# Supplementary material for: Discovery of an Endonuclease G-inhibitory Ku80-peptide protecting against leukemogenic rearrangements at the MLL breakpoint cluster
Source: Nat Commun. 2026 Apr 17;17:3562. doi: 10.1038/s41467-026-72034-2 (PMC13086865; doi:10.1038/s41467-026-72034-2)
Supplement: Supplementary file 3 — Supplementary Data 1 [file 41467_2026_72034_MOESM3_ESM.txt]

ATOM      1  N   GLU     1      78.868  44.531  62.851  1.00  0.00      PROA N
ATOM      2  HT1 GLU     1      79.890  44.689  62.907  1.00  0.00      PROA H
ATOM      3  HT2 GLU     1      78.710  43.683  62.259  1.00  0.00      PROA H
ATOM      4  HT3 GLU     1      78.476  44.272  63.784  1.00  0.00      PROA H
ATOM      5  CA  GLU     1      78.107  45.653  62.262  1.00  0.00      PROA C
ATOM      6  HA  GLU     1      78.505  45.855  61.276  1.00  0.00      PROA H
ATOM      7  CB  GLU     1      76.622  45.277  62.161  1.00  0.00      PROA C
ATOM      8  HB1 GLU     1      76.004  46.149  61.840  1.00  0.00      PROA H
ATOM      9  HB2 GLU     1      76.246  44.973  63.170  1.00  0.00      PROA H
ATOM     10  CG  GLU     1      76.388  44.153  61.150  1.00  0.00      PROA C
ATOM     11  HG1 GLU     1      77.008  43.254  61.348  1.00  0.00      PROA H
ATOM     12  HG2 GLU     1      76.557  44.493  60.109  1.00  0.00      PROA H
ATOM     13  CD  GLU     1      74.944  43.686  61.257  1.00  0.00      PROA C
ATOM     14  OE1 GLU     1      74.202  44.233  62.115  1.00  0.00      PROA O
ATOM     15  OE2 GLU     1      74.569  42.770  60.477  1.00  0.00      PROA O
ATOM     16  C   GLU     1      78.271  46.875  63.099  1.00  0.00      PROA C
ATOM     17  O   GLU     1      78.623  46.798  64.274  1.00  0.00      PROA O
ATOM     18  N   LEU     2      78.039  48.053  62.498  1.00  0.00      PROA N
ATOM     19  HN  LEU     2      77.771  48.147  61.542  1.00  0.00      PROA H
ATOM     20  CA  LEU     2      78.234  49.270  63.225  1.00  0.00      PROA C
ATOM     21  HA  LEU     2      79.231  49.307  63.642  1.00  0.00      PROA H
ATOM     22  CB  LEU     2      77.952  50.488  62.341  1.00  0.00      PROA C
ATOM     23  HB1 LEU     2      78.310  51.391  62.874  1.00  0.00      PROA H
ATOM     24  HB2 LEU     2      76.877  50.623  62.099  1.00  0.00      PROA H
ATOM     25  CG  LEU     2      78.740  50.426  61.016  1.00  0.00      PROA C
ATOM     26  HG  LEU     2      78.335  49.587  60.398  1.00  0.00      PROA H
ATOM     27  CD1 LEU     2      78.498  51.676  60.156  1.00  0.00      PROA C
ATOM     28 HD11 LEU     2      78.784  52.585  60.721  1.00  0.00      PROA H
ATOM     29 HD12 LEU     2      77.419  51.775  59.929  1.00  0.00      PROA H
ATOM     30 HD13 LEU     2      79.065  51.629  59.203  1.00  0.00      PROA H
ATOM     31  CD2 LEU     2      80.228  50.116  61.251  1.00  0.00      PROA C
ATOM     32 HD21 LEU     2      80.368  49.067  61.564  1.00  0.00      PROA H
ATOM     33 HD22 LEU     2      80.652  50.819  61.998  1.00  0.00      PROA H
ATOM     34 HD23 LEU     2      80.791  50.250  60.300  1.00  0.00      PROA H
ATOM     35  C   LEU     2      77.261  49.267  64.341  1.00  0.00      PROA C
ATOM     36  O   LEU     2      77.621  49.513  65.490  1.00  0.00      PROA O
ATOM     37  N   ALA     3      75.990  48.950  64.031  1.00  0.00      PROA N
ATOM     38  HN  ALA     3      75.677  48.702  63.128  1.00  0.00      PROA H
ATOM     39  CA  ALA     3      75.057  48.958  65.108  1.00  0.00      PROA C
ATOM     40  HA  ALA     3      75.369  49.548  65.962  1.00  0.00      PROA H
ATOM     41  CB  ALA     3      73.670  49.469  64.689  1.00  0.00      PROA C
ATOM     42  HB1 ALA     3      73.257  48.919  63.819  1.00  0.00      PROA H
ATOM     43  HB2 ALA     3      73.716  50.553  64.461  1.00  0.00      PROA H
ATOM     44  HB3 ALA     3      73.018  49.290  65.567  1.00  0.00      PROA H
ATOM     45  C   ALA     3      74.887  47.539  65.559  1.00  0.00      PROA C
ATOM     46  O   ALA     3      73.846  46.928  65.324  1.00  0.00      PROA O
ATOM     47  N   LYS     4      75.915  46.974  66.229  1.00  0.00      PROA N
ATOM     48  HN  LYS     4      76.746  47.487  66.385  1.00  0.00      PROA H
ATOM     49  CA  LYS     4      75.784  45.651  66.778  1.00  0.00      PROA C
ATOM     50  HA  LYS     4      75.340  44.980  66.050  1.00  0.00      PROA H
ATOM     51  CB  LYS     4      77.102  45.073  67.321  1.00  0.00      PROA C
ATOM     52  HB1 LYS     4      77.739  44.859  66.441  1.00  0.00      PROA H
ATOM     53  HB2 LYS     4      76.898  44.077  67.788  1.00  0.00      PROA H
ATOM     54  CG  LYS     4      77.791  45.975  68.344  1.00  0.00      PROA C
ATOM     55  HG1 LYS     4      78.639  45.372  68.762  1.00  0.00      PROA H
ATOM     56  HG2 LYS     4      77.193  46.092  69.243  1.00  0.00      PROA H
ATOM     57  CD  LYS     4      78.393  47.240  67.732  1.00  0.00      PROA C
ATOM     58  HD1 LYS     4      78.404  47.791  68.693  1.00  0.00      PROA H
ATOM     59  HD2 LYS     4      77.880  47.864  67.019  1.00  0.00      PROA H
ATOM     60  CE  LYS     4      79.873  47.081  67.369  1.00  0.00      PROA C
ATOM     61  HE1 LYS     4      80.478  46.960  68.296  1.00  0.00      PROA H
ATOM     62  HE2 LYS     4      80.243  47.961  66.805  1.00  0.00      PROA H
ATOM     63  NZ  LYS     4      80.076  45.865  66.549  1.00  0.00      PROA N
ATOM     64  HZ1 LYS     4      79.582  46.008  65.643  1.00  0.00      PROA H
ATOM     65  HZ2 LYS     4      79.660  45.009  67.018  1.00  0.00      PROA H
ATOM     66  HZ3 LYS     4      81.074  45.637  66.416  1.00  0.00      PROA H
ATOM     67  C   LYS     4      74.846  45.764  67.926  1.00  0.00      PROA C
ATOM     68  O   LYS     4      73.950  44.943  68.115  1.00  0.00      PROA O
ATOM     69  N   TYR     5      75.065  46.816  68.732  1.00  0.00      PROA N
ATOM     70  HN  TYR     5      75.766  47.478  68.506  1.00  0.00      PROA H
ATOM     71  CA  TYR     5      74.207  47.152  69.823  1.00  0.00      PROA C
ATOM     72  HA  TYR     5      73.671  46.281  70.178  1.00  0.00      PROA H
ATOM     73  CB  TYR     5      74.891  47.923  70.961  1.00  0.00      PROA C
ATOM     74  HB1 TYR     5      74.181  48.169  71.779  1.00  0.00      PROA H
ATOM     75  HB2 TYR     5      75.344  48.873  70.593  1.00  0.00      PROA H
ATOM     76  CG  TYR     5      75.959  47.048  71.511  1.00  0.00      PROA C
ATOM     77  CD1 TYR     5      75.643  45.953  72.281  1.00  0.00      PROA C
ATOM     78  HD1 TYR     5      74.609  45.718  72.490  1.00  0.00      PROA H
ATOM     79  CE1 TYR     5      76.636  45.151  72.790  1.00  0.00      PROA C
ATOM     80  HE1 TYR     5      76.395  44.289  73.400  1.00  0.00      PROA H
ATOM     81  CZ  TYR     5      77.954  45.445  72.534  1.00  0.00      PROA C
ATOM     82  OH  TYR     5      78.977  44.625  73.055  1.00  0.00      PROA O
ATOM     83  HH  TYR     5      79.349  44.043  72.375  1.00  0.00      PROA H
ATOM     84  CD2 TYR     5      77.280  47.341  71.266  1.00  0.00      PROA C
ATOM     85  HD2 TYR     5      77.533  48.222  70.696  1.00  0.00      PROA H
ATOM     86  CE2 TYR     5      78.277  46.542  71.772  1.00  0.00      PROA C
ATOM     87  HE2 TYR     5      79.320  46.778  71.599  1.00  0.00      PROA H
ATOM     88  C   TYR     5      73.246  48.087  69.168  1.00  0.00      PROA C
ATOM     89  O   TYR     5      73.590  48.745  68.188  1.00  0.00      PROA O
ATOM     90  N   GLY     6      72.003  48.151  69.669  1.00  0.00      PROA N
ATOM     91  HN  GLY     6      71.725  47.564  70.421  1.00  0.00      PROA H
ATOM     92  CA  GLY     6      70.997  48.931  69.011  1.00  0.00      PROA C
ATOM     93  HA1 GLY     6      70.117  48.884  69.630  1.00  0.00      PROA H
ATOM     94  HA2 GLY     6      70.858  48.558  68.004  1.00  0.00      PROA H
ATOM     95  C   GLY     6      71.400  50.362  68.940  1.00  0.00      PROA C
ATOM     96  O   GLY     6      72.310  50.806  69.640  1.00  0.00      PROA O
ATOM     97  N   LEU     7      70.700  51.122  68.066  1.00  0.00      PROA N
ATOM     98  HN  LEU     7      69.899  50.781  67.584  1.00  0.00      PROA H
ATOM     99  CA  LEU     7      71.033  52.490  67.834  1.00  0.00      PROA C
ATOM    100  HA  LEU     7      72.095  52.613  67.958  1.00  0.00      PROA H
ATOM    101  CB  LEU     7      70.815  52.953  66.381  1.00  0.00      PROA C
ATOM    102  HB1 LEU     7      71.128  54.020  66.294  1.00  0.00      PROA H
ATOM    103  HB2 LEU     7      69.735  52.906  66.113  1.00  0.00      PROA H
ATOM    104  CG  LEU     7      71.613  52.139  65.348  1.00  0.00      PROA C
ATOM    105  HG  LEU     7      72.657  52.048  65.741  1.00  0.00      PROA H
ATOM    106  CD1 LEU     7      71.048  50.716  65.202  1.00  0.00      PROA C
ATOM    107 HD11 LEU     7      69.937  50.775  65.177  1.00  0.00      PROA H
ATOM    108 HD12 LEU     7      71.314  50.029  66.021  1.00  0.00      PROA H
ATOM    109 HD13 LEU     7      71.334  50.272  64.229  1.00  0.00      PROA H
ATOM    110  CD2 LEU     7      71.722  52.893  64.014  1.00  0.00      PROA C
ATOM    111 HD21 LEU     7      72.212  53.879  64.163  1.00  0.00      PROA H
ATOM    112 HD22 LEU     7      70.708  53.067  63.594  1.00  0.00      PROA H
ATOM    113 HD23 LEU     7      72.312  52.307  63.279  1.00  0.00      PROA H
ATOM    114  C   LEU     7      70.211  53.366  68.693  1.00  0.00      PROA C
ATOM    115  O   LEU     7      68.981  53.317  68.698  1.00  0.00      PROA O
ATOM    116  N   PRO     8      70.897  54.168  69.442  1.00  0.00      PROA N
ATOM    117  CD  PRO     8      72.165  53.769  70.033  1.00  0.00      PROA C
ATOM    118  HD1 PRO     8      73.023  54.028  69.378  1.00  0.00      PROA H
ATOM    119  HD2 PRO     8      72.161  52.741  70.380  1.00  0.00      PROA H
ATOM    120  CA  PRO     8      70.177  55.062  70.279  1.00  0.00      PROA C
ATOM    121  HA  PRO     8      69.425  54.515  70.832  1.00  0.00      PROA H
ATOM    122  CB  PRO     8      71.187  55.626  71.271  1.00  0.00      PROA C
ATOM    123  HB1 PRO     8      70.730  55.897  72.246  1.00  0.00      PROA H
ATOM    124  HB2 PRO     8      71.693  56.525  70.851  1.00  0.00      PROA H
ATOM    125  CG  PRO     8      72.220  54.487  71.392  1.00  0.00      PROA C
ATOM    126  HG1 PRO     8      73.237  54.829  71.634  1.00  0.00      PROA H
ATOM    127  HG2 PRO     8      71.869  53.799  72.196  1.00  0.00      PROA H
ATOM    128  C   PRO     8      69.475  56.056  69.405  1.00  0.00      PROA C
ATOM    129  O   PRO     8      70.151  56.815  68.714  1.00  0.00      PROA O
ATOM    130  N   GLY     9      68.128  56.068  69.423  1.00  0.00      PROA N
ATOM    131  HN  GLY     9      67.648  55.386  69.963  1.00  0.00      PROA H
ATOM    132  CA  GLY     9      67.374  57.038  68.681  1.00  0.00      PROA C
ATOM    133  HA1 GLY     9      67.938  57.868  68.386  1.00  0.00      PROA H
ATOM    134  HA2 GLY     9      66.401  57.205  69.112  1.00  0.00      PROA H
ATOM    135  C   GLY     9      67.279  56.642  67.242  1.00  0.00      PROA C
ATOM    136  O   GLY     9      68.134  55.928  66.720  1.00  0.00      PROA O
ATOM    137  N   LEU    10      66.210  57.110  66.563  1.00  0.00      PROA N
ATOM    138  HN  LEU    10      65.496  57.636  67.015  1.00  0.00      PROA H
ATOM    139  CA  LEU    10      66.068  56.884  65.155  1.00  0.00      PROA C
ATOM    140  HA  LEU    10      67.003  56.552  64.772  1.00  0.00      PROA H
ATOM    141  CB  LEU    10      64.972  55.865  64.788  1.00  0.00      PROA C
ATOM    142  HB1 LEU    10      64.002  56.169  65.240  1.00  0.00      PROA H
ATOM    143  HB2 LEU    10      65.244  54.884  65.239  1.00  0.00      PROA H
ATOM    144  CG  LEU    10      64.786  55.675  63.267  1.00  0.00      PROA C
ATOM    145  HG  LEU    10      64.634  56.670  62.783  1.00  0.00      PROA H
ATOM    146  CD1 LEU    10      66.030  55.057  62.610  1.00  0.00      PROA C
ATOM    147 HD11 LEU    10      65.900  53.952  62.589  1.00  0.00      PROA H
ATOM    148 HD12 LEU    10      66.945  55.214  63.204  1.00  0.00      PROA H
ATOM    149 HD13 LEU    10      66.149  55.385  61.558  1.00  0.00      PROA H
ATOM    150  CD2 LEU    10      63.496  54.897  62.955  1.00  0.00      PROA C
ATOM    151 HD21 LEU    10      62.615  55.456  63.341  1.00  0.00      PROA H
ATOM    152 HD22 LEU    10      63.553  53.943  63.503  1.00  0.00      PROA H
ATOM    153 HD23 LEU    10      63.356  54.717  61.883  1.00  0.00      PROA H
ATOM    154  C   LEU    10      65.661  58.189  64.538  1.00  0.00      PROA C
ATOM    155  O   LEU    10      64.474  58.514  64.505  1.00  0.00      PROA O
ATOM    156  N   ALA    11      66.623  58.989  64.032  1.00  0.00      PROA N
ATOM    157  HN  ALA    11      67.597  58.786  64.068  1.00  0.00      PROA H
ATOM    158  CA  ALA    11      66.197  60.216  63.419  1.00  0.00      PROA C
ATOM    159  HA  ALA    11      65.188  60.139  63.031  1.00  0.00      PROA H
ATOM    160  CB  ALA    11      66.286  61.431  64.355  1.00  0.00      PROA C
ATOM    161  HB1 ALA    11      67.338  61.682  64.611  1.00  0.00      PROA H
ATOM    162  HB2 ALA    11      65.749  61.200  65.300  1.00  0.00      PROA H
ATOM    163  HB3 ALA    11      65.803  62.325  63.917  1.00  0.00      PROA H
ATOM    164  C   ALA    11      67.089  60.517  62.256  1.00  0.00      PROA C
ATOM    165  O   ALA    11      68.300  60.641  62.436  1.00  0.00      PROA O
ATOM    166  N   GLN    12      66.485  60.653  61.047  1.00  0.00      PROA N
ATOM    167  HN  GLN    12      65.494  60.642  61.015  1.00  0.00      PROA H
ATOM    168  CA  GLN    12      67.156  61.024  59.826  1.00  0.00      PROA C
ATOM    169  HA  GLN    12      66.543  60.696  58.999  1.00  0.00      PROA H
ATOM    170  CB  GLN    12      67.420  62.533  59.721  1.00  0.00      PROA C
ATOM    171  HB1 GLN    12      67.862  62.462  58.720  1.00  0.00      PROA H
ATOM    172  HB2 GLN    12      68.121  62.933  60.479  1.00  0.00      PROA H
ATOM    173  CG  GLN    12      66.157  63.370  59.489  1.00  0.00      PROA C
ATOM    174  HG1 GLN    12      65.475  62.828  58.797  1.00  0.00      PROA H
ATOM    175  HG2 GLN    12      66.319  64.367  59.056  1.00  0.00      PROA H
ATOM    176  CD  GLN    12      65.446  63.576  60.818  1.00  0.00      PROA C
ATOM    177  OE1 GLN    12      66.033  63.401  61.885  1.00  0.00      PROA O
ATOM    178  NE2 GLN    12      64.146  63.972  60.756  1.00  0.00      PROA N
ATOM    179 HE21 GLN    12      63.732  64.301  61.603  1.00  0.00      PROA H
ATOM    180 HE22 GLN    12      63.787  64.358  59.902  1.00  0.00      PROA H
ATOM    181  C   GLN    12      68.449  60.281  59.746  1.00  0.00      PROA C
ATOM    182  O   GLN    12      69.513  60.887  59.636  1.00  0.00      PROA O
ATOM    183  N   LEU    13      68.382  58.937  59.815  1.00  0.00      PROA N
ATOM    184  HN  LEU    13      67.511  58.477  59.939  1.00  0.00      PROA H
ATOM    185  CA  LEU    13      69.567  58.129  59.834  1.00  0.00      PROA C
ATOM    186  HA  LEU    13      70.239  58.538  60.578  1.00  0.00      PROA H
ATOM    187  CB  LEU    13      69.304  56.641  60.143  1.00  0.00      PROA C
ATOM    188  HB1 LEU    13      70.145  55.991  59.805  1.00  0.00      PROA H
ATOM    189  HB2 LEU    13      68.403  56.325  59.604  1.00  0.00      PROA H
ATOM    190  CG  LEU    13      69.101  56.323  61.635  1.00  0.00      PROA C
ATOM    191  HG  LEU    13      68.720  55.274  61.702  1.00  0.00      PROA H
ATOM    192  CD1 LEU    13      70.442  56.347  62.374  1.00  0.00      PROA C
ATOM    193 HD11 LEU    13      70.927  57.334  62.240  1.00  0.00      PROA H
ATOM    194 HD12 LEU    13      71.128  55.581  61.952  1.00  0.00      PROA H
ATOM    195 HD13 LEU    13      70.287  56.102  63.446  1.00  0.00      PROA H
ATOM    196  CD2 LEU    13      68.058  57.247  62.284  1.00  0.00      PROA C
ATOM    197 HD21 LEU    13      67.073  57.253  61.786  1.00  0.00      PROA H
ATOM    198 HD22 LEU    13      68.482  58.269  62.276  1.00  0.00      PROA H
ATOM    199 HD23 LEU    13      68.026  56.959  63.338  1.00  0.00      PROA H
ATOM    200  C   LEU    13      70.277  58.199  58.524  1.00  0.00      PROA C
ATOM    201  O   LEU    13      69.674  58.362  57.464  1.00  0.00      PROA O
ATOM    202  N   LYS    14      71.619  58.099  58.603  1.00  0.00      PROA N
ATOM    203  HN  LYS    14      72.064  58.080  59.507  1.00  0.00      PROA H
ATOM    204  CA  LYS    14      72.492  58.127  57.471  1.00  0.00      PROA C
ATOM    205  HA  LYS    14      71.936  57.956  56.559  1.00  0.00      PROA H
ATOM    206  CB  LYS    14      73.300  59.435  57.418  1.00  0.00      PROA C
ATOM    207  HB1 LYS    14      73.891  59.505  58.359  1.00  0.00      PROA H
ATOM    208  HB2 LYS    14      72.568  60.257  57.525  1.00  0.00      PROA H
ATOM    209  CG  LYS    14      74.266  59.568  56.243  1.00  0.00      PROA C
ATOM    210  HG1 LYS    14      73.859  59.129  55.306  1.00  0.00      PROA H
ATOM    211  HG2 LYS    14      75.173  58.964  56.498  1.00  0.00      PROA H
ATOM    212  CD  LYS    14      74.724  61.012  56.026  1.00  0.00      PROA C
ATOM    213  HD1 LYS    14      75.724  61.045  55.539  1.00  0.00      PROA H
ATOM    214  HD2 LYS    14      74.839  61.511  57.016  1.00  0.00      PROA H
ATOM    215  CE  LYS    14      73.756  61.818  55.160  1.00  0.00      PROA C
ATOM    216  HE1 LYS    14      73.993  61.619  54.092  1.00  0.00      PROA H
ATOM    217  HE2 LYS    14      73.727  62.877  55.272  1.00  0.00      PROA H
ATOM    218  NZ  LYS    14      72.373  61.333  55.371  1.00  0.00      PROA N
ATOM    219  HZ1 LYS    14      72.136  61.402  56.379  1.00  0.00      PROA H
ATOM    220  HZ2 LYS    14      72.281  60.354  55.045  1.00  0.00      PROA H
ATOM    221  HZ3 LYS    14      71.734  61.941  54.811  1.00  0.00      PROA H
ATOM    222  C   LYS    14      73.441  57.007  57.662  1.00  0.00      PROA C
ATOM    223  O   LYS    14      73.801  56.666  58.789  1.00  0.00      PROA O
ATOM    224  N   SER    15      73.844  56.375  56.553  1.00  0.00      PROA N
ATOM    225  HN  SER    15      73.527  56.607  55.639  1.00  0.00      PROA H
ATOM    226  CA  SER    15      74.812  55.335  56.662  1.00  0.00      PROA C
ATOM    227  HA  SER    15      75.188  55.210  57.669  1.00  0.00      PROA H
ATOM    228  CB  SER    15      74.334  53.979  56.119  1.00  0.00      PROA C
ATOM    229  HB1 SER    15      75.152  53.221  56.138  1.00  0.00      PROA H
ATOM    230  HB2 SER    15      73.975  54.082  55.069  1.00  0.00      PROA H
ATOM    231  OG  SER    15      73.252  53.496  56.900  1.00  0.00      PROA O
ATOM    232  HG1 SER    15      73.586  53.255  57.771  1.00  0.00      PROA H
ATOM    233  C   SER    15      75.932  55.771  55.815  1.00  0.00      PROA C
ATOM    234  O   SER    15      75.747  56.452  54.807  1.00  0.00      PROA O
ATOM    235  N   ARG    16      77.141  55.407  56.235  1.00  0.00      PROA N
ATOM    236  HN  ARG    16      77.323  54.887  57.069  1.00  0.00      PROA H
ATOM    237  CA  ARG    16      78.266  55.794  55.468  1.00  0.00      PROA C
ATOM    238  HA  ARG    16      78.007  56.020  54.451  1.00  0.00      PROA H
ATOM    239  CB  ARG    16      79.115  56.882  56.142  1.00  0.00      PROA C
ATOM    240  HB1 ARG    16      79.977  57.192  55.510  1.00  0.00      PROA H
ATOM    241  HB2 ARG    16      79.558  56.486  57.082  1.00  0.00      PROA H
ATOM    242  CG  ARG    16      78.297  58.125  56.504  1.00  0.00      PROA C
ATOM    243  HG1 ARG    16      78.853  58.631  57.333  1.00  0.00      PROA H
ATOM    244  HG2 ARG    16      77.307  57.881  56.934  1.00  0.00      PROA H
ATOM    245  CD  ARG    16      78.185  59.179  55.397  1.00  0.00      PROA C
ATOM    246  HD1 ARG    16      79.181  59.537  55.054  1.00  0.00      PROA H
ATOM    247  HD2 ARG    16      77.678  60.077  55.825  1.00  0.00      PROA H
ATOM    248  NE  ARG    16      77.321  58.639  54.307  1.00  0.00      PROA N
ATOM    249  HE  ARG    16      76.424  58.240  54.511  1.00  0.00      PROA H
ATOM    250  CZ  ARG    16      77.891  58.139  53.173  1.00  0.00      PROA C
ATOM    251  NH1 ARG    16      79.251  58.090  53.065  1.00  0.00      PROA N
ATOM    252 HH11 ARG    16      79.838  58.555  53.721  1.00  0.00      PROA H
ATOM    253 HH12 ARG    16      79.664  58.086  52.158  1.00  0.00      PROA H
ATOM    254  NH2 ARG    16      77.109  57.706  52.141  1.00  0.00      PROA N
ATOM    255 HH21 ARG    16      77.534  57.613  51.248  1.00  0.00      PROA H
ATOM    256 HH22 ARG    16      76.117  57.794  52.240  1.00  0.00      PROA H
ATOM    257  C   ARG    16      79.072  54.563  55.385  1.00  0.00      PROA C
ATOM    258  O   ARG    16      78.603  53.497  55.785  1.00  0.00      PROA O
ATOM    259  N   GLU    17      80.288  54.657  54.825  1.00  0.00      PROA N
ATOM    260  HN  GLU    17      80.703  55.504  54.495  1.00  0.00      PROA H
ATOM    261  CA  GLU    17      81.001  53.432  54.709  1.00  0.00      PROA C
ATOM    262  HA  GLU    17      80.403  52.710  54.166  1.00  0.00      PROA H
ATOM    263  CB  GLU    17      82.359  53.594  54.002  1.00  0.00      PROA C
ATOM    264  HB1 GLU    17      83.127  54.087  54.639  1.00  0.00      PROA H
ATOM    265  HB2 GLU    17      82.187  54.297  53.155  1.00  0.00      PROA H
ATOM    266  CG  GLU    17      82.913  52.294  53.405  1.00  0.00      PROA C
ATOM    267  HG1 GLU    17      83.878  52.473  52.892  1.00  0.00      PROA H
ATOM    268  HG2 GLU    17      82.193  51.815  52.712  1.00  0.00      PROA H
ATOM    269  CD  GLU    17      83.215  51.316  54.529  1.00  0.00      PROA C
ATOM    270  OE1 GLU    17      83.851  51.737  55.532  1.00  0.00      PROA O
ATOM    271  OE2 GLU    17      82.808  50.129  54.400  1.00  0.00      PROA O
ATOM    272  C   GLU    17      81.250  52.890  56.073  1.00  0.00      PROA C
ATOM    273  O   GLU    17      80.807  51.792  56.411  1.00  0.00      PROA O
ATOM    274  N   SER    18      81.964  53.669  56.899  1.00  0.00      PROA N
ATOM    275  HN  SER    18      82.360  54.515  56.569  1.00  0.00      PROA H
ATOM    276  CA  SER    18      82.290  53.210  58.209  1.00  0.00      PROA C
ATOM    277  HA  SER    18      82.329  52.127  58.205  1.00  0.00      PROA H
ATOM    278  CB  SER    18      83.680  53.694  58.661  1.00  0.00      PROA C
ATOM    279  HB1 SER    18      83.728  54.807  58.686  1.00  0.00      PROA H
ATOM    280  HB2 SER    18      84.430  53.332  57.919  1.00  0.00      PROA H
ATOM    281  OG  SER    18      83.990  53.173  59.946  1.00  0.00      PROA O
ATOM    282  HG1 SER    18      83.493  52.348  60.037  1.00  0.00      PROA H
ATOM    283  C   SER    18      81.319  53.596  59.277  1.00  0.00      PROA C
ATOM    284  O   SER    18      81.008  52.784  60.148  1.00  0.00      PROA O
ATOM    285  N   TYR    19      80.797  54.839  59.255  1.00  0.00      PROA N
ATOM    286  HN  TYR    19      80.977  55.532  58.569  1.00  0.00      PROA H
ATOM    287  CA  TYR    19      80.083  55.213  60.440  1.00  0.00      PROA C
ATOM    288  HA  TYR    19      79.974  54.411  61.156  1.00  0.00      PROA H
ATOM    289  CB  TYR    19      80.739  56.349  61.260  1.00  0.00      PROA C
ATOM    290  HB1 TYR    19      81.805  56.101  61.463  1.00  0.00      PROA H
ATOM    291  HB2 TYR    19      80.252  56.480  62.250  1.00  0.00      PROA H
ATOM    292  CG  TYR    19      80.673  57.666  60.552  1.00  0.00      PROA C
ATOM    293  CD1 TYR    19      79.533  58.439  60.608  1.00  0.00      PROA C
ATOM    294  HD1 TYR    19      78.704  58.131  61.201  1.00  0.00      PROA H
ATOM    295  CE1 TYR    19      79.475  59.657  59.967  1.00  0.00      PROA C
ATOM    296  HE1 TYR    19      78.604  60.285  60.021  1.00  0.00      PROA H
ATOM    297  CZ  TYR    19      80.562  60.120  59.268  1.00  0.00      PROA C
ATOM    298  OH  TYR    19      80.506  61.368  58.612  1.00  0.00      PROA O
ATOM    299  HH  TYR    19      81.344  61.575  58.184  1.00  0.00      PROA H
ATOM    300  CD2 TYR    19      81.761  58.146  59.857  1.00  0.00      PROA C
ATOM    301  HD2 TYR    19      82.676  57.567  59.839  1.00  0.00      PROA H
ATOM    302  CE2 TYR    19      81.709  59.363  59.215  1.00  0.00      PROA C
ATOM    303  HE2 TYR    19      82.574  59.694  58.664  1.00  0.00      PROA H
ATOM    304  C   TYR    19      78.688  55.644  60.140  1.00  0.00      PROA C
ATOM    305  O   TYR    19      78.366  56.062  59.029  1.00  0.00      PROA O
ATOM    306  N   VAL    20      77.817  55.523  61.167  1.00  0.00      PROA N
ATOM    307  HN  VAL    20      78.132  55.299  62.085  1.00  0.00      PROA H
ATOM    308  CA  VAL    20      76.443  55.888  61.017  1.00  0.00      PROA C
ATOM    309  HA  VAL    20      76.183  55.973  59.970  1.00  0.00      PROA H
ATOM    310  CB  VAL    20      75.453  54.981  61.680  1.00  0.00      PROA C
ATOM    311  HB  VAL    20      74.418  55.242  61.332  1.00  0.00      PROA H
ATOM    312  CG1 VAL    20      75.710  53.543  61.203  1.00  0.00      PROA C
ATOM    313 HG11 VAL    20      76.688  53.175  61.562  1.00  0.00      PROA H
ATOM    314 HG12 VAL    20      75.703  53.495  60.093  1.00  0.00      PROA H
ATOM    315 HG13 VAL    20      74.917  52.868  61.589  1.00  0.00      PROA H
ATOM    316  CG2 VAL    20      75.490  55.213  63.195  1.00  0.00      PROA C
ATOM    317 HG21 VAL    20      74.770  56.015  63.480  1.00  0.00      PROA H
ATOM    318 HG22 VAL    20      76.463  55.539  63.545  1.00  0.00      PROA H
ATOM    319 HG23 VAL    20      75.110  54.283  63.667  1.00  0.00      PROA H
ATOM    320  C   VAL    20      76.265  57.216  61.647  1.00  0.00      PROA C
ATOM    321  O   VAL    20      76.993  57.605  62.559  1.00  0.00      PROA O
ATOM    322  N   LEU    21      75.291  57.972  61.132  1.00  0.00      PROA N
ATOM    323  HN  LEU    21      74.680  57.655  60.405  1.00  0.00      PROA H
ATOM    324  CA  LEU    21      75.074  59.266  61.674  1.00  0.00      PROA C
ATOM    325  HA  LEU    21      75.484  59.375  62.671  1.00  0.00      PROA H
ATOM    326  CB  LEU    21      75.613  60.348  60.736  1.00  0.00      PROA C
ATOM    327  HB1 LEU    21      75.228  60.202  59.710  1.00  0.00      PROA H
ATOM    328  HB2 LEU    21      76.711  60.216  60.687  1.00  0.00      PROA H
ATOM    329  CG  LEU    21      75.328  61.782  61.187  1.00  0.00      PROA C
ATOM    330  HG  LEU    21      74.230  61.930  61.336  1.00  0.00      PROA H
ATOM    331  CD1 LEU    21      76.026  62.114  62.514  1.00  0.00      PROA C
ATOM    332 HD11 LEU    21      77.042  61.689  62.423  1.00  0.00      PROA H
ATOM    333 HD12 LEU    21      75.424  61.695  63.339  1.00  0.00      PROA H
ATOM    334 HD13 LEU    21      76.133  63.203  62.501  1.00  0.00      PROA H
ATOM    335  CD2 LEU    21      75.676  62.757  60.058  1.00  0.00      PROA C
ATOM    336 HD21 LEU    21      75.258  62.439  59.084  1.00  0.00      PROA H
ATOM    337 HD22 LEU    21      76.766  62.941  59.983  1.00  0.00      PROA H
ATOM    338 HD23 LEU    21      75.118  63.627  60.426  1.00  0.00      PROA H
ATOM    339  C   LEU    21      73.591  59.460  61.783  1.00  0.00      PROA C
ATOM    340  O   LEU    21      72.834  59.005  60.927  1.00  0.00      PROA O
ATOM    341  N   CYS    22      73.139  60.119  62.868  1.00  0.00      PROA N
ATOM    342  HN  CYS    22      73.758  60.439  63.589  1.00  0.00      PROA H
ATOM    343  CA  CYS    22      71.750  60.456  63.036  1.00  0.00      PROA C
ATOM    344  HA  CYS    22      71.135  60.108  62.215  1.00  0.00      PROA H
ATOM    345  CB  CYS    22      71.188  60.010  64.393  1.00  0.00      PROA C
ATOM    346  HB1 CYS    22      70.122  60.320  64.474  1.00  0.00      PROA H
ATOM    347  HB2 CYS    22      71.751  60.510  65.213  1.00  0.00      PROA H
ATOM    348  SG  CYS    22      71.336  58.218  64.628  1.00  0.00      PROA S
ATOM    349  HG1 CYS    22      70.822  58.165  65.853  1.00  0.00      PROA H
ATOM    350  C   CYS    22      71.771  61.963  63.031  1.00  0.00      PROA C
ATOM    351  O   CYS    22      72.694  62.549  63.593  1.00  0.00      PROA O
ATOM    352  N   TYR    23      70.798  62.658  62.393  1.00  0.00      PROA N
ATOM    353  HN  TYR    23      69.991  62.255  61.956  1.00  0.00      PROA H
ATOM    354  CA  TYR    23      70.970  64.089  62.413  1.00  0.00      PROA C
ATOM    355  HA  TYR    23      71.698  64.409  63.145  1.00  0.00      PROA H
ATOM    356  CB  TYR    23      71.501  64.709  61.106  1.00  0.00      PROA C
ATOM    357  HB1 TYR    23      72.473  64.224  60.855  1.00  0.00      PROA H
ATOM    358  HB2 TYR    23      71.715  65.794  61.238  1.00  0.00      PROA H
ATOM    359  CG  TYR    23      70.559  64.544  59.964  1.00  0.00      PROA C
ATOM    360  CD1 TYR    23      69.461  65.365  59.840  1.00  0.00      PROA C
ATOM    361  HD1 TYR    23      69.367  66.174  60.538  1.00  0.00      PROA H
ATOM    362  CE1 TYR    23      68.601  65.227  58.777  1.00  0.00      PROA C
ATOM    363  HE1 TYR    23      67.747  65.869  58.642  1.00  0.00      PROA H
ATOM    364  CZ  TYR    23      68.841  64.268  57.820  1.00  0.00      PROA C
ATOM    365  OH  TYR    23      67.962  64.124  56.727  1.00  0.00      PROA O
ATOM    366  HH  TYR    23      68.127  63.277  56.304  1.00  0.00      PROA H
ATOM    367  CD2 TYR    23      70.795  63.590  58.999  1.00  0.00      PROA C
ATOM    368  HD2 TYR    23      71.649  62.934  59.106  1.00  0.00      PROA H
ATOM    369  CE2 TYR    23      69.937  63.447  57.935  1.00  0.00      PROA C
ATOM    370  HE2 TYR    23      70.115  62.675  57.203  1.00  0.00      PROA H
ATOM    371  C   TYR    23      69.761  64.830  62.865  1.00  0.00      PROA C
ATOM    372  O   TYR    23      68.625  64.422  62.629  1.00  0.00      PROA O
ATOM    373  N   ASP    24      70.015  65.957  63.572  1.00  0.00      PROA N
ATOM    374  HN  ASP    24      70.918  66.313  63.854  1.00  0.00      PROA H
ATOM    375  CA  ASP    24      68.971  66.798  64.055  1.00  0.00      PROA C
ATOM    376  HA  ASP    24      68.034  66.270  64.008  1.00  0.00      PROA H
ATOM    377  CB  ASP    24      69.008  67.065  65.579  1.00  0.00      PROA C
ATOM    378  HB1 ASP    24      68.915  66.112  66.138  1.00  0.00      PROA H
ATOM    379  HB2 ASP    24      68.194  67.749  65.891  1.00  0.00      PROA H
ATOM    380  CG  ASP    24      70.334  67.692  65.971  1.00  0.00      PROA C
ATOM    381  OD1 ASP    24      71.308  67.601  65.176  1.00  0.00      PROA O
ATOM    382  OD2 ASP    24      70.394  68.261  67.092  1.00  0.00      PROA O
ATOM    383  C   ASP    24      68.948  68.100  63.297  1.00  0.00      PROA C
ATOM    384  O   ASP    24      69.901  68.873  63.305  1.00  0.00      PROA O
ATOM    385  N   PRO    25      67.871  68.293  62.572  1.00  0.00      PROA N
ATOM    386  CD  PRO    25      67.221  67.140  61.961  1.00  0.00      PROA C
ATOM    387  HD1 PRO    25      66.391  66.811  62.630  1.00  0.00      PROA H
ATOM    388  HD2 PRO    25      67.857  66.288  61.747  1.00  0.00      PROA H
ATOM    389  CA  PRO    25      67.685  69.481  61.767  1.00  0.00      PROA C
ATOM    390  HA  PRO    25      68.601  69.621  61.235  1.00  0.00      PROA H
ATOM    391  CB  PRO    25      66.531  69.172  60.821  1.00  0.00      PROA C
ATOM    392  HB1 PRO    25      66.657  69.613  59.835  1.00  0.00      PROA H
ATOM    393  HB2 PRO    25      65.579  69.483  61.269  1.00  0.00      PROA H
ATOM    394  CG  PRO    25      66.611  67.646  60.646  1.00  0.00      PROA C
ATOM    395  HG1 PRO    25      65.611  67.203  60.444  1.00  0.00      PROA H
ATOM    396  HG2 PRO    25      67.287  67.440  59.801  1.00  0.00      PROA H
ATOM    397  C   PRO    25      67.512  70.789  62.523  1.00  0.00      PROA C
ATOM    398  O   PRO    25      67.954  71.810  61.999  1.00  0.00      PROA O
ATOM    399  N   ARG    26      66.886  70.806  63.723  1.00  0.00      PROA N
ATOM    400  HN  ARG    26      66.528  69.973  64.137  1.00  0.00      PROA H
ATOM    401  CA  ARG    26      66.683  72.068  64.412  1.00  0.00      PROA C
ATOM    402  HA  ARG    26      66.102  72.753  63.808  1.00  0.00      PROA H
ATOM    403  CB  ARG    26      66.138  71.886  65.838  1.00  0.00      PROA C
ATOM    404  HB1 ARG    26      66.192  72.846  66.406  1.00  0.00      PROA H
ATOM    405  HB2 ARG    26      66.769  71.153  66.403  1.00  0.00      PROA H
ATOM    406  CG  ARG    26      64.721  71.338  65.958  1.00  0.00      PROA C
ATOM    407  HG1 ARG    26      64.765  70.494  66.689  1.00  0.00      PROA H
ATOM    408  HG2 ARG    26      64.351  70.897  65.028  1.00  0.00      PROA H
ATOM    409  CD  ARG    26      63.762  72.362  66.559  1.00  0.00      PROA C
ATOM    410  HD1 ARG    26      63.620  73.088  65.743  1.00  0.00      PROA H
ATOM    411  HD2 ARG    26      64.139  72.900  67.440  1.00  0.00      PROA H
ATOM    412  NE  ARG    26      62.491  71.661  66.884  1.00  0.00      PROA N
ATOM    413  HE  ARG    26      62.443  70.665  66.858  1.00  0.00      PROA H
ATOM    414  CZ  ARG    26      61.340  72.390  66.926  1.00  0.00      PROA C
ATOM    415  NH1 ARG    26      61.403  73.736  66.717  1.00  0.00      PROA N
ATOM    416 HH11 ARG    26      62.222  74.031  66.235  1.00  0.00      PROA H
ATOM    417 HH12 ARG    26      60.538  74.209  66.653  1.00  0.00      PROA H
ATOM    418  NH2 ARG    26      60.143  71.786  67.177  1.00  0.00      PROA N
ATOM    419 HH21 ARG    26      59.422  72.345  67.589  1.00  0.00      PROA H
ATOM    420 HH22 ARG    26      60.201  70.814  67.388  1.00  0.00      PROA H
ATOM    421  C   ARG    26      68.032  72.628  64.635  1.00  0.00      PROA C
ATOM    422  O   ARG    26      68.331  73.757  64.249  1.00  0.00      PROA O
ATOM    423  N   THR    27      68.893  71.812  65.265  1.00  0.00      PROA N
ATOM    424  HN  THR    27      68.675  70.886  65.567  1.00  0.00      PROA H
ATOM    425  CA  THR    27      70.228  72.250  65.471  1.00  0.00      PROA C
ATOM    426  HA  THR    27      70.385  73.270  65.154  1.00  0.00      PROA H
ATOM    427  CB  THR    27      70.705  72.152  66.895  1.00  0.00      PROA C
ATOM    428  HB  THR    27      71.750  72.487  66.949  1.00  0.00      PROA H
ATOM    429  OG1 THR    27      70.670  70.810  67.355  1.00  0.00      PROA O
ATOM    430  HG1 THR    27      70.902  70.174  66.640  1.00  0.00      PROA H
ATOM    431  CG2 THR    27      69.810  73.042  67.774  1.00  0.00      PROA C
ATOM    432 HG21 THR    27      68.760  72.683  67.756  1.00  0.00      PROA H
ATOM    433 HG22 THR    27      69.843  74.095  67.429  1.00  0.00      PROA H
ATOM    434 HG23 THR    27      70.165  72.998  68.826  1.00  0.00      PROA H
ATOM    435  C   THR    27      71.071  71.374  64.605  1.00  0.00      PROA C
ATOM    436  O   THR    27      71.301  70.211  64.932  1.00  0.00      PROA O
ATOM    437  N   ARG    28      71.565  71.925  63.473  1.00  0.00      PROA N
ATOM    438  HN  ARG    28      71.396  72.876  63.238  1.00  0.00      PROA H
ATOM    439  CA  ARG    28      72.339  71.139  62.553  1.00  0.00      PROA C
ATOM    440  HA  ARG    28      71.756  70.279  62.251  1.00  0.00      PROA H
ATOM    441  CB  ARG    28      72.874  71.939  61.353  1.00  0.00      PROA C
ATOM    442  HB1 ARG    28      73.594  71.319  60.775  1.00  0.00      PROA H
ATOM    443  HB2 ARG    28      73.439  72.826  61.728  1.00  0.00      PROA H
ATOM    444  CG  ARG    28      71.765  72.453  60.432  1.00  0.00      PROA C
ATOM    445  HG1 ARG    28      72.227  72.966  59.557  1.00  0.00      PROA H
ATOM    446  HG2 ARG    28      71.191  73.234  60.973  1.00  0.00      PROA H
ATOM    447  CD  ARG    28      70.822  71.350  59.949  1.00  0.00      PROA C
ATOM    448  HD1 ARG    28      70.167  71.817  59.187  1.00  0.00      PROA H
ATOM    449  HD2 ARG    28      70.233  70.955  60.807  1.00  0.00      PROA H
ATOM    450  NE  ARG    28      71.671  70.295  59.328  1.00  0.00      PROA N
ATOM    451  HE  ARG    28      72.627  70.465  59.130  1.00  0.00      PROA H
ATOM    452  CZ  ARG    28      71.153  69.064  59.040  1.00  0.00      PROA C
ATOM    453  NH1 ARG    28      69.849  68.772  59.316  1.00  0.00      PROA N
ATOM    454 HH11 ARG    28      69.314  69.434  59.815  1.00  0.00      PROA H
ATOM    455 HH12 ARG    28      69.526  67.852  59.138  1.00  0.00      PROA H
ATOM    456  NH2 ARG    28      71.951  68.119  58.462  1.00  0.00      PROA N
ATOM    457 HH21 ARG    28      72.853  68.352  58.119  1.00  0.00      PROA H
ATOM    458 HH22 ARG    28      71.574  67.237  58.210  1.00  0.00      PROA H
ATOM    459  C   ARG    28      73.486  70.646  63.344  1.00  0.00      PROA C
ATOM    460  O   ARG    28      74.074  71.368  64.149  1.00  0.00      PROA O
ATOM    461  N   GLY    29      73.801  69.365  63.142  1.00  0.00      PROA N
ATOM    462  HN  GLY    29      73.181  68.739  62.667  1.00  0.00      PROA H
ATOM    463  CA  GLY    29      74.809  68.729  63.914  1.00  0.00      PROA C
ATOM    464  HA1 GLY    29      74.793  69.089  64.934  1.00  0.00      PROA H
ATOM    465  HA2 GLY    29      75.758  68.809  63.406  1.00  0.00      PROA H
ATOM    466  C   GLY    29      74.389  67.323  63.925  1.00  0.00      PROA C
ATOM    467  O   GLY    29      73.590  66.898  63.090  1.00  0.00      PROA O
ATOM    468  N   ALA    30      74.917  66.543  64.865  1.00  0.00      PROA N
ATOM    469  HN  ALA    30      75.538  66.821  65.584  1.00  0.00      PROA H
ATOM    470  CA  ALA    30      74.442  65.212  64.831  1.00  0.00      PROA C
ATOM    471  HA  ALA    30      73.651  65.010  64.121  1.00  0.00      PROA H
ATOM    472  CB  ALA    30      75.546  64.171  64.575  1.00  0.00      PROA C
ATOM    473  HB1 ALA    30      76.012  63.863  65.519  1.00  0.00      PROA H
ATOM    474  HB2 ALA    30      76.291  64.554  63.852  1.00  0.00      PROA H
ATOM    475  HB3 ALA    30      74.966  63.296  64.251  1.00  0.00      PROA H
ATOM    476  C   ALA    30      73.872  64.914  66.165  1.00  0.00      PROA C
ATOM    477  O   ALA    30      74.423  65.288  67.199  1.00  0.00      PROA O
ATOM    478  N   LEU    31      72.716  64.237  66.163  1.00  0.00      PROA N
ATOM    479  HN  LEU    31      72.267  63.978  65.313  1.00  0.00      PROA H
ATOM    480  CA  LEU    31      72.126  63.857  67.400  1.00  0.00      PROA C
ATOM    481  HA  LEU    31      71.999  64.715  68.048  1.00  0.00      PROA H
ATOM    482  CB  LEU    31      70.808  63.081  67.168  1.00  0.00      PROA C
ATOM    483  HB1 LEU    31      71.003  62.157  66.584  1.00  0.00      PROA H
ATOM    484  HB2 LEU    31      70.169  63.729  66.523  1.00  0.00      PROA H
ATOM    485  CG  LEU    31      69.957  62.705  68.404  1.00  0.00      PROA C
ATOM    486  HG  LEU    31      69.560  63.665  68.810  1.00  0.00      PROA H
ATOM    487  CD1 LEU    31      68.758  61.853  67.971  1.00  0.00      PROA C
ATOM    488 HD11 LEU    31      69.129  60.893  67.549  1.00  0.00      PROA H
ATOM    489 HD12 LEU    31      68.185  62.362  67.167  1.00  0.00      PROA H
ATOM    490 HD13 LEU    31      68.130  61.629  68.849  1.00  0.00      PROA H
ATOM    491  CD2 LEU    31      70.758  62.021  69.522  1.00  0.00      PROA C
ATOM    492 HD21 LEU    31      71.475  62.686  70.023  1.00  0.00      PROA H
ATOM    493 HD22 LEU    31      71.197  61.088  69.161  1.00  0.00      PROA H
ATOM    494 HD23 LEU    31      70.060  61.776  70.353  1.00  0.00      PROA H
ATOM    495  C   LEU    31      73.112  62.907  68.003  1.00  0.00      PROA C
ATOM    496  O   LEU    31      73.448  63.008  69.181  1.00  0.00      PROA O
ATOM    497  N   TRP    32      73.635  61.977  67.175  1.00  0.00      PROA N
ATOM    498  HN  TRP    32      73.444  61.960  66.198  1.00  0.00      PROA H
ATOM    499  CA  TRP    32      74.464  60.941  67.717  1.00  0.00      PROA C
ATOM    500  HA  TRP    32      75.158  61.331  68.451  1.00  0.00      PROA H
ATOM    501  CB  TRP    32      73.544  59.832  68.256  1.00  0.00      PROA C
ATOM    502  HB1 TRP    32      72.899  59.411  67.452  1.00  0.00      PROA H
ATOM    503  HB2 TRP    32      72.878  60.352  68.947  1.00  0.00      PROA H
ATOM    504  CG  TRP    32      74.126  58.705  69.067  1.00  0.00      PROA C
ATOM    505  CD1 TRP    32      74.796  57.585  68.673  1.00  0.00      PROA C
ATOM    506  HD1 TRP    32      75.030  57.347  67.643  1.00  0.00      PROA H
ATOM    507  NE1 TRP    32      75.041  56.779  69.760  1.00  0.00      PROA N
ATOM    508  HE1 TRP    32      75.513  55.922  69.799  1.00  0.00      PROA H
ATOM    509  CE2 TRP    32      74.508  57.382  70.881  1.00  0.00      PROA C
ATOM    510  CD2 TRP    32      73.930  58.587  70.485  1.00  0.00      PROA C
ATOM    511  CE3 TRP    32      73.301  59.407  71.377  1.00  0.00      PROA C
ATOM    512  HE3 TRP    32      72.837  60.337  71.083  1.00  0.00      PROA H
ATOM    513  CZ3 TRP    32      73.279  59.007  72.694  1.00  0.00      PROA C
ATOM    514  HZ3 TRP    32      72.763  59.603  73.438  1.00  0.00      PROA H
ATOM    515  CZ2 TRP    32      74.469  56.978  72.185  1.00  0.00      PROA C
ATOM    516  HZ2 TRP    32      74.864  56.040  72.533  1.00  0.00      PROA H
ATOM    517  CH2 TRP    32      73.852  57.815  73.090  1.00  0.00      PROA C
ATOM    518  HH2 TRP    32      73.766  57.519  74.130  1.00  0.00      PROA H
ATOM    519  C   TRP    32      75.221  60.324  66.564  1.00  0.00      PROA C
ATOM    520  O   TRP    32      74.790  60.438  65.418  1.00  0.00      PROA O
ATOM    521  N   VAL    33      76.382  59.666  66.819  1.00  0.00      PROA N
ATOM    522  HN  VAL    33      76.804  59.680  67.725  1.00  0.00      PROA H
ATOM    523  CA  VAL    33      77.033  58.947  65.747  1.00  0.00      PROA C
ATOM    524  HA  VAL    33      76.329  58.721  64.957  1.00  0.00      PROA H
ATOM    525  CB  VAL    33      78.237  59.606  65.140  1.00  0.00      PROA C
ATOM    526  HB  VAL    33      78.554  59.017  64.238  1.00  0.00      PROA H
ATOM    527  CG1 VAL    33      77.834  60.998  64.629  1.00  0.00      PROA C
ATOM    528 HG11 VAL    33      77.914  61.719  65.461  1.00  0.00      PROA H
ATOM    529 HG12 VAL    33      76.787  60.889  64.361  1.00  0.00      PROA H
ATOM    530 HG13 VAL    33      78.471  61.283  63.777  1.00  0.00      PROA H
ATOM    531  CG2 VAL    33      79.394  59.572  66.140  1.00  0.00      PROA C
ATOM    532 HG21 VAL    33      79.904  58.583  66.151  1.00  0.00      PROA H
ATOM    533 HG22 VAL    33      78.971  59.775  67.141  1.00  0.00      PROA H
ATOM    534 HG23 VAL    33      80.155  60.328  65.851  1.00  0.00      PROA H
ATOM    535  C   VAL    33      77.482  57.618  66.312  1.00  0.00      PROA C
ATOM    536  O   VAL    33      77.937  57.554  67.452  1.00  0.00      PROA O
ATOM    537  N   VAL    34      77.342  56.511  65.537  1.00  0.00      PROA N
ATOM    538  HN  VAL    34      77.073  56.610  64.583  1.00  0.00      PROA H
ATOM    539  CA  VAL    34      77.782  55.207  65.991  1.00  0.00      PROA C
ATOM    540  HA  VAL    34      77.818  55.176  67.073  1.00  0.00      PROA H
ATOM    541  CB  VAL    34      77.064  54.029  65.413  1.00  0.00      PROA C
ATOM    542  HB  VAL    34      75.994  54.298  65.378  1.00  0.00      PROA H
ATOM    543  CG1 VAL    34      77.779  53.629  64.111  1.00  0.00      PROA C
ATOM    544 HG11 VAL    34      78.669  52.984  64.276  1.00  0.00      PROA H
ATOM    545 HG12 VAL    34      78.013  54.405  63.373  1.00  0.00      PROA H
ATOM    546 HG13 VAL    34      77.066  52.944  63.604  1.00  0.00      PROA H
ATOM    547  CG2 VAL    34      77.073  52.897  66.447  1.00  0.00      PROA C
ATOM    548 HG21 VAL    34      76.878  53.363  67.435  1.00  0.00      PROA H
ATOM    549 HG22 VAL    34      78.062  52.397  66.478  1.00  0.00      PROA H
ATOM    550 HG23 VAL    34      76.298  52.147  66.186  1.00  0.00      PROA H
ATOM    551  C   VAL    34      79.147  55.061  65.453  1.00  0.00      PROA C
ATOM    552  O   VAL    34      79.521  55.720  64.483  1.00  0.00      PROA O
ATOM    553  N   GLU    35      79.951  54.212  66.097  1.00  0.00      PROA N
ATOM    554  HN  GLU    35      79.735  53.848  67.001  1.00  0.00      PROA H
ATOM    555  CA  GLU    35      81.256  54.033  65.570  1.00  0.00      PROA C
ATOM    556  HA  GLU    35      81.251  54.005  64.488  1.00  0.00      PROA H
ATOM    557  CB  GLU    35      82.196  55.135  66.090  1.00  0.00      PROA C
ATOM    558  HB1 GLU    35      82.084  55.165  67.179  1.00  0.00      PROA H
ATOM    559  HB2 GLU    35      81.771  56.107  65.731  1.00  0.00      PROA H
ATOM    560  CG  GLU    35      83.643  55.088  65.611  1.00  0.00      PROA C
ATOM    561  HG1 GLU    35      83.714  55.211  64.511  1.00  0.00      PROA H
ATOM    562  HG2 GLU    35      84.171  54.167  65.923  1.00  0.00      PROA H
ATOM    563  CD  GLU    35      84.335  56.279  66.265  1.00  0.00      PROA C
ATOM    564  OE1 GLU    35      84.816  56.128  67.419  1.00  0.00      PROA O
ATOM    565  OE2 GLU    35      84.370  57.364  65.624  1.00  0.00      PROA O
ATOM    566  C   GLU    35      81.729  52.710  66.079  1.00  0.00      PROA C
ATOM    567  O   GLU    35      81.552  52.398  67.257  1.00  0.00      PROA O
ATOM    568  N   GLN    36      82.325  51.877  65.204  1.00  0.00      PROA N
ATOM    569  HN  GLN    36      82.551  52.156  64.275  1.00  0.00      PROA H
ATOM    570  CA  GLN    36      82.790  50.610  65.684  1.00  0.00      PROA C
ATOM    571  HA  GLN    36      82.698  50.527  66.757  1.00  0.00      PROA H
ATOM    572  CB  GLN    36      82.087  49.398  65.037  1.00  0.00      PROA C
ATOM    573  HB1 GLN    36      81.009  49.706  65.074  1.00  0.00      PROA H
ATOM    574  HB2 GLN    36      82.104  48.514  65.699  1.00  0.00      PROA H
ATOM    575  CG  GLN    36      82.388  49.201  63.549  1.00  0.00      PROA C
ATOM    576  HG1 GLN    36      82.542  50.142  62.987  1.00  0.00      PROA H
ATOM    577  HG2 GLN    36      81.567  48.615  63.093  1.00  0.00      PROA H
ATOM    578  CD  GLN    36      83.624  48.319  63.439  1.00  0.00      PROA C
ATOM    579  OE1 GLN    36      84.236  48.212  62.379  1.00  0.00      PROA O
ATOM    580  NE2 GLN    36      84.002  47.663  64.569  1.00  0.00      PROA N
ATOM    581 HE21 GLN    36      84.882  47.206  64.519  1.00  0.00      PROA H
ATOM    582 HE22 GLN    36      83.622  47.969  65.436  1.00  0.00      PROA H
ATOM    583  C   GLN    36      84.247  50.530  65.364  1.00  0.00      PROA C
ATOM    584  O   GLN    36      84.651  50.737  64.222  1.00  0.00      PROA O
ATOM    585  N   LEU    37      85.088  50.250  66.380  1.00  0.00      PROA N
ATOM    586  HN  LEU    37      84.768  50.089  67.317  1.00  0.00      PROA H
ATOM    587  CA  LEU    37      86.486  50.168  66.082  1.00  0.00      PROA C
ATOM    588  HA  LEU    37      86.676  50.147  65.020  1.00  0.00      PROA H
ATOM    589  CB  LEU    37      87.354  51.263  66.733  1.00  0.00      PROA C
ATOM    590  HB1 LEU    37      88.429  51.046  66.527  1.00  0.00      PROA H
ATOM    591  HB2 LEU    37      87.265  51.367  67.811  1.00  0.00      PROA H
ATOM    592  CG  LEU    37      87.104  52.677  66.173  1.00  0.00      PROA C
ATOM    593  HG  LEU    37      86.092  52.989  66.537  1.00  0.00      PROA H
ATOM    594  CD1 LEU    37      88.125  53.681  66.731  1.00  0.00      PROA C
ATOM    595 HD11 LEU    37      89.022  53.705  66.083  1.00  0.00      PROA H
ATOM    596 HD12 LEU    37      88.433  53.386  67.756  1.00  0.00      PROA H
ATOM    597 HD13 LEU    37      87.648  54.679  66.822  1.00  0.00      PROA H
ATOM    598  CD2 LEU    37      87.057  52.671  64.636  1.00  0.00      PROA C
ATOM    599 HD21 LEU    37      86.446  51.919  64.151  1.00  0.00      PROA H
ATOM    600 HD22 LEU    37      88.083  52.575  64.226  1.00  0.00      PROA H
ATOM    601 HD23 LEU    37      86.651  53.655  64.312  1.00  0.00      PROA H
ATOM    602  C   LEU    37      87.023  48.853  66.552  1.00  0.00      PROA C
ATOM    603  O   LEU    37      86.664  48.367  67.623  1.00  0.00      PROA O
ATOM    604  N   ARG    38      87.893  48.228  65.729  1.00  0.00      PROA N
ATOM    605  HN  ARG    38      88.218  48.647  64.887  1.00  0.00      PROA H
ATOM    606  CA  ARG    38      88.519  46.995  66.122  1.00  0.00      PROA C
ATOM    607  HA  ARG    38      88.602  46.977  67.203  1.00  0.00      PROA H
ATOM    608  CB  ARG    38      87.804  45.739  65.585  1.00  0.00      PROA C
ATOM    609  HB1 ARG    38      86.741  45.901  65.899  1.00  0.00      PROA H
ATOM    610  HB2 ARG    38      88.013  44.775  66.055  1.00  0.00      PROA H
ATOM    611  CG  ARG    38      87.776  45.648  64.055  1.00  0.00      PROA C
ATOM    612  HG1 ARG    38      88.797  45.573  63.621  1.00  0.00      PROA H
ATOM    613  HG2 ARG    38      87.263  46.583  63.763  1.00  0.00      PROA H
ATOM    614  CD  ARG    38      86.917  44.504  63.518  1.00  0.00      PROA C
ATOM    615  HD1 ARG    38      86.967  44.477  62.404  1.00  0.00      PROA H
ATOM    616  HD2 ARG    38      85.862  44.639  63.853  1.00  0.00      PROA H
ATOM    617  NE  ARG    38      87.463  43.232  64.067  1.00  0.00      PROA N
ATOM    618  HE  ARG    38      88.399  43.153  64.416  1.00  0.00      PROA H
ATOM    619  CZ  ARG    38      86.778  42.065  63.889  1.00  0.00      PROA C
ATOM    620  NH1 ARG    38      85.622  42.047  63.165  1.00  0.00      PROA N
ATOM    621 HH11 ARG    38      85.508  42.765  62.503  1.00  0.00      PROA H
ATOM    622 HH12 ARG    38      85.188  41.166  63.007  1.00  0.00      PROA H
ATOM    623  NH2 ARG    38      87.252  40.910  64.440  1.00  0.00      PROA N
ATOM    624 HH21 ARG    38      88.146  40.953  64.901  1.00  0.00      PROA H
ATOM    625 HH22 ARG    38      86.763  40.052  64.350  1.00  0.00      PROA H
ATOM    626  C   ARG    38      89.895  47.003  65.539  1.00  0.00      PROA C
ATOM    627  O   ARG    38      90.130  47.634  64.509  1.00  0.00      PROA O
ATOM    628  N   PRO    39      90.812  46.349  66.211  1.00  0.00      PROA N
ATOM    629  CD  PRO    39      90.472  45.208  67.046  1.00  0.00      PROA C
ATOM    630  HD1 PRO    39      89.750  44.499  66.617  1.00  0.00      PROA H
ATOM    631  HD2 PRO    39      90.190  45.543  68.071  1.00  0.00      PROA H
ATOM    632  CA  PRO    39      92.167  46.275  65.741  1.00  0.00      PROA C
ATOM    633  HA  PRO    39      92.797  47.045  65.761  1.00  0.00      PROA H
ATOM    634  CB  PRO    39      92.873  45.308  66.682  1.00  0.00      PROA C
ATOM    635  HB1 PRO    39      93.213  45.848  67.595  1.00  0.00      PROA H
ATOM    636  HB2 PRO    39      93.742  44.784  66.231  1.00  0.00      PROA H
ATOM    637  CG  PRO    39      91.741  44.336  67.078  1.00  0.00      PROA C
ATOM    638  HG1 PRO    39      91.689  43.496  66.357  1.00  0.00      PROA H
ATOM    639  HG2 PRO    39      91.917  43.913  68.090  1.00  0.00      PROA H
ATOM    640  C   PRO    39      92.003  45.655  64.397  1.00  0.00      PROA C
ATOM    641  O   PRO    39      91.257  44.678  64.314  1.00  0.00      PROA O
ATOM    642  N   GLU    40      92.678  46.224  63.374  1.00  0.00      PROA N
ATOM    643  HN  GLU    40      93.338  46.939  63.590  1.00  0.00      PROA H
ATOM    644  CA  GLU    40      92.608  45.848  61.991  1.00  0.00      PROA C
ATOM    645  HA  GLU    40      93.612  45.690  61.626  1.00  0.00      PROA H
ATOM    646  CB  GLU    40      91.700  44.642  61.649  1.00  0.00      PROA C
ATOM    647  HB1 GLU    40      90.636  44.793  61.920  1.00  0.00      PROA H
ATOM    648  HB2 GLU    40      92.104  43.835  62.317  1.00  0.00      PROA H
ATOM    649  CG  GLU    40      91.842  44.085  60.229  1.00  0.00      PROA C
ATOM    650  HG1 GLU    40      92.907  43.953  59.956  1.00  0.00      PROA H
ATOM    651  HG2 GLU    40      91.351  44.729  59.476  1.00  0.00      PROA H
ATOM    652  CD  GLU    40      91.191  42.703  60.202  1.00  0.00      PROA C
ATOM    653  OE1 GLU    40      90.723  42.249  61.280  1.00  0.00      PROA O
ATOM    654  OE2 GLU    40      91.164  42.080  59.108  1.00  0.00      PROA O
ATOM    655  C   GLU    40      92.043  47.053  61.329  1.00  0.00      PROA C
ATOM    656  O   GLU    40      92.640  47.632  60.423  1.00  0.00      PROA O
ATOM    657  N   ARG    41      90.852  47.463  61.804  1.00  0.00      PROA N
ATOM    658  HN  ARG    41      90.470  47.033  62.623  1.00  0.00      PROA H
ATOM    659  CA  ARG    41      90.202  48.625  61.286  1.00  0.00      PROA C
ATOM    660  HA  ARG    41      90.084  48.535  60.215  1.00  0.00      PROA H
ATOM    661  CB  ARG    41      88.870  48.943  61.988  1.00  0.00      PROA C
ATOM    662  HB1 ARG    41      88.474  49.913  61.590  1.00  0.00      PROA H
ATOM    663  HB2 ARG    41      89.012  49.101  63.075  1.00  0.00      PROA H
ATOM    664  CG  ARG    41      87.766  47.909  61.766  1.00  0.00      PROA C
ATOM    665  HG1 ARG    41      86.880  48.189  62.381  1.00  0.00      PROA H
ATOM    666  HG2 ARG    41      88.189  46.945  62.090  1.00  0.00      PROA H
ATOM    667  CD  ARG    41      87.335  47.777  60.307  1.00  0.00      PROA C
ATOM    668  HD1 ARG    41      87.639  48.669  59.715  1.00  0.00      PROA H
ATOM    669  HD2 ARG    41      86.221  47.704  60.310  1.00  0.00      PROA H
ATOM    670  NE  ARG    41      88.033  46.583  59.754  1.00  0.00      PROA N
ATOM    671  HE  ARG    41      89.008  46.427  59.889  1.00  0.00      PROA H
ATOM    672  CZ  ARG    41      87.346  45.721  58.952  1.00  0.00      PROA C
ATOM    673  NH1 ARG    41      86.044  45.983  58.633  1.00  0.00      PROA N
ATOM    674 HH11 ARG    41      85.623  46.822  58.954  1.00  0.00      PROA H
ATOM    675 HH12 ARG    41      85.516  45.324  58.102  1.00  0.00      PROA H
ATOM    676  NH2 ARG    41      87.952  44.592  58.484  1.00  0.00      PROA N
ATOM    677 HH21 ARG    41      88.887  44.361  58.751  1.00  0.00      PROA H
ATOM    678 HH22 ARG    41      87.454  43.957  57.903  1.00  0.00      PROA H
ATOM    679  C   ARG    41      91.088  49.802  61.546  1.00  0.00      PROA C
ATOM    680  O   ARG    41      91.294  50.632  60.661  1.00  0.00      PROA O
ATOM    681  N   LEU    42      91.661  49.898  62.763  1.00  0.00      PROA N
ATOM    682  HN  LEU    42      91.521  49.218  63.479  1.00  0.00      PROA H
ATOM    683  CA  LEU    42      92.433  51.074  63.045  1.00  0.00      PROA C
ATOM    684  HA  LEU    42      92.011  51.918  62.512  1.00  0.00      PROA H
ATOM    685  CB  LEU    42      92.474  51.493  64.528  1.00  0.00      PROA C
ATOM    686  HB1 LEU    42      91.421  51.500  64.896  1.00  0.00      PROA H
ATOM    687  HB2 LEU    42      92.856  52.533  64.612  1.00  0.00      PROA H
ATOM    688  CG  LEU    42      93.300  50.563  65.432  1.00  0.00      PROA C
ATOM    689  HG  LEU    42      94.385  50.669  65.203  1.00  0.00      PROA H
ATOM    690  CD1 LEU    42      93.214  50.986  66.910  1.00  0.00      PROA C
ATOM    691 HD11 LEU    42      92.395  51.726  67.017  1.00  0.00      PROA H
ATOM    692 HD12 LEU    42      94.142  51.455  67.270  1.00  0.00      PROA H
ATOM    693 HD13 LEU    42      93.002  50.089  67.530  1.00  0.00      PROA H
ATOM    694  CD2 LEU    42      92.915  49.103  65.199  1.00  0.00      PROA C
ATOM    695 HD21 LEU    42      93.116  48.678  64.207  1.00  0.00      PROA H
ATOM    696 HD22 LEU    42      91.871  48.946  65.534  1.00  0.00      PROA H
ATOM    697 HD23 LEU    42      93.640  48.613  65.895  1.00  0.00      PROA H
ATOM    698  C   LEU    42      93.825  50.873  62.565  1.00  0.00      PROA C
ATOM    699  O   LEU    42      94.561  50.019  63.055  1.00  0.00      PROA O
ATOM    700  N   ARG    43      94.193  51.669  61.546  1.00  0.00      PROA N
ATOM    701  HN  ARG    43      93.529  52.231  61.053  1.00  0.00      PROA H
ATOM    702  CA  ARG    43      95.519  51.679  61.012  1.00  0.00      PROA C
ATOM    703  HA  ARG    43      96.201  51.096  61.616  1.00  0.00      PROA H
ATOM    704  CB  ARG    43      95.593  51.293  59.529  1.00  0.00      PROA C
ATOM    705  HB1 ARG    43      96.643  51.276  59.205  1.00  0.00      PROA H
ATOM    706  HB2 ARG    43      95.070  52.063  58.906  1.00  0.00      PROA H
ATOM    707  CG  ARG    43      94.928  49.957  59.204  1.00  0.00      PROA C
ATOM    708  HG1 ARG    43      93.871  50.037  59.564  1.00  0.00      PROA H
ATOM    709  HG2 ARG    43      95.372  49.106  59.757  1.00  0.00      PROA H
ATOM    710  CD  ARG    43      94.880  49.669  57.702  1.00  0.00      PROA C
ATOM    711  HD1 ARG    43      95.870  49.372  57.293  1.00  0.00      PROA H
ATOM    712  HD2 ARG    43      94.577  50.597  57.162  1.00  0.00      PROA H
ATOM    713  NE  ARG    43      93.794  48.673  57.479  1.00  0.00      PROA N
ATOM    714  HE  ARG    43      92.850  48.891  57.694  1.00  0.00      PROA H
ATOM    715  CZ  ARG    43      94.081  47.361  57.233  1.00  0.00      PROA C
ATOM    716  NH1 ARG    43      95.375  46.941  57.156  1.00  0.00      PROA N
ATOM    717 HH11 ARG    43      96.104  47.601  57.271  1.00  0.00      PROA H
ATOM    718 HH12 ARG    43      95.541  45.986  56.926  1.00  0.00      PROA H
ATOM    719  NH2 ARG    43      93.062  46.470  57.057  1.00  0.00      PROA N
ATOM    720 HH21 ARG    43      92.108  46.788  57.122  1.00  0.00      PROA H
ATOM    721 HH22 ARG    43      93.254  45.523  56.830  1.00  0.00      PROA H
ATOM    722  C   ARG    43      95.891  53.120  61.071  1.00  0.00      PROA C
ATOM    723  O   ARG    43      95.085  53.989  60.749  1.00  0.00      PROA O
ATOM    724  N   GLY    44      97.121  53.420  61.504  1.00  0.00      PROA N
ATOM    725  HN  GLY    44      97.811  52.717  61.653  1.00  0.00      PROA H
ATOM    726  CA  GLY    44      97.497  54.792  61.637  1.00  0.00      PROA C
ATOM    727  HA1 GLY    44      98.483  54.840  62.050  1.00  0.00      PROA H
ATOM    728  HA2 GLY    44      96.753  55.300  62.226  1.00  0.00      PROA H
ATOM    729  C   GLY    44      97.536  55.462  60.297  1.00  0.00      PROA C
ATOM    730  O   GLY    44      97.144  56.621  60.167  1.00  0.00      PROA O
ATOM    731  N   ASP    45      98.010  54.750  59.258  1.00  0.00      PROA N
ATOM    732  HN  ASP    45      98.367  53.826  59.335  1.00  0.00      PROA H
ATOM    733  CA  ASP    45      98.193  55.368  57.975  1.00  0.00      PROA C
ATOM    734  HA  ASP    45      98.815  56.247  58.100  1.00  0.00      PROA H
ATOM    735  CB  ASP    45      98.784  54.436  56.899  1.00  0.00      PROA C
ATOM    736  HB1 ASP    45      98.741  54.869  55.876  1.00  0.00      PROA H
ATOM    737  HB2 ASP    45      98.279  53.452  56.899  1.00  0.00      PROA H
ATOM    738  CG  ASP    45     100.264  54.215  57.167  1.00  0.00      PROA C
ATOM    739  OD1 ASP    45     100.835  54.952  58.015  1.00  0.00      PROA O
ATOM    740  OD2 ASP    45     100.846  53.310  56.513  1.00  0.00      PROA O
ATOM    741  C   ASP    45      96.886  55.829  57.433  1.00  0.00      PROA C
ATOM    742  O   ASP    45      95.821  55.327  57.790  1.00  0.00      PROA O
ATOM    743  N   GLY    46      96.968  56.843  56.551  1.00  0.00      PROA N
ATOM    744  HN  GLY    46      97.855  57.241  56.303  1.00  0.00      PROA H
ATOM    745  CA  GLY    46      95.825  57.388  55.893  1.00  0.00      PROA C
ATOM    746  HA1 GLY    46      95.058  57.629  56.609  1.00  0.00      PROA H
ATOM    747  HA2 GLY    46      95.520  56.706  55.113  1.00  0.00      PROA H
ATOM    748  C   GLY    46      96.285  58.654  55.245  1.00  0.00      PROA C
ATOM    749  O   GLY    46      97.319  59.208  55.617  1.00  0.00      PROA O
ATOM    750  N   ASP    47      95.528  59.153  54.247  1.00  0.00      PROA N
ATOM    751  HN  ASP    47      94.731  58.706  53.848  1.00  0.00      PROA H
ATOM    752  CA  ASP    47      95.940  60.361  53.591  1.00  0.00      PROA C
ATOM    753  HA  ASP    47      96.865  60.755  53.991  1.00  0.00      PROA H
ATOM    754  CB  ASP    47      96.108  60.186  52.072  1.00  0.00      PROA C
ATOM    755  HB1 ASP    47      96.296  61.121  51.524  1.00  0.00      PROA H
ATOM    756  HB2 ASP    47      95.205  59.704  51.642  1.00  0.00      PROA H
ATOM    757  CG  ASP    47      97.277  59.234  51.832  1.00  0.00      PROA C
ATOM    758  OD1 ASP    47      98.082  59.018  52.778  1.00  0.00      PROA O
ATOM    759  OD2 ASP    47      97.374  58.703  50.695  1.00  0.00      PROA O
ATOM    760  C   ASP    47      94.876  61.397  53.836  1.00  0.00      PROA C
ATOM    761  O   ASP    47      93.864  61.449  53.139  1.00  0.00      PROA O
ATOM    762  N   ARG    48      95.089  62.226  54.879  1.00  0.00      PROA N
ATOM    763  HN  ARG    48      95.899  62.058  55.426  1.00  0.00      PROA H
ATOM    764  CA  ARG    48      94.228  63.289  55.338  1.00  0.00      PROA C
ATOM    765  HA  ARG    48      93.212  62.916  55.361  1.00  0.00      PROA H
ATOM    766  CB  ARG    48      94.645  63.798  56.729  1.00  0.00      PROA C
ATOM    767  HB1 ARG    48      94.523  62.947  57.436  1.00  0.00      PROA H
ATOM    768  HB2 ARG    48      93.942  64.590  57.065  1.00  0.00      PROA H
ATOM    769  CG  ARG    48      96.093  64.295  56.773  1.00  0.00      PROA C
ATOM    770  HG1 ARG    48      96.274  65.146  56.082  1.00  0.00      PROA H
ATOM    771  HG2 ARG    48      96.769  63.471  56.453  1.00  0.00      PROA H
ATOM    772  CD  ARG    48      96.552  64.708  58.171  1.00  0.00      PROA C
ATOM    773  HD1 ARG    48      97.652  64.689  58.211  1.00  0.00      PROA H
ATOM    774  HD2 ARG    48      96.187  63.982  58.932  1.00  0.00      PROA H
ATOM    775  NE  ARG    48      95.952  66.038  58.464  1.00  0.00      PROA N
ATOM    776  HE  ARG    48      94.972  66.211  58.340  1.00  0.00      PROA H
ATOM    777  CZ  ARG    48      96.759  67.132  58.568  1.00  0.00      PROA C
ATOM    778  NH1 ARG    48      98.116  66.982  58.518  1.00  0.00      PROA N
ATOM    779 HH11 ARG    48      98.540  66.111  58.292  1.00  0.00      PROA H
ATOM    780 HH12 ARG    48      98.667  67.813  58.408  1.00  0.00      PROA H
ATOM    781  NH2 ARG    48      96.212  68.370  58.745  1.00  0.00      PROA N
ATOM    782 HH21 ARG    48      95.243  68.478  58.561  1.00  0.00      PROA H
ATOM    783 HH22 ARG    48      96.858  69.149  58.663  1.00  0.00      PROA H
ATOM    784  C   ARG    48      94.241  64.462  54.415  1.00  0.00      PROA C
ATOM    785  O   ARG    48      93.250  65.184  54.316  1.00  0.00      PROA O
ATOM    786  N   ARG    49      95.366  64.693  53.721  1.00  0.00      PROA N
ATOM    787  HN  ARG    49      96.116  64.048  53.749  1.00  0.00      PROA H
ATOM    788  CA  ARG    49      95.519  65.917  52.994  1.00  0.00      PROA C
ATOM    789  HA  ARG    49      95.459  66.742  53.683  1.00  0.00      PROA H
ATOM    790  CB  ARG    49      96.847  65.993  52.218  1.00  0.00      PROA C
ATOM    791  HB1 ARG    49      96.837  65.316  51.334  1.00  0.00      PROA H
ATOM    792  HB2 ARG    49      97.663  65.665  52.900  1.00  0.00      PROA H
ATOM    793  CG  ARG    49      97.166  67.411  51.745  1.00  0.00      PROA C
ATOM    794  HG1 ARG    49      97.139  68.100  52.615  1.00  0.00      PROA H
ATOM    795  HG2 ARG    49      96.357  67.749  51.052  1.00  0.00      PROA H
ATOM    796  CD  ARG    49      98.487  67.544  50.987  1.00  0.00      PROA C
ATOM    797  HD1 ARG    49      98.384  67.047  49.993  1.00  0.00      PROA H
ATOM    798  HD2 ARG    49      99.343  67.056  51.502  1.00  0.00      PROA H
ATOM    799  NE  ARG    49      98.715  69.000  50.765  1.00  0.00      PROA N
ATOM    800  HE  ARG    49      98.508  69.410  49.879  1.00  0.00      PROA H
ATOM    801  CZ  ARG    49      99.386  69.736  51.699  1.00  0.00      PROA C
ATOM    802  NH1 ARG    49      99.920  69.124  52.796  1.00  0.00      PROA N
ATOM    803 HH11 ARG    49      99.504  68.264  53.074  1.00  0.00      PROA H
ATOM    804 HH12 ARG    49     100.269  69.693  53.526  1.00  0.00      PROA H
ATOM    805  NH2 ARG    49      99.529  71.084  51.536  1.00  0.00      PROA N
ATOM    806 HH21 ARG    49      99.173  71.506  50.706  1.00  0.00      PROA H
ATOM    807 HH22 ARG    49     100.176  71.590  52.088  1.00  0.00      PROA H
ATOM    808  C   ARG    49      94.417  66.093  52.011  1.00  0.00      PROA C
ATOM    809  O   ARG    49      93.809  67.162  51.950  1.00  0.00      PROA O
ATOM    810  N   GLU    50      94.101  65.059  51.219  1.00  0.00      PROA N
ATOM    811  HN  GLU    50      94.506  64.155  51.239  1.00  0.00      PROA H
ATOM    812  CA  GLU    50      93.038  65.298  50.298  1.00  0.00      PROA C
ATOM    813  HA  GLU    50      93.015  66.322  49.950  1.00  0.00      PROA H
ATOM    814  CB  GLU    50      93.081  64.366  49.078  1.00  0.00      PROA C
ATOM    815  HB1 GLU    50      92.119  64.389  48.519  1.00  0.00      PROA H
ATOM    816  HB2 GLU    50      93.205  63.320  49.444  1.00  0.00      PROA H
ATOM    817  CG  GLU    50      94.248  64.680  48.141  1.00  0.00      PROA C
ATOM    818  HG1 GLU    50      94.349  63.886  47.372  1.00  0.00      PROA H
ATOM    819  HG2 GLU    50      95.212  64.807  48.666  1.00  0.00      PROA H
ATOM    820  CD  GLU    50      93.902  65.968  47.408  1.00  0.00      PROA C
ATOM    821  OE1 GLU    50      92.785  66.498  47.655  1.00  0.00      PROA O
ATOM    822  OE2 GLU    50      94.741  66.437  46.593  1.00  0.00      PROA O
ATOM    823  C   GLU    50      91.776  65.049  51.046  1.00  0.00      PROA C
ATOM    824  O   GLU    50      91.188  63.971  50.966  1.00  0.00      PROA O
ATOM    825  N   CYS    51      91.339  66.066  51.809  1.00  0.00      PROA N
ATOM    826  HN  CYS    51      91.864  66.916  51.863  1.00  0.00      PROA H
ATOM    827  CA  CYS    51      90.126  65.954  52.552  1.00  0.00      PROA C
ATOM    828  HA  CYS    51      89.420  65.332  52.014  1.00  0.00      PROA H
ATOM    829  CB  CYS    51      90.317  65.450  53.994  1.00  0.00      PROA C
ATOM    830  HB1 CYS    51      89.314  65.480  54.439  1.00  0.00      PROA H
ATOM    831  HB2 CYS    51      91.000  66.108  54.567  1.00  0.00      PROA H
ATOM    832  SG  CYS    51      90.813  63.701  54.063  1.00  0.00      PROA S
ATOM    833  HG1 CYS    51      90.010  63.232  53.097  1.00  0.00      PROA H
ATOM    834  C   CYS    51      89.548  67.330  52.632  1.00  0.00      PROA C
ATOM    835  O   CYS    51      90.280  68.311  52.757  1.00  0.00      PROA O
ATOM    836  N   ASP    52      88.207  67.437  52.560  1.00  0.00      PROA N
ATOM    837  HN  ASP    52      87.592  66.668  52.422  1.00  0.00      PROA H
ATOM    838  CA  ASP    52      87.617  68.743  52.536  1.00  0.00      PROA C
ATOM    839  HA  ASP    52      88.273  69.469  53.000  1.00  0.00      PROA H
ATOM    840  CB  ASP    52      87.255  69.163  51.099  1.00  0.00      PROA C
ATOM    841  HB1 ASP    52      86.443  68.538  50.678  1.00  0.00      PROA H
ATOM    842  HB2 ASP    52      88.146  69.050  50.445  1.00  0.00      PROA H
ATOM    843  CG  ASP    52      86.841  70.627  51.048  1.00  0.00      PROA C
ATOM    844  OD1 ASP    52      87.126  71.377  52.017  1.00  0.00      PROA O
ATOM    845  OD2 ASP    52      86.229  71.014  50.016  1.00  0.00      PROA O
ATOM    846  C   ASP    52      86.352  68.734  53.313  1.00  0.00      PROA C
ATOM    847  O   ASP    52      85.678  67.712  53.439  1.00  0.00      PROA O
ATOM    848  N   PHE    53      86.029  69.908  53.877  1.00  0.00      PROA N
ATOM    849  HN  PHE    53      86.476  70.715  53.458  1.00  0.00      PROA H
ATOM    850  CA  PHE    53      84.802  70.116  54.566  1.00  0.00      PROA C
ATOM    851  HA  PHE    53      84.429  69.252  55.049  1.00  0.00      PROA H
ATOM    852  CB  PHE    53      84.846  71.388  55.431  1.00  0.00      PROA C
ATOM    853  HB1 PHE    53      85.147  72.228  54.759  1.00  0.00      PROA H
ATOM    854  HB2 PHE    53      85.543  71.472  56.258  1.00  0.00      PROA H
ATOM    855  CG  PHE    53      83.489  71.680  55.964  1.00  0.00      PROA C
ATOM    856  CD1 PHE    53      83.023  71.064  57.100  1.00  0.00      PROA C
ATOM    857  HD1 PHE    53      83.637  70.339  57.618  1.00  0.00      PROA H
ATOM    858  CE1 PHE    53      81.767  71.355  57.580  1.00  0.00      PROA C
ATOM    859  HE1 PHE    53      81.412  70.868  58.480  1.00  0.00      PROA H
ATOM    860  CZ  PHE    53      80.969  72.263  56.927  1.00  0.00      PROA C
ATOM    861  HZ  PHE    53      79.974  72.480  57.294  1.00  0.00      PROA H
ATOM    862  CD2 PHE    53      82.686  72.591  55.316  1.00  0.00      PROA C
ATOM    863  HD2 PHE    53      82.884  72.779  54.285  1.00  0.00      PROA H
ATOM    864  CE2 PHE    53      81.431  72.885  55.793  1.00  0.00      PROA C
ATOM    865  HE2 PHE    53      80.732  73.411  55.168  1.00  0.00      PROA H
ATOM    866  C   PHE    53      83.757  70.298  53.516  1.00  0.00      PROA C
ATOM    867  O   PHE    53      83.975  71.011  52.538  1.00  0.00      PROA O
ATOM    868  N   ARG    54      82.593  69.638  53.683  1.00  0.00      PROA N
ATOM    869  HN  ARG    54      82.395  69.105  54.499  1.00  0.00      PROA H
ATOM    870  CA  ARG    54      81.551  69.783  52.709  1.00  0.00      PROA C
ATOM    871  HA  ARG    54      81.531  70.802  52.378  1.00  0.00      PROA H
ATOM    872  CB  ARG    54      81.634  68.794  51.524  1.00  0.00      PROA C
ATOM    873  HB1 ARG    54      81.456  67.794  51.883  1.00  0.00      PROA H
ATOM    874  HB2 ARG    54      82.707  68.780  51.207  1.00  0.00      PROA H
ATOM    875  CG  ARG    54      80.831  69.250  50.297  1.00  0.00      PROA C
ATOM    876  HG1 ARG    54      81.549  69.853  49.688  1.00  0.00      PROA H
ATOM    877  HG2 ARG    54      80.025  69.985  50.459  1.00  0.00      PROA H
ATOM    878  CD  ARG    54      80.301  68.121  49.406  1.00  0.00      PROA C
ATOM    879  HD1 ARG    54      79.843  68.708  48.562  1.00  0.00      PROA H
ATOM    880  HD2 ARG    54      79.424  67.543  49.733  1.00  0.00      PROA H
ATOM    881  NE  ARG    54      81.458  67.433  48.768  1.00  0.00      PROA N
ATOM    882  HE  ARG    54      82.407  67.716  48.939  1.00  0.00      PROA H
ATOM    883  CZ  ARG    54      81.242  66.492  47.802  1.00  0.00      PROA C
ATOM    884  NH1 ARG    54      79.968  66.183  47.419  1.00  0.00      PROA N
ATOM    885 HH11 ARG    54      79.277  66.850  47.662  1.00  0.00      PROA H
ATOM    886 HH12 ARG    54      79.894  65.692  46.565  1.00  0.00      PROA H
ATOM    887  NH2 ARG    54      82.300  65.857  47.217  1.00  0.00      PROA N
ATOM    888 HH21 ARG    54      83.214  66.140  47.491  1.00  0.00      PROA H
ATOM    889 HH22 ARG    54      82.156  65.212  46.478  1.00  0.00      PROA H
ATOM    890  C   ARG    54      80.266  69.504  53.390  1.00  0.00      PROA C
ATOM    891  O   ARG    54      80.199  69.384  54.612  1.00  0.00      PROA O
ATOM    892  N   GLU    55      79.196  69.417  52.584  1.00  0.00      PROA N
ATOM    893  HN  GLU    55      79.251  69.549  51.602  1.00  0.00      PROA H
ATOM    894  CA  GLU    55      77.898  69.179  53.114  1.00  0.00      PROA C
ATOM    895  HA  GLU    55      77.940  69.040  54.023  1.00  0.00      PROA H
ATOM    896  CB  GLU    55      76.846  70.169  52.591  1.00  0.00      PROA C
ATOM    897  HB1 GLU    55      77.166  71.215  52.791  1.00  0.00      PROA H
ATOM    898  HB2 GLU    55      75.867  69.993  53.098  1.00  0.00      PROA H
ATOM    899  CG  GLU    55      76.654  70.059  51.075  1.00  0.00      PROA C
ATOM    900  HG1 GLU    55      76.353  69.070  50.680  1.00  0.00      PROA H
ATOM    901  HG2 GLU    55      77.547  70.414  50.524  1.00  0.00      PROA H
ATOM    902  CD  GLU    55      75.480  70.934  50.669  1.00  0.00      PROA C
ATOM    903  OE1 GLU    55      75.446  72.117  51.100  1.00  0.00      PROA O
ATOM    904  OE2 GLU    55      74.600  70.428  49.924  1.00  0.00      PROA O
ATOM    905  C   GLU    55      77.419  67.865  52.623  1.00  0.00      PROA C
ATOM    906  O   GLU    55      77.685  67.469  51.489  1.00  0.00      PROA O
ATOM    907  N   ASP    56      76.698  67.142  53.492  1.00  0.00      PROA N
ATOM    908  HN  ASP    56      76.366  67.435  54.397  1.00  0.00      PROA H
ATOM    909  CA  ASP    56      76.052  65.969  53.011  1.00  0.00      PROA C
ATOM    910  HA  ASP    56      76.628  65.500  52.222  1.00  0.00      PROA H
ATOM    911  CB  ASP    56      75.792  64.910  54.105  1.00  0.00      PROA C
ATOM    912  HB1 ASP    56      76.759  64.570  54.531  1.00  0.00      PROA H
ATOM    913  HB2 ASP    56      75.248  64.043  53.689  1.00  0.00      PROA H
ATOM    914  CG  ASP    56      74.976  65.501  55.251  1.00  0.00      PROA C
ATOM    915  OD1 ASP    56      74.952  66.752  55.406  1.00  0.00      PROA O
ATOM    916  OD2 ASP    56      74.370  64.692  56.004  1.00  0.00      PROA O
ATOM    917  C   ASP    56      74.772  66.486  52.437  1.00  0.00      PROA C
ATOM    918  O   ASP    56      73.818  66.815  53.141  1.00  0.00      PROA O
ATOM    919  N   ASP    57      74.754  66.587  51.100  1.00  0.00      PROA N
ATOM    920  HN  ASP    57      75.608  66.495  50.599  1.00  0.00      PROA H
ATOM    921  CA  ASP    57      73.706  67.205  50.346  1.00  0.00      PROA C
ATOM    922  HA  ASP    57      73.539  68.183  50.791  1.00  0.00      PROA H
ATOM    923  CB  ASP    57      74.048  67.341  48.854  1.00  0.00      PROA C
ATOM    924  HB1 ASP    57      74.006  66.392  48.291  1.00  0.00      PROA H
ATOM    925  HB2 ASP    57      75.056  67.794  48.743  1.00  0.00      PROA H
ATOM    926  CG  ASP    57      73.081  68.340  48.234  1.00  0.00      PROA C
ATOM    927  OD1 ASP    57      72.328  68.996  49.003  1.00  0.00      PROA O
ATOM    928  OD2 ASP    57      73.087  68.465  46.981  1.00  0.00      PROA O
ATOM    929  C   ASP    57      72.423  66.437  50.438  1.00  0.00      PROA C
ATOM    930  O   ASP    57      71.353  67.016  50.256  1.00  0.00      PROA O
ATOM    931  N   SER    58      72.493  65.120  50.714  1.00  0.00      PROA N
ATOM    932  HN  SER    58      73.400  64.746  50.852  1.00  0.00      PROA H
ATOM    933  CA  SER    58      71.319  64.287  50.711  1.00  0.00      PROA C
ATOM    934  HA  SER    58      70.904  64.278  49.714  1.00  0.00      PROA H
ATOM    935  CB  SER    58      71.590  62.865  51.230  1.00  0.00      PROA C
ATOM    936  HB1 SER    58      72.393  62.371  50.650  1.00  0.00      PROA H
ATOM    937  HB2 SER    58      70.668  62.245  51.122  1.00  0.00      PROA H
ATOM    938  OG  SER    58      71.961  62.914  52.601  1.00  0.00      PROA O
ATOM    939  HG1 SER    58      71.974  63.863  52.823  1.00  0.00      PROA H
ATOM    940  C   SER    58      70.300  64.903  51.623  1.00  0.00      PROA C
ATOM    941  O   SER    58      69.097  64.765  51.405  1.00  0.00      PROA O
ATOM    942  N   VAL    59      70.761  65.636  52.653  1.00  0.00      PROA N
ATOM    943  HN  VAL    59      71.692  66.007  52.654  1.00  0.00      PROA H
ATOM    944  CA  VAL    59      69.864  66.242  53.593  1.00  0.00      PROA C
ATOM    945  HA  VAL    59      69.107  65.519  53.861  1.00  0.00      PROA H
ATOM    946  CB  VAL    59      70.557  66.695  54.849  1.00  0.00      PROA C
ATOM    947  HB  VAL    59      71.360  67.435  54.597  1.00  0.00      PROA H
ATOM    948  CG1 VAL    59      69.538  67.380  55.776  1.00  0.00      PROA C
ATOM    949 HG11 VAL    59      68.640  66.747  55.926  1.00  0.00      PROA H
ATOM    950 HG12 VAL    59      69.256  68.388  55.420  1.00  0.00      PROA H
ATOM    951 HG13 VAL    59      70.005  67.536  56.766  1.00  0.00      PROA H
ATOM    952  CG2 VAL    59      71.235  65.469  55.486  1.00  0.00      PROA C
ATOM    953 HG21 VAL    59      72.100  65.145  54.869  1.00  0.00      PROA H
ATOM    954 HG22 VAL    59      70.517  64.631  55.576  1.00  0.00      PROA H
ATOM    955 HG23 VAL    59      71.636  65.722  56.489  1.00  0.00      PROA H
ATOM    956  C   VAL    59      69.168  67.408  52.964  1.00  0.00      PROA C
ATOM    957  O   VAL    59      69.683  68.037  52.040  1.00  0.00      PROA O
ATOM    958  N   HSD    60      67.951  67.708  53.468  1.00  0.00      PROA N
ATOM    959  HN  HSD    60      67.550  67.139  54.172  1.00  0.00      PROA H
ATOM    960  CA  HSD    60      67.121  68.763  52.964  1.00  0.00      PROA C
ATOM    961  HA  HSD    60      66.807  68.506  51.963  1.00  0.00      PROA H
ATOM    962  CB  HSD    60      65.929  69.069  53.883  1.00  0.00      PROA C
ATOM    963  HB1 HSD    60      65.221  69.769  53.387  1.00  0.00      PROA H
ATOM    964  HB2 HSD    60      66.270  69.540  54.829  1.00  0.00      PROA H
ATOM    965  ND1 HSD    60      65.692  66.875  55.113  1.00  0.00      PROA N
ATOM    966  HD1 HSD    60      66.487  66.963  55.711  1.00  0.00      PROA H
ATOM    967  CG  HSD    60      65.178  67.829  54.264  1.00  0.00      PROA C
ATOM    968  CE1 HSD    60      64.749  65.907  55.230  1.00  0.00      PROA C
ATOM    969  HE1 HSD    60      64.867  65.028  55.869  1.00  0.00      PROA H
ATOM    970  NE2 HSD    60      63.670  66.171  54.518  1.00  0.00      PROA N
ATOM    971  CD2 HSD    60      63.943  67.385  53.908  1.00  0.00      PROA C
ATOM    972  HD2 HSD    60      63.200  67.851  53.271  1.00  0.00      PROA H
ATOM    973  C   HSD    60      67.978  69.990  52.935  1.00  0.00      PROA C
ATOM    974  O   HSD    60      68.730  70.266  53.869  1.00  0.00      PROA O
ATOM    975  N   ALA    61      67.880  70.756  51.833  1.00  0.00      PROA N
ATOM    976  HN  ALA    61      67.383  70.442  51.035  1.00  0.00      PROA H
ATOM    977  CA  ALA    61      68.661  71.940  51.643  1.00  0.00      PROA C
ATOM    978  HA  ALA    61      69.714  71.693  51.733  1.00  0.00      PROA H
ATOM    979  CB  ALA    61      68.370  72.645  50.307  1.00  0.00      PROA C
ATOM    980  HB1 ALA    61      67.288  72.858  50.189  1.00  0.00      PROA H
ATOM    981  HB2 ALA    61      68.685  71.980  49.472  1.00  0.00      PROA H
ATOM    982  HB3 ALA    61      68.949  73.590  50.210  1.00  0.00      PROA H
ATOM    983  C   ALA    61      68.304  72.887  52.727  1.00  0.00      PROA C
ATOM    984  O   ALA    61      69.148  73.616  53.245  1.00  0.00      PROA O
ATOM    985  N   TYR    62      67.020  72.872  53.105  1.00  0.00      PROA N
ATOM    986  HN  TYR    62      66.376  72.255  52.671  1.00  0.00      PROA H
ATOM    987  CA  TYR    62      66.536  73.768  54.100  1.00  0.00      PROA C
ATOM    988  HA  TYR    62      66.689  74.788  53.785  1.00  0.00      PROA H
ATOM    989  CB  TYR    62      65.051  73.492  54.421  1.00  0.00      PROA C
ATOM    990  HB1 TYR    62      64.715  74.045  55.326  1.00  0.00      PROA H
ATOM    991  HB2 TYR    62      64.847  72.411  54.588  1.00  0.00      PROA H
ATOM    992  CG  TYR    62      64.239  73.941  53.248  1.00  0.00      PROA C
ATOM    993  CD1 TYR    62      64.401  73.358  52.011  1.00  0.00      PROA C
ATOM    994  HD1 TYR    62      65.024  72.498  51.841  1.00  0.00      PROA H
ATOM    995  CE1 TYR    62      63.649  73.773  50.936  1.00  0.00      PROA C
ATOM    996  HE1 TYR    62      63.782  73.287  49.988  1.00  0.00      PROA H
ATOM    997  CZ  TYR    62      62.715  74.770  51.094  1.00  0.00      PROA C
ATOM    998  OH  TYR    62      61.943  75.200  49.995  1.00  0.00      PROA O
ATOM    999  HH  TYR    62      61.135  75.609  50.359  1.00  0.00      PROA H
ATOM   1000  CD2 TYR    62      63.289  74.927  53.397  1.00  0.00      PROA C
ATOM   1001  HD2 TYR    62      63.111  75.365  54.371  1.00  0.00      PROA H
ATOM   1002  CE2 TYR    62      62.532  75.345  52.328  1.00  0.00      PROA C
ATOM   1003  HE2 TYR    62      61.789  76.119  52.463  1.00  0.00      PROA H
ATOM   1004  C   TYR    62      67.360  73.556  55.326  1.00  0.00      PROA C
ATOM   1005  O   TYR    62      67.790  74.519  55.960  1.00  0.00      PROA O
ATOM   1006  N   HSD    63      67.631  72.293  55.694  1.00  0.00      PROA N
ATOM   1007  HN  HSD    63      67.460  71.506  55.105  1.00  0.00      PROA H
ATOM   1008  CA  HSD    63      68.435  72.113  56.864  1.00  0.00      PROA C
ATOM   1009  HA  HSD    63      68.549  73.005  57.463  1.00  0.00      PROA H
ATOM   1010  CB  HSD    63      67.940  70.977  57.775  1.00  0.00      PROA C
ATOM   1011  HB1 HSD    63      68.470  70.927  58.734  1.00  0.00      PROA H
ATOM   1012  HB2 HSD    63      68.009  69.984  57.278  1.00  0.00      PROA H
ATOM   1013  ND1 HSD    63      65.961  71.833  59.130  1.00  0.00      PROA N
ATOM   1014  HD1 HSD    63      66.454  72.428  59.770  1.00  0.00      PROA H
ATOM   1015  CG  HSD    63      66.485  71.054  58.123  1.00  0.00      PROA C
ATOM   1016  CE1 HSD    63      64.620  71.615  59.132  1.00  0.00      PROA C
ATOM   1017  HE1 HSD    63      63.918  72.119  59.798  1.00  0.00      PROA H
ATOM   1018  NE2 HSD    63      64.250  70.754  58.201  1.00  0.00      PROA N
ATOM   1019  CD2 HSD    63      65.427  70.402  57.566  1.00  0.00      PROA C
ATOM   1020  HD2 HSD    63      65.385  69.670  56.772  1.00  0.00      PROA H
ATOM   1021  C   HSD    63      69.781  71.661  56.416  1.00  0.00      PROA C
ATOM   1022  O   HSD    63      70.010  70.468  56.230  1.00  0.00      PROA O
ATOM   1023  N   ARG    64      70.715  72.605  56.215  1.00  0.00      PROA N
ATOM   1024  HN  ARG    64      70.536  73.583  56.219  1.00  0.00      PROA H
ATOM   1025  CA  ARG    64      72.039  72.184  55.877  1.00  0.00      PROA C
ATOM   1026  HA  ARG    64      72.267  71.214  56.299  1.00  0.00      PROA H
ATOM   1027  CB  ARG    64      72.327  72.178  54.370  1.00  0.00      PROA C
ATOM   1028  HB1 ARG    64      71.613  71.474  53.880  1.00  0.00      PROA H
ATOM   1029  HB2 ARG    64      73.352  71.778  54.182  1.00  0.00      PROA H
ATOM   1030  CG  ARG    64      72.191  73.554  53.722  1.00  0.00      PROA C
ATOM   1031  HG1 ARG    64      72.920  74.261  54.182  1.00  0.00      PROA H
ATOM   1032  HG2 ARG    64      71.211  74.012  53.863  1.00  0.00      PROA H
ATOM   1033  CD  ARG    64      72.710  73.575  52.289  1.00  0.00      PROA C
ATOM   1034  HD1 ARG    64      72.143  72.865  51.642  1.00  0.00      PROA H
ATOM   1035  HD2 ARG    64      73.769  73.234  52.339  1.00  0.00      PROA H
ATOM   1036  NE  ARG    64      72.527  74.956  51.769  1.00  0.00      PROA N
ATOM   1037  HE  ARG    64      71.616  75.334  51.709  1.00  0.00      PROA H
ATOM   1038  CZ  ARG    64      73.524  75.532  51.037  1.00  0.00      PROA C
ATOM   1039  NH1 ARG    64      74.697  74.864  50.832  1.00  0.00      PROA N
ATOM   1040 HH11 ARG    64      74.732  73.862  51.030  1.00  0.00      PROA H
ATOM   1041 HH12 ARG    64      75.261  75.133  50.067  1.00  0.00      PROA H
ATOM   1042  NH2 ARG    64      73.344  76.773  50.502  1.00  0.00      PROA N
ATOM   1043 HH21 ARG    64      72.409  77.083  50.422  1.00  0.00      PROA H
ATOM   1044 HH22 ARG    64      74.022  77.079  49.845  1.00  0.00      PROA H
ATOM   1045  C   ARG    64      72.964  73.194  56.503  1.00  0.00      PROA C
ATOM   1046  O   ARG    64      72.725  74.397  56.400  1.00  0.00      PROA O
ATOM   1047  N   ALA    65      74.031  72.734  57.192  1.00  0.00      PROA N
ATOM   1048  HN  ALA    65      74.289  71.778  57.139  1.00  0.00      PROA H
ATOM   1049  CA  ALA    65      75.002  73.628  57.779  1.00  0.00      PROA C
ATOM   1050  HA  ALA    65      74.507  74.514  58.162  1.00  0.00      PROA H
ATOM   1051  CB  ALA    65      75.858  72.978  58.880  1.00  0.00      PROA C
ATOM   1052  HB1 ALA    65      76.411  72.097  58.488  1.00  0.00      PROA H
ATOM   1053  HB2 ALA    65      75.208  72.646  59.715  1.00  0.00      PROA H
ATOM   1054  HB3 ALA    65      76.592  73.705  59.292  1.00  0.00      PROA H
ATOM   1055  C   ALA    65      75.904  74.037  56.664  1.00  0.00      PROA C
ATOM   1056  O   ALA    65      75.946  73.383  55.622  1.00  0.00      PROA O
ATOM   1057  N   THR    66      76.644  75.146  56.822  1.00  0.00      PROA N
ATOM   1058  HN  THR    66      76.617  75.726  57.637  1.00  0.00      PROA H
ATOM   1059  CA  THR    66      77.465  75.519  55.710  1.00  0.00      PROA C
ATOM   1060  HA  THR    66      77.525  74.758  54.945  1.00  0.00      PROA H
ATOM   1061  CB  THR    66      77.030  76.787  55.032  1.00  0.00      PROA C
ATOM   1062  HB  THR    66      77.662  77.004  54.138  1.00  0.00      PROA H
ATOM   1063  OG1 THR    66      77.122  77.882  55.930  1.00  0.00      PROA O
ATOM   1064  HG1 THR    66      76.446  77.759  56.625  1.00  0.00      PROA H
ATOM   1065  CG2 THR    66      75.580  76.615  54.546  1.00  0.00      PROA C
ATOM   1066 HG21 THR    66      74.874  76.541  55.400  1.00  0.00      PROA H
ATOM   1067 HG22 THR    66      75.480  75.693  53.933  1.00  0.00      PROA H
ATOM   1068 HG23 THR    66      75.276  77.483  53.924  1.00  0.00      PROA H
ATOM   1069  C   THR    66      78.863  75.722  56.164  1.00  0.00      PROA C
ATOM   1070  O   THR    66      79.147  75.884  57.349  1.00  0.00      PROA O
ATOM   1071  N   ASN    67      79.776  75.694  55.181  1.00  0.00      PROA N
ATOM   1072  HN  ASN    67      79.509  75.498  54.240  1.00  0.00      PROA H
ATOM   1073  CA  ASN    67      81.167  75.908  55.413  1.00  0.00      PROA C
ATOM   1074  HA  ASN    67      81.545  75.257  56.185  1.00  0.00      PROA H
ATOM   1075  CB  ASN    67      81.945  75.864  54.079  1.00  0.00      PROA C
ATOM   1076  HB1 ASN    67      81.768  76.751  53.436  1.00  0.00      PROA H
ATOM   1077  HB2 ASN    67      81.579  74.983  53.505  1.00  0.00      PROA H
ATOM   1078  CG  ASN    67      83.446  75.727  54.297  1.00  0.00      PROA C
ATOM   1079  OD1 ASN    67      84.083  76.558  54.941  1.00  0.00      PROA O
ATOM   1080  ND2 ASN    67      84.033  74.640  53.724  1.00  0.00      PROA N
ATOM   1081 HD21 ASN    67      85.014  74.511  53.872  1.00  0.00      PROA H
ATOM   1082 HD22 ASN    67      83.513  74.000  53.163  1.00  0.00      PROA H
ATOM   1083  C   ASN    67      81.258  77.292  55.954  1.00  0.00      PROA C
ATOM   1084  O   ASN    67      81.875  77.508  56.982  1.00  0.00      PROA O
ATOM   1085  N   ALA    68      80.562  78.254  55.327  1.00  0.00      PROA N
ATOM   1086  HN  ALA    68      80.018  78.038  54.527  1.00  0.00      PROA H
ATOM   1087  CA  ALA    68      80.674  79.644  55.685  1.00  0.00      PROA C
ATOM   1088  HA  ALA    68      81.716  79.927  55.613  1.00  0.00      PROA H
ATOM   1089  CB  ALA    68      79.818  80.551  54.787  1.00  0.00      PROA C
ATOM   1090  HB1 ALA    68      78.745  80.270  54.849  1.00  0.00      PROA H
ATOM   1091  HB2 ALA    68      80.144  80.436  53.730  1.00  0.00      PROA H
ATOM   1092  HB3 ALA    68      79.933  81.621  55.064  1.00  0.00      PROA H
ATOM   1093  C   ALA    68      80.254  79.883  57.079  1.00  0.00      PROA C
ATOM   1094  O   ALA    68      80.828  80.743  57.746  1.00  0.00      PROA O
ATOM   1095  N   ASP    69      79.237  79.140  57.543  1.00  0.00      PROA N
ATOM   1096  HN  ASP    69      78.722  78.498  56.972  1.00  0.00      PROA H
ATOM   1097  CA  ASP    69      78.772  79.330  58.877  1.00  0.00      PROA C
ATOM   1098  HA  ASP    69      78.460  80.356  59.014  1.00  0.00      PROA H
ATOM   1099  CB  ASP    69      77.670  78.332  59.278  1.00  0.00      PROA C
ATOM   1100  HB1 ASP    69      77.429  78.372  60.359  1.00  0.00      PROA H
ATOM   1101  HB2 ASP    69      77.947  77.294  59.013  1.00  0.00      PROA H
ATOM   1102  CG  ASP    69      76.392  78.700  58.529  1.00  0.00      PROA C
ATOM   1103  OD1 ASP    69      76.359  79.799  57.914  1.00  0.00      PROA O
ATOM   1104  OD2 ASP    69      75.428  77.889  58.565  1.00  0.00      PROA O
ATOM   1105  C   ASP    69      79.969  79.105  59.740  1.00  0.00      PROA C
ATOM   1106  O   ASP    69      80.133  79.729  60.786  1.00  0.00      PROA O
ATOM   1107  N   TYR    70      80.865  78.214  59.288  1.00  0.00      PROA N
ATOM   1108  HN  TYR    70      80.794  77.769  58.391  1.00  0.00      PROA H
ATOM   1109  CA  TYR    70      82.066  77.976  60.028  1.00  0.00      PROA C
ATOM   1110  HA  TYR    70      82.013  78.412  61.016  1.00  0.00      PROA H
ATOM   1111  CB  TYR    70      82.342  76.471  60.245  1.00  0.00      PROA C
ATOM   1112  HB1 TYR    70      81.956  75.907  59.366  1.00  0.00      PROA H
ATOM   1113  HB2 TYR    70      81.824  76.122  61.157  1.00  0.00      PROA H
ATOM   1114  CG  TYR    70      83.817  76.271  60.372  1.00  0.00      PROA C
ATOM   1115  CD1 TYR    70      84.532  76.663  61.479  1.00  0.00      PROA C
ATOM   1116  HD1 TYR    70      84.023  77.163  62.291  1.00  0.00      PROA H
ATOM   1117  CE1 TYR    70      85.891  76.456  61.523  1.00  0.00      PROA C
ATOM   1118  HE1 TYR    70      86.530  76.859  62.289  1.00  0.00      PROA H
ATOM   1119  CZ  TYR    70      86.550  75.858  60.477  1.00  0.00      PROA C
ATOM   1120  OH  TYR    70      87.945  75.655  60.537  1.00  0.00      PROA O
ATOM   1121  HH  TYR    70      88.250  76.195  61.274  1.00  0.00      PROA H
ATOM   1122  CD2 TYR    70      84.484  75.661  59.333  1.00  0.00      PROA C
ATOM   1123  HD2 TYR    70      83.938  75.380  58.439  1.00  0.00      PROA H
ATOM   1124  CE2 TYR    70      85.839  75.456  59.375  1.00  0.00      PROA C
ATOM   1125  HE2 TYR    70      86.343  75.014  58.526  1.00  0.00      PROA H
ATOM   1126  C   TYR    70      83.273  78.600  59.361  1.00  0.00      PROA C
ATOM   1127  O   TYR    70      83.836  78.131  58.374  1.00  0.00      PROA O
ATOM   1128  N   ARG    71      83.746  79.716  59.917  1.00  0.00      PROA N
ATOM   1129  HN  ARG    71      83.325  80.077  60.737  1.00  0.00      PROA H
ATOM   1130  CA  ARG    71      84.929  80.311  59.376  1.00  0.00      PROA C
ATOM   1131  HA  ARG    71      85.698  79.556  59.295  1.00  0.00      PROA H
ATOM   1132  CB  ARG    71      84.728  81.106  58.075  1.00  0.00      PROA C
ATOM   1133  HB1 ARG    71      83.979  81.904  58.136  1.00  0.00      PROA H
ATOM   1134  HB2 ARG    71      84.253  80.377  57.367  1.00  0.00      PROA H
ATOM   1135  CG  ARG    71      86.055  81.487  57.405  1.00  0.00      PROA C
ATOM   1136  HG1 ARG    71      86.593  80.533  57.188  1.00  0.00      PROA H
ATOM   1137  HG2 ARG    71      86.690  82.079  58.102  1.00  0.00      PROA H
ATOM   1138  CD  ARG    71      85.903  82.225  56.073  1.00  0.00      PROA C
ATOM   1139  HD1 ARG    71      85.366  83.190  56.163  1.00  0.00      PROA H
ATOM   1140  HD2 ARG    71      85.315  81.587  55.372  1.00  0.00      PROA H
ATOM   1141  NE  ARG    71      87.272  82.388  55.503  1.00  0.00      PROA N
ATOM   1142  HE  ARG    71      87.710  81.601  55.063  1.00  0.00      PROA H
ATOM   1143  CZ  ARG    71      87.994  83.519  55.749  1.00  0.00      PROA C
ATOM   1144  NH1 ARG    71      87.443  84.538  56.473  1.00  0.00      PROA N
ATOM   1145 HH11 ARG    71      86.671  84.325  57.048  1.00  0.00      PROA H
ATOM   1146 HH12 ARG    71      88.017  85.327  56.653  1.00  0.00      PROA H
ATOM   1147  NH2 ARG    71      89.272  83.628  55.282  1.00  0.00      PROA N
ATOM   1148 HH21 ARG    71      89.564  82.965  54.598  1.00  0.00      PROA H
ATOM   1149 HH22 ARG    71      89.746  84.506  55.298  1.00  0.00      PROA H
ATOM   1150  C   ARG    71      85.334  81.289  60.438  1.00  0.00      PROA C
ATOM   1151  O   ARG    71      86.126  80.986  61.328  1.00  0.00      PROA O
ATOM   1152  N   GLY    72      84.750  82.498  60.354  1.00  0.00      PROA N
ATOM   1153  HN  GLY    72      84.094  82.630  59.619  1.00  0.00      PROA H
ATOM   1154  CA  GLY    72      84.981  83.619  61.219  1.00  0.00      PROA C
ATOM   1155  HA1 GLY    72      84.407  84.454  60.852  1.00  0.00      PROA H
ATOM   1156  HA2 GLY    72      86.046  83.815  61.240  1.00  0.00      PROA H
ATOM   1157  C   GLY    72      84.556  83.369  62.640  1.00  0.00      PROA C
ATOM   1158  O   GLY    72      85.161  83.934  63.550  1.00  0.00      PROA O
ATOM   1159  N   SER    73      83.510  82.542  62.870  1.00  0.00      PROA N
ATOM   1160  HN  SER    73      83.129  82.001  62.129  1.00  0.00      PROA H
ATOM   1161  CA  SER    73      82.941  82.356  64.186  1.00  0.00      PROA C
ATOM   1162  HA  SER    73      82.482  83.277  64.506  1.00  0.00      PROA H
ATOM   1163  CB  SER    73      81.917  81.204  64.225  1.00  0.00      PROA C
ATOM   1164  HB1 SER    73      81.107  81.412  63.489  1.00  0.00      PROA H
ATOM   1165  HB2 SER    73      81.457  81.127  65.238  1.00  0.00      PROA H
ATOM   1166  OG  SER    73      82.545  79.975  63.895  1.00  0.00      PROA O
ATOM   1167  HG1 SER    73      81.857  79.346  63.637  1.00  0.00      PROA H
ATOM   1168  C   SER    73      84.027  82.039  65.153  1.00  0.00      PROA C
ATOM   1169  O   SER    73      84.146  82.676  66.197  1.00  0.00      PROA O
ATOM   1170  N   GLY    74      84.925  81.110  64.816  1.00  0.00      PROA N
ATOM   1171  HN  GLY    74      84.930  80.597  63.957  1.00  0.00      PROA H
ATOM   1172  CA  GLY    74      85.914  80.886  65.819  1.00  0.00      PROA C
ATOM   1173  HA1 GLY    74      85.831  81.417  66.756  1.00  0.00      PROA H
ATOM   1174  HA2 GLY    74      86.868  81.059  65.341  1.00  0.00      PROA H
ATOM   1175  C   GLY    74      85.916  79.452  66.209  1.00  0.00      PROA C
ATOM   1176  O   GLY    74      86.918  78.938  66.698  1.00  0.00      PROA O
ATOM   1177  N   PHE    75      84.796  78.754  65.994  1.00  0.00      PROA N
ATOM   1178  HN  PHE    75      84.002  79.157  65.553  1.00  0.00      PROA H
ATOM   1179  CA  PHE    75      84.786  77.383  66.380  1.00  0.00      PROA C
ATOM   1180  HA  PHE    75      85.274  77.267  67.334  1.00  0.00      PROA H
ATOM   1181  CB  PHE    75      83.390  76.744  66.348  1.00  0.00      PROA C
ATOM   1182  HB1 PHE    75      83.418  75.681  66.452  1.00  0.00      PROA H
ATOM   1183  HB2 PHE    75      82.926  76.930  65.350  1.00  0.00      PROA H
ATOM   1184  CG  PHE    75      82.516  77.383  67.359  1.00  0.00      PROA C
ATOM   1185  CD1 PHE    75      82.477  76.887  68.637  1.00  0.00      PROA C
ATOM   1186  HD1 PHE    75      83.038  76.060  68.949  1.00  0.00      PROA H
ATOM   1187  CE1 PHE    75      81.665  77.472  69.576  1.00  0.00      PROA C
ATOM   1188  HE1 PHE    75      81.714  77.126  70.600  1.00  0.00      PROA H
ATOM   1189  CZ  PHE    75      80.882  78.550  69.236  1.00  0.00      PROA C
ATOM   1190  HZ  PHE    75      80.332  79.123  69.965  1.00  0.00      PROA H
ATOM   1191  CD2 PHE    75      81.733  78.463  67.022  1.00  0.00      PROA C
ATOM   1192  HD2 PHE    75      81.758  78.849  66.017  1.00  0.00      PROA H
ATOM   1193  CE2 PHE    75      80.920  79.051  67.960  1.00  0.00      PROA C
ATOM   1194  HE2 PHE    75      80.318  79.907  67.697  1.00  0.00      PROA H
ATOM   1195  C   PHE    75      85.514  76.631  65.342  1.00  0.00      PROA C
ATOM   1196  O   PHE    75      85.503  77.002  64.174  1.00  0.00      PROA O
ATOM   1197  N   ASP    76      86.196  75.555  65.752  1.00  0.00      PROA N
ATOM   1198  HN  ASP    76      86.265  75.299  66.712  1.00  0.00      PROA H
ATOM   1199  CA  ASP    76      86.739  74.744  64.724  1.00  0.00      PROA C
ATOM   1200  HA  ASP    76      87.073  75.331  63.877  1.00  0.00      PROA H
ATOM   1201  CB  ASP    76      87.885  73.827  65.184  1.00  0.00      PROA C
ATOM   1202  HB1 ASP    76      88.206  73.110  64.406  1.00  0.00      PROA H
ATOM   1203  HB2 ASP    76      87.625  73.294  66.120  1.00  0.00      PROA H
ATOM   1204  CG  ASP    76      89.085  74.723  65.473  1.00  0.00      PROA C
ATOM   1205  OD1 ASP    76      88.936  75.969  65.353  1.00  0.00      PROA O
ATOM   1206  OD2 ASP    76      90.169  74.176  65.808  1.00  0.00      PROA O
ATOM   1207  C   ASP    76      85.593  73.928  64.306  1.00  0.00      PROA C
ATOM   1208  O   ASP    76      84.505  74.005  64.878  1.00  0.00      PROA O
ATOM   1209  N   ARG    77      85.803  73.158  63.248  1.00  0.00      PROA N
ATOM   1210  HN  ARG    77      86.626  73.222  62.703  1.00  0.00      PROA H
ATOM   1211  CA  ARG    77      84.717  72.414  62.733  1.00  0.00      PROA C
ATOM   1212  HA  ARG    77      83.897  73.079  62.517  1.00  0.00      PROA H
ATOM   1213  CB  ARG    77      85.139  71.705  61.443  1.00  0.00      PROA C
ATOM   1214  HB1 ARG    77      84.213  71.278  60.978  1.00  0.00      PROA H
ATOM   1215  HB2 ARG    77      85.763  70.822  61.653  1.00  0.00      PROA H
ATOM   1216  CG  ARG    77      85.707  72.720  60.456  1.00  0.00      PROA C
ATOM   1217  HG1 ARG    77      85.900  73.652  60.979  1.00  0.00      PROA H
ATOM   1218  HG2 ARG    77      84.957  72.925  59.660  1.00  0.00      PROA H
ATOM   1219  CD  ARG    77      86.985  72.222  59.797  1.00  0.00      PROA C
ATOM   1220  HD1 ARG    77      87.483  73.051  59.241  1.00  0.00      PROA H
ATOM   1221  HD2 ARG    77      86.706  71.445  59.051  1.00  0.00      PROA H
ATOM   1222  NE  ARG    77      87.869  71.812  60.925  1.00  0.00      PROA N
ATOM   1223  HE  ARG    77      88.313  72.494  61.495  1.00  0.00      PROA H
ATOM   1224  CZ  ARG    77      88.222  70.500  61.027  1.00  0.00      PROA C
ATOM   1225  NH1 ARG    77      87.913  69.667  59.994  1.00  0.00      PROA N
ATOM   1226 HH11 ARG    77      87.485  70.079  59.203  1.00  0.00      PROA H
ATOM   1227 HH12 ARG    77      87.433  68.798  60.206  1.00  0.00      PROA H
ATOM   1228  NH2 ARG    77      88.857  70.029  62.140  1.00  0.00      PROA N
ATOM   1229 HH21 ARG    77      89.307  70.712  62.701  1.00  0.00      PROA H
ATOM   1230 HH22 ARG    77      89.234  69.112  62.034  1.00  0.00      PROA H
ATOM   1231  C   ARG    77      84.260  71.385  63.726  1.00  0.00      PROA C
ATOM   1232  O   ARG    77      83.062  71.264  63.966  1.00  0.00      PROA O
ATOM   1233  N   GLY    78      85.185  70.608  64.332  1.00  0.00      PROA N
ATOM   1234  HN  GLY    78      86.139  70.758  64.118  1.00  0.00      PROA H
ATOM   1235  CA  GLY    78      84.794  69.574  65.261  1.00  0.00      PROA C
ATOM   1236  HA1 GLY    78      84.007  69.904  65.912  1.00  0.00      PROA H
ATOM   1237  HA2 GLY    78      85.674  69.241  65.785  1.00  0.00      PROA H
ATOM   1238  C   GLY    78      84.290  68.440  64.385  1.00  0.00      PROA C
ATOM   1239  O   GLY    78      83.681  68.699  63.349  1.00  0.00      PROA O
ATOM   1240  N   HSD    79      84.519  67.157  64.759  1.00  0.00      PROA N
ATOM   1241  HN  HSD    79      84.935  66.915  65.625  1.00  0.00      PROA H
ATOM   1242  CA  HSD    79      84.022  66.049  63.968  1.00  0.00      PROA C
ATOM   1243  HA  HSD    79      83.155  66.337  63.383  1.00  0.00      PROA H
ATOM   1244  CB  HSD    79      85.077  65.419  63.047  1.00  0.00      PROA C
ATOM   1245  HB1 HSD    79      84.742  64.417  62.689  1.00  0.00      PROA H
ATOM   1246  HB2 HSD    79      86.032  65.272  63.590  1.00  0.00      PROA H
ATOM   1247  ND1 HSD    79      84.751  65.914  60.588  1.00  0.00      PROA N
ATOM   1248  HD1 HSD    79      84.062  65.206  60.366  1.00  0.00      PROA H
ATOM   1249  CG  HSD    79      85.329  66.211  61.802  1.00  0.00      PROA C
ATOM   1250  CE1 HSD    79      85.203  66.837  59.703  1.00  0.00      PROA C
ATOM   1251  HE1 HSD    79      84.823  66.970  58.703  1.00  0.00      PROA H
ATOM   1252  NE2 HSD    79      86.024  67.704  60.264  1.00  0.00      PROA N
ATOM   1253  CD2 HSD    79      86.105  67.309  61.586  1.00  0.00      PROA C
ATOM   1254  HD2 HSD    79      86.689  67.875  62.298  1.00  0.00      PROA H
ATOM   1255  C   HSD    79      83.601  64.981  64.907  1.00  0.00      PROA C
ATOM   1256  O   HSD    79      84.389  64.519  65.732  1.00  0.00      PROA O
ATOM   1257  N   LEU    80      82.331  64.562  64.818  1.00  0.00      PROA N
ATOM   1258  HN  LEU    80      81.684  64.863  64.123  1.00  0.00      PROA H
ATOM   1259  CA  LEU    80      81.938  63.575  65.763  1.00  0.00      PROA C
ATOM   1260  HA  LEU    80      82.214  63.895  66.758  1.00  0.00      PROA H
ATOM   1261  CB  LEU    80      80.420  63.335  65.799  1.00  0.00      PROA C
ATOM   1262  HB1 LEU    80      80.233  62.586  66.556  1.00  0.00      PROA H
ATOM   1263  HB2 LEU    80      79.925  62.837  65.001  1.00  0.00      PROA H
ATOM   1264  CG  LEU    80      79.646  64.523  66.404  1.00  0.00      PROA C
ATOM   1265  HG  LEU    80      80.113  64.773  67.390  1.00  0.00      PROA H
ATOM   1266  CD1 LEU    80      79.771  65.779  65.528  1.00  0.00      PROA C
ATOM   1267 HD11 LEU    80      79.643  65.519  64.458  1.00  0.00      PROA H
ATOM   1268 HD12 LEU    80      80.738  66.298  65.679  1.00  0.00      PROA H
ATOM   1269 HD13 LEU    80      78.968  66.499  65.793  1.00  0.00      PROA H
ATOM   1270  CD2 LEU    80      78.190  64.144  66.714  1.00  0.00      PROA C
ATOM   1271 HD21 LEU    80      78.127  63.404  67.539  1.00  0.00      PROA H
ATOM   1272 HD22 LEU    80      77.839  63.654  65.792  1.00  0.00      PROA H
ATOM   1273 HD23 LEU    80      77.552  65.025  66.909  1.00  0.00      PROA H
ATOM   1274  C   LEU    80      82.617  62.273  65.556  1.00  0.00      PROA C
ATOM   1275  O   LEU    80      83.321  61.789  66.440  1.00  0.00      PROA O
ATOM   1276  N   ALA    81      82.443  61.667  64.375  1.00  0.00      PROA N
ATOM   1277  HN  ALA    81      81.991  62.045  63.570  1.00  0.00      PROA H
ATOM   1278  CA  ALA    81      83.175  60.460  64.193  1.00  0.00      PROA C
ATOM   1279  HA  ALA    81      83.230  59.853  65.091  1.00  0.00      PROA H
ATOM   1280  CB  ALA    81      82.691  59.602  63.012  1.00  0.00      PROA C
ATOM   1281  HB1 ALA    81      82.758  60.138  62.044  1.00  0.00      PROA H
ATOM   1282  HB2 ALA    81      81.633  59.304  63.171  1.00  0.00      PROA H
ATOM   1283  HB3 ALA    81      83.291  58.676  62.962  1.00  0.00      PROA H
ATOM   1284  C   ALA    81      84.537  60.998  63.840  1.00  0.00      PROA C
ATOM   1285  O   ALA    81      84.629  62.008  63.142  1.00  0.00      PROA O
ATOM   1286  N   ALA    82      85.634  60.373  64.307  1.00  0.00      PROA N
ATOM   1287  HN  ALA    82      85.544  59.479  64.756  1.00  0.00      PROA H
ATOM   1288  CA  ALA    82      86.933  60.944  64.055  1.00  0.00      PROA C
ATOM   1289  HA  ALA    82      86.860  62.021  64.106  1.00  0.00      PROA H
ATOM   1290  CB  ALA    82      88.007  60.466  65.049  1.00  0.00      PROA C
ATOM   1291  HB1 ALA    82      87.932  59.366  65.164  1.00  0.00      PROA H
ATOM   1292  HB2 ALA    82      87.789  60.887  66.052  1.00  0.00      PROA H
ATOM   1293  HB3 ALA    82      89.043  60.745  64.769  1.00  0.00      PROA H
ATOM   1294  C   ALA    82      87.412  60.595  62.690  1.00  0.00      PROA C
ATOM   1295  O   ALA    82      87.057  59.558  62.133  1.00  0.00      PROA O
ATOM   1296  N   ALA    83      88.235  61.487  62.102  1.00  0.00      PROA N
ATOM   1297  HN  ALA    83      88.307  62.412  62.442  1.00  0.00      PROA H
ATOM   1298  CA  ALA    83      88.855  61.167  60.855  1.00  0.00      PROA C
ATOM   1299  HA  ALA    83      88.119  60.774  60.175  1.00  0.00      PROA H
ATOM   1300  CB  ALA    83      89.700  62.321  60.288  1.00  0.00      PROA C
ATOM   1301  HB1 ALA    83      90.481  62.670  60.990  1.00  0.00      PROA H
ATOM   1302  HB2 ALA    83      89.017  63.165  60.069  1.00  0.00      PROA H
ATOM   1303  HB3 ALA    83      90.171  62.026  59.324  1.00  0.00      PROA H
ATOM   1304  C   ALA    83      89.770  60.031  61.158  1.00  0.00      PROA C
ATOM   1305  O   ALA    83      89.817  59.037  60.434  1.00  0.00      PROA O
ATOM   1306  N   ALA    84      90.513  60.156  62.275  1.00  0.00      PROA N
ATOM   1307  HN  ALA    84      90.279  60.856  62.936  1.00  0.00      PROA H
ATOM   1308  CA  ALA    84      91.304  59.058  62.738  1.00  0.00      PROA C
ATOM   1309  HA  ALA    84      91.834  58.567  61.947  1.00  0.00      PROA H
ATOM   1310  CB  ALA    84      92.189  59.397  63.951  1.00  0.00      PROA C
ATOM   1311  HB1 ALA    84      91.863  58.888  64.884  1.00  0.00      PROA H
ATOM   1312  HB2 ALA    84      92.209  60.492  64.127  1.00  0.00      PROA H
ATOM   1313  HB3 ALA    84      93.234  59.068  63.768  1.00  0.00      PROA H
ATOM   1314  C   ALA    84      90.221  58.119  63.181  1.00  0.00      PROA C
ATOM   1315  O   ALA    84      89.087  58.552  63.362  1.00  0.00      PROA O
ATOM   1316  N   ASN    85      90.503  56.818  63.358  1.00  0.00      PROA N
ATOM   1317  HN  ASN    85      91.446  56.493  63.358  1.00  0.00      PROA H
ATOM   1318  CA  ASN    85      89.468  55.877  63.705  1.00  0.00      PROA C
ATOM   1319  HA  ASN    85      89.946  54.945  63.971  1.00  0.00      PROA H
ATOM   1320  CB  ASN    85      88.555  56.332  64.854  1.00  0.00      PROA C
ATOM   1321  HB1 ASN    85      87.801  55.547  65.038  1.00  0.00      PROA H
ATOM   1322  HB2 ASN    85      87.923  57.215  64.673  1.00  0.00      PROA H
ATOM   1323  CG  ASN    85      89.445  56.493  66.074  1.00  0.00      PROA C
ATOM   1324  OD1 ASN    85      90.320  55.668  66.334  1.00  0.00      PROA O
ATOM   1325  ND2 ASN    85      89.224  57.594  66.841  1.00  0.00      PROA N
ATOM   1326 HD21 ASN    85      88.460  58.187  66.598  1.00  0.00      PROA H
ATOM   1327 HD22 ASN    85      89.829  57.770  67.608  1.00  0.00      PROA H
ATOM   1328  C   ASN    85      88.655  55.582  62.502  1.00  0.00      PROA C
ATOM   1329  O   ASN    85      87.638  54.892  62.573  1.00  0.00      PROA O
ATOM   1330  N   HSD    86      89.103  56.092  61.350  1.00  0.00      PROA N
ATOM   1331  HN  HSD    86      89.700  56.886  61.339  1.00  0.00      PROA H
ATOM   1332  CA  HSD    86      88.495  55.670  60.134  1.00  0.00      PROA C
ATOM   1333  HA  HSD    86      88.160  54.642  60.202  1.00  0.00      PROA H
ATOM   1334  CB  HSD    86      87.342  56.565  59.661  1.00  0.00      PROA C
ATOM   1335  HB1 HSD    86      86.994  56.302  58.645  1.00  0.00      PROA H
ATOM   1336  HB2 HSD    86      87.662  57.631  59.654  1.00  0.00      PROA H
ATOM   1337  ND1 HSD    86      85.524  55.251  60.843  1.00  0.00      PROA N
ATOM   1338  HD1 HSD    86      85.678  54.349  60.446  1.00  0.00      PROA H
ATOM   1339  CG  HSD    86      86.168  56.440  60.587  1.00  0.00      PROA C
ATOM   1340  CE1 HSD    86      84.532  55.523  61.728  1.00  0.00      PROA C
ATOM   1341  HE1 HSD    86      83.855  54.763  62.118  1.00  0.00      PROA H
ATOM   1342  NE2 HSD    86      84.493  56.803  62.055  1.00  0.00      PROA N
ATOM   1343  CD2 HSD    86      85.524  57.378  61.333  1.00  0.00      PROA C
ATOM   1344  HD2 HSD    86      85.494  58.445  61.203  1.00  0.00      PROA H
ATOM   1345  C   HSD    86      89.594  55.694  59.139  1.00  0.00      PROA C
ATOM   1346  O   HSD    86      89.459  56.252  58.052  1.00  0.00      PROA O
ATOM   1347  N   ARG    87      90.727  55.066  59.505  1.00  0.00      PROA N
ATOM   1348  HN  ARG    87      90.797  54.582  60.371  1.00  0.00      PROA H
ATOM   1349  CA  ARG    87      91.833  55.042  58.607  1.00  0.00      PROA C
ATOM   1350  HA  ARG    87      91.716  55.740  57.787  1.00  0.00      PROA H
ATOM   1351  CB  ARG    87      93.181  55.328  59.295  1.00  0.00      PROA C
ATOM   1352  HB1 ARG    87      93.972  55.092  58.632  1.00  0.00      PROA H
ATOM   1353  HB2 ARG    87      93.128  54.562  60.103  1.00  0.00      PROA H
ATOM   1354  CG  ARG    87      93.211  56.650  60.074  1.00  0.00      PROA C
ATOM   1355  HG1 ARG    87      94.076  56.569  60.773  1.00  0.00      PROA H
ATOM   1356  HG2 ARG    87      92.283  56.773  60.671  1.00  0.00      PROA H
ATOM   1357  CD  ARG    87      93.497  57.903  59.238  1.00  0.00      PROA C
ATOM   1358  HD1 ARG    87      92.703  58.006  58.469  1.00  0.00      PROA H
ATOM   1359  HD2 ARG    87      94.500  57.778  58.766  1.00  0.00      PROA H
ATOM   1360  NE  ARG    87      93.436  59.070  60.167  1.00  0.00      PROA N
ATOM   1361  HE  ARG    87      92.697  59.133  60.824  1.00  0.00      PROA H
ATOM   1362  CZ  ARG    87      94.158  60.205  59.926  1.00  0.00      PROA C
ATOM   1363  NH1 ARG    87      94.992  60.278  58.848  1.00  0.00      PROA N
ATOM   1364 HH11 ARG    87      95.141  59.453  58.317  1.00  0.00      PROA H
ATOM   1365 HH12 ARG    87      95.629  61.031  58.769  1.00  0.00      PROA H
ATOM   1366  NH2 ARG    87      94.035  61.274  60.767  1.00  0.00      PROA N
ATOM   1367 HH21 ARG    87      93.523  61.126  61.600  1.00  0.00      PROA H
ATOM   1368 HH22 ARG    87      94.675  62.041  60.709  1.00  0.00      PROA H
ATOM   1369  C   ARG    87      91.877  53.658  58.051  1.00  0.00      PROA C
ATOM   1370  O   ARG    87      92.299  52.709  58.712  1.00  0.00      PROA O
ATOM   1371  N   TRP    88      91.410  53.535  56.800  1.00  0.00      PROA N
ATOM   1372  HN  TRP    88      91.076  54.360  56.349  1.00  0.00      PROA H
ATOM   1373  CA  TRP    88      91.317  52.316  56.056  1.00  0.00      PROA C
ATOM   1374  HA  TRP    88      92.186  51.694  56.230  1.00  0.00      PROA H
ATOM   1375  CB  TRP    88      89.979  51.587  56.268  1.00  0.00      PROA C
ATOM   1376  HB1 TRP    88      89.106  52.270  56.205  1.00  0.00      PROA H
ATOM   1377  HB2 TRP    88      89.986  51.226  57.324  1.00  0.00      PROA H
ATOM   1378  CG  TRP    88      89.758  50.385  55.375  1.00  0.00      PROA C
ATOM   1379  CD1 TRP    88      90.610  49.758  54.512  1.00  0.00      PROA C
ATOM   1380  HD1 TRP    88      91.645  50.025  54.377  1.00  0.00      PROA H
ATOM   1381  NE1 TRP    88      89.964  48.719  53.885  1.00  0.00      PROA N
ATOM   1382  HE1 TRP    88      90.299  48.267  53.082  1.00  0.00      PROA H
ATOM   1383  CE2 TRP    88      88.665  48.669  54.347  1.00  0.00      PROA C
ATOM   1384  CD2 TRP    88      88.502  49.693  55.280  1.00  0.00      PROA C
ATOM   1385  CE3 TRP    88      87.312  49.897  55.916  1.00  0.00      PROA C
ATOM   1386  HE3 TRP    88      87.147  50.702  56.621  1.00  0.00      PROA H
ATOM   1387  CZ3 TRP    88      86.273  49.049  55.599  1.00  0.00      PROA C
ATOM   1388  HZ3 TRP    88      85.284  49.240  56.013  1.00  0.00      PROA H
ATOM   1389  CZ2 TRP    88      87.632  47.832  54.033  1.00  0.00      PROA C
ATOM   1390  HZ2 TRP    88      87.700  47.056  53.290  1.00  0.00      PROA H
ATOM   1391  CH2 TRP    88      86.430  48.038  54.676  1.00  0.00      PROA C
ATOM   1392  HH2 TRP    88      85.563  47.454  54.399  1.00  0.00      PROA H
ATOM   1393  C   TRP    88      91.333  52.792  54.647  1.00  0.00      PROA C
ATOM   1394  O   TRP    88      92.336  52.682  53.944  1.00  0.00      PROA O
ATOM   1395  N   SER    89      90.190  53.353  54.205  1.00  0.00      PROA N
ATOM   1396  HN  SER    89      89.409  53.490  54.807  1.00  0.00      PROA H
ATOM   1397  CA  SER    89      90.103  53.856  52.872  1.00  0.00      PROA C
ATOM   1398  HA  SER    89      91.033  53.725  52.337  1.00  0.00      PROA H
ATOM   1399  CB  SER    89      89.006  53.182  52.032  1.00  0.00      PROA C
ATOM   1400  HB1 SER    89      88.942  53.667  51.031  1.00  0.00      PROA H
ATOM   1401  HB2 SER    89      88.017  53.256  52.540  1.00  0.00      PROA H
ATOM   1402  OG  SER    89      89.340  51.818  51.824  1.00  0.00      PROA O
ATOM   1403  HG1 SER    89      89.435  51.396  52.689  1.00  0.00      PROA H
ATOM   1404  C   SER    89      89.855  55.332  52.905  1.00  0.00      PROA C
ATOM   1405  O   SER    89      89.492  55.906  53.930  1.00  0.00      PROA O
ATOM   1406  N   GLN    90      90.088  55.985  51.751  1.00  0.00      PROA N
ATOM   1407  HN  GLN    90      90.495  55.532  50.955  1.00  0.00      PROA H
ATOM   1408  CA  GLN    90      89.946  57.402  51.615  1.00  0.00      PROA C
ATOM   1409  HA  GLN    90      90.507  57.903  52.391  1.00  0.00      PROA H
ATOM   1410  CB  GLN    90      90.370  57.911  50.229  1.00  0.00      PROA C
ATOM   1411  HB1 GLN    90      90.023  58.965  50.075  1.00  0.00      PROA H
ATOM   1412  HB2 GLN    90      89.873  57.293  49.447  1.00  0.00      PROA H
ATOM   1413  CG  GLN    90      91.879  57.857  49.996  1.00  0.00      PROA C
ATOM   1414  HG1 GLN    90      92.140  58.021  48.932  1.00  0.00      PROA H
ATOM   1415  HG2 GLN    90      92.292  56.883  50.320  1.00  0.00      PROA H
ATOM   1416  CD  GLN    90      92.510  58.940  50.858  1.00  0.00      PROA C
ATOM   1417  OE1 GLN    90      92.771  58.733  52.042  1.00  0.00      PROA O
ATOM   1418  NE2 GLN    90      92.749  60.134  50.251  1.00  0.00      PROA N
ATOM   1419 HE21 GLN    90      93.009  60.883  50.861  1.00  0.00      PROA H
ATOM   1420 HE22 GLN    90      92.505  60.285  49.302  1.00  0.00      PROA H
ATOM   1421  C   GLN    90      88.522  57.795  51.808  1.00  0.00      PROA C
ATOM   1422  O   GLN    90      88.229  58.810  52.438  1.00  0.00      PROA O
ATOM   1423  N   LYS    91      87.595  56.983  51.280  1.00  0.00      PROA N
ATOM   1424  HN  LYS    91      87.879  56.234  50.696  1.00  0.00      PROA H
ATOM   1425  CA  LYS    91      86.207  57.318  51.362  1.00  0.00      PROA C
ATOM   1426  HA  LYS    91      86.019  58.271  50.883  1.00  0.00      PROA H
ATOM   1427  CB  LYS    91      85.298  56.186  50.861  1.00  0.00      PROA C
ATOM   1428  HB1 LYS    91      84.282  56.298  51.294  1.00  0.00      PROA H
ATOM   1429  HB2 LYS    91      85.703  55.239  51.298  1.00  0.00      PROA H
ATOM   1430  CG  LYS    91      85.277  55.991  49.348  1.00  0.00      PROA C
ATOM   1431  HG1 LYS    91      84.771  55.057  49.027  1.00  0.00      PROA H
ATOM   1432  HG2 LYS    91      86.335  55.901  49.006  1.00  0.00      PROA H
ATOM   1433  CD  LYS    91      84.660  57.175  48.609  1.00  0.00      PROA C
ATOM   1434  HD1 LYS    91      84.440  56.879  47.556  1.00  0.00      PROA H
ATOM   1435  HD2 LYS    91      85.398  58.010  48.558  1.00  0.00      PROA H
ATOM   1436  CE  LYS    91      83.395  57.707  49.288  1.00  0.00      PROA C
ATOM   1437  HE1 LYS    91      82.854  58.408  48.616  1.00  0.00      PROA H
ATOM   1438  HE2 LYS    91      83.640  58.249  50.229  1.00  0.00      PROA H
ATOM   1439  NZ  LYS    91      82.489  56.587  49.628  1.00  0.00      PROA N
ATOM   1440  HZ1 LYS    91      83.006  55.832  50.120  1.00  0.00      PROA H
ATOM   1441  HZ2 LYS    91      82.094  56.165  48.755  1.00  0.00      PROA H
ATOM   1442  HZ3 LYS    91      81.735  56.953  50.244  1.00  0.00      PROA H
ATOM   1443  C   LYS    91      85.874  57.451  52.808  1.00  0.00      PROA C
ATOM   1444  O   LYS    91      85.163  58.370  53.212  1.00  0.00      PROA O
ATOM   1445  N   ALA    92      86.403  56.533  53.634  1.00  0.00      PROA N
ATOM   1446  HN  ALA    92      87.115  55.908  53.343  1.00  0.00      PROA H
ATOM   1447  CA  ALA    92      86.024  56.541  55.010  1.00  0.00      PROA C
ATOM   1448  HA  ALA    92      84.946  56.463  55.080  1.00  0.00      PROA H
ATOM   1449  CB  ALA    92      86.698  55.421  55.819  1.00  0.00      PROA C
ATOM   1450  HB1 ALA    92      87.804  55.524  55.830  1.00  0.00      PROA H
ATOM   1451  HB2 ALA    92      86.438  54.435  55.379  1.00  0.00      PROA H
ATOM   1452  HB3 ALA    92      86.329  55.420  56.866  1.00  0.00      PROA H
ATOM   1453  C   ALA    92      86.417  57.833  55.638  1.00  0.00      PROA C
ATOM   1454  O   ALA    92      85.603  58.482  56.292  1.00  0.00      PROA O
ATOM   1455  N   MET    93      87.673  58.259  55.431  1.00  0.00      PROA N
ATOM   1456  HN  MET    93      88.312  57.778  54.837  1.00  0.00      PROA H
ATOM   1457  CA  MET    93      88.120  59.464  56.058  1.00  0.00      PROA C
ATOM   1458  HA  MET    93      87.939  59.416  57.124  1.00  0.00      PROA H
ATOM   1459  CB  MET    93      89.606  59.783  55.771  1.00  0.00      PROA C
ATOM   1460  HB1 MET    93      89.840  60.827  56.089  1.00  0.00      PROA H
ATOM   1461  HB2 MET    93      89.783  59.738  54.669  1.00  0.00      PROA H
ATOM   1462  CG  MET    93      90.617  58.867  56.472  1.00  0.00      PROA C
ATOM   1463  HG1 MET    93      90.381  57.814  56.199  1.00  0.00      PROA H
ATOM   1464  HG2 MET    93      90.442  58.954  57.569  1.00  0.00      PROA H
ATOM   1465  SD  MET    93      92.368  59.217  56.103  1.00  0.00      PROA S
ATOM   1466  CE  MET    93      92.544  57.963  54.799  1.00  0.00      PROA C
ATOM   1467  HE1 MET    93      91.652  57.987  54.139  1.00  0.00      PROA H
ATOM   1468  HE2 MET    93      92.601  56.943  55.232  1.00  0.00      PROA H
ATOM   1469  HE3 MET    93      93.416  58.099  54.154  1.00  0.00      PROA H
ATOM   1470  C   MET    93      87.344  60.625  55.510  1.00  0.00      PROA C
ATOM   1471  O   MET    93      86.902  61.490  56.262  1.00  0.00      PROA O
ATOM   1472  N   ASP    94      87.132  60.667  54.178  1.00  0.00      PROA N
ATOM   1473  HN  ASP    94      87.575  60.028  53.541  1.00  0.00      PROA H
ATOM   1474  CA  ASP    94      86.480  61.795  53.567  1.00  0.00      PROA C
ATOM   1475  HA  ASP    94      86.999  62.703  53.848  1.00  0.00      PROA H
ATOM   1476  CB  ASP    94      86.341  61.674  52.042  1.00  0.00      PROA C
ATOM   1477  HB1 ASP    94      85.704  62.475  51.620  1.00  0.00      PROA H
ATOM   1478  HB2 ASP    94      85.946  60.679  51.752  1.00  0.00      PROA H
ATOM   1479  CG  ASP    94      87.724  61.825  51.433  1.00  0.00      PROA C
ATOM   1480  OD1 ASP    94      88.696  62.003  52.214  1.00  0.00      PROA O
ATOM   1481  OD2 ASP    94      87.826  61.773  50.178  1.00  0.00      PROA O
ATOM   1482  C   ASP    94      85.099  61.886  54.109  1.00  0.00      PROA C
ATOM   1483  O   ASP    94      84.593  62.979  54.357  1.00  0.00      PROA O
ATOM   1484  N   ASP    95      84.456  60.729  54.334  1.00  0.00      PROA N
ATOM   1485  HN  ASP    95      84.856  59.839  54.091  1.00  0.00      PROA H
ATOM   1486  CA  ASP    95      83.103  60.769  54.786  1.00  0.00      PROA C
ATOM   1487  HA  ASP    95      82.533  61.354  54.090  1.00  0.00      PROA H
ATOM   1488  CB  ASP    95      82.469  59.382  54.984  1.00  0.00      PROA C
ATOM   1489  HB1 ASP    95      81.549  59.428  55.601  1.00  0.00      PROA H
ATOM   1490  HB2 ASP    95      83.188  58.676  55.444  1.00  0.00      PROA H
ATOM   1491  CG  ASP    95      82.065  58.869  53.608  1.00  0.00      PROA C
ATOM   1492  OD1 ASP    95      81.698  59.716  52.751  1.00  0.00      PROA O
ATOM   1493  OD2 ASP    95      82.107  57.628  53.397  1.00  0.00      PROA O
ATOM   1494  C   ASP    95      83.057  61.501  56.089  1.00  0.00      PROA C
ATOM   1495  O   ASP    95      82.118  62.252  56.347  1.00  0.00      PROA O
ATOM   1496  N   THR    96      84.082  61.338  56.940  1.00  0.00      PROA N
ATOM   1497  HN  THR    96      84.895  60.810  56.685  1.00  0.00      PROA H
ATOM   1498  CA  THR    96      84.009  61.965  58.224  1.00  0.00      PROA C
ATOM   1499  HA  THR    96      83.075  61.709  58.693  1.00  0.00      PROA H
ATOM   1500  CB  THR    96      85.122  61.608  59.170  1.00  0.00      PROA C
ATOM   1501  HB  THR    96      85.321  60.512  59.118  1.00  0.00      PROA H
ATOM   1502  OG1 THR    96      84.746  61.950  60.497  1.00  0.00      PROA O
ATOM   1503  HG1 THR    96      83.962  61.455  60.761  1.00  0.00      PROA H
ATOM   1504  CG2 THR    96      86.383  62.398  58.790  1.00  0.00      PROA C
ATOM   1505 HG21 THR    96      86.571  63.195  59.545  1.00  0.00      PROA H
ATOM   1506 HG22 THR    96      86.494  62.885  57.831  1.00  0.00      PROA H
ATOM   1507 HG23 THR    96      87.241  61.708  58.804  1.00  0.00      PROA H
ATOM   1508  C   THR    96      84.000  63.452  58.082  1.00  0.00      PROA C
ATOM   1509  O   THR    96      83.368  64.156  58.871  1.00  0.00      PROA O
ATOM   1510  N   PHE    97      84.693  63.973  57.061  1.00  0.00      PROA N
ATOM   1511  HN  PHE    97      85.086  63.383  56.355  1.00  0.00      PROA H
ATOM   1512  CA  PHE    97      84.886  65.386  56.946  1.00  0.00      PROA C
ATOM   1513  HA  PHE    97      85.408  65.663  57.834  1.00  0.00      PROA H
ATOM   1514  CB  PHE    97      85.707  65.746  55.700  1.00  0.00      PROA C
ATOM   1515  HB1 PHE    97      85.096  65.939  54.796  1.00  0.00      PROA H
ATOM   1516  HB2 PHE    97      86.377  64.892  55.453  1.00  0.00      PROA H
ATOM   1517  CG  PHE    97      86.539  66.926  56.060  1.00  0.00      PROA C
ATOM   1518  CD1 PHE    97      85.973  68.132  56.373  1.00  0.00      PROA C
ATOM   1519  HD1 PHE    97      84.918  68.231  56.477  1.00  0.00      PROA H
ATOM   1520  CE1 PHE    97      86.760  69.207  56.714  1.00  0.00      PROA C
ATOM   1521  HE1 PHE    97      86.316  70.059  57.182  1.00  0.00      PROA H
ATOM   1522  CZ  PHE    97      88.127  69.072  56.769  1.00  0.00      PROA C
ATOM   1523  HZ  PHE    97      88.744  69.903  57.082  1.00  0.00      PROA H
ATOM   1524  CD2 PHE    97      87.904  66.788  56.148  1.00  0.00      PROA C
ATOM   1525  HD2 PHE    97      88.321  65.800  56.051  1.00  0.00      PROA H
ATOM   1526  CE2 PHE    97      88.700  67.855  56.490  1.00  0.00      PROA C
ATOM   1527  HE2 PHE    97      89.772  67.722  56.553  1.00  0.00      PROA H
ATOM   1528  C   PHE    97      83.545  66.069  56.813  1.00  0.00      PROA C
ATOM   1529  O   PHE    97      83.309  67.080  57.473  1.00  0.00      PROA O
ATOM   1530  N   TYR    98      82.632  65.517  55.974  1.00  0.00      PROA N
ATOM   1531  HN  TYR    98      82.851  64.646  55.543  1.00  0.00      PROA H
ATOM   1532  CA  TYR    98      81.327  66.075  55.678  1.00  0.00      PROA C
ATOM   1533  HA  TYR    98      81.495  66.907  55.008  1.00  0.00      PROA H
ATOM   1534  CB  TYR    98      80.324  65.084  55.061  1.00  0.00      PROA C
ATOM   1535  HB1 TYR    98      79.276  65.459  55.072  1.00  0.00      PROA H
ATOM   1536  HB2 TYR    98      80.352  64.113  55.604  1.00  0.00      PROA H
ATOM   1537  CG  TYR    98      80.711  64.897  53.640  1.00  0.00      PROA C
ATOM   1538  CD1 TYR    98      80.312  65.819  52.700  1.00  0.00      PROA C
ATOM   1539  HD1 TYR    98      79.700  66.649  53.011  1.00  0.00      PROA H
ATOM   1540  CE1 TYR    98      80.663  65.664  51.383  1.00  0.00      PROA C
ATOM   1541  HE1 TYR    98      80.163  66.164  50.630  1.00  0.00      PROA H
ATOM   1542  CZ  TYR    98      81.416  64.581  50.999  1.00  0.00      PROA C
ATOM   1543  OH  TYR    98      81.778  64.420  49.645  1.00  0.00      PROA O
ATOM   1544  HH  TYR    98      82.618  63.940  49.611  1.00  0.00      PROA H
ATOM   1545  CD2 TYR    98      81.459  63.812  53.249  1.00  0.00      PROA C
ATOM   1546  HD2 TYR    98      81.779  63.122  54.007  1.00  0.00      PROA H
ATOM   1547  CE2 TYR    98      81.813  63.653  51.931  1.00  0.00      PROA C
ATOM   1548  HE2 TYR    98      82.408  62.795  51.668  1.00  0.00      PROA H
ATOM   1549  C   TYR    98      80.674  66.657  56.884  1.00  0.00      PROA C
ATOM   1550  O   TYR    98      80.841  66.181  58.006  1.00  0.00      PROA O
ATOM   1551  N   LEU    99      79.925  67.756  56.643  1.00  0.00      PROA N
ATOM   1552  HN  LEU    99      79.929  68.207  55.746  1.00  0.00      PROA H
ATOM   1553  CA  LEU    99      79.124  68.397  57.642  1.00  0.00      PROA C
ATOM   1554  HA  LEU    99      79.721  68.522  58.535  1.00  0.00      PROA H
ATOM   1555  CB  LEU    99      78.496  69.736  57.196  1.00  0.00      PROA C
ATOM   1556  HB1 LEU    99      79.350  70.358  56.866  1.00  0.00      PROA H
ATOM   1557  HB2 LEU    99      78.006  70.258  58.041  1.00  0.00      PROA H
ATOM   1558  CG  LEU    99      77.535  69.672  55.992  1.00  0.00      PROA C
ATOM   1559  HG  LEU    99      78.059  68.793  55.636  1.00  0.00      PROA H
ATOM   1560  CD1 LEU    99      76.183  69.028  56.341  1.00  0.00      PROA C
ATOM   1561 HD11 LEU    99      75.718  69.549  57.201  1.00  0.00      PROA H
ATOM   1562 HD12 LEU    99      76.247  67.971  56.564  1.00  0.00      PROA H
ATOM   1563 HD13 LEU    99      75.494  69.130  55.472  1.00  0.00      PROA H
ATOM   1564  CD2 LEU    99      77.369  71.057  55.351  1.00  0.00      PROA C
ATOM   1565 HD21 LEU    99      78.205  71.290  54.660  1.00  0.00      PROA H
ATOM   1566 HD22 LEU    99      77.445  71.793  56.176  1.00  0.00      PROA H
ATOM   1567 HD23 LEU    99      76.386  71.169  54.854  1.00  0.00      PROA H
ATOM   1568  C   LEU    99      78.061  67.386  57.895  1.00  0.00      PROA C
ATOM   1569  O   LEU    99      77.967  66.393  57.176  1.00  0.00      PROA O
ATOM   1570  N   SER   100      77.244  67.611  58.935  1.00  0.00      PROA N
ATOM   1571  HN  SER   100      77.333  68.464  59.434  1.00  0.00      PROA H
ATOM   1572  CA  SER   100      76.281  66.668  59.422  1.00  0.00      PROA C
ATOM   1573  HA  SER   100      75.560  67.187  60.036  1.00  0.00      PROA H
ATOM   1574  CB  SER   100      75.546  65.885  58.317  1.00  0.00      PROA C
ATOM   1575  HB1 SER   100      76.178  65.238  57.689  1.00  0.00      PROA H
ATOM   1576  HB2 SER   100      75.014  66.632  57.697  1.00  0.00      PROA H
ATOM   1577  OG  SER   100      74.572  65.020  58.878  1.00  0.00      PROA O
ATOM   1578  HG1 SER   100      74.146  64.685  58.069  1.00  0.00      PROA H
ATOM   1579  C   SER   100      77.026  65.741  60.301  1.00  0.00      PROA C
ATOM   1580  O   SER   100      76.457  65.116  61.193  1.00  0.00      PROA O
ATOM   1581  N   ASN   101      78.350  65.691  60.118  1.00  0.00      PROA N
ATOM   1582  HN  ASN   101      78.818  66.074  59.321  1.00  0.00      PROA H
ATOM   1583  CA  ASN   101      79.134  64.995  61.072  1.00  0.00      PROA C
ATOM   1584  HA  ASN   101      78.504  64.743  61.908  1.00  0.00      PROA H
ATOM   1585  CB  ASN   101      79.959  63.844  60.472  1.00  0.00      PROA C
ATOM   1586  HB1 ASN   101      80.832  64.142  59.859  1.00  0.00      PROA H
ATOM   1587  HB2 ASN   101      79.286  63.248  59.818  1.00  0.00      PROA H
ATOM   1588  CG  ASN   101      80.383  62.926  61.612  1.00  0.00      PROA C
ATOM   1589  OD1 ASN   101      81.204  62.030  61.424  1.00  0.00      PROA O
ATOM   1590  ND2 ASN   101      79.801  63.139  62.823  1.00  0.00      PROA N
ATOM   1591 HD21 ASN   101      79.954  62.426  63.501  1.00  0.00      PROA H
ATOM   1592 HD22 ASN   101      79.061  63.795  62.913  1.00  0.00      PROA H
ATOM   1593  C   ASN   101      80.075  66.049  61.553  1.00  0.00      PROA C
ATOM   1594  O   ASN   101      81.287  65.960  61.363  1.00  0.00      PROA O
ATOM   1595  N   VAL   102      79.514  67.099  62.189  1.00  0.00      PROA N
ATOM   1596  HN  VAL   102      78.532  67.167  62.337  1.00  0.00      PROA H
ATOM   1597  CA  VAL   102      80.307  68.215  62.623  1.00  0.00      PROA C
ATOM   1598  HA  VAL   102      81.302  67.895  62.904  1.00  0.00      PROA H
ATOM   1599  CB  VAL   102      80.361  69.291  61.582  1.00  0.00      PROA C
ATOM   1600  HB  VAL   102      80.830  68.870  60.659  1.00  0.00      PROA H
ATOM   1601  CG1 VAL   102      78.918  69.725  61.274  1.00  0.00      PROA C
ATOM   1602 HG11 VAL   102      78.488  70.364  62.073  1.00  0.00      PROA H
ATOM   1603 HG12 VAL   102      78.232  68.883  61.074  1.00  0.00      PROA H
ATOM   1604 HG13 VAL   102      78.939  70.364  60.363  1.00  0.00      PROA H
ATOM   1605  CG2 VAL   102      81.229  70.442  62.106  1.00  0.00      PROA C
ATOM   1606 HG21 VAL   102      82.256  70.071  62.239  1.00  0.00      PROA H
ATOM   1607 HG22 VAL   102      80.841  70.982  62.986  1.00  0.00      PROA H
ATOM   1608 HG23 VAL   102      81.298  71.211  61.303  1.00  0.00      PROA H
ATOM   1609  C   VAL   102      79.643  68.810  63.792  1.00  0.00      PROA C
ATOM   1610  O   VAL   102      78.418  68.826  63.905  1.00  0.00      PROA O
ATOM   1611  N   ALA   103      80.467  69.296  64.719  1.00  0.00      PROA N
ATOM   1612  HN  ALA   103      81.456  69.356  64.568  1.00  0.00      PROA H
ATOM   1613  CA  ALA   103      79.910  70.019  65.789  1.00  0.00      PROA C
ATOM   1614  HA  ALA   103      78.901  70.300  65.543  1.00  0.00      PROA H
ATOM   1615  CB  ALA   103      79.877  69.220  67.113  1.00  0.00      PROA C
ATOM   1616  HB1 ALA   103      80.881  68.810  67.356  1.00  0.00      PROA H
ATOM   1617  HB2 ALA   103      79.176  68.365  67.005  1.00  0.00      PROA H
ATOM   1618  HB3 ALA   103      79.528  69.848  67.958  1.00  0.00      PROA H
ATOM   1619  C   ALA   103      80.839  71.147  65.987  1.00  0.00      PROA C
ATOM   1620  O   ALA   103      82.027  70.934  66.241  1.00  0.00      PROA O
ATOM   1621  N   PRO   104      80.298  72.331  65.872  1.00  0.00      PROA N
ATOM   1622  CD  PRO   104      78.891  72.548  66.162  1.00  0.00      PROA C
ATOM   1623  HD1 PRO   104      78.533  71.896  66.988  1.00  0.00      PROA H
ATOM   1624  HD2 PRO   104      78.278  72.367  65.251  1.00  0.00      PROA H
ATOM   1625  CA  PRO   104      81.072  73.525  66.022  1.00  0.00      PROA C
ATOM   1626  HA  PRO   104      81.842  73.571  65.263  1.00  0.00      PROA H
ATOM   1627  CB  PRO   104      80.062  74.671  66.024  1.00  0.00      PROA C
ATOM   1628  HB1 PRO   104      79.889  75.022  64.986  1.00  0.00      PROA H
ATOM   1629  HB2 PRO   104      80.445  75.510  66.637  1.00  0.00      PROA H
ATOM   1630  CG  PRO   104      78.797  74.016  66.614  1.00  0.00      PROA C
ATOM   1631  HG1 PRO   104      78.961  74.068  67.676  1.00  0.00      PROA H
ATOM   1632  HG2 PRO   104      77.880  74.508  66.241  1.00  0.00      PROA H
ATOM   1633  C   PRO   104      81.742  73.390  67.360  1.00  0.00      PROA C
ATOM   1634  O   PRO   104      81.088  72.935  68.299  1.00  0.00      PROA O
ATOM   1635  N   GLN   105      83.032  73.743  67.482  1.00  0.00      PROA N
ATOM   1636  HN  GLN   105      83.604  74.033  66.709  1.00  0.00      PROA H
ATOM   1637  CA  GLN   105      83.624  73.436  68.743  1.00  0.00      PROA C
ATOM   1638  HA  GLN   105      82.905  73.533  69.547  1.00  0.00      PROA H
ATOM   1639  CB  GLN   105      84.232  72.022  68.757  1.00  0.00      PROA C
ATOM   1640  HB1 GLN   105      85.002  71.948  67.953  1.00  0.00      PROA H
ATOM   1641  HB2 GLN   105      83.397  71.342  68.454  1.00  0.00      PROA H
ATOM   1642  CG  GLN   105      84.802  71.564  70.098  1.00  0.00      PROA C
ATOM   1643  HG1 GLN   105      84.109  71.714  70.937  1.00  0.00      PROA H
ATOM   1644  HG2 GLN   105      85.776  72.040  70.328  1.00  0.00      PROA H
ATOM   1645  CD  GLN   105      85.136  70.085  69.960  1.00  0.00      PROA C
ATOM   1646  OE1 GLN   105      86.289  69.706  69.757  1.00  0.00      PROA O
ATOM   1647  NE2 GLN   105      84.092  69.218  70.066  1.00  0.00      PROA N
ATOM   1648 HE21 GLN   105      84.276  68.242  69.972  1.00  0.00      PROA H
ATOM   1649 HE22 GLN   105      83.148  69.547  70.163  1.00  0.00      PROA H
ATOM   1650  C   GLN   105      84.683  74.411  69.057  1.00  0.00      PROA C
ATOM   1651  O   GLN   105      85.127  75.179  68.204  1.00  0.00      PROA O
ATOM   1652  N   VAL   106      85.089  74.407  70.333  1.00  0.00      PROA N
ATOM   1653  HN  VAL   106      84.722  73.792  71.018  1.00  0.00      PROA H
ATOM   1654  CA  VAL   106      86.124  75.282  70.710  1.00  0.00      PROA C
ATOM   1655  HA  VAL   106      85.922  76.236  70.249  1.00  0.00      PROA H
ATOM   1656  CB  VAL   106      86.200  75.520  72.196  1.00  0.00      PROA C
ATOM   1657  HB  VAL   106      86.378  74.556  72.739  1.00  0.00      PROA H
ATOM   1658  CG1 VAL   106      87.381  76.460  72.481  1.00  0.00      PROA C
ATOM   1659 HG11 VAL   106      87.137  77.486  72.132  1.00  0.00      PROA H
ATOM   1660 HG12 VAL   106      88.337  76.171  72.114  1.00  0.00      PROA H
ATOM   1661 HG13 VAL   106      87.490  76.540  73.588  1.00  0.00      PROA H
ATOM   1662  CG2 VAL   106      84.840  76.055  72.667  1.00  0.00      PROA C
ATOM   1663 HG21 VAL   106      84.015  75.334  72.500  1.00  0.00      PROA H
ATOM   1664 HG22 VAL   106      84.592  77.003  72.139  1.00  0.00      PROA H
ATOM   1665 HG23 VAL   106      84.871  76.274  73.756  1.00  0.00      PROA H
ATOM   1666  C   VAL   106      87.410  74.615  70.311  1.00  0.00      PROA C
ATOM   1667  O   VAL   106      87.692  73.489  70.723  1.00  0.00      PROA O
ATOM   1668  N   PRO   107      88.186  75.287  69.496  1.00  0.00      PROA N
ATOM   1669  CD  PRO   107      88.072  76.723  69.349  1.00  0.00      PROA C
ATOM   1670  HD1 PRO   107      87.855  77.304  70.251  1.00  0.00      PROA H
ATOM   1671  HD2 PRO   107      87.307  76.928  68.563  1.00  0.00      PROA H
ATOM   1672  CA  PRO   107      89.446  74.778  69.007  1.00  0.00      PROA C
ATOM   1673  HA  PRO   107      89.297  73.856  68.468  1.00  0.00      PROA H
ATOM   1674  CB  PRO   107      90.018  75.907  68.153  1.00  0.00      PROA C
ATOM   1675  HB1 PRO   107      89.589  76.067  67.241  1.00  0.00      PROA H
ATOM   1676  HB2 PRO   107      91.121  75.905  68.048  1.00  0.00      PROA H
ATOM   1677  CG  PRO   107      89.441  77.175  68.810  1.00  0.00      PROA C
ATOM   1678  HG1 PRO   107      90.103  77.500  69.639  1.00  0.00      PROA H
ATOM   1679  HG2 PRO   107      89.342  78.012  68.083  1.00  0.00      PROA H
ATOM   1680  C   PRO   107      90.350  74.503  70.175  1.00  0.00      PROA C
ATOM   1681  O   PRO   107      91.234  73.661  70.042  1.00  0.00      PROA O
ATOM   1682  N   HSD   108      90.169  75.206  71.308  1.00  0.00      PROA N
ATOM   1683  HN  HSD   108      89.518  75.952  71.321  1.00  0.00      PROA H
ATOM   1684  CA  HSD   108      91.082  75.017  72.398  1.00  0.00      PROA C
ATOM   1685  HA  HSD   108      92.094  75.205  72.061  1.00  0.00      PROA H
ATOM   1686  CB  HSD   108      90.729  75.880  73.618  1.00  0.00      PROA C
ATOM   1687  HB1 HSD   108      89.885  75.490  74.222  1.00  0.00      PROA H
ATOM   1688  HB2 HSD   108      90.422  76.880  73.237  1.00  0.00      PROA H
ATOM   1689  ND1 HSD   108      92.457  75.281  75.404  1.00  0.00      PROA N
ATOM   1690  HD1 HSD   108      92.241  74.312  75.544  1.00  0.00      PROA H
ATOM   1691  CG  HSD   108      91.927  76.146  74.473  1.00  0.00      PROA C
ATOM   1692  CE1 HSD   108      93.545  75.895  75.931  1.00  0.00      PROA C
ATOM   1693  HE1 HSD   108      94.177  75.437  76.699  1.00  0.00      PROA H
ATOM   1694  NE2 HSD   108      93.750  77.090  75.407  1.00  0.00      PROA N
ATOM   1695  CD2 HSD   108      92.729  77.245  74.489  1.00  0.00      PROA C
ATOM   1696  HD2 HSD   108      92.662  78.149  73.897  1.00  0.00      PROA H
ATOM   1697  C   HSD   108      90.974  73.581  72.803  1.00  0.00      PROA C
ATOM   1698  O   HSD   108      91.982  72.897  72.959  1.00  0.00      PROA O
ATOM   1699  N   LEU   109      89.727  73.106  73.005  1.00  0.00      PROA N
ATOM   1700  HN  LEU   109      88.952  73.694  72.812  1.00  0.00      PROA H
ATOM   1701  CA  LEU   109      89.414  71.755  73.392  1.00  0.00      PROA C
ATOM   1702  HA  LEU   109      90.134  71.478  74.142  1.00  0.00      PROA H
ATOM   1703  CB  LEU   109      87.990  71.680  73.992  1.00  0.00      PROA C
ATOM   1704  HB1 LEU   109      87.258  72.055  73.244  1.00  0.00      PROA H
ATOM   1705  HB2 LEU   109      87.974  72.387  74.853  1.00  0.00      PROA H
ATOM   1706  CG  LEU   109      87.509  70.308  74.515  1.00  0.00      PROA C
ATOM   1707  HG  LEU   109      88.202  69.935  75.292  1.00  0.00      PROA H
ATOM   1708  CD1 LEU   109      86.205  70.470  75.312  1.00  0.00      PROA C
ATOM   1709 HD11 LEU   109      85.562  71.229  74.817  1.00  0.00      PROA H
ATOM   1710 HD12 LEU   109      86.422  70.834  76.341  1.00  0.00      PROA H
ATOM   1711 HD13 LEU   109      85.626  69.528  75.371  1.00  0.00      PROA H
ATOM   1712  CD2 LEU   109      87.323  69.279  73.390  1.00  0.00      PROA C
ATOM   1713 HD21 LEU   109      88.216  68.751  73.125  1.00  0.00      PROA H
ATOM   1714 HD22 LEU   109      86.908  69.768  72.482  1.00  0.00      PROA H
ATOM   1715 HD23 LEU   109      86.545  68.585  73.774  1.00  0.00      PROA H
ATOM   1716  C   LEU   109      89.575  70.777  72.254  1.00  0.00      PROA C
ATOM   1717  O   LEU   109      90.070  69.674  72.472  1.00  0.00      PROA O
ATOM   1718  N   ASN   110      89.167  71.136  71.014  1.00  0.00      PROA N
ATOM   1719  HN  ASN   110      88.785  72.048  70.846  1.00  0.00      PROA H
ATOM   1720  CA  ASN   110      89.191  70.172  69.933  1.00  0.00      PROA C
ATOM   1721  HA  ASN   110      88.561  69.339  70.205  1.00  0.00      PROA H
ATOM   1722  CB  ASN   110      88.819  70.793  68.574  1.00  0.00      PROA C
ATOM   1723  HB1 ASN   110      89.483  71.642  68.307  1.00  0.00      PROA H
ATOM   1724  HB2 ASN   110      87.785  71.189  68.603  1.00  0.00      PROA H
ATOM   1725  CG  ASN   110      88.913  69.703  67.513  1.00  0.00      PROA C
ATOM   1726  OD1 ASN   110      89.020  68.520  67.830  1.00  0.00      PROA O
ATOM   1727  ND2 ASN   110      88.894  70.109  66.215  1.00  0.00      PROA N
ATOM   1728 HD21 ASN   110      88.947  71.094  66.037  1.00  0.00      PROA H
ATOM   1729 HD22 ASN   110      89.032  69.441  65.494  1.00  0.00      PROA H
ATOM   1730  C   ASN   110      90.569  69.663  69.785  1.00  0.00      PROA C
ATOM   1731  O   ASN   110      90.827  68.468  69.921  1.00  0.00      PROA O
ATOM   1732  N   GLN   111      91.505  70.580  69.529  1.00  0.00      PROA N
ATOM   1733  HN  GLN   111      91.349  71.569  69.605  1.00  0.00      PROA H
ATOM   1734  CA  GLN   111      92.845  70.127  69.506  1.00  0.00      PROA C
ATOM   1735  HA  GLN   111      92.959  69.168  69.021  1.00  0.00      PROA H
ATOM   1736  CB  GLN   111      93.820  71.182  68.945  1.00  0.00      PROA C
ATOM   1737  HB1 GLN   111      94.886  70.993  69.188  1.00  0.00      PROA H
ATOM   1738  HB2 GLN   111      93.598  72.115  69.536  1.00  0.00      PROA H
ATOM   1739  CG  GLN   111      93.532  71.628  67.506  1.00  0.00      PROA C
ATOM   1740  HG1 GLN   111      93.931  72.655  67.340  1.00  0.00      PROA H
ATOM   1741  HG2 GLN   111      92.454  71.641  67.256  1.00  0.00      PROA H
ATOM   1742  CD  GLN   111      94.275  70.708  66.549  1.00  0.00      PROA C
ATOM   1743  OE1 GLN   111      94.190  70.858  65.331  1.00  0.00      PROA O
ATOM   1744  NE2 GLN   111      95.035  69.734  67.114  1.00  0.00      PROA N
ATOM   1745 HE21 GLN   111      95.653  69.255  66.494  1.00  0.00      PROA H
ATOM   1746 HE22 GLN   111      95.265  69.820  68.077  1.00  0.00      PROA H
ATOM   1747  C   GLN   111      93.116  70.019  70.974  1.00  0.00      PROA C
ATOM   1748  O   GLN   111      92.507  70.737  71.764  1.00  0.00      PROA O
ATOM   1749  N   ASN   112      93.990  69.101  71.398  1.00  0.00      PROA N
ATOM   1750  HN  ASN   112      94.527  68.576  70.752  1.00  0.00      PROA H
ATOM   1751  CA  ASN   112      94.374  69.039  72.780  1.00  0.00      PROA C
ATOM   1752  HA  ASN   112      94.886  68.098  72.925  1.00  0.00      PROA H
ATOM   1753  CB  ASN   112      95.312  70.189  73.182  1.00  0.00      PROA C
ATOM   1754  HB1 ASN   112      95.535  70.214  74.272  1.00  0.00      PROA H
ATOM   1755  HB2 ASN   112      94.875  71.172  72.901  1.00  0.00      PROA H
ATOM   1756  CG  ASN   112      96.619  70.015  72.430  1.00  0.00      PROA C
ATOM   1757  OD1 ASN   112      96.828  70.615  71.378  1.00  0.00      PROA O
ATOM   1758  ND2 ASN   112      97.527  69.167  72.985  1.00  0.00      PROA N
ATOM   1759 HD21 ASN   112      98.468  69.306  72.677  1.00  0.00      PROA H
ATOM   1760 HD22 ASN   112      97.390  68.880  73.931  1.00  0.00      PROA H
ATOM   1761  C   ASN   112      93.261  69.038  73.789  1.00  0.00      PROA C
ATOM   1762  O   ASN   112      93.031  70.054  74.443  1.00  0.00      PROA O
ATOM   1763  N   ALA   113      92.546  67.902  73.951  1.00  0.00      PROA N
ATOM   1764  HN  ALA   113      92.851  67.082  73.488  1.00  0.00      PROA H
ATOM   1765  CA  ALA   113      91.516  67.785  74.958  1.00  0.00      PROA C
ATOM   1766  HA  ALA   113      91.984  67.539  75.902  1.00  0.00      PROA H
ATOM   1767  CB  ALA   113      90.585  69.003  75.078  1.00  0.00      PROA C
ATOM   1768  HB1 ALA   113      89.719  69.101  74.462  1.00  0.00      PROA H
ATOM   1769  HB2 ALA   113      91.054  69.983  75.084  1.00  0.00      PROA H
ATOM   1770  HB3 ALA   113      90.141  68.912  76.098  1.00  0.00      PROA H
ATOM   1771  C   ALA   113      90.653  66.653  74.508  1.00  0.00      PROA C
ATOM   1772  O   ALA   113      90.860  65.502  74.887  1.00  0.00      PROA O
ATOM   1773  N   TRP   114      89.623  66.984  73.696  1.00  0.00      PROA N
ATOM   1774  HN  TRP   114      89.537  67.947  73.420  1.00  0.00      PROA H
ATOM   1775  CA  TRP   114      88.732  66.005  73.141  1.00  0.00      PROA C
ATOM   1776  HA  TRP   114      88.270  65.452  73.948  1.00  0.00      PROA H
ATOM   1777  CB  TRP   114      87.708  66.588  72.152  1.00  0.00      PROA C
ATOM   1778  HB1 TRP   114      88.133  67.231  71.356  1.00  0.00      PROA H
ATOM   1779  HB2 TRP   114      86.963  67.103  72.736  1.00  0.00      PROA H
ATOM   1780  CG  TRP   114      86.735  65.557  71.626  1.00  0.00      PROA C
ATOM   1781  CD1 TRP   114      86.439  64.327  72.135  1.00  0.00      PROA C
ATOM   1782  HD1 TRP   114      86.799  63.993  73.075  1.00  0.00      PROA H
ATOM   1783  NE1 TRP   114      85.501  63.706  71.346  1.00  0.00      PROA N
ATOM   1784  HE1 TRP   114      85.097  62.818  71.436  1.00  0.00      PROA H
ATOM   1785  CE2 TRP   114      85.181  64.547  70.301  1.00  0.00      PROA C
ATOM   1786  CD2 TRP   114      85.935  65.713  70.445  1.00  0.00      PROA C
ATOM   1787  CE3 TRP   114      85.836  66.739  69.549  1.00  0.00      PROA C
ATOM   1788  HE3 TRP   114      86.497  67.572  69.632  1.00  0.00      PROA H
ATOM   1789  CZ3 TRP   114      84.962  66.579  68.498  1.00  0.00      PROA C
ATOM   1790  HZ3 TRP   114      84.812  67.391  67.794  1.00  0.00      PROA H
ATOM   1791  CZ2 TRP   114      84.316  64.391  69.257  1.00  0.00      PROA C
ATOM   1792  HZ2 TRP   114      83.723  63.495  69.121  1.00  0.00      PROA H
ATOM   1793  CH2 TRP   114      84.215  65.427  68.355  1.00  0.00      PROA C
ATOM   1794  HH2 TRP   114      83.427  65.399  67.617  1.00  0.00      PROA H
ATOM   1795  C   TRP   114      89.624  65.095  72.370  1.00  0.00      PROA C
ATOM   1796  O   TRP   114      89.390  63.891  72.289  1.00  0.00      PROA O
ATOM   1797  N   ASN   115      90.702  65.662  71.794  1.00  0.00      PROA N
ATOM   1798  HN  ASN   115      90.875  66.645  71.891  1.00  0.00      PROA H
ATOM   1799  CA  ASN   115      91.610  64.857  71.041  1.00  0.00      PROA C
ATOM   1800  HA  ASN   115      91.060  64.356  70.256  1.00  0.00      PROA H
ATOM   1801  CB  ASN   115      92.822  65.614  70.474  1.00  0.00      PROA C
ATOM   1802  HB1 ASN   115      93.537  65.915  71.269  1.00  0.00      PROA H
ATOM   1803  HB2 ASN   115      92.502  66.530  69.941  1.00  0.00      PROA H
ATOM   1804  CG  ASN   115      93.536  64.659  69.520  1.00  0.00      PROA C
ATOM   1805  OD1 ASN   115      94.239  63.744  69.946  1.00  0.00      PROA O
ATOM   1806  ND2 ASN   115      93.342  64.868  68.189  1.00  0.00      PROA N
ATOM   1807 HD21 ASN   115      93.762  64.166  67.610  1.00  0.00      PROA H
ATOM   1808 HD22 ASN   115      93.274  65.803  67.861  1.00  0.00      PROA H
ATOM   1809  C   ASN   115      92.117  63.783  71.956  1.00  0.00      PROA C
ATOM   1810  O   ASN   115      92.303  62.643  71.534  1.00  0.00      PROA O
ATOM   1811  N   ASN   116      92.342  64.117  73.243  1.00  0.00      PROA N
ATOM   1812  HN  ASN   116      92.128  65.010  73.629  1.00  0.00      PROA H
ATOM   1813  CA  ASN   116      92.809  63.156  74.205  1.00  0.00      PROA C
ATOM   1814  HA  ASN   116      93.739  62.720  73.860  1.00  0.00      PROA H
ATOM   1815  CB  ASN   116      92.934  63.710  75.639  1.00  0.00      PROA C
ATOM   1816  HB1 ASN   116      93.148  62.839  76.309  1.00  0.00      PROA H
ATOM   1817  HB2 ASN   116      92.083  64.192  76.084  1.00  0.00      PROA H
ATOM   1818  CG  ASN   116      94.146  64.620  75.755  1.00  0.00      PROA C
ATOM   1819  OD1 ASN   116      94.546  65.281  74.797  1.00  0.00      PROA O
ATOM   1820  ND2 ASN   116      94.754  64.651  76.971  1.00  0.00      PROA N
ATOM   1821 HD21 ASN   116      95.549  65.245  77.070  1.00  0.00      PROA H
ATOM   1822 HD22 ASN   116      94.399  64.125  77.740  1.00  0.00      PROA H
ATOM   1823  C   ASN   116      91.789  62.054  74.307  1.00  0.00      PROA C
ATOM   1824  O   ASN   116      92.145  60.874  74.322  1.00  0.00      PROA O
ATOM   1825  N   LEU   117      90.484  62.408  74.359  1.00  0.00      PROA N
ATOM   1826  HN  LEU   117      90.227  63.371  74.345  1.00  0.00      PROA H
ATOM   1827  CA  LEU   117      89.443  61.420  74.492  1.00  0.00      PROA C
ATOM   1828  HA  LEU   117      89.618  60.819  75.373  1.00  0.00      PROA H
ATOM   1829  CB  LEU   117      88.016  62.001  74.427  1.00  0.00      PROA C
ATOM   1830  HB1 LEU   117      87.296  61.153  74.357  1.00  0.00      PROA H
ATOM   1831  HB2 LEU   117      87.925  62.551  73.490  1.00  0.00      PROA H
ATOM   1832  CG  LEU   117      87.569  62.812  75.657  1.00  0.00      PROA C
ATOM   1833  HG  LEU   117      88.219  63.713  75.655  1.00  0.00      PROA H
ATOM   1834  CD1 LEU   117      86.135  63.341  75.475  1.00  0.00      PROA C
ATOM   1835 HD11 LEU   117      85.485  62.582  74.993  1.00  0.00      PROA H
ATOM   1836 HD12 LEU   117      86.101  64.283  74.900  1.00  0.00      PROA H
ATOM   1837 HD13 LEU   117      85.710  63.551  76.480  1.00  0.00      PROA H
ATOM   1838  CD2 LEU   117      87.722  61.990  76.948  1.00  0.00      PROA C
ATOM   1839 HD21 LEU   117      88.740  61.586  77.095  1.00  0.00      PROA H
ATOM   1840 HD22 LEU   117      87.044  61.119  76.918  1.00  0.00      PROA H
ATOM   1841 HD23 LEU   117      87.426  62.586  77.837  1.00  0.00      PROA H
ATOM   1842  C   LEU   117      89.563  60.522  73.319  1.00  0.00      PROA C
ATOM   1843  O   LEU   117      89.448  59.303  73.433  1.00  0.00      PROA O
ATOM   1844  N   GLU   118      89.817  61.116  72.146  1.00  0.00      PROA N
ATOM   1845  HN  GLU   118      89.930  62.108  72.082  1.00  0.00      PROA H
ATOM   1846  CA  GLU   118      89.909  60.311  70.974  1.00  0.00      PROA C
ATOM   1847  HA  GLU   118      89.007  59.736  70.834  1.00  0.00      PROA H
ATOM   1848  CB  GLU   118      90.262  61.128  69.719  1.00  0.00      PROA C
ATOM   1849  HB1 GLU   118      91.187  61.713  69.858  1.00  0.00      PROA H
ATOM   1850  HB2 GLU   118      89.430  61.848  69.556  1.00  0.00      PROA H
ATOM   1851  CG  GLU   118      90.457  60.265  68.471  1.00  0.00      PROA C
ATOM   1852  HG1 GLU   118      89.497  59.803  68.170  1.00  0.00      PROA H
ATOM   1853  HG2 GLU   118      91.229  59.477  68.588  1.00  0.00      PROA H
ATOM   1854  CD  GLU   118      90.936  61.160  67.337  1.00  0.00      PROA C
ATOM   1855  OE1 GLU   118      90.815  62.408  67.471  1.00  0.00      PROA O
ATOM   1856  OE2 GLU   118      91.433  60.606  66.322  1.00  0.00      PROA O
ATOM   1857  C   GLU   118      91.029  59.343  71.146  1.00  0.00      PROA C
ATOM   1858  O   GLU   118      90.881  58.150  70.886  1.00  0.00      PROA O
ATOM   1859  N   LYS   119      92.183  59.843  71.610  1.00  0.00      PROA N
ATOM   1860  HN  LYS   119      92.277  60.826  71.793  1.00  0.00      PROA H
ATOM   1861  CA  LYS   119      93.337  59.008  71.729  1.00  0.00      PROA C
ATOM   1862  HA  LYS   119      93.528  58.549  70.770  1.00  0.00      PROA H
ATOM   1863  CB  LYS   119      94.563  59.794  72.223  1.00  0.00      PROA C
ATOM   1864  HB1 LYS   119      94.454  60.085  73.293  1.00  0.00      PROA H
ATOM   1865  HB2 LYS   119      94.592  60.753  71.651  1.00  0.00      PROA H
ATOM   1866  CG  LYS   119      95.902  59.083  72.014  1.00  0.00      PROA C
ATOM   1867  HG1 LYS   119      95.920  58.102  72.540  1.00  0.00      PROA H
ATOM   1868  HG2 LYS   119      96.678  59.723  72.482  1.00  0.00      PROA H
ATOM   1869  CD  LYS   119      96.280  58.936  70.539  1.00  0.00      PROA C
ATOM   1870  HD1 LYS   119      96.014  59.863  69.980  1.00  0.00      PROA H
ATOM   1871  HD2 LYS   119      95.650  58.122  70.111  1.00  0.00      PROA H
ATOM   1872  CE  LYS   119      97.749  58.578  70.306  1.00  0.00      PROA C
ATOM   1873  HE1 LYS   119      97.873  58.215  69.263  1.00  0.00      PROA H
ATOM   1874  HE2 LYS   119      98.099  57.808  71.027  1.00  0.00      PROA H
ATOM   1875  NZ  LYS   119      98.588  59.789  70.454  1.00  0.00      PROA N
ATOM   1876  HZ1 LYS   119      98.518  60.196  71.411  1.00  0.00      PROA H
ATOM   1877  HZ2 LYS   119      98.308  60.533  69.780  1.00  0.00      PROA H
ATOM   1878  HZ3 LYS   119      99.593  59.563  70.299  1.00  0.00      PROA H
ATOM   1879  C   LYS   119      93.051  57.936  72.729  1.00  0.00      PROA C
ATOM   1880  O   LYS   119      93.344  56.766  72.487  1.00  0.00      PROA O
ATOM   1881  N   TYR   120      92.444  58.299  73.877  1.00  0.00      PROA N
ATOM   1882  HN  TYR   120      92.199  59.257  74.066  1.00  0.00      PROA H
ATOM   1883  CA  TYR   120      92.134  57.292  74.851  1.00  0.00      PROA C
ATOM   1884  HA  TYR   120      92.812  56.448  74.806  1.00  0.00      PROA H
ATOM   1885  CB  TYR   120      92.021  57.810  76.296  1.00  0.00      PROA C
ATOM   1886  HB1 TYR   120      91.504  57.086  76.965  1.00  0.00      PROA H
ATOM   1887  HB2 TYR   120      91.444  58.762  76.324  1.00  0.00      PROA H
ATOM   1888  CG  TYR   120      93.358  58.101  76.882  1.00  0.00      PROA C
ATOM   1889  CD1 TYR   120      94.085  59.209  76.508  1.00  0.00      PROA C
ATOM   1890  HD1 TYR   120      93.702  59.896  75.775  1.00  0.00      PROA H
ATOM   1891  CE1 TYR   120      95.312  59.457  77.080  1.00  0.00      PROA C
ATOM   1892  HE1 TYR   120      95.876  60.337  76.804  1.00  0.00      PROA H
ATOM   1893  CZ  TYR   120      95.817  58.601  78.030  1.00  0.00      PROA C
ATOM   1894  OH  TYR   120      97.073  58.851  78.620  1.00  0.00      PROA O
ATOM   1895  HH  TYR   120      97.211  58.214  79.323  1.00  0.00      PROA H
ATOM   1896  CD2 TYR   120      93.867  57.259  77.844  1.00  0.00      PROA C
ATOM   1897  HD2 TYR   120      93.309  56.383  78.129  1.00  0.00      PROA H
ATOM   1898  CE2 TYR   120      95.090  57.503  78.416  1.00  0.00      PROA C
ATOM   1899  HE2 TYR   120      95.463  56.881  79.213  1.00  0.00      PROA H
ATOM   1900  C   TYR   120      90.766  56.852  74.514  1.00  0.00      PROA C
ATOM   1901  O   TYR   120      89.768  57.354  75.030  1.00  0.00      PROA O
ATOM   1902  N   SER   121      90.734  55.875  73.609  1.00  0.00      PROA N
ATOM   1903  HN  SER   121      91.614  55.606  73.229  1.00  0.00      PROA H
ATOM   1904  CA  SER   121      89.569  55.288  73.051  1.00  0.00      PROA C
ATOM   1905  HA  SER   121      89.018  54.729  73.789  1.00  0.00      PROA H
ATOM   1906  CB  SER   121      88.716  56.298  72.264  1.00  0.00      PROA C
ATOM   1907  HB1 SER   121      89.229  56.791  71.430  1.00  0.00      PROA H
ATOM   1908  HB2 SER   121      88.369  57.097  72.953  1.00  0.00      PROA H
ATOM   1909  OG  SER   121      87.564  55.663  71.726  1.00  0.00      PROA O
ATOM   1910  HG1 SER   121      87.722  55.488  70.785  1.00  0.00      PROA H
ATOM   1911  C   SER   121      90.219  54.384  72.072  1.00  0.00      PROA C
ATOM   1912  O   SER   121      89.971  53.179  72.015  1.00  0.00      PROA O
ATOM   1913  N   ARG   122      91.107  55.014  71.278  1.00  0.00      PROA N
ATOM   1914  HN  ARG   122      91.181  56.015  71.311  1.00  0.00      PROA H
ATOM   1915  CA  ARG   122      91.931  54.361  70.315  1.00  0.00      PROA C
ATOM   1916  HA  ARG   122      91.299  53.812  69.647  1.00  0.00      PROA H
ATOM   1917  CB  ARG   122      92.813  55.333  69.517  1.00  0.00      PROA C
ATOM   1918  HB1 ARG   122      93.185  56.151  70.169  1.00  0.00      PROA H
ATOM   1919  HB2 ARG   122      92.163  55.811  68.746  1.00  0.00      PROA H
ATOM   1920  CG  ARG   122      94.004  54.645  68.846  1.00  0.00      PROA C
ATOM   1921  HG1 ARG   122      93.657  53.716  68.343  1.00  0.00      PROA H
ATOM   1922  HG2 ARG   122      94.738  54.356  69.637  1.00  0.00      PROA H
ATOM   1923  CD  ARG   122      94.743  55.528  67.837  1.00  0.00      PROA C
ATOM   1924  HD1 ARG   122      94.867  56.550  68.267  1.00  0.00      PROA H
ATOM   1925  HD2 ARG   122      94.193  55.640  66.874  1.00  0.00      PROA H
ATOM   1926  NE  ARG   122      96.104  54.950  67.649  1.00  0.00      PROA N
ATOM   1927  HE  ARG   122      96.899  55.268  68.172  1.00  0.00      PROA H
ATOM   1928  CZ  ARG   122      96.311  53.896  66.807  1.00  0.00      PROA C
ATOM   1929  NH1 ARG   122      95.261  53.325  66.147  1.00  0.00      PROA N
ATOM   1930 HH11 ARG   122      95.437  52.630  65.461  1.00  0.00      PROA H
ATOM   1931 HH12 ARG   122      94.353  53.699  66.291  1.00  0.00      PROA H
ATOM   1932  NH2 ARG   122      97.571  53.399  66.638  1.00  0.00      PROA N
ATOM   1933 HH21 ARG   122      98.361  53.862  67.049  1.00  0.00      PROA H
ATOM   1934 HH22 ARG   122      97.773  52.674  65.988  1.00  0.00      PROA H
ATOM   1935  C   ARG   122      92.844  53.428  71.025  1.00  0.00      PROA C
ATOM   1936  O   ARG   122      93.055  52.296  70.596  1.00  0.00      PROA O
ATOM   1937  N   SER   123      93.417  53.874  72.150  1.00  0.00      PROA N
ATOM   1938  HN  SER   123      93.330  54.820  72.469  1.00  0.00      PROA H
ATOM   1939  CA  SER   123      94.332  53.004  72.810  1.00  0.00      PROA C
ATOM   1940  HA  SER   123      95.101  52.690  72.117  1.00  0.00      PROA H
ATOM   1941  CB  SER   123      94.986  53.632  74.047  1.00  0.00      PROA C
ATOM   1942  HB1 SER   123      95.457  54.607  73.783  1.00  0.00      PROA H
ATOM   1943  HB2 SER   123      95.785  52.961  74.442  1.00  0.00      PROA H
ATOM   1944  OG  SER   123      94.013  53.834  75.060  1.00  0.00      PROA O
ATOM   1945  HG1 SER   123      94.512  53.961  75.882  1.00  0.00      PROA H
ATOM   1946  C   SER   123      93.591  51.790  73.263  1.00  0.00      PROA C
ATOM   1947  O   SER   123      94.037  50.664  73.055  1.00  0.00      PROA O
ATOM   1948  N   LEU   124      92.409  52.002  73.867  1.00  0.00      PROA N
ATOM   1949  HN  LEU   124      92.169  52.935  74.113  1.00  0.00      PROA H
ATOM   1950  CA  LEU   124      91.626  50.936  74.410  1.00  0.00      PROA C
ATOM   1951  HA  LEU   124      92.258  50.323  75.036  1.00  0.00      PROA H
ATOM   1952  CB  LEU   124      90.397  51.429  75.185  1.00  0.00      PROA C
ATOM   1953  HB1 LEU   124      89.753  50.569  75.485  1.00  0.00      PROA H
ATOM   1954  HB2 LEU   124      89.830  52.102  74.517  1.00  0.00      PROA H
ATOM   1955  CG  LEU   124      90.791  52.195  76.461  1.00  0.00      PROA C
ATOM   1956  HG  LEU   124      91.303  53.141  76.155  1.00  0.00      PROA H
ATOM   1957  CD1 LEU   124      89.554  52.609  77.272  1.00  0.00      PROA C
ATOM   1958 HD11 LEU   124      88.971  51.706  77.562  1.00  0.00      PROA H
ATOM   1959 HD12 LEU   124      88.916  53.274  76.663  1.00  0.00      PROA H
ATOM   1960 HD13 LEU   124      89.862  53.130  78.202  1.00  0.00      PROA H
ATOM   1961  CD2 LEU   124      91.823  51.401  77.283  1.00  0.00      PROA C
ATOM   1962 HD21 LEU   124      92.820  51.398  76.795  1.00  0.00      PROA H
ATOM   1963 HD22 LEU   124      91.487  50.351  77.408  1.00  0.00      PROA H
ATOM   1964 HD23 LEU   124      91.942  51.846  78.294  1.00  0.00      PROA H
ATOM   1965  C   LEU   124      91.178  50.026  73.309  1.00  0.00      PROA C
ATOM   1966  O   LEU   124      91.103  48.813  73.495  1.00  0.00      PROA O
ATOM   1967  N   THR   125      90.871  50.584  72.125  1.00  0.00      PROA N
ATOM   1968  HN  THR   125      90.862  51.580  72.004  1.00  0.00      PROA H
ATOM   1969  CA  THR   125      90.351  49.770  71.069  1.00  0.00      PROA C
ATOM   1970  HA  THR   125      89.505  49.223  71.466  1.00  0.00      PROA H
ATOM   1971  CB  THR   125      89.884  50.549  69.870  1.00  0.00      PROA C
ATOM   1972  HB  THR   125      89.237  51.394  70.206  1.00  0.00      PROA H
ATOM   1973  OG1 THR   125      89.123  49.711  69.013  1.00  0.00      PROA O
ATOM   1974  HG1 THR   125      88.479  49.228  69.546  1.00  0.00      PROA H
ATOM   1975  CG2 THR   125      91.100  51.090  69.108  1.00  0.00      PROA C
ATOM   1976 HG21 THR   125      91.031  50.587  68.115  1.00  0.00      PROA H
ATOM   1977 HG22 THR   125      92.119  50.929  69.354  1.00  0.00      PROA H
ATOM   1978 HG23 THR   125      90.923  52.147  68.845  1.00  0.00      PROA H
ATOM   1979  C   THR   125      91.340  48.751  70.622  1.00  0.00      PROA C
ATOM   1980  O   THR   125      90.974  47.601  70.380  1.00  0.00      PROA O
ATOM   1981  N   ARG   126      92.624  49.135  70.519  1.00  0.00      PROA N
ATOM   1982  HN  ARG   126      92.906  50.064  70.753  1.00  0.00      PROA H
ATOM   1983  CA  ARG   126      93.594  48.187  70.064  1.00  0.00      PROA C
ATOM   1984  HA  ARG   126      93.307  47.797  69.096  1.00  0.00      PROA H
ATOM   1985  CB  ARG   126      95.034  48.734  70.048  1.00  0.00      PROA C
ATOM   1986  HB1 ARG   126      95.735  47.873  69.919  1.00  0.00      PROA H
ATOM   1987  HB2 ARG   126      95.267  49.217  71.024  1.00  0.00      PROA H
ATOM   1988  CG  ARG   126      95.326  49.705  68.901  1.00  0.00      PROA C
ATOM   1989  HG1 ARG   126      94.658  50.577  69.086  1.00  0.00      PROA H
ATOM   1990  HG2 ARG   126      95.052  49.219  67.942  1.00  0.00      PROA H
ATOM   1991  CD  ARG   126      96.761  50.245  68.894  1.00  0.00      PROA C
ATOM   1992  HD1 ARG   126      97.028  50.552  69.931  1.00  0.00      PROA H
ATOM   1993  HD2 ARG   126      96.898  51.130  68.236  1.00  0.00      PROA H
ATOM   1994  NE  ARG   126      97.666  49.130  68.494  1.00  0.00      PROA N
ATOM   1995  HE  ARG   126      98.138  48.562  69.182  1.00  0.00      PROA H
ATOM   1996  CZ  ARG   126      97.802  48.821  67.172  1.00  0.00      PROA C
ATOM   1997  NH1 ARG   126      97.114  49.539  66.238  1.00  0.00      PROA N
ATOM   1998 HH11 ARG   126      96.281  49.917  66.595  1.00  0.00      PROA H
ATOM   1999 HH12 ARG   126      97.039  49.024  65.378  1.00  0.00      PROA H
ATOM   2000  NH2 ARG   126      98.604  47.785  66.786  1.00  0.00      PROA N
ATOM   2001 HH21 ARG   126      99.257  47.452  67.457  1.00  0.00      PROA H
ATOM   2002 HH22 ARG   126      98.882  47.741  65.817  1.00  0.00      PROA H
ATOM   2003  C   ARG   126      93.575  47.051  71.033  1.00  0.00      PROA C
ATOM   2004  O   ARG   126      93.656  45.884  70.652  1.00  0.00      PROA O
ATOM   2005  N   SER   127      93.429  47.384  72.324  1.00  0.00      PROA N
ATOM   2006  HN  SER   127      93.214  48.327  72.557  1.00  0.00      PROA H
ATOM   2007  CA  SER   127      93.513  46.434  73.391  1.00  0.00      PROA C
ATOM   2008  HA  SER   127      94.459  45.916  73.312  1.00  0.00      PROA H
ATOM   2009  CB  SER   127      93.423  47.105  74.772  1.00  0.00      PROA C
ATOM   2010  HB1 SER   127      93.590  46.318  75.545  1.00  0.00      PROA H
ATOM   2011  HB2 SER   127      92.435  47.566  74.971  1.00  0.00      PROA H
ATOM   2012  OG  SER   127      94.451  48.076  74.908  1.00  0.00      PROA O
ATOM   2013  HG1 SER   127      94.272  48.769  74.258  1.00  0.00      PROA H
ATOM   2014  C   SER   127      92.440  45.396  73.336  1.00  0.00      PROA C
ATOM   2015  O   SER   127      92.737  44.210  73.480  1.00  0.00      PROA O
ATOM   2016  N   TYR   128      91.169  45.780  73.112  1.00  0.00      PROA N
ATOM   2017  HN  TYR   128      90.903  46.711  72.865  1.00  0.00      PROA H
ATOM   2018  CA  TYR   128      90.172  44.751  73.208  1.00  0.00      PROA C
ATOM   2019  HA  TYR   128      90.603  43.762  73.296  1.00  0.00      PROA H
ATOM   2020  CB  TYR   128      89.198  44.903  74.394  1.00  0.00      PROA C
ATOM   2021  HB1 TYR   128      88.226  44.384  74.344  1.00  0.00      PROA H
ATOM   2022  HB2 TYR   128      89.098  45.974  74.411  1.00  0.00      PROA H
ATOM   2023  CG  TYR   128      89.938  44.515  75.630  1.00  0.00      PROA C
ATOM   2024  CD1 TYR   128      90.009  43.188  75.986  1.00  0.00      PROA C
ATOM   2025  HD1 TYR   128      89.569  42.437  75.345  1.00  0.00      PROA H
ATOM   2026  CE1 TYR   128      90.687  42.797  77.115  1.00  0.00      PROA C
ATOM   2027  HE1 TYR   128      90.757  41.749  77.380  1.00  0.00      PROA H
ATOM   2028  CZ  TYR   128      91.310  43.736  77.901  1.00  0.00      PROA C
ATOM   2029  OH  TYR   128      92.006  43.334  79.061  1.00  0.00      PROA O
ATOM   2030  HH  TYR   128      92.279  44.139  79.501  1.00  0.00      PROA H
ATOM   2031  CD2 TYR   128      90.574  45.451  76.417  1.00  0.00      PROA C
ATOM   2032  HD2 TYR   128      90.524  46.498  76.149  1.00  0.00      PROA H
ATOM   2033  CE2 TYR   128      91.254  45.064  77.549  1.00  0.00      PROA C
ATOM   2034  HE2 TYR   128      91.723  45.811  78.174  1.00  0.00      PROA H
ATOM   2035  C   TYR   128      89.364  44.626  71.965  1.00  0.00      PROA C
ATOM   2036  O   TYR   128      89.319  45.517  71.118  1.00  0.00      PROA O
ATOM   2037  N   GLN   129      88.716  43.450  71.850  1.00  0.00      PROA N
ATOM   2038  HN  GLN   129      88.614  42.870  72.653  1.00  0.00      PROA H
ATOM   2039  CA  GLN   129      87.900  43.060  70.741  1.00  0.00      PROA C
ATOM   2040  HA  GLN   129      88.475  43.172  69.833  1.00  0.00      PROA H
ATOM   2041  CB  GLN   129      87.369  41.622  70.886  1.00  0.00      PROA C
ATOM   2042  HB1 GLN   129      86.788  41.581  71.844  1.00  0.00      PROA H
ATOM   2043  HB2 GLN   129      88.242  40.942  71.004  1.00  0.00      PROA H
ATOM   2044  CG  GLN   129      86.477  41.146  69.738  1.00  0.00      PROA C
ATOM   2045  HG1 GLN   129      87.021  41.002  68.786  1.00  0.00      PROA H
ATOM   2046  HG2 GLN   129      85.607  41.814  69.568  1.00  0.00      PROA H
ATOM   2047  CD  GLN   129      85.832  39.839  70.185  1.00  0.00      PROA C
ATOM   2048  OE1 GLN   129      84.633  39.786  70.456  1.00  0.00      PROA O
ATOM   2049  NE2 GLN   129      86.649  38.757  70.286  1.00  0.00      PROA N
ATOM   2050 HE21 GLN   129      86.247  37.982  70.760  1.00  0.00      PROA H
ATOM   2051 HE22 GLN   129      87.630  38.881  70.173  1.00  0.00      PROA H
ATOM   2052  C   GLN   129      86.705  43.962  70.668  1.00  0.00      PROA C
ATOM   2053  O   GLN   129      86.159  44.401  71.680  1.00  0.00      PROA O
ATOM   2054  N   ASN   130      86.299  44.275  69.425  1.00  0.00      PROA N
ATOM   2055  HN  ASN   130      86.786  43.865  68.669  1.00  0.00      PROA H
ATOM   2056  CA  ASN   130      85.095  44.983  69.096  1.00  0.00      PROA C
ATOM   2057  HA  ASN   130      85.329  45.515  68.189  1.00  0.00      PROA H
ATOM   2058  CB  ASN   130      83.878  44.059  68.904  1.00  0.00      PROA C
ATOM   2059  HB1 ASN   130      82.882  44.531  68.975  1.00  0.00      PROA H
ATOM   2060  HB2 ASN   130      83.975  43.288  69.684  1.00  0.00      PROA H
ATOM   2061  CG  ASN   130      84.042  43.354  67.566  1.00  0.00      PROA C
ATOM   2062  OD1 ASN   130      84.015  42.127  67.484  1.00  0.00      PROA O
ATOM   2063  ND2 ASN   130      84.209  44.156  66.479  1.00  0.00      PROA N
ATOM   2064 HD21 ASN   130      84.269  43.665  65.616  1.00  0.00      PROA H
ATOM   2065 HD22 ASN   130      84.236  45.139  66.600  1.00  0.00      PROA H
ATOM   2066  C   ASN   130      84.712  46.086  70.025  1.00  0.00      PROA C
ATOM   2067  O   ASN   130      84.086  45.852  71.058  1.00  0.00      PROA O
ATOM   2068  N   VAL   131      85.102  47.332  69.688  1.00  0.00      PROA N
ATOM   2069  HN  VAL   131      85.688  47.555  68.907  1.00  0.00      PROA H
ATOM   2070  CA  VAL   131      84.678  48.434  70.500  1.00  0.00      PROA C
ATOM   2071  HA  VAL   131      84.246  48.093  71.433  1.00  0.00      PROA H
ATOM   2072  CB  VAL   131      85.759  49.424  70.820  1.00  0.00      PROA C
ATOM   2073  HB  VAL   131      86.667  48.835  71.097  1.00  0.00      PROA H
ATOM   2074  CG1 VAL   131      86.043  50.260  69.560  1.00  0.00      PROA C
ATOM   2075 HG11 VAL   131      85.475  51.215  69.667  1.00  0.00      PROA H
ATOM   2076 HG12 VAL   131      85.714  49.897  68.622  1.00  0.00      PROA H
ATOM   2077 HG13 VAL   131      87.091  50.583  69.580  1.00  0.00      PROA H
ATOM   2078  CG2 VAL   131      85.325  50.254  72.041  1.00  0.00      PROA C
ATOM   2079 HG21 VAL   131      84.893  49.620  72.830  1.00  0.00      PROA H
ATOM   2080 HG22 VAL   131      84.583  51.034  71.772  1.00  0.00      PROA H
ATOM   2081 HG23 VAL   131      86.206  50.781  72.464  1.00  0.00      PROA H
ATOM   2082  C   VAL   131      83.620  49.188  69.750  1.00  0.00      PROA C
ATOM   2083  O   VAL   131      83.578  49.184  68.520  1.00  0.00      PROA O
ATOM   2084  N   TYR   132      82.718  49.839  70.508  1.00  0.00      PROA N
ATOM   2085  HN  TYR   132      82.757  49.747  71.510  1.00  0.00      PROA H
ATOM   2086  CA  TYR   132      81.595  50.577  69.997  1.00  0.00      PROA C
ATOM   2087  HA  TYR   132      81.624  50.661  68.922  1.00  0.00      PROA H
ATOM   2088  CB  TYR   132      80.316  49.896  70.525  1.00  0.00      PROA C
ATOM   2089  HB1 TYR   132      80.209  49.699  71.552  1.00  0.00      PROA H
ATOM   2090  HB2 TYR   132      80.387  48.852  70.136  1.00  0.00      PROA H
ATOM   2091  CG  TYR   132      79.046  50.434  69.970  1.00  0.00      PROA C
ATOM   2092  CD1 TYR   132      78.628  50.061  68.715  1.00  0.00      PROA C
ATOM   2093  HD1 TYR   132      79.318  49.542  68.076  1.00  0.00      PROA H
ATOM   2094  CE1 TYR   132      77.443  50.535  68.204  1.00  0.00      PROA C
ATOM   2095  HE1 TYR   132      76.968  50.239  67.315  1.00  0.00      PROA H
ATOM   2096  CZ  TYR   132      76.660  51.379  68.957  1.00  0.00      PROA C
ATOM   2097  OH  TYR   132      75.439  51.865  68.442  1.00  0.00      PROA O
ATOM   2098  HH  TYR   132      74.745  51.695  69.091  1.00  0.00      PROA H
ATOM   2099  CD2 TYR   132      78.252  51.270  70.722  1.00  0.00      PROA C
ATOM   2100  HD2 TYR   132      78.646  51.656  71.647  1.00  0.00      PROA H
ATOM   2101  CE2 TYR   132      77.065  51.746  70.217  1.00  0.00      PROA C
ATOM   2102  HE2 TYR   132      76.418  52.356  70.823  1.00  0.00      PROA H
ATOM   2103  C   TYR   132      81.710  51.934  70.624  1.00  0.00      PROA C
ATOM   2104  O   TYR   132      81.884  52.039  71.836  1.00  0.00      PROA O
ATOM   2105  N   VAL   133      81.636  53.018  69.825  1.00  0.00      PROA N
ATOM   2106  HN  VAL   133      81.520  52.957  68.827  1.00  0.00      PROA H
ATOM   2107  CA  VAL   133      81.761  54.320  70.418  1.00  0.00      PROA C
ATOM   2108  HA  VAL   133      81.783  54.286  71.498  1.00  0.00      PROA H
ATOM   2109  CB  VAL   133      82.957  55.083  69.933  1.00  0.00      PROA C
ATOM   2110  HB  VAL   133      82.958  55.231  68.843  1.00  0.00      PROA H
ATOM   2111  CG1 VAL   133      82.948  56.473  70.587  1.00  0.00      PROA C
ATOM   2112 HG11 VAL   133      82.916  56.406  71.694  1.00  0.00      PROA H
ATOM   2113 HG12 VAL   133      82.125  57.118  70.221  1.00  0.00      PROA H
ATOM   2114 HG13 VAL   133      83.874  56.990  70.275  1.00  0.00      PROA H
ATOM   2115  CG2 VAL   133      84.224  54.261  70.227  1.00  0.00      PROA C
ATOM   2116 HG21 VAL   133      84.212  53.298  69.677  1.00  0.00      PROA H
ATOM   2117 HG22 VAL   133      84.322  54.058  71.313  1.00  0.00      PROA H
ATOM   2118 HG23 VAL   133      85.116  54.826  69.880  1.00  0.00      PROA H
ATOM   2119  C   VAL   133      80.545  55.119  70.026  1.00  0.00      PROA C
ATOM   2120  O   VAL   133      80.059  55.003  68.901  1.00  0.00      PROA O
ATOM   2121  N   CYS   134      80.004  55.932  70.965  1.00  0.00      PROA N
ATOM   2122  HN  CYS   134      80.398  55.969  71.883  1.00  0.00      PROA H
ATOM   2123  CA  CYS   134      78.877  56.787  70.680  1.00  0.00      PROA C
ATOM   2124  HA  CYS   134      78.606  56.736  69.634  1.00  0.00      PROA H
ATOM   2125  CB  CYS   134      77.636  56.507  71.551  1.00  0.00      PROA C
ATOM   2126  HB1 CYS   134      76.933  57.282  71.190  1.00  0.00      PROA H
ATOM   2127  HB2 CYS   134      77.677  56.747  72.606  1.00  0.00      PROA H
ATOM   2128  SG  CYS   134      76.872  54.894  71.204  1.00  0.00      PROA S
ATOM   2129  HG1 CYS   134      77.898  54.165  71.622  1.00  0.00      PROA H
ATOM   2130  C   CYS   134      79.326  58.193  70.979  1.00  0.00      PROA C
ATOM   2131  O   CYS   134      79.834  58.462  72.067  1.00  0.00      PROA O
ATOM   2132  N   THR   135      79.180  59.131  70.015  1.00  0.00      PROA N
ATOM   2133  HN  THR   135      78.747  58.929  69.136  1.00  0.00      PROA H
ATOM   2134  CA  THR   135      79.568  60.486  70.303  1.00  0.00      PROA C
ATOM   2135  HA  THR   135      79.782  60.598  71.338  1.00  0.00      PROA H
ATOM   2136  CB  THR   135      80.741  61.004  69.524  1.00  0.00      PROA C
ATOM   2137  HB  THR   135      80.914  62.033  69.724  1.00  0.00      PROA H
ATOM   2138  OG1 THR   135      80.405  61.179  68.159  1.00  0.00      PROA O
ATOM   2139  HG1 THR   135      80.378  60.292  67.780  1.00  0.00      PROA H
ATOM   2140  CG2 THR   135      81.893  59.992  69.661  1.00  0.00      PROA C
ATOM   2141 HG21 THR   135      81.653  59.039  69.143  1.00  0.00      PROA H
ATOM   2142 HG22 THR   135      82.100  59.779  70.730  1.00  0.00      PROA H
ATOM   2143 HG23 THR   135      82.810  60.403  69.186  1.00  0.00      PROA H
ATOM   2144  C   THR   135      78.385  61.369  69.987  1.00  0.00      PROA C
ATOM   2145  O   THR   135      77.641  61.081  69.052  1.00  0.00      PROA O
ATOM   2146  N   GLY   136      78.162  62.456  70.768  1.00  0.00      PROA N
ATOM   2147  HN  GLY   136      78.683  62.591  71.614  1.00  0.00      PROA H
ATOM   2148  CA  GLY   136      77.049  63.324  70.485  1.00  0.00      PROA C
ATOM   2149  HA1 GLY   136      76.086  62.880  70.544  1.00  0.00      PROA H
ATOM   2150  HA2 GLY   136      77.163  63.522  69.441  1.00  0.00      PROA H
ATOM   2151  C   GLY   136      77.101  64.544  71.345  1.00  0.00      PROA C
ATOM   2152  O   GLY   136      77.489  64.500  72.503  1.00  0.00      PROA O
ATOM   2153  N   PRO   137      76.694  65.646  70.791  1.00  0.00      PROA N
ATOM   2154  CD  PRO   137      77.002  65.886  69.386  1.00  0.00      PROA C
ATOM   2155  HD1 PRO   137      76.097  65.662  68.789  1.00  0.00      PROA H
ATOM   2156  HD2 PRO   137      77.890  65.319  69.029  1.00  0.00      PROA H
ATOM   2157  CA  PRO   137      76.710  66.870  71.553  1.00  0.00      PROA C
ATOM   2158  HA  PRO   137      77.614  66.902  72.145  1.00  0.00      PROA H
ATOM   2159  CB  PRO   137      76.737  68.001  70.534  1.00  0.00      PROA C
ATOM   2160  HB1 PRO   137      77.366  68.809  70.934  1.00  0.00      PROA H
ATOM   2161  HB2 PRO   137      75.712  68.357  70.285  1.00  0.00      PROA H
ATOM   2162  CG  PRO   137      77.397  67.366  69.297  1.00  0.00      PROA C
ATOM   2163  HG1 PRO   137      77.060  67.831  68.350  1.00  0.00      PROA H
ATOM   2164  HG2 PRO   137      78.502  67.454  69.383  1.00  0.00      PROA H
ATOM   2165  C   PRO   137      75.547  66.948  72.520  1.00  0.00      PROA C
ATOM   2166  O   PRO   137      74.554  66.257  72.297  1.00  0.00      PROA O
ATOM   2167  N   LEU   138      75.648  67.769  73.600  1.00  0.00      PROA N
ATOM   2168  HN  LEU   138      76.460  68.332  73.723  1.00  0.00      PROA H
ATOM   2169  CA  LEU   138      74.582  67.909  74.564  1.00  0.00      PROA C
ATOM   2170  HA  LEU   138      73.667  67.480  74.174  1.00  0.00      PROA H
ATOM   2171  CB  LEU   138      74.903  67.324  75.953  1.00  0.00      PROA C
ATOM   2172  HB1 LEU   138      73.879  67.374  76.429  1.00  0.00      PROA H
ATOM   2173  HB2 LEU   138      75.400  67.838  76.761  1.00  0.00      PROA H
ATOM   2174  CG  LEU   138      75.069  65.798  76.001  1.00  0.00      PROA C
ATOM   2175  HG  LEU   138      74.136  65.333  75.590  1.00  0.00      PROA H
ATOM   2176  CD1 LEU   138      76.224  65.328  75.103  1.00  0.00      PROA C
ATOM   2177 HD11 LEU   138      76.875  66.173  74.819  1.00  0.00      PROA H
ATOM   2178 HD12 LEU   138      75.854  64.872  74.187  1.00  0.00      PROA H
ATOM   2179 HD13 LEU   138      76.941  64.778  75.710  1.00  0.00      PROA H
ATOM   2180  CD2 LEU   138      75.221  65.318  77.454  1.00  0.00      PROA C
ATOM   2181 HD21 LEU   138      74.350  65.630  78.063  1.00  0.00      PROA H
ATOM   2182 HD22 LEU   138      76.137  65.752  77.908  1.00  0.00      PROA H
ATOM   2183 HD23 LEU   138      75.303  64.211  77.486  1.00  0.00      PROA H
ATOM   2184  C   LEU   138      74.340  69.357  74.832  1.00  0.00      PROA C
ATOM   2185  O   LEU   138      75.245  70.184  74.736  1.00  0.00      PROA O
ATOM   2186  N   PHE   139      73.081  69.696  75.155  1.00  0.00      PROA N
ATOM   2187  HN  PHE   139      72.336  69.031  75.162  1.00  0.00      PROA H
ATOM   2188  CA  PHE   139      72.760  71.032  75.555  1.00  0.00      PROA C
ATOM   2189  HA  PHE   139      73.612  71.696  75.550  1.00  0.00      PROA H
ATOM   2190  CB  PHE   139      71.583  71.619  74.754  1.00  0.00      PROA C
ATOM   2191  HB1 PHE   139      71.465  72.703  74.954  1.00  0.00      PROA H
ATOM   2192  HB2 PHE   139      70.613  71.111  74.952  1.00  0.00      PROA H
ATOM   2193  CG  PHE   139      71.885  71.414  73.309  1.00  0.00      PROA C
ATOM   2194  CD1 PHE   139      71.628  70.190  72.737  1.00  0.00      PROA C
ATOM   2195  HD1 PHE   139      71.184  69.394  73.323  1.00  0.00      PROA H
ATOM   2196  CE1 PHE   139      71.892  69.958  71.408  1.00  0.00      PROA C
ATOM   2197  HE1 PHE   139      71.673  68.995  70.961  1.00  0.00      PROA H
ATOM   2198  CZ  PHE   139      72.413  70.965  70.633  1.00  0.00      PROA C
ATOM   2199  HZ  PHE   139      72.598  70.784  69.580  1.00  0.00      PROA H
ATOM   2200  CD2 PHE   139      72.408  72.418  72.526  1.00  0.00      PROA C
ATOM   2201  HD2 PHE   139      72.798  73.293  72.998  1.00  0.00      PROA H
ATOM   2202  CE2 PHE   139      72.674  72.193  71.194  1.00  0.00      PROA C
ATOM   2203  HE2 PHE   139      73.098  72.990  70.603  1.00  0.00      PROA H
ATOM   2204  C   PHE   139      72.252  70.833  76.962  1.00  0.00      PROA C
ATOM   2205  O   PHE   139      71.193  70.237  77.149  1.00  0.00      PROA O
ATOM   2206  N   LEU   140      72.988  71.302  77.998  1.00  0.00      PROA N
ATOM   2207  HN  LEU   140      73.841  71.809  77.856  1.00  0.00      PROA H
ATOM   2208  CA  LEU   140      72.529  71.085  79.351  1.00  0.00      PROA C
ATOM   2209  HA  LEU   140      71.566  70.658  79.255  1.00  0.00      PROA H
ATOM   2210  CB  LEU   140      73.438  70.182  80.196  1.00  0.00      PROA C
ATOM   2211  HB1 LEU   140      73.048  70.095  81.237  1.00  0.00      PROA H
ATOM   2212  HB2 LEU   140      74.361  70.768  80.235  1.00  0.00      PROA H
ATOM   2213  CG  LEU   140      73.515  68.752  79.626  1.00  0.00      PROA C
ATOM   2214  HG  LEU   140      74.091  68.748  78.684  1.00  0.00      PROA H
ATOM   2215  CD1 LEU   140      74.173  67.781  80.620  1.00  0.00      PROA C
ATOM   2216 HD11 LEU   140      73.446  67.510  81.417  1.00  0.00      PROA H
ATOM   2217 HD12 LEU   140      75.059  68.209  81.124  1.00  0.00      PROA H
ATOM   2218 HD13 LEU   140      74.478  66.846  80.106  1.00  0.00      PROA H
ATOM   2219  CD2 LEU   140      72.140  68.270  79.137  1.00  0.00      PROA C
ATOM   2220 HD21 LEU   140      72.076  68.186  78.034  1.00  0.00      PROA H
ATOM   2221 HD22 LEU   140      71.277  68.830  79.535  1.00  0.00      PROA H
ATOM   2222 HD23 LEU   140      71.976  67.268  79.563  1.00  0.00      PROA H
ATOM   2223  C   LEU   140      72.388  72.420  80.023  1.00  0.00      PROA C
ATOM   2224  O   LEU   140      72.994  73.416  79.630  1.00  0.00      PROA O
ATOM   2225  N   PRO   141      71.557  72.433  81.033  1.00  0.00      PROA N
ATOM   2226  CD  PRO   141      70.428  71.518  81.050  1.00  0.00      PROA C
ATOM   2227  HD1 PRO   141      70.768  70.474  81.256  1.00  0.00      PROA H
ATOM   2228  HD2 PRO   141      69.849  71.530  80.102  1.00  0.00      PROA H
ATOM   2229  CA  PRO   141      71.273  73.640  81.767  1.00  0.00      PROA C
ATOM   2230  HA  PRO   141      71.293  74.405  81.015  1.00  0.00      PROA H
ATOM   2231  CB  PRO   141      69.850  73.483  82.309  1.00  0.00      PROA C
ATOM   2232  HB1 PRO   141      69.134  74.021  81.656  1.00  0.00      PROA H
ATOM   2233  HB2 PRO   141      69.713  73.852  83.348  1.00  0.00      PROA H
ATOM   2234  CG  PRO   141      69.568  71.974  82.234  1.00  0.00      PROA C
ATOM   2235  HG1 PRO   141      69.961  71.487  83.157  1.00  0.00      PROA H
ATOM   2236  HG2 PRO   141      68.501  71.710  82.122  1.00  0.00      PROA H
ATOM   2237  C   PRO   141      72.212  74.143  82.804  1.00  0.00      PROA C
ATOM   2238  O   PRO   141      73.068  73.401  83.285  1.00  0.00      PROA O
ATOM   2239  N   ARG   142      72.042  75.443  83.126  1.00  0.00      PROA N
ATOM   2240  HN  ARG   142      71.361  75.973  82.614  1.00  0.00      PROA H
ATOM   2241  CA  ARG   142      72.762  76.116  84.160  1.00  0.00      PROA C
ATOM   2242  HA  ARG   142      73.238  75.401  84.817  1.00  0.00      PROA H
ATOM   2243  CB  ARG   142      73.805  77.134  83.661  1.00  0.00      PROA C
ATOM   2244  HB1 ARG   142      74.259  77.652  84.541  1.00  0.00      PROA H
ATOM   2245  HB2 ARG   142      73.301  77.909  83.040  1.00  0.00      PROA H
ATOM   2246  CG  ARG   142      74.955  76.524  82.858  1.00  0.00      PROA C
ATOM   2247  HG1 ARG   142      74.595  76.195  81.858  1.00  0.00      PROA H
ATOM   2248  HG2 ARG   142      75.310  75.609  83.386  1.00  0.00      PROA H
ATOM   2249  CD  ARG   142      76.152  77.467  82.710  1.00  0.00      PROA C
ATOM   2250  HD1 ARG   142      76.944  77.018  82.065  1.00  0.00      PROA H
ATOM   2251  HD2 ARG   142      76.543  77.616  83.744  1.00  0.00      PROA H
ATOM   2252  NE  ARG   142      75.664  78.737  82.102  1.00  0.00      PROA N
ATOM   2253  HE  ARG   142      75.027  78.728  81.345  1.00  0.00      PROA H
ATOM   2254  CZ  ARG   142      76.261  79.915  82.448  1.00  0.00      PROA C
ATOM   2255  NH1 ARG   142      77.290  79.910  83.345  1.00  0.00      PROA N
ATOM   2256 HH11 ARG   142      77.632  79.050  83.708  1.00  0.00      PROA H
ATOM   2257 HH12 ARG   142      77.739  80.750  83.628  1.00  0.00      PROA H
ATOM   2258  NH2 ARG   142      75.833  81.089  81.902  1.00  0.00      PROA N
ATOM   2259 HH21 ARG   142      74.954  81.106  81.455  1.00  0.00      PROA H
ATOM   2260 HH22 ARG   142      76.178  81.937  82.306  1.00  0.00      PROA H
ATOM   2261  C   ARG   142      71.768  76.887  84.931  1.00  0.00      PROA C
ATOM   2262  O   ARG   142      70.714  77.267  84.420  1.00  0.00      PROA O
ATOM   2263  N   THR   143      72.086  77.121  86.208  1.00  0.00      PROA N
ATOM   2264  HN  THR   143      72.944  76.810  86.612  1.00  0.00      PROA H
ATOM   2265  CA  THR   143      71.210  77.904  87.003  1.00  0.00      PROA C
ATOM   2266  HA  THR   143      70.231  77.932  86.580  1.00  0.00      PROA H
ATOM   2267  CB  THR   143      71.128  77.411  88.427  1.00  0.00      PROA C
ATOM   2268  HB  THR   143      70.723  76.371  88.417  1.00  0.00      PROA H
ATOM   2269  OG1 THR   143      70.243  78.222  89.183  1.00  0.00      PROA O
ATOM   2270  HG1 THR   143      70.569  79.129  89.158  1.00  0.00      PROA H
ATOM   2271  CG2 THR   143      72.536  77.402  89.053  1.00  0.00      PROA C
ATOM   2272 HG21 THR   143      72.858  78.413  89.374  1.00  0.00      PROA H
ATOM   2273 HG22 THR   143      73.298  76.954  88.389  1.00  0.00      PROA H
ATOM   2274 HG23 THR   143      72.496  76.780  89.973  1.00  0.00      PROA H
ATOM   2275  C   THR   143      71.802  79.272  86.991  1.00  0.00      PROA C
ATOM   2276  O   THR   143      72.975  79.465  87.307  1.00  0.00      PROA O
ATOM   2277  N   GLU   144      71.003  80.268  86.569  1.00  0.00      PROA N
ATOM   2278  HN  GLU   144      70.023  80.139  86.429  1.00  0.00      PROA H
ATOM   2279  CA  GLU   144      71.505  81.605  86.480  1.00  0.00      PROA C
ATOM   2280  HA  GLU   144      72.454  81.720  86.988  1.00  0.00      PROA H
ATOM   2281  CB  GLU   144      71.635  82.095  85.025  1.00  0.00      PROA C
ATOM   2282  HB1 GLU   144      70.641  82.038  84.526  1.00  0.00      PROA H
ATOM   2283  HB2 GLU   144      72.307  81.370  84.507  1.00  0.00      PROA H
ATOM   2284  CG  GLU   144      72.227  83.500  84.879  1.00  0.00      PROA C
ATOM   2285  HG1 GLU   144      73.265  83.553  85.264  1.00  0.00      PROA H
ATOM   2286  HG2 GLU   144      71.608  84.271  85.378  1.00  0.00      PROA H
ATOM   2287  CD  GLU   144      72.242  83.866  83.399  1.00  0.00      PROA C
ATOM   2288  OE1 GLU   144      72.059  82.950  82.552  1.00  0.00      PROA O
ATOM   2289  OE2 GLU   144      72.430  85.076  83.097  1.00  0.00      PROA O
ATOM   2290  C   GLU   144      70.519  82.486  87.167  1.00  0.00      PROA C
ATOM   2291  O   GLU   144      69.327  82.184  87.190  1.00  0.00      PROA O
ATOM   2292  N   ALA   145      70.996  83.584  87.788  1.00  0.00      PROA N
ATOM   2293  HN  ALA   145      71.968  83.790  87.851  1.00  0.00      PROA H
ATOM   2294  CA  ALA   145      70.043  84.453  88.403  1.00  0.00      PROA C
ATOM   2295  HA  ALA   145      70.571  85.293  88.817  1.00  0.00      PROA H
ATOM   2296  CB  ALA   145      68.907  84.889  87.460  1.00  0.00      PROA C
ATOM   2297  HB1 ALA   145      68.224  84.081  87.139  1.00  0.00      PROA H
ATOM   2298  HB2 ALA   145      69.329  85.364  86.549  1.00  0.00      PROA H
ATOM   2299  HB3 ALA   145      68.248  85.612  87.966  1.00  0.00      PROA H
ATOM   2300  C   ALA   145      69.465  83.685  89.536  1.00  0.00      PROA C
ATOM   2301  O   ALA   145      70.056  82.712  90.003  1.00  0.00      PROA O
ATOM   2302  N   ASP   146      68.279  84.096  90.016  1.00  0.00      PROA N
ATOM   2303  HN  ASP   146      67.798  84.891  89.671  1.00  0.00      PROA H
ATOM   2304  CA  ASP   146      67.681  83.364  91.088  1.00  0.00      PROA C
ATOM   2305  HA  ASP   146      68.405  83.321  91.895  1.00  0.00      PROA H
ATOM   2306  CB  ASP   146      66.331  83.935  91.566  1.00  0.00      PROA C
ATOM   2307  HB1 ASP   146      65.524  83.781  90.822  1.00  0.00      PROA H
ATOM   2308  HB2 ASP   146      66.426  85.015  91.773  1.00  0.00      PROA H
ATOM   2309  CG  ASP   146      65.946  83.251  92.875  1.00  0.00      PROA C
ATOM   2310  OD1 ASP   146      66.859  82.693  93.540  1.00  0.00      PROA O
ATOM   2311  OD2 ASP   146      64.735  83.275  93.223  1.00  0.00      PROA O
ATOM   2312  C   ASP   146      67.453  81.986  90.588  1.00  0.00      PROA C
ATOM   2313  O   ASP   146      67.557  81.751  89.384  1.00  0.00      PROA O
ATOM   2314  N   GLY   147      67.159  81.045  91.513  1.00  0.00      PROA N
ATOM   2315  HN  GLY   147      67.048  81.360  92.472  1.00  0.00      PROA H
ATOM   2316  CA  GLY   147      67.016  79.659  91.176  1.00  0.00      PROA C
ATOM   2317  HA1 GLY   147      66.554  79.162  92.016  1.00  0.00      PROA H
ATOM   2318  HA2 GLY   147      67.983  79.260  90.903  1.00  0.00      PROA H
ATOM   2319  C   GLY   147      66.084  79.551  90.015  1.00  0.00      PROA C
ATOM   2320  O   GLY   147      64.865  79.623  90.148  1.00  0.00      PROA O
ATOM   2321  N   LYS   148      66.696  79.362  88.831  1.00  0.00      PROA N
ATOM   2322  HN  LYS   148      67.695  79.376  88.799  1.00  0.00      PROA H
ATOM   2323  CA  LYS   148      66.029  79.248  87.577  1.00  0.00      PROA C
ATOM   2324  HA  LYS   148      65.141  78.714  87.813  1.00  0.00      PROA H
ATOM   2325  CB  LYS   148      65.826  80.599  86.865  1.00  0.00      PROA C
ATOM   2326  HB1 LYS   148      66.805  81.106  86.773  1.00  0.00      PROA H
ATOM   2327  HB2 LYS   148      65.252  81.230  87.589  1.00  0.00      PROA H
ATOM   2328  CG  LYS   148      65.032  80.506  85.561  1.00  0.00      PROA C
ATOM   2329  HG1 LYS   148      65.518  80.022  84.701  1.00  0.00      PROA H
ATOM   2330  HG2 LYS   148      64.731  81.556  85.454  1.00  0.00      PROA H
ATOM   2331  CD  LYS   148      63.583  80.061  85.757  1.00  0.00      PROA C
ATOM   2332  HD1 LYS   148      62.973  80.435  84.904  1.00  0.00      PROA H
ATOM   2333  HD2 LYS   148      63.185  80.531  86.689  1.00  0.00      PROA H
ATOM   2334  CE  LYS   148      63.431  78.545  85.888  1.00  0.00      PROA C
ATOM   2335  HE1 LYS   148      62.338  78.349  85.989  1.00  0.00      PROA H
ATOM   2336  HE2 LYS   148      63.880  77.999  86.719  1.00  0.00      PROA H
ATOM   2337  NZ  LYS   148      63.807  77.888  84.615  1.00  0.00      PROA N
ATOM   2338  HZ1 LYS   148      64.818  78.043  84.387  1.00  0.00      PROA H
ATOM   2339  HZ2 LYS   148      63.233  78.260  83.843  1.00  0.00      PROA H
ATOM   2340  HZ3 LYS   148      63.633  76.850  84.673  1.00  0.00      PROA H
ATOM   2341  C   LYS   148      66.959  78.425  86.743  1.00  0.00      PROA C
ATOM   2342  O   LYS   148      68.175  78.570  86.847  1.00  0.00      PROA O
ATOM   2343  N   SER   149      66.424  77.524  85.896  1.00  0.00      PROA N
ATOM   2344  HN  SER   149      65.531  77.159  86.116  1.00  0.00      PROA H
ATOM   2345  CA  SER   149      67.310  76.702  85.119  1.00  0.00      PROA C
ATOM   2346  HA  SER   149      68.337  76.758  85.459  1.00  0.00      PROA H
ATOM   2347  CB  SER   149      66.899  75.220  85.085  1.00  0.00      PROA C
ATOM   2348  HB1 SER   149      67.528  74.618  84.391  1.00  0.00      PROA H
ATOM   2349  HB2 SER   149      65.829  75.152  84.798  1.00  0.00      PROA H
ATOM   2350  OG  SER   149      66.985  74.658  86.385  1.00  0.00      PROA O
ATOM   2351  HG1 SER   149      67.852  74.854  86.767  1.00  0.00      PROA H
ATOM   2352  C   SER   149      67.256  77.195  83.711  1.00  0.00      PROA C
ATOM   2353  O   SER   149      66.187  77.518  83.196  1.00  0.00      PROA O
ATOM   2354  N   TYR   150      68.429  77.284  83.052  1.00  0.00      PROA N
ATOM   2355  HN  TYR   150      69.317  77.136  83.512  1.00  0.00      PROA H
ATOM   2356  CA  TYR   150      68.448  77.749  81.699  1.00  0.00      PROA C
ATOM   2357  HA  TYR   150      67.462  77.720  81.254  1.00  0.00      PROA H
ATOM   2358  CB  TYR   150      69.068  79.149  81.527  1.00  0.00      PROA C
ATOM   2359  HB1 TYR   150      69.164  79.435  80.460  1.00  0.00      PROA H
ATOM   2360  HB2 TYR   150      70.071  79.197  82.011  1.00  0.00      PROA H
ATOM   2361  CG  TYR   150      68.169  80.126  82.194  1.00  0.00      PROA C
ATOM   2362  CD1 TYR   150      67.120  80.691  81.508  1.00  0.00      PROA C
ATOM   2363  HD1 TYR   150      67.100  80.628  80.439  1.00  0.00      PROA H
ATOM   2364  CE1 TYR   150      66.286  81.590  82.125  1.00  0.00      PROA C
ATOM   2365  HE1 TYR   150      65.497  82.076  81.567  1.00  0.00      PROA H
ATOM   2366  CZ  TYR   150      66.495  81.930  83.438  1.00  0.00      PROA C
ATOM   2367  OH  TYR   150      65.642  82.852  84.080  1.00  0.00      PROA O
ATOM   2368  HH  TYR   150      66.071  83.078  84.914  1.00  0.00      PROA H
ATOM   2369  CD2 TYR   150      68.372  80.470  83.510  1.00  0.00      PROA C
ATOM   2370  HD2 TYR   150      69.201  80.040  84.061  1.00  0.00      PROA H
ATOM   2371  CE2 TYR   150      67.540  81.367  84.131  1.00  0.00      PROA C
ATOM   2372  HE2 TYR   150      67.780  81.684  85.135  1.00  0.00      PROA H
ATOM   2373  C   TYR   150      69.309  76.844  80.885  1.00  0.00      PROA C
ATOM   2374  O   TYR   150      70.316  76.327  81.364  1.00  0.00      PROA O
ATOM   2375  N   VAL   151      68.903  76.607  79.623  1.00  0.00      PROA N
ATOM   2376  HN  VAL   151      68.058  76.968  79.247  1.00  0.00      PROA H
ATOM   2377  CA  VAL   151      69.765  75.908  78.719  1.00  0.00      PROA C
ATOM   2378  HA  VAL   151      70.663  75.532  79.194  1.00  0.00      PROA H
ATOM   2379  CB  VAL   151      69.121  74.796  77.949  1.00  0.00      PROA C
ATOM   2380  HB  VAL   151      68.094  74.882  77.679  1.00  0.00      PROA H
ATOM   2381  CG1 VAL   151      70.129  74.315  76.888  1.00  0.00      PROA C
ATOM   2382 HG11 VAL   151      71.116  74.093  77.349  1.00  0.00      PROA H
ATOM   2383 HG12 VAL   151      70.271  75.030  76.054  1.00  0.00      PROA H
ATOM   2384 HG13 VAL   151      69.753  73.368  76.441  1.00  0.00      PROA H
ATOM   2385  CG2 VAL   151      68.705  73.691  78.932  1.00  0.00      PROA C
ATOM   2386 HG21 VAL   151      67.879  74.007  79.584  1.00  0.00      PROA H
ATOM   2387 HG22 VAL   151      69.591  73.482  79.548  1.00  0.00      PROA H
ATOM   2388 HG23 VAL   151      68.438  72.758  78.391  1.00  0.00      PROA H
ATOM   2389  C   VAL   151      70.170  76.949  77.727  1.00  0.00      PROA C
ATOM   2390  O   VAL   151      69.317  77.551  77.076  1.00  0.00      PROA O
ATOM   2391  N   LYS   152      71.482  77.220  77.589  1.00  0.00      PROA N
ATOM   2392  HN  LYS   152      72.226  76.720  78.031  1.00  0.00      PROA H
ATOM   2393  CA  LYS   152      71.798  78.262  76.660  1.00  0.00      PROA C
ATOM   2394  HA  LYS   152      71.047  78.322  75.891  1.00  0.00      PROA H
ATOM   2395  CB  LYS   152      71.899  79.651  77.322  1.00  0.00      PROA C
ATOM   2396  HB1 LYS   152      70.829  79.893  77.454  1.00  0.00      PROA H
ATOM   2397  HB2 LYS   152      72.327  80.384  76.600  1.00  0.00      PROA H
ATOM   2398  CG  LYS   152      72.681  79.685  78.636  1.00  0.00      PROA C
ATOM   2399  HG1 LYS   152      73.717  79.321  78.417  1.00  0.00      PROA H
ATOM   2400  HG2 LYS   152      72.247  78.990  79.388  1.00  0.00      PROA H
ATOM   2401  CD  LYS   152      72.796  81.091  79.235  1.00  0.00      PROA C
ATOM   2402  HD1 LYS   152      73.121  81.818  78.456  1.00  0.00      PROA H
ATOM   2403  HD2 LYS   152      73.600  81.077  80.006  1.00  0.00      PROA H
ATOM   2404  CE  LYS   152      71.521  81.573  79.938  1.00  0.00      PROA C
ATOM   2405  HE1 LYS   152      71.717  82.595  80.320  1.00  0.00      PROA H
ATOM   2406  HE2 LYS   152      71.218  80.909  80.771  1.00  0.00      PROA H
ATOM   2407  NZ  LYS   152      70.411  81.695  78.964  1.00  0.00      PROA N
ATOM   2408  HZ1 LYS   152      70.229  80.773  78.532  1.00  0.00      PROA H
ATOM   2409  HZ2 LYS   152      70.707  82.394  78.249  1.00  0.00      PROA H
ATOM   2410  HZ3 LYS   152      69.588  82.064  79.484  1.00  0.00      PROA H
ATOM   2411  C   LYS   152      73.025  77.931  75.860  1.00  0.00      PROA C
ATOM   2412  O   LYS   152      74.069  77.585  76.412  1.00  0.00      PROA O
ATOM   2413  N   TYR   153      72.899  78.030  74.513  1.00  0.00      PROA N
ATOM   2414  HN  TYR   153      72.027  78.281  74.096  1.00  0.00      PROA H
ATOM   2415  CA  TYR   153      73.963  77.779  73.574  1.00  0.00      PROA C
ATOM   2416  HA  TYR   153      74.914  77.862  74.086  1.00  0.00      PROA H
ATOM   2417  CB  TYR   153      73.920  76.405  72.877  1.00  0.00      PROA C
ATOM   2418  HB1 TYR   153      74.162  75.589  73.590  1.00  0.00      PROA H
ATOM   2419  HB2 TYR   153      74.602  76.345  72.027  1.00  0.00      PROA H
ATOM   2420  CG  TYR   153      72.571  76.191  72.290  1.00  0.00      PROA C
ATOM   2421  CD1 TYR   153      72.205  76.777  71.101  1.00  0.00      PROA C
ATOM   2422  HD1 TYR   153      72.910  77.357  70.527  1.00  0.00      PROA H
ATOM   2423  CE1 TYR   153      70.952  76.555  70.583  1.00  0.00      PROA C
ATOM   2424  HE1 TYR   153      70.751  76.886  69.578  1.00  0.00      PROA H
ATOM   2425  CZ  TYR   153      70.060  75.743  71.243  1.00  0.00      PROA C
ATOM   2426  OH  TYR   153      68.773  75.518  70.711  1.00  0.00      PROA O
ATOM   2427  HH  TYR   153      68.297  74.987  71.368  1.00  0.00      PROA H
ATOM   2428  CD2 TYR   153      71.677  75.373  72.941  1.00  0.00      PROA C
ATOM   2429  HD2 TYR   153      71.945  74.947  73.899  1.00  0.00      PROA H
ATOM   2430  CE2 TYR   153      70.424  75.149  72.426  1.00  0.00      PROA C
ATOM   2431  HE2 TYR   153      69.756  74.464  72.924  1.00  0.00      PROA H
ATOM   2432  C   TYR   153      73.960  78.872  72.543  1.00  0.00      PROA C
ATOM   2433  O   TYR   153      73.113  79.763  72.574  1.00  0.00      PROA O
ATOM   2434  N   GLN   154      74.947  78.846  71.617  1.00  0.00      PROA N
ATOM   2435  HN  GLN   154      75.519  78.034  71.506  1.00  0.00      PROA H
ATOM   2436  CA  GLN   154      75.102  79.897  70.647  1.00  0.00      PROA C
ATOM   2437  HA  GLN   154      74.506  80.746  70.938  1.00  0.00      PROA H
ATOM   2438  CB  GLN   154      76.562  80.385  70.522  1.00  0.00      PROA C
ATOM   2439  HB1 GLN   154      77.378  79.691  70.730  1.00  0.00      PROA H
ATOM   2440  HB2 GLN   154      76.679  80.838  71.538  1.00  0.00      PROA H
ATOM   2441  CG  GLN   154      76.815  81.387  69.397  1.00  0.00      PROA C
ATOM   2442  HG1 GLN   154      76.407  81.337  68.393  1.00  0.00      PROA H
ATOM   2443  HG2 GLN   154      77.904  81.213  69.181  1.00  0.00      PROA H
ATOM   2444  CD  GLN   154      76.797  82.781  69.993  1.00  0.00      PROA C
ATOM   2445  OE1 GLN   154      76.431  82.978  71.151  1.00  0.00      PROA O
ATOM   2446  NE2 GLN   154      77.218  83.781  69.176  1.00  0.00      PROA N
ATOM   2447 HE21 GLN   154      77.371  84.662  69.616  1.00  0.00      PROA H
ATOM   2448 HE22 GLN   154      77.626  83.557  68.296  1.00  0.00      PROA H
ATOM   2449  C   GLN   154      74.619  79.484  69.267  1.00  0.00      PROA C
ATOM   2450  O   GLN   154      74.422  78.317  68.957  1.00  0.00      PROA O
ATOM   2451  N   VAL   155      74.305  80.470  68.408  1.00  0.00      PROA N
ATOM   2452  HN  VAL   155      74.307  81.403  68.767  1.00  0.00      PROA H
ATOM   2453  CA  VAL   155      73.751  80.245  67.092  1.00  0.00      PROA C
ATOM   2454  HA  VAL   155      73.134  79.409  67.301  1.00  0.00      PROA H
ATOM   2455  CB  VAL   155      72.969  81.435  66.612  1.00  0.00      PROA C
ATOM   2456  HB  VAL   155      73.773  82.146  66.666  1.00  0.00      PROA H
ATOM   2457  CG1 VAL   155      72.677  81.269  65.110  1.00  0.00      PROA C
ATOM   2458 HG11 VAL   155      71.799  80.669  64.829  1.00  0.00      PROA H
ATOM   2459 HG12 VAL   155      73.495  81.164  64.372  1.00  0.00      PROA H
ATOM   2460 HG13 VAL   155      72.299  82.280  64.820  1.00  0.00      PROA H
ATOM   2461  CG2 VAL   155      71.695  81.549  67.469  1.00  0.00      PROA C
ATOM   2462 HG21 VAL   155      71.878  81.899  68.495  1.00  0.00      PROA H
ATOM   2463 HG22 VAL   155      71.208  80.573  67.572  1.00  0.00      PROA H
ATOM   2464 HG23 VAL   155      70.988  82.199  66.923  1.00  0.00      PROA H
ATOM   2465  C   VAL   155      74.621  79.835  65.936  1.00  0.00      PROA C
ATOM   2466  O   VAL   155      74.195  78.989  65.157  1.00  0.00      PROA O
ATOM   2467  N   ILE   156      75.808  80.448  65.754  1.00  0.00      PROA N
ATOM   2468  HN  ILE   156      76.107  81.065  66.463  1.00  0.00      PROA H
ATOM   2469  CA  ILE   156      76.726  80.246  64.646  1.00  0.00      PROA C
ATOM   2470  HA  ILE   156      77.455  81.036  64.715  1.00  0.00      PROA H
ATOM   2471  CB  ILE   156      77.474  78.949  64.683  1.00  0.00      PROA C
ATOM   2472  HB  ILE   156      76.691  78.297  64.580  1.00  0.00      PROA H
ATOM   2473  CG2 ILE   156      78.388  78.923  63.443  1.00  0.00      PROA C
ATOM   2474 HG21 ILE   156      79.032  79.826  63.408  1.00  0.00      PROA H
ATOM   2475 HG22 ILE   156      77.860  78.845  62.472  1.00  0.00      PROA H
ATOM   2476 HG23 ILE   156      79.067  78.046  63.481  1.00  0.00      PROA H
ATOM   2477  CG1 ILE   156      78.251  78.818  66.002  1.00  0.00      PROA C
ATOM   2478 HG11 ILE   156      77.619  79.097  66.872  1.00  0.00      PROA H
ATOM   2479 HG12 ILE   156      79.102  79.530  65.947  1.00  0.00      PROA H
ATOM   2480  CD  ILE   156      78.771  77.405  66.259  1.00  0.00      PROA C
ATOM   2481  HD1 ILE   156      79.159  77.012  65.299  1.00  0.00      PROA H
ATOM   2482  HD2 ILE   156      77.924  76.764  66.577  1.00  0.00      PROA H
ATOM   2483  HD3 ILE   156      79.576  77.340  66.982  1.00  0.00      PROA H
ATOM   2484  C   ILE   156      76.090  80.357  63.284  1.00  0.00      PROA C
ATOM   2485  O   ILE   156      75.180  79.616  62.916  1.00  0.00      PROA O
ATOM   2486  N   GLY   157      76.588  81.337  62.502  1.00  0.00      PROA N
ATOM   2487  HN  GLY   157      77.230  81.982  62.895  1.00  0.00      PROA H
ATOM   2488  CA  GLY   157      76.339  81.465  61.090  1.00  0.00      PROA C
ATOM   2489  HA1 GLY   157      76.407  80.476  60.659  1.00  0.00      PROA H
ATOM   2490  HA2 GLY   157      77.075  82.140  60.686  1.00  0.00      PROA H
ATOM   2491  C   GLY   157      74.993  81.984  60.697  1.00  0.00      PROA C
ATOM   2492  O   GLY   157      74.118  82.244  61.521  1.00  0.00      PROA O
ATOM   2493  N   LYS   158      74.846  82.134  59.357  1.00  0.00      PROA N
ATOM   2494  HN  LYS   158      75.543  81.720  58.765  1.00  0.00      PROA H
ATOM   2495  CA  LYS   158      73.667  82.582  58.668  1.00  0.00      PROA C
ATOM   2496  HA  LYS   158      73.324  83.512  59.097  1.00  0.00      PROA H
ATOM   2497  CB  LYS   158      73.894  82.680  57.151  1.00  0.00      PROA C
ATOM   2498  HB1 LYS   158      73.000  83.142  56.672  1.00  0.00      PROA H
ATOM   2499  HB2 LYS   158      74.034  81.671  56.697  1.00  0.00      PROA H
ATOM   2500  CG  LYS   158      75.137  83.501  56.795  1.00  0.00      PROA C
ATOM   2501  HG1 LYS   158      75.214  83.551  55.685  1.00  0.00      PROA H
ATOM   2502  HG2 LYS   158      76.041  82.951  57.147  1.00  0.00      PROA H
ATOM   2503  CD  LYS   158      75.134  84.917  57.372  1.00  0.00      PROA C
ATOM   2504  HD1 LYS   158      74.915  84.867  58.463  1.00  0.00      PROA H
ATOM   2505  HD2 LYS   158      74.304  85.486  56.891  1.00  0.00      PROA H
ATOM   2506  CE  LYS   158      76.462  85.657  57.186  1.00  0.00      PROA C
ATOM   2507  HE1 LYS   158      76.699  85.758  56.104  1.00  0.00      PROA H
ATOM   2508  HE2 LYS   158      77.288  85.110  57.692  1.00  0.00      PROA H
ATOM   2509  NZ  LYS   158      76.373  87.012  57.774  1.00  0.00      PROA N
ATOM   2510  HZ1 LYS   158      76.097  86.918  58.777  1.00  0.00      PROA H
ATOM   2511  HZ2 LYS   158      75.611  87.528  57.277  1.00  0.00      PROA H
ATOM   2512  HZ3 LYS   158      77.280  87.517  57.716  1.00  0.00      PROA H
ATOM   2513  C   LYS   158      72.624  81.544  58.915  1.00  0.00      PROA C
ATOM   2514  O   LYS   158      71.478  81.849  59.240  1.00  0.00      PROA O
ATOM   2515  N   ASN   159      73.021  80.269  58.764  1.00  0.00      PROA N
ATOM   2516  HN  ASN   159      73.976  80.009  58.576  1.00  0.00      PROA H
ATOM   2517  CA  ASN   159      72.159  79.177  59.091  1.00  0.00      PROA C
ATOM   2518  HA  ASN   159      71.128  79.491  59.145  1.00  0.00      PROA H
ATOM   2519  CB  ASN   159      72.332  77.960  58.170  1.00  0.00      PROA C
ATOM   2520  HB1 ASN   159      73.342  77.542  58.144  1.00  0.00      PROA H
ATOM   2521  HB2 ASN   159      72.068  78.219  57.128  1.00  0.00      PROA H
ATOM   2522  CG  ASN   159      71.454  76.845  58.715  1.00  0.00      PROA C
ATOM   2523  OD1 ASN   159      71.754  76.263  59.758  1.00  0.00      PROA O
ATOM   2524  ND2 ASN   159      70.337  76.540  58.002  1.00  0.00      PROA N
ATOM   2525 HD21 ASN   159      69.808  75.792  58.393  1.00  0.00      PROA H
ATOM   2526 HD22 ASN   159      70.261  76.822  57.057  1.00  0.00      PROA H
ATOM   2527  C   ASN   159      72.618  78.791  60.442  1.00  0.00      PROA C
ATOM   2528  O   ASN   159      73.805  78.572  60.685  1.00  0.00      PROA O
ATOM   2529  N   HSD   160      71.659  78.736  61.363  1.00  0.00      PROA N
ATOM   2530  HN  HSD   160      70.710  78.665  61.084  1.00  0.00      PROA H
ATOM   2531  CA  HSD   160      71.933  78.482  62.734  1.00  0.00      PROA C
ATOM   2532  HA  HSD   160      72.611  79.235  63.111  1.00  0.00      PROA H
ATOM   2533  CB  HSD   160      70.592  78.443  63.495  1.00  0.00      PROA C
ATOM   2534  HB1 HSD   160      69.956  77.642  63.047  1.00  0.00      PROA H
ATOM   2535  HB2 HSD   160      70.079  79.413  63.334  1.00  0.00      PROA H
ATOM   2536  ND1 HSD   160      69.601  77.639  65.672  1.00  0.00      PROA N
ATOM   2537  HD1 HSD   160      68.854  77.112  65.259  1.00  0.00      PROA H
ATOM   2538  CG  HSD   160      70.626  78.243  64.978  1.00  0.00      PROA C
ATOM   2539  CE1 HSD   160      69.934  77.690  66.986  1.00  0.00      PROA C
ATOM   2540  HE1 HSD   160      69.344  77.195  67.757  1.00  0.00      PROA H
ATOM   2541  NE2 HSD   160      71.097  78.282  67.183  1.00  0.00      PROA N
ATOM   2542  CD2 HSD   160      71.532  78.627  65.915  1.00  0.00      PROA C
ATOM   2543  HD2 HSD   160      72.329  79.134  65.702  1.00  0.00      PROA H
ATOM   2544  C   HSD   160      72.586  77.122  62.865  1.00  0.00      PROA C
ATOM   2545  O   HSD   160      72.013  76.114  62.454  1.00  0.00      PROA O
ATOM   2546  N   VAL   161      73.824  77.068  63.422  1.00  0.00      PROA N
ATOM   2547  HN  VAL   161      74.292  77.921  63.685  1.00  0.00      PROA H
ATOM   2548  CA  VAL   161      74.476  75.826  63.776  1.00  0.00      PROA C
ATOM   2549  HA  VAL   161      73.752  75.024  63.738  1.00  0.00      PROA H
ATOM   2550  CB  VAL   161      75.669  75.448  62.943  1.00  0.00      PROA C
ATOM   2551  HB  VAL   161      75.348  75.483  61.872  1.00  0.00      PROA H
ATOM   2552  CG1 VAL   161      76.789  76.472  63.154  1.00  0.00      PROA C
ATOM   2553 HG11 VAL   161      77.272  76.400  64.143  1.00  0.00      PROA H
ATOM   2554 HG12 VAL   161      76.358  77.454  62.879  1.00  0.00      PROA H
ATOM   2555 HG13 VAL   161      77.589  76.271  62.407  1.00  0.00      PROA H
ATOM   2556  CG2 VAL   161      76.064  74.005  63.301  1.00  0.00      PROA C
ATOM   2557 HG21 VAL   161      75.167  73.352  63.285  1.00  0.00      PROA H
ATOM   2558 HG22 VAL   161      76.530  73.940  64.305  1.00  0.00      PROA H
ATOM   2559 HG23 VAL   161      76.757  73.608  62.533  1.00  0.00      PROA H
ATOM   2560  C   VAL   161      74.883  76.024  65.212  1.00  0.00      PROA C
ATOM   2561  O   VAL   161      75.593  76.955  65.578  1.00  0.00      PROA O
ATOM   2562  N   ALA   162      74.519  75.037  66.022  1.00  0.00      PROA N
ATOM   2563  HN  ALA   162      74.133  74.223  65.599  1.00  0.00      PROA H
ATOM   2564  CA  ALA   162      74.325  75.088  67.438  1.00  0.00      PROA C
ATOM   2565  HA  ALA   162      73.587  75.871  67.579  1.00  0.00      PROA H
ATOM   2566  CB  ALA   162      73.680  73.790  67.957  1.00  0.00      PROA C
ATOM   2567  HB1 ALA   162      73.706  73.022  67.155  1.00  0.00      PROA H
ATOM   2568  HB2 ALA   162      72.626  73.987  68.249  1.00  0.00      PROA H
ATOM   2569  HB3 ALA   162      74.193  73.344  68.833  1.00  0.00      PROA H
ATOM   2570  C   ALA   162      75.386  75.450  68.460  1.00  0.00      PROA C
ATOM   2571  O   ALA   162      74.960  75.948  69.498  1.00  0.00      PROA O
ATOM   2572  N   VAL   163      76.708  75.181  68.300  1.00  0.00      PROA N
ATOM   2573  HN  VAL   163      77.022  74.900  67.405  1.00  0.00      PROA H
ATOM   2574  CA  VAL   163      77.684  75.363  69.382  1.00  0.00      PROA C
ATOM   2575  HA  VAL   163      78.629  74.891  69.253  1.00  0.00      PROA H
ATOM   2576  CB  VAL   163      78.224  76.752  69.521  1.00  0.00      PROA C
ATOM   2577  HB  VAL   163      78.926  76.937  68.709  1.00  0.00      PROA H
ATOM   2578  CG1 VAL   163      77.048  77.712  69.449  1.00  0.00      PROA C
ATOM   2579 HG11 VAL   163      76.445  77.645  70.350  1.00  0.00      PROA H
ATOM   2580 HG12 VAL   163      76.485  77.597  68.507  1.00  0.00      PROA H
ATOM   2581 HG13 VAL   163      77.536  78.673  69.219  1.00  0.00      PROA H
ATOM   2582  CG2 VAL   163      79.023  76.860  70.831  1.00  0.00      PROA C
ATOM   2583 HG21 VAL   163      79.873  76.149  70.835  1.00  0.00      PROA H
ATOM   2584 HG22 VAL   163      78.443  76.640  71.744  1.00  0.00      PROA H
ATOM   2585 HG23 VAL   163      79.347  77.886  71.048  1.00  0.00      PROA H
ATOM   2586  C   VAL   163      77.111  74.827  70.658  1.00  0.00      PROA C
ATOM   2587  O   VAL   163      76.531  75.534  71.483  1.00  0.00      PROA O
ATOM   2588  N   PRO   164      77.278  73.534  70.767  1.00  0.00      PROA N
ATOM   2589  CD  PRO   164      77.580  72.725  69.601  1.00  0.00      PROA C
ATOM   2590  HD1 PRO   164      78.578  72.950  69.184  1.00  0.00      PROA H
ATOM   2591  HD2 PRO   164      76.749  72.734  68.867  1.00  0.00      PROA H
ATOM   2592  CA  PRO   164      76.823  72.749  71.883  1.00  0.00      PROA C
ATOM   2593  HA  PRO   164      75.803  73.042  72.092  1.00  0.00      PROA H
ATOM   2594  CB  PRO   164      76.872  71.292  71.408  1.00  0.00      PROA C
ATOM   2595  HB1 PRO   164      75.846  70.977  71.109  1.00  0.00      PROA H
ATOM   2596  HB2 PRO   164      77.241  70.592  72.188  1.00  0.00      PROA H
ATOM   2597  CG  PRO   164      77.781  71.312  70.165  1.00  0.00      PROA C
ATOM   2598  HG1 PRO   164      78.831  71.211  70.518  1.00  0.00      PROA H
ATOM   2599  HG2 PRO   164      77.543  70.519  69.432  1.00  0.00      PROA H
ATOM   2600  C   PRO   164      77.582  72.981  73.128  1.00  0.00      PROA C
ATOM   2601  O   PRO   164      78.781  73.245  73.080  1.00  0.00      PROA O
ATOM   2602  N   THR   165      76.868  72.906  74.260  1.00  0.00      PROA N
ATOM   2603  HN  THR   165      75.906  72.650  74.263  1.00  0.00      PROA H
ATOM   2604  CA  THR   165      77.480  73.076  75.531  1.00  0.00      PROA C
ATOM   2605  HA  THR   165      78.133  73.938  75.503  1.00  0.00      PROA H
ATOM   2606  CB  THR   165      76.494  73.247  76.652  1.00  0.00      PROA C
ATOM   2607  HB  THR   165      77.032  73.425  77.619  1.00  0.00      PROA H
ATOM   2608  OG1 THR   165      75.685  72.086  76.779  1.00  0.00      PROA O
ATOM   2609  HG1 THR   165      76.318  71.357  76.826  1.00  0.00      PROA H
ATOM   2610  CG2 THR   165      75.620  74.479  76.363  1.00  0.00      PROA C
ATOM   2611 HG21 THR   165      75.001  74.333  75.455  1.00  0.00      PROA H
ATOM   2612 HG22 THR   165      76.253  75.380  76.222  1.00  0.00      PROA H
ATOM   2613 HG23 THR   165      74.938  74.663  77.220  1.00  0.00      PROA H
ATOM   2614  C   THR   165      78.330  71.884  75.859  1.00  0.00      PROA C
ATOM   2615  O   THR   165      79.410  72.032  76.423  1.00  0.00      PROA O
ATOM   2616  N   HSD   166      77.882  70.661  75.512  1.00  0.00      PROA N
ATOM   2617  HN  HSD   166      77.052  70.541  74.965  1.00  0.00      PROA H
ATOM   2618  CA  HSD   166      78.617  69.504  75.951  1.00  0.00      PROA C
ATOM   2619  HA  HSD   166      79.524  69.795  76.440  1.00  0.00      PROA H
ATOM   2620  CB  HSD   166      77.804  68.501  76.769  1.00  0.00      PROA C
ATOM   2621  HB1 HSD   166      78.099  67.448  76.926  1.00  0.00      PROA H
ATOM   2622  HB2 HSD   166      76.924  68.537  76.123  1.00  0.00      PROA H
ATOM   2623  ND1 HSD   166      76.307  69.494  78.547  1.00  0.00      PROA N
ATOM   2624  HD1 HSD   166      75.509  69.698  77.981  1.00  0.00      PROA H
ATOM   2625  CG  HSD   166      77.492  68.922  78.153  1.00  0.00      PROA C
ATOM   2626  CE1 HSD   166      76.405  69.686  79.883  1.00  0.00      PROA C
ATOM   2627  HE1 HSD   166      75.705  70.053  80.612  1.00  0.00      PROA H
ATOM   2628  NE2 HSD   166      77.562  69.282  80.369  1.00  0.00      PROA N
ATOM   2629  CD2 HSD   166      78.248  68.803  79.273  1.00  0.00      PROA C
ATOM   2630  HD2 HSD   166      79.302  68.595  79.370  1.00  0.00      PROA H
ATOM   2631  C   HSD   166      78.996  68.654  74.811  1.00  0.00      PROA C
ATOM   2632  O   HSD   166      78.772  68.956  73.640  1.00  0.00      PROA O
ATOM   2633  N   PHE   167      79.628  67.534  75.198  1.00  0.00      PROA N
ATOM   2634  HN  PHE   167      79.882  67.416  76.157  1.00  0.00      PROA H
ATOM   2635  CA  PHE   167      79.967  66.502  74.290  1.00  0.00      PROA C
ATOM   2636  HA  PHE   167      79.273  66.503  73.459  1.00  0.00      PROA H
ATOM   2637  CB  PHE   167      81.421  66.556  73.791  1.00  0.00      PROA C
ATOM   2638  HB1 PHE   167      82.191  66.602  74.537  1.00  0.00      PROA H
ATOM   2639  HB2 PHE   167      81.536  67.463  73.152  1.00  0.00      PROA H
ATOM   2640  CG  PHE   167      81.640  65.349  72.942  1.00  0.00      PROA C
ATOM   2641  CD1 PHE   167      81.177  65.305  71.647  1.00  0.00      PROA C
ATOM   2642  HD1 PHE   167      80.646  66.156  71.240  1.00  0.00      PROA H
ATOM   2643  CE1 PHE   167      81.378  64.192  70.865  1.00  0.00      PROA C
ATOM   2644  HE1 PHE   167      81.050  64.201  69.833  1.00  0.00      PROA H
ATOM   2645  CZ  PHE   167      82.053  63.107  71.374  1.00  0.00      PROA C
ATOM   2646  HZ  PHE   167      82.487  62.340  70.756  1.00  0.00      PROA H
ATOM   2647  CD2 PHE   167      82.319  64.260  73.440  1.00  0.00      PROA C
ATOM   2648  HD2 PHE   167      82.726  64.296  74.442  1.00  0.00      PROA H
ATOM   2649  CE2 PHE   167      82.524  63.143  72.664  1.00  0.00      PROA C
ATOM   2650  HE2 PHE   167      83.343  62.517  72.917  1.00  0.00      PROA H
ATOM   2651  C   PHE   167      79.792  65.225  74.996  1.00  0.00      PROA C
ATOM   2652  O   PHE   167      80.011  65.134  76.203  1.00  0.00      PROA O
ATOM   2653  N   PHE   168      79.368  64.185  74.265  1.00  0.00      PROA N
ATOM   2654  HN  PHE   168      78.974  64.236  73.343  1.00  0.00      PROA H
ATOM   2655  CA  PHE   168      79.256  62.982  74.995  1.00  0.00      PROA C
ATOM   2656  HA  PHE   168      79.712  63.013  75.976  1.00  0.00      PROA H
ATOM   2657  CB  PHE   168      77.828  62.425  75.258  1.00  0.00      PROA C
ATOM   2658  HB1 PHE   168      77.065  62.995  75.765  1.00  0.00      PROA H
ATOM   2659  HB2 PHE   168      77.991  61.633  76.032  1.00  0.00      PROA H
ATOM   2660  CG  PHE   168      77.210  61.679  74.112  1.00  0.00      PROA C
ATOM   2661  CD1 PHE   168      77.587  60.382  73.840  1.00  0.00      PROA C
ATOM   2662  HD1 PHE   168      78.321  59.887  74.460  1.00  0.00      PROA H
ATOM   2663  CE1 PHE   168      77.030  59.669  72.809  1.00  0.00      PROA C
ATOM   2664  HE1 PHE   168      77.344  58.673  72.661  1.00  0.00      PROA H
ATOM   2665  CZ  PHE   168      76.048  60.238  72.041  1.00  0.00      PROA C
ATOM   2666  HZ  PHE   168      75.795  59.769  71.115  1.00  0.00      PROA H
ATOM   2667  CD2 PHE   168      76.203  62.229  73.353  1.00  0.00      PROA C
ATOM   2668  HD2 PHE   168      75.749  63.159  73.579  1.00  0.00      PROA H
ATOM   2669  CE2 PHE   168      75.633  61.517  72.320  1.00  0.00      PROA C
ATOM   2670  HE2 PHE   168      74.802  61.937  71.765  1.00  0.00      PROA H
ATOM   2671  C   PHE   168      80.014  61.956  74.291  1.00  0.00      PROA C
ATOM   2672  O   PHE   168      79.991  61.858  73.066  1.00  0.00      PROA O
ATOM   2673  N   LYS   169      80.749  61.173  75.076  1.00  0.00      PROA N
ATOM   2674  HN  LYS   169      80.764  61.239  76.075  1.00  0.00      PROA H
ATOM   2675  CA  LYS   169      81.372  60.078  74.448  1.00  0.00      PROA C
ATOM   2676  HA  LYS   169      80.973  59.861  73.469  1.00  0.00      PROA H
ATOM   2677  CB  LYS   169      82.907  60.139  74.368  1.00  0.00      PROA C
ATOM   2678  HB1 LYS   169      83.310  60.945  73.791  1.00  0.00      PROA H
ATOM   2679  HB2 LYS   169      83.203  59.233  73.788  1.00  0.00      PROA H
ATOM   2680  CG  LYS   169      83.581  60.105  75.741  1.00  0.00      PROA C
ATOM   2681  HG1 LYS   169      83.178  59.612  76.614  1.00  0.00      PROA H
ATOM   2682  HG2 LYS   169      83.644  61.185  76.027  1.00  0.00      PROA H
ATOM   2683  CD  LYS   169      85.000  59.540  75.713  1.00  0.00      PROA C
ATOM   2684  HD1 LYS   169      85.526  59.787  76.650  1.00  0.00      PROA H
ATOM   2685  HD2 LYS   169      85.547  60.059  74.894  1.00  0.00      PROA H
ATOM   2686  CE  LYS   169      85.014  58.037  75.424  1.00  0.00      PROA C
ATOM   2687  HE1 LYS   169      84.670  57.814  74.391  1.00  0.00      PROA H
ATOM   2688  HE2 LYS   169      84.356  57.496  76.140  1.00  0.00      PROA H
ATOM   2689  NZ  LYS   169      86.383  57.496  75.568  1.00  0.00      PROA N
ATOM   2690  HZ1 LYS   169      86.752  57.620  76.533  1.00  0.00      PROA H
ATOM   2691  HZ2 LYS   169      87.048  57.962  74.915  1.00  0.00      PROA H
ATOM   2692  HZ3 LYS   169      86.404  56.478  75.360  1.00  0.00      PROA H
ATOM   2693  C   LYS   169      81.082  58.918  75.322  1.00  0.00      PROA C
ATOM   2694  O   LYS   169      81.205  59.001  76.544  1.00  0.00      PROA O
ATOM   2695  N   VAL   170      80.647  57.803  74.728  1.00  0.00      PROA N
ATOM   2696  HN  VAL   170      80.422  57.751  73.751  1.00  0.00      PROA H
ATOM   2697  CA  VAL   170      80.481  56.665  75.566  1.00  0.00      PROA C
ATOM   2698  HA  VAL   170      80.858  56.802  76.570  1.00  0.00      PROA H
ATOM   2699  CB  VAL   170      79.073  56.149  75.648  1.00  0.00      PROA C
ATOM   2700  HB  VAL   170      78.398  57.029  75.790  1.00  0.00      PROA H
ATOM   2701  CG1 VAL   170      78.710  55.452  74.325  1.00  0.00      PROA C
ATOM   2702 HG11 VAL   170      79.066  54.399  74.314  1.00  0.00      PROA H
ATOM   2703 HG12 VAL   170      79.159  55.976  73.470  1.00  0.00      PROA H
ATOM   2704 HG13 VAL   170      77.603  55.408  74.220  1.00  0.00      PROA H
ATOM   2705  CG2 VAL   170      78.954  55.247  76.890  1.00  0.00      PROA C
ATOM   2706 HG21 VAL   170      79.345  55.766  77.785  1.00  0.00      PROA H
ATOM   2707 HG22 VAL   170      79.519  54.301  76.753  1.00  0.00      PROA H
ATOM   2708 HG23 VAL   170      77.888  54.985  77.066  1.00  0.00      PROA H
ATOM   2709  C   VAL   170      81.326  55.605  74.924  1.00  0.00      PROA C
ATOM   2710  O   VAL   170      81.376  55.510  73.699  1.00  0.00      PROA O
ATOM   2711  N   LEU   171      82.065  54.802  75.718  1.00  0.00      PROA N
ATOM   2712  HN  LEU   171      82.046  54.864  76.719  1.00  0.00      PROA H
ATOM   2713  CA  LEU   171      82.826  53.768  75.075  1.00  0.00      PROA C
ATOM   2714  HA  LEU   171      82.743  53.787  73.995  1.00  0.00      PROA H
ATOM   2715  CB  LEU   171      84.342  53.755  75.403  1.00  0.00      PROA C
ATOM   2716  HB1 LEU   171      84.662  54.816  75.463  1.00  0.00      PROA H
ATOM   2717  HB2 LEU   171      84.885  53.299  74.545  1.00  0.00      PROA H
ATOM   2718  CG  LEU   171      84.802  53.014  76.685  1.00  0.00      PROA C
ATOM   2719  HG  LEU   171      84.092  53.270  77.500  1.00  0.00      PROA H
ATOM   2720  CD1 LEU   171      84.798  51.479  76.533  1.00  0.00      PROA C
ATOM   2721 HD11 LEU   171      84.701  51.181  75.469  1.00  0.00      PROA H
ATOM   2722 HD12 LEU   171      84.006  50.994  77.140  1.00  0.00      PROA H
ATOM   2723 HD13 LEU   171      85.762  51.078  76.909  1.00  0.00      PROA H
ATOM   2724  CD2 LEU   171      86.176  53.525  77.143  1.00  0.00      PROA C
ATOM   2725 HD21 LEU   171      86.133  54.611  77.353  1.00  0.00      PROA H
ATOM   2726 HD22 LEU   171      86.916  53.348  76.348  1.00  0.00      PROA H
ATOM   2727 HD23 LEU   171      86.493  52.979  78.056  1.00  0.00      PROA H
ATOM   2728  C   LEU   171      82.238  52.471  75.522  1.00  0.00      PROA C
ATOM   2729  O   LEU   171      82.075  52.238  76.718  1.00  0.00      PROA O
ATOM   2730  N   ILE   172      81.875  51.594  74.569  1.00  0.00      PROA N
ATOM   2731  HN  ILE   172      81.928  51.791  73.583  1.00  0.00      PROA H
ATOM   2732  CA  ILE   172      81.409  50.295  74.952  1.00  0.00      PROA C
ATOM   2733  HA  ILE   172      81.363  50.178  75.999  1.00  0.00      PROA H
ATOM   2734  CB  ILE   172      80.130  49.898  74.267  1.00  0.00      PROA C
ATOM   2735  HB  ILE   172      80.327  50.128  73.246  1.00  0.00      PROA H
ATOM   2736  CG2 ILE   172      79.849  48.422  74.594  1.00  0.00      PROA C
ATOM   2737 HG21 ILE   172      79.361  48.341  75.574  1.00  0.00      PROA H
ATOM   2738 HG22 ILE   172      80.695  47.713  74.536  1.00  0.00      PROA H
ATOM   2739 HG23 ILE   172      79.099  48.043  73.868  1.00  0.00      PROA H
ATOM   2740  CG1 ILE   172      78.986  50.851  74.666  1.00  0.00      PROA C
ATOM   2741 HG11 ILE   172      79.340  51.905  74.614  1.00  0.00      PROA H
ATOM   2742 HG12 ILE   172      78.657  50.678  75.690  1.00  0.00      PROA H
ATOM   2743  CD  ILE   172      77.753  50.738  73.768  1.00  0.00      PROA C
ATOM   2744  HD1 ILE   172      76.901  50.298  74.329  1.00  0.00      PROA H
ATOM   2745  HD2 ILE   172      77.948  50.053  72.918  1.00  0.00      PROA H
ATOM   2746  HD3 ILE   172      77.432  51.737  73.404  1.00  0.00      PROA H
ATOM   2747  C   ILE   172      82.487  49.360  74.496  1.00  0.00      PROA C
ATOM   2748  O   ILE   172      82.577  49.025  73.316  1.00  0.00      PROA O
ATOM   2749  N   LEU   173      83.339  48.923  75.440  1.00  0.00      PROA N
ATOM   2750  HN  LEU   173      83.160  49.061  76.418  1.00  0.00      PROA H
ATOM   2751  CA  LEU   173      84.445  48.050  75.164  1.00  0.00      PROA C
ATOM   2752  HA  LEU   173      84.915  48.296  74.233  1.00  0.00      PROA H
ATOM   2753  CB  LEU   173      85.459  48.016  76.320  1.00  0.00      PROA C
ATOM   2754  HB1 LEU   173      84.950  47.887  77.258  1.00  0.00      PROA H
ATOM   2755  HB2 LEU   173      85.897  49.032  76.397  1.00  0.00      PROA H
ATOM   2756  CG  LEU   173      86.657  47.084  76.073  1.00  0.00      PROA C
ATOM   2757  HG  LEU   173      86.418  46.015  75.943  1.00  0.00      PROA H
ATOM   2758  CD1 LEU   173      87.507  47.570  74.889  1.00  0.00      PROA C
ATOM   2759 HD11 LEU   173      87.189  48.593  74.598  1.00  0.00      PROA H
ATOM   2760 HD12 LEU   173      87.365  46.926  73.995  1.00  0.00      PROA H
ATOM   2761 HD13 LEU   173      88.572  47.664  75.185  1.00  0.00      PROA H
ATOM   2762  CD2 LEU   173      87.471  46.874  77.360  1.00  0.00      PROA C
ATOM   2763 HD21 LEU   173      86.859  46.380  78.138  1.00  0.00      PROA H
ATOM   2764 HD22 LEU   173      87.843  47.843  77.754  1.00  0.00      PROA H
ATOM   2765 HD23 LEU   173      88.332  46.212  77.171  1.00  0.00      PROA H
ATOM   2766  C   LEU   173      83.882  46.679  75.030  1.00  0.00      PROA C
ATOM   2767  O   LEU   173      82.700  46.454  75.284  1.00  0.00      PROA O
ATOM   2768  N   GLU   174      84.694  45.738  74.520  1.00  0.00      PROA N
ATOM   2769  HN  GLU   174      85.572  45.912  74.093  1.00  0.00      PROA H
ATOM   2770  CA  GLU   174      84.241  44.385  74.571  1.00  0.00      PROA C
ATOM   2771  HA  GLU   174      83.551  44.235  75.387  1.00  0.00      PROA H
ATOM   2772  CB  GLU   174      83.589  43.884  73.269  1.00  0.00      PROA C
ATOM   2773  HB1 GLU   174      84.237  43.793  72.399  1.00  0.00      PROA H
ATOM   2774  HB2 GLU   174      82.818  44.648  73.004  1.00  0.00      PROA H
ATOM   2775  CG  GLU   174      82.883  42.533  73.430  1.00  0.00      PROA C
ATOM   2776  HG1 GLU   174      82.208  42.533  74.307  1.00  0.00      PROA H
ATOM   2777  HG2 GLU   174      83.625  41.716  73.533  1.00  0.00      PROA H
ATOM   2778  CD  GLU   174      82.067  42.249  72.176  1.00  0.00      PROA C
ATOM   2779  OE1 GLU   174      82.657  42.273  71.063  1.00  0.00      PROA O
ATOM   2780  OE2 GLU   174      80.837  42.006  72.316  1.00  0.00      PROA O
ATOM   2781  C   GLU   174      85.452  43.559  74.836  1.00  0.00      PROA C
ATOM   2782  O   GLU   174      86.188  43.204  73.917  1.00  0.00      PROA O
ATOM   2783  N   ALA   175      85.691  43.228  76.116  1.00  0.00      PROA N
ATOM   2784  HN  ALA   175      84.985  43.392  76.808  1.00  0.00      PROA H
ATOM   2785  CA  ALA   175      86.823  42.413  76.427  1.00  0.00      PROA C
ATOM   2786  HA  ALA   175      87.534  42.398  75.619  1.00  0.00      PROA H
ATOM   2787  CB  ALA   175      87.500  42.778  77.759  1.00  0.00      PROA C
ATOM   2788  HB1 ALA   175      86.746  42.810  78.575  1.00  0.00      PROA H
ATOM   2789  HB2 ALA   175      87.955  43.788  77.683  1.00  0.00      PROA H
ATOM   2790  HB3 ALA   175      88.286  42.046  78.036  1.00  0.00      PROA H
ATOM   2791  C   ALA   175      86.256  41.048  76.576  1.00  0.00      PROA C
ATOM   2792  O   ALA   175      85.293  40.851  77.313  1.00  0.00      PROA O
ATOM   2793  N   ALA   176      86.831  40.077  75.846  1.00  0.00      PROA N
ATOM   2794  HN  ALA   176      87.544  40.280  75.188  1.00  0.00      PROA H
ATOM   2795  CA  ALA   176      86.330  38.741  75.904  1.00  0.00      PROA C
ATOM   2796  HA  ALA   176      87.058  38.102  75.422  1.00  0.00      PROA H
ATOM   2797  CB  ALA   176      86.038  38.217  77.322  1.00  0.00      PROA C
ATOM   2798  HB1 ALA   176      85.088  38.605  77.742  1.00  0.00      PROA H
ATOM   2799  HB2 ALA   176      86.874  38.499  77.997  1.00  0.00      PROA H
ATOM   2800  HB3 ALA   176      85.978  37.108  77.308  1.00  0.00      PROA H
ATOM   2801  C   ALA   176      85.071  38.710  75.103  1.00  0.00      PROA C
ATOM   2802  O   ALA   176      84.568  39.750  74.682  1.00  0.00      PROA O
ATOM   2803  N   GLY   177      84.531  37.503  74.862  1.00  0.00      PROA N
ATOM   2804  HN  GLY   177      84.960  36.666  75.222  1.00  0.00      PROA H
ATOM   2805  CA  GLY   177      83.373  37.376  74.028  1.00  0.00      PROA C
ATOM   2806  HA1 GLY   177      83.108  36.332  73.962  1.00  0.00      PROA H
ATOM   2807  HA2 GLY   177      83.573  37.837  73.068  1.00  0.00      PROA H
ATOM   2808  C   GLY   177      82.212  38.098  74.617  1.00  0.00      PROA C
ATOM   2809  O   GLY   177      81.481  38.783  73.905  1.00  0.00      PROA O
ATOM   2810  N   GLY   178      81.993  37.962  75.935  1.00  0.00      PROA N
ATOM   2811  HN  GLY   178      82.650  37.483  76.505  1.00  0.00      PROA H
ATOM   2812  CA  GLY   178      80.874  38.661  76.483  1.00  0.00      PROA C
ATOM   2813  HA1 GLY   178      80.156  37.932  76.812  1.00  0.00      PROA H
ATOM   2814  HA2 GLY   178      80.452  39.416  75.832  1.00  0.00      PROA H
ATOM   2815  C   GLY   178      81.359  39.363  77.702  1.00  0.00      PROA C
ATOM   2816  O   GLY   178      81.500  38.762  78.767  1.00  0.00      PROA O
ATOM   2817  N   GLN   179      81.646  40.667  77.557  1.00  0.00      PROA N
ATOM   2818  HN  GLN   179      81.721  41.084  76.649  1.00  0.00      PROA H
ATOM   2819  CA  GLN   179      82.046  41.450  78.681  1.00  0.00      PROA C
ATOM   2820  HA  GLN   179      81.192  41.481  79.333  1.00  0.00      PROA H
ATOM   2821  CB  GLN   179      83.383  41.009  79.295  1.00  0.00      PROA C
ATOM   2822  HB1 GLN   179      84.157  41.540  78.773  1.00  0.00      PROA H
ATOM   2823  HB2 GLN   179      83.595  39.928  79.359  1.00  0.00      PROA H
ATOM   2824  CG  GLN   179      83.812  41.842  80.503  1.00  0.00      PROA C
ATOM   2825  HG1 GLN   179      83.662  42.933  80.358  1.00  0.00      PROA H
ATOM   2826  HG2 GLN   179      84.884  41.709  80.744  1.00  0.00      PROA H
ATOM   2827  CD  GLN   179      82.981  41.419  81.710  1.00  0.00      PROA C
ATOM   2828  OE1 GLN   179      83.375  41.638  82.854  1.00  0.00      PROA O
ATOM   2829  NE2 GLN   179      81.800  40.794  81.458  1.00  0.00      PROA N
ATOM   2830 HE21 GLN   179      81.276  40.489  82.249  1.00  0.00      PROA H
ATOM   2831 HE22 GLN   179      81.663  40.379  80.558  1.00  0.00      PROA H
ATOM   2832  C   GLN   179      82.229  42.848  78.169  1.00  0.00      PROA C
ATOM   2833  O   GLN   179      83.160  43.113  77.412  1.00  0.00      PROA O
ATOM   2834  N   ILE   180      81.325  43.779  78.540  1.00  0.00      PROA N
ATOM   2835  HN  ILE   180      80.533  43.588  79.105  1.00  0.00      PROA H
ATOM   2836  CA  ILE   180      81.414  45.092  77.964  1.00  0.00      PROA C
ATOM   2837  HA  ILE   180      81.582  44.988  76.899  1.00  0.00      PROA H
ATOM   2838  CB  ILE   180      80.159  45.900  78.120  1.00  0.00      PROA C
ATOM   2839  HB  ILE   180      79.854  45.925  79.196  1.00  0.00      PROA H
ATOM   2840  CG2 ILE   180      80.497  47.335  77.692  1.00  0.00      PROA C
ATOM   2841 HG21 ILE   180      81.160  47.411  76.809  1.00  0.00      PROA H
ATOM   2842 HG22 ILE   180      80.860  47.917  78.535  1.00  0.00      PROA H
ATOM   2843 HG23 ILE   180      79.524  47.750  77.407  1.00  0.00      PROA H
ATOM   2844  CG1 ILE   180      78.978  45.279  77.358  1.00  0.00      PROA C
ATOM   2845 HG11 ILE   180      78.896  44.198  77.598  1.00  0.00      PROA H
ATOM   2846 HG12 ILE   180      79.188  45.356  76.264  1.00  0.00      PROA H
ATOM   2847  CD  ILE   180      77.641  45.951  77.668  1.00  0.00      PROA C
ATOM   2848  HD1 ILE   180      77.628  47.020  77.372  1.00  0.00      PROA H
ATOM   2849  HD2 ILE   180      77.402  45.888  78.751  1.00  0.00      PROA H
ATOM   2850  HD3 ILE   180      76.824  45.452  77.103  1.00  0.00      PROA H
ATOM   2851  C   ILE   180      82.508  46.006  78.459  1.00  0.00      PROA C
ATOM   2852  O   ILE   180      83.406  46.375  77.707  1.00  0.00      PROA O
ATOM   2853  N   GLU   181      82.528  46.338  79.761  1.00  0.00      PROA N
ATOM   2854  HN  GLU   181      81.912  45.911  80.417  1.00  0.00      PROA H
ATOM   2855  CA  GLU   181      83.386  47.410  80.211  1.00  0.00      PROA C
ATOM   2856  HA  GLU   181      83.191  47.527  81.263  1.00  0.00      PROA H
ATOM   2857  CB  GLU   181      84.889  47.180  79.963  1.00  0.00      PROA C
ATOM   2858  HB1 GLU   181      85.165  47.113  78.921  1.00  0.00      PROA H
ATOM   2859  HB2 GLU   181      85.094  46.164  80.360  1.00  0.00      PROA H
ATOM   2860  CG  GLU   181      85.782  48.225  80.641  1.00  0.00      PROA C
ATOM   2861  HG1 GLU   181      85.486  49.260  80.380  1.00  0.00      PROA H
ATOM   2862  HG2 GLU   181      86.842  48.082  80.350  1.00  0.00      PROA H
ATOM   2863  CD  GLU   181      85.686  48.058  82.156  1.00  0.00      PROA C
ATOM   2864  OE1 GLU   181      84.994  47.109  82.611  1.00  0.00      PROA O
ATOM   2865  OE2 GLU   181      86.300  48.888  82.877  1.00  0.00      PROA O
ATOM   2866  C   GLU   181      82.934  48.677  79.537  1.00  0.00      PROA C
ATOM   2867  O   GLU   181      82.986  48.800  78.316  1.00  0.00      PROA O
ATOM   2868  N   LEU   182      82.471  49.666  80.336  1.00  0.00      PROA N
ATOM   2869  HN  LEU   182      82.492  49.593  81.330  1.00  0.00      PROA H
ATOM   2870  CA  LEU   182      81.921  50.880  79.786  1.00  0.00      PROA C
ATOM   2871  HA  LEU   182      82.112  50.945  78.727  1.00  0.00      PROA H
ATOM   2872  CB  LEU   182      80.425  51.049  80.093  1.00  0.00      PROA C
ATOM   2873  HB1 LEU   182      80.067  52.060  79.791  1.00  0.00      PROA H
ATOM   2874  HB2 LEU   182      80.253  50.949  81.190  1.00  0.00      PROA H
ATOM   2875  CG  LEU   182      79.506  50.047  79.375  1.00  0.00      PROA C
ATOM   2876  HG  LEU   182      79.781  49.032  79.735  1.00  0.00      PROA H
ATOM   2877  CD1 LEU   182      78.043  50.231  79.803  1.00  0.00      PROA C
ATOM   2878 HD11 LEU   182      77.665  51.223  79.483  1.00  0.00      PROA H
ATOM   2879 HD12 LEU   182      77.946  50.150  80.908  1.00  0.00      PROA H
ATOM   2880 HD13 LEU   182      77.404  49.451  79.336  1.00  0.00      PROA H
ATOM   2881  CD2 LEU   182      79.669  50.153  77.850  1.00  0.00      PROA C
ATOM   2882 HD21 LEU   182      80.682  49.795  77.624  1.00  0.00      PROA H
ATOM   2883 HD22 LEU   182      79.596  51.216  77.538  1.00  0.00      PROA H
ATOM   2884 HD23 LEU   182      78.883  49.564  77.344  1.00  0.00      PROA H
ATOM   2885  C   LEU   182      82.574  52.059  80.411  1.00  0.00      PROA C
ATOM   2886  O   LEU   182      83.106  51.985  81.518  1.00  0.00      PROA O
ATOM   2887  N   ARG   183      82.573  53.186  79.677  1.00  0.00      PROA N
ATOM   2888  HN  ARG   183      82.209  53.192  78.745  1.00  0.00      PROA H
ATOM   2889  CA  ARG   183      83.052  54.399  80.256  1.00  0.00      PROA C
ATOM   2890  HA  ARG   183      82.856  54.400  81.323  1.00  0.00      PROA H
ATOM   2891  CB  ARG   183      84.542  54.662  80.013  1.00  0.00      PROA C
ATOM   2892  HB1 ARG   183      84.771  55.709  80.332  1.00  0.00      PROA H
ATOM   2893  HB2 ARG   183      84.781  54.589  78.949  1.00  0.00      PROA H
ATOM   2894  CG  ARG   183      85.392  53.762  80.904  1.00  0.00      PROA C
ATOM   2895  HG1 ARG   183      85.267  52.696  80.601  1.00  0.00      PROA H
ATOM   2896  HG2 ARG   183      85.004  53.865  81.947  1.00  0.00      PROA H
ATOM   2897  CD  ARG   183      86.883  54.076  80.879  1.00  0.00      PROA C
ATOM   2898  HD1 ARG   183      87.036  55.158  81.060  1.00  0.00      PROA H
ATOM   2899  HD2 ARG   183      87.320  53.763  79.905  1.00  0.00      PROA H
ATOM   2900  NE  ARG   183      87.482  53.328  82.018  1.00  0.00      PROA N
ATOM   2901  HE  ARG   183      86.902  52.978  82.751  1.00  0.00      PROA H
ATOM   2902  CZ  ARG   183      88.832  53.148  82.083  1.00  0.00      PROA C
ATOM   2903  NH1 ARG   183      89.625  53.592  81.064  1.00  0.00      PROA N
ATOM   2904 HH11 ARG   183      89.222  54.180  80.389  1.00  0.00      PROA H
ATOM   2905 HH12 ARG   183      90.614  53.602  81.190  1.00  0.00      PROA H
ATOM   2906  NH2 ARG   183      89.385  52.532  83.167  1.00  0.00      PROA N
ATOM   2907 HH21 ARG   183      88.784  52.041  83.788  1.00  0.00      PROA H
ATOM   2908 HH22 ARG   183      90.366  52.379  83.187  1.00  0.00      PROA H
ATOM   2909  C   ARG   183      82.252  55.521  79.686  1.00  0.00      PROA C
ATOM   2910  O   ARG   183      82.081  55.618  78.472  1.00  0.00      PROA O
ATOM   2911  N   THR   184      81.712  56.395  80.559  1.00  0.00      PROA N
ATOM   2912  HN  THR   184      81.807  56.332  81.552  1.00  0.00      PROA H
ATOM   2913  CA  THR   184      80.958  57.491  80.037  1.00  0.00      PROA C
ATOM   2914  HA  THR   184      81.060  57.560  78.962  1.00  0.00      PROA H
ATOM   2915  CB  THR   184      79.473  57.375  80.244  1.00  0.00      PROA C
ATOM   2916  HB  THR   184      79.094  56.483  79.696  1.00  0.00      PROA H
ATOM   2917  OG1 THR   184      78.805  58.512  79.719  1.00  0.00      PROA O
ATOM   2918  HG1 THR   184      77.886  58.436  79.994  1.00  0.00      PROA H
ATOM   2919  CG2 THR   184      79.163  57.157  81.722  1.00  0.00      PROA C
ATOM   2920 HG21 THR   184      80.055  57.428  82.309  1.00  0.00      PROA H
ATOM   2921 HG22 THR   184      78.973  56.082  81.930  1.00  0.00      PROA H
ATOM   2922 HG23 THR   184      78.287  57.727  82.036  1.00  0.00      PROA H
ATOM   2923  C   THR   184      81.517  58.775  80.528  1.00  0.00      PROA C
ATOM   2924  O   THR   184      81.763  58.968  81.718  1.00  0.00      PROA O
ATOM   2925  N   TYR   185      81.746  59.689  79.569  1.00  0.00      PROA N
ATOM   2926  HN  TYR   185      81.417  59.552  78.633  1.00  0.00      PROA H
ATOM   2927  CA  TYR   185      82.344  60.945  79.878  1.00  0.00      PROA C
ATOM   2928  HA  TYR   185      82.454  61.086  80.945  1.00  0.00      PROA H
ATOM   2929  CB  TYR   185      83.683  61.187  79.150  1.00  0.00      PROA C
ATOM   2930  HB1 TYR   185      84.078  62.199  79.401  1.00  0.00      PROA H
ATOM   2931  HB2 TYR   185      83.554  61.149  78.061  1.00  0.00      PROA H
ATOM   2932  CG  TYR   185      84.729  60.198  79.550  1.00  0.00      PROA C
ATOM   2933  CD1 TYR   185      84.854  59.009  78.868  1.00  0.00      PROA C
ATOM   2934  HD1 TYR   185      84.113  58.730  78.141  1.00  0.00      PROA H
ATOM   2935  CE1 TYR   185      85.820  58.094  79.217  1.00  0.00      PROA C
ATOM   2936  HE1 TYR   185      85.886  57.143  78.708  1.00  0.00      PROA H
ATOM   2937  CZ  TYR   185      86.677  58.365  80.255  1.00  0.00      PROA C
ATOM   2938  OH  TYR   185      87.671  57.431  80.619  1.00  0.00      PROA O
ATOM   2939  HH  TYR   185      88.034  57.740  81.456  1.00  0.00      PROA H
ATOM   2940  CD2 TYR   185      85.595  60.462  80.587  1.00  0.00      PROA C
ATOM   2941  HD2 TYR   185      85.642  61.463  80.908  1.00  0.00      PROA H
ATOM   2942  CE2 TYR   185      86.563  59.553  80.940  1.00  0.00      PROA C
ATOM   2943  HE2 TYR   185      87.264  59.768  81.718  1.00  0.00      PROA H
ATOM   2944  C   TYR   185      81.454  62.032  79.357  1.00  0.00      PROA C
ATOM   2945  O   TYR   185      80.769  61.862  78.349  1.00  0.00      PROA O
ATOM   2946  N   VAL   186      81.432  63.182  80.062  1.00  0.00      PROA N
ATOM   2947  HN  VAL   186      81.981  63.295  80.887  1.00  0.00      PROA H
ATOM   2948  CA  VAL   186      80.718  64.341  79.603  1.00  0.00      PROA C
ATOM   2949  HA  VAL   186      80.291  64.179  78.622  1.00  0.00      PROA H
ATOM   2950  CB  VAL   186      79.643  64.784  80.556  1.00  0.00      PROA C
ATOM   2951  HB  VAL   186      78.926  63.938  80.701  1.00  0.00      PROA H
ATOM   2952  CG1 VAL   186      80.279  65.117  81.915  1.00  0.00      PROA C
ATOM   2953 HG11 VAL   186      80.811  66.090  81.890  1.00  0.00      PROA H
ATOM   2954 HG12 VAL   186      80.977  64.338  82.278  1.00  0.00      PROA H
ATOM   2955 HG13 VAL   186      79.480  65.243  82.675  1.00  0.00      PROA H
ATOM   2956  CG2 VAL   186      78.894  65.963  79.921  1.00  0.00      PROA C
ATOM   2957 HG21 VAL   186      78.227  65.600  79.109  1.00  0.00      PROA H
ATOM   2958 HG22 VAL   186      79.585  66.703  79.496  1.00  0.00      PROA H
ATOM   2959 HG23 VAL   186      78.263  66.472  80.682  1.00  0.00      PROA H
ATOM   2960  C   VAL   186      81.766  65.434  79.493  1.00  0.00      PROA C
ATOM   2961  O   VAL   186      82.571  65.612  80.406  1.00  0.00      PROA O
ATOM   2962  N   MET   187      81.808  66.181  78.362  1.00  0.00      PROA N
ATOM   2963  HN  MET   187      81.153  66.006  77.625  1.00  0.00      PROA H
ATOM   2964  CA  MET   187      82.809  67.214  78.165  1.00  0.00      PROA C
ATOM   2965  HA  MET   187      83.529  67.065  78.941  1.00  0.00      PROA H
ATOM   2966  CB  MET   187      83.663  67.040  76.896  1.00  0.00      PROA C
ATOM   2967  HB1 MET   187      84.084  67.990  76.504  1.00  0.00      PROA H
ATOM   2968  HB2 MET   187      82.948  66.634  76.181  1.00  0.00      PROA H
ATOM   2969  CG  MET   187      84.769  65.991  77.017  1.00  0.00      PROA C
ATOM   2970  HG1 MET   187      85.180  65.830  75.999  1.00  0.00      PROA H
ATOM   2971  HG2 MET   187      84.306  65.037  77.359  1.00  0.00      PROA H
ATOM   2972  SD  MET   187      86.112  66.456  78.152  1.00  0.00      PROA S
ATOM   2973  CE  MET   187      86.778  67.790  77.115  1.00  0.00      PROA C
ATOM   2974  HE1 MET   187      86.169  68.703  77.260  1.00  0.00      PROA H
ATOM   2975  HE2 MET   187      86.791  67.518  76.039  1.00  0.00      PROA H
ATOM   2976  HE3 MET   187      87.818  68.041  77.420  1.00  0.00      PROA H
ATOM   2977  C   MET   187      82.112  68.548  78.024  1.00  0.00      PROA C
ATOM   2978  O   MET   187      80.975  68.658  77.566  1.00  0.00      PROA O
ATOM   2979  N   PRO   188      82.824  69.547  78.479  1.00  0.00      PROA N
ATOM   2980  CD  PRO   188      83.776  69.262  79.540  1.00  0.00      PROA C
ATOM   2981  HD1 PRO   188      84.788  69.088  79.114  1.00  0.00      PROA H
ATOM   2982  HD2 PRO   188      83.479  68.438  80.239  1.00  0.00      PROA H
ATOM   2983  CA  PRO   188      82.407  70.938  78.493  1.00  0.00      PROA C
ATOM   2984  HA  PRO   188      81.396  70.909  78.882  1.00  0.00      PROA H
ATOM   2985  CB  PRO   188      83.307  71.622  79.526  1.00  0.00      PROA C
ATOM   2986  HB1 PRO   188      82.777  72.430  80.066  1.00  0.00      PROA H
ATOM   2987  HB2 PRO   188      84.211  72.060  79.042  1.00  0.00      PROA H
ATOM   2988  CG  PRO   188      83.777  70.496  80.449  1.00  0.00      PROA C
ATOM   2989  HG1 PRO   188      84.785  70.666  80.866  1.00  0.00      PROA H
ATOM   2990  HG2 PRO   188      83.062  70.341  81.278  1.00  0.00      PROA H
ATOM   2991  C   PRO   188      82.275  71.896  77.314  1.00  0.00      PROA C
ATOM   2992  O   PRO   188      81.544  72.866  77.495  1.00  0.00      PROA O
ATOM   2993  N   ASN   189      82.946  71.748  76.149  1.00  0.00      PROA N
ATOM   2994  HN  ASN   189      83.475  70.928  75.977  1.00  0.00      PROA H
ATOM   2995  CA  ASN   189      82.839  72.786  75.127  1.00  0.00      PROA C
ATOM   2996  HA  ASN   189      83.589  72.563  74.384  1.00  0.00      PROA H
ATOM   2997  CB  ASN   189      81.435  72.896  74.503  1.00  0.00      PROA C
ATOM   2998  HB1 ASN   189      81.425  73.796  73.836  1.00  0.00      PROA H
ATOM   2999  HB2 ASN   189      80.617  73.141  75.140  1.00  0.00      PROA H
ATOM   3000  CG  ASN   189      81.289  71.757  73.504  1.00  0.00      PROA C
ATOM   3001  OD1 ASN   189      80.427  70.892  73.650  1.00  0.00      PROA O
ATOM   3002  ND2 ASN   189      82.157  71.756  72.455  1.00  0.00      PROA N
ATOM   3003 HD21 ASN   189      81.977  71.046  71.773  1.00  0.00      PROA H
ATOM   3004 HD22 ASN   189      82.717  72.557  72.302  1.00  0.00      PROA H
ATOM   3005  C   ASN   189      83.237  74.128  75.672  1.00  0.00      PROA C
ATOM   3006  O   ASN   189      82.500  75.105  75.548  1.00  0.00      PROA O
ATOM   3007  N   ALA   190      84.435  74.196  76.295  1.00  0.00      PROA N
ATOM   3008  HN  ALA   190      84.998  73.385  76.425  1.00  0.00      PROA H
ATOM   3009  CA  ALA   190      85.023  75.401  76.820  1.00  0.00      PROA C
ATOM   3010  HA  ALA   190      84.752  76.220  76.169  1.00  0.00      PROA H
ATOM   3011  CB  ALA   190      84.653  75.688  78.280  1.00  0.00      PROA C
ATOM   3012  HB1 ALA   190      84.991  74.865  78.948  1.00  0.00      PROA H
ATOM   3013  HB2 ALA   190      83.545  75.747  78.370  1.00  0.00      PROA H
ATOM   3014  HB3 ALA   190      85.073  76.629  78.673  1.00  0.00      PROA H
ATOM   3015  C   ALA   190      86.484  75.136  76.776  1.00  0.00      PROA C
ATOM   3016  O   ALA   190      86.912  74.055  76.379  1.00  0.00      PROA O
ATOM   3017  N   PRO   191      87.262  76.090  77.152  1.00  0.00      PROA N
ATOM   3018  CD  PRO   191      86.931  77.488  76.912  1.00  0.00      PROA C
ATOM   3019  HD1 PRO   191      86.462  77.912  77.828  1.00  0.00      PROA H
ATOM   3020  HD2 PRO   191      86.261  77.646  76.038  1.00  0.00      PROA H
ATOM   3021  CA  PRO   191      88.668  75.857  77.126  1.00  0.00      PROA C
ATOM   3022  HA  PRO   191      88.937  75.422  76.175  1.00  0.00      PROA H
ATOM   3023  CB  PRO   191      89.321  77.226  77.280  1.00  0.00      PROA C
ATOM   3024  HB1 PRO   191      90.314  77.289  76.791  1.00  0.00      PROA H
ATOM   3025  HB2 PRO   191      89.432  77.480  78.362  1.00  0.00      PROA H
ATOM   3026  CG  PRO   191      88.278  78.186  76.675  1.00  0.00      PROA C
ATOM   3027  HG1 PRO   191      88.320  79.191  77.144  1.00  0.00      PROA H
ATOM   3028  HG2 PRO   191      88.467  78.277  75.584  1.00  0.00      PROA H
ATOM   3029  C   PRO   191      89.030  74.863  78.184  1.00  0.00      PROA C
ATOM   3030  O   PRO   191      88.343  74.803  79.201  1.00  0.00      PROA O
ATOM   3031  N   VAL   192      90.084  74.064  77.949  1.00  0.00      PROA N
ATOM   3032  HN  VAL   192      90.687  74.165  77.168  1.00  0.00      PROA H
ATOM   3033  CA  VAL   192      90.461  73.063  78.906  1.00  0.00      PROA C
ATOM   3034  HA  VAL   192      90.061  73.282  79.886  1.00  0.00      PROA H
ATOM   3035  CB  VAL   192      90.066  71.686  78.457  1.00  0.00      PROA C
ATOM   3036  HB  VAL   192      88.952  71.665  78.384  1.00  0.00      PROA H
ATOM   3037  CG1 VAL   192      90.682  71.436  77.069  1.00  0.00      PROA C
ATOM   3038 HG11 VAL   192      91.519  70.708  77.139  1.00  0.00      PROA H
ATOM   3039 HG12 VAL   192      91.062  72.324  76.533  1.00  0.00      PROA H
ATOM   3040 HG13 VAL   192      89.871  71.030  76.434  1.00  0.00      PROA H
ATOM   3041  CG2 VAL   192      90.531  70.666  79.509  1.00  0.00      PROA C
ATOM   3042 HG21 VAL   192      90.203  71.022  80.501  1.00  0.00      PROA H
ATOM   3043 HG22 VAL   192      91.589  70.458  79.405  1.00  0.00      PROA H
ATOM   3044 HG23 VAL   192      90.021  69.697  79.321  1.00  0.00      PROA H
ATOM   3045  C   VAL   192      91.954  73.061  79.008  1.00  0.00      PROA C
ATOM   3046  O   VAL   192      92.653  73.327  78.031  1.00  0.00      PROA O
ATOM   3047  N   ASP   193      92.482  72.775  80.216  1.00  0.00      PROA N
ATOM   3048  HN  ASP   193      91.927  72.622  81.026  1.00  0.00      PROA H
ATOM   3049  CA  ASP   193      93.904  72.694  80.371  1.00  0.00      PROA C
ATOM   3050  HA  ASP   193      94.397  73.303  79.620  1.00  0.00      PROA H
ATOM   3051  CB  ASP   193      94.422  73.125  81.753  1.00  0.00      PROA C
ATOM   3052  HB1 ASP   193      95.493  72.887  81.887  1.00  0.00      PROA H
ATOM   3053  HB2 ASP   193      93.844  72.661  82.576  1.00  0.00      PROA H
ATOM   3054  CG  ASP   193      94.270  74.640  81.845  1.00  0.00      PROA C
ATOM   3055  OD1 ASP   193      93.505  75.209  81.022  1.00  0.00      PROA O
ATOM   3056  OD2 ASP   193      94.929  75.247  82.731  1.00  0.00      PROA O
ATOM   3057  C   ASP   193      94.303  71.288  80.102  1.00  0.00      PROA C
ATOM   3058  O   ASP   193      93.506  70.361  80.250  1.00  0.00      PROA O
ATOM   3059  N   GLU   194      95.560  71.105  79.670  1.00  0.00      PROA N
ATOM   3060  HN  GLU   194      96.169  71.870  79.485  1.00  0.00      PROA H
ATOM   3061  CA  GLU   194      96.049  69.796  79.381  1.00  0.00      PROA C
ATOM   3062  HA  GLU   194      95.369  69.294  78.705  1.00  0.00      PROA H
ATOM   3063  CB  GLU   194      97.469  69.819  78.798  1.00  0.00      PROA C
ATOM   3064  HB1 GLU   194      97.820  68.768  78.663  1.00  0.00      PROA H
ATOM   3065  HB2 GLU   194      98.175  70.322  79.498  1.00  0.00      PROA H
ATOM   3066  CG  GLU   194      97.505  70.538  77.446  1.00  0.00      PROA C
ATOM   3067  HG1 GLU   194      97.235  71.609  77.536  1.00  0.00      PROA H
ATOM   3068  HG2 GLU   194      96.811  70.051  76.731  1.00  0.00      PROA H
ATOM   3069  CD  GLU   194      98.906  70.437  76.867  1.00  0.00      PROA C
ATOM   3070  OE1 GLU   194      99.489  69.325  76.938  1.00  0.00      PROA O
ATOM   3071  OE2 GLU   194      99.408  71.465  76.336  1.00  0.00      PROA O
ATOM   3072  C   GLU   194      96.047  69.064  80.672  1.00  0.00      PROA C
ATOM   3073  O   GLU   194      95.738  67.875  80.722  1.00  0.00      PROA O
ATOM   3074  N   ALA   195      96.380  69.766  81.772  1.00  0.00      PROA N
ATOM   3075  HN  ALA   195      96.607  70.734  81.756  1.00  0.00      PROA H
ATOM   3076  CA  ALA   195      96.363  69.053  83.008  1.00  0.00      PROA C
ATOM   3077  HA  ALA   195      96.740  68.044  82.887  1.00  0.00      PROA H
ATOM   3078  CB  ALA   195      97.174  69.737  84.122  1.00  0.00      PROA C
ATOM   3079  HB1 ALA   195      96.805  70.769  84.312  1.00  0.00      PROA H
ATOM   3080  HB2 ALA   195      98.241  69.798  83.816  1.00  0.00      PROA H
ATOM   3081  HB3 ALA   195      97.123  69.159  85.069  1.00  0.00      PROA H
ATOM   3082  C   ALA   195      94.943  68.993  83.460  1.00  0.00      PROA C
ATOM   3083  O   ALA   195      94.515  69.727  84.350  1.00  0.00      PROA O
ATOM   3084  N   ILE   196      94.182  68.088  82.825  1.00  0.00      PROA N
ATOM   3085  HN  ILE   196      94.561  67.666  81.994  1.00  0.00      PROA H
ATOM   3086  CA  ILE   196      92.835  67.767  83.178  1.00  0.00      PROA C
ATOM   3087  HA  ILE   196      92.659  67.955  84.220  1.00  0.00      PROA H
ATOM   3088  CB  ILE   196      91.819  68.527  82.379  1.00  0.00      PROA C
ATOM   3089  HB  ILE   196      91.957  68.324  81.285  1.00  0.00      PROA H
ATOM   3090  CG2 ILE   196      90.429  68.044  82.817  1.00  0.00      PROA C
ATOM   3091 HG21 ILE   196      90.178  68.361  83.850  1.00  0.00      PROA H
ATOM   3092 HG22 ILE   196      90.282  66.956  82.703  1.00  0.00      PROA H
ATOM   3093 HG23 ILE   196      89.817  68.604  82.095  1.00  0.00      PROA H
ATOM   3094  CG1 ILE   196      92.016  70.046  82.546  1.00  0.00      PROA C
ATOM   3095 HG11 ILE   196      91.376  70.654  81.912  1.00  0.00      PROA H
ATOM   3096 HG12 ILE   196      93.059  70.328  82.344  1.00  0.00      PROA H
ATOM   3097  CD  ILE   196      91.859  70.541  83.983  1.00  0.00      PROA C
ATOM   3098  HD1 ILE   196      92.257  69.857  84.752  1.00  0.00      PROA H
ATOM   3099  HD2 ILE   196      90.781  70.681  84.211  1.00  0.00      PROA H
ATOM   3100  HD3 ILE   196      92.356  71.529  84.113  1.00  0.00      PROA H
ATOM   3101  C   ILE   196      92.767  66.332  82.764  1.00  0.00      PROA C
ATOM   3102  O   ILE   196      92.995  66.010  81.599  1.00  0.00      PROA O
ATOM   3103  N   PRO   197      92.489  65.460  83.674  1.00  0.00      PROA N
ATOM   3104  CD  PRO   197      92.862  65.717  85.057  1.00  0.00      PROA C
ATOM   3105  HD1 PRO   197      91.981  66.121  85.599  1.00  0.00      PROA H
ATOM   3106  HD2 PRO   197      93.730  66.414  85.165  1.00  0.00      PROA H
ATOM   3107  CA  PRO   197      92.556  64.058  83.346  1.00  0.00      PROA C
ATOM   3108  HA  PRO   197      93.506  63.902  82.855  1.00  0.00      PROA H
ATOM   3109  CB  PRO   197      92.629  63.332  84.687  1.00  0.00      PROA C
ATOM   3110  HB1 PRO   197      93.226  62.397  84.617  1.00  0.00      PROA H
ATOM   3111  HB2 PRO   197      91.615  63.090  85.073  1.00  0.00      PROA H
ATOM   3112  CG  PRO   197      93.288  64.357  85.627  1.00  0.00      PROA C
ATOM   3113  HG1 PRO   197      92.988  64.223  86.684  1.00  0.00      PROA H
ATOM   3114  HG2 PRO   197      94.394  64.271  85.557  1.00  0.00      PROA H
ATOM   3115  C   PRO   197      91.547  63.465  82.426  1.00  0.00      PROA C
ATOM   3116  O   PRO   197      91.854  62.463  81.783  1.00  0.00      PROA O
ATOM   3117  N   LEU   198      90.348  64.050  82.348  1.00  0.00      PROA N
ATOM   3118  HN  LEU   198      90.207  64.919  82.808  1.00  0.00      PROA H
ATOM   3119  CA  LEU   198      89.280  63.519  81.558  1.00  0.00      PROA C
ATOM   3120  HA  LEU   198      88.626  64.307  81.492  1.00  0.00      PROA H
ATOM   3121  CB  LEU   198      89.669  63.064  80.136  1.00  0.00      PROA C
ATOM   3122  HB1 LEU   198      88.769  62.566  79.697  1.00  0.00      PROA H
ATOM   3123  HB2 LEU   198      90.461  62.301  80.060  1.00  0.00      PROA H
ATOM   3124  CG  LEU   198      89.946  64.234  79.170  1.00  0.00      PROA C
ATOM   3125  HG  LEU   198      89.096  64.959  79.257  1.00  0.00      PROA H
ATOM   3126  CD1 LEU   198      91.204  65.018  79.573  1.00  0.00      PROA C
ATOM   3127 HD11 LEU   198      92.059  64.336  79.762  1.00  0.00      PROA H
ATOM   3128 HD12 LEU   198      90.995  65.630  80.470  1.00  0.00      PROA H
ATOM   3129 HD13 LEU   198      91.498  65.727  78.770  1.00  0.00      PROA H
ATOM   3130  CD2 LEU   198      89.972  63.763  77.709  1.00  0.00      PROA C
ATOM   3131 HD21 LEU   198      88.947  63.939  77.384  1.00  0.00      PROA H
ATOM   3132 HD22 LEU   198      90.374  62.742  77.570  1.00  0.00      PROA H
ATOM   3133 HD23 LEU   198      90.550  64.507  77.138  1.00  0.00      PROA H
ATOM   3134  C   LEU   198      88.576  62.398  82.257  1.00  0.00      PROA C
ATOM   3135  O   LEU   198      87.432  62.091  81.928  1.00  0.00      PROA O
ATOM   3136  N   GLU   199      89.215  61.766  83.252  1.00  0.00      PROA N
ATOM   3137  HN  GLU   199      90.201  61.855  83.366  1.00  0.00      PROA H
ATOM   3138  CA  GLU   199      88.507  60.810  84.054  1.00  0.00      PROA C
ATOM   3139  HA  GLU   199      87.919  60.120  83.482  1.00  0.00      PROA H
ATOM   3140  CB  GLU   199      89.412  60.062  85.043  1.00  0.00      PROA C
ATOM   3141  HB1 GLU   199      89.939  60.823  85.665  1.00  0.00      PROA H
ATOM   3142  HB2 GLU   199      90.204  59.536  84.461  1.00  0.00      PROA H
ATOM   3143  CG  GLU   199      88.662  59.042  85.905  1.00  0.00      PROA C
ATOM   3144  HG1 GLU   199      88.345  58.164  85.311  1.00  0.00      PROA H
ATOM   3145  HG2 GLU   199      87.784  59.470  86.428  1.00  0.00      PROA H
ATOM   3146  CD  GLU   199      89.607  58.576  87.004  1.00  0.00      PROA C
ATOM   3147  OE1 GLU   199      90.576  59.324  87.306  1.00  0.00      PROA O
ATOM   3148  OE2 GLU   199      89.371  57.471  87.560  1.00  0.00      PROA O
ATOM   3149  C   GLU   199      87.598  61.644  84.885  1.00  0.00      PROA C
ATOM   3150  O   GLU   199      86.514  61.223  85.281  1.00  0.00      PROA O
ATOM   3151  N   ARG   200      88.062  62.877  85.161  1.00  0.00      PROA N
ATOM   3152  HN  ARG   200      88.946  63.141  84.801  1.00  0.00      PROA H
ATOM   3153  CA  ARG   200      87.355  63.801  85.989  1.00  0.00      PROA C
ATOM   3154  HA  ARG   200      87.187  63.359  86.963  1.00  0.00      PROA H
ATOM   3155  CB  ARG   200      88.046  65.170  86.081  1.00  0.00      PROA C
ATOM   3156  HB1 ARG   200      87.366  65.919  86.554  1.00  0.00      PROA H
ATOM   3157  HB2 ARG   200      88.262  65.534  85.049  1.00  0.00      PROA H
ATOM   3158  CG  ARG   200      89.355  65.148  86.877  1.00  0.00      PROA C
ATOM   3159  HG1 ARG   200      89.916  66.081  86.630  1.00  0.00      PROA H
ATOM   3160  HG2 ARG   200      89.982  64.290  86.550  1.00  0.00      PROA H
ATOM   3161  CD  ARG   200      89.146  65.130  88.393  1.00  0.00      PROA C
ATOM   3162  HD1 ARG   200      88.510  64.280  88.733  1.00  0.00      PROA H
ATOM   3163  HD2 ARG   200      88.620  66.062  88.705  1.00  0.00      PROA H
ATOM   3164  NE  ARG   200      90.489  65.113  89.042  1.00  0.00      PROA N
ATOM   3165  HE  ARG   200      90.834  65.920  89.520  1.00  0.00      PROA H
ATOM   3166  CZ  ARG   200      91.129  63.928  89.269  1.00  0.00      PROA C
ATOM   3167  NH1 ARG   200      90.566  62.761  88.840  1.00  0.00      PROA N
ATOM   3168 HH11 ARG   200      89.673  62.768  88.409  1.00  0.00      PROA H
ATOM   3169 HH12 ARG   200      90.930  61.886  89.179  1.00  0.00      PROA H
ATOM   3170  NH2 ARG   200      92.327  63.912  89.923  1.00  0.00      PROA N
ATOM   3171 HH21 ARG   200      92.646  64.767  90.338  1.00  0.00      PROA H
ATOM   3172 HH22 ARG   200      92.710  63.055  90.246  1.00  0.00      PROA H
ATOM   3173  C   ARG   200      86.024  63.993  85.363  1.00  0.00      PROA C
ATOM   3174  O   ARG   200      85.004  64.058  86.047  1.00  0.00      PROA O
ATOM   3175  N   PHE   201      85.995  64.074  84.027  1.00  0.00      PROA N
ATOM   3176  HN  PHE   201      86.771  63.899  83.435  1.00  0.00      PROA H
ATOM   3177  CA  PHE   201      84.719  64.268  83.430  1.00  0.00      PROA C
ATOM   3178  HA  PHE   201      84.059  64.859  84.055  1.00  0.00      PROA H
ATOM   3179  CB  PHE   201      84.825  64.887  82.028  1.00  0.00      PROA C
ATOM   3180  HB1 PHE   201      83.820  65.296  81.999  1.00  0.00      PROA H
ATOM   3181  HB2 PHE   201      85.078  64.254  81.157  1.00  0.00      PROA H
ATOM   3182  CG  PHE   201      85.728  66.070  82.106  1.00  0.00      PROA C
ATOM   3183  CD1 PHE   201      85.298  67.279  82.602  1.00  0.00      PROA C
ATOM   3184  HD1 PHE   201      84.274  67.390  82.935  1.00  0.00      PROA H
ATOM   3185  CE1 PHE   201      86.151  68.356  82.659  1.00  0.00      PROA C
ATOM   3186  HE1 PHE   201      85.794  69.316  83.019  1.00  0.00      PROA H
ATOM   3187  CZ  PHE   201      87.447  68.237  82.217  1.00  0.00      PROA C
ATOM   3188  HZ  PHE   201      88.007  69.160  82.177  1.00  0.00      PROA H
ATOM   3189  CD2 PHE   201      87.025  65.964  81.662  1.00  0.00      PROA C
ATOM   3190  HD2 PHE   201      87.153  65.139  80.984  1.00  0.00      PROA H
ATOM   3191  CE2 PHE   201      87.883  67.035  81.714  1.00  0.00      PROA C
ATOM   3192  HE2 PHE   201      88.812  66.957  81.164  1.00  0.00      PROA H
ATOM   3193  C   PHE   201      84.141  62.892  83.243  1.00  0.00      PROA C
ATOM   3194  O   PHE   201      84.212  62.331  82.150  1.00  0.00      PROA O
ATOM   3195  N   LEU   202      83.560  62.308  84.312  1.00  0.00      PROA N
ATOM   3196  HN  LEU   202      83.642  62.703  85.226  1.00  0.00      PROA H
ATOM   3197  CA  LEU   202      82.926  61.018  84.219  1.00  0.00      PROA C
ATOM   3198  HA  LEU   202      82.772  60.760  83.187  1.00  0.00      PROA H
ATOM   3199  CB  LEU   202      83.606  59.884  85.005  1.00  0.00      PROA C
ATOM   3200  HB1 LEU   202      82.909  59.031  85.173  1.00  0.00      PROA H
ATOM   3201  HB2 LEU   202      83.934  60.262  85.997  1.00  0.00      PROA H
ATOM   3202  CG  LEU   202      84.825  59.312  84.272  1.00  0.00      PROA C
ATOM   3203  HG  LEU   202      85.527  60.058  83.906  1.00  0.00      PROA H
ATOM   3204  CD1 LEU   202      85.482  58.168  85.059  1.00  0.00      PROA C
ATOM   3205 HD11 LEU   202      84.746  57.347  85.189  1.00  0.00      PROA H
ATOM   3206 HD12 LEU   202      85.809  58.532  86.056  1.00  0.00      PROA H
ATOM   3207 HD13 LEU   202      86.356  57.772  84.503  1.00  0.00      PROA H
ATOM   3208  CD2 LEU   202      84.427  58.889  82.851  1.00  0.00      PROA C
ATOM   3209 HD21 LEU   202      84.088  59.719  82.220  1.00  0.00      PROA H
ATOM   3210 HD22 LEU   202      83.569  58.190  82.961  1.00  0.00      PROA H
ATOM   3211 HD23 LEU   202      85.213  58.264  82.400  1.00  0.00      PROA H
ATOM   3212  C   LEU   202      81.541  61.156  84.740  1.00  0.00      PROA C
ATOM   3213  O   LEU   202      81.287  61.889  85.694  1.00  0.00      PROA O
ATOM   3214  N   VAL   203      80.597  60.449  84.096  1.00  0.00      PROA N
ATOM   3215  HN  VAL   203      80.824  59.815  83.352  1.00  0.00      PROA H
ATOM   3216  CA  VAL   203      79.233  60.514  84.513  1.00  0.00      PROA C
ATOM   3217  HA  VAL   203      79.176  60.944  85.498  1.00  0.00      PROA H
ATOM   3218  CB  VAL   203      78.356  61.311  83.590  1.00  0.00      PROA C
ATOM   3219  HB  VAL   203      77.301  61.342  83.950  1.00  0.00      PROA H
ATOM   3220  CG1 VAL   203      78.848  62.769  83.599  1.00  0.00      PROA C
ATOM   3221 HG11 VAL   203      79.890  62.816  83.230  1.00  0.00      PROA H
ATOM   3222 HG12 VAL   203      78.814  63.195  84.625  1.00  0.00      PROA H
ATOM   3223 HG13 VAL   203      78.206  63.378  82.929  1.00  0.00      PROA H
ATOM   3224  CG2 VAL   203      78.369  60.654  82.199  1.00  0.00      PROA C
ATOM   3225 HG21 VAL   203      77.987  59.637  82.157  1.00  0.00      PROA H
ATOM   3226 HG22 VAL   203      79.395  60.650  81.773  1.00  0.00      PROA H
ATOM   3227 HG23 VAL   203      77.743  61.265  81.512  1.00  0.00      PROA H
ATOM   3228  C   VAL   203      78.720  59.117  84.535  1.00  0.00      PROA C
ATOM   3229  O   VAL   203      79.443  58.175  84.229  1.00  0.00      PROA O
ATOM   3230  N   PRO   204      77.518  58.951  85.006  1.00  0.00      PROA N
ATOM   3231  CD  PRO   204      77.129  59.633  86.232  1.00  0.00      PROA C
ATOM   3232  HD1 PRO   204      76.496  60.507  86.001  1.00  0.00      PROA H
ATOM   3233  HD2 PRO   204      77.975  59.999  86.838  1.00  0.00      PROA H
ATOM   3234  CA  PRO   204      76.911  57.652  84.898  1.00  0.00      PROA C
ATOM   3235  HA  PRO   204      77.644  56.860  84.999  1.00  0.00      PROA H
ATOM   3236  CB  PRO   204      75.861  57.583  86.006  1.00  0.00      PROA C
ATOM   3237  HB1 PRO   204      75.590  56.581  86.382  1.00  0.00      PROA H
ATOM   3238  HB2 PRO   204      74.985  58.167  85.677  1.00  0.00      PROA H
ATOM   3239  CG  PRO   204      76.359  58.589  87.054  1.00  0.00      PROA C
ATOM   3240  HG1 PRO   204      75.529  59.033  87.645  1.00  0.00      PROA H
ATOM   3241  HG2 PRO   204      77.066  58.092  87.745  1.00  0.00      PROA H
ATOM   3242  C   PRO   204      76.308  57.609  83.523  1.00  0.00      PROA C
ATOM   3243  O   PRO   204      76.140  58.670  82.921  1.00  0.00      PROA O
ATOM   3244  N   ILE   205      75.982  56.412  82.997  1.00  0.00      PROA N
ATOM   3245  HN  ILE   205      76.183  55.569  83.492  1.00  0.00      PROA H
ATOM   3246  CA  ILE   205      75.393  56.276  81.691  1.00  0.00      PROA C
ATOM   3247  HA  ILE   205      75.996  56.847  81.003  1.00  0.00      PROA H
ATOM   3248  CB  ILE   205      75.327  54.852  81.214  1.00  0.00      PROA C
ATOM   3249  HB  ILE   205      76.339  54.443  81.378  1.00  0.00      PROA H
ATOM   3250  CG2 ILE   205      74.307  54.093  82.080  1.00  0.00      PROA C
ATOM   3251 HG21 ILE   205      73.257  54.341  81.809  1.00  0.00      PROA H
ATOM   3252 HG22 ILE   205      74.465  54.231  83.168  1.00  0.00      PROA H
ATOM   3253 HG23 ILE   205      74.398  53.002  81.879  1.00  0.00      PROA H
ATOM   3254  CG1 ILE   205      75.034  54.809  79.705  1.00  0.00      PROA C
ATOM   3255 HG11 ILE   205      75.640  55.580  79.180  1.00  0.00      PROA H
ATOM   3256 HG12 ILE   205      73.958  55.058  79.530  1.00  0.00      PROA H
ATOM   3257  CD  ILE   205      75.331  53.455  79.059  1.00  0.00      PROA C
ATOM   3258  HD1 ILE   205      74.709  52.658  79.524  1.00  0.00      PROA H
ATOM   3259  HD2 ILE   205      76.400  53.181  79.156  1.00  0.00      PROA H
ATOM   3260  HD3 ILE   205      75.077  53.481  77.977  1.00  0.00      PROA H
ATOM   3261  C   ILE   205      74.013  56.858  81.687  1.00  0.00      PROA C
ATOM   3262  O   ILE   205      73.575  57.457  80.708  1.00  0.00      PROA O
ATOM   3263  N   GLU   206      73.291  56.699  82.807  1.00  0.00      PROA N
ATOM   3264  HN  GLU   206      73.648  56.156  83.559  1.00  0.00      PROA H
ATOM   3265  CA  GLU   206      71.941  57.157  82.965  1.00  0.00      PROA C
ATOM   3266  HA  GLU   206      71.259  56.622  82.332  1.00  0.00      PROA H
ATOM   3267  CB  GLU   206      71.525  57.002  84.432  1.00  0.00      PROA C
ATOM   3268  HB1 GLU   206      71.500  55.908  84.649  1.00  0.00      PROA H
ATOM   3269  HB2 GLU   206      70.499  57.394  84.605  1.00  0.00      PROA H
ATOM   3270  CG  GLU   206      72.546  57.705  85.331  1.00  0.00      PROA C
ATOM   3271  HG1 GLU   206      72.526  58.809  85.342  1.00  0.00      PROA H
ATOM   3272  HG2 GLU   206      73.507  57.266  85.064  1.00  0.00      PROA H
ATOM   3273  CD  GLU   206      72.364  57.282  86.781  1.00  0.00      PROA C
ATOM   3274  OE1 GLU   206      71.417  56.505  87.071  1.00  0.00      PROA O
ATOM   3275  OE2 GLU   206      73.183  57.741  87.622  1.00  0.00      PROA O
ATOM   3276  C   GLU   206      71.948  58.614  82.651  1.00  0.00      PROA C
ATOM   3277  O   GLU   206      71.004  59.140  82.066  1.00  0.00      PROA O
ATOM   3278  N   SER   207      73.036  59.303  83.039  1.00  0.00      PROA N
ATOM   3279  HN  SER   207      73.788  58.815  83.468  1.00  0.00      PROA H
ATOM   3280  CA  SER   207      73.144  60.711  82.811  1.00  0.00      PROA C
ATOM   3281  HA  SER   207      72.326  61.210  83.308  1.00  0.00      PROA H
ATOM   3282  CB  SER   207      74.496  61.272  83.287  1.00  0.00      PROA C
ATOM   3283  HB1 SER   207      74.524  62.372  83.110  1.00  0.00      PROA H
ATOM   3284  HB2 SER   207      75.363  60.844  82.745  1.00  0.00      PROA H
ATOM   3285  OG  SER   207      74.648  61.078  84.685  1.00  0.00      PROA O
ATOM   3286  HG1 SER   207      74.810  60.138  84.835  1.00  0.00      PROA H
ATOM   3287  C   SER   207      73.044  60.970  81.350  1.00  0.00      PROA C
ATOM   3288  O   SER   207      72.203  61.752  80.908  1.00  0.00      PROA O
ATOM   3289  N   ILE   208      73.888  60.291  80.555  1.00  0.00      PROA N
ATOM   3290  HN  ILE   208      74.439  59.528  80.882  1.00  0.00      PROA H
ATOM   3291  CA  ILE   208      73.861  60.544  79.150  1.00  0.00      PROA C
ATOM   3292  HA  ILE   208      73.958  61.608  78.982  1.00  0.00      PROA H
ATOM   3293  CB  ILE   208      74.957  59.840  78.380  1.00  0.00      PROA C
ATOM   3294  HB  ILE   208      74.879  60.136  77.302  1.00  0.00      PROA H
ATOM   3295  CG2 ILE   208      76.293  60.387  78.908  1.00  0.00      PROA C
ATOM   3296 HG21 ILE   208      76.474  60.061  79.953  1.00  0.00      PROA H
ATOM   3297 HG22 ILE   208      76.309  61.497  78.876  1.00  0.00      PROA H
ATOM   3298 HG23 ILE   208      77.133  60.019  78.278  1.00  0.00      PROA H
ATOM   3299  CG1 ILE   208      74.860  58.304  78.445  1.00  0.00      PROA C
ATOM   3300 HG11 ILE   208      75.152  57.811  79.358  1.00  0.00      PROA H
ATOM   3301 HG12 ILE   208      75.809  58.066  77.882  1.00  0.00      PROA H
ATOM   3302  CD  ILE   208      73.828  57.680  77.506  1.00  0.00      PROA C
ATOM   3303  HD1 ILE   208      73.286  58.416  76.877  1.00  0.00      PROA H
ATOM   3304  HD2 ILE   208      73.112  57.057  78.079  1.00  0.00      PROA H
ATOM   3305  HD3 ILE   208      74.325  56.976  76.803  1.00  0.00      PROA H
ATOM   3306  C   ILE   208      72.500  60.149  78.651  1.00  0.00      PROA C
ATOM   3307  O   ILE   208      71.906  60.873  77.854  1.00  0.00      PROA O
ATOM   3308  N   GLU   209      71.945  59.009  79.121  1.00  0.00      PROA N
ATOM   3309  HN  GLU   209      72.417  58.373  79.738  1.00  0.00      PROA H
ATOM   3310  CA  GLU   209      70.643  58.646  78.631  1.00  0.00      PROA C
ATOM   3311  HA  GLU   209      70.508  58.984  77.613  1.00  0.00      PROA H
ATOM   3312  CB  GLU   209      70.380  57.128  78.611  1.00  0.00      PROA C
ATOM   3313  HB1 GLU   209      71.100  56.690  77.886  1.00  0.00      PROA H
ATOM   3314  HB2 GLU   209      69.373  56.955  78.170  1.00  0.00      PROA H
ATOM   3315  CG  GLU   209      70.461  56.438  79.971  1.00  0.00      PROA C
ATOM   3316  HG1 GLU   209      69.713  56.683  80.739  1.00  0.00      PROA H
ATOM   3317  HG2 GLU   209      71.476  56.580  80.366  1.00  0.00      PROA H
ATOM   3318  CD  GLU   209      70.331  54.942  79.725  1.00  0.00      PROA C
ATOM   3319  OE1 GLU   209      70.926  54.458  78.724  1.00  0.00      PROA O
ATOM   3320  OE2 GLU   209      69.648  54.266  80.535  1.00  0.00      PROA O
ATOM   3321  C   GLU   209      69.635  59.324  79.487  1.00  0.00      PROA C
ATOM   3322  O   GLU   209      69.092  58.767  80.440  1.00  0.00      PROA O
ATOM   3323  N   ARG   210      69.377  60.587  79.128  1.00  0.00      PROA N
ATOM   3324  HN  ARG   210      69.928  60.921  78.364  1.00  0.00      PROA H
ATOM   3325  CA  ARG   210      68.474  61.462  79.800  1.00  0.00      PROA C
ATOM   3326  HA  ARG   210      67.455  61.159  79.607  1.00  0.00      PROA H
ATOM   3327  CB  ARG   210      68.790  61.681  81.288  1.00  0.00      PROA C
ATOM   3328  HB1 ARG   210      69.864  61.883  81.462  1.00  0.00      PROA H
ATOM   3329  HB2 ARG   210      68.587  60.725  81.825  1.00  0.00      PROA H
ATOM   3330  CG  ARG   210      67.911  62.776  81.901  1.00  0.00      PROA C
ATOM   3331  HG1 ARG   210      66.857  62.415  81.906  1.00  0.00      PROA H
ATOM   3332  HG2 ARG   210      67.951  63.687  81.271  1.00  0.00      PROA H
ATOM   3333  CD  ARG   210      68.319  63.203  83.310  1.00  0.00      PROA C
ATOM   3334  HD1 ARG   210      69.367  63.574  83.263  1.00  0.00      PROA H
ATOM   3335  HD2 ARG   210      68.285  62.308  83.973  1.00  0.00      PROA H
ATOM   3336  NE  ARG   210      67.436  64.340  83.694  1.00  0.00      PROA N
ATOM   3337  HE  ARG   210      67.494  65.205  83.211  1.00  0.00      PROA H
ATOM   3338  CZ  ARG   210      66.778  64.313  84.888  1.00  0.00      PROA C
ATOM   3339  NH1 ARG   210      66.895  63.224  85.703  1.00  0.00      PROA N
ATOM   3340 HH11 ARG   210      67.415  62.415  85.433  1.00  0.00      PROA H
ATOM   3341 HH12 ARG   210      66.214  63.069  86.434  1.00  0.00      PROA H
ATOM   3342  NH2 ARG   210      66.003  65.372  85.266  1.00  0.00      PROA N
ATOM   3343 HH21 ARG   210      65.549  65.314  86.161  1.00  0.00      PROA H
ATOM   3344 HH22 ARG   210      66.303  66.298  85.076  1.00  0.00      PROA H
ATOM   3345  C   ARG   210      68.744  62.756  79.138  1.00  0.00      PROA C
ATOM   3346  O   ARG   210      67.894  63.336  78.464  1.00  0.00      PROA O
ATOM   3347  N   ALA   211      69.994  63.218  79.312  1.00  0.00      PROA N
ATOM   3348  HN  ALA   211      70.688  62.671  79.786  1.00  0.00      PROA H
ATOM   3349  CA  ALA   211      70.372  64.482  78.786  1.00  0.00      PROA C
ATOM   3350  HA  ALA   211      69.717  65.251  79.178  1.00  0.00      PROA H
ATOM   3351  CB  ALA   211      71.841  64.835  79.080  1.00  0.00      PROA C
ATOM   3352  HB1 ALA   211      72.487  63.939  78.951  1.00  0.00      PROA H
ATOM   3353  HB2 ALA   211      71.946  65.185  80.127  1.00  0.00      PROA H
ATOM   3354  HB3 ALA   211      72.218  65.625  78.399  1.00  0.00      PROA H
ATOM   3355  C   ALA   211      70.208  64.500  77.303  1.00  0.00      PROA C
ATOM   3356  O   ALA   211      69.563  65.394  76.759  1.00  0.00      PROA O
ATOM   3357  N   SER   212      70.760  63.496  76.604  1.00  0.00      PROA N
ATOM   3358  HN  SER   212      71.260  62.748  77.042  1.00  0.00      PROA H
ATOM   3359  CA  SER   212      70.645  63.497  75.178  1.00  0.00      PROA C
ATOM   3360  HA  SER   212      70.913  64.464  74.776  1.00  0.00      PROA H
ATOM   3361  CB  SER   212      71.477  62.389  74.512  1.00  0.00      PROA C
ATOM   3362  HB1 SER   212      71.205  61.382  74.908  1.00  0.00      PROA H
ATOM   3363  HB2 SER   212      72.553  62.561  74.741  1.00  0.00      PROA H
ATOM   3364  OG  SER   212      71.295  62.421  73.103  1.00  0.00      PROA O
ATOM   3365  HG1 SER   212      71.775  61.676  72.722  1.00  0.00      PROA H
ATOM   3366  C   SER   212      69.229  63.233  74.836  1.00  0.00      PROA C
ATOM   3367  O   SER   212      68.685  63.799  73.889  1.00  0.00      PROA O
ATOM   3368  N   GLY   213      68.587  62.364  75.630  1.00  0.00      PROA N
ATOM   3369  HN  GLY   213      69.050  61.918  76.387  1.00  0.00      PROA H
ATOM   3370  CA  GLY   213      67.240  62.007  75.339  1.00  0.00      PROA C
ATOM   3371  HA1 GLY   213      66.763  62.658  74.624  1.00  0.00      PROA H
ATOM   3372  HA2 GLY   213      66.708  61.947  76.275  1.00  0.00      PROA H
ATOM   3373  C   GLY   213      67.271  60.640  74.766  1.00  0.00      PROA C
ATOM   3374  O   GLY   213      66.265  59.932  74.758  1.00  0.00      PROA O
ATOM   3375  N   LEU   214      68.450  60.231  74.273  1.00  0.00      PROA N
ATOM   3376  HN  LEU   214      69.302  60.722  74.368  1.00  0.00      PROA H
ATOM   3377  CA  LEU   214      68.561  58.916  73.733  1.00  0.00      PROA C
ATOM   3378  HA  LEU   214      67.635  58.360  73.791  1.00  0.00      PROA H
ATOM   3379  CB  LEU   214      69.117  58.887  72.300  1.00  0.00      PROA C
ATOM   3380  HB1 LEU   214      69.245  57.829  71.982  1.00  0.00      PROA H
ATOM   3381  HB2 LEU   214      70.118  59.369  72.276  1.00  0.00      PROA H
ATOM   3382  CG  LEU   214      68.193  59.565  71.272  1.00  0.00      PROA C
ATOM   3383  HG  LEU   214      68.190  60.660  71.495  1.00  0.00      PROA H
ATOM   3384  CD1 LEU   214      68.726  59.394  69.841  1.00  0.00      PROA C
ATOM   3385 HD11 LEU   214      69.079  58.376  69.834  1.00  0.00      PROA H
ATOM   3386 HD12 LEU   214      69.655  59.925  69.666  1.00  0.00      PROA H
ATOM   3387 HD13 LEU   214      67.955  59.634  69.090  1.00  0.00      PROA H
ATOM   3388  CD2 LEU   214      66.740  59.085  71.426  1.00  0.00      PROA C
ATOM   3389 HD21 LEU   214      66.295  59.434  72.378  1.00  0.00      PROA H
ATOM   3390 HD22 LEU   214      66.704  57.975  71.417  1.00  0.00      PROA H
ATOM   3391 HD23 LEU   214      66.113  59.468  70.596  1.00  0.00      PROA H
ATOM   3392  C   LEU   214      69.556  58.175  74.616  1.00  0.00      PROA C
ATOM   3393  OT1 LEU   214      69.872  58.791  75.337  1.00  0.00      PROA O
ATOM   3394  OT2 LEU   214      69.666  57.242  74.272  1.00  0.00      PROA O
TER
ATOM   3395  N   GLU   215      42.510  61.327  56.943  1.00  0.00      PROB N
ATOM   3396  HT1 GLU   215      42.042  61.767  57.771  1.00  0.00      PROB H
ATOM   3397  HT2 GLU   215      41.807  60.930  56.277  1.00  0.00      PROB H
ATOM   3398  HT3 GLU   215      43.105  61.996  56.417  1.00  0.00      PROB H
ATOM   3399  CA  GLU   215      43.363  60.186  57.344  1.00  0.00      PROB C
ATOM   3400  HA  GLU   215      42.750  59.319  57.559  1.00  0.00      PROB H
ATOM   3401  CB  GLU   215      44.395  59.869  56.245  1.00  0.00      PROB C
ATOM   3402  HB1 GLU   215      45.047  59.045  56.642  1.00  0.00      PROB H
ATOM   3403  HB2 GLU   215      45.086  60.710  56.045  1.00  0.00      PROB H
ATOM   3404  CG  GLU   215      43.787  59.350  54.939  1.00  0.00      PROB C
ATOM   3405  HG1 GLU   215      43.106  60.056  54.431  1.00  0.00      PROB H
ATOM   3406  HG2 GLU   215      43.260  58.387  55.107  1.00  0.00      PROB H
ATOM   3407  CD  GLU   215      44.941  59.047  53.990  1.00  0.00      PROB C
ATOM   3408  OE1 GLU   215      46.029  58.661  54.497  1.00  0.00      PROB O
ATOM   3409  OE2 GLU   215      44.754  59.194  52.752  1.00  0.00      PROB O
ATOM   3410  C   GLU   215      44.113  60.535  58.581  1.00  0.00      PROB C
ATOM   3411  O   GLU   215      44.752  59.686  59.202  1.00  0.00      PROB O
ATOM   3412  N   LEU   216      44.029  61.821  58.960  1.00  0.00      PROB N
ATOM   3413  HN  LEU   216      43.352  62.463  58.622  1.00  0.00      PROB H
ATOM   3414  CA  LEU   216      44.700  62.368  60.098  1.00  0.00      PROB C
ATOM   3415  HA  LEU   216      44.275  63.318  60.365  1.00  0.00      PROB H
ATOM   3416  CB  LEU   216      44.701  61.431  61.314  1.00  0.00      PROB C
ATOM   3417  HB1 LEU   216      45.299  61.945  62.110  1.00  0.00      PROB H
ATOM   3418  HB2 LEU   216      45.216  60.461  61.207  1.00  0.00      PROB H
ATOM   3419  CG  LEU   216      43.316  61.239  61.956  1.00  0.00      PROB C
ATOM   3420  HG  LEU   216      42.985  62.247  62.306  1.00  0.00      PROB H
ATOM   3421  CD1 LEU   216      42.286  60.708  60.947  1.00  0.00      PROB C
ATOM   3422 HD11 LEU   216      42.637  59.750  60.512  1.00  0.00      PROB H
ATOM   3423 HD12 LEU   216      41.941  61.396  60.201  1.00  0.00      PROB H
ATOM   3424 HD13 LEU   216      41.377  60.427  61.526  1.00  0.00      PROB H
ATOM   3425  CD2 LEU   216      43.420  60.332  63.191  1.00  0.00      PROB C
ATOM   3426 HD21 LEU   216      44.327  60.566  63.785  1.00  0.00      PROB H
ATOM   3427 HD22 LEU   216      43.522  59.275  62.861  1.00  0.00      PROB H
ATOM   3428 HD23 LEU   216      42.515  60.386  63.829  1.00  0.00      PROB H
ATOM   3429  C   LEU   216      46.127  62.592  59.694  1.00  0.00      PROB C
ATOM   3430  O   LEU   216      46.791  63.486  60.215  1.00  0.00      PROB O
ATOM   3431  N   ALA   217      46.636  61.792  58.733  1.00  0.00      PROB N
ATOM   3432  HN  ALA   217      46.215  60.912  58.522  1.00  0.00      PROB H
ATOM   3433  CA  ALA   217      47.944  62.046  58.198  1.00  0.00      PROB C
ATOM   3434  HA  ALA   217      48.286  63.057  58.388  1.00  0.00      PROB H
ATOM   3435  CB  ALA   217      48.996  61.021  58.658  1.00  0.00      PROB C
ATOM   3436  HB1 ALA   217      48.707  59.979  58.400  1.00  0.00      PROB H
ATOM   3437  HB2 ALA   217      49.103  61.079  59.763  1.00  0.00      PROB H
ATOM   3438  HB3 ALA   217      49.992  61.247  58.218  1.00  0.00      PROB H
ATOM   3439  C   ALA   217      47.783  61.868  56.719  1.00  0.00      PROB C
ATOM   3440  O   ALA   217      48.414  61.001  56.118  1.00  0.00      PROB O
ATOM   3441  N   LYS   218      46.919  62.693  56.097  1.00  0.00      PROB N
ATOM   3442  HN  LYS   218      46.514  63.442  56.600  1.00  0.00      PROB H
ATOM   3443  CA  LYS   218      46.670  62.583  54.686  1.00  0.00      PROB C
ATOM   3444  HA  LYS   218      46.510  61.544  54.416  1.00  0.00      PROB H
ATOM   3445  CB  LYS   218      45.480  63.451  54.255  1.00  0.00      PROB C
ATOM   3446  HB1 LYS   218      45.366  63.392  53.143  1.00  0.00      PROB H
ATOM   3447  HB2 LYS   218      45.696  64.516  54.484  1.00  0.00      PROB H
ATOM   3448  CG  LYS   218      44.155  63.010  54.879  1.00  0.00      PROB C
ATOM   3449  HG1 LYS   218      44.374  62.700  55.919  1.00  0.00      PROB H
ATOM   3450  HG2 LYS   218      43.785  62.141  54.285  1.00  0.00      PROB H
ATOM   3451  CD  LYS   218      43.130  64.142  54.911  1.00  0.00      PROB C
ATOM   3452  HD1 LYS   218      42.103  63.742  55.044  1.00  0.00      PROB H
ATOM   3453  HD2 LYS   218      43.172  64.625  53.902  1.00  0.00      PROB H
ATOM   3454  CE  LYS   218      43.449  65.162  56.007  1.00  0.00      PROB C
ATOM   3455  HE1 LYS   218      44.540  65.378  56.055  1.00  0.00      PROB H
ATOM   3456  HE2 LYS   218      43.130  64.798  57.003  1.00  0.00      PROB H
ATOM   3457  NZ  LYS   218      42.777  66.446  55.721  1.00  0.00      PROB N
ATOM   3458  HZ1 LYS   218      41.784  66.369  55.446  1.00  0.00      PROB H
ATOM   3459  HZ2 LYS   218      43.237  66.897  54.887  1.00  0.00      PROB H
ATOM   3460  HZ3 LYS   218      42.876  67.152  56.480  1.00  0.00      PROB H
ATOM   3461  C   LYS   218      47.870  63.051  53.934  1.00  0.00      PROB C
ATOM   3462  O   LYS   218      48.380  62.348  53.063  1.00  0.00      PROB O
ATOM   3463  N   TYR   219      48.373  64.257  54.268  1.00  0.00      PROB N
ATOM   3464  HN  TYR   219      48.024  64.839  54.989  1.00  0.00      PROB H
ATOM   3465  CA  TYR   219      49.498  64.740  53.523  1.00  0.00      PROB C
ATOM   3466  HA  TYR   219      49.851  64.014  52.804  1.00  0.00      PROB H
ATOM   3467  CB  TYR   219      49.264  66.054  52.763  1.00  0.00      PROB C
ATOM   3468  HB1 TYR   219      48.902  66.871  53.424  1.00  0.00      PROB H
ATOM   3469  HB2 TYR   219      48.542  65.911  51.933  1.00  0.00      PROB H
ATOM   3470  CG  TYR   219      50.600  66.396  52.197  1.00  0.00      PROB C
ATOM   3471  CD1 TYR   219      51.050  65.773  51.057  1.00  0.00      PROB C
ATOM   3472  HD1 TYR   219      50.421  65.047  50.553  1.00  0.00      PROB H
ATOM   3473  CE1 TYR   219      52.284  66.073  50.531  1.00  0.00      PROB C
ATOM   3474  HE1 TYR   219      52.615  65.600  49.614  1.00  0.00      PROB H
ATOM   3475  CZ  TYR   219      53.085  67.004  51.147  1.00  0.00      PROB C
ATOM   3476  OH  TYR   219      54.351  67.311  50.608  1.00  0.00      PROB O
ATOM   3477  HH  TYR   219      54.675  68.123  51.012  1.00  0.00      PROB H
ATOM   3478  CD2 TYR   219      51.411  67.326  52.810  1.00  0.00      PROB C
ATOM   3479  HD2 TYR   219      51.076  67.837  53.704  1.00  0.00      PROB H
ATOM   3480  CE2 TYR   219      52.649  67.631  52.288  1.00  0.00      PROB C
ATOM   3481  HE2 TYR   219      53.265  68.373  52.778  1.00  0.00      PROB H
ATOM   3482  C   TYR   219      50.634  65.003  54.446  1.00  0.00      PROB C
ATOM   3483  O   TYR   219      50.580  65.905  55.282  1.00  0.00      PROB O
ATOM   3484  N   GLY   220      51.699  64.193  54.319  1.00  0.00      PROB N
ATOM   3485  HN  GLY   220      51.660  63.387  53.721  1.00  0.00      PROB H
ATOM   3486  CA  GLY   220      52.918  64.457  55.012  1.00  0.00      PROB C
ATOM   3487  HA1 GLY   220      53.172  65.508  54.957  1.00  0.00      PROB H
ATOM   3488  HA2 GLY   220      53.629  63.799  54.552  1.00  0.00      PROB H
ATOM   3489  C   GLY   220      52.811  64.065  56.443  1.00  0.00      PROB C
ATOM   3490  O   GLY   220      51.765  64.188  57.079  1.00  0.00      PROB O
ATOM   3491  N   LEU   221      53.946  63.572  56.963  1.00  0.00      PROB N
ATOM   3492  HN  LEU   221      54.773  63.532  56.404  1.00  0.00      PROB H
ATOM   3493  CA  LEU   221      54.152  63.262  58.342  1.00  0.00      PROB C
ATOM   3494  HA  LEU   221      53.324  63.648  58.908  1.00  0.00      PROB H
ATOM   3495  CB  LEU   221      54.307  61.742  58.567  1.00  0.00      PROB C
ATOM   3496  HB1 LEU   221      55.142  61.356  57.938  1.00  0.00      PROB H
ATOM   3497  HB2 LEU   221      53.381  61.253  58.180  1.00  0.00      PROB H
ATOM   3498  CG  LEU   221      54.529  61.248  60.014  1.00  0.00      PROB C
ATOM   3499  HG  LEU   221      53.621  61.493  60.614  1.00  0.00      PROB H
ATOM   3500  CD1 LEU   221      54.661  59.716  60.033  1.00  0.00      PROB C
ATOM   3501 HD11 LEU   221      55.545  59.399  59.440  1.00  0.00      PROB H
ATOM   3502 HD12 LEU   221      53.758  59.242  59.592  1.00  0.00      PROB H
ATOM   3503 HD13 LEU   221      54.779  59.341  61.072  1.00  0.00      PROB H
ATOM   3504  CD2 LEU   221      55.723  61.922  60.710  1.00  0.00      PROB C
ATOM   3505 HD21 LEU   221      55.519  62.829  61.276  1.00  0.00      PROB H
ATOM   3506 HD22 LEU   221      56.572  62.056  60.010  1.00  0.00      PROB H
ATOM   3507 HD23 LEU   221      56.102  61.202  61.470  1.00  0.00      PROB H
ATOM   3508  C   LEU   221      55.471  63.933  58.586  1.00  0.00      PROB C
ATOM   3509  O   LEU   221      56.513  63.505  58.090  1.00  0.00      PROB O
ATOM   3510  N   PRO   222      55.429  64.988  59.343  1.00  0.00      PROB N
ATOM   3511  CD  PRO   222      54.506  65.048  60.463  1.00  0.00      PROB C
ATOM   3512  HD1 PRO   222      54.155  64.095  60.896  1.00  0.00      PROB H
ATOM   3513  HD2 PRO   222      53.602  65.575  60.078  1.00  0.00      PROB H
ATOM   3514  CA  PRO   222      56.571  65.842  59.539  1.00  0.00      PROB C
ATOM   3515  HA  PRO   222      56.795  66.337  58.604  1.00  0.00      PROB H
ATOM   3516  CB  PRO   222      56.158  66.811  60.641  1.00  0.00      PROB C
ATOM   3517  HB1 PRO   222      55.625  67.669  60.177  1.00  0.00      PROB H
ATOM   3518  HB2 PRO   222      57.010  67.200  61.240  1.00  0.00      PROB H
ATOM   3519  CG  PRO   222      55.181  65.974  61.487  1.00  0.00      PROB C
ATOM   3520  HG1 PRO   222      55.814  65.350  62.128  1.00  0.00      PROB H
ATOM   3521  HG2 PRO   222      54.479  66.579  62.087  1.00  0.00      PROB H
ATOM   3522  C   PRO   222      57.829  65.132  59.907  1.00  0.00      PROB C
ATOM   3523  O   PRO   222      58.847  65.363  59.257  1.00  0.00      PROB O
ATOM   3524  N   GLY   223      57.806  64.267  60.934  1.00  0.00      PROB N
ATOM   3525  HN  GLY   223      56.989  64.080  61.466  1.00  0.00      PROB H
ATOM   3526  CA  GLY   223      59.050  63.654  61.281  1.00  0.00      PROB C
ATOM   3527  HA1 GLY   223      59.584  64.324  61.941  1.00  0.00      PROB H
ATOM   3528  HA2 GLY   223      59.611  63.388  60.392  1.00  0.00      PROB H
ATOM   3529  C   GLY   223      58.756  62.403  62.015  1.00  0.00      PROB C
ATOM   3530  O   GLY   223      57.907  62.361  62.906  1.00  0.00      PROB O
ATOM   3531  N   LEU   224      59.479  61.334  61.653  1.00  0.00      PROB N
ATOM   3532  HN  LEU   224      60.130  61.362  60.902  1.00  0.00      PROB H
ATOM   3533  CA  LEU   224      59.301  60.112  62.357  1.00  0.00      PROB C
ATOM   3534  HA  LEU   224      58.315  60.029  62.796  1.00  0.00      PROB H
ATOM   3535  CB  LEU   224      59.592  58.872  61.486  1.00  0.00      PROB C
ATOM   3536  HB1 LEU   224      60.652  58.881  61.147  1.00  0.00      PROB H
ATOM   3537  HB2 LEU   224      58.967  58.961  60.567  1.00  0.00      PROB H
ATOM   3538  CG  LEU   224      59.289  57.490  62.113  1.00  0.00      PROB C
ATOM   3539  HG  LEU   224      58.183  57.432  62.276  1.00  0.00      PROB H
ATOM   3540  CD1 LEU   224      59.636  56.367  61.124  1.00  0.00      PROB C
ATOM   3541 HD11 LEU   224      60.719  56.393  60.879  1.00  0.00      PROB H
ATOM   3542 HD12 LEU   224      59.051  56.490  60.188  1.00  0.00      PROB H
ATOM   3543 HD13 LEU   224      59.390  55.379  61.564  1.00  0.00      PROB H
ATOM   3544  CD2 LEU   224      59.969  57.267  63.473  1.00  0.00      PROB C
ATOM   3545 HD21 LEU   224      59.185  57.558  64.163  1.00  0.00      PROB H
ATOM   3546 HD22 LEU   224      60.949  57.761  63.605  1.00  0.00      PROB H
ATOM   3547 HD23 LEU   224      60.126  56.180  63.646  1.00  0.00      PROB H
ATOM   3548  C   LEU   224      60.338  60.174  63.419  1.00  0.00      PROB C
ATOM   3549  O   LEU   224      61.516  60.413  63.156  1.00  0.00      PROB O
ATOM   3550  N   ALA   225      59.886  59.971  64.658  1.00  0.00      PROB N
ATOM   3551  HN  ALA   225      58.936  59.706  64.798  1.00  0.00      PROB H
ATOM   3552  CA  ALA   225      60.676  59.954  65.846  1.00  0.00      PROB C
ATOM   3553  HA  ALA   225      61.639  59.502  65.642  1.00  0.00      PROB H
ATOM   3554  CB  ALA   225      60.787  61.305  66.566  1.00  0.00      PROB C
ATOM   3555  HB1 ALA   225      60.108  61.436  67.423  1.00  0.00      PROB H
ATOM   3556  HB2 ALA   225      60.687  62.138  65.837  1.00  0.00      PROB H
ATOM   3557  HB3 ALA   225      61.817  61.377  66.979  1.00  0.00      PROB H
ATOM   3558  C   ALA   225      59.866  59.036  66.679  1.00  0.00      PROB C
ATOM   3559  O   ALA   225      59.149  58.220  66.104  1.00  0.00      PROB O
ATOM   3560  N   GLN   226      59.978  59.061  68.019  1.00  0.00      PROB N
ATOM   3561  HN  GLN   226      60.532  59.700  68.536  1.00  0.00      PROB H
ATOM   3562  CA  GLN   226      59.060  58.182  68.672  1.00  0.00      PROB C
ATOM   3563  HA  GLN   226      59.092  57.233  68.172  1.00  0.00      PROB H
ATOM   3564  CB  GLN   226      59.249  58.063  70.189  1.00  0.00      PROB C
ATOM   3565  HB1 GLN   226      59.025  59.052  70.630  1.00  0.00      PROB H
ATOM   3566  HB2 GLN   226      60.331  57.888  70.394  1.00  0.00      PROB H
ATOM   3567  CG  GLN   226      58.443  56.904  70.777  1.00  0.00      PROB C
ATOM   3568  HG1 GLN   226      57.383  56.987  70.454  1.00  0.00      PROB H
ATOM   3569  HG2 GLN   226      58.439  56.747  71.852  1.00  0.00      PROB H
ATOM   3570  CD  GLN   226      58.995  55.603  70.216  1.00  0.00      PROB C
ATOM   3571  OE1 GLN   226      59.825  55.604  69.308  1.00  0.00      PROB O
ATOM   3572  NE2 GLN   226      58.518  54.458  70.771  1.00  0.00      PROB N
ATOM   3573 HE21 GLN   226      58.912  53.593  70.466  1.00  0.00      PROB H
ATOM   3574 HE22 GLN   226      57.951  54.507  71.588  1.00  0.00      PROB H
ATOM   3575  C   GLN   226      57.722  58.741  68.383  1.00  0.00      PROB C
ATOM   3576  O   GLN   226      57.333  59.800  68.876  1.00  0.00      PROB O
ATOM   3577  N   LEU   227      56.981  58.013  67.541  1.00  0.00      PROB N
ATOM   3578  HN  LEU   227      57.328  57.184  67.113  1.00  0.00      PROB H
ATOM   3579  CA  LEU   227      55.735  58.515  67.090  1.00  0.00      PROB C
ATOM   3580  HA  LEU   227      55.679  59.591  67.198  1.00  0.00      PROB H
ATOM   3581  CB  LEU   227      55.413  58.148  65.635  1.00  0.00      PROB C
ATOM   3582  HB1 LEU   227      56.291  58.423  65.008  1.00  0.00      PROB H
ATOM   3583  HB2 LEU   227      54.546  58.744  65.273  1.00  0.00      PROB H
ATOM   3584  CG  LEU   227      55.107  56.651  65.429  1.00  0.00      PROB C
ATOM   3585  HG  LEU   227      54.139  56.392  65.927  1.00  0.00      PROB H
ATOM   3586  CD1 LEU   227      54.854  56.340  63.946  1.00  0.00      PROB C
ATOM   3587 HD11 LEU   227      55.759  56.574  63.346  1.00  0.00      PROB H
ATOM   3588 HD12 LEU   227      54.010  56.944  63.550  1.00  0.00      PROB H
ATOM   3589 HD13 LEU   227      54.617  55.265  63.803  1.00  0.00      PROB H
ATOM   3590  CD2 LEU   227      56.187  55.752  66.048  1.00  0.00      PROB C
ATOM   3591 HD21 LEU   227      56.172  55.612  67.137  1.00  0.00      PROB H
ATOM   3592 HD22 LEU   227      57.196  56.096  65.732  1.00  0.00      PROB H
ATOM   3593 HD23 LEU   227      56.066  54.730  65.623  1.00  0.00      PROB H
ATOM   3594  C   LEU   227      54.681  57.892  67.924  1.00  0.00      PROB C
ATOM   3595  O   LEU   227      54.841  56.779  68.426  1.00  0.00      PROB O
ATOM   3596  N   LYS   228      53.574  58.625  68.121  1.00  0.00      PROB N
ATOM   3597  HN  LYS   228      53.490  59.580  67.807  1.00  0.00      PROB H
ATOM   3598  CA  LYS   228      52.518  58.059  68.888  1.00  0.00      PROB C
ATOM   3599  HA  LYS   228      52.611  56.984  68.981  1.00  0.00      PROB H
ATOM   3600  CB  LYS   228      52.403  58.691  70.286  1.00  0.00      PROB C
ATOM   3601  HB1 LYS   228      52.778  59.706  70.380  1.00  0.00      PROB H
ATOM   3602  HB2 LYS   228      53.331  58.289  70.742  1.00  0.00      PROB H
ATOM   3603  CG  LYS   228      51.372  58.053  71.222  1.00  0.00      PROB C
ATOM   3604  HG1 LYS   228      50.377  57.971  70.734  1.00  0.00      PROB H
ATOM   3605  HG2 LYS   228      51.260  58.754  72.086  1.00  0.00      PROB H
ATOM   3606  CD  LYS   228      51.808  56.716  71.829  1.00  0.00      PROB C
ATOM   3607  HD1 LYS   228      52.810  56.861  72.296  1.00  0.00      PROB H
ATOM   3608  HD2 LYS   228      51.900  55.951  71.029  1.00  0.00      PROB H
ATOM   3609  CE  LYS   228      50.883  56.233  72.953  1.00  0.00      PROB C
ATOM   3610  HE1 LYS   228      49.866  56.045  72.552  1.00  0.00      PROB H
ATOM   3611  HE2 LYS   228      50.827  56.993  73.765  1.00  0.00      PROB H
ATOM   3612  NZ  LYS   228      51.394  54.974  73.542  1.00  0.00      PROB N
ATOM   3613  HZ1 LYS   228      52.293  55.198  74.023  1.00  0.00      PROB H
ATOM   3614  HZ2 LYS   228      51.550  54.239  72.823  1.00  0.00      PROB H
ATOM   3615  HZ3 LYS   228      50.739  54.612  74.262  1.00  0.00      PROB H
ATOM   3616  C   LYS   228      51.253  58.316  68.154  1.00  0.00      PROB C
ATOM   3617  O   LYS   228      50.917  59.460  67.849  1.00  0.00      PROB O
ATOM   3618  N   SER   229      50.519  57.237  67.839  1.00  0.00      PROB N
ATOM   3619  HN  SER   229      50.796  56.311  68.075  1.00  0.00      PROB H
ATOM   3620  CA  SER   229      49.276  57.425  67.167  1.00  0.00      PROB C
ATOM   3621  HA  SER   229      49.227  58.375  66.650  1.00  0.00      PROB H
ATOM   3622  CB  SER   229      48.934  56.306  66.165  1.00  0.00      PROB C
ATOM   3623  HB1 SER   229      48.924  55.303  66.649  1.00  0.00      PROB H
ATOM   3624  HB2 SER   229      49.720  56.285  65.375  1.00  0.00      PROB H
ATOM   3625  OG  SER   229      47.684  56.565  65.541  1.00  0.00      PROB O
ATOM   3626  HG1 SER   229      46.973  56.368  66.169  1.00  0.00      PROB H
ATOM   3627  C   SER   229      48.252  57.399  68.244  1.00  0.00      PROB C
ATOM   3628  O   SER   229      48.326  56.592  69.169  1.00  0.00      PROB O
ATOM   3629  N   ARG   230      47.271  58.307  68.148  1.00  0.00      PROB N
ATOM   3630  HN  ARG   230      47.245  59.000  67.421  1.00  0.00      PROB H
ATOM   3631  CA  ARG   230      46.247  58.401  69.140  1.00  0.00      PROB C
ATOM   3632  HA  ARG   230      46.373  57.666  69.924  1.00  0.00      PROB H
ATOM   3633  CB  ARG   230      46.128  59.814  69.735  1.00  0.00      PROB C
ATOM   3634  HB1 ARG   230      45.882  60.582  68.995  1.00  0.00      PROB H
ATOM   3635  HB2 ARG   230      47.152  60.058  70.112  1.00  0.00      PROB H
ATOM   3636  CG  ARG   230      45.127  59.919  70.883  1.00  0.00      PROB C
ATOM   3637  HG1 ARG   230      45.671  60.697  71.462  1.00  0.00      PROB H
ATOM   3638  HG2 ARG   230      45.124  58.965  71.428  1.00  0.00      PROB H
ATOM   3639  CD  ARG   230      43.761  60.494  70.498  1.00  0.00      PROB C
ATOM   3640  HD1 ARG   230      43.208  60.391  71.423  1.00  0.00      PROB H
ATOM   3641  HD2 ARG   230      42.958  59.928  70.094  1.00  0.00      PROB H
ATOM   3642  NE  ARG   230      43.938  61.924  70.111  1.00  0.00      PROB N
ATOM   3643  HE  ARG   230      44.825  62.275  69.807  1.00  0.00      PROB H
ATOM   3644  CZ  ARG   230      43.041  62.854  70.554  1.00  0.00      PROB C
ATOM   3645  NH1 ARG   230      42.066  62.491  71.437  1.00  0.00      PROB N
ATOM   3646 HH11 ARG   230      42.152  61.627  71.915  1.00  0.00      PROB H
ATOM   3647 HH12 ARG   230      41.460  63.209  71.775  1.00  0.00      PROB H
ATOM   3648  NH2 ARG   230      43.105  64.147  70.120  1.00  0.00      PROB N
ATOM   3649 HH21 ARG   230      43.641  64.401  69.326  1.00  0.00      PROB H
ATOM   3650 HH22 ARG   230      42.478  64.836  70.520  1.00  0.00      PROB H
ATOM   3651  C   ARG   230      44.981  58.103  68.421  1.00  0.00      PROB C
ATOM   3652  O   ARG   230      44.998  57.895  67.207  1.00  0.00      PROB O
ATOM   3653  N   GLU   231      43.849  58.016  69.149  1.00  0.00      PROB N
ATOM   3654  HN  GLU   231      43.839  57.983  70.147  1.00  0.00      PROB H
ATOM   3655  CA  GLU   231      42.643  57.752  68.431  1.00  0.00      PROB C
ATOM   3656  HA  GLU   231      42.747  56.841  67.851  1.00  0.00      PROB H
ATOM   3657  CB  GLU   231      41.398  57.667  69.321  1.00  0.00      PROB C
ATOM   3658  HB1 GLU   231      40.487  57.695  68.671  1.00  0.00      PROB H
ATOM   3659  HB2 GLU   231      41.351  58.524  70.024  1.00  0.00      PROB H
ATOM   3660  CG  GLU   231      41.363  56.381  70.145  1.00  0.00      PROB C
ATOM   3661  HG1 GLU   231      42.146  56.360  70.928  1.00  0.00      PROB H
ATOM   3662  HG2 GLU   231      41.466  55.494  69.489  1.00  0.00      PROB H
ATOM   3663  CD  GLU   231      40.004  56.300  70.818  1.00  0.00      PROB C
ATOM   3664  OE1 GLU   231      39.272  57.326  70.806  1.00  0.00      PROB O
ATOM   3665  OE2 GLU   231      39.678  55.206  71.348  1.00  0.00      PROB O
ATOM   3666  C   GLU   231      42.466  58.887  67.467  1.00  0.00      PROB C
ATOM   3667  O   GLU   231      42.328  58.672  66.264  1.00  0.00      PROB O
ATOM   3668  N   SER   232      42.491  60.135  67.974  1.00  0.00      PROB N
ATOM   3669  HN  SER   232      42.552  60.289  68.942  1.00  0.00      PROB H
ATOM   3670  CA  SER   232      42.294  61.276  67.124  1.00  0.00      PROB C
ATOM   3671  HA  SER   232      41.612  61.010  66.330  1.00  0.00      PROB H
ATOM   3672  CB  SER   232      41.695  62.482  67.866  1.00  0.00      PROB C
ATOM   3673  HB1 SER   232      42.555  62.927  68.307  1.00  0.00      PROB H
ATOM   3674  HB2 SER   232      40.990  62.210  68.618  1.00  0.00      PROB H
ATOM   3675  OG  SER   232      41.484  63.552  66.956  1.00  0.00      PROB O
ATOM   3676  HG1 SER   232      42.114  63.501  66.217  1.00  0.00      PROB H
ATOM   3677  C   SER   232      43.515  61.778  66.436  1.00  0.00      PROB C
ATOM   3678  O   SER   232      43.456  62.128  65.259  1.00  0.00      PROB O
ATOM   3679  N   TYR   233      44.662  61.842  67.135  1.00  0.00      PROB N
ATOM   3680  HN  TYR   233      44.829  61.355  67.982  1.00  0.00      PROB H
ATOM   3681  CA  TYR   233      45.723  62.547  66.481  1.00  0.00      PROB C
ATOM   3682  HA  TYR   233      45.551  62.725  65.427  1.00  0.00      PROB H
ATOM   3683  CB  TYR   233      46.054  63.927  67.102  1.00  0.00      PROB C
ATOM   3684  HB1 TYR   233      45.150  64.570  67.140  1.00  0.00      PROB H
ATOM   3685  HB2 TYR   233      46.846  64.474  66.625  1.00  0.00      PROB H
ATOM   3686  CG  TYR   233      46.670  63.785  68.462  1.00  0.00      PROB C
ATOM   3687  CD1 TYR   233      48.014  63.517  68.619  1.00  0.00      PROB C
ATOM   3688  HD1 TYR   233      48.651  63.575  67.779  1.00  0.00      PROB H
ATOM   3689  CE1 TYR   233      48.573  63.394  69.870  1.00  0.00      PROB C
ATOM   3690  HE1 TYR   233      49.578  63.229  70.072  1.00  0.00      PROB H
ATOM   3691  CZ  TYR   233      47.793  63.548  70.991  1.00  0.00      PROB C
ATOM   3692  OH  TYR   233      48.365  63.422  72.275  1.00  0.00      PROB O
ATOM   3693  HH  TYR   233      49.059  62.748  72.245  1.00  0.00      PROB H
ATOM   3694  CD2 TYR   233      45.908  63.948  69.594  1.00  0.00      PROB C
ATOM   3695  HD2 TYR   233      45.132  64.652  69.404  1.00  0.00      PROB H
ATOM   3696  CE2 TYR   233      46.456  63.829  70.851  1.00  0.00      PROB C
ATOM   3697  HE2 TYR   233      45.837  63.963  71.715  1.00  0.00      PROB H
ATOM   3698  C   TYR   233      46.987  61.762  66.500  1.00  0.00      PROB C
ATOM   3699  O   TYR   233      47.093  60.724  67.150  1.00  0.00      PROB O
ATOM   3700  N   VAL   234      47.980  62.259  65.730  1.00  0.00      PROB N
ATOM   3701  HN  VAL   234      47.863  63.092  65.190  1.00  0.00      PROB H
ATOM   3702  CA  VAL   234      49.282  61.666  65.695  1.00  0.00      PROB C
ATOM   3703  HA  VAL   234      49.318  60.766  66.293  1.00  0.00      PROB H
ATOM   3704  CB  VAL   234      49.776  61.347  64.310  1.00  0.00      PROB C
ATOM   3705  HB  VAL   234      50.804  60.907  64.366  1.00  0.00      PROB H
ATOM   3706  CG1 VAL   234      48.854  60.284  63.687  1.00  0.00      PROB C
ATOM   3707 HG11 VAL   234      47.814  60.659  63.592  1.00  0.00      PROB H
ATOM   3708 HG12 VAL   234      48.846  59.360  64.304  1.00  0.00      PROB H
ATOM   3709 HG13 VAL   234      49.220  60.021  62.670  1.00  0.00      PROB H
ATOM   3710  CG2 VAL   234      49.846  62.647  63.494  1.00  0.00      PROB C
ATOM   3711 HG21 VAL   234      49.553  63.530  64.031  1.00  0.00      PROB H
ATOM   3712 HG22 VAL   234      49.093  62.510  62.680  1.00  0.00      PROB H
ATOM   3713 HG23 VAL   234      50.801  62.737  62.942  1.00  0.00      PROB H
ATOM   3714  C   VAL   234      50.231  62.645  66.289  1.00  0.00      PROB C
ATOM   3715  O   VAL   234      50.225  63.825  65.940  1.00  0.00      PROB O
ATOM   3716  N   LEU   235      51.063  62.188  67.242  1.00  0.00      PROB N
ATOM   3717  HN  LEU   235      51.108  61.227  67.539  1.00  0.00      PROB H
ATOM   3718  CA  LEU   235      52.016  63.110  67.762  1.00  0.00      PROB C
ATOM   3719  HA  LEU   235      52.140  63.974  67.121  1.00  0.00      PROB H
ATOM   3720  CB  LEU   235      51.766  63.616  69.195  1.00  0.00      PROB C
ATOM   3721  HB1 LEU   235      50.869  64.241  69.195  1.00  0.00      PROB H
ATOM   3722  HB2 LEU   235      52.574  64.359  69.421  1.00  0.00      PROB H
ATOM   3723  CG  LEU   235      51.969  62.555  70.287  1.00  0.00      PROB C
ATOM   3724  HG  LEU   235      53.045  62.242  70.299  1.00  0.00      PROB H
ATOM   3725  CD1 LEU   235      51.709  63.131  71.686  1.00  0.00      PROB C
ATOM   3726 HD11 LEU   235      50.652  63.116  71.959  1.00  0.00      PROB H
ATOM   3727 HD12 LEU   235      52.079  64.177  71.749  1.00  0.00      PROB H
ATOM   3728 HD13 LEU   235      52.282  62.527  72.416  1.00  0.00      PROB H
ATOM   3729  CD2 LEU   235      51.111  61.319  70.006  1.00  0.00      PROB C
ATOM   3730 HD21 LEU   235      51.681  60.859  69.202  1.00  0.00      PROB H
ATOM   3731 HD22 LEU   235      50.061  61.405  69.708  1.00  0.00      PROB H
ATOM   3732 HD23 LEU   235      51.223  60.666  70.864  1.00  0.00      PROB H
ATOM   3733  C   LEU   235      53.366  62.463  67.753  1.00  0.00      PROB C
ATOM   3734  O   LEU   235      53.493  61.241  67.684  1.00  0.00      PROB O
ATOM   3735  N   CYS   236      54.416  63.304  67.786  1.00  0.00      PROB N
ATOM   3736  HN  CYS   236      54.270  64.294  67.822  1.00  0.00      PROB H
ATOM   3737  CA  CYS   236      55.788  62.883  67.845  1.00  0.00      PROB C
ATOM   3738  HA  CYS   236      55.893  61.813  67.717  1.00  0.00      PROB H
ATOM   3739  CB  CYS   236      56.677  63.692  66.899  1.00  0.00      PROB C
ATOM   3740  HB1 CYS   236      56.471  64.780  66.924  1.00  0.00      PROB H
ATOM   3741  HB2 CYS   236      56.262  63.146  66.048  1.00  0.00      PROB H
ATOM   3742  SG  CYS   236      58.419  63.203  66.957  1.00  0.00      PROB S
ATOM   3743  HG1 CYS   236      58.665  63.786  68.125  1.00  0.00      PROB H
ATOM   3744  C   CYS   236      56.219  63.244  69.217  1.00  0.00      PROB C
ATOM   3745  O   CYS   236      55.464  63.908  69.926  1.00  0.00      PROB O
ATOM   3746  N   TYR   237      57.379  62.747  69.680  1.00  0.00      PROB N
ATOM   3747  HN  TYR   237      57.917  62.032  69.235  1.00  0.00      PROB H
ATOM   3748  CA  TYR   237      57.799  63.328  70.913  1.00  0.00      PROB C
ATOM   3749  HA  TYR   237      57.489  64.334  71.034  1.00  0.00      PROB H
ATOM   3750  CB  TYR   237      57.226  62.711  72.209  1.00  0.00      PROB C
ATOM   3751  HB1 TYR   237      56.123  62.610  72.105  1.00  0.00      PROB H
ATOM   3752  HB2 TYR   237      57.410  63.393  73.069  1.00  0.00      PROB H
ATOM   3753  CG  TYR   237      57.807  61.387  72.553  1.00  0.00      PROB C
ATOM   3754  CD1 TYR   237      59.040  61.310  73.159  1.00  0.00      PROB C
ATOM   3755  HD1 TYR   237      59.585  62.213  73.400  1.00  0.00      PROB H
ATOM   3756  CE1 TYR   237      59.585  60.095  73.498  1.00  0.00      PROB C
ATOM   3757  HE1 TYR   237      60.556  60.053  73.971  1.00  0.00      PROB H
ATOM   3758  CZ  TYR   237      58.883  58.943  73.242  1.00  0.00      PROB C
ATOM   3759  OH  TYR   237      59.434  57.692  73.587  1.00  0.00      PROB O
ATOM   3760  HH  TYR   237      60.394  57.781  73.572  1.00  0.00      PROB H
ATOM   3761  CD2 TYR   237      57.103  60.230  72.315  1.00  0.00      PROB C
ATOM   3762  HD2 TYR   237      56.127  60.272  71.850  1.00  0.00      PROB H
ATOM   3763  CE2 TYR   237      57.643  59.016  72.654  1.00  0.00      PROB C
ATOM   3764  HE2 TYR   237      57.058  58.129  72.522  1.00  0.00      PROB H
ATOM   3765  C   TYR   237      59.283  63.398  70.970  1.00  0.00      PROB C
ATOM   3766  O   TYR   237      59.986  62.547  70.428  1.00  0.00      PROB O
ATOM   3767  N   ASP   238      59.791  64.452  71.628  1.00  0.00      PROB N
ATOM   3768  HN  ASP   238      59.204  65.119  72.091  1.00  0.00      PROB H
ATOM   3769  CA  ASP   238      61.207  64.639  71.699  1.00  0.00      PROB C
ATOM   3770  HA  ASP   238      61.672  63.968  71.001  1.00  0.00      PROB H
ATOM   3771  CB  ASP   238      61.626  66.053  71.258  1.00  0.00      PROB C
ATOM   3772  HB1 ASP   238      61.410  66.852  71.989  1.00  0.00      PROB H
ATOM   3773  HB2 ASP   238      61.125  66.284  70.310  1.00  0.00      PROB H
ATOM   3774  CG  ASP   238      63.106  66.039  70.909  1.00  0.00      PROB C
ATOM   3775  OD1 ASP   238      63.759  64.989  71.153  1.00  0.00      PROB O
ATOM   3776  OD2 ASP   238      63.600  67.073  70.386  1.00  0.00      PROB O
ATOM   3777  C   ASP   238      61.614  64.452  73.121  1.00  0.00      PROB C
ATOM   3778  O   ASP   238      61.412  65.326  73.957  1.00  0.00      PROB O
ATOM   3779  N   PRO   239      62.189  63.331  73.421  1.00  0.00      PROB N
ATOM   3780  CD  PRO   239      62.933  62.565  72.431  1.00  0.00      PROB C
ATOM   3781  HD1 PRO   239      63.433  62.992  71.565  1.00  0.00      PROB H
ATOM   3782  HD2 PRO   239      62.196  61.839  72.013  1.00  0.00      PROB H
ATOM   3783  CA  PRO   239      62.619  63.040  74.760  1.00  0.00      PROB C
ATOM   3784  HA  PRO   239      61.761  63.044  75.418  1.00  0.00      PROB H
ATOM   3785  CB  PRO   239      63.336  61.700  74.660  1.00  0.00      PROB C
ATOM   3786  HB1 PRO   239      62.591  60.875  74.699  1.00  0.00      PROB H
ATOM   3787  HB2 PRO   239      64.099  61.518  75.444  1.00  0.00      PROB H
ATOM   3788  CG  PRO   239      63.949  61.749  73.247  1.00  0.00      PROB C
ATOM   3789  HG1 PRO   239      64.925  62.278  73.266  1.00  0.00      PROB H
ATOM   3790  HG2 PRO   239      64.112  60.731  72.834  1.00  0.00      PROB H
ATOM   3791  C   PRO   239      63.563  64.099  75.258  1.00  0.00      PROB C
ATOM   3792  O   PRO   239      63.616  64.314  76.468  1.00  0.00      PROB O
ATOM   3793  N   ARG   240      64.340  64.747  74.361  1.00  0.00      PROB N
ATOM   3794  HN  ARG   240      64.255  64.573  73.376  1.00  0.00      PROB H
ATOM   3795  CA  ARG   240      65.329  65.695  74.798  1.00  0.00      PROB C
ATOM   3796  HA  ARG   240      66.014  65.202  75.476  1.00  0.00      PROB H
ATOM   3797  CB  ARG   240      66.107  66.283  73.604  1.00  0.00      PROB C
ATOM   3798  HB1 ARG   240      66.984  66.851  73.990  1.00  0.00      PROB H
ATOM   3799  HB2 ARG   240      65.484  66.973  72.989  1.00  0.00      PROB H
ATOM   3800  CG  ARG   240      66.619  65.180  72.671  1.00  0.00      PROB C
ATOM   3801  HG1 ARG   240      65.683  64.868  72.171  1.00  0.00      PROB H
ATOM   3802  HG2 ARG   240      66.804  64.218  73.122  1.00  0.00      PROB H
ATOM   3803  CD  ARG   240      67.450  65.656  71.477  1.00  0.00      PROB C
ATOM   3804  HD1 ARG   240      68.474  65.873  71.846  1.00  0.00      PROB H
ATOM   3805  HD2 ARG   240      67.064  66.602  71.036  1.00  0.00      PROB H
ATOM   3806  NE  ARG   240      67.477  64.525  70.504  1.00  0.00      PROB N
ATOM   3807  HE  ARG   240      68.177  63.820  70.627  1.00  0.00      PROB H
ATOM   3808  CZ  ARG   240      66.557  64.480  69.494  1.00  0.00      PROB C
ATOM   3809  NH1 ARG   240      65.732  65.543  69.277  1.00  0.00      PROB N
ATOM   3810 HH11 ARG   240      65.022  65.464  68.595  1.00  0.00      PROB H
ATOM   3811 HH12 ARG   240      65.350  66.002  70.088  1.00  0.00      PROB H
ATOM   3812  NH2 ARG   240      66.453  63.377  68.699  1.00  0.00      PROB N
ATOM   3813 HH21 ARG   240      67.097  62.643  68.858  1.00  0.00      PROB H
ATOM   3814 HH22 ARG   240      65.715  63.350  68.038  1.00  0.00      PROB H
ATOM   3815  C   ARG   240      64.648  66.793  75.519  1.00  0.00      PROB C
ATOM   3816  O   ARG   240      64.950  67.073  76.678  1.00  0.00      PROB O
ATOM   3817  N   THR   241      63.678  67.427  74.854  1.00  0.00      PROB N
ATOM   3818  HN  THR   241      63.425  67.172  73.921  1.00  0.00      PROB H
ATOM   3819  CA  THR   241      62.912  68.390  75.563  1.00  0.00      PROB C
ATOM   3820  HA  THR   241      63.293  68.613  76.550  1.00  0.00      PROB H
ATOM   3821  CB  THR   241      62.756  69.695  74.825  1.00  0.00      PROB C
ATOM   3822  HB  THR   241      62.103  70.382  75.409  1.00  0.00      PROB H
ATOM   3823  OG1 THR   241      62.162  69.500  73.551  1.00  0.00      PROB O
ATOM   3824  HG1 THR   241      61.574  68.735  73.693  1.00  0.00      PROB H
ATOM   3825  CG2 THR   241      64.150  70.319  74.653  1.00  0.00      PROB C
ATOM   3826 HG21 THR   241      64.766  69.707  73.959  1.00  0.00      PROB H
ATOM   3827 HG22 THR   241      64.673  70.367  75.630  1.00  0.00      PROB H
ATOM   3828 HG23 THR   241      64.061  71.342  74.231  1.00  0.00      PROB H
ATOM   3829  C   THR   241      61.612  67.700  75.705  1.00  0.00      PROB C
ATOM   3830  O   THR   241      60.842  67.654  74.748  1.00  0.00      PROB O
ATOM   3831  N   ARG   242      61.357  67.129  76.907  1.00  0.00      PROB N
ATOM   3832  HN  ARG   242      62.051  67.049  77.609  1.00  0.00      PROB H
ATOM   3833  CA  ARG   242      60.175  66.336  77.081  1.00  0.00      PROB C
ATOM   3834  HA  ARG   242      60.216  65.521  76.368  1.00  0.00      PROB H
ATOM   3835  CB  ARG   242      59.989  65.750  78.492  1.00  0.00      PROB C
ATOM   3836  HB1 ARG   242      60.723  64.932  78.630  1.00  0.00      PROB H
ATOM   3837  HB2 ARG   242      58.991  65.245  78.521  1.00  0.00      PROB H
ATOM   3838  CG  ARG   242      60.007  66.791  79.607  1.00  0.00      PROB C
ATOM   3839  HG1 ARG   242      59.525  66.294  80.485  1.00  0.00      PROB H
ATOM   3840  HG2 ARG   242      59.387  67.656  79.471  1.00  0.00      PROB H
ATOM   3841  CD  ARG   242      61.429  67.107  80.071  1.00  0.00      PROB C
ATOM   3842  HD1 ARG   242      61.255  67.625  81.024  1.00  0.00      PROB H
ATOM   3843  HD2 ARG   242      62.060  67.667  79.362  1.00  0.00      PROB H
ATOM   3844  NE  ARG   242      62.038  65.842  80.571  1.00  0.00      PROB N
ATOM   3845  HE  ARG   242      61.529  65.295  81.230  1.00  0.00      PROB H
ATOM   3846  CZ  ARG   242      63.077  65.276  79.893  1.00  0.00      PROB C
ATOM   3847  NH1 ARG   242      63.537  65.859  78.748  1.00  0.00      PROB N
ATOM   3848 HH11 ARG   242      63.719  66.835  78.756  1.00  0.00      PROB H
ATOM   3849 HH12 ARG   242      64.064  65.327  78.073  1.00  0.00      PROB H
ATOM   3850  NH2 ARG   242      63.663  64.138  80.366  1.00  0.00      PROB N
ATOM   3851 HH21 ARG   242      63.276  63.641  81.128  1.00  0.00      PROB H
ATOM   3852 HH22 ARG   242      64.399  63.764  79.806  1.00  0.00      PROB H
ATOM   3853  C   ARG   242      59.014  67.208  76.721  1.00  0.00      PROB C
ATOM   3854  O   ARG   242      58.615  68.095  77.473  1.00  0.00      PROB O
ATOM   3855  N   GLY   243      58.459  66.947  75.517  1.00  0.00      PROB N
ATOM   3856  HN  GLY   243      58.878  66.259  74.918  1.00  0.00      PROB H
ATOM   3857  CA  GLY   243      57.425  67.731  74.910  1.00  0.00      PROB C
ATOM   3858  HA1 GLY   243      57.762  68.754  74.827  1.00  0.00      PROB H
ATOM   3859  HA2 GLY   243      56.505  67.589  75.458  1.00  0.00      PROB H
ATOM   3860  C   GLY   243      57.256  67.167  73.531  1.00  0.00      PROB C
ATOM   3861  O   GLY   243      57.857  66.156  73.173  1.00  0.00      PROB O
ATOM   3862  N   ALA   244      56.405  67.823  72.728  1.00  0.00      PROB N
ATOM   3863  HN  ALA   244      55.921  68.622  73.058  1.00  0.00      PROB H
ATOM   3864  CA  ALA   244      55.940  67.258  71.499  1.00  0.00      PROB C
ATOM   3865  HA  ALA   244      55.609  66.253  71.744  1.00  0.00      PROB H
ATOM   3866  CB  ALA   244      54.686  67.994  70.995  1.00  0.00      PROB C
ATOM   3867  HB1 ALA   244      54.971  68.993  70.615  1.00  0.00      PROB H
ATOM   3868  HB2 ALA   244      53.953  68.094  71.826  1.00  0.00      PROB H
ATOM   3869  HB3 ALA   244      54.190  67.421  70.180  1.00  0.00      PROB H
ATOM   3870  C   ALA   244      56.802  67.066  70.284  1.00  0.00      PROB C
ATOM   3871  O   ALA   244      56.953  65.938  69.824  1.00  0.00      PROB O
ATOM   3872  N   LEU   245      57.409  68.133  69.744  1.00  0.00      PROB N
ATOM   3873  HN  LEU   245      57.369  69.013  70.208  1.00  0.00      PROB H
ATOM   3874  CA  LEU   245      58.107  68.079  68.478  1.00  0.00      PROB C
ATOM   3875  HA  LEU   245      58.722  68.964  68.436  1.00  0.00      PROB H
ATOM   3876  CB  LEU   245      59.024  66.848  68.306  1.00  0.00      PROB C
ATOM   3877  HB1 LEU   245      58.489  65.880  68.297  1.00  0.00      PROB H
ATOM   3878  HB2 LEU   245      59.745  66.849  69.130  1.00  0.00      PROB H
ATOM   3879  CG  LEU   245      59.765  66.797  66.960  1.00  0.00      PROB C
ATOM   3880  HG  LEU   245      59.050  66.808  66.118  1.00  0.00      PROB H
ATOM   3881  CD1 LEU   245      60.696  68.008  66.788  1.00  0.00      PROB C
ATOM   3882 HD11 LEU   245      61.448  68.039  67.605  1.00  0.00      PROB H
ATOM   3883 HD12 LEU   245      60.124  68.954  66.770  1.00  0.00      PROB H
ATOM   3884 HD13 LEU   245      61.239  67.925  65.819  1.00  0.00      PROB H
ATOM   3885  CD2 LEU   245      60.505  65.460  66.793  1.00  0.00      PROB C
ATOM   3886 HD21 LEU   245      60.408  64.824  67.693  1.00  0.00      PROB H
ATOM   3887 HD22 LEU   245      61.591  65.663  66.657  1.00  0.00      PROB H
ATOM   3888 HD23 LEU   245      60.173  64.928  65.877  1.00  0.00      PROB H
ATOM   3889  C   LEU   245      57.164  68.166  67.311  1.00  0.00      PROB C
ATOM   3890  O   LEU   245      57.575  68.594  66.233  1.00  0.00      PROB O
ATOM   3891  N   TRP   246      55.880  67.790  67.479  1.00  0.00      PROB N
ATOM   3892  HN  TRP   246      55.614  67.229  68.260  1.00  0.00      PROB H
ATOM   3893  CA  TRP   246      54.903  68.012  66.441  1.00  0.00      PROB C
ATOM   3894  HA  TRP   246      54.631  69.057  66.484  1.00  0.00      PROB H
ATOM   3895  CB  TRP   246      55.315  67.671  64.991  1.00  0.00      PROB C
ATOM   3896  HB1 TRP   246      56.097  68.347  64.597  1.00  0.00      PROB H
ATOM   3897  HB2 TRP   246      54.455  67.913  64.325  1.00  0.00      PROB H
ATOM   3898  CG  TRP   246      55.711  66.245  64.682  1.00  0.00      PROB C
ATOM   3899  CD1 TRP   246      56.958  65.707  64.569  1.00  0.00      PROB C
ATOM   3900  HD1 TRP   246      57.867  66.295  64.566  1.00  0.00      PROB H
ATOM   3901  NE1 TRP   246      56.869  64.381  64.221  1.00  0.00      PROB N
ATOM   3902  HE1 TRP   246      57.571  63.745  63.945  1.00  0.00      PROB H
ATOM   3903  CE2 TRP   246      55.535  64.042  64.129  1.00  0.00      PROB C
ATOM   3904  CD2 TRP   246      54.783  65.183  64.412  1.00  0.00      PROB C
ATOM   3905  CE3 TRP   246      53.419  65.159  64.395  1.00  0.00      PROB C
ATOM   3906  HE3 TRP   246      52.825  66.037  64.533  1.00  0.00      PROB H
ATOM   3907  CZ3 TRP   246      52.813  63.960  64.093  1.00  0.00      PROB C
ATOM   3908  HZ3 TRP   246      51.753  63.968  64.130  1.00  0.00      PROB H
ATOM   3909  CZ2 TRP   246      54.931  62.857  63.824  1.00  0.00      PROB C
ATOM   3910  HZ2 TRP   246      55.507  61.964  63.628  1.00  0.00      PROB H
ATOM   3911  CH2 TRP   246      53.555  62.829  63.813  1.00  0.00      PROB C
ATOM   3912  HH2 TRP   246      53.043  61.899  63.593  1.00  0.00      PROB H
ATOM   3913  C   TRP   246      53.685  67.231  66.766  1.00  0.00      PROB C
ATOM   3914  O   TRP   246      53.747  66.190  67.420  1.00  0.00      PROB O
ATOM   3915  N   VAL   247      52.526  67.748  66.329  1.00  0.00      PROB N
ATOM   3916  HN  VAL   247      52.465  68.630  65.871  1.00  0.00      PROB H
ATOM   3917  CA  VAL   247      51.311  67.034  66.533  1.00  0.00      PROB C
ATOM   3918  HA  VAL   247      51.494  65.971  66.606  1.00  0.00      PROB H
ATOM   3919  CB  VAL   247      50.525  67.505  67.723  1.00  0.00      PROB C
ATOM   3920  HB  VAL   247      49.588  66.900  67.813  1.00  0.00      PROB H
ATOM   3921  CG1 VAL   247      51.368  67.236  68.983  1.00  0.00      PROB C
ATOM   3922 HG11 VAL   247      52.253  67.901  69.009  1.00  0.00      PROB H
ATOM   3923 HG12 VAL   247      51.724  66.195  69.010  1.00  0.00      PROB H
ATOM   3924 HG13 VAL   247      50.755  67.423  69.875  1.00  0.00      PROB H
ATOM   3925  CG2 VAL   247      50.154  68.984  67.528  1.00  0.00      PROB C
ATOM   3926 HG21 VAL   247      50.562  69.451  66.634  1.00  0.00      PROB H
ATOM   3927 HG22 VAL   247      50.559  69.534  68.394  1.00  0.00      PROB H
ATOM   3928 HG23 VAL   247      49.049  69.107  67.521  1.00  0.00      PROB H
ATOM   3929  C   VAL   247      50.482  67.254  65.295  1.00  0.00      PROB C
ATOM   3930  O   VAL   247      50.503  68.340  64.721  1.00  0.00      PROB O
ATOM   3931  N   VAL   248      49.737  66.224  64.831  1.00  0.00      PROB N
ATOM   3932  HN  VAL   248      49.763  65.310  65.252  1.00  0.00      PROB H
ATOM   3933  CA  VAL   248      48.948  66.402  63.639  1.00  0.00      PROB C
ATOM   3934  HA  VAL   248      49.038  67.402  63.242  1.00  0.00      PROB H
ATOM   3935  CB  VAL   248      49.285  65.457  62.528  1.00  0.00      PROB C
ATOM   3936  HB  VAL   248      48.951  64.475  62.638  1.00  0.00      PROB H
ATOM   3937  CG1 VAL   248      48.218  65.622  61.434  1.00  0.00      PROB C
ATOM   3938 HG11 VAL   248      48.209  66.670  61.074  1.00  0.00      PROB H
ATOM   3939 HG12 VAL   248      47.192  65.313  61.707  1.00  0.00      PROB H
ATOM   3940 HG13 VAL   248      48.494  64.890  60.659  1.00  0.00      PROB H
ATOM   3941  CG2 VAL   248      50.717  65.754  62.044  1.00  0.00      PROB C
ATOM   3942 HG21 VAL   248      51.437  65.784  62.874  1.00  0.00      PROB H
ATOM   3943 HG22 VAL   248      50.723  66.744  61.542  1.00  0.00      PROB H
ATOM   3944 HG23 VAL   248      51.042  64.994  61.309  1.00  0.00      PROB H
ATOM   3945  C   VAL   248      47.511  66.196  63.977  1.00  0.00      PROB C
ATOM   3946  O   VAL   248      47.167  65.323  64.772  1.00  0.00      PROB O
ATOM   3947  N   GLU   249      46.628  67.026  63.384  1.00  0.00      PROB N
ATOM   3948  HN  GLU   249      46.934  67.780  62.797  1.00  0.00      PROB H
ATOM   3949  CA  GLU   249      45.229  66.876  63.648  1.00  0.00      PROB C
ATOM   3950  HA  GLU   249      45.016  65.872  63.994  1.00  0.00      PROB H
ATOM   3951  CB  GLU   249      44.652  67.890  64.655  1.00  0.00      PROB C
ATOM   3952  HB1 GLU   249      43.599  67.475  64.752  1.00  0.00      PROB H
ATOM   3953  HB2 GLU   249      44.231  68.845  64.438  1.00  0.00      PROB H
ATOM   3954  CG  GLU   249      45.088  67.681  66.105  1.00  0.00      PROB C
ATOM   3955  HG1 GLU   249      46.168  67.894  66.240  1.00  0.00      PROB H
ATOM   3956  HG2 GLU   249      44.872  66.648  66.438  1.00  0.00      PROB H
ATOM   3957  CD  GLU   249      44.290  68.659  66.956  1.00  0.00      PROB C
ATOM   3958  OE1 GLU   249      44.556  69.887  66.859  1.00  0.00      PROB O
ATOM   3959  OE2 GLU   249      43.393  68.188  67.707  1.00  0.00      PROB O
ATOM   3960  C   GLU   249      44.451  67.063  62.375  1.00  0.00      PROB C
ATOM   3961  O   GLU   249      44.935  67.680  61.428  1.00  0.00      PROB O
ATOM   3962  N   GLN   250      43.213  66.509  62.328  1.00  0.00      PROB N
ATOM   3963  HN  GLN   250      42.810  66.069  63.130  1.00  0.00      PROB H
ATOM   3964  CA  GLN   250      42.351  66.625  61.177  1.00  0.00      PROB C
ATOM   3965  HA  GLN   250      42.715  67.397  60.511  1.00  0.00      PROB H
ATOM   3966  CB  GLN   250      42.166  65.297  60.420  1.00  0.00      PROB C
ATOM   3967  HB1 GLN   250      41.798  64.523  61.138  1.00  0.00      PROB H
ATOM   3968  HB2 GLN   250      43.186  64.998  60.092  1.00  0.00      PROB H
ATOM   3969  CG  GLN   250      41.252  65.426  59.202  1.00  0.00      PROB C
ATOM   3970  HG1 GLN   250      41.675  66.134  58.463  1.00  0.00      PROB H
ATOM   3971  HG2 GLN   250      40.233  65.765  59.484  1.00  0.00      PROB H
ATOM   3972  CD  GLN   250      41.063  64.045  58.589  1.00  0.00      PROB C
ATOM   3973  OE1 GLN   250      41.728  63.081  58.964  1.00  0.00      PROB O
ATOM   3974  NE2 GLN   250      40.118  63.943  57.617  1.00  0.00      PROB N
ATOM   3975 HE21 GLN   250      39.544  64.738  57.425  1.00  0.00      PROB H
ATOM   3976 HE22 GLN   250      39.858  63.043  57.280  1.00  0.00      PROB H
ATOM   3977  C   GLN   250      41.001  67.042  61.653  1.00  0.00      PROB C
ATOM   3978  O   GLN   250      40.579  66.696  62.756  1.00  0.00      PROB O
ATOM   3979  N   LEU   251      40.297  67.839  60.824  1.00  0.00      PROB N
ATOM   3980  HN  LEU   251      40.692  68.214  59.984  1.00  0.00      PROB H
ATOM   3981  CA  LEU   251      38.981  68.269  61.179  1.00  0.00      PROB C
ATOM   3982  HA  LEU   251      38.517  67.537  61.826  1.00  0.00      PROB H
ATOM   3983  CB  LEU   251      38.915  69.682  61.787  1.00  0.00      PROB C
ATOM   3984  HB1 LEU   251      37.829  69.834  62.024  1.00  0.00      PROB H
ATOM   3985  HB2 LEU   251      39.189  70.522  61.198  1.00  0.00      PROB H
ATOM   3986  CG  LEU   251      39.502  69.778  63.201  1.00  0.00      PROB C
ATOM   3987  HG  LEU   251      40.596  69.562  63.135  1.00  0.00      PROB H
ATOM   3988  CD1 LEU   251      39.348  71.195  63.777  1.00  0.00      PROB C
ATOM   3989 HD11 LEU   251      38.432  71.667  63.367  1.00  0.00      PROB H
ATOM   3990 HD12 LEU   251      40.207  71.839  63.495  1.00  0.00      PROB H
ATOM   3991 HD13 LEU   251      39.201  71.204  64.874  1.00  0.00      PROB H
ATOM   3992  CD2 LEU   251      38.885  68.697  64.097  1.00  0.00      PROB C
ATOM   3993 HD21 LEU   251      39.501  67.808  64.259  1.00  0.00      PROB H
ATOM   3994 HD22 LEU   251      37.904  68.360  63.703  1.00  0.00      PROB H
ATOM   3995 HD23 LEU   251      38.637  69.118  65.095  1.00  0.00      PROB H
ATOM   3996  C   LEU   251      38.131  68.320  59.951  1.00  0.00      PROB C
ATOM   3997  O   LEU   251      38.616  68.277  58.823  1.00  0.00      PROB O
ATOM   3998  N   ARG   252      36.806  68.371  60.183  1.00  0.00      PROB N
ATOM   3999  HN  ARG   252      36.422  68.440  61.106  1.00  0.00      PROB H
ATOM   4000  CA  ARG   252      35.826  68.564  59.160  1.00  0.00      PROB C
ATOM   4001  HA  ARG   252      36.233  69.232  58.411  1.00  0.00      PROB H
ATOM   4002  CB  ARG   252      35.294  67.277  58.503  1.00  0.00      PROB C
ATOM   4003  HB1 ARG   252      34.369  67.476  57.915  1.00  0.00      PROB H
ATOM   4004  HB2 ARG   252      35.040  66.533  59.290  1.00  0.00      PROB H
ATOM   4005  CG  ARG   252      36.308  66.693  57.520  1.00  0.00      PROB C
ATOM   4006  HG1 ARG   252      37.185  66.311  58.087  1.00  0.00      PROB H
ATOM   4007  HG2 ARG   252      36.669  67.536  56.886  1.00  0.00      PROB H
ATOM   4008  CD  ARG   252      35.772  65.584  56.615  1.00  0.00      PROB C
ATOM   4009  HD1 ARG   252      34.866  65.943  56.068  1.00  0.00      PROB H
ATOM   4010  HD2 ARG   252      35.502  64.710  57.251  1.00  0.00      PROB H
ATOM   4011  NE  ARG   252      36.844  65.303  55.617  1.00  0.00      PROB N
ATOM   4012  HE  ARG   252      37.190  66.051  55.059  1.00  0.00      PROB H
ATOM   4013  CZ  ARG   252      37.134  64.024  55.241  1.00  0.00      PROB C
ATOM   4014  NH1 ARG   252      36.427  62.977  55.758  1.00  0.00      PROB N
ATOM   4015 HH11 ARG   252      35.565  63.123  56.225  1.00  0.00      PROB H
ATOM   4016 HH12 ARG   252      36.525  62.072  55.341  1.00  0.00      PROB H
ATOM   4017  NH2 ARG   252      38.136  63.792  54.344  1.00  0.00      PROB N
ATOM   4018 HH21 ARG   252      38.358  64.541  53.727  1.00  0.00      PROB H
ATOM   4019 HH22 ARG   252      38.083  62.912  53.854  1.00  0.00      PROB H
ATOM   4020  C   ARG   252      34.690  69.275  59.837  1.00  0.00      PROB C
ATOM   4021  O   ARG   252      34.776  69.537  61.035  1.00  0.00      PROB O
ATOM   4022  N   PRO   253      33.666  69.685  59.138  1.00  0.00      PROB N
ATOM   4023  CD  PRO   253      33.825  70.231  57.801  1.00  0.00      PROB C
ATOM   4024  HD1 PRO   253      33.666  69.429  57.046  1.00  0.00      PROB H
ATOM   4025  HD2 PRO   253      34.823  70.704  57.632  1.00  0.00      PROB H
ATOM   4026  CA  PRO   253      32.551  70.275  59.832  1.00  0.00      PROB C
ATOM   4027  HA  PRO   253      32.955  71.023  60.471  1.00  0.00      PROB H
ATOM   4028  CB  PRO   253      31.690  70.925  58.753  1.00  0.00      PROB C
ATOM   4029  HB1 PRO   253      31.065  71.757  59.089  1.00  0.00      PROB H
ATOM   4030  HB2 PRO   253      31.016  70.157  58.319  1.00  0.00      PROB H
ATOM   4031  CG  PRO   253      32.714  71.287  57.659  1.00  0.00      PROB C
ATOM   4032  HG1 PRO   253      32.324  71.430  56.637  1.00  0.00      PROB H
ATOM   4033  HG2 PRO   253      33.297  72.158  57.988  1.00  0.00      PROB H
ATOM   4034  C   PRO   253      31.909  69.188  60.599  1.00  0.00      PROB C
ATOM   4035  O   PRO   253      31.270  69.445  61.618  1.00  0.00      PROB O
ATOM   4036  N   GLU   254      32.047  67.961  60.080  1.00  0.00      PROB N
ATOM   4037  HN  GLU   254      32.505  67.839  59.211  1.00  0.00      PROB H
ATOM   4038  CA  GLU   254      31.633  66.818  60.811  1.00  0.00      PROB C
ATOM   4039  HA  GLU   254      30.718  67.002  61.364  1.00  0.00      PROB H
ATOM   4040  CB  GLU   254      31.565  65.548  59.948  1.00  0.00      PROB C
ATOM   4041  HB1 GLU   254      31.349  64.695  60.605  1.00  0.00      PROB H
ATOM   4042  HB2 GLU   254      32.562  65.391  59.472  1.00  0.00      PROB H
ATOM   4043  CG  GLU   254      30.544  65.628  58.810  1.00  0.00      PROB C
ATOM   4044  HG1 GLU   254      30.784  64.912  58.001  1.00  0.00      PROB H
ATOM   4045  HG2 GLU   254      30.482  66.651  58.392  1.00  0.00      PROB H
ATOM   4046  CD  GLU   254      29.176  65.260  59.362  1.00  0.00      PROB C
ATOM   4047  OE1 GLU   254      28.642  66.034  60.200  1.00  0.00      PROB O
ATOM   4048  OE2 GLU   254      28.648  64.192  58.953  1.00  0.00      PROB O
ATOM   4049  C   GLU   254      32.796  66.675  61.724  1.00  0.00      PROB C
ATOM   4050  O   GLU   254      33.854  67.219  61.432  1.00  0.00      PROB O
ATOM   4051  N   ARG   255      32.650  65.956  62.842  1.00  0.00      PROB N
ATOM   4052  HN  ARG   255      31.781  65.513  63.061  1.00  0.00      PROB H
ATOM   4053  CA  ARG   255      33.707  65.853  63.807  1.00  0.00      PROB C
ATOM   4054  HA  ARG   255      33.452  65.072  64.510  1.00  0.00      PROB H
ATOM   4055  CB  ARG   255      35.126  65.635  63.239  1.00  0.00      PROB C
ATOM   4056  HB1 ARG   255      35.787  65.502  64.137  1.00  0.00      PROB H
ATOM   4057  HB2 ARG   255      35.553  66.522  62.728  1.00  0.00      PROB H
ATOM   4058  CG  ARG   255      35.323  64.379  62.394  1.00  0.00      PROB C
ATOM   4059  HG1 ARG   255      34.758  64.509  61.443  1.00  0.00      PROB H
ATOM   4060  HG2 ARG   255      34.858  63.532  62.940  1.00  0.00      PROB H
ATOM   4061  CD  ARG   255      36.799  64.130  62.072  1.00  0.00      PROB C
ATOM   4062  HD1 ARG   255      37.425  64.044  62.993  1.00  0.00      PROB H
ATOM   4063  HD2 ARG   255      37.200  64.987  61.482  1.00  0.00      PROB H
ATOM   4064  NE  ARG   255      36.889  62.898  61.245  1.00  0.00      PROB N
ATOM   4065  HE  ARG   255      37.098  62.922  60.278  1.00  0.00      PROB H
ATOM   4066  CZ  ARG   255      36.769  61.673  61.834  1.00  0.00      PROB C
ATOM   4067  NH1 ARG   255      36.487  61.583  63.166  1.00  0.00      PROB N
ATOM   4068 HH11 ARG   255      36.366  62.399  63.716  1.00  0.00      PROB H
ATOM   4069 HH12 ARG   255      36.339  60.665  63.561  1.00  0.00      PROB H
ATOM   4070  NH2 ARG   255      36.922  60.541  61.088  1.00  0.00      PROB N
ATOM   4071 HH21 ARG   255      36.910  60.529  60.089  1.00  0.00      PROB H
ATOM   4072 HH22 ARG   255      36.738  59.684  61.569  1.00  0.00      PROB H
ATOM   4073  C   ARG   255      33.767  67.128  64.572  1.00  0.00      PROB C
ATOM   4074  O   ARG   255      34.470  67.220  65.576  1.00  0.00      PROB O
ATOM   4075  N   LEU   256      33.020  68.154  64.132  1.00  0.00      PROB N
ATOM   4076  HN  LEU   256      32.547  68.152  63.257  1.00  0.00      PROB H
ATOM   4077  CA  LEU   256      33.006  69.361  64.898  1.00  0.00      PROB C
ATOM   4078  HA  LEU   256      34.014  69.625  65.192  1.00  0.00      PROB H
ATOM   4079  CB  LEU   256      32.298  70.539  64.211  1.00  0.00      PROB C
ATOM   4080  HB1 LEU   256      32.230  71.393  64.924  1.00  0.00      PROB H
ATOM   4081  HB2 LEU   256      31.260  70.250  63.931  1.00  0.00      PROB H
ATOM   4082  CG  LEU   256      33.017  71.073  62.964  1.00  0.00      PROB C
ATOM   4083  HG  LEU   256      33.134  70.234  62.324  1.00  0.00      PROB H
ATOM   4084  CD1 LEU   256      32.300  72.320  62.417  1.00  0.00      PROB C
ATOM   4085 HD11 LEU   256      32.224  73.100  63.202  1.00  0.00      PROB H
ATOM   4086 HD12 LEU   256      31.289  72.046  62.050  1.00  0.00      PROB H
ATOM   4087 HD13 LEU   256      32.899  72.721  61.581  1.00  0.00      PROB H
ATOM   4088  CD2 LEU   256      34.513  71.301  63.227  1.00  0.00      PROB C
ATOM   4089 HD21 LEU   256      35.042  70.345  63.430  1.00  0.00      PROB H
ATOM   4090 HD22 LEU   256      34.657  71.974  64.097  1.00  0.00      PROB H
ATOM   4091 HD23 LEU   256      34.989  71.769  62.339  1.00  0.00      PROB H
ATOM   4092  C   LEU   256      32.254  69.101  66.155  1.00  0.00      PROB C
ATOM   4093  O   LEU   256      32.643  69.558  67.231  1.00  0.00      PROB O
ATOM   4094  N   ARG   257      31.152  68.332  66.053  1.00  0.00      PROB N
ATOM   4095  HN  ARG   257      30.912  67.863  65.211  1.00  0.00      PROB H
ATOM   4096  CA  ARG   257      30.306  68.186  67.197  1.00  0.00      PROB C
ATOM   4097  HA  ARG   257      30.667  68.770  68.033  1.00  0.00      PROB H
ATOM   4098  CB  ARG   257      28.845  68.615  66.943  1.00  0.00      PROB C
ATOM   4099  HB1 ARG   257      28.436  68.024  66.089  1.00  0.00      PROB H
ATOM   4100  HB2 ARG   257      28.859  69.680  66.617  1.00  0.00      PROB H
ATOM   4101  CG  ARG   257      27.932  68.469  68.166  1.00  0.00      PROB C
ATOM   4102  HG1 ARG   257      28.324  69.046  69.032  1.00  0.00      PROB H
ATOM   4103  HG2 ARG   257      27.822  67.392  68.423  1.00  0.00      PROB H
ATOM   4104  CD  ARG   257      26.457  68.781  67.913  1.00  0.00      PROB C
ATOM   4105  HD1 ARG   257      26.051  68.189  67.060  1.00  0.00      PROB H
ATOM   4106  HD2 ARG   257      26.389  69.870  67.673  1.00  0.00      PROB H
ATOM   4107  NE  ARG   257      25.726  68.441  69.166  1.00  0.00      PROB N
ATOM   4108  HE  ARG   257      26.117  67.833  69.850  1.00  0.00      PROB H
ATOM   4109  CZ  ARG   257      24.578  69.096  69.506  1.00  0.00      PROB C
ATOM   4110  NH1 ARG   257      24.093  70.095  68.712  1.00  0.00      PROB N
ATOM   4111 HH11 ARG   257      24.527  70.262  67.840  1.00  0.00      PROB H
ATOM   4112 HH12 ARG   257      23.260  70.579  68.976  1.00  0.00      PROB H
ATOM   4113  NH2 ARG   257      23.915  68.748  70.648  1.00  0.00      PROB N
ATOM   4114 HH21 ARG   257      24.106  67.892  71.124  1.00  0.00      PROB H
ATOM   4115 HH22 ARG   257      23.048  69.177  70.879  1.00  0.00      PROB H
ATOM   4116  C   ARG   257      30.266  66.771  67.681  1.00  0.00      PROB C
ATOM   4117  O   ARG   257      30.575  65.828  66.953  1.00  0.00      PROB O
ATOM   4118  N   GLY   258      29.903  66.624  68.975  1.00  0.00      PROB N
ATOM   4119  HN  GLY   258      29.850  67.420  69.569  1.00  0.00      PROB H
ATOM   4120  CA  GLY   258      29.720  65.365  69.635  1.00  0.00      PROB C
ATOM   4121  HA1 GLY   258      30.603  64.758  69.486  1.00  0.00      PROB H
ATOM   4122  HA2 GLY   258      28.801  64.912  69.296  1.00  0.00      PROB H
ATOM   4123  C   GLY   258      29.619  65.666  71.097  1.00  0.00      PROB C
ATOM   4124  O   GLY   258      30.225  66.617  71.587  1.00  0.00      PROB O
ATOM   4125  N   ASP   259      28.844  64.851  71.838  1.00  0.00      PROB N
ATOM   4126  HN  ASP   259      28.477  63.993  71.498  1.00  0.00      PROB H
ATOM   4127  CA  ASP   259      28.686  65.075  73.248  1.00  0.00      PROB C
ATOM   4128  HA  ASP   259      28.835  66.127  73.454  1.00  0.00      PROB H
ATOM   4129  CB  ASP   259      27.340  64.572  73.799  1.00  0.00      PROB C
ATOM   4130  HB1 ASP   259      27.262  63.476  73.882  1.00  0.00      PROB H
ATOM   4131  HB2 ASP   259      26.526  64.931  73.140  1.00  0.00      PROB H
ATOM   4132  CG  ASP   259      27.098  65.223  75.155  1.00  0.00      PROB C
ATOM   4133  OD1 ASP   259      27.594  66.364  75.354  1.00  0.00      PROB O
ATOM   4134  OD2 ASP   259      26.409  64.598  76.004  1.00  0.00      PROB O
ATOM   4135  C   ASP   259      29.774  64.314  73.938  1.00  0.00      PROB C
ATOM   4136  O   ASP   259      30.628  63.703  73.297  1.00  0.00      PROB O
ATOM   4137  N   GLY   260      29.774  64.352  75.284  1.00  0.00      PROB N
ATOM   4138  HN  GLY   260      29.114  64.926  75.780  1.00  0.00      PROB H
ATOM   4139  CA  GLY   260      30.755  63.656  76.061  1.00  0.00      PROB C
ATOM   4140  HA1 GLY   260      31.605  63.350  75.467  1.00  0.00      PROB H
ATOM   4141  HA2 GLY   260      30.260  62.851  76.584  1.00  0.00      PROB H
ATOM   4142  C   GLY   260      31.226  64.643  77.065  1.00  0.00      PROB C
ATOM   4143  O   GLY   260      30.691  65.747  77.146  1.00  0.00      PROB O
ATOM   4144  N   ASP   261      32.252  64.293  77.861  1.00  0.00      PROB N
ATOM   4145  HN  ASP   261      32.685  63.396  77.896  1.00  0.00      PROB H
ATOM   4146  CA  ASP   261      32.586  65.260  78.852  1.00  0.00      PROB C
ATOM   4147  HA  ASP   261      32.222  66.252  78.616  1.00  0.00      PROB H
ATOM   4148  CB  ASP   261      32.048  64.887  80.242  1.00  0.00      PROB C
ATOM   4149  HB1 ASP   261      32.356  65.602  81.028  1.00  0.00      PROB H
ATOM   4150  HB2 ASP   261      32.359  63.859  80.527  1.00  0.00      PROB H
ATOM   4151  CG  ASP   261      30.529  64.935  80.161  1.00  0.00      PROB C
ATOM   4152  OD1 ASP   261      29.997  65.925  79.590  1.00  0.00      PROB O
ATOM   4153  OD2 ASP   261      29.881  63.971  80.650  1.00  0.00      PROB O
ATOM   4154  C   ASP   261      34.065  65.444  78.974  1.00  0.00      PROB C
ATOM   4155  O   ASP   261      34.831  64.486  79.069  1.00  0.00      PROB O
ATOM   4156  N   ARG   262      34.482  66.723  78.931  1.00  0.00      PROB N
ATOM   4157  HN  ARG   262      33.800  67.407  78.717  1.00  0.00      PROB H
ATOM   4158  CA  ARG   262      35.831  67.165  79.131  1.00  0.00      PROB C
ATOM   4159  HA  ARG   262      36.507  66.518  78.585  1.00  0.00      PROB H
ATOM   4160  CB  ARG   262      36.047  68.641  78.755  1.00  0.00      PROB C
ATOM   4161  HB1 ARG   262      35.353  69.286  79.340  1.00  0.00      PROB H
ATOM   4162  HB2 ARG   262      35.782  68.753  77.678  1.00  0.00      PROB H
ATOM   4163  CG  ARG   262      37.491  69.106  78.966  1.00  0.00      PROB C
ATOM   4164  HG1 ARG   262      38.161  68.460  78.351  1.00  0.00      PROB H
ATOM   4165  HG2 ARG   262      37.790  68.972  80.031  1.00  0.00      PROB H
ATOM   4166  CD  ARG   262      37.730  70.582  78.638  1.00  0.00      PROB C
ATOM   4167  HD1 ARG   262      37.075  71.194  79.306  1.00  0.00      PROB H
ATOM   4168  HD2 ARG   262      37.495  70.793  77.570  1.00  0.00      PROB H
ATOM   4169  NE  ARG   262      39.170  70.866  78.899  1.00  0.00      PROB N
ATOM   4170  HE  ARG   262      39.782  70.109  79.102  1.00  0.00      PROB H
ATOM   4171  CZ  ARG   262      39.603  72.153  79.046  1.00  0.00      PROB C
ATOM   4172  NH1 ARG   262      38.717  73.187  78.944  1.00  0.00      PROB N
ATOM   4173 HH11 ARG   262      37.736  73.028  78.941  1.00  0.00      PROB H
ATOM   4174 HH12 ARG   262      39.029  74.145  78.976  1.00  0.00      PROB H
ATOM   4175  NH2 ARG   262      40.918  72.407  79.305  1.00  0.00      PROB N
ATOM   4176 HH21 ARG   262      41.507  71.641  79.532  1.00  0.00      PROB H
ATOM   4177 HH22 ARG   262      41.136  73.298  79.702  1.00  0.00      PROB H
ATOM   4178  C   ARG   262      36.156  67.022  80.587  1.00  0.00      PROB C
ATOM   4179  O   ARG   262      37.312  66.819  80.956  1.00  0.00      PROB O
ATOM   4180  N   ARG   263      35.118  67.104  81.447  1.00  0.00      PROB N
ATOM   4181  HN  ARG   263      34.192  67.080  81.091  1.00  0.00      PROB H
ATOM   4182  CA  ARG   263      35.281  67.151  82.877  1.00  0.00      PROB C
ATOM   4183  HA  ARG   263      35.774  68.069  83.164  1.00  0.00      PROB H
ATOM   4184  CB  ARG   263      33.961  66.932  83.625  1.00  0.00      PROB C
ATOM   4185  HB1 ARG   263      34.137  66.855  84.724  1.00  0.00      PROB H
ATOM   4186  HB2 ARG   263      33.514  65.966  83.285  1.00  0.00      PROB H
ATOM   4187  CG  ARG   263      32.887  67.982  83.366  1.00  0.00      PROB C
ATOM   4188  HG1 ARG   263      32.711  68.068  82.271  1.00  0.00      PROB H
ATOM   4189  HG2 ARG   263      33.248  68.957  83.765  1.00  0.00      PROB H
ATOM   4190  CD  ARG   263      31.557  67.617  84.026  1.00  0.00      PROB C
ATOM   4191  HD1 ARG   263      31.646  67.411  85.116  1.00  0.00      PROB H
ATOM   4192  HD2 ARG   263      31.167  66.676  83.567  1.00  0.00      PROB H
ATOM   4193  NE  ARG   263      30.593  68.705  83.710  1.00  0.00      PROB N
ATOM   4194  HE  ARG   263      29.887  68.576  83.013  1.00  0.00      PROB H
ATOM   4195  CZ  ARG   263      30.486  69.771  84.554  1.00  0.00      PROB C
ATOM   4196  NH1 ARG   263      31.258  69.828  85.677  1.00  0.00      PROB N
ATOM   4197 HH11 ARG   263      31.781  69.018  85.906  1.00  0.00      PROB H
ATOM   4198 HH12 ARG   263      30.966  70.457  86.388  1.00  0.00      PROB H
ATOM   4199  NH2 ARG   263      29.609  70.777  84.273  1.00  0.00      PROB N
ATOM   4200 HH21 ARG   263      29.008  70.677  83.486  1.00  0.00      PROB H
ATOM   4201 HH22 ARG   263      29.482  71.527  84.908  1.00  0.00      PROB H
ATOM   4202  C   ARG   263      36.141  66.007  83.300  1.00  0.00      PROB C
ATOM   4203  O   ARG   263      37.135  66.203  83.997  1.00  0.00      PROB O
ATOM   4204  N   GLU   264      35.809  64.774  82.878  1.00  0.00      PROB N
ATOM   4205  HN  GLU   264      35.053  64.557  82.271  1.00  0.00      PROB H
ATOM   4206  CA  GLU   264      36.622  63.692  83.342  1.00  0.00      PROB C
ATOM   4207  HA  GLU   264      37.076  63.909  84.294  1.00  0.00      PROB H
ATOM   4208  CB  GLU   264      35.843  62.375  83.475  1.00  0.00      PROB C
ATOM   4209  HB1 GLU   264      35.361  62.155  82.491  1.00  0.00      PROB H
ATOM   4210  HB2 GLU   264      35.023  62.546  84.208  1.00  0.00      PROB H
ATOM   4211  CG  GLU   264      36.686  61.187  83.937  1.00  0.00      PROB C
ATOM   4212  HG1 GLU   264      37.043  61.341  84.972  1.00  0.00      PROB H
ATOM   4213  HG2 GLU   264      37.556  60.893  83.324  1.00  0.00      PROB H
ATOM   4214  CD  GLU   264      35.761  59.979  83.935  1.00  0.00      PROB C
ATOM   4215  OE1 GLU   264      34.543  60.179  83.682  1.00  0.00      PROB O
ATOM   4216  OE2 GLU   264      36.254  58.847  84.185  1.00  0.00      PROB O
ATOM   4217  C   GLU   264      37.710  63.454  82.351  1.00  0.00      PROB C
ATOM   4218  O   GLU   264      37.749  62.408  81.704  1.00  0.00      PROB O
ATOM   4219  N   CYS   265      38.631  64.424  82.209  1.00  0.00      PROB N
ATOM   4220  HN  CYS   265      38.546  65.295  82.691  1.00  0.00      PROB H
ATOM   4221  CA  CYS   265      39.770  64.195  81.375  1.00  0.00      PROB C
ATOM   4222  HA  CYS   265      39.947  63.136  81.228  1.00  0.00      PROB H
ATOM   4223  CB  CYS   265      39.736  64.912  80.017  1.00  0.00      PROB C
ATOM   4224  HB1 CYS   265      39.668  66.014  80.140  1.00  0.00      PROB H
ATOM   4225  HB2 CYS   265      38.801  64.584  79.508  1.00  0.00      PROB H
ATOM   4226  SG  CYS   265      41.169  64.446  79.003  1.00  0.00      PROB S
ATOM   4227  HG1 CYS   265      41.359  63.195  79.435  1.00  0.00      PROB H
ATOM   4228  C   CYS   265      40.927  64.735  82.157  1.00  0.00      PROB C
ATOM   4229  O   CYS   265      41.198  65.935  82.128  1.00  0.00      PROB O
ATOM   4230  N   ASP   266      41.638  63.857  82.896  1.00  0.00      PROB N
ATOM   4231  HN  ASP   266      41.431  62.886  82.891  1.00  0.00      PROB H
ATOM   4232  CA  ASP   266      42.725  64.310  83.716  1.00  0.00      PROB C
ATOM   4233  HA  ASP   266      42.544  65.339  84.004  1.00  0.00      PROB H
ATOM   4234  CB  ASP   266      43.028  63.452  84.957  1.00  0.00      PROB C
ATOM   4235  HB1 ASP   266      44.064  63.494  85.349  1.00  0.00      PROB H
ATOM   4236  HB2 ASP   266      42.789  62.390  84.740  1.00  0.00      PROB H
ATOM   4237  CG  ASP   266      42.147  63.913  86.105  1.00  0.00      PROB C
ATOM   4238  OD1 ASP   266      41.489  64.978  85.962  1.00  0.00      PROB O
ATOM   4239  OD2 ASP   266      42.146  63.218  87.156  1.00  0.00      PROB O
ATOM   4240  C   ASP   266      44.002  64.388  82.949  1.00  0.00      PROB C
ATOM   4241  O   ASP   266      44.106  63.925  81.815  1.00  0.00      PROB O
ATOM   4242  N   PHE   267      45.003  65.024  83.596  1.00  0.00      PROB N
ATOM   4243  HN  PHE   267      44.822  65.341  84.521  1.00  0.00      PROB H
ATOM   4244  CA  PHE   267      46.345  65.170  83.111  1.00  0.00      PROB C
ATOM   4245  HA  PHE   267      46.335  65.351  82.043  1.00  0.00      PROB H
ATOM   4246  CB  PHE   267      47.100  66.275  83.878  1.00  0.00      PROB C
ATOM   4247  HB1 PHE   267      46.976  66.112  84.972  1.00  0.00      PROB H
ATOM   4248  HB2 PHE   267      46.682  67.272  83.628  1.00  0.00      PROB H
ATOM   4249  CG  PHE   267      48.556  66.268  83.552  1.00  0.00      PROB C
ATOM   4250  CD1 PHE   267      49.051  66.937  82.455  1.00  0.00      PROB C
ATOM   4251  HD1 PHE   267      48.374  67.468  81.797  1.00  0.00      PROB H
ATOM   4252  CE1 PHE   267      50.398  66.923  82.175  1.00  0.00      PROB C
ATOM   4253  HE1 PHE   267      50.777  67.458  81.313  1.00  0.00      PROB H
ATOM   4254  CZ  PHE   267      51.269  66.243  82.995  1.00  0.00      PROB C
ATOM   4255  HZ  PHE   267      52.330  66.235  82.777  1.00  0.00      PROB H
ATOM   4256  CD2 PHE   267      49.436  65.596  84.368  1.00  0.00      PROB C
ATOM   4257  HD2 PHE   267      49.063  65.061  85.233  1.00  0.00      PROB H
ATOM   4258  CE2 PHE   267      50.783  65.578  84.094  1.00  0.00      PROB C
ATOM   4259  HE2 PHE   267      51.443  64.983  84.708  1.00  0.00      PROB H
ATOM   4260  C   PHE   267      47.005  63.862  83.373  1.00  0.00      PROB C
ATOM   4261  O   PHE   267      46.828  63.277  84.440  1.00  0.00      PROB O
ATOM   4262  N   ARG   268      47.785  63.357  82.399  1.00  0.00      PROB N
ATOM   4263  HN  ARG   268      47.976  63.838  81.549  1.00  0.00      PROB H
ATOM   4264  CA  ARG   268      48.360  62.066  82.617  1.00  0.00      PROB C
ATOM   4265  HA  ARG   268      48.473  61.841  83.671  1.00  0.00      PROB H
ATOM   4266  CB  ARG   268      47.618  60.908  81.913  1.00  0.00      PROB C
ATOM   4267  HB1 ARG   268      48.177  59.945  81.968  1.00  0.00      PROB H
ATOM   4268  HB2 ARG   268      47.507  61.166  80.832  1.00  0.00      PROB H
ATOM   4269  CG  ARG   268      46.223  60.556  82.443  1.00  0.00      PROB C
ATOM   4270  HG1 ARG   268      45.565  61.451  82.346  1.00  0.00      PROB H
ATOM   4271  HG2 ARG   268      46.293  60.303  83.524  1.00  0.00      PROB H
ATOM   4272  CD  ARG   268      45.586  59.389  81.670  1.00  0.00      PROB C
ATOM   4273  HD1 ARG   268      46.240  58.490  81.759  1.00  0.00      PROB H
ATOM   4274  HD2 ARG   268      45.470  59.672  80.595  1.00  0.00      PROB H
ATOM   4275  NE  ARG   268      44.238  59.102  82.239  1.00  0.00      PROB N
ATOM   4276  HE  ARG   268      43.709  59.825  82.669  1.00  0.00      PROB H
ATOM   4277  CZ  ARG   268      43.551  57.994  81.826  1.00  0.00      PROB C
ATOM   4278  NH1 ARG   268      44.099  57.149  80.905  1.00  0.00      PROB N
ATOM   4279 HH11 ARG   268      44.883  57.499  80.409  1.00  0.00      PROB H
ATOM   4280 HH12 ARG   268      43.393  56.669  80.399  1.00  0.00      PROB H
ATOM   4281  NH2 ARG   268      42.315  57.725  82.337  1.00  0.00      PROB N
ATOM   4282 HH21 ARG   268      41.854  58.404  82.889  1.00  0.00      PROB H
ATOM   4283 HH22 ARG   268      41.880  56.845  82.098  1.00  0.00      PROB H
ATOM   4284  C   ARG   268      49.735  62.016  82.032  1.00  0.00      PROB C
ATOM   4285  O   ARG   268      50.193  62.946  81.370  1.00  0.00      PROB O
ATOM   4286  N   GLU   269      50.426  60.888  82.302  1.00  0.00      PROB N
ATOM   4287  HN  GLU   269      50.045  60.161  82.871  1.00  0.00      PROB H
ATOM   4288  CA  GLU   269      51.736  60.615  81.791  1.00  0.00      PROB C
ATOM   4289  HA  GLU   269      52.156  61.499  81.483  1.00  0.00      PROB H
ATOM   4290  CB  GLU   269      52.732  60.241  82.897  1.00  0.00      PROB C
ATOM   4291  HB1 GLU   269      53.690  59.896  82.445  1.00  0.00      PROB H
ATOM   4292  HB2 GLU   269      52.322  59.381  83.484  1.00  0.00      PROB H
ATOM   4293  CG  GLU   269      53.004  61.426  83.823  1.00  0.00      PROB C
ATOM   4294  HG1 GLU   269      52.052  61.688  84.341  1.00  0.00      PROB H
ATOM   4295  HG2 GLU   269      53.389  62.354  83.431  1.00  0.00      PROB H
ATOM   4296  CD  GLU   269      53.954  60.971  84.916  1.00  0.00      PROB C
ATOM   4297  OE1 GLU   269      53.515  60.170  85.784  1.00  0.00      PROB O
ATOM   4298  OE2 GLU   269      55.134  61.409  84.893  1.00  0.00      PROB O
ATOM   4299  C   GLU   269      51.574  59.445  80.857  1.00  0.00      PROB C
ATOM   4300  O   GLU   269      50.821  58.516  81.145  1.00  0.00      PROB O
ATOM   4301  N   ASP   270      52.260  59.475  79.692  1.00  0.00      PROB N
ATOM   4302  HN  ASP   270      52.876  60.213  79.466  1.00  0.00      PROB H
ATOM   4303  CA  ASP   270      52.093  58.464  78.678  1.00  0.00      PROB C
ATOM   4304  HA  ASP   270      51.044  58.411  78.415  1.00  0.00      PROB H
ATOM   4305  CB  ASP   270      52.958  58.759  77.435  1.00  0.00      PROB C
ATOM   4306  HB1 ASP   270      54.045  58.715  77.611  1.00  0.00      PROB H
ATOM   4307  HB2 ASP   270      52.702  59.784  77.099  1.00  0.00      PROB H
ATOM   4308  CG  ASP   270      52.592  57.826  76.284  1.00  0.00      PROB C
ATOM   4309  OD1 ASP   270      51.985  56.750  76.530  1.00  0.00      PROB O
ATOM   4310  OD2 ASP   270      52.923  58.190  75.125  1.00  0.00      PROB O
ATOM   4311  C   ASP   270      52.498  57.099  79.194  1.00  0.00      PROB C
ATOM   4312  O   ASP   270      51.694  56.168  79.177  1.00  0.00      PROB O
ATOM   4313  N   ASP   271      53.750  56.952  79.682  1.00  0.00      PROB N
ATOM   4314  HN  ASP   271      54.320  57.754  79.767  1.00  0.00      PROB H
ATOM   4315  CA  ASP   271      54.324  55.734  80.215  1.00  0.00      PROB C
ATOM   4316  HA  ASP   271      55.282  55.978  80.654  1.00  0.00      PROB H
ATOM   4317  CB  ASP   271      53.417  55.063  81.265  1.00  0.00      PROB C
ATOM   4318  HB1 ASP   271      53.848  54.087  81.585  1.00  0.00      PROB H
ATOM   4319  HB2 ASP   271      52.385  54.868  80.932  1.00  0.00      PROB H
ATOM   4320  CG  ASP   271      53.411  55.934  82.513  1.00  0.00      PROB C
ATOM   4321  OD1 ASP   271      54.518  56.192  83.059  1.00  0.00      PROB O
ATOM   4322  OD2 ASP   271      52.300  56.345  82.942  1.00  0.00      PROB O
ATOM   4323  C   ASP   271      54.611  54.718  79.151  1.00  0.00      PROB C
ATOM   4324  O   ASP   271      55.297  53.733  79.422  1.00  0.00      PROB O
ATOM   4325  N   SER   272      54.143  54.915  77.906  1.00  0.00      PROB N
ATOM   4326  HN  SER   272      53.417  55.587  77.725  1.00  0.00      PROB H
ATOM   4327  CA  SER   272      54.566  54.000  76.878  1.00  0.00      PROB C
ATOM   4328  HA  SER   272      54.505  52.972  77.214  1.00  0.00      PROB H
ATOM   4329  CB  SER   272      53.815  54.228  75.554  1.00  0.00      PROB C
ATOM   4330  HB1 SER   272      53.936  55.279  75.200  1.00  0.00      PROB H
ATOM   4331  HB2 SER   272      52.735  54.051  75.770  1.00  0.00      PROB H
ATOM   4332  OG  SER   272      54.255  53.305  74.570  1.00  0.00      PROB O
ATOM   4333  HG1 SER   272      55.156  53.070  74.850  1.00  0.00      PROB H
ATOM   4334  C   SER   272      55.986  54.400  76.681  1.00  0.00      PROB C
ATOM   4335  O   SER   272      56.868  53.584  76.414  1.00  0.00      PROB O
ATOM   4336  N   VAL   273      56.222  55.717  76.849  1.00  0.00      PROB N
ATOM   4337  HN  VAL   273      55.476  56.320  77.102  1.00  0.00      PROB H
ATOM   4338  CA  VAL   273      57.527  56.290  76.751  1.00  0.00      PROB C
ATOM   4339  HA  VAL   273      58.041  55.860  75.901  1.00  0.00      PROB H
ATOM   4340  CB  VAL   273      57.549  57.789  76.661  1.00  0.00      PROB C
ATOM   4341  HB  VAL   273      58.598  58.155  76.565  1.00  0.00      PROB H
ATOM   4342  CG1 VAL   273      56.823  58.219  75.375  1.00  0.00      PROB C
ATOM   4343 HG11 VAL   273      55.722  58.143  75.510  1.00  0.00      PROB H
ATOM   4344 HG12 VAL   273      57.085  57.521  74.556  1.00  0.00      PROB H
ATOM   4345 HG13 VAL   273      57.054  59.275  75.131  1.00  0.00      PROB H
ATOM   4346  CG2 VAL   273      56.951  58.372  77.950  1.00  0.00      PROB C
ATOM   4347 HG21 VAL   273      57.629  58.230  78.814  1.00  0.00      PROB H
ATOM   4348 HG22 VAL   273      55.971  57.919  78.193  1.00  0.00      PROB H
ATOM   4349 HG23 VAL   273      56.807  59.467  77.826  1.00  0.00      PROB H
ATOM   4350  C   VAL   273      58.259  55.902  77.998  1.00  0.00      PROB C
ATOM   4351  O   VAL   273      57.654  55.528  79.002  1.00  0.00      PROB O
ATOM   4352  N   HSD   274      59.602  55.957  77.945  1.00  0.00      PROB N
ATOM   4353  HN  HSD   274      60.093  56.218  77.121  1.00  0.00      PROB H
ATOM   4354  CA  HSD   274      60.410  55.561  79.060  1.00  0.00      PROB C
ATOM   4355  HA  HSD   274      60.107  54.570  79.368  1.00  0.00      PROB H
ATOM   4356  CB  HSD   274      61.930  55.591  78.815  1.00  0.00      PROB C
ATOM   4357  HB1 HSD   274      62.451  55.343  79.768  1.00  0.00      PROB H
ATOM   4358  HB2 HSD   274      62.318  56.590  78.587  1.00  0.00      PROB H
ATOM   4359  ND1 HSD   274      62.842  54.630  76.648  1.00  0.00      PROB N
ATOM   4360  HD1 HSD   274      62.861  55.504  76.141  1.00  0.00      PROB H
ATOM   4361  CG  HSD   274      62.478  54.485  77.968  1.00  0.00      PROB C
ATOM   4362  CE1 HSD   274      63.333  53.431  76.246  1.00  0.00      PROB C
ATOM   4363  HE1 HSD   274      63.702  53.260  75.231  1.00  0.00      PROB H
ATOM   4364  NE2 HSD   274      63.308  52.529  77.211  1.00  0.00      PROB N
ATOM   4365  CD2 HSD   274      62.766  53.196  78.295  1.00  0.00      PROB C
ATOM   4366  HD2 HSD   274      62.650  52.677  79.240  1.00  0.00      PROB H
ATOM   4367  C   HSD   274      60.211  56.504  80.205  1.00  0.00      PROB C
ATOM   4368  O   HSD   274      59.749  57.633  80.045  1.00  0.00      PROB O
ATOM   4369  N   ALA   275      60.557  56.011  81.414  1.00  0.00      PROB N
ATOM   4370  HN  ALA   275      60.836  55.060  81.498  1.00  0.00      PROB H
ATOM   4371  CA  ALA   275      60.421  56.719  82.653  1.00  0.00      PROB C
ATOM   4372  HA  ALA   275      59.387  56.884  82.791  1.00  0.00      PROB H
ATOM   4373  CB  ALA   275      60.779  55.855  83.874  1.00  0.00      PROB C
ATOM   4374  HB1 ALA   275      61.842  55.530  83.849  1.00  0.00      PROB H
ATOM   4375  HB2 ALA   275      60.156  54.934  83.876  1.00  0.00      PROB H
ATOM   4376  HB3 ALA   275      60.603  56.394  84.827  1.00  0.00      PROB H
ATOM   4377  C   ALA   275      61.296  57.934  82.716  1.00  0.00      PROB C
ATOM   4378  O   ALA   275      60.839  59.012  83.088  1.00  0.00      PROB O
ATOM   4379  N   TYR   276      62.577  57.799  82.324  1.00  0.00      PROB N
ATOM   4380  HN  TYR   276      62.955  56.926  82.033  1.00  0.00      PROB H
ATOM   4381  CA  TYR   276      63.509  58.880  82.493  1.00  0.00      PROB C
ATOM   4382  HA  TYR   276      63.500  59.199  83.528  1.00  0.00      PROB H
ATOM   4383  CB  TYR   276      64.922  58.497  82.047  1.00  0.00      PROB C
ATOM   4384  HB1 TYR   276      65.660  59.321  82.160  1.00  0.00      PROB H
ATOM   4385  HB2 TYR   276      64.951  58.132  80.998  1.00  0.00      PROB H
ATOM   4386  CG  TYR   276      65.287  57.394  82.965  1.00  0.00      PROB C
ATOM   4387  CD1 TYR   276      65.871  57.673  84.179  1.00  0.00      PROB C
ATOM   4388  HD1 TYR   276      66.084  58.698  84.451  1.00  0.00      PROB H
ATOM   4389  CE1 TYR   276      66.201  56.660  85.043  1.00  0.00      PROB C
ATOM   4390  HE1 TYR   276      66.663  56.888  85.995  1.00  0.00      PROB H
ATOM   4391  CZ  TYR   276      65.943  55.354  84.700  1.00  0.00      PROB C
ATOM   4392  OH  TYR   276      66.281  54.309  85.587  1.00  0.00      PROB O
ATOM   4393  HH  TYR   276      67.225  54.367  85.769  1.00  0.00      PROB H
ATOM   4394  CD2 TYR   276      65.018  56.086  82.633  1.00  0.00      PROB C
ATOM   4395  HD2 TYR   276      64.584  55.846  81.672  1.00  0.00      PROB H
ATOM   4396  CE2 TYR   276      65.349  55.067  83.495  1.00  0.00      PROB C
ATOM   4397  HE2 TYR   276      65.156  54.035  83.233  1.00  0.00      PROB H
ATOM   4398  C   TYR   276      63.067  60.034  81.673  1.00  0.00      PROB C
ATOM   4399  O   TYR   276      63.041  61.166  82.154  1.00  0.00      PROB O
ATOM   4400  N   HSD   277      62.686  59.788  80.407  1.00  0.00      PROB N
ATOM   4401  HN  HSD   277      62.628  58.880  80.002  1.00  0.00      PROB H
ATOM   4402  CA  HSD   277      62.287  60.924  79.644  1.00  0.00      PROB C
ATOM   4403  HA  HSD   277      62.731  61.833  80.004  1.00  0.00      PROB H
ATOM   4404  CB  HSD   277      62.676  60.870  78.151  1.00  0.00      PROB C
ATOM   4405  HB1 HSD   277      63.782  60.974  78.084  1.00  0.00      PROB H
ATOM   4406  HB2 HSD   277      62.237  61.724  77.589  1.00  0.00      PROB H
ATOM   4407  ND1 HSD   277      61.112  59.286  76.902  1.00  0.00      PROB N
ATOM   4408  HD1 HSD   277      60.271  59.798  77.105  1.00  0.00      PROB H
ATOM   4409  CG  HSD   277      62.341  59.590  77.445  1.00  0.00      PROB C
ATOM   4410  CE1 HSD   277      61.226  58.056  76.341  1.00  0.00      PROB C
ATOM   4411  HE1 HSD   277      60.402  57.568  75.815  1.00  0.00      PROB H
ATOM   4412  NE2 HSD   277      62.437  57.552  76.482  1.00  0.00      PROB N
ATOM   4413  CD2 HSD   277      63.138  58.519  77.178  1.00  0.00      PROB C
ATOM   4414  HD2 HSD   277      64.189  58.366  77.397  1.00  0.00      PROB H
ATOM   4415  C   HSD   277      60.811  61.082  79.769  1.00  0.00      PROB C
ATOM   4416  O   HSD   277      60.038  60.538  78.985  1.00  0.00      PROB O
ATOM   4417  N   ARG   278      60.370  61.840  80.789  1.00  0.00      PROB N
ATOM   4418  HN  ARG   278      60.945  62.152  81.536  1.00  0.00      PROB H
ATOM   4419  CA  ARG   278      58.957  61.997  80.915  1.00  0.00      PROB C
ATOM   4420  HA  ARG   278      58.478  62.007  79.942  1.00  0.00      PROB H
ATOM   4421  CB  ARG   278      58.276  60.938  81.806  1.00  0.00      PROB C
ATOM   4422  HB1 ARG   278      57.305  61.298  82.224  1.00  0.00      PROB H
ATOM   4423  HB2 ARG   278      58.945  60.750  82.677  1.00  0.00      PROB H
ATOM   4424  CG  ARG   278      57.978  59.622  81.090  1.00  0.00      PROB C
ATOM   4425  HG1 ARG   278      58.811  59.450  80.443  1.00  0.00      PROB H
ATOM   4426  HG2 ARG   278      57.096  59.775  80.428  1.00  0.00      PROB H
ATOM   4427  CD  ARG   278      57.681  58.455  82.037  1.00  0.00      PROB C
ATOM   4428  HD1 ARG   278      58.643  58.499  82.553  1.00  0.00      PROB H
ATOM   4429  HD2 ARG   278      57.460  57.483  81.543  1.00  0.00      PROB H
ATOM   4430  NE  ARG   278      56.614  58.862  82.997  1.00  0.00      PROB N
ATOM   4431  HE  ARG   278      55.676  59.046  82.724  1.00  0.00      PROB H
ATOM   4432  CZ  ARG   278      56.734  58.495  84.307  1.00  0.00      PROB C
ATOM   4433  NH1 ARG   278      57.872  57.872  84.731  1.00  0.00      PROB N
ATOM   4434 HH11 ARG   278      58.435  57.521  84.007  1.00  0.00      PROB H
ATOM   4435 HH12 ARG   278      57.794  57.333  85.570  1.00  0.00      PROB H
ATOM   4436  NH2 ARG   278      55.725  58.737  85.193  1.00  0.00      PROB N
ATOM   4437 HH21 ARG   278      55.774  58.401  86.123  1.00  0.00      PROB H
ATOM   4438 HH22 ARG   278      54.992  59.409  85.025  1.00  0.00      PROB H
ATOM   4439  C   ARG   278      58.633  63.324  81.529  1.00  0.00      PROB C
ATOM   4440  O   ARG   278      59.425  63.892  82.280  1.00  0.00      PROB O
ATOM   4441  N   ALA   279      57.443  63.857  81.175  1.00  0.00      PROB N
ATOM   4442  HN  ALA   279      56.884  63.394  80.483  1.00  0.00      PROB H
ATOM   4443  CA  ALA   279      57.000  65.154  81.604  1.00  0.00      PROB C
ATOM   4444  HA  ALA   279      57.794  65.859  81.418  1.00  0.00      PROB H
ATOM   4445  CB  ALA   279      55.749  65.619  80.839  1.00  0.00      PROB C
ATOM   4446  HB1 ALA   279      54.836  65.635  81.465  1.00  0.00      PROB H
ATOM   4447  HB2 ALA   279      55.574  64.994  79.949  1.00  0.00      PROB H
ATOM   4448  HB3 ALA   279      55.905  66.666  80.498  1.00  0.00      PROB H
ATOM   4449  C   ALA   279      56.688  65.289  83.065  1.00  0.00      PROB C
ATOM   4450  O   ALA   279      57.267  66.138  83.740  1.00  0.00      PROB O
ATOM   4451  N   THR   280      55.776  64.448  83.594  1.00  0.00      PROB N
ATOM   4452  HN  THR   280      55.395  63.711  83.047  1.00  0.00      PROB H
ATOM   4453  CA  THR   280      55.405  64.493  84.985  1.00  0.00      PROB C
ATOM   4454  HA  THR   280      54.879  63.587  85.203  1.00  0.00      PROB H
ATOM   4455  CB  THR   280      56.580  64.614  85.914  1.00  0.00      PROB C
ATOM   4456  HB  THR   280      57.193  65.535  85.832  1.00  0.00      PROB H
ATOM   4457  OG1 THR   280      57.465  63.519  85.728  1.00  0.00      PROB O
ATOM   4458  HG1 THR   280      56.921  62.792  85.383  1.00  0.00      PROB H
ATOM   4459  CG2 THR   280      56.071  64.631  87.364  1.00  0.00      PROB C
ATOM   4460 HG21 THR   280      55.123  64.115  87.541  1.00  0.00      PROB H
ATOM   4461 HG22 THR   280      56.204  65.657  87.691  1.00  0.00      PROB H
ATOM   4462 HG23 THR   280      56.811  64.076  87.988  1.00  0.00      PROB H
ATOM   4463  C   THR   280      54.441  65.598  85.293  1.00  0.00      PROB C
ATOM   4464  O   THR   280      54.454  66.662  84.677  1.00  0.00      PROB O
ATOM   4465  N   ASN   281      53.557  65.315  86.274  1.00  0.00      PROB N
ATOM   4466  HN  ASN   281      53.479  64.368  86.567  1.00  0.00      PROB H
ATOM   4467  CA  ASN   281      52.589  66.220  86.829  1.00  0.00      PROB C
ATOM   4468  HA  ASN   281      52.055  66.723  86.036  1.00  0.00      PROB H
ATOM   4469  CB  ASN   281      51.660  65.500  87.827  1.00  0.00      PROB C
ATOM   4470  HB1 ASN   281      52.178  65.175  88.741  1.00  0.00      PROB H
ATOM   4471  HB2 ASN   281      51.213  64.631  87.329  1.00  0.00      PROB H
ATOM   4472  CG  ASN   281      50.534  66.430  88.255  1.00  0.00      PROB C
ATOM   4473  OD1 ASN   281      50.421  67.556  87.774  1.00  0.00      PROB O
ATOM   4474  ND2 ASN   281      49.677  65.949  89.196  1.00  0.00      PROB N
ATOM   4475 HD21 ASN   281      48.976  66.587  89.534  1.00  0.00      PROB H
ATOM   4476 HD22 ASN   281      49.646  64.980  89.423  1.00  0.00      PROB H
ATOM   4477  C   ASN   281      53.347  67.246  87.589  1.00  0.00      PROB C
ATOM   4478  O   ASN   281      53.033  68.426  87.518  1.00  0.00      PROB O
ATOM   4479  N   ALA   282      54.399  66.810  88.303  1.00  0.00      PROB N
ATOM   4480  HN  ALA   282      54.642  65.850  88.271  1.00  0.00      PROB H
ATOM   4481  CA  ALA   282      55.186  67.632  89.177  1.00  0.00      PROB C
ATOM   4482  HA  ALA   282      54.521  68.087  89.896  1.00  0.00      PROB H
ATOM   4483  CB  ALA   282      56.282  66.841  89.910  1.00  0.00      PROB C
ATOM   4484  HB1 ALA   282      57.116  66.529  89.249  1.00  0.00      PROB H
ATOM   4485  HB2 ALA   282      55.849  65.934  90.383  1.00  0.00      PROB H
ATOM   4486  HB3 ALA   282      56.727  67.458  90.720  1.00  0.00      PROB H
ATOM   4487  C   ALA   282      55.866  68.718  88.421  1.00  0.00      PROB C
ATOM   4488  O   ALA   282      56.048  69.817  88.946  1.00  0.00      PROB O
ATOM   4489  N   ASP   283      56.254  68.428  87.166  1.00  0.00      PROB N
ATOM   4490  HN  ASP   283      56.037  67.568  86.717  1.00  0.00      PROB H
ATOM   4491  CA  ASP   283      56.986  69.351  86.351  1.00  0.00      PROB C
ATOM   4492  HA  ASP   283      57.948  69.552  86.798  1.00  0.00      PROB H
ATOM   4493  CB  ASP   283      57.090  68.850  84.904  1.00  0.00      PROB C
ATOM   4494  HB1 ASP   283      56.138  68.736  84.360  1.00  0.00      PROB H
ATOM   4495  HB2 ASP   283      57.613  67.883  85.005  1.00  0.00      PROB H
ATOM   4496  CG  ASP   283      58.042  69.760  84.151  1.00  0.00      PROB C
ATOM   4497  OD1 ASP   283      57.760  70.985  84.051  1.00  0.00      PROB O
ATOM   4498  OD2 ASP   283      59.070  69.225  83.657  1.00  0.00      PROB O
ATOM   4499  C   ASP   283      56.181  70.614  86.338  1.00  0.00      PROB C
ATOM   4500  O   ASP   283      56.727  71.715  86.403  1.00  0.00      PROB O
ATOM   4501  N   TYR   284      54.844  70.483  86.275  1.00  0.00      PROB N
ATOM   4502  HN  TYR   284      54.416  69.584  86.294  1.00  0.00      PROB H
ATOM   4503  CA  TYR   284      53.998  71.640  86.334  1.00  0.00      PROB C
ATOM   4504  HA  TYR   284      54.561  72.553  86.311  1.00  0.00      PROB H
ATOM   4505  CB  TYR   284      52.842  71.622  85.313  1.00  0.00      PROB C
ATOM   4506  HB1 TYR   284      52.486  70.579  85.393  1.00  0.00      PROB H
ATOM   4507  HB2 TYR   284      53.010  71.781  84.249  1.00  0.00      PROB H
ATOM   4508  CG  TYR   284      51.717  72.464  85.844  1.00  0.00      PROB C
ATOM   4509  CD1 TYR   284      51.773  73.839  85.849  1.00  0.00      PROB C
ATOM   4510  HD1 TYR   284      52.694  74.302  85.525  1.00  0.00      PROB H
ATOM   4511  CE1 TYR   284      50.721  74.582  86.341  1.00  0.00      PROB C
ATOM   4512  HE1 TYR   284      50.791  75.659  86.397  1.00  0.00      PROB H
ATOM   4513  CZ  TYR   284      49.593  73.963  86.832  1.00  0.00      PROB C
ATOM   4514  OH  TYR   284      48.512  74.720  87.338  1.00  0.00      PROB O
ATOM   4515  HH  TYR   284      48.604  75.596  86.938  1.00  0.00      PROB H
ATOM   4516  CD2 TYR   284      50.579  71.859  86.333  1.00  0.00      PROB C
ATOM   4517  HD2 TYR   284      50.517  70.776  86.350  1.00  0.00      PROB H
ATOM   4518  CE2 TYR   284      49.525  72.593  86.825  1.00  0.00      PROB C
ATOM   4519  HE2 TYR   284      48.660  72.087  87.234  1.00  0.00      PROB H
ATOM   4520  C   TYR   284      53.310  71.676  87.647  1.00  0.00      PROB C
ATOM   4521  O   TYR   284      52.498  70.826  87.990  1.00  0.00      PROB O
ATOM   4522  N   ARG   285      53.610  72.707  88.428  1.00  0.00      PROB N
ATOM   4523  HN  ARG   285      54.210  73.430  88.104  1.00  0.00      PROB H
ATOM   4524  CA  ARG   285      52.948  72.835  89.676  1.00  0.00      PROB C
ATOM   4525  HA  ARG   285      51.877  72.757  89.538  1.00  0.00      PROB H
ATOM   4526  CB  ARG   285      53.496  71.926  90.794  1.00  0.00      PROB C
ATOM   4527  HB1 ARG   285      53.423  72.236  91.848  1.00  0.00      PROB H
ATOM   4528  HB2 ARG   285      54.598  71.912  90.582  1.00  0.00      PROB H
ATOM   4529  CG  ARG   285      53.176  70.439  90.618  1.00  0.00      PROB C
ATOM   4530  HG1 ARG   285      53.811  69.902  91.367  1.00  0.00      PROB H
ATOM   4531  HG2 ARG   285      53.539  69.990  89.687  1.00  0.00      PROB H
ATOM   4532  CD  ARG   285      51.725  70.061  90.942  1.00  0.00      PROB C
ATOM   4533  HD1 ARG   285      51.547  69.014  90.596  1.00  0.00      PROB H
ATOM   4534  HD2 ARG   285      50.978  70.693  90.412  1.00  0.00      PROB H
ATOM   4535  NE  ARG   285      51.552  70.079  92.423  1.00  0.00      PROB N
ATOM   4536  HE  ARG   285      51.531  69.235  92.951  1.00  0.00      PROB H
ATOM   4537  CZ  ARG   285      51.246  71.241  93.072  1.00  0.00      PROB C
ATOM   4538  NH1 ARG   285      51.151  72.410  92.373  1.00  0.00      PROB N
ATOM   4539 HH11 ARG   285      51.163  72.338  91.388  1.00  0.00      PROB H
ATOM   4540 HH12 ARG   285      50.870  73.238  92.855  1.00  0.00      PROB H
ATOM   4541  NH2 ARG   285      51.022  71.230  94.418  1.00  0.00      PROB N
ATOM   4542 HH21 ARG   285      50.633  70.385  94.790  1.00  0.00      PROB H
ATOM   4543 HH22 ARG   285      50.783  72.088  94.883  1.00  0.00      PROB H
ATOM   4544  C   ARG   285      53.250  74.232  90.067  1.00  0.00      PROB C
ATOM   4545  O   ARG   285      52.627  75.184  89.598  1.00  0.00      PROB O
ATOM   4546  N   GLY   286      54.253  74.366  90.943  1.00  0.00      PROB N
ATOM   4547  HN  GLY   286      54.747  73.570  91.280  1.00  0.00      PROB H
ATOM   4548  CA  GLY   286      54.682  75.642  91.405  1.00  0.00      PROB C
ATOM   4549  HA1 GLY   286      55.515  75.491  92.067  1.00  0.00      PROB H
ATOM   4550  HA2 GLY   286      53.853  76.177  91.848  1.00  0.00      PROB H
ATOM   4551  C   GLY   286      55.174  76.433  90.238  1.00  0.00      PROB C
ATOM   4552  O   GLY   286      54.989  77.648  90.202  1.00  0.00      PROB O
ATOM   4553  N   SER   287      55.823  75.759  89.262  1.00  0.00      PROB N
ATOM   4554  HN  SER   287      56.003  74.786  89.337  1.00  0.00      PROB H
ATOM   4555  CA  SER   287      56.384  76.431  88.122  1.00  0.00      PROB C
ATOM   4556  HA  SER   287      57.167  77.091  88.467  1.00  0.00      PROB H
ATOM   4557  CB  SER   287      56.939  75.463  87.067  1.00  0.00      PROB C
ATOM   4558  HB1 SER   287      57.256  75.932  86.118  1.00  0.00      PROB H
ATOM   4559  HB2 SER   287      56.070  74.770  87.018  1.00  0.00      PROB H
ATOM   4560  OG  SER   287      58.001  74.708  87.629  1.00  0.00      PROB O
ATOM   4561  HG1 SER   287      57.961  73.825  87.217  1.00  0.00      PROB H
ATOM   4562  C   SER   287      55.306  77.256  87.515  1.00  0.00      PROB C
ATOM   4563  O   SER   287      54.158  76.827  87.428  1.00  0.00      PROB O
ATOM   4564  N   GLY   288      55.657  78.486  87.092  1.00  0.00      PROB N
ATOM   4565  HN  GLY   288      56.558  78.879  87.251  1.00  0.00      PROB H
ATOM   4566  CA  GLY   288      54.634  79.358  86.603  1.00  0.00      PROB C
ATOM   4567  HA1 GLY   288      54.971  80.370  86.741  1.00  0.00      PROB H
ATOM   4568  HA2 GLY   288      53.684  79.176  87.091  1.00  0.00      PROB H
ATOM   4569  C   GLY   288      54.474  79.140  85.143  1.00  0.00      PROB C
ATOM   4570  O   GLY   288      55.072  79.831  84.321  1.00  0.00      PROB O
ATOM   4571  N   PHE   289      53.640  78.149  84.798  1.00  0.00      PROB N
ATOM   4572  HN  PHE   289      53.258  77.521  85.483  1.00  0.00      PROB H
ATOM   4573  CA  PHE   289      53.296  77.889  83.439  1.00  0.00      PROB C
ATOM   4574  HA  PHE   289      52.955  78.802  82.972  1.00  0.00      PROB H
ATOM   4575  CB  PHE   289      54.402  77.211  82.620  1.00  0.00      PROB C
ATOM   4576  HB1 PHE   289      55.360  77.769  82.712  1.00  0.00      PROB H
ATOM   4577  HB2 PHE   289      54.127  77.168  81.544  1.00  0.00      PROB H
ATOM   4578  CG  PHE   289      54.591  75.832  83.141  1.00  0.00      PROB C
ATOM   4579  CD1 PHE   289      55.328  75.607  84.280  1.00  0.00      PROB C
ATOM   4580  HD1 PHE   289      55.813  76.453  84.739  1.00  0.00      PROB H
ATOM   4581  CE1 PHE   289      55.505  74.328  84.751  1.00  0.00      PROB C
ATOM   4582  HE1 PHE   289      56.331  73.985  85.342  1.00  0.00      PROB H
ATOM   4583  CZ  PHE   289      54.942  73.273  84.078  1.00  0.00      PROB C
ATOM   4584  HZ  PHE   289      55.279  72.263  84.278  1.00  0.00      PROB H
ATOM   4585  CD2 PHE   289      54.023  74.767  82.481  1.00  0.00      PROB C
ATOM   4586  HD2 PHE   289      53.388  74.951  81.633  1.00  0.00      PROB H
ATOM   4587  CE2 PHE   289      54.197  73.486  82.943  1.00  0.00      PROB C
ATOM   4588  HE2 PHE   289      53.798  72.647  82.388  1.00  0.00      PROB H
ATOM   4589  C   PHE   289      52.159  76.943  83.537  1.00  0.00      PROB C
ATOM   4590  O   PHE   289      52.032  76.224  84.525  1.00  0.00      PROB O
ATOM   4591  N   ASP   290      51.281  76.924  82.525  1.00  0.00      PROB N
ATOM   4592  HN  ASP   290      51.353  77.509  81.716  1.00  0.00      PROB H
ATOM   4593  CA  ASP   290      50.180  76.021  82.616  1.00  0.00      PROB C
ATOM   4594  HA  ASP   290      50.084  75.566  83.596  1.00  0.00      PROB H
ATOM   4595  CB  ASP   290      48.824  76.636  82.226  1.00  0.00      PROB C
ATOM   4596  HB1 ASP   290      48.029  75.865  82.135  1.00  0.00      PROB H
ATOM   4597  HB2 ASP   290      48.893  77.203  81.276  1.00  0.00      PROB H
ATOM   4598  CG  ASP   290      48.374  77.577  83.334  1.00  0.00      PROB C
ATOM   4599  OD1 ASP   290      48.484  77.179  84.524  1.00  0.00      PROB O
ATOM   4600  OD2 ASP   290      47.904  78.698  83.005  1.00  0.00      PROB O
ATOM   4601  C   ASP   290      50.419  74.916  81.659  1.00  0.00      PROB C
ATOM   4602  O   ASP   290      51.075  75.095  80.636  1.00  0.00      PROB O
ATOM   4603  N   ARG   291      49.900  73.718  81.980  1.00  0.00      PROB N
ATOM   4604  HN  ARG   291      49.460  73.536  82.849  1.00  0.00      PROB H
ATOM   4605  CA  ARG   291      50.080  72.689  81.016  1.00  0.00      PROB C
ATOM   4606  HA  ARG   291      51.114  72.647  80.696  1.00  0.00      PROB H
ATOM   4607  CB  ARG   291      49.640  71.287  81.491  1.00  0.00      PROB C
ATOM   4608  HB1 ARG   291      50.207  71.068  82.428  1.00  0.00      PROB H
ATOM   4609  HB2 ARG   291      49.906  70.469  80.802  1.00  0.00      PROB H
ATOM   4610  CG  ARG   291      48.142  71.149  81.787  1.00  0.00      PROB C
ATOM   4611  HG1 ARG   291      47.999  70.098  82.149  1.00  0.00      PROB H
ATOM   4612  HG2 ARG   291      47.521  71.189  80.871  1.00  0.00      PROB H
ATOM   4613  CD  ARG   291      47.628  72.045  82.914  1.00  0.00      PROB C
ATOM   4614  HD1 ARG   291      47.764  73.126  82.745  1.00  0.00      PROB H
ATOM   4615  HD2 ARG   291      48.126  71.732  83.862  1.00  0.00      PROB H
ATOM   4616  NE  ARG   291      46.143  71.902  82.942  1.00  0.00      PROB N
ATOM   4617  HE  ARG   291      45.607  72.030  82.109  1.00  0.00      PROB H
ATOM   4618  CZ  ARG   291      45.462  71.942  84.124  1.00  0.00      PROB C
ATOM   4619  NH1 ARG   291      46.133  72.113  85.300  1.00  0.00      PROB N
ATOM   4620 HH11 ARG   291      47.120  72.082  85.286  1.00  0.00      PROB H
ATOM   4621 HH12 ARG   291      45.660  72.073  86.181  1.00  0.00      PROB H
ATOM   4622  NH2 ARG   291      44.104  71.797  84.132  1.00  0.00      PROB N
ATOM   4623 HH21 ARG   291      43.714  71.518  83.267  1.00  0.00      PROB H
ATOM   4624 HH22 ARG   291      43.657  71.504  84.976  1.00  0.00      PROB H
ATOM   4625  C   ARG   291      49.206  73.096  79.876  1.00  0.00      PROB C
ATOM   4626  O   ARG   291      47.990  73.224  80.016  1.00  0.00      PROB O
ATOM   4627  N   GLY   292      49.809  73.349  78.707  1.00  0.00      PROB N
ATOM   4628  HN  GLY   292      50.800  73.297  78.603  1.00  0.00      PROB H
ATOM   4629  CA  GLY   292      48.985  73.760  77.616  1.00  0.00      PROB C
ATOM   4630  HA1 GLY   292      49.604  74.396  77.006  1.00  0.00      PROB H
ATOM   4631  HA2 GLY   292      48.061  74.232  77.928  1.00  0.00      PROB H
ATOM   4632  C   GLY   292      48.674  72.549  76.819  1.00  0.00      PROB C
ATOM   4633  O   GLY   292      49.057  71.438  77.181  1.00  0.00      PROB O
ATOM   4634  N   HSD   293      47.964  72.734  75.694  1.00  0.00      PROB N
ATOM   4635  HN  HSD   293      47.611  73.607  75.403  1.00  0.00      PROB H
ATOM   4636  CA  HSD   293      47.683  71.579  74.910  1.00  0.00      PROB C
ATOM   4637  HA  HSD   293      48.291  70.722  75.183  1.00  0.00      PROB H
ATOM   4638  CB  HSD   293      46.213  71.133  74.938  1.00  0.00      PROB C
ATOM   4639  HB1 HSD   293      46.150  70.183  74.373  1.00  0.00      PROB H
ATOM   4640  HB2 HSD   293      45.512  71.867  74.492  1.00  0.00      PROB H
ATOM   4641  ND1 HSD   293      45.005  71.505  77.140  1.00  0.00      PROB N
ATOM   4642  HD1 HSD   293      44.866  72.487  77.054  1.00  0.00      PROB H
ATOM   4643  CG  HSD   293      45.728  70.699  76.288  1.00  0.00      PROB C
ATOM   4644  CE1 HSD   293      44.731  70.762  78.242  1.00  0.00      PROB C
ATOM   4645  HE1 HSD   293      44.226  71.155  79.125  1.00  0.00      PROB H
ATOM   4646  NE2 HSD   293      45.229  69.541  78.158  1.00  0.00      PROB N
ATOM   4647  CD2 HSD   293      45.857  69.503  76.926  1.00  0.00      PROB C
ATOM   4648  HD2 HSD   293      46.381  68.606  76.610  1.00  0.00      PROB H
ATOM   4649  C   HSD   293      47.973  71.872  73.487  1.00  0.00      PROB C
ATOM   4650  O   HSD   293      47.409  72.800  72.910  1.00  0.00      PROB O
ATOM   4651  N   LEU   294      48.889  71.097  72.878  1.00  0.00      PROB N
ATOM   4652  HN  LEU   294      49.348  70.313  73.299  1.00  0.00      PROB H
ATOM   4653  CA  LEU   294      49.091  71.362  71.494  1.00  0.00      PROB C
ATOM   4654  HA  LEU   294      49.160  72.420  71.338  1.00  0.00      PROB H
ATOM   4655  CB  LEU   294      50.270  70.602  70.857  1.00  0.00      PROB C
ATOM   4656  HB1 LEU   294      50.253  70.901  69.784  1.00  0.00      PROB H
ATOM   4657  HB2 LEU   294      50.182  69.524  70.829  1.00  0.00      PROB H
ATOM   4658  CG  LEU   294      51.660  71.118  71.277  1.00  0.00      PROB C
ATOM   4659  HG  LEU   294      51.768  70.857  72.360  1.00  0.00      PROB H
ATOM   4660  CD1 LEU   294      52.780  70.394  70.514  1.00  0.00      PROB C
ATOM   4661 HD11 LEU   294      52.880  70.774  69.491  1.00  0.00      PROB H
ATOM   4662 HD12 LEU   294      52.525  69.316  70.473  1.00  0.00      PROB H
ATOM   4663 HD13 LEU   294      53.718  70.516  71.084  1.00  0.00      PROB H
ATOM   4664  CD2 LEU   294      51.752  72.645  71.127  1.00  0.00      PROB C
ATOM   4665 HD21 LEU   294      50.811  73.196  71.041  1.00  0.00      PROB H
ATOM   4666 HD22 LEU   294      52.379  72.886  70.261  1.00  0.00      PROB H
ATOM   4667 HD23 LEU   294      52.284  73.054  72.015  1.00  0.00      PROB H
ATOM   4668  C   LEU   294      47.878  70.987  70.728  1.00  0.00      PROB C
ATOM   4669  O   LEU   294      47.286  71.814  70.036  1.00  0.00      PROB O
ATOM   4670  N   ALA   295      47.457  69.716  70.847  1.00  0.00      PROB N
ATOM   4671  HN  ALA   295      47.881  69.050  71.456  1.00  0.00      PROB H
ATOM   4672  CA  ALA   295      46.245  69.372  70.185  1.00  0.00      PROB C
ATOM   4673  HA  ALA   295      46.139  69.880  69.232  1.00  0.00      PROB H
ATOM   4674  CB  ALA   295      46.029  67.863  69.993  1.00  0.00      PROB C
ATOM   4675  HB1 ALA   295      45.862  67.328  70.949  1.00  0.00      PROB H
ATOM   4676  HB2 ALA   295      46.870  67.410  69.428  1.00  0.00      PROB H
ATOM   4677  HB3 ALA   295      45.111  67.698  69.389  1.00  0.00      PROB H
ATOM   4678  C   ALA   295      45.226  69.858  71.145  1.00  0.00      PROB C
ATOM   4679  O   ALA   295      45.349  69.644  72.350  1.00  0.00      PROB O
ATOM   4680  N   ALA   296      44.197  70.551  70.651  1.00  0.00      PROB N
ATOM   4681  HN  ALA   296      44.015  70.586  69.668  1.00  0.00      PROB H
ATOM   4682  CA  ALA   296      43.271  71.060  71.604  1.00  0.00      PROB C
ATOM   4683  HA  ALA   296      43.791  71.406  72.489  1.00  0.00      PROB H
ATOM   4684  CB  ALA   296      42.415  72.225  71.074  1.00  0.00      PROB C
ATOM   4685  HB1 ALA   296      41.834  71.917  70.179  1.00  0.00      PROB H
ATOM   4686  HB2 ALA   296      43.077  73.062  70.764  1.00  0.00      PROB H
ATOM   4687  HB3 ALA   296      41.708  72.618  71.834  1.00  0.00      PROB H
ATOM   4688  C   ALA   296      42.342  69.971  71.996  1.00  0.00      PROB C
ATOM   4689  O   ALA   296      42.050  69.064  71.219  1.00  0.00      PROB O
ATOM   4690  N   ALA   297      41.874  70.039  73.253  1.00  0.00      PROB N
ATOM   4691  HN  ALA   297      42.258  70.680  73.907  1.00  0.00      PROB H
ATOM   4692  CA  ALA   297      40.896  69.122  73.738  1.00  0.00      PROB C
ATOM   4693  HA  ALA   297      41.190  68.122  73.490  1.00  0.00      PROB H
ATOM   4694  CB  ALA   297      40.545  69.336  75.219  1.00  0.00      PROB C
ATOM   4695  HB1 ALA   297      39.994  70.285  75.390  1.00  0.00      PROB H
ATOM   4696  HB2 ALA   297      41.493  69.388  75.794  1.00  0.00      PROB H
ATOM   4697  HB3 ALA   297      39.916  68.491  75.576  1.00  0.00      PROB H
ATOM   4698  C   ALA   297      39.664  69.399  72.934  1.00  0.00      PROB C
ATOM   4699  O   ALA   297      38.909  68.493  72.589  1.00  0.00      PROB O
ATOM   4700  N   ALA   298      39.467  70.691  72.603  1.00  0.00      PROB N
ATOM   4701  HN  ALA   298      40.135  71.378  72.861  1.00  0.00      PROB H
ATOM   4702  CA  ALA   298      38.309  71.184  71.914  1.00  0.00      PROB C
ATOM   4703  HA  ALA   298      37.436  70.928  72.496  1.00  0.00      PROB H
ATOM   4704  CB  ALA   298      38.370  72.701  71.666  1.00  0.00      PROB C
ATOM   4705  HB1 ALA   298      38.895  72.900  70.710  1.00  0.00      PROB H
ATOM   4706  HB2 ALA   298      38.885  73.233  72.492  1.00  0.00      PROB H
ATOM   4707  HB3 ALA   298      37.347  73.121  71.563  1.00  0.00      PROB H
ATOM   4708  C   ALA   298      38.189  70.514  70.592  1.00  0.00      PROB C
ATOM   4709  O   ALA   298      37.093  70.163  70.156  1.00  0.00      PROB O
ATOM   4710  N   ASN   299      39.333  70.296  69.931  1.00  0.00      PROB N
ATOM   4711  HN  ASN   299      40.214  70.486  70.348  1.00  0.00      PROB H
ATOM   4712  CA  ASN   299      39.347  69.771  68.604  1.00  0.00      PROB C
ATOM   4713  HA  ASN   299      38.786  70.440  67.964  1.00  0.00      PROB H
ATOM   4714  CB  ASN   299      40.795  69.607  68.101  1.00  0.00      PROB C
ATOM   4715  HB1 ASN   299      41.311  68.799  68.661  1.00  0.00      PROB H
ATOM   4716  HB2 ASN   299      41.371  70.539  68.258  1.00  0.00      PROB H
ATOM   4717  CG  ASN   299      40.791  69.237  66.628  1.00  0.00      PROB C
ATOM   4718  OD1 ASN   299      40.447  68.113  66.264  1.00  0.00      PROB O
ATOM   4719  ND2 ASN   299      41.191  70.201  65.755  1.00  0.00      PROB N
ATOM   4720 HD21 ASN   299      41.102  69.955  64.795  1.00  0.00      PROB H
ATOM   4721 HD22 ASN   299      41.784  70.924  66.086  1.00  0.00      PROB H
ATOM   4722  C   ASN   299      38.660  68.435  68.564  1.00  0.00      PROB C
ATOM   4723  O   ASN   299      37.839  68.217  67.674  1.00  0.00      PROB O
ATOM   4724  N   HSD   300      38.933  67.499  69.508  1.00  0.00      PROB N
ATOM   4725  HN  HSD   300      39.463  67.706  70.318  1.00  0.00      PROB H
ATOM   4726  CA  HSD   300      38.335  66.223  69.230  1.00  0.00      PROB C
ATOM   4727  HA  HSD   300      38.605  65.973  68.208  1.00  0.00      PROB H
ATOM   4728  CB  HSD   300      38.780  65.014  70.049  1.00  0.00      PROB C
ATOM   4729  HB1 HSD   300      38.432  65.059  71.102  1.00  0.00      PROB H
ATOM   4730  HB2 HSD   300      39.881  64.925  70.026  1.00  0.00      PROB H
ATOM   4731  ND1 HSD   300      38.944  63.134  68.335  1.00  0.00      PROB N
ATOM   4732  HD1 HSD   300      39.755  63.484  67.846  1.00  0.00      PROB H
ATOM   4733  CG  HSD   300      38.255  63.805  69.322  1.00  0.00      PROB C
ATOM   4734  CE1 HSD   300      38.130  62.142  67.894  1.00  0.00      PROB C
ATOM   4735  HE1 HSD   300      38.357  61.503  67.043  1.00  0.00      PROB H
ATOM   4736  NE2 HSD   300      36.970  62.129  68.525  1.00  0.00      PROB N
ATOM   4737  CD2 HSD   300      37.052  63.178  69.423  1.00  0.00      PROB C
ATOM   4738  HD2 HSD   300      36.323  63.304  70.202  1.00  0.00      PROB H
ATOM   4739  C   HSD   300      36.813  66.214  69.240  1.00  0.00      PROB C
ATOM   4740  O   HSD   300      36.192  66.021  68.197  1.00  0.00      PROB O
ATOM   4741  N   ARG   301      36.164  66.448  70.404  1.00  0.00      PROB N
ATOM   4742  HN  ARG   301      36.698  66.665  71.211  1.00  0.00      PROB H
ATOM   4743  CA  ARG   301      34.719  66.506  70.527  1.00  0.00      PROB C
ATOM   4744  HA  ARG   301      34.482  66.323  71.564  1.00  0.00      PROB H
ATOM   4745  CB  ARG   301      34.141  67.874  70.129  1.00  0.00      PROB C
ATOM   4746  HB1 ARG   301      33.032  67.849  70.027  1.00  0.00      PROB H
ATOM   4747  HB2 ARG   301      34.547  68.117  69.115  1.00  0.00      PROB H
ATOM   4748  CG  ARG   301      34.515  69.000  71.094  1.00  0.00      PROB C
ATOM   4749  HG1 ARG   301      34.491  69.950  70.508  1.00  0.00      PROB H
ATOM   4750  HG2 ARG   301      35.555  68.850  71.456  1.00  0.00      PROB H
ATOM   4751  CD  ARG   301      33.559  69.128  72.283  1.00  0.00      PROB C
ATOM   4752  HD1 ARG   301      33.628  68.231  72.942  1.00  0.00      PROB H
ATOM   4753  HD2 ARG   301      32.531  69.178  71.853  1.00  0.00      PROB H
ATOM   4754  NE  ARG   301      33.967  70.336  73.052  1.00  0.00      PROB N
ATOM   4755  HE  ARG   301      34.925  70.540  73.194  1.00  0.00      PROB H
ATOM   4756  CZ  ARG   301      33.013  71.206  73.496  1.00  0.00      PROB C
ATOM   4757  NH1 ARG   301      31.695  70.949  73.255  1.00  0.00      PROB N
ATOM   4758 HH11 ARG   301      31.447  70.032  72.965  1.00  0.00      PROB H
ATOM   4759 HH12 ARG   301      31.002  71.474  73.735  1.00  0.00      PROB H
ATOM   4760  NH2 ARG   301      33.376  72.335  74.172  1.00  0.00      PROB N
ATOM   4761 HH21 ARG   301      34.333  72.561  74.290  1.00  0.00      PROB H
ATOM   4762 HH22 ARG   301      32.671  72.987  74.433  1.00  0.00      PROB H
ATOM   4763  C   ARG   301      33.988  65.443  69.759  1.00  0.00      PROB C
ATOM   4764  O   ARG   301      33.298  65.734  68.784  1.00  0.00      PROB O
ATOM   4765  N   TRP   302      34.123  64.175  70.189  1.00  0.00      PROB N
ATOM   4766  HN  TRP   302      34.682  63.981  70.989  1.00  0.00      PROB H
ATOM   4767  CA  TRP   302      33.425  63.045  69.635  1.00  0.00      PROB C
ATOM   4768  HA  TRP   302      32.383  63.294  69.490  1.00  0.00      PROB H
ATOM   4769  CB  TRP   302      34.083  62.481  68.367  1.00  0.00      PROB C
ATOM   4770  HB1 TRP   302      34.919  61.982  68.585  1.00  0.00      PROB H
ATOM   4771  HB2 TRP   302      34.257  63.261  67.596  1.00  0.00      PROB H
ATOM   4772  CG  TRP   302      33.355  61.290  67.796  1.00  0.00      PROB C
ATOM   4773  CD1 TRP   302      33.696  59.971  67.846  1.00  0.00      PROB C
ATOM   4774  HD1 TRP   302      34.629  59.604  68.258  1.00  0.00      PROB H
ATOM   4775  NE1 TRP   302      32.725  59.212  67.238  1.00  0.00      PROB N
ATOM   4776  HE1 TRP   302      32.599  58.243  67.278  1.00  0.00      PROB H
ATOM   4777  CE2 TRP   302      31.726  60.053  66.791  1.00  0.00      PROB C
ATOM   4778  CD2 TRP   302      32.087  61.359  67.122  1.00  0.00      PROB C
ATOM   4779  CE3 TRP   302      31.285  62.421  66.814  1.00  0.00      PROB C
ATOM   4780  HE3 TRP   302      31.551  63.438  67.083  1.00  0.00      PROB H
ATOM   4781  CZ3 TRP   302      30.107  62.151  66.153  1.00  0.00      PROB C
ATOM   4782  HZ3 TRP   302      29.445  62.972  65.902  1.00  0.00      PROB H
ATOM   4783  CZ2 TRP   302      30.555  59.789  66.147  1.00  0.00      PROB C
ATOM   4784  HZ2 TRP   302      30.251  58.776  65.915  1.00  0.00      PROB H
ATOM   4785  CH2 TRP   302      29.749  60.859  65.828  1.00  0.00      PROB C
ATOM   4786  HH2 TRP   302      28.823  60.668  65.339  1.00  0.00      PROB H
ATOM   4787  C   TRP   302      33.531  62.044  70.742  1.00  0.00      PROB C
ATOM   4788  O   TRP   302      32.792  62.114  71.723  1.00  0.00      PROB O
ATOM   4789  N   SER   303      34.464  61.081  70.618  1.00  0.00      PROB N
ATOM   4790  HN  SER   303      35.115  61.123  69.863  1.00  0.00      PROB H
ATOM   4791  CA  SER   303      34.676  60.115  71.660  1.00  0.00      PROB C
ATOM   4792  HA  SER   303      33.723  59.723  71.990  1.00  0.00      PROB H
ATOM   4793  CB  SER   303      35.602  58.962  71.229  1.00  0.00      PROB C
ATOM   4794  HB1 SER   303      36.550  59.368  70.806  1.00  0.00      PROB H
ATOM   4795  HB2 SER   303      35.103  58.363  70.438  1.00  0.00      PROB H
ATOM   4796  OG  SER   303      35.896  58.130  72.342  1.00  0.00      PROB O
ATOM   4797  HG1 SER   303      36.432  57.397  71.984  1.00  0.00      PROB H
ATOM   4798  C   SER   303      35.336  60.788  72.813  1.00  0.00      PROB C
ATOM   4799  O   SER   303      36.034  61.786  72.656  1.00  0.00      PROB O
ATOM   4800  N   GLN   304      35.070  60.276  74.026  1.00  0.00      PROB N
ATOM   4801  HN  GLN   304      34.443  59.511  74.124  1.00  0.00      PROB H
ATOM   4802  CA  GLN   304      35.707  60.776  75.205  1.00  0.00      PROB C
ATOM   4803  HA  GLN   304      35.707  61.858  75.180  1.00  0.00      PROB H
ATOM   4804  CB  GLN   304      35.017  60.314  76.497  1.00  0.00      PROB C
ATOM   4805  HB1 GLN   304      35.620  60.673  77.369  1.00  0.00      PROB H
ATOM   4806  HB2 GLN   304      34.990  59.202  76.533  1.00  0.00      PROB H
ATOM   4807  CG  GLN   304      33.596  60.875  76.608  1.00  0.00      PROB C
ATOM   4808  HG1 GLN   304      32.931  60.477  75.815  1.00  0.00      PROB H
ATOM   4809  HG2 GLN   304      33.629  61.982  76.510  1.00  0.00      PROB H
ATOM   4810  CD  GLN   304      33.048  60.558  77.991  1.00  0.00      PROB C
ATOM   4811  OE1 GLN   304      33.475  61.142  78.986  1.00  0.00      PROB O
ATOM   4812  NE2 GLN   304      32.073  59.613  78.057  1.00  0.00      PROB N
ATOM   4813 HE21 GLN   304      31.649  59.461  78.943  1.00  0.00      PROB H
ATOM   4814 HE22 GLN   304      31.635  59.290  77.221  1.00  0.00      PROB H
ATOM   4815  C   GLN   304      37.132  60.331  75.190  1.00  0.00      PROB C
ATOM   4816  O   GLN   304      38.028  61.049  75.633  1.00  0.00      PROB O
ATOM   4817  N   LYS   305      37.373  59.116  74.671  1.00  0.00      PROB N
ATOM   4818  HN  LYS   305      36.645  58.596  74.226  1.00  0.00      PROB H
ATOM   4819  CA  LYS   305      38.702  58.582  74.614  1.00  0.00      PROB C
ATOM   4820  HA  LYS   305      39.116  58.520  75.611  1.00  0.00      PROB H
ATOM   4821  CB  LYS   305      38.713  57.224  73.889  1.00  0.00      PROB C
ATOM   4822  HB1 LYS   305      38.320  57.309  72.863  1.00  0.00      PROB H
ATOM   4823  HB2 LYS   305      37.978  56.576  74.425  1.00  0.00      PROB H
ATOM   4824  CG  LYS   305      40.047  56.480  73.916  1.00  0.00      PROB C
ATOM   4825  HG1 LYS   305      40.849  57.050  73.405  1.00  0.00      PROB H
ATOM   4826  HG2 LYS   305      39.875  55.504  73.428  1.00  0.00      PROB H
ATOM   4827  CD  LYS   305      40.420  55.942  75.298  1.00  0.00      PROB C
ATOM   4828  HD1 LYS   305      39.532  55.467  75.771  1.00  0.00      PROB H
ATOM   4829  HD2 LYS   305      40.724  56.799  75.944  1.00  0.00      PROB H
ATOM   4830  CE  LYS   305      41.549  54.909  75.265  1.00  0.00      PROB C
ATOM   4831  HE1 LYS   305      41.200  53.954  74.837  1.00  0.00      PROB H
ATOM   4832  HE2 LYS   305      41.937  54.722  76.290  1.00  0.00      PROB H
ATOM   4833  NZ  LYS   305      42.661  55.399  74.421  1.00  0.00      PROB N
ATOM   4834  HZ1 LYS   305      42.997  56.332  74.758  1.00  0.00      PROB H
ATOM   4835  HZ2 LYS   305      42.298  55.532  73.455  1.00  0.00      PROB H
ATOM   4836  HZ3 LYS   305      43.452  54.730  74.415  1.00  0.00      PROB H
ATOM   4837  C   LYS   305      39.506  59.529  73.806  1.00  0.00      PROB C
ATOM   4838  O   LYS   305      40.583  59.953  74.223  1.00  0.00      PROB O
ATOM   4839  N   ALA   306      38.997  59.908  72.620  1.00  0.00      PROB N
ATOM   4840  HN  ALA   306      38.177  59.501  72.227  1.00  0.00      PROB H
ATOM   4841  CA  ALA   306      39.733  60.905  71.916  1.00  0.00      PROB C
ATOM   4842  HA  ALA   306      40.770  60.766  72.134  1.00  0.00      PROB H
ATOM   4843  CB  ALA   306      39.502  60.883  70.396  1.00  0.00      PROB C
ATOM   4844  HB1 ALA   306      38.411  60.844  70.187  1.00  0.00      PROB H
ATOM   4845  HB2 ALA   306      39.962  60.006  69.911  1.00  0.00      PROB H
ATOM   4846  HB3 ALA   306      39.907  61.819  70.028  1.00  0.00      PROB H
ATOM   4847  C   ALA   306      39.165  62.167  72.443  1.00  0.00      PROB C
ATOM   4848  O   ALA   306      38.241  62.759  71.894  1.00  0.00      PROB O
ATOM   4849  N   MET   307      39.736  62.594  73.565  1.00  0.00      PROB N
ATOM   4850  HN  MET   307      40.310  61.936  74.057  1.00  0.00      PROB H
ATOM   4851  CA  MET   307      39.350  63.748  74.297  1.00  0.00      PROB C
ATOM   4852  HA  MET   307      39.542  64.644  73.725  1.00  0.00      PROB H
ATOM   4853  CB  MET   307      37.924  63.677  74.867  1.00  0.00      PROB C
ATOM   4854  HB1 MET   307      37.779  63.060  75.753  1.00  0.00      PROB H
ATOM   4855  HB2 MET   307      37.170  63.447  74.089  1.00  0.00      PROB H
ATOM   4856  CG  MET   307      37.530  64.924  75.664  1.00  0.00      PROB C
ATOM   4857  HG1 MET   307      37.705  65.819  75.027  1.00  0.00      PROB H
ATOM   4858  HG2 MET   307      38.217  65.022  76.538  1.00  0.00      PROB H
ATOM   4859  SD  MET   307      35.820  64.939  76.285  1.00  0.00      PROB S
ATOM   4860  CE  MET   307      35.128  65.824  74.857  1.00  0.00      PROB C
ATOM   4861  HE1 MET   307      35.292  65.240  73.925  1.00  0.00      PROB H
ATOM   4862  HE2 MET   307      35.592  66.824  74.734  1.00  0.00      PROB H
ATOM   4863  HE3 MET   307      34.031  65.956  74.979  1.00  0.00      PROB H
ATOM   4864  C   MET   307      40.316  63.642  75.427  1.00  0.00      PROB C
ATOM   4865  O   MET   307      41.041  64.578  75.760  1.00  0.00      PROB O
ATOM   4866  N   ASP   308      40.342  62.429  76.015  1.00  0.00      PROB N
ATOM   4867  HN  ASP   308      39.610  61.764  75.818  1.00  0.00      PROB H
ATOM   4868  CA  ASP   308      41.207  62.044  77.090  1.00  0.00      PROB C
ATOM   4869  HA  ASP   308      40.945  62.481  77.971  1.00  0.00      PROB H
ATOM   4870  CB  ASP   308      40.950  60.602  77.557  1.00  0.00      PROB C
ATOM   4871  HB1 ASP   308      41.122  59.857  76.755  1.00  0.00      PROB H
ATOM   4872  HB2 ASP   308      39.914  60.488  77.933  1.00  0.00      PROB H
ATOM   4873  CG  ASP   308      41.909  60.302  78.700  1.00  0.00      PROB C
ATOM   4874  OD1 ASP   308      42.433  61.276  79.301  1.00  0.00      PROB O
ATOM   4875  OD2 ASP   308      42.134  59.095  78.981  1.00  0.00      PROB O
ATOM   4876  C   ASP   308      42.616  62.090  76.616  1.00  0.00      PROB C
ATOM   4877  O   ASP   308      43.504  62.593  77.301  1.00  0.00      PROB O
ATOM   4878  N   ASP   309      42.839  61.584  75.394  1.00  0.00      PROB N
ATOM   4879  HN  ASP   309      42.123  60.996  75.019  1.00  0.00      PROB H
ATOM   4880  CA  ASP   309      44.158  61.424  74.875  1.00  0.00      PROB C
ATOM   4881  HA  ASP   309      44.756  60.975  75.661  1.00  0.00      PROB H
ATOM   4882  CB  ASP   309      44.209  60.575  73.598  1.00  0.00      PROB C
ATOM   4883  HB1 ASP   309      45.229  60.721  73.231  1.00  0.00      PROB H
ATOM   4884  HB2 ASP   309      43.342  60.989  73.100  1.00  0.00      PROB H
ATOM   4885  CG  ASP   309      44.072  59.117  74.031  1.00  0.00      PROB C
ATOM   4886  OD1 ASP   309      44.108  58.865  75.265  1.00  0.00      PROB O
ATOM   4887  OD2 ASP   309      43.938  58.238  73.139  1.00  0.00      PROB O
ATOM   4888  C   ASP   309      44.870  62.730  74.658  1.00  0.00      PROB C
ATOM   4889  O   ASP   309      46.088  62.797  74.800  1.00  0.00      PROB O
ATOM   4890  N   THR   310      44.166  63.820  74.318  1.00  0.00      PROB N
ATOM   4891  HN  THR   310      43.172  63.810  74.381  1.00  0.00      PROB H
ATOM   4892  CA  THR   310      44.867  65.054  74.066  1.00  0.00      PROB C
ATOM   4893  HA  THR   310      45.641  64.909  73.341  1.00  0.00      PROB H
ATOM   4894  CB  THR   310      43.958  66.175  73.654  1.00  0.00      PROB C
ATOM   4895  HB  THR   310      43.384  65.824  72.778  1.00  0.00      PROB H
ATOM   4896  OG1 THR   310      44.721  67.313  73.285  1.00  0.00      PROB O
ATOM   4897  HG1 THR   310      45.386  67.443  73.976  1.00  0.00      PROB H
ATOM   4898  CG2 THR   310      43.025  66.514  74.829  1.00  0.00      PROB C
ATOM   4899 HG21 THR   310      43.465  67.300  75.477  1.00  0.00      PROB H
ATOM   4900 HG22 THR   310      42.870  65.589  75.375  1.00  0.00      PROB H
ATOM   4901 HG23 THR   310      42.026  66.815  74.497  1.00  0.00      PROB H
ATOM   4902  C   THR   310      45.578  65.493  75.293  1.00  0.00      PROB C
ATOM   4903  O   THR   310      46.674  66.047  75.231  1.00  0.00      PROB O
ATOM   4904  N   PHE   311      44.958  65.223  76.445  1.00  0.00      PROB N
ATOM   4905  HN  PHE   311      44.151  64.635  76.490  1.00  0.00      PROB H
ATOM   4906  CA  PHE   311      45.423  65.665  77.720  1.00  0.00      PROB C
ATOM   4907  HA  PHE   311      45.595  66.732  77.649  1.00  0.00      PROB H
ATOM   4908  CB  PHE   311      44.438  65.369  78.859  1.00  0.00      PROB C
ATOM   4909  HB1 PHE   311      44.938  65.287  79.849  1.00  0.00      PROB H
ATOM   4910  HB2 PHE   311      43.878  64.431  78.706  1.00  0.00      PROB H
ATOM   4911  CG  PHE   311      43.511  66.531  78.901  1.00  0.00      PROB C
ATOM   4912  CD1 PHE   311      42.698  66.831  77.834  1.00  0.00      PROB C
ATOM   4913  HD1 PHE   311      42.536  66.035  77.151  1.00  0.00      PROB H
ATOM   4914  CE1 PHE   311      41.846  67.908  77.891  1.00  0.00      PROB C
ATOM   4915  HE1 PHE   311      41.055  67.944  77.175  1.00  0.00      PROB H
ATOM   4916  CZ  PHE   311      41.797  68.688  79.020  1.00  0.00      PROB C
ATOM   4917  HZ  PHE   311      41.132  69.509  79.091  1.00  0.00      PROB H
ATOM   4918  CD2 PHE   311      43.452  67.313  80.032  1.00  0.00      PROB C
ATOM   4919  HD2 PHE   311      44.052  67.034  80.885  1.00  0.00      PROB H
ATOM   4920  CE2 PHE   311      42.601  68.389  80.093  1.00  0.00      PROB C
ATOM   4921  HE2 PHE   311      42.541  68.962  81.009  1.00  0.00      PROB H
ATOM   4922  C   PHE   311      46.749  65.143  78.094  1.00  0.00      PROB C
ATOM   4923  O   PHE   311      47.447  65.837  78.834  1.00  0.00      PROB O
ATOM   4924  N   TYR   312      47.114  63.926  77.648  1.00  0.00      PROB N
ATOM   4925  HN  TYR   312      46.565  63.404  76.997  1.00  0.00      PROB H
ATOM   4926  CA  TYR   312      48.352  63.400  78.124  1.00  0.00      PROB C
ATOM   4927  HA  TYR   312      48.221  63.366  79.198  1.00  0.00      PROB H
ATOM   4928  CB  TYR   312      48.737  61.935  77.791  1.00  0.00      PROB C
ATOM   4929  HB1 TYR   312      47.895  61.292  78.139  1.00  0.00      PROB H
ATOM   4930  HB2 TYR   312      49.631  61.609  78.363  1.00  0.00      PROB H
ATOM   4931  CG  TYR   312      48.974  61.635  76.353  1.00  0.00      PROB C
ATOM   4932  CD1 TYR   312      50.183  61.943  75.771  1.00  0.00      PROB C
ATOM   4933  HD1 TYR   312      50.961  62.237  76.436  1.00  0.00      PROB H
ATOM   4934  CE1 TYR   312      50.410  61.654  74.447  1.00  0.00      PROB C
ATOM   4935  HE1 TYR   312      51.348  61.521  73.937  1.00  0.00      PROB H
ATOM   4936  CZ  TYR   312      49.435  61.051  73.692  1.00  0.00      PROB C
ATOM   4937  OH  TYR   312      49.680  60.763  72.332  1.00  0.00      PROB O
ATOM   4938  HH  TYR   312      48.996  60.154  72.045  1.00  0.00      PROB H
ATOM   4939  CD2 TYR   312      48.005  61.019  75.595  1.00  0.00      PROB C
ATOM   4940  HD2 TYR   312      47.055  60.760  76.048  1.00  0.00      PROB H
ATOM   4941  CE2 TYR   312      48.228  60.730  74.268  1.00  0.00      PROB C
ATOM   4942  HE2 TYR   312      47.447  60.253  73.694  1.00  0.00      PROB H
ATOM   4943  C   TYR   312      49.498  64.328  77.928  1.00  0.00      PROB C
ATOM   4944  O   TYR   312      49.533  65.138  77.004  1.00  0.00      PROB O
ATOM   4945  N   LEU   313      50.446  64.223  78.873  1.00  0.00      PROB N
ATOM   4946  HN  LEU   313      50.328  63.593  79.645  1.00  0.00      PROB H
ATOM   4947  CA  LEU   313      51.550  65.113  79.051  1.00  0.00      PROB C
ATOM   4948  HA  LEU   313      51.153  66.099  79.235  1.00  0.00      PROB H
ATOM   4949  CB  LEU   313      52.476  64.716  80.217  1.00  0.00      PROB C
ATOM   4950  HB1 LEU   313      51.853  64.575  81.119  1.00  0.00      PROB H
ATOM   4951  HB2 LEU   313      53.135  65.582  80.415  1.00  0.00      PROB H
ATOM   4952  CG  LEU   313      53.289  63.430  79.985  1.00  0.00      PROB C
ATOM   4953  HG  LEU   313      54.044  63.639  79.194  1.00  0.00      PROB H
ATOM   4954  CD1 LEU   313      54.078  63.049  81.247  1.00  0.00      PROB C
ATOM   4955 HD11 LEU   313      53.749  63.692  82.088  1.00  0.00      PROB H
ATOM   4956 HD12 LEU   313      55.149  63.187  81.072  1.00  0.00      PROB H
ATOM   4957 HD13 LEU   313      54.023  61.976  81.483  1.00  0.00      PROB H
ATOM   4958  CD2 LEU   313      52.416  62.285  79.453  1.00  0.00      PROB C
ATOM   4959 HD21 LEU   313      52.327  62.184  78.367  1.00  0.00      PROB H
ATOM   4960 HD22 LEU   313      51.431  62.084  79.852  1.00  0.00      PROB H
ATOM   4961 HD23 LEU   313      53.163  61.500  79.654  1.00  0.00      PROB H
ATOM   4962  C   LEU   313      52.357  65.164  77.816  1.00  0.00      PROB C
ATOM   4963  O   LEU   313      52.982  66.186  77.534  1.00  0.00      PROB O
ATOM   4964  N   SER   314      52.386  64.056  77.063  1.00  0.00      PROB N
ATOM   4965  HN  SER   314      51.911  63.229  77.334  1.00  0.00      PROB H
ATOM   4966  CA  SER   314      53.154  64.084  75.862  1.00  0.00      PROB C
ATOM   4967  HA  SER   314      54.187  64.303  76.093  1.00  0.00      PROB H
ATOM   4968  CB  SER   314      53.069  62.786  75.045  1.00  0.00      PROB C
ATOM   4969  HB1 SER   314      53.668  62.900  74.109  1.00  0.00      PROB H
ATOM   4970  HB2 SER   314      52.076  62.928  74.799  1.00  0.00      PROB H
ATOM   4971  OG  SER   314      53.636  61.708  75.776  1.00  0.00      PROB O
ATOM   4972  HG1 SER   314      53.520  60.889  75.262  1.00  0.00      PROB H
ATOM   4973  C   SER   314      52.613  65.190  75.021  1.00  0.00      PROB C
ATOM   4974  O   SER   314      53.366  65.868  74.324  1.00  0.00      PROB O
ATOM   4975  N   ASN   315      51.289  65.425  75.082  1.00  0.00      PROB N
ATOM   4976  HN  ASN   315      50.651  65.009  75.741  1.00  0.00      PROB H
ATOM   4977  CA  ASN   315      50.782  66.492  74.278  1.00  0.00      PROB C
ATOM   4978  HA  ASN   315      51.524  66.784  73.549  1.00  0.00      PROB H
ATOM   4979  CB  ASN   315      49.454  66.148  73.591  1.00  0.00      PROB C
ATOM   4980  HB1 ASN   315      48.589  66.167  74.240  1.00  0.00      PROB H
ATOM   4981  HB2 ASN   315      49.600  65.115  73.232  1.00  0.00      PROB H
ATOM   4982  CG  ASN   315      49.343  67.047  72.374  1.00  0.00      PROB C
ATOM   4983  OD1 ASN   315      50.283  67.761  72.027  1.00  0.00      PROB O
ATOM   4984  ND2 ASN   315      48.166  67.006  71.699  1.00  0.00      PROB N
ATOM   4985 HD21 ASN   315      47.454  66.405  72.056  1.00  0.00      PROB H
ATOM   4986 HD22 ASN   315      48.125  67.399  70.786  1.00  0.00      PROB H
ATOM   4987  C   ASN   315      50.545  67.676  75.162  1.00  0.00      PROB C
ATOM   4988  O   ASN   315      49.401  68.031  75.438  1.00  0.00      PROB O
ATOM   4989  N   VAL   316      51.637  68.322  75.622  1.00  0.00      PROB N
ATOM   4990  HN  VAL   316      52.545  67.922  75.506  1.00  0.00      PROB H
ATOM   4991  CA  VAL   316      51.527  69.501  76.435  1.00  0.00      PROB C
ATOM   4992  HA  VAL   316      50.733  70.130  76.066  1.00  0.00      PROB H
ATOM   4993  CB  VAL   316      51.359  69.189  77.891  1.00  0.00      PROB C
ATOM   4994  HB  VAL   316      52.232  68.587  78.255  1.00  0.00      PROB H
ATOM   4995  CG1 VAL   316      51.326  70.511  78.674  1.00  0.00      PROB C
ATOM   4996 HG11 VAL   316      50.267  70.730  78.888  1.00  0.00      PROB H
ATOM   4997 HG12 VAL   316      51.786  71.411  78.259  1.00  0.00      PROB H
ATOM   4998 HG13 VAL   316      51.811  70.336  79.661  1.00  0.00      PROB H
ATOM   4999  CG2 VAL   316      50.115  68.302  78.073  1.00  0.00      PROB C
ATOM   5000 HG21 VAL   316      50.244  67.292  77.651  1.00  0.00      PROB H
ATOM   5001 HG22 VAL   316      49.207  68.781  77.652  1.00  0.00      PROB H
ATOM   5002 HG23 VAL   316      49.919  68.159  79.156  1.00  0.00      PROB H
ATOM   5003  C   VAL   316      52.827  70.208  76.314  1.00  0.00      PROB C
ATOM   5004  O   VAL   316      53.888  69.591  76.372  1.00  0.00      PROB O
ATOM   5005  N   ALA   317      52.767  71.531  76.116  1.00  0.00      PROB N
ATOM   5006  HN  ALA   317      51.898  72.012  76.104  1.00  0.00      PROB H
ATOM   5007  CA  ALA   317      53.964  72.306  76.122  1.00  0.00      PROB C
ATOM   5008  HA  ALA   317      54.810  71.692  76.399  1.00  0.00      PROB H
ATOM   5009  CB  ALA   317      54.242  73.025  74.792  1.00  0.00      PROB C
ATOM   5010  HB1 ALA   317      53.415  73.714  74.520  1.00  0.00      PROB H
ATOM   5011  HB2 ALA   317      54.327  72.259  73.994  1.00  0.00      PROB H
ATOM   5012  HB3 ALA   317      55.188  73.595  74.848  1.00  0.00      PROB H
ATOM   5013  C   ALA   317      53.667  73.346  77.144  1.00  0.00      PROB C
ATOM   5014  O   ALA   317      52.623  73.991  77.073  1.00  0.00      PROB O
ATOM   5015  N   PRO   318      54.539  73.519  78.097  1.00  0.00      PROB N
ATOM   5016  CD  PRO   318      55.953  73.259  77.886  1.00  0.00      PROB C
ATOM   5017  HD1 PRO   318      56.288  73.455  76.844  1.00  0.00      PROB H
ATOM   5018  HD2 PRO   318      56.166  72.201  78.165  1.00  0.00      PROB H
ATOM   5019  CA  PRO   318      54.322  74.507  79.118  1.00  0.00      PROB C
ATOM   5020  HA  PRO   318      53.428  74.264  79.673  1.00  0.00      PROB H
ATOM   5021  CB  PRO   318      55.616  74.528  79.923  1.00  0.00      PROB C
ATOM   5022  HB1 PRO   318      55.617  73.680  80.647  1.00  0.00      PROB H
ATOM   5023  HB2 PRO   318      55.816  75.471  80.467  1.00  0.00      PROB H
ATOM   5024  CG  PRO   318      56.681  74.201  78.862  1.00  0.00      PROB C
ATOM   5025  HG1 PRO   318      56.956  75.133  78.332  1.00  0.00      PROB H
ATOM   5026  HG2 PRO   318      57.590  73.736  79.299  1.00  0.00      PROB H
ATOM   5027  C   PRO   318      54.119  75.817  78.443  1.00  0.00      PROB C
ATOM   5028  O   PRO   318      54.887  76.133  77.536  1.00  0.00      PROB O
ATOM   5029  N   GLN   319      53.093  76.595  78.839  1.00  0.00      PROB N
ATOM   5030  HN  GLN   319      52.433  76.317  79.541  1.00  0.00      PROB H
ATOM   5031  CA  GLN   319      52.946  77.862  78.194  1.00  0.00      PROB C
ATOM   5032  HA  GLN   319      53.929  78.273  78.103  1.00  0.00      PROB H
ATOM   5033  CB  GLN   319      52.080  77.847  76.923  1.00  0.00      PROB C
ATOM   5034  HB1 GLN   319      51.828  78.885  76.603  1.00  0.00      PROB H
ATOM   5035  HB2 GLN   319      51.130  77.321  77.168  1.00  0.00      PROB H
ATOM   5036  CG  GLN   319      52.769  77.135  75.754  1.00  0.00      PROB C
ATOM   5037  HG1 GLN   319      52.069  77.097  74.895  1.00  0.00      PROB H
ATOM   5038  HG2 GLN   319      53.060  76.098  75.985  1.00  0.00      PROB H
ATOM   5039  CD  GLN   319      54.015  77.929  75.364  1.00  0.00      PROB C
ATOM   5040  OE1 GLN   319      54.782  78.372  76.219  1.00  0.00      PROB O
ATOM   5041  NE2 GLN   319      54.227  78.120  74.034  1.00  0.00      PROB N
ATOM   5042 HE21 GLN   319      55.048  78.640  73.812  1.00  0.00      PROB H
ATOM   5043 HE22 GLN   319      53.594  77.756  73.363  1.00  0.00      PROB H
ATOM   5044  C   GLN   319      52.415  78.863  79.162  1.00  0.00      PROB C
ATOM   5045  O   GLN   319      51.816  78.519  80.179  1.00  0.00      PROB O
ATOM   5046  N   VAL   320      52.659  80.151  78.854  1.00  0.00      PROB N
ATOM   5047  HN  VAL   320      53.200  80.397  78.039  1.00  0.00      PROB H
ATOM   5048  CA  VAL   320      52.251  81.253  79.673  1.00  0.00      PROB C
ATOM   5049  HA  VAL   320      52.705  81.058  80.630  1.00  0.00      PROB H
ATOM   5050  CB  VAL   320      52.742  82.561  79.104  1.00  0.00      PROB C
ATOM   5051  HB  VAL   320      52.345  82.596  78.058  1.00  0.00      PROB H
ATOM   5052  CG1 VAL   320      52.192  83.736  79.927  1.00  0.00      PROB C
ATOM   5053 HG11 VAL   320      52.789  83.864  80.856  1.00  0.00      PROB H
ATOM   5054 HG12 VAL   320      51.120  83.688  80.129  1.00  0.00      PROB H
ATOM   5055 HG13 VAL   320      52.271  84.706  79.426  1.00  0.00      PROB H
ATOM   5056  CG2 VAL   320      54.277  82.504  79.018  1.00  0.00      PROB C
ATOM   5057 HG21 VAL   320      54.690  81.508  79.272  1.00  0.00      PROB H
ATOM   5058 HG22 VAL   320      54.714  83.213  79.755  1.00  0.00      PROB H
ATOM   5059 HG23 VAL   320      54.649  82.793  78.033  1.00  0.00      PROB H
ATOM   5060  C   VAL   320      50.758  81.284  79.644  1.00  0.00      PROB C
ATOM   5061  O   VAL   320      50.126  81.192  78.592  1.00  0.00      PROB O
ATOM   5062  N   PRO   321      50.201  81.400  80.811  1.00  0.00      PROB N
ATOM   5063  CD  PRO   321      50.935  81.886  81.969  1.00  0.00      PROB C
[truncated: 19,147,571 more chars]
