# Supplementary material for: Discovery of an Endonuclease G-inhibitory Ku80-peptide protecting against leukemogenic rearrangements at the MLL breakpoint cluster
Source: Nat Commun. 2026 Apr 17;17:3562. doi: 10.1038/s41467-026-72034-2 (PMC13086865; doi:10.1038/s41467-026-72034-2)
Supplement: Supplementary file 4 — Supplementary Data 2 [file 41467_2026_72034_MOESM4_ESM.txt]

CRYST1  134.721  134.721  134.721  90.00  90.00  90.00 P 1           1
ATOM      1  N   GLU X   1      83.640  82.890  66.880  0.00  0.00            
ATOM      2  HT1 GLU X   1      84.020  83.700  66.350  0.00  0.00            
ATOM      3  HT2 GLU X   1      82.610  82.890  66.750  0.00  0.00            
ATOM      4  HT3 GLU X   1      84.060  81.970  66.630  0.00  0.00            
ATOM      5  CA  GLU X   1      83.940  83.090  68.310  0.00  0.00            
ATOM      6  HA  GLU X   1      85.000  82.940  68.400  0.00  0.00            
ATOM      7  CB  GLU X   1      83.630  84.550  68.820  0.00  0.00            
ATOM      8  HB1 GLU X   1      83.410  84.560  69.910  0.00  0.00            
ATOM      9  HB2 GLU X   1      82.640  84.870  68.440  0.00  0.00            
ATOM     10  CG  GLU X   1      84.650  85.630  68.370  0.00  0.00            
ATOM     11  HG1 GLU X   1      85.550  85.600  69.030  0.00  0.00            
ATOM     12  HG2 GLU X   1      84.020  86.540  68.440  0.00  0.00            
ATOM     13  CD  GLU X   1      85.140  85.460  66.900  0.00  0.00            
ATOM     14  OE1 GLU X   1      86.360  85.400  66.700  0.00  0.00            
ATOM     15  OE2 GLU X   1      84.300  85.350  65.970  0.00  0.00            
ATOM     16  C   GLU X   1      83.420  82.010  69.240  0.00  0.00            
ATOM     17  O   GLU X   1      82.550  81.230  68.910  0.00  0.00            
ATOM     18  N   LEU X   2      83.950  82.030  70.480  0.00  0.00            
ATOM     19  HN  LEU X   2      84.620  82.660  70.860  0.00  0.00            
ATOM     20  CA  LEU X   2      83.570  81.060  71.510  0.00  0.00            
ATOM     21  HA  LEU X   2      83.310  80.130  71.030  0.00  0.00            
ATOM     22  CB  LEU X   2      84.720  80.530  72.410  0.00  0.00            
ATOM     23  HB1 LEU X   2      85.250  81.450  72.730  0.00  0.00            
ATOM     24  HB2 LEU X   2      85.450  80.110  71.690  0.00  0.00            
ATOM     25  CG  LEU X   2      84.570  79.660  73.650  0.00  0.00            
ATOM     26  HG  LEU X   2      83.750  80.120  74.240  0.00  0.00            
ATOM     27  CD1 LEU X   2      84.330  78.140  73.340  0.00  0.00            
ATOM     28 HD11 LEU X   2      83.780  77.590  74.140  0.00  0.00            
ATOM     29 HD12 LEU X   2      85.340  77.730  73.100  0.00  0.00            
ATOM     30 HD13 LEU X   2      83.790  77.890  72.400  0.00  0.00            
ATOM     31  CD2 LEU X   2      85.770  79.860  74.560  0.00  0.00            
ATOM     32 HD21 LEU X   2      85.730  79.090  75.360  0.00  0.00            
ATOM     33 HD22 LEU X   2      85.660  80.860  75.040  0.00  0.00            
ATOM     34 HD23 LEU X   2      86.730  79.840  74.000  0.00  0.00            
ATOM     35  C   LEU X   2      82.350  81.580  72.220  0.00  0.00            
ATOM     36  O   LEU X   2      82.280  82.760  72.530  0.00  0.00            
ATOM     37  N   ALA X   3      81.440  80.640  72.490  0.00  0.00            
ATOM     38  HN  ALA X   3      81.380  79.900  71.830  0.00  0.00            
ATOM     39  CA  ALA X   3      80.330  80.760  73.450  0.00  0.00            
ATOM     40  HA  ALA X   3      80.450  81.700  73.970  0.00  0.00            
ATOM     41  CB  ALA X   3      79.000  80.830  72.550  0.00  0.00            
ATOM     42  HB1 ALA X   3      79.060  81.660  71.820  0.00  0.00            
ATOM     43  HB2 ALA X   3      78.120  80.920  73.230  0.00  0.00            
ATOM     44  HB3 ALA X   3      79.020  79.890  71.970  0.00  0.00            
ATOM     45  C   ALA X   3      80.410  79.670  74.430  0.00  0.00            
ATOM     46  O   ALA X   3      80.950  78.560  74.230  0.00  0.00            
ATOM     47  N   LYS X   4      79.910  79.960  75.630  0.00  0.00            
ATOM     48  HN  LYS X   4      79.290  80.700  75.860  0.00  0.00            
ATOM     49  CA  LYS X   4      79.940  79.030  76.760  0.00  0.00            
ATOM     50  HA  LYS X   4      79.870  78.020  76.390  0.00  0.00            
ATOM     51  CB  LYS X   4      81.190  79.230  77.650  0.00  0.00            
ATOM     52  HB1 LYS X   4      80.890  78.560  78.490  0.00  0.00            
ATOM     53  HB2 LYS X   4      81.130  80.310  77.910  0.00  0.00            
ATOM     54  CG  LYS X   4      82.540  78.830  77.050  0.00  0.00            
ATOM     55  HG1 LYS X   4      83.100  79.610  76.480  0.00  0.00            
ATOM     56  HG2 LYS X   4      82.290  77.910  76.490  0.00  0.00            
ATOM     57  CD  LYS X   4      83.480  78.420  78.180  0.00  0.00            
ATOM     58  HD1 LYS X   4      84.360  78.060  77.600  0.00  0.00            
ATOM     59  HD2 LYS X   4      82.930  77.600  78.700  0.00  0.00            
ATOM     60  CE  LYS X   4      83.830  79.560  79.180  0.00  0.00            
ATOM     61  HE1 LYS X   4      82.900  79.880  79.690  0.00  0.00            
ATOM     62  HE2 LYS X   4      84.270  80.430  78.650  0.00  0.00            
ATOM     63  NZ  LYS X   4      84.930  79.120  80.060  0.00  0.00            
ATOM     64  HZ1 LYS X   4      85.040  79.810  80.830  0.00  0.00            
ATOM     65  HZ2 LYS X   4      85.760  79.050  79.430  0.00  0.00            
ATOM     66  HZ3 LYS X   4      84.820  78.180  80.500  0.00  0.00            
ATOM     67  C   LYS X   4      78.740  79.250  77.610  0.00  0.00            
ATOM     68  O   LYS X   4      78.330  80.400  77.740  0.00  0.00            
ATOM     69  N   TYR X   5      78.050  78.250  78.170  0.00  0.00            
ATOM     70  HN  TYR X   5      78.310  77.310  77.940  0.00  0.00            
ATOM     71  CA  TYR X   5      77.090  78.370  79.200  0.00  0.00            
ATOM     72  HA  TYR X   5      77.030  77.430  79.740  0.00  0.00            
ATOM     73  CB  TYR X   5      77.310  79.500  80.250  0.00  0.00            
ATOM     74  HB1 TYR X   5      76.600  79.210  81.050  0.00  0.00            
ATOM     75  HB2 TYR X   5      77.120  80.450  79.710  0.00  0.00            
ATOM     76  CG  TYR X   5      78.680  79.490  80.900  0.00  0.00            
ATOM     77  CD1 TYR X   5      79.590  80.550  80.870  0.00  0.00            
ATOM     78  HD1 TYR X   5      79.220  81.480  80.460  0.00  0.00            
ATOM     79  CE1 TYR X   5      80.840  80.430  81.400  0.00  0.00            
ATOM     80  HE1 TYR X   5      81.540  81.250  81.520  0.00  0.00            
ATOM     81  CZ  TYR X   5      81.310  79.150  81.910  0.00  0.00            
ATOM     82  OH  TYR X   5      82.620  79.010  82.460  0.00  0.00            
ATOM     83  HH  TYR X   5      83.060  79.860  82.410  0.00  0.00            
ATOM     84  CD2 TYR X   5      79.070  78.280  81.410  0.00  0.00            
ATOM     85  HD2 TYR X   5      78.370  77.450  81.350  0.00  0.00            
ATOM     86  CE2 TYR X   5      80.350  78.090  81.930  0.00  0.00            
ATOM     87  HE2 TYR X   5      80.710  77.160  82.340  0.00  0.00            
ATOM     88  C   TYR X   5      75.600  78.460  78.760  0.00  0.00            
ATOM     89  O   TYR X   5      74.770  78.710  79.640  0.00  0.00            
ATOM     90  N   GLY X   6      75.300  78.210  77.480  0.00  0.00            
ATOM     91  HN  GLY X   6      75.980  77.700  76.960  0.00  0.00            
ATOM     92  CA  GLY X   6      73.930  78.380  76.950  0.00  0.00            
ATOM     93  HA1 GLY X   6      74.070  78.610  75.900  0.00  0.00            
ATOM     94  HA2 GLY X   6      73.530  79.260  77.440  0.00  0.00            
ATOM     95  C   GLY X   6      72.860  77.330  76.940  0.00  0.00            
ATOM     96  O   GLY X   6      71.740  77.600  76.550  0.00  0.00            
ATOM     97  N   LEU X   7      73.220  76.110  77.340  0.00  0.00            
ATOM     98  HN  LEU X   7      74.160  75.810  77.510  0.00  0.00            
ATOM     99  CA  LEU X   7      72.320  74.970  77.420  0.00  0.00            
ATOM    100  HA  LEU X   7      71.330  75.210  77.050  0.00  0.00            
ATOM    101  CB  LEU X   7      72.910  73.840  76.570  0.00  0.00            
ATOM    102  HB1 LEU X   7      73.990  73.760  76.810  0.00  0.00            
ATOM    103  HB2 LEU X   7      72.940  74.180  75.510  0.00  0.00            
ATOM    104  CG  LEU X   7      72.290  72.400  76.720  0.00  0.00            
ATOM    105  HG  LEU X   7      71.960  72.170  77.750  0.00  0.00            
ATOM    106  CD1 LEU X   7      71.090  72.200  75.770  0.00  0.00            
ATOM    107 HD11 LEU X   7      70.820  71.130  75.750  0.00  0.00            
ATOM    108 HD12 LEU X   7      71.260  72.590  74.740  0.00  0.00            
ATOM    109 HD13 LEU X   7      70.220  72.690  76.250  0.00  0.00            
ATOM    110  CD2 LEU X   7      73.400  71.390  76.320  0.00  0.00            
ATOM    111 HD21 LEU X   7      74.430  71.590  76.670  0.00  0.00            
ATOM    112 HD22 LEU X   7      73.310  71.400  75.210  0.00  0.00            
ATOM    113 HD23 LEU X   7      73.000  70.400  76.620  0.00  0.00            
ATOM    114  C   LEU X   7      72.150  74.440  78.890  0.00  0.00            
ATOM    115  O   LEU X   7      73.090  73.990  79.570  0.00  0.00            
ATOM    116  N   PRO X   8      70.920  74.550  79.460  0.00  0.00            
ATOM    117  CD  PRO X   8      69.890  75.520  79.180  0.00  0.00            
ATOM    118  HD1 PRO X   8      69.010  75.040  78.710  0.00  0.00            
ATOM    119  HD2 PRO X   8      70.200  76.310  78.460  0.00  0.00            
ATOM    120  CA  PRO X   8      70.430  73.780  80.660  0.00  0.00            
ATOM    121  HA  PRO X   8      71.330  73.570  81.220  0.00  0.00            
ATOM    122  CB  PRO X   8      69.440  74.700  81.370  0.00  0.00            
ATOM    123  HB1 PRO X   8      69.710  74.860  82.430  0.00  0.00            
ATOM    124  HB2 PRO X   8      68.420  74.270  81.230  0.00  0.00            
ATOM    125  CG  PRO X   8      69.410  75.980  80.540  0.00  0.00            
ATOM    126  HG1 PRO X   8      68.380  76.390  80.630  0.00  0.00            
ATOM    127  HG2 PRO X   8      70.140  76.680  81.000  0.00  0.00            
ATOM    128  C   PRO X   8      69.850  72.500  80.130  0.00  0.00            
ATOM    129  O   PRO X   8      69.270  72.580  79.050  0.00  0.00            
ATOM    130  N   GLY X   9      70.100  71.370  80.850  0.00  0.00            
ATOM    131  HN  GLY X   9      70.690  71.320  81.650  0.00  0.00            
ATOM    132  CA  GLY X   9      69.600  70.070  80.590  0.00  0.00            
ATOM    133  HA1 GLY X   9      68.520  70.120  80.500  0.00  0.00            
ATOM    134  HA2 GLY X   9      70.040  69.420  81.340  0.00  0.00            
ATOM    135  C   GLY X   9      70.030  69.610  79.220  0.00  0.00            
ATOM    136  O   GLY X   9      71.110  69.930  78.740  0.00  0.00            
ATOM    137  N   LEU X  10      69.110  68.940  78.430  0.00  0.00            
ATOM    138  HN  LEU X  10      68.250  68.790  78.920  0.00  0.00            
ATOM    139  CA  LEU X  10      69.290  68.640  77.050  0.00  0.00            
ATOM    140  HA  LEU X  10      70.320  68.860  76.810  0.00  0.00            
ATOM    141  CB  LEU X  10      69.240  67.040  76.930  0.00  0.00            
ATOM    142  HB1 LEU X  10      69.300  66.710  75.880  0.00  0.00            
ATOM    143  HB2 LEU X  10      68.250  66.700  77.310  0.00  0.00            
ATOM    144  CG  LEU X  10      70.400  66.270  77.620  0.00  0.00            
ATOM    145  HG  LEU X  10      70.390  66.430  78.720  0.00  0.00            
ATOM    146  CD1 LEU X  10      70.000  64.750  77.520  0.00  0.00            
ATOM    147 HD11 LEU X  10      70.660  64.200  78.220  0.00  0.00            
ATOM    148 HD12 LEU X  10      70.130  64.410  76.470  0.00  0.00            
ATOM    149 HD13 LEU X  10      68.950  64.630  77.870  0.00  0.00            
ATOM    150  CD2 LEU X  10      71.800  66.500  77.110  0.00  0.00            
ATOM    151 HD21 LEU X  10      71.780  66.490  76.000  0.00  0.00            
ATOM    152 HD22 LEU X  10      72.540  65.790  77.540  0.00  0.00            
ATOM    153 HD23 LEU X  10      72.150  67.540  77.290  0.00  0.00            
ATOM    154  C   LEU X  10      68.190  69.280  76.310  0.00  0.00            
ATOM    155  O   LEU X  10      67.620  68.640  75.420  0.00  0.00            
ATOM    156  N   ALA X  11      67.920  70.590  76.560  0.00  0.00            
ATOM    157  HN  ALA X  11      68.520  71.070  77.210  0.00  0.00            
ATOM    158  CA  ALA X  11      66.870  71.440  75.990  0.00  0.00            
ATOM    159  HA  ALA X  11      65.910  70.960  75.950  0.00  0.00            
ATOM    160  CB  ALA X  11      66.920  72.700  76.840  0.00  0.00            
ATOM    161  HB1 ALA X  11      66.060  73.360  76.600  0.00  0.00            
ATOM    162  HB2 ALA X  11      67.910  73.180  76.660  0.00  0.00            
ATOM    163  HB3 ALA X  11      66.820  72.390  77.900  0.00  0.00            
ATOM    164  C   ALA X  11      67.280  71.760  74.560  0.00  0.00            
ATOM    165  O   ALA X  11      68.470  71.900  74.230  0.00  0.00            
ATOM    166  N   GLN X  12      66.310  72.060  73.680  0.00  0.00            
ATOM    167  HN  GLN X  12      65.380  72.110  74.030  0.00  0.00            
ATOM    168  CA  GLN X  12      66.590  72.650  72.340  0.00  0.00            
ATOM    169  HA  GLN X  12      67.160  71.860  71.870  0.00  0.00            
ATOM    170  CB  GLN X  12      65.210  72.660  71.550  0.00  0.00            
ATOM    171  HB1 GLN X  12      65.250  73.350  70.670  0.00  0.00            
ATOM    172  HB2 GLN X  12      64.530  72.990  72.360  0.00  0.00            
ATOM    173  CG  GLN X  12      64.700  71.290  71.100  0.00  0.00            
ATOM    174  HG1 GLN X  12      63.630  71.280  70.810  0.00  0.00            
ATOM    175  HG2 GLN X  12      64.760  70.560  71.940  0.00  0.00            
ATOM    176  CD  GLN X  12      65.560  70.660  70.000  0.00  0.00            
ATOM    177  OE1 GLN X  12      66.620  70.080  70.290  0.00  0.00            
ATOM    178  NE2 GLN X  12      65.110  70.800  68.760  0.00  0.00            
ATOM    179 HE21 GLN X  12      64.130  70.970  68.620  0.00  0.00            
ATOM    180 HE22 GLN X  12      65.520  70.090  68.180  0.00  0.00            
ATOM    181  C   GLN X  12      67.340  73.910  72.330  0.00  0.00            
ATOM    182  O   GLN X  12      66.780  74.960  72.760  0.00  0.00            
ATOM    183  N   LEU X  13      68.500  73.920  71.650  0.00  0.00            
ATOM    184  HN  LEU X  13      68.820  73.140  71.130  0.00  0.00            
ATOM    185  CA  LEU X  13      69.430  75.050  71.570  0.00  0.00            
ATOM    186  HA  LEU X  13      69.210  75.850  72.260  0.00  0.00            
ATOM    187  CB  LEU X  13      70.800  74.510  72.040  0.00  0.00            
ATOM    188  HB1 LEU X  13      70.990  73.510  71.600  0.00  0.00            
ATOM    189  HB2 LEU X  13      70.710  74.350  73.140  0.00  0.00            
ATOM    190  CG  LEU X  13      72.020  75.240  71.680  0.00  0.00            
ATOM    191  HG  LEU X  13      71.870  76.320  71.920  0.00  0.00            
ATOM    192  CD1 LEU X  13      73.110  74.840  72.650  0.00  0.00            
ATOM    193 HD11 LEU X  13      72.780  75.100  73.680  0.00  0.00            
ATOM    194 HD12 LEU X  13      74.080  75.280  72.360  0.00  0.00            
ATOM    195 HD13 LEU X  13      73.170  73.730  72.580  0.00  0.00            
ATOM    196  CD2 LEU X  13      72.600  74.990  70.260  0.00  0.00            
ATOM    197 HD21 LEU X  13      72.920  73.940  70.090  0.00  0.00            
ATOM    198 HD22 LEU X  13      73.510  75.600  70.040  0.00  0.00            
ATOM    199 HD23 LEU X  13      71.910  75.340  69.470  0.00  0.00            
ATOM    200  C   LEU X  13      69.440  75.640  70.260  0.00  0.00            
ATOM    201  O   LEU X  13      69.700  75.010  69.170  0.00  0.00            
ATOM    202  N   LYS X  14      69.170  76.970  70.160  0.00  0.00            
ATOM    203  HN  LYS X  14      69.060  77.450  71.030  0.00  0.00            
ATOM    204  CA  LYS X  14      69.240  77.830  68.940  0.00  0.00            
ATOM    205  HA  LYS X  14      69.440  77.190  68.100  0.00  0.00            
ATOM    206  CB  LYS X  14      67.990  78.750  68.800  0.00  0.00            
ATOM    207  HB1 LYS X  14      68.080  79.390  67.890  0.00  0.00            
ATOM    208  HB2 LYS X  14      68.050  79.400  69.690  0.00  0.00            
ATOM    209  CG  LYS X  14      66.720  77.970  68.950  0.00  0.00            
ATOM    210  HG1 LYS X  14      65.930  78.670  68.610  0.00  0.00            
ATOM    211  HG2 LYS X  14      66.610  77.630  70.000  0.00  0.00            
ATOM    212  CD  LYS X  14      66.490  76.710  68.000  0.00  0.00            
ATOM    213  HD1 LYS X  14      65.600  76.170  68.390  0.00  0.00            
ATOM    214  HD2 LYS X  14      67.400  76.100  68.180  0.00  0.00            
ATOM    215  CE  LYS X  14      66.420  77.070  66.440  0.00  0.00            
ATOM    216  HE1 LYS X  14      67.340  77.660  66.220  0.00  0.00            
ATOM    217  HE2 LYS X  14      65.570  77.770  66.330  0.00  0.00            
ATOM    218  NZ  LYS X  14      66.330  75.850  65.590  0.00  0.00            
ATOM    219  HZ1 LYS X  14      65.380  75.780  65.170  0.00  0.00            
ATOM    220  HZ2 LYS X  14      66.520  74.940  66.070  0.00  0.00            
ATOM    221  HZ3 LYS X  14      66.900  75.990  64.740  0.00  0.00            
ATOM    222  C   LYS X  14      70.450  78.800  69.220  0.00  0.00            
ATOM    223  O   LYS X  14      70.540  79.380  70.310  0.00  0.00            
ATOM    224  N   SER X  15      71.420  78.950  68.330  0.00  0.00            
ATOM    225  HN  SER X  15      71.430  78.370  67.530  0.00  0.00            
ATOM    226  CA  SER X  15      72.620  79.800  68.610  0.00  0.00            
ATOM    227  HA  SER X  15      72.590  80.400  69.510  0.00  0.00            
ATOM    228  CB  SER X  15      73.880  78.870  68.570  0.00  0.00            
ATOM    229  HB1 SER X  15      73.890  78.250  67.650  0.00  0.00            
ATOM    230  HB2 SER X  15      73.880  78.160  69.430  0.00  0.00            
ATOM    231  OG  SER X  15      75.140  79.610  68.580  0.00  0.00            
ATOM    232  HG1 SER X  15      75.780  78.900  68.510  0.00  0.00            
ATOM    233  C   SER X  15      72.660  80.860  67.570  0.00  0.00            
ATOM    234  O   SER X  15      72.620  80.560  66.380  0.00  0.00            
ATOM    235  N   ARG X  16      72.700  82.190  68.000  0.00  0.00            
ATOM    236  HN  ARG X  16      72.850  82.350  68.970  0.00  0.00            
ATOM    237  CA  ARG X  16      72.790  83.350  67.130  0.00  0.00            
ATOM    238  HA  ARG X  16      72.870  83.090  66.080  0.00  0.00            
ATOM    239  CB  ARG X  16      71.570  84.290  67.500  0.00  0.00            
ATOM    240  HB1 ARG X  16      71.670  85.240  66.950  0.00  0.00            
ATOM    241  HB2 ARG X  16      71.660  84.560  68.570  0.00  0.00            
ATOM    242  CG  ARG X  16      70.250  83.610  67.310  0.00  0.00            
ATOM    243  HG1 ARG X  16      69.540  84.330  67.760  0.00  0.00            
ATOM    244  HG2 ARG X  16      70.260  82.700  67.950  0.00  0.00            
ATOM    245  CD  ARG X  16      69.830  83.350  65.840  0.00  0.00            
ATOM    246  HD1 ARG X  16      68.830  82.870  65.830  0.00  0.00            
ATOM    247  HD2 ARG X  16      70.530  82.690  65.290  0.00  0.00            
ATOM    248  NE  ARG X  16      69.880  84.690  65.220  0.00  0.00            
ATOM    249  HE  ARG X  16      70.430  85.420  65.620  0.00  0.00            
ATOM    250  CZ  ARG X  16      69.380  85.050  64.110  0.00  0.00            
ATOM    251  NH1 ARG X  16      68.770  84.220  63.260  0.00  0.00            
ATOM    252 HH11 ARG X  16      68.730  83.260  63.520  0.00  0.00            
ATOM    253 HH12 ARG X  16      68.630  84.580  62.340  0.00  0.00            
ATOM    254  NH2 ARG X  16      69.490  86.270  63.660  0.00  0.00            
ATOM    255 HH21 ARG X  16      69.130  86.580  62.780  0.00  0.00            
ATOM    256 HH22 ARG X  16      70.130  86.920  64.070  0.00  0.00            
ATOM    257  C   ARG X  16      74.080  84.060  67.500  0.00  0.00            
ATOM    258  O   ARG X  16      74.660  83.760  68.500  0.00  0.00            
ATOM    259  N   GLU X  17      74.660  84.910  66.660  0.00  0.00            
ATOM    260  HN  GLU X  17      74.130  85.190  65.860  0.00  0.00            
ATOM    261  CA  GLU X  17      75.880  85.610  66.990  0.00  0.00            
ATOM    262  HA  GLU X  17      76.650  84.870  67.170  0.00  0.00            
ATOM    263  CB  GLU X  17      76.370  86.630  65.910  0.00  0.00            
ATOM    264  HB1 GLU X  17      77.280  87.180  66.240  0.00  0.00            
ATOM    265  HB2 GLU X  17      75.620  87.410  65.640  0.00  0.00            
ATOM    266  CG  GLU X  17      76.820  85.960  64.610  0.00  0.00            
ATOM    267  HG1 GLU X  17      75.890  85.580  64.140  0.00  0.00            
ATOM    268  HG2 GLU X  17      77.390  85.040  64.870  0.00  0.00            
ATOM    269  CD  GLU X  17      77.720  86.720  63.690  0.00  0.00            
ATOM    270  OE1 GLU X  17      78.970  86.480  63.700  0.00  0.00            
ATOM    271  OE2 GLU X  17      77.240  87.690  63.040  0.00  0.00            
ATOM    272  C   GLU X  17      75.810  86.300  68.300  0.00  0.00            
ATOM    273  O   GLU X  17      76.710  86.140  69.160  0.00  0.00            
ATOM    274  N   SER X  18      74.750  87.080  68.600  0.00  0.00            
ATOM    275  HN  SER X  18      73.970  87.080  67.980  0.00  0.00            
ATOM    276  CA  SER X  18      74.650  87.860  69.820  0.00  0.00            
ATOM    277  HA  SER X  18      75.540  88.470  69.890  0.00  0.00            
ATOM    278  CB  SER X  18      73.420  88.800  69.810  0.00  0.00            
ATOM    279  HB1 SER X  18      73.340  89.310  70.800  0.00  0.00            
ATOM    280  HB2 SER X  18      72.510  88.180  69.690  0.00  0.00            
ATOM    281  OG  SER X  18      73.440  89.640  68.680  0.00  0.00            
ATOM    282  HG1 SER X  18      73.290  89.020  67.970  0.00  0.00            
ATOM    283  C   SER X  18      74.590  86.980  71.060  0.00  0.00            
ATOM    284  O   SER X  18      75.290  87.210  72.060  0.00  0.00            
ATOM    285  N   TYR X  19      73.750  85.950  71.060  0.00  0.00            
ATOM    286  HN  TYR X  19      73.340  85.660  70.200  0.00  0.00            
ATOM    287  CA  TYR X  19      73.370  85.120  72.180  0.00  0.00            
ATOM    288  HA  TYR X  19      74.300  85.110  72.720  0.00  0.00            
ATOM    289  CB  TYR X  19      72.180  85.750  73.010  0.00  0.00            
ATOM    290  HB1 TYR X  19      72.480  86.740  73.410  0.00  0.00            
ATOM    291  HB2 TYR X  19      71.930  85.090  73.870  0.00  0.00            
ATOM    292  CG  TYR X  19      70.970  85.780  72.150  0.00  0.00            
ATOM    293  CD1 TYR X  19      70.070  84.710  72.000  0.00  0.00            
ATOM    294  HD1 TYR X  19      70.400  83.720  72.290  0.00  0.00            
ATOM    295  CE1 TYR X  19      68.850  84.930  71.250  0.00  0.00            
ATOM    296  HE1 TYR X  19      68.080  84.210  71.030  0.00  0.00            
ATOM    297  CZ  TYR X  19      68.520  86.270  70.870  0.00  0.00            
ATOM    298  OH  TYR X  19      67.280  86.660  70.320  0.00  0.00            
ATOM    299  HH  TYR X  19      67.490  87.450  69.820  0.00  0.00            
ATOM    300  CD2 TYR X  19      70.640  87.070  71.730  0.00  0.00            
ATOM    301  HD2 TYR X  19      71.320  87.890  71.920  0.00  0.00            
ATOM    302  CE2 TYR X  19      69.410  87.350  71.090  0.00  0.00            
ATOM    303  HE2 TYR X  19      69.150  88.340  70.770  0.00  0.00            
ATOM    304  C   TYR X  19      73.100  83.730  71.710  0.00  0.00            
ATOM    305  O   TYR X  19      72.700  83.440  70.590  0.00  0.00            
ATOM    306  N   VAL X  20      73.300  82.770  72.620  0.00  0.00            
ATOM    307  HN  VAL X  20      73.510  83.100  73.540  0.00  0.00            
ATOM    308  CA  VAL X  20      72.920  81.360  72.590  0.00  0.00            
ATOM    309  HA  VAL X  20      72.840  81.110  71.540  0.00  0.00            
ATOM    310  CB  VAL X  20      74.000  80.350  73.100  0.00  0.00            
ATOM    311  HB  VAL X  20      74.170  80.560  74.180  0.00  0.00            
ATOM    312  CG1 VAL X  20      73.410  78.990  72.850  0.00  0.00            
ATOM    313 HG11 VAL X  20      74.240  78.260  72.950  0.00  0.00            
ATOM    314 HG12 VAL X  20      73.140  78.860  71.790  0.00  0.00            
ATOM    315 HG13 VAL X  20      72.670  78.640  73.600  0.00  0.00            
ATOM    316  CG2 VAL X  20      75.290  80.520  72.300  0.00  0.00            
ATOM    317 HG21 VAL X  20      75.900  81.360  72.690  0.00  0.00            
ATOM    318 HG22 VAL X  20      75.250  80.820  71.230  0.00  0.00            
ATOM    319 HG23 VAL X  20      75.950  79.660  72.530  0.00  0.00            
ATOM    320  C   VAL X  20      71.610  81.250  73.320  0.00  0.00            
ATOM    321  O   VAL X  20      71.450  81.850  74.340  0.00  0.00            
ATOM    322  N   LEU X  21      70.580  80.530  72.840  0.00  0.00            
ATOM    323  HN  LEU X  21      70.750  79.990  72.020  0.00  0.00            
ATOM    324  CA  LEU X  21      69.270  80.490  73.370  0.00  0.00            
ATOM    325  HA  LEU X  21      69.280  80.890  74.370  0.00  0.00            
ATOM    326  CB  LEU X  21      68.350  81.290  72.450  0.00  0.00            
ATOM    327  HB1 LEU X  21      68.520  80.990  71.400  0.00  0.00            
ATOM    328  HB2 LEU X  21      68.680  82.350  72.430  0.00  0.00            
ATOM    329  CG  LEU X  21      66.830  81.250  72.830  0.00  0.00            
ATOM    330  HG  LEU X  21      66.760  81.020  73.920  0.00  0.00            
ATOM    331  CD1 LEU X  21      66.150  82.660  72.620  0.00  0.00            
ATOM    332 HD11 LEU X  21      65.920  82.730  71.530  0.00  0.00            
ATOM    333 HD12 LEU X  21      66.830  83.500  72.890  0.00  0.00            
ATOM    334 HD13 LEU X  21      65.100  82.810  72.960  0.00  0.00            
ATOM    335  CD2 LEU X  21      66.010  80.320  71.970  0.00  0.00            
ATOM    336 HD21 LEU X  21      65.990  80.480  70.880  0.00  0.00            
ATOM    337 HD22 LEU X  21      64.970  80.290  72.370  0.00  0.00            
ATOM    338 HD23 LEU X  21      66.310  79.260  72.150  0.00  0.00            
ATOM    339  C   LEU X  21      68.770  79.080  73.480  0.00  0.00            
ATOM    340  O   LEU X  21      68.900  78.310  72.560  0.00  0.00            
ATOM    341  N   CYS X  22      68.220  78.660  74.620  0.00  0.00            
ATOM    342  HN  CYS X  22      68.370  79.230  75.430  0.00  0.00            
ATOM    343  CA  CYS X  22      67.320  77.520  74.590  0.00  0.00            
ATOM    344  HA  CYS X  22      67.370  77.080  73.610  0.00  0.00            
ATOM    345  CB  CYS X  22      67.640  76.440  75.570  0.00  0.00            
ATOM    346  HB1 CYS X  22      66.950  75.570  75.540  0.00  0.00            
ATOM    347  HB2 CYS X  22      67.470  76.750  76.630  0.00  0.00            
ATOM    348  SG  CYS X  22      69.200  75.840  75.130  0.00  0.00            
ATOM    349  HG1 CYS X  22      69.890  76.940  75.380  0.00  0.00            
ATOM    350  C   CYS X  22      65.810  77.830  74.830  0.00  0.00            
ATOM    351  O   CYS X  22      65.420  78.850  75.320  0.00  0.00            
ATOM    352  N   TYR X  23      64.950  76.840  74.330  0.00  0.00            
ATOM    353  HN  TYR X  23      65.300  76.090  73.780  0.00  0.00            
ATOM    354  CA  TYR X  23      63.510  76.860  74.480  0.00  0.00            
ATOM    355  HA  TYR X  23      63.200  77.890  74.450  0.00  0.00            
ATOM    356  CB  TYR X  23      62.860  76.030  73.380  0.00  0.00            
ATOM    357  HB1 TYR X  23      61.750  75.990  73.440  0.00  0.00            
ATOM    358  HB2 TYR X  23      63.250  75.000  73.500  0.00  0.00            
ATOM    359  CG  TYR X  23      63.120  76.520  71.970  0.00  0.00            
ATOM    360  CD1 TYR X  23      62.990  75.610  70.920  0.00  0.00            
ATOM    361  HD1 TYR X  23      62.820  74.550  70.970  0.00  0.00            
ATOM    362  CE1 TYR X  23      62.980  76.110  69.620  0.00  0.00            
ATOM    363  HE1 TYR X  23      63.020  75.410  68.790  0.00  0.00            
ATOM    364  CZ  TYR X  23      63.110  77.440  69.320  0.00  0.00            
ATOM    365  OH  TYR X  23      63.250  77.840  68.020  0.00  0.00            
ATOM    366  HH  TYR X  23      63.460  78.770  68.140  0.00  0.00            
ATOM    367  CD2 TYR X  23      63.380  77.850  71.650  0.00  0.00            
ATOM    368  HD2 TYR X  23      63.370  78.600  72.420  0.00  0.00            
ATOM    369  CE2 TYR X  23      63.330  78.360  70.330  0.00  0.00            
ATOM    370  HE2 TYR X  23      63.460  79.410  70.120  0.00  0.00            
ATOM    371  C   TYR X  23      63.060  76.320  75.810  0.00  0.00            
ATOM    372  O   TYR X  23      63.650  75.490  76.450  0.00  0.00            
ATOM    373  N   ASP X  24      62.030  76.960  76.380  0.00  0.00            
ATOM    374  HN  ASP X  24      61.590  77.780  76.010  0.00  0.00            
ATOM    375  CA  ASP X  24      61.380  76.410  77.550  0.00  0.00            
ATOM    376  HA  ASP X  24      62.080  75.790  78.100  0.00  0.00            
ATOM    377  CB  ASP X  24      60.850  77.510  78.550  0.00  0.00            
ATOM    378  HB1 ASP X  24      59.960  78.010  78.100  0.00  0.00            
ATOM    379  HB2 ASP X  24      61.630  78.280  78.750  0.00  0.00            
ATOM    380  CG  ASP X  24      60.370  76.980  79.930  0.00  0.00            
ATOM    381  OD1 ASP X  24      59.850  75.850  80.000  0.00  0.00            
ATOM    382  OD2 ASP X  24      60.360  77.790  80.830  0.00  0.00            
ATOM    383  C   ASP X  24      60.240  75.450  77.100  0.00  0.00            
ATOM    384  O   ASP X  24      59.220  75.910  76.580  0.00  0.00            
ATOM    385  N   PRO X  25      60.260  74.130  77.420  0.00  0.00            
ATOM    386  CD  PRO X  25      61.390  73.400  78.160  0.00  0.00            
ATOM    387  HD1 PRO X  25      61.860  73.970  79.000  0.00  0.00            
ATOM    388  HD2 PRO X  25      62.180  73.250  77.400  0.00  0.00            
ATOM    389  CA  PRO X  25      59.230  73.210  77.160  0.00  0.00            
ATOM    390  HA  PRO X  25      58.900  73.350  76.140  0.00  0.00            
ATOM    391  CB  PRO X  25      59.970  71.830  77.340  0.00  0.00            
ATOM    392  HB1 PRO X  25      60.540  71.630  76.410  0.00  0.00            
ATOM    393  HB2 PRO X  25      59.230  71.010  77.470  0.00  0.00            
ATOM    394  CG  PRO X  25      60.890  71.970  78.520  0.00  0.00            
ATOM    395  HG1 PRO X  25      60.380  72.030  79.500  0.00  0.00            
ATOM    396  HG2 PRO X  25      61.710  71.230  78.430  0.00  0.00            
ATOM    397  C   PRO X  25      58.010  73.350  77.940  0.00  0.00            
ATOM    398  O   PRO X  25      56.960  73.000  77.440  0.00  0.00            
ATOM    399  N   ARG X  26      58.030  73.880  79.180  0.00  0.00            
ATOM    400  HN  ARG X  26      58.930  74.200  79.490  0.00  0.00            
ATOM    401  CA  ARG X  26      56.960  73.900  80.170  0.00  0.00            
ATOM    402  HA  ARG X  26      56.230  73.120  79.950  0.00  0.00            
ATOM    403  CB  ARG X  26      57.700  73.550  81.470  0.00  0.00            
ATOM    404  HB1 ARG X  26      58.360  74.410  81.720  0.00  0.00            
ATOM    405  HB2 ARG X  26      58.330  72.660  81.240  0.00  0.00            
ATOM    406  CG  ARG X  26      56.860  73.170  82.690  0.00  0.00            
ATOM    407  HG1 ARG X  26      56.590  72.090  82.680  0.00  0.00            
ATOM    408  HG2 ARG X  26      55.950  73.810  82.640  0.00  0.00            
ATOM    409  CD  ARG X  26      57.440  73.410  84.090  0.00  0.00            
ATOM    410  HD1 ARG X  26      58.330  72.750  84.200  0.00  0.00            
ATOM    411  HD2 ARG X  26      56.700  73.220  84.900  0.00  0.00            
ATOM    412  NE  ARG X  26      57.790  74.840  84.200  0.00  0.00            
ATOM    413  HE  ARG X  26      57.730  75.490  83.440  0.00  0.00            
ATOM    414  CZ  ARG X  26      58.370  75.420  85.270  0.00  0.00            
ATOM    415  NH1 ARG X  26      58.740  74.650  86.300  0.00  0.00            
ATOM    416 HH11 ARG X  26      58.750  73.650  86.220  0.00  0.00            
ATOM    417 HH12 ARG X  26      59.100  75.210  87.050  0.00  0.00            
ATOM    418  NH2 ARG X  26      58.620  76.670  85.180  0.00  0.00            
ATOM    419 HH21 ARG X  26      59.170  77.080  85.910  0.00  0.00            
ATOM    420 HH22 ARG X  26      58.590  77.120  84.290  0.00  0.00            
ATOM    421  C   ARG X  26      56.270  75.290  80.350  0.00  0.00            
ATOM    422  O   ARG X  26      55.090  75.430  80.480  0.00  0.00            
ATOM    423  N   THR X  27      57.070  76.330  80.300  0.00  0.00            
ATOM    424  HN  THR X  27      58.060  76.260  80.150  0.00  0.00            
ATOM    425  CA  THR X  27      56.580  77.680  80.560  0.00  0.00            
ATOM    426  HA  THR X  27      55.550  77.570  80.880  0.00  0.00            
ATOM    427  CB  THR X  27      57.210  78.330  81.800  0.00  0.00            
ATOM    428  HB  THR X  27      57.440  79.400  81.610  0.00  0.00            
ATOM    429  OG1 THR X  27      58.230  77.490  82.430  0.00  0.00            
ATOM    430  HG1 THR X  27      59.040  77.510  81.900  0.00  0.00            
ATOM    431  CG2 THR X  27      56.090  78.300  82.920  0.00  0.00            
ATOM    432 HG21 THR X  27      56.430  78.570  83.950  0.00  0.00            
ATOM    433 HG22 THR X  27      55.640  77.290  82.990  0.00  0.00            
ATOM    434 HG23 THR X  27      55.210  78.870  82.570  0.00  0.00            
ATOM    435  C   THR X  27      56.500  78.530  79.230  0.00  0.00            
ATOM    436  O   THR X  27      55.950  79.620  79.190  0.00  0.00            
ATOM    437  N   ARG X  28      57.050  77.960  78.160  0.00  0.00            
ATOM    438  HN  ARG X  28      57.270  76.990  78.300  0.00  0.00            
ATOM    439  CA  ARG X  28      57.230  78.640  76.860  0.00  0.00            
ATOM    440  HA  ARG X  28      57.700  77.920  76.200  0.00  0.00            
ATOM    441  CB  ARG X  28      55.850  79.070  76.230  0.00  0.00            
ATOM    442  HB1 ARG X  28      56.030  79.820  75.420  0.00  0.00            
ATOM    443  HB2 ARG X  28      55.260  79.680  76.960  0.00  0.00            
ATOM    444  CG  ARG X  28      55.060  77.870  75.820  0.00  0.00            
ATOM    445  HG1 ARG X  28      54.080  78.310  75.510  0.00  0.00            
ATOM    446  HG2 ARG X  28      54.920  77.200  76.690  0.00  0.00            
ATOM    447  CD  ARG X  28      55.600  77.060  74.630  0.00  0.00            
ATOM    448  HD1 ARG X  28      56.520  76.550  74.990  0.00  0.00            
ATOM    449  HD2 ARG X  28      55.700  77.630  73.680  0.00  0.00            
ATOM    450  NE  ARG X  28      54.570  76.000  74.510  0.00  0.00            
ATOM    451  HE  ARG X  28      53.730  76.030  75.050  0.00  0.00            
ATOM    452  CZ  ARG X  28      54.810  74.930  73.740  0.00  0.00            
ATOM    453  NH1 ARG X  28      55.910  74.800  73.030  0.00  0.00            
ATOM    454 HH11 ARG X  28      56.490  75.600  72.920  0.00  0.00            
ATOM    455 HH12 ARG X  28      55.930  73.950  72.510  0.00  0.00            
ATOM    456  NH2 ARG X  28      53.920  73.970  73.640  0.00  0.00            
ATOM    457 HH21 ARG X  28      53.040  74.110  74.100  0.00  0.00            
ATOM    458 HH22 ARG X  28      54.090  73.280  72.940  0.00  0.00            
ATOM    459  C   ARG X  28      58.240  79.820  76.880  0.00  0.00            
ATOM    460  O   ARG X  28      58.860  80.220  77.870  0.00  0.00            
ATOM    461  N   GLY X  29      58.460  80.410  75.720  0.00  0.00            
ATOM    462  HN  GLY X  29      57.880  80.040  75.000  0.00  0.00            
ATOM    463  CA  GLY X  29      59.580  81.420  75.420  0.00  0.00            
ATOM    464  HA1 GLY X  29      59.590  82.140  76.230  0.00  0.00            
ATOM    465  HA2 GLY X  29      59.380  81.760  74.420  0.00  0.00            
ATOM    466  C   GLY X  29      60.910  80.770  75.560  0.00  0.00            
ATOM    467  O   GLY X  29      61.050  79.530  75.420  0.00  0.00            
ATOM    468  N   ALA X  30      61.930  81.560  75.860  0.00  0.00            
ATOM    469  HN  ALA X  30      61.760  82.530  75.760  0.00  0.00            
ATOM    470  CA  ALA X  30      63.280  81.000  76.170  0.00  0.00            
ATOM    471  HA  ALA X  30      63.290  80.080  75.610  0.00  0.00            
ATOM    472  CB  ALA X  30      64.500  81.870  75.790  0.00  0.00            
ATOM    473  HB1 ALA X  30      64.430  82.150  74.710  0.00  0.00            
ATOM    474  HB2 ALA X  30      65.460  81.330  75.920  0.00  0.00            
ATOM    475  HB3 ALA X  30      64.500  82.830  76.340  0.00  0.00            
ATOM    476  C   ALA X  30      63.370  80.640  77.590  0.00  0.00            
ATOM    477  O   ALA X  30      62.980  81.360  78.470  0.00  0.00            
ATOM    478  N   LEU X  31      63.940  79.450  77.860  0.00  0.00            
ATOM    479  HN  LEU X  31      64.060  78.930  77.020  0.00  0.00            
ATOM    480  CA  LEU X  31      64.420  78.860  79.080  0.00  0.00            
ATOM    481  HA  LEU X  31      63.640  79.020  79.810  0.00  0.00            
ATOM    482  CB  LEU X  31      64.860  77.330  78.880  0.00  0.00            
ATOM    483  HB1 LEU X  31      65.630  77.340  78.080  0.00  0.00            
ATOM    484  HB2 LEU X  31      64.060  76.670  78.470  0.00  0.00            
ATOM    485  CG  LEU X  31      65.490  76.610  80.130  0.00  0.00            
ATOM    486  HG  LEU X  31      66.390  77.170  80.480  0.00  0.00            
ATOM    487  CD1 LEU X  31      64.430  76.650  81.270  0.00  0.00            
ATOM    488 HD11 LEU X  31      64.120  77.700  81.420  0.00  0.00            
ATOM    489 HD12 LEU X  31      64.810  76.210  82.210  0.00  0.00            
ATOM    490 HD13 LEU X  31      63.600  75.970  80.980  0.00  0.00            
ATOM    491  CD2 LEU X  31      65.970  75.180  79.890  0.00  0.00            
ATOM    492 HD21 LEU X  31      66.420  74.760  80.820  0.00  0.00            
ATOM    493 HD22 LEU X  31      66.860  75.250  79.230  0.00  0.00            
ATOM    494 HD23 LEU X  31      65.140  74.560  79.500  0.00  0.00            
ATOM    495  C   LEU X  31      65.560  79.660  79.600  0.00  0.00            
ATOM    496  O   LEU X  31      65.590  79.990  80.760  0.00  0.00            
ATOM    497  N   TRP X  32      66.550  80.050  78.760  0.00  0.00            
ATOM    498  HN  TRP X  32      66.500  79.850  77.790  0.00  0.00            
ATOM    499  CA  TRP X  32      67.760  80.590  79.240  0.00  0.00            
ATOM    500  HA  TRP X  32      67.690  81.400  79.950  0.00  0.00            
ATOM    501  CB  TRP X  32      68.580  79.330  79.830  0.00  0.00            
ATOM    502  HB1 TRP X  32      68.510  78.480  79.120  0.00  0.00            
ATOM    503  HB2 TRP X  32      68.170  78.960  80.800  0.00  0.00            
ATOM    504  CG  TRP X  32      69.990  79.590  80.250  0.00  0.00            
ATOM    505  CD1 TRP X  32      71.080  79.150  79.550  0.00  0.00            
ATOM    506  HD1 TRP X  32      71.000  78.780  78.540  0.00  0.00            
ATOM    507  NE1 TRP X  32      72.200  79.310  80.300  0.00  0.00            
ATOM    508  HE1 TRP X  32      73.120  79.110  80.020  0.00  0.00            
ATOM    509  CE2 TRP X  32      71.910  79.880  81.480  0.00  0.00            
ATOM    510  CD2 TRP X  32      70.470  80.150  81.450  0.00  0.00            
ATOM    511  CE3 TRP X  32      69.840  80.780  82.530  0.00  0.00            
ATOM    512  HE3 TRP X  32      68.810  81.030  82.690  0.00  0.00            
ATOM    513  CZ3 TRP X  32      70.690  81.030  83.620  0.00  0.00            
ATOM    514  HZ3 TRP X  32      70.290  81.600  84.450  0.00  0.00            
ATOM    515  CZ2 TRP X  32      72.730  80.200  82.540  0.00  0.00            
ATOM    516  HZ2 TRP X  32      73.810  80.070  82.550  0.00  0.00            
ATOM    517  CH2 TRP X  32      72.080  80.740  83.660  0.00  0.00            
ATOM    518  HH2 TRP X  32      72.710  81.060  84.470  0.00  0.00            
ATOM    519  C   TRP X  32      68.430  81.160  77.990  0.00  0.00            
ATOM    520  O   TRP X  32      68.610  80.300  77.080  0.00  0.00            
ATOM    521  N   VAL X  33      68.790  82.450  77.920  0.00  0.00            
ATOM    522  HN  VAL X  33      68.690  83.020  78.740  0.00  0.00            
ATOM    523  CA  VAL X  33      69.400  83.090  76.820  0.00  0.00            
ATOM    524  HA  VAL X  33      69.630  82.370  76.050  0.00  0.00            
ATOM    525  CB  VAL X  33      68.630  84.260  76.170  0.00  0.00            
ATOM    526  HB  VAL X  33      69.110  84.330  75.170  0.00  0.00            
ATOM    527  CG1 VAL X  33      67.170  83.840  75.910  0.00  0.00            
ATOM    528 HG11 VAL X  33      66.710  83.430  76.830  0.00  0.00            
ATOM    529 HG12 VAL X  33      67.150  83.040  75.140  0.00  0.00            
ATOM    530 HG13 VAL X  33      66.670  84.760  75.550  0.00  0.00            
ATOM    531  CG2 VAL X  33      68.710  85.660  76.790  0.00  0.00            
ATOM    532 HG21 VAL X  33      69.760  86.020  76.800  0.00  0.00            
ATOM    533 HG22 VAL X  33      68.360  85.760  77.840  0.00  0.00            
ATOM    534 HG23 VAL X  33      68.050  86.310  76.190  0.00  0.00            
ATOM    535  C   VAL X  33      70.720  83.590  77.390  0.00  0.00            
ATOM    536  O   VAL X  33      70.840  84.170  78.470  0.00  0.00            
ATOM    537  N   VAL X  34      71.830  83.350  76.650  0.00  0.00            
ATOM    538  HN  VAL X  34      71.820  82.890  75.760  0.00  0.00            
ATOM    539  CA  VAL X  34      73.180  83.580  77.140  0.00  0.00            
ATOM    540  HA  VAL X  34      73.040  84.280  77.940  0.00  0.00            
ATOM    541  CB  VAL X  34      74.030  82.430  77.560  0.00  0.00            
ATOM    542  HB  VAL X  34      74.210  81.710  76.730  0.00  0.00            
ATOM    543  CG1 VAL X  34      75.410  82.860  78.020  0.00  0.00            
ATOM    544 HG11 VAL X  34      75.940  81.930  78.330  0.00  0.00            
ATOM    545 HG12 VAL X  34      75.290  83.560  78.870  0.00  0.00            
ATOM    546 HG13 VAL X  34      75.920  83.300  77.130  0.00  0.00            
ATOM    547  CG2 VAL X  34      73.200  81.740  78.720  0.00  0.00            
ATOM    548 HG21 VAL X  34      72.840  82.390  79.540  0.00  0.00            
ATOM    549 HG22 VAL X  34      73.810  80.980  79.250  0.00  0.00            
ATOM    550 HG23 VAL X  34      72.340  81.290  78.170  0.00  0.00            
ATOM    551  C   VAL X  34      73.930  84.450  76.150  0.00  0.00            
ATOM    552  O   VAL X  34      74.240  84.020  75.050  0.00  0.00            
ATOM    553  N   GLU X  35      74.210  85.680  76.560  0.00  0.00            
ATOM    554  HN  GLU X  35      73.950  85.890  77.500  0.00  0.00            
ATOM    555  CA  GLU X  35      74.890  86.650  75.740  0.00  0.00            
ATOM    556  HA  GLU X  35      74.800  86.460  74.680  0.00  0.00            
ATOM    557  CB  GLU X  35      74.280  88.090  76.030  0.00  0.00            
ATOM    558  HB1 GLU X  35      74.950  88.840  75.560  0.00  0.00            
ATOM    559  HB2 GLU X  35      74.270  88.270  77.120  0.00  0.00            
ATOM    560  CG  GLU X  35      72.900  88.360  75.410  0.00  0.00            
ATOM    561  HG1 GLU X  35      72.260  87.480  75.650  0.00  0.00            
ATOM    562  HG2 GLU X  35      72.950  88.500  74.310  0.00  0.00            
ATOM    563  CD  GLU X  35      72.240  89.650  75.970  0.00  0.00            
ATOM    564  OE1 GLU X  35      71.760  89.670  77.130  0.00  0.00            
ATOM    565  OE2 GLU X  35      72.350  90.680  75.200  0.00  0.00            
ATOM    566  C   GLU X  35      76.380  86.680  76.000  0.00  0.00            
ATOM    567  O   GLU X  35      76.910  86.720  77.130  0.00  0.00            
ATOM    568  N   GLN X  36      77.160  86.690  74.900  0.00  0.00            
ATOM    569  HN  GLN X  36      76.770  86.670  73.990  0.00  0.00            
ATOM    570  CA  GLN X  36      78.660  86.950  74.910  0.00  0.00            
ATOM    571  HA  GLN X  36      79.020  86.610  75.870  0.00  0.00            
ATOM    572  CB  GLN X  36      79.350  86.150  73.740  0.00  0.00            
ATOM    573  HB1 GLN X  36      80.310  86.690  73.620  0.00  0.00            
ATOM    574  HB2 GLN X  36      78.880  86.260  72.740  0.00  0.00            
ATOM    575  CG  GLN X  36      79.480  84.610  73.960  0.00  0.00            
ATOM    576  HG1 GLN X  36      80.160  84.410  74.810  0.00  0.00            
ATOM    577  HG2 GLN X  36      79.990  84.230  73.050  0.00  0.00            
ATOM    578  CD  GLN X  36      78.220  83.850  74.180  0.00  0.00            
ATOM    579  OE1 GLN X  36      77.990  83.040  75.110  0.00  0.00            
ATOM    580  NE2 GLN X  36      77.300  84.040  73.220  0.00  0.00            
ATOM    581 HE21 GLN X  36      77.580  84.520  72.390  0.00  0.00            
ATOM    582 HE22 GLN X  36      76.390  83.660  73.390  0.00  0.00            
ATOM    583  C   GLN X  36      78.970  88.470  74.800  0.00  0.00            
ATOM    584  O   GLN X  36      78.580  89.110  73.810  0.00  0.00            
ATOM    585  N   LEU X  37      79.540  89.060  75.900  0.00  0.00            
ATOM    586  HN  LEU X  37      79.590  88.530  76.750  0.00  0.00            
ATOM    587  CA  LEU X  37      79.970  90.410  75.840  0.00  0.00            
ATOM    588  HA  LEU X  37      79.430  91.070  75.180  0.00  0.00            
ATOM    589  CB  LEU X  37      79.860  91.180  77.200  0.00  0.00            
ATOM    590  HB1 LEU X  37      80.330  92.180  77.180  0.00  0.00            
ATOM    591  HB2 LEU X  37      80.270  90.610  78.060  0.00  0.00            
ATOM    592  CG  LEU X  37      78.430  91.490  77.730  0.00  0.00            
ATOM    593  HG  LEU X  37      77.980  90.540  78.080  0.00  0.00            
ATOM    594  CD1 LEU X  37      78.480  92.450  78.910  0.00  0.00            
ATOM    595 HD11 LEU X  37      77.470  92.380  79.360  0.00  0.00            
ATOM    596 HD12 LEU X  37      78.680  93.500  78.590  0.00  0.00            
ATOM    597 HD13 LEU X  37      79.210  91.980  79.600  0.00  0.00            
ATOM    598  CD2 LEU X  37      77.520  91.960  76.550  0.00  0.00            
ATOM    599 HD21 LEU X  37      77.190  91.050  76.010  0.00  0.00            
ATOM    600 HD22 LEU X  37      78.010  92.610  75.790  0.00  0.00            
ATOM    601 HD23 LEU X  37      76.600  92.470  76.920  0.00  0.00            
ATOM    602  C   LEU X  37      81.400  90.390  75.440  0.00  0.00            
ATOM    603  O   LEU X  37      82.340  89.640  75.880  0.00  0.00            
ATOM    604  N   ARG X  38      81.670  91.180  74.370  0.00  0.00            
ATOM    605  HN  ARG X  38      80.940  91.740  73.990  0.00  0.00            
ATOM    606  CA  ARG X  38      82.970  91.270  73.620  0.00  0.00            
ATOM    607  HA  ARG X  38      83.640  90.540  74.070  0.00  0.00            
ATOM    608  CB  ARG X  38      82.770  91.050  72.110  0.00  0.00            
ATOM    609  HB1 ARG X  38      83.690  91.360  71.570  0.00  0.00            
ATOM    610  HB2 ARG X  38      81.930  91.660  71.710  0.00  0.00            
ATOM    611  CG  ARG X  38      82.400  89.570  71.880  0.00  0.00            
ATOM    612  HG1 ARG X  38      81.990  89.410  70.860  0.00  0.00            
ATOM    613  HG2 ARG X  38      81.510  89.460  72.540  0.00  0.00            
ATOM    614  CD  ARG X  38      83.520  88.530  72.190  0.00  0.00            
ATOM    615  HD1 ARG X  38      83.090  87.540  71.920  0.00  0.00            
ATOM    616  HD2 ARG X  38      83.770  88.670  73.270  0.00  0.00            
ATOM    617  NE  ARG X  38      84.660  88.810  71.360  0.00  0.00            
ATOM    618  HE  ARG X  38      84.630  89.190  70.440  0.00  0.00            
ATOM    619  CZ  ARG X  38      85.860  88.320  71.580  0.00  0.00            
ATOM    620  NH1 ARG X  38      86.260  87.600  72.660  0.00  0.00            
ATOM    621 HH11 ARG X  38      85.550  87.320  73.300  0.00  0.00            
ATOM    622 HH12 ARG X  38      87.200  87.260  72.770  0.00  0.00            
ATOM    623  NH2 ARG X  38      86.850  88.750  70.780  0.00  0.00            
ATOM    624 HH21 ARG X  38      86.670  89.480  70.130  0.00  0.00            
ATOM    625 HH22 ARG X  38      87.790  88.570  71.050  0.00  0.00            
ATOM    626  C   ARG X  38      83.660  92.630  73.990  0.00  0.00            
ATOM    627  O   ARG X  38      82.860  93.520  74.350  0.00  0.00            
ATOM    628  N   PRO X  39      84.970  92.880  73.880  0.00  0.00            
ATOM    629  CD  PRO X  39      85.930  91.780  73.720  0.00  0.00            
ATOM    630  HD1 PRO X  39      85.810  91.180  72.800  0.00  0.00            
ATOM    631  HD2 PRO X  39      85.830  91.070  74.560  0.00  0.00            
ATOM    632  CA  PRO X  39      85.550  94.180  73.810  0.00  0.00            
ATOM    633  HA  PRO X  39      85.610  94.480  74.850  0.00  0.00            
ATOM    634  CB  PRO X  39      86.930  93.900  73.270  0.00  0.00            
ATOM    635  HB1 PRO X  39      87.550  94.770  73.590  0.00  0.00            
ATOM    636  HB2 PRO X  39      86.990  93.880  72.160  0.00  0.00            
ATOM    637  CG  PRO X  39      87.260  92.480  73.770  0.00  0.00            
ATOM    638  HG1 PRO X  39      88.020  92.070  73.080  0.00  0.00            
ATOM    639  HG2 PRO X  39      87.630  92.630  74.800  0.00  0.00            
ATOM    640  C   PRO X  39      84.760  95.280  73.080  0.00  0.00            
ATOM    641  O   PRO X  39      84.530  95.160  71.870  0.00  0.00            
ATOM    642  N   GLU X  40      84.480  96.410  73.770  0.00  0.00            
ATOM    643  HN  GLU X  40      84.580  96.500  74.760  0.00  0.00            
ATOM    644  CA  GLU X  40      83.850  97.560  73.150  0.00  0.00            
ATOM    645  HA  GLU X  40      83.370  98.140  73.930  0.00  0.00            
ATOM    646  CB  GLU X  40      85.050  98.490  72.790  0.00  0.00            
ATOM    647  HB1 GLU X  40      84.580  99.470  72.520  0.00  0.00            
ATOM    648  HB2 GLU X  40      85.700  98.060  72.000  0.00  0.00            
ATOM    649  CG  GLU X  40      86.080  98.770  73.970  0.00  0.00            
ATOM    650  HG1 GLU X  40      86.690  99.550  73.460  0.00  0.00            
ATOM    651  HG2 GLU X  40      86.630  97.820  74.180  0.00  0.00            
ATOM    652  CD  GLU X  40      85.530  99.240  75.290  0.00  0.00            
ATOM    653  OE1 GLU X  40      84.910 100.280  75.340  0.00  0.00            
ATOM    654  OE2 GLU X  40      85.720  98.460  76.250  0.00  0.00            
ATOM    655  C   GLU X  40      82.730  97.430  72.040  0.00  0.00            
ATOM    656  O   GLU X  40      82.970  97.790  70.890  0.00  0.00            
ATOM    657  N   ARG X  41      81.460  96.990  72.440  0.00  0.00            
ATOM    658  HN  ARG X  41      81.310  96.680  73.380  0.00  0.00            
ATOM    659  CA  ARG X  41      80.290  96.940  71.580  0.00  0.00            
ATOM    660  HA  ARG X  41      80.580  97.510  70.710  0.00  0.00            
ATOM    661  CB  ARG X  41      79.890  95.460  71.290  0.00  0.00            
ATOM    662  HB1 ARG X  41      78.850  95.280  70.920  0.00  0.00            
ATOM    663  HB2 ARG X  41      79.890  94.960  72.290  0.00  0.00            
ATOM    664  CG  ARG X  41      80.960  94.740  70.440  0.00  0.00            
ATOM    665  HG1 ARG X  41      81.890  94.590  71.020  0.00  0.00            
ATOM    666  HG2 ARG X  41      81.250  95.460  69.650  0.00  0.00            
ATOM    667  CD  ARG X  41      80.540  93.420  69.880  0.00  0.00            
ATOM    668  HD1 ARG X  41      79.700  93.620  69.190  0.00  0.00            
ATOM    669  HD2 ARG X  41      80.200  92.780  70.730  0.00  0.00            
ATOM    670  NE  ARG X  41      81.630  92.850  69.030  0.00  0.00            
ATOM    671  HE  ARG X  41      82.500  93.350  69.040  0.00  0.00            
ATOM    672  CZ  ARG X  41      81.520  91.660  68.470  0.00  0.00            
ATOM    673  NH1 ARG X  41      80.490  90.870  68.640  0.00  0.00            
ATOM    674 HH11 ARG X  41      79.740  91.310  69.140  0.00  0.00            
ATOM    675 HH12 ARG X  41      80.540  90.040  68.090  0.00  0.00            
ATOM    676  NH2 ARG X  41      82.520  91.260  67.580  0.00  0.00            
ATOM    677 HH21 ARG X  41      82.830  91.960  66.940  0.00  0.00            
ATOM    678 HH22 ARG X  41      82.400  90.360  67.160  0.00  0.00            
ATOM    679  C   ARG X  41      79.120  97.710  72.230  0.00  0.00            
ATOM    680  O   ARG X  41      78.070  97.690  71.670  0.00  0.00            
ATOM    681  N   LEU X  42      79.360  98.320  73.400  0.00  0.00            
ATOM    682  HN  LEU X  42      80.300  98.550  73.630  0.00  0.00            
ATOM    683  CA  LEU X  42      78.360  98.950  74.150  0.00  0.00            
ATOM    684  HA  LEU X  42      77.380  98.930  73.710  0.00  0.00            
ATOM    685  CB  LEU X  42      78.100  98.260  75.490  0.00  0.00            
ATOM    686  HB1 LEU X  42      77.250  98.760  76.000  0.00  0.00            
ATOM    687  HB2 LEU X  42      79.010  98.250  76.130  0.00  0.00            
ATOM    688  CG  LEU X  42      77.770  96.740  75.320  0.00  0.00            
ATOM    689  HG  LEU X  42      78.540  96.200  74.730  0.00  0.00            
ATOM    690  CD1 LEU X  42      77.620  96.190  76.750  0.00  0.00            
ATOM    691 HD11 LEU X  42      77.560  95.090  76.700  0.00  0.00            
ATOM    692 HD12 LEU X  42      76.620  96.540  77.070  0.00  0.00            
ATOM    693 HD13 LEU X  42      78.540  96.370  77.350  0.00  0.00            
ATOM    694  CD2 LEU X  42      76.390  96.510  74.620  0.00  0.00            
ATOM    695 HD21 LEU X  42      76.150  95.420  74.530  0.00  0.00            
ATOM    696 HD22 LEU X  42      76.380  96.970  73.610  0.00  0.00            
ATOM    697 HD23 LEU X  42      75.620  97.070  75.180  0.00  0.00            
ATOM    698  C   LEU X  42      78.610 100.420  74.420  0.00  0.00            
ATOM    699  O   LEU X  42      79.720 100.770  74.800  0.00  0.00            
ATOM    700  N   ARG X  43      77.660 101.310  74.300  0.00  0.00            
ATOM    701  HN  ARG X  43      76.750 101.030  74.010  0.00  0.00            
ATOM    702  CA  ARG X  43      77.790 102.740  74.390  0.00  0.00            
ATOM    703  HA  ARG X  43      78.640 103.000  75.000  0.00  0.00            
ATOM    704  CB  ARG X  43      77.760 103.400  72.950  0.00  0.00            
ATOM    705  HB1 ARG X  43      78.440 102.810  72.300  0.00  0.00            
ATOM    706  HB2 ARG X  43      78.300 104.360  73.100  0.00  0.00            
ATOM    707  CG  ARG X  43      76.400 103.670  72.370  0.00  0.00            
ATOM    708  HG1 ARG X  43      75.940 104.530  72.910  0.00  0.00            
ATOM    709  HG2 ARG X  43      75.680 102.860  72.610  0.00  0.00            
ATOM    710  CD  ARG X  43      76.380 103.900  70.880  0.00  0.00            
ATOM    711  HD1 ARG X  43      77.220 104.560  70.540  0.00  0.00            
ATOM    712  HD2 ARG X  43      75.410 104.350  70.580  0.00  0.00            
ATOM    713  NE  ARG X  43      76.680 102.570  70.170  0.00  0.00            
ATOM    714  HE  ARG X  43      76.610 101.660  70.580  0.00  0.00            
ATOM    715  CZ  ARG X  43      77.070 102.550  68.930  0.00  0.00            
ATOM    716  NH1 ARG X  43      77.000 103.580  68.180  0.00  0.00            
ATOM    717 HH11 ARG X  43      76.490 104.390  68.490  0.00  0.00            
ATOM    718 HH12 ARG X  43      77.190 103.520  67.200  0.00  0.00            
ATOM    719  NH2 ARG X  43      77.480 101.380  68.450  0.00  0.00            
ATOM    720 HH21 ARG X  43      77.710 100.660  69.100  0.00  0.00            
ATOM    721 HH22 ARG X  43      77.870 101.400  67.530  0.00  0.00            
ATOM    722  C   ARG X  43      76.630 103.270  75.170  0.00  0.00            
ATOM    723  O   ARG X  43      75.670 102.560  75.440  0.00  0.00            
ATOM    724  N   GLY X  44      76.750 104.630  75.530  0.00  0.00            
ATOM    725  HN  GLY X  44      77.640 105.080  75.570  0.00  0.00            
ATOM    726  CA  GLY X  44      75.600 105.300  76.040  0.00  0.00            
ATOM    727  HA1 GLY X  44      75.830 105.490  77.080  0.00  0.00            
ATOM    728  HA2 GLY X  44      74.700 104.730  75.870  0.00  0.00            
ATOM    729  C   GLY X  44      75.380 106.610  75.360  0.00  0.00            
ATOM    730  O   GLY X  44      75.570 106.690  74.140  0.00  0.00            
ATOM    731  N   ASP X  45      75.060 107.670  76.100  0.00  0.00            
ATOM    732  HN  ASP X  45      74.930 107.630  77.090  0.00  0.00            
ATOM    733  CA  ASP X  45      74.700 108.930  75.410  0.00  0.00            
ATOM    734  HA  ASP X  45      74.260 109.550  76.180  0.00  0.00            
ATOM    735  CB  ASP X  45      75.950 109.630  74.940  0.00  0.00            
ATOM    736  HB1 ASP X  45      75.730 110.620  74.470  0.00  0.00            
ATOM    737  HB2 ASP X  45      76.350 109.000  74.120  0.00  0.00            
ATOM    738  CG  ASP X  45      76.990 109.730  76.030  0.00  0.00            
ATOM    739  OD1 ASP X  45      76.640 110.260  77.090  0.00  0.00            
ATOM    740  OD2 ASP X  45      78.200 109.390  75.750  0.00  0.00            
ATOM    741  C   ASP X  45      73.600 108.850  74.350  0.00  0.00            
ATOM    742  O   ASP X  45      73.720 109.280  73.180  0.00  0.00            
ATOM    743  N   GLY X  46      72.480 108.250  74.820  0.00  0.00            
ATOM    744  HN  GLY X  46      72.480 107.840  75.730  0.00  0.00            
ATOM    745  CA  GLY X  46      71.130 108.320  74.130  0.00  0.00            
ATOM    746  HA1 GLY X  46      70.980 109.340  73.810  0.00  0.00            
ATOM    747  HA2 GLY X  46      70.400 108.000  74.870  0.00  0.00            
ATOM    748  C   GLY X  46      70.990 107.300  72.960  0.00  0.00            
ATOM    749  O   GLY X  46      71.940 106.970  72.300  0.00  0.00            
ATOM    750  N   ASP X  47      69.730 106.750  72.750  0.00  0.00            
ATOM    751  HN  ASP X  47      69.010 107.180  73.290  0.00  0.00            
ATOM    752  CA  ASP X  47      69.400 105.550  72.080  0.00  0.00            
ATOM    753  HA  ASP X  47      70.280 104.920  72.060  0.00  0.00            
ATOM    754  CB  ASP X  47      68.270 104.670  72.830  0.00  0.00            
ATOM    755  HB1 ASP X  47      68.030 103.760  72.250  0.00  0.00            
ATOM    756  HB2 ASP X  47      67.310 105.240  72.770  0.00  0.00            
ATOM    757  CG  ASP X  47      68.590 104.150  74.230  0.00  0.00            
ATOM    758  OD1 ASP X  47      67.570 103.700  74.910  0.00  0.00            
ATOM    759  OD2 ASP X  47      69.820 104.060  74.560  0.00  0.00            
ATOM    760  C   ASP X  47      68.900 105.790  70.660  0.00  0.00            
ATOM    761  O   ASP X  47      68.680 104.900  69.810  0.00  0.00            
ATOM    762  N   ARG X  48      68.740 107.160  70.350  0.00  0.00            
ATOM    763  HN  ARG X  48      68.950 107.930  70.940  0.00  0.00            
ATOM    764  CA  ARG X  48      68.640 107.520  68.940  0.00  0.00            
ATOM    765  HA  ARG X  48      68.550 108.590  69.010  0.00  0.00            
ATOM    766  CB  ARG X  48      69.980 107.350  68.130  0.00  0.00            
ATOM    767  HB1 ARG X  48      69.780 107.550  67.060  0.00  0.00            
ATOM    768  HB2 ARG X  48      70.310 106.290  68.180  0.00  0.00            
ATOM    769  CG  ARG X  48      71.180 108.150  68.750  0.00  0.00            
ATOM    770  HG1 ARG X  48      72.020 107.730  68.160  0.00  0.00            
ATOM    771  HG2 ARG X  48      71.380 107.910  69.810  0.00  0.00            
ATOM    772  CD  ARG X  48      71.080 109.680  68.700  0.00  0.00            
ATOM    773  HD1 ARG X  48      71.780 110.180  69.400  0.00  0.00            
ATOM    774  HD2 ARG X  48      70.060 109.970  69.010  0.00  0.00            
ATOM    775  NE  ARG X  48      71.210 109.960  67.230  0.00  0.00            
ATOM    776  HE  ARG X  48      71.720 109.330  66.640  0.00  0.00            
ATOM    777  CZ  ARG X  48      71.300 111.220  66.810  0.00  0.00            
ATOM    778  NH1 ARG X  48      70.730 112.260  67.370  0.00  0.00            
ATOM    779 HH11 ARG X  48      70.070 112.140  68.120  0.00  0.00            
ATOM    780 HH12 ARG X  48      70.960 113.170  67.030  0.00  0.00            
ATOM    781  NH2 ARG X  48      71.900 111.400  65.660  0.00  0.00            
ATOM    782 HH21 ARG X  48      72.220 110.530  65.300  0.00  0.00            
ATOM    783 HH22 ARG X  48      71.960 112.270  65.170  0.00  0.00            
ATOM    784  C   ARG X  48      67.360 107.010  68.180  0.00  0.00            
ATOM    785  O   ARG X  48      66.260 107.050  68.830  0.00  0.00            
ATOM    786  N   ARG X  49      67.360 106.690  66.860  0.00  0.00            
ATOM    787  HN  ARG X  49      68.230 106.610  66.380  0.00  0.00            
ATOM    788  CA  ARG X  49      66.150 106.230  66.110  0.00  0.00            
ATOM    789  HA  ARG X  49      65.310 106.390  66.770  0.00  0.00            
ATOM    790  CB  ARG X  49      66.130 106.940  64.730  0.00  0.00            
ATOM    791  HB1 ARG X  49      65.220 106.560  64.210  0.00  0.00            
ATOM    792  HB2 ARG X  49      66.990 106.750  64.050  0.00  0.00            
ATOM    793  CG  ARG X  49      65.910 108.450  64.850  0.00  0.00            
ATOM    794  HG1 ARG X  49      65.490 108.810  63.880  0.00  0.00            
ATOM    795  HG2 ARG X  49      66.880 108.960  64.980  0.00  0.00            
ATOM    796  CD  ARG X  49      64.890 109.040  65.900  0.00  0.00            
ATOM    797  HD1 ARG X  49      64.730 110.130  65.840  0.00  0.00            
ATOM    798  HD2 ARG X  49      65.250 108.800  66.930  0.00  0.00            
ATOM    799  NE  ARG X  49      63.570 108.320  65.790  0.00  0.00            
ATOM    800  HE  ARG X  49      63.300 107.500  66.300  0.00  0.00            
ATOM    801  CZ  ARG X  49      62.490 108.800  65.270  0.00  0.00            
ATOM    802  NH1 ARG X  49      62.370 109.920  64.640  0.00  0.00            
ATOM    803 HH11 ARG X  49      63.120 110.560  64.430  0.00  0.00            
ATOM    804 HH12 ARG X  49      61.430 110.140  64.380  0.00  0.00            
ATOM    805  NH2 ARG X  49      61.390 108.250  65.690  0.00  0.00            
ATOM    806 HH21 ARG X  49      60.490 108.680  65.610  0.00  0.00            
ATOM    807 HH22 ARG X  49      61.540 107.470  66.290  0.00  0.00            
ATOM    808  C   ARG X  49      66.280 104.710  65.910  0.00  0.00            
ATOM    809  O   ARG X  49      65.540 104.160  65.080  0.00  0.00            
ATOM    810  N   GLU X  50      67.200 104.050  66.620  0.00  0.00            
ATOM    811  HN  GLU X  50      67.810 104.460  67.300  0.00  0.00            
ATOM    812  CA  GLU X  50      67.600 102.700  66.340  0.00  0.00            
ATOM    813  HA  GLU X  50      67.830 102.710  65.280  0.00  0.00            
ATOM    814  CB  GLU X  50      68.850 102.350  67.260  0.00  0.00            
ATOM    815  HB1 GLU X  50      69.210 101.330  67.020  0.00  0.00            
ATOM    816  HB2 GLU X  50      68.650 102.500  68.350  0.00  0.00            
ATOM    817  CG  GLU X  50      70.100 103.170  66.920  0.00  0.00            
ATOM    818  HG1 GLU X  50      71.000 102.600  67.230  0.00  0.00            
ATOM    819  HG2 GLU X  50      69.950 104.180  67.370  0.00  0.00            
ATOM    820  CD  GLU X  50      70.360 103.420  65.480  0.00  0.00            
ATOM    821  OE1 GLU X  50      70.610 104.540  65.050  0.00  0.00            
ATOM    822  OE2 GLU X  50      70.280 102.430  64.640  0.00  0.00            
ATOM    823  C   GLU X  50      66.510 101.650  66.470  0.00  0.00            
ATOM    824  O   GLU X  50      66.300 100.770  65.590  0.00  0.00            
ATOM    825  N   CYS X  51      65.750 101.810  67.540  0.00  0.00            
ATOM    826  HN  CYS X  51      65.800 102.610  68.140  0.00  0.00            
ATOM    827  CA  CYS X  51      64.810 100.800  67.980  0.00  0.00            
ATOM    828  HA  CYS X  51      65.150  99.810  67.710  0.00  0.00            
ATOM    829  CB  CYS X  51      64.610 100.890  69.470  0.00  0.00            
ATOM    830  HB1 CYS X  51      63.650 100.490  69.880  0.00  0.00            
ATOM    831  HB2 CYS X  51      64.450 101.980  69.530  0.00  0.00            
ATOM    832  SG  CYS X  51      66.140 100.290  70.280  0.00  0.00            
ATOM    833  HG1 CYS X  51      66.890 101.370  70.070  0.00  0.00            
ATOM    834  C   CYS X  51      63.410 100.940  67.270  0.00  0.00            
ATOM    835  O   CYS X  51      62.590 100.060  67.240  0.00  0.00            
ATOM    836  N   ASP X  52      63.210 102.200  66.720  0.00  0.00            
ATOM    837  HN  ASP X  52      63.900 102.890  66.900  0.00  0.00            
ATOM    838  CA  ASP X  52      61.940 102.730  66.370  0.00  0.00            
ATOM    839  HA  ASP X  52      61.350 102.490  67.240  0.00  0.00            
ATOM    840  CB  ASP X  52      62.050 104.260  66.110  0.00  0.00            
ATOM    841  HB1 ASP X  52      61.090 104.640  65.730  0.00  0.00            
ATOM    842  HB2 ASP X  52      62.970 104.460  65.510  0.00  0.00            
ATOM    843  CG  ASP X  52      62.190 105.010  67.420  0.00  0.00            
ATOM    844  OD1 ASP X  52      62.220 104.390  68.540  0.00  0.00            
ATOM    845  OD2 ASP X  52      62.400 106.220  67.280  0.00  0.00            
ATOM    846  C   ASP X  52      61.350 101.980  65.240  0.00  0.00            
ATOM    847  O   ASP X  52      62.020 101.560  64.320  0.00  0.00            
ATOM    848  N   PHE X  53      59.990 101.860  65.290  0.00  0.00            
ATOM    849  HN  PHE X  53      59.380 102.360  65.900  0.00  0.00            
ATOM    850  CA  PHE X  53      59.220 100.990  64.420  0.00  0.00            
ATOM    851  HA  PHE X  53      59.570  99.980  64.560  0.00  0.00            
ATOM    852  CB  PHE X  53      57.780 100.870  65.030  0.00  0.00            
ATOM    853  HB1 PHE X  53      57.330 101.880  64.940  0.00  0.00            
ATOM    854  HB2 PHE X  53      57.690 100.540  66.090  0.00  0.00            
ATOM    855  CG  PHE X  53      56.830 100.020  64.180  0.00  0.00            
ATOM    856  CD1 PHE X  53      55.960 100.500  63.180  0.00  0.00            
ATOM    857  HD1 PHE X  53      55.900 101.540  62.910  0.00  0.00            
ATOM    858  CE1 PHE X  53      55.190  99.590  62.370  0.00  0.00            
ATOM    859  HE1 PHE X  53      54.630 100.010  61.550  0.00  0.00            
ATOM    860  CZ  PHE X  53      55.120  98.250  62.670  0.00  0.00            
ATOM    861  HZ  PHE X  53      54.490  97.560  62.140  0.00  0.00            
ATOM    862  CD2 PHE X  53      56.770  98.640  64.430  0.00  0.00            
ATOM    863  HD2 PHE X  53      57.490  98.180  65.090  0.00  0.00            
ATOM    864  CE2 PHE X  53      55.890  97.780  63.700  0.00  0.00            
ATOM    865  HE2 PHE X  53      55.950  96.710  63.760  0.00  0.00            
ATOM    866  C   PHE X  53      59.340 101.340  62.970  0.00  0.00            
ATOM    867  O   PHE X  53      59.260 102.480  62.540  0.00  0.00            
ATOM    868  N   ARG X  54      59.670 100.360  62.160  0.00  0.00            
ATOM    869  HN  ARG X  54      59.870  99.470  62.550  0.00  0.00            
ATOM    870  CA  ARG X  54      60.010 100.490  60.740  0.00  0.00            
ATOM    871  HA  ARG X  54      60.270 101.510  60.480  0.00  0.00            
ATOM    872  CB  ARG X  54      61.180  99.580  60.330  0.00  0.00            
ATOM    873  HB1 ARG X  54      61.190  99.550  59.220  0.00  0.00            
ATOM    874  HB2 ARG X  54      60.970  98.510  60.560  0.00  0.00            
ATOM    875  CG  ARG X  54      62.570  99.900  60.760  0.00  0.00            
ATOM    876  HG1 ARG X  54      63.360  99.460  60.110  0.00  0.00            
ATOM    877  HG2 ARG X  54      62.690  99.530  61.800  0.00  0.00            
ATOM    878  CD  ARG X  54      62.850 101.470  60.800  0.00  0.00            
ATOM    879  HD1 ARG X  54      62.240 101.920  61.610  0.00  0.00            
ATOM    880  HD2 ARG X  54      62.620 102.020  59.860  0.00  0.00            
ATOM    881  NE  ARG X  54      64.320 101.730  61.050  0.00  0.00            
ATOM    882  HE  ARG X  54      64.960 101.490  60.320  0.00  0.00            
ATOM    883  CZ  ARG X  54      64.880 102.330  62.130  0.00  0.00            
ATOM    884  NH1 ARG X  54      64.310 102.500  63.270  0.00  0.00            
ATOM    885 HH11 ARG X  54      63.440 102.030  63.380  0.00  0.00            
ATOM    886 HH12 ARG X  54      64.800 102.900  64.040  0.00  0.00            
ATOM    887  NH2 ARG X  54      66.170 102.680  62.040  0.00  0.00            
ATOM    888 HH21 ARG X  54      66.630 102.640  61.150  0.00  0.00            
ATOM    889 HH22 ARG X  54      66.530 103.130  62.850  0.00  0.00            
ATOM    890  C   ARG X  54      58.790 100.020  59.950  0.00  0.00            
ATOM    891  O   ARG X  54      58.480  98.840  59.840  0.00  0.00            
ATOM    892  N   GLU X  55      58.090 100.870  59.160  0.00  0.00            
ATOM    893  HN  GLU X  55      58.400 101.820  59.210  0.00  0.00            
ATOM    894  CA  GLU X  55      56.820 100.640  58.550  0.00  0.00            
ATOM    895  HA  GLU X  55      56.240 100.050  59.240  0.00  0.00            
ATOM    896  CB  GLU X  55      55.990 101.980  58.460  0.00  0.00            
ATOM    897  HB1 GLU X  55      55.120 101.820  57.790  0.00  0.00            
ATOM    898  HB2 GLU X  55      56.720 102.680  58.010  0.00  0.00            
ATOM    899  CG  GLU X  55      55.520 102.370  59.860  0.00  0.00            
ATOM    900  HG1 GLU X  55      56.390 102.610  60.500  0.00  0.00            
ATOM    901  HG2 GLU X  55      54.970 101.480  60.230  0.00  0.00            
ATOM    902  CD  GLU X  55      54.530 103.510  59.860  0.00  0.00            
ATOM    903  OE1 GLU X  55      53.330 103.210  60.140  0.00  0.00            
ATOM    904  OE2 GLU X  55      54.880 104.630  59.390  0.00  0.00            
ATOM    905  C   GLU X  55      56.920 100.010  57.050  0.00  0.00            
ATOM    906  O   GLU X  55      55.870  99.820  56.440  0.00  0.00            
ATOM    907  N   ASP X  56      58.130  99.720  56.620  0.00  0.00            
ATOM    908  HN  ASP X  56      58.860  99.680  57.300  0.00  0.00            
ATOM    909  CA  ASP X  56      58.330  99.360  55.240  0.00  0.00            
ATOM    910  HA  ASP X  56      57.610  99.900  54.650  0.00  0.00            
ATOM    911  CB  ASP X  56      59.700  99.860  54.770  0.00  0.00            
ATOM    912  HB1 ASP X  56      60.490  99.290  55.320  0.00  0.00            
ATOM    913  HB2 ASP X  56      59.820 100.940  54.960  0.00  0.00            
ATOM    914  CG  ASP X  56      59.890  99.460  53.290  0.00  0.00            
ATOM    915  OD1 ASP X  56      61.000  99.010  52.940  0.00  0.00            
ATOM    916  OD2 ASP X  56      58.960  99.610  52.440  0.00  0.00            
ATOM    917  C   ASP X  56      58.160  97.830  54.990  0.00  0.00            
ATOM    918  O   ASP X  56      58.150  97.040  55.950  0.00  0.00            
ATOM    919  N   ASP X  57      57.910  97.400  53.770  0.00  0.00            
ATOM    920  HN  ASP X  57      58.060  98.060  53.040  0.00  0.00            
ATOM    921  CA  ASP X  57      57.710  95.990  53.300  0.00  0.00            
ATOM    922  HA  ASP X  57      57.150  95.540  54.110  0.00  0.00            
ATOM    923  CB  ASP X  57      56.820  95.940  52.040  0.00  0.00            
ATOM    924  HB1 ASP X  57      56.750  94.880  51.720  0.00  0.00            
ATOM    925  HB2 ASP X  57      57.140  96.670  51.260  0.00  0.00            
ATOM    926  CG  ASP X  57      55.430  96.310  52.390  0.00  0.00            
ATOM    927  OD1 ASP X  57      54.550  96.160  51.440  0.00  0.00            
ATOM    928  OD2 ASP X  57      55.050  96.850  53.470  0.00  0.00            
ATOM    929  C   ASP X  57      58.980  95.150  53.160  0.00  0.00            
ATOM    930  O   ASP X  57      58.870  93.930  53.030  0.00  0.00            
ATOM    931  N   SER X  58      60.150  95.890  53.110  0.00  0.00            
ATOM    932  HN  SER X  58      60.110  96.880  53.040  0.00  0.00            
ATOM    933  CA  SER X  58      61.430  95.130  52.900  0.00  0.00            
ATOM    934  HA  SER X  58      61.300  94.340  52.170  0.00  0.00            
ATOM    935  CB  SER X  58      62.540  96.080  52.190  0.00  0.00            
ATOM    936  HB1 SER X  58      62.080  96.210  51.190  0.00  0.00            
ATOM    937  HB2 SER X  58      63.490  95.530  52.030  0.00  0.00            
ATOM    938  OG  SER X  58      62.790  97.250  52.950  0.00  0.00            
ATOM    939  HG1 SER X  58      61.990  97.790  52.930  0.00  0.00            
ATOM    940  C   SER X  58      62.060  94.610  54.080  0.00  0.00            
ATOM    941  O   SER X  58      63.110  94.000  53.940  0.00  0.00            
ATOM    942  N   VAL X  59      61.530  94.830  55.300  0.00  0.00            
ATOM    943  HN  VAL X  59      60.750  95.440  55.360  0.00  0.00            
ATOM    944  CA  VAL X  59      61.930  94.280  56.570  0.00  0.00            
ATOM    945  HA  VAL X  59      62.930  94.540  56.880  0.00  0.00            
ATOM    946  CB  VAL X  59      61.230  94.880  57.710  0.00  0.00            
ATOM    947  HB  VAL X  59      60.150  94.770  57.460  0.00  0.00            
ATOM    948  CG1 VAL X  59      61.560  94.190  59.070  0.00  0.00            
ATOM    949 HG11 VAL X  59      62.580  94.450  59.420  0.00  0.00            
ATOM    950 HG12 VAL X  59      61.390  93.090  59.120  0.00  0.00            
ATOM    951 HG13 VAL X  59      60.810  94.470  59.850  0.00  0.00            
ATOM    952  CG2 VAL X  59      61.620  96.430  57.820  0.00  0.00            
ATOM    953 HG21 VAL X  59      61.300  96.890  56.860  0.00  0.00            
ATOM    954 HG22 VAL X  59      62.710  96.580  57.980  0.00  0.00            
ATOM    955 HG23 VAL X  59      61.050  96.790  58.710  0.00  0.00            
ATOM    956  C   VAL X  59      61.740  92.740  56.580  0.00  0.00            
ATOM    957  O   VAL X  59      60.720  92.220  56.120  0.00  0.00            
ATOM    958  N   HSD X  60      62.750  91.950  57.020  0.00  0.00            
ATOM    959  HN  HSD X  60      63.630  92.320  57.300  0.00  0.00            
ATOM    960  CA  HSD X  60      62.620  90.380  57.060  0.00  0.00            
ATOM    961  HA  HSD X  60      62.450  90.060  56.040  0.00  0.00            
ATOM    962  CB  HSD X  60      64.010  89.770  57.460  0.00  0.00            
ATOM    963  HB1 HSD X  60      64.200  90.080  58.510  0.00  0.00            
ATOM    964  HB2 HSD X  60      64.780  90.170  56.760  0.00  0.00            
ATOM    965  ND1 HSD X  60      64.020  87.590  56.210  0.00  0.00            
ATOM    966  HD1 HSD X  60      64.190  87.990  55.310  0.00  0.00            
ATOM    967  CG  HSD X  60      64.000  88.300  57.410  0.00  0.00            
ATOM    968  CE1 HSD X  60      64.150  86.320  56.550  0.00  0.00            
ATOM    969  HE1 HSD X  60      64.440  85.490  55.900  0.00  0.00            
ATOM    970  NE2 HSD X  60      64.100  86.120  57.860  0.00  0.00            
ATOM    971  CD2 HSD X  60      64.010  87.360  58.400  0.00  0.00            
ATOM    972  HD2 HSD X  60      64.030  87.490  59.470  0.00  0.00            
ATOM    973  C   HSD X  60      61.490  89.870  57.930  0.00  0.00            
ATOM    974  O   HSD X  60      61.310  90.440  58.980  0.00  0.00            
ATOM    975  N   ALA X  61      60.660  88.860  57.480  0.00  0.00            
ATOM    976  HN  ALA X  61      60.810  88.730  56.500  0.00  0.00            
ATOM    977  CA  ALA X  61      59.540  88.200  58.090  0.00  0.00            
ATOM    978  HA  ALA X  61      59.040  88.910  58.730  0.00  0.00            
ATOM    979  CB  ALA X  61      58.460  87.640  57.150  0.00  0.00            
ATOM    980  HB1 ALA X  61      57.530  87.260  57.630  0.00  0.00            
ATOM    981  HB2 ALA X  61      58.950  87.010  56.380  0.00  0.00            
ATOM    982  HB3 ALA X  61      58.070  88.530  56.620  0.00  0.00            
ATOM    983  C   ALA X  61      60.050  87.060  58.930  0.00  0.00            
ATOM    984  O   ALA X  61      59.770  86.960  60.090  0.00  0.00            
ATOM    985  N   TYR X  62      60.760  86.100  58.250  0.00  0.00            
ATOM    986  HN  TYR X  62      61.140  86.310  57.350  0.00  0.00            
ATOM    987  CA  TYR X  62      60.740  84.700  58.690  0.00  0.00            
ATOM    988  HA  TYR X  62      59.710  84.420  58.850  0.00  0.00            
ATOM    989  CB  TYR X  62      61.350  83.760  57.570  0.00  0.00            
ATOM    990  HB1 TYR X  62      61.140  82.700  57.800  0.00  0.00            
ATOM    991  HB2 TYR X  62      62.440  83.890  57.440  0.00  0.00            
ATOM    992  CG  TYR X  62      60.660  84.110  56.220  0.00  0.00            
ATOM    993  CD1 TYR X  62      61.350  84.830  55.220  0.00  0.00            
ATOM    994  HD1 TYR X  62      62.370  85.160  55.360  0.00  0.00            
ATOM    995  CE1 TYR X  62      60.770  85.030  54.000  0.00  0.00            
ATOM    996  HE1 TYR X  62      61.290  85.570  53.220  0.00  0.00            
ATOM    997  CZ  TYR X  62      59.500  84.640  53.760  0.00  0.00            
ATOM    998  OH  TYR X  62      59.020  84.870  52.430  0.00  0.00            
ATOM    999  HH  TYR X  62      59.720  85.220  51.880  0.00  0.00            
ATOM   1000  CD2 TYR X  62      59.290  83.760  55.970  0.00  0.00            
ATOM   1001  HD2 TYR X  62      58.830  83.100  56.690  0.00  0.00            
ATOM   1002  CE2 TYR X  62      58.730  84.000  54.710  0.00  0.00            
ATOM   1003  HE2 TYR X  62      57.710  83.730  54.490  0.00  0.00            
ATOM   1004  C   TYR X  62      61.450  84.330  60.000  0.00  0.00            
ATOM   1005  O   TYR X  62      60.990  83.550  60.850  0.00  0.00            
ATOM   1006  N   HSD X  63      62.630  84.960  60.140  0.00  0.00            
ATOM   1007  HN  HSD X  63      62.950  85.440  59.320  0.00  0.00            
ATOM   1008  CA  HSD X  63      63.470  84.740  61.370  0.00  0.00            
ATOM   1009  HA  HSD X  63      63.260  83.750  61.750  0.00  0.00            
ATOM   1010  CB  HSD X  63      65.000  84.750  61.020  0.00  0.00            
ATOM   1011  HB1 HSD X  63      65.610  84.540  61.920  0.00  0.00            
ATOM   1012  HB2 HSD X  63      65.370  85.660  60.510  0.00  0.00            
ATOM   1013  ND1 HSD X  63      65.340  83.550  58.710  0.00  0.00            
ATOM   1014  HD1 HSD X  63      65.230  84.360  58.130  0.00  0.00            
ATOM   1015  CG  HSD X  63      65.420  83.630  60.110  0.00  0.00            
ATOM   1016  CE1 HSD X  63      65.910  82.390  58.340  0.00  0.00            
ATOM   1017  HE1 HSD X  63      66.040  82.170  57.280  0.00  0.00            
ATOM   1018  NE2 HSD X  63      66.360  81.710  59.360  0.00  0.00            
ATOM   1019  CD2 HSD X  63      66.130  82.500  60.470  0.00  0.00            
ATOM   1020  HD2 HSD X  63      66.440  82.190  61.460  0.00  0.00            
ATOM   1021  C   HSD X  63      63.090  85.730  62.450  0.00  0.00            
ATOM   1022  O   HSD X  63      63.490  85.610  63.590  0.00  0.00            
ATOM   1023  N   ARG X  64      62.240  86.750  62.170  0.00  0.00            
ATOM   1024  HN  ARG X  64      61.660  86.740  61.360  0.00  0.00            
ATOM   1025  CA  ARG X  64      61.930  87.790  63.150  0.00  0.00            
ATOM   1026  HA  ARG X  64      62.660  87.700  63.940  0.00  0.00            
ATOM   1027  CB  ARG X  64      61.930  89.210  62.630  0.00  0.00            
ATOM   1028  HB1 ARG X  64      61.640  89.910  63.450  0.00  0.00            
ATOM   1029  HB2 ARG X  64      61.230  89.380  61.790  0.00  0.00            
ATOM   1030  CG  ARG X  64      63.270  89.740  62.150  0.00  0.00            
ATOM   1031  HG1 ARG X  64      63.590  89.360  61.150  0.00  0.00            
ATOM   1032  HG2 ARG X  64      63.960  89.370  62.940  0.00  0.00            
ATOM   1033  CD  ARG X  64      63.190  91.290  62.070  0.00  0.00            
ATOM   1034  HD1 ARG X  64      62.550  91.660  62.900  0.00  0.00            
ATOM   1035  HD2 ARG X  64      62.660  91.510  61.120  0.00  0.00            
ATOM   1036  NE  ARG X  64      64.600  91.810  62.080  0.00  0.00            
ATOM   1037  HE  ARG X  64      65.390  91.230  61.870  0.00  0.00            
ATOM   1038  CZ  ARG X  64      64.910  93.100  62.160  0.00  0.00            
ATOM   1039  NH1 ARG X  64      64.030  94.050  62.440  0.00  0.00            
ATOM   1040 HH11 ARG X  64      63.120  93.760  62.730  0.00  0.00            
ATOM   1041 HH12 ARG X  64      64.290  94.940  62.810  0.00  0.00            
ATOM   1042  NH2 ARG X  64      66.120  93.610  61.920  0.00  0.00            
ATOM   1043 HH21 ARG X  64      66.800  93.020  61.490  0.00  0.00            
ATOM   1044 HH22 ARG X  64      66.160  94.610  61.970  0.00  0.00            
ATOM   1045  C   ARG X  64      60.570  87.580  63.810  0.00  0.00            
ATOM   1046  O   ARG X  64      59.640  87.180  63.170  0.00  0.00            
ATOM   1047  N   ALA X  65      60.370  87.950  65.110  0.00  0.00            
ATOM   1048  HN  ALA X  65      61.190  88.320  65.530  0.00  0.00            
ATOM   1049  CA  ALA X  65      59.150  87.730  65.860  0.00  0.00            
ATOM   1050  HA  ALA X  65      58.750  86.730  65.840  0.00  0.00            
ATOM   1051  CB  ALA X  65      59.470  87.960  67.300  0.00  0.00            
ATOM   1052  HB1 ALA X  65      58.560  87.960  67.940  0.00  0.00            
ATOM   1053  HB2 ALA X  65      59.960  88.940  67.490  0.00  0.00            
ATOM   1054  HB3 ALA X  65      60.140  87.130  67.590  0.00  0.00            
ATOM   1055  C   ALA X  65      58.050  88.690  65.450  0.00  0.00            
ATOM   1056  O   ALA X  65      58.290  89.720  64.840  0.00  0.00            
ATOM   1057  N   THR X  66      56.780  88.310  65.840  0.00  0.00            
ATOM   1058  HN  THR X  66      56.650  87.490  66.390  0.00  0.00            
ATOM   1059  CA  THR X  66      55.620  89.130  65.430  0.00  0.00            
ATOM   1060  HA  THR X  66      55.770  89.240  64.370  0.00  0.00            
ATOM   1061  CB  THR X  66      54.270  88.570  65.700  0.00  0.00            
ATOM   1062  HB  THR X  66      54.120  87.610  65.170  0.00  0.00            
ATOM   1063  OG1 THR X  66      53.290  89.470  65.310  0.00  0.00            
ATOM   1064  HG1 THR X  66      52.470  88.980  65.440  0.00  0.00            
ATOM   1065  CG2 THR X  66      54.090  88.390  67.240  0.00  0.00            
ATOM   1066 HG21 THR X  66      53.730  89.330  67.690  0.00  0.00            
ATOM   1067 HG22 THR X  66      55.060  88.090  67.710  0.00  0.00            
ATOM   1068 HG23 THR X  66      53.370  87.580  67.470  0.00  0.00            
ATOM   1069  C   THR X  66      55.790  90.520  65.990  0.00  0.00            
ATOM   1070  O   THR X  66      56.150  90.680  67.110  0.00  0.00            
ATOM   1071  N   ASN X  67      55.370  91.550  65.220  0.00  0.00            
ATOM   1072  HN  ASN X  67      54.990  91.430  64.310  0.00  0.00            
ATOM   1073  CA  ASN X  67      55.310  92.920  65.740  0.00  0.00            
ATOM   1074  HA  ASN X  67      56.200  93.010  66.350  0.00  0.00            
ATOM   1075  CB  ASN X  67      55.260  93.930  64.570  0.00  0.00            
ATOM   1076  HB1 ASN X  67      55.560  94.910  64.990  0.00  0.00            
ATOM   1077  HB2 ASN X  67      54.280  94.110  64.080  0.00  0.00            
ATOM   1078  CG  ASN X  67      56.270  93.600  63.400  0.00  0.00            
ATOM   1079  OD1 ASN X  67      57.500  93.770  63.460  0.00  0.00            
ATOM   1080  ND2 ASN X  67      55.640  93.160  62.270  0.00  0.00            
ATOM   1081 HD21 ASN X  67      56.170  92.900  61.460  0.00  0.00            
ATOM   1082 HD22 ASN X  67      54.660  93.170  62.060  0.00  0.00            
ATOM   1083  C   ASN X  67      54.050  93.270  66.660  0.00  0.00            
ATOM   1084  O   ASN X  67      54.000  94.410  67.200  0.00  0.00            
ATOM   1085  N   ALA X  68      53.170  92.290  66.790  0.00  0.00            
ATOM   1086  HN  ALA X  68      53.250  91.450  66.260  0.00  0.00            
ATOM   1087  CA  ALA X  68      52.090  92.430  67.760  0.00  0.00            
ATOM   1088  HA  ALA X  68      51.390  93.170  67.370  0.00  0.00            
ATOM   1089  CB  ALA X  68      51.320  91.110  67.750  0.00  0.00            
ATOM   1090  HB1 ALA X  68      51.850  90.220  68.170  0.00  0.00            
ATOM   1091  HB2 ALA X  68      51.070  90.840  66.700  0.00  0.00            
ATOM   1092  HB3 ALA X  68      50.440  91.350  68.370  0.00  0.00            
ATOM   1093  C   ALA X  68      52.520  92.800  69.230  0.00  0.00            
ATOM   1094  O   ALA X  68      51.850  93.510  70.000  0.00  0.00            
ATOM   1095  N   ASP X  69      53.670  92.330  69.650  0.00  0.00            
ATOM   1096  HN  ASP X  69      54.190  91.790  68.980  0.00  0.00            
ATOM   1097  CA  ASP X  69      54.130  92.390  71.030  0.00  0.00            
ATOM   1098  HA  ASP X  69      53.320  92.440  71.740  0.00  0.00            
ATOM   1099  CB  ASP X  69      54.980  91.090  71.310  0.00  0.00            
ATOM   1100  HB1 ASP X  69      55.400  91.060  72.340  0.00  0.00            
ATOM   1101  HB2 ASP X  69      55.860  90.940  70.640  0.00  0.00            
ATOM   1102  CG  ASP X  69      54.090  89.800  71.130  0.00  0.00            
ATOM   1103  OD1 ASP X  69      54.580  88.690  70.850  0.00  0.00            
ATOM   1104  OD2 ASP X  69      52.850  89.970  71.350  0.00  0.00            
ATOM   1105  C   ASP X  69      55.090  93.590  71.130  0.00  0.00            
ATOM   1106  O   ASP X  69      55.660  93.920  72.180  0.00  0.00            
ATOM   1107  N   TYR X  70      55.320  94.380  70.020  0.00  0.00            
ATOM   1108  HN  TYR X  70      54.830  94.250  69.160  0.00  0.00            
ATOM   1109  CA  TYR X  70      56.310  95.480  70.060  0.00  0.00            
ATOM   1110  HA  TYR X  70      56.840  95.450  71.010  0.00  0.00            
ATOM   1111  CB  TYR X  70      57.290  95.420  68.890  0.00  0.00            
ATOM   1112  HB1 TYR X  70      56.890  95.430  67.850  0.00  0.00            
ATOM   1113  HB2 TYR X  70      57.790  94.430  68.960  0.00  0.00            
ATOM   1114  CG  TYR X  70      58.320  96.470  69.020  0.00  0.00            
ATOM   1115  CD1 TYR X  70      59.320  96.400  69.980  0.00  0.00            
ATOM   1116  HD1 TYR X  70      59.410  95.640  70.750  0.00  0.00            
ATOM   1117  CE1 TYR X  70      60.260  97.390  70.140  0.00  0.00            
ATOM   1118  HE1 TYR X  70      61.090  97.240  70.820  0.00  0.00            
ATOM   1119  CZ  TYR X  70      60.330  98.430  69.250  0.00  0.00            
ATOM   1120  OH  TYR X  70      61.410  99.310  69.460  0.00  0.00            
ATOM   1121  HH  TYR X  70      61.850  99.580  68.650  0.00  0.00            
ATOM   1122  CD2 TYR X  70      58.390  97.610  68.160  0.00  0.00            
ATOM   1123  HD2 TYR X  70      57.600  97.810  67.450  0.00  0.00            
ATOM   1124  CE2 TYR X  70      59.290  98.630  68.340  0.00  0.00            
ATOM   1125  HE2 TYR X  70      59.210  99.450  67.630  0.00  0.00            
ATOM   1126  C   TYR X  70      55.580  96.830  70.020  0.00  0.00            
ATOM   1127  O   TYR X  70      54.800  97.190  69.110  0.00  0.00            
ATOM   1128  N   ARG X  71      55.730  97.680  71.070  0.00  0.00            
ATOM   1129  HN  ARG X  71      56.370  97.430  71.790  0.00  0.00            
ATOM   1130  CA  ARG X  71      55.140  98.990  71.290  0.00  0.00            
ATOM   1131  HA  ARG X  71      55.360  99.300  72.300  0.00  0.00            
ATOM   1132  CB  ARG X  71      55.820 100.130  70.480  0.00  0.00            
ATOM   1133  HB1 ARG X  71      55.170 101.040  70.480  0.00  0.00            
ATOM   1134  HB2 ARG X  71      55.980  99.790  69.440  0.00  0.00            
ATOM   1135  CG  ARG X  71      57.320 100.410  70.990  0.00  0.00            
ATOM   1136  HG1 ARG X  71      57.930  99.500  70.850  0.00  0.00            
ATOM   1137  HG2 ARG X  71      57.220 100.520  72.090  0.00  0.00            
ATOM   1138  CD  ARG X  71      57.980 101.530  70.300  0.00  0.00            
ATOM   1139  HD1 ARG X  71      57.280 102.370  70.440  0.00  0.00            
ATOM   1140  HD2 ARG X  71      58.280 101.440  69.230  0.00  0.00            
ATOM   1141  NE  ARG X  71      59.150 101.880  71.140  0.00  0.00            
ATOM   1142  HE  ARG X  71      59.330 101.470  72.030  0.00  0.00            
ATOM   1143  CZ  ARG X  71      60.040 102.780  70.850  0.00  0.00            
ATOM   1144  NH1 ARG X  71      59.920 103.470  69.750  0.00  0.00            
ATOM   1145 HH11 ARG X  71      60.710 104.050  69.560  0.00  0.00            
ATOM   1146 HH12 ARG X  71      59.130 103.620  69.160  0.00  0.00            
ATOM   1147  NH2 ARG X  71      60.990 102.990  71.730  0.00  0.00            
ATOM   1148 HH21 ARG X  71      60.890 102.500  72.600  0.00  0.00            
ATOM   1149 HH22 ARG X  71      61.680 103.710  71.640  0.00  0.00            
ATOM   1150  C   ARG X  71      53.580  99.130  71.200  0.00  0.00            
ATOM   1151  O   ARG X  71      52.830  98.230  70.790  0.00  0.00            
ATOM   1152  N   GLY X  72      52.960 100.230  71.480  0.00  0.00            
ATOM   1153  HN  GLY X  72      53.480 101.060  71.680  0.00  0.00            
ATOM   1154  CA  GLY X  72      51.480 100.320  71.740  0.00  0.00            
ATOM   1155  HA1 GLY X  72      50.900 100.030  70.890  0.00  0.00            
ATOM   1156  HA2 GLY X  72      51.250 101.360  71.880  0.00  0.00            
ATOM   1157  C   GLY X  72      50.960  99.400  72.840  0.00  0.00            
ATOM   1158  O   GLY X  72      51.380  99.440  73.970  0.00  0.00            
ATOM   1159  N   SER X  73      49.950  98.540  72.520  0.00  0.00            
ATOM   1160  HN  SER X  73      49.650  98.580  71.570  0.00  0.00            
ATOM   1161  CA  SER X  73      49.420  97.400  73.360  0.00  0.00            
ATOM   1162  HA  SER X  73      49.240  97.740  74.370  0.00  0.00            
ATOM   1163  CB  SER X  73      48.080  96.780  72.710  0.00  0.00            
ATOM   1164  HB1 SER X  73      47.160  97.390  72.840  0.00  0.00            
ATOM   1165  HB2 SER X  73      47.920  95.900  73.360  0.00  0.00            
ATOM   1166  OG  SER X  73      48.120  96.290  71.390  0.00  0.00            
ATOM   1167  HG1 SER X  73      48.620  95.470  71.380  0.00  0.00            
ATOM   1168  C   SER X  73      50.430  96.390  73.620  0.00  0.00            
ATOM   1169  O   SER X  73      50.470  95.910  74.720  0.00  0.00            
ATOM   1170  N   GLY X  74      51.400  96.080  72.710  0.00  0.00            
ATOM   1171  HN  GLY X  74      51.370  96.550  71.830  0.00  0.00            
ATOM   1172  CA  GLY X  74      52.730  95.490  73.030  0.00  0.00            
ATOM   1173  HA1 GLY X  74      53.220  95.210  72.110  0.00  0.00            
ATOM   1174  HA2 GLY X  74      52.600  94.630  73.680  0.00  0.00            
ATOM   1175  C   GLY X  74      53.590  96.360  73.880  0.00  0.00            
ATOM   1176  O   GLY X  74      53.210  97.330  74.470  0.00  0.00            
ATOM   1177  N   PHE X  75      54.900  96.050  73.930  0.00  0.00            
ATOM   1178  HN  PHE X  75      55.180  95.230  73.430  0.00  0.00            
ATOM   1179  CA  PHE X  75      55.770  96.530  74.960  0.00  0.00            
ATOM   1180  HA  PHE X  75      55.160  97.060  75.680  0.00  0.00            
ATOM   1181  CB  PHE X  75      56.520  95.330  75.680  0.00  0.00            
ATOM   1182  HB1 PHE X  75      56.560  95.680  76.730  0.00  0.00            
ATOM   1183  HB2 PHE X  75      57.580  95.210  75.370  0.00  0.00            
ATOM   1184  CG  PHE X  75      55.800  93.980  75.830  0.00  0.00            
ATOM   1185  CD1 PHE X  75      56.480  92.790  75.600  0.00  0.00            
ATOM   1186  HD1 PHE X  75      57.430  92.890  75.090  0.00  0.00            
ATOM   1187  CE1 PHE X  75      55.890  91.560  75.840  0.00  0.00            
ATOM   1188  HE1 PHE X  75      56.440  90.650  75.660  0.00  0.00            
ATOM   1189  CZ  PHE X  75      54.580  91.440  76.210  0.00  0.00            
ATOM   1190  HZ  PHE X  75      54.020  90.540  76.410  0.00  0.00            
ATOM   1191  CD2 PHE X  75      54.420  93.910  76.240  0.00  0.00            
ATOM   1192  HD2 PHE X  75      53.810  94.780  76.430  0.00  0.00            
ATOM   1193  CE2 PHE X  75      53.850  92.680  76.490  0.00  0.00            
ATOM   1194  HE2 PHE X  75      52.870  92.690  76.940  0.00  0.00            
ATOM   1195  C   PHE X  75      56.840  97.460  74.410  0.00  0.00            
ATOM   1196  O   PHE X  75      57.390  97.230  73.290  0.00  0.00            
ATOM   1197  N   ASP X  76      57.380  98.360  75.260  0.00  0.00            
ATOM   1198  HN  ASP X  76      57.080  98.420  76.210  0.00  0.00            
ATOM   1199  CA  ASP X  76      58.590  99.110  74.880  0.00  0.00            
ATOM   1200  HA  ASP X  76      58.970  98.780  73.920  0.00  0.00            
ATOM   1201  CB  ASP X  76      58.260 100.620  74.890  0.00  0.00            
ATOM   1202  HB1 ASP X  76      58.170 101.000  75.940  0.00  0.00            
ATOM   1203  HB2 ASP X  76      57.230 100.750  74.490  0.00  0.00            
ATOM   1204  CG  ASP X  76      59.200 101.510  74.180  0.00  0.00            
ATOM   1205  OD1 ASP X  76      58.990 102.750  74.270  0.00  0.00            
ATOM   1206  OD2 ASP X  76      60.150 100.980  73.520  0.00  0.00            
ATOM   1207  C   ASP X  76      59.650  98.900  76.000  0.00  0.00            
ATOM   1208  O   ASP X  76      59.310  98.860  77.160  0.00  0.00            
ATOM   1209  N   ARG X  77      60.910  98.710  75.580  0.00  0.00            
ATOM   1210  HN  ARG X  77      61.150  98.760  74.610  0.00  0.00            
ATOM   1211  CA  ARG X  77      62.030  98.380  76.420  0.00  0.00            
ATOM   1212  HA  ARG X  77      62.910  98.440  75.790  0.00  0.00            
ATOM   1213  CB  ARG X  77      62.370  99.310  77.580  0.00  0.00            
ATOM   1214  HB1 ARG X  77      62.990  98.770  78.330  0.00  0.00            
ATOM   1215  HB2 ARG X  77      61.480  99.530  78.200  0.00  0.00            
ATOM   1216  CG  ARG X  77      63.150 100.630  77.180  0.00  0.00            
ATOM   1217  HG1 ARG X  77      64.060 100.380  76.610  0.00  0.00            
ATOM   1218  HG2 ARG X  77      63.430 101.290  78.030  0.00  0.00            
ATOM   1219  CD  ARG X  77      62.290 101.460  76.150  0.00  0.00            
ATOM   1220  HD1 ARG X  77      61.210 101.440  76.400  0.00  0.00            
ATOM   1221  HD2 ARG X  77      62.440 101.170  75.090  0.00  0.00            
ATOM   1222  NE  ARG X  77      62.850 102.860  76.240  0.00  0.00            
ATOM   1223  HE  ARG X  77      63.570 103.050  75.580  0.00  0.00            
ATOM   1224  CZ  ARG X  77      62.500 103.850  77.060  0.00  0.00            
ATOM   1225  NH1 ARG X  77      61.570 103.680  77.990  0.00  0.00            
ATOM   1226 HH11 ARG X  77      61.120 102.800  78.100  0.00  0.00            
ATOM   1227 HH12 ARG X  77      61.420 104.520  78.520  0.00  0.00            
ATOM   1228  NH2 ARG X  77      63.170 105.020  77.020  0.00  0.00            
ATOM   1229 HH21 ARG X  77      63.800 105.200  76.260  0.00  0.00            
ATOM   1230 HH22 ARG X  77      62.800 105.770  77.570  0.00  0.00            
ATOM   1231  C   ARG X  77      61.900  96.940  76.970  0.00  0.00            
ATOM   1232  O   ARG X  77      62.480  96.560  77.980  0.00  0.00            
ATOM   1233  N   GLY X  78      61.210  96.070  76.230  0.00  0.00            
ATOM   1234  HN  GLY X  78      60.740  96.350  75.390  0.00  0.00            
ATOM   1235  CA  GLY X  78      61.140  94.570  76.480  0.00  0.00            
ATOM   1236  HA1 GLY X  78      60.310  94.110  75.980  0.00  0.00            
ATOM   1237  HA2 GLY X  78      61.040  94.370  77.530  0.00  0.00            
ATOM   1238  C   GLY X  78      62.380  93.890  75.960  0.00  0.00            
ATOM   1239  O   GLY X  78      63.420  94.520  75.910  0.00  0.00            
ATOM   1240  N   HSD X  79      62.280  92.600  75.490  0.00  0.00            
ATOM   1241  HN  HSD X  79      61.360  92.210  75.470  0.00  0.00            
ATOM   1242  CA  HSD X  79      63.390  91.810  75.060  0.00  0.00            
ATOM   1243  HA  HSD X  79      62.930  90.930  74.640  0.00  0.00            
ATOM   1244  CB  HSD X  79      64.260  92.490  73.990  0.00  0.00            
ATOM   1245  HB1 HSD X  79      64.920  91.640  73.710  0.00  0.00            
ATOM   1246  HB2 HSD X  79      64.910  93.350  74.270  0.00  0.00            
ATOM   1247  ND1 HSD X  79      64.140  93.360  71.620  0.00  0.00            
ATOM   1248  HD1 HSD X  79      65.010  92.900  71.430  0.00  0.00            
ATOM   1249  CG  HSD X  79      63.490  92.960  72.750  0.00  0.00            
ATOM   1250  CE1 HSD X  79      63.240  93.810  70.810  0.00  0.00            
ATOM   1251  HE1 HSD X  79      63.540  93.920  69.770  0.00  0.00            
ATOM   1252  NE2 HSD X  79      61.990  93.720  71.240  0.00  0.00            
ATOM   1253  CD2 HSD X  79      62.140  93.240  72.480  0.00  0.00            
ATOM   1254  HD2 HSD X  79      61.310  93.110  73.170  0.00  0.00            
ATOM   1255  C   HSD X  79      64.280  91.290  76.220  0.00  0.00            
ATOM   1256  O   HSD X  79      64.850  92.050  76.920  0.00  0.00            
ATOM   1257  N   LEU X  80      64.430  89.910  76.380  0.00  0.00            
ATOM   1258  HN  LEU X  80      64.060  89.220  75.750  0.00  0.00            
ATOM   1259  CA  LEU X  80      65.350  89.380  77.360  0.00  0.00            
ATOM   1260  HA  LEU X  80      65.030  89.830  78.290  0.00  0.00            
ATOM   1261  CB  LEU X  80      65.140  87.870  77.720  0.00  0.00            
ATOM   1262  HB1 LEU X  80      65.810  87.630  78.580  0.00  0.00            
ATOM   1263  HB2 LEU X  80      65.330  87.140  76.900  0.00  0.00            
ATOM   1264  CG  LEU X  80      63.710  87.480  78.380  0.00  0.00            
ATOM   1265  HG  LEU X  80      62.890  87.920  77.780  0.00  0.00            
ATOM   1266  CD1 LEU X  80      63.560  86.000  78.490  0.00  0.00            
ATOM   1267 HD11 LEU X  80      62.880  85.760  79.340  0.00  0.00            
ATOM   1268 HD12 LEU X  80      64.490  85.500  78.820  0.00  0.00            
ATOM   1269 HD13 LEU X  80      63.080  85.610  77.570  0.00  0.00            
ATOM   1270  CD2 LEU X  80      63.690  88.060  79.810  0.00  0.00            
ATOM   1271 HD21 LEU X  80      62.680  87.760  80.170  0.00  0.00            
ATOM   1272 HD22 LEU X  80      63.840  89.160  79.840  0.00  0.00            
ATOM   1273 HD23 LEU X  80      64.430  87.530  80.450  0.00  0.00            
ATOM   1274  C   LEU X  80      66.860  89.790  77.190  0.00  0.00            
ATOM   1275  O   LEU X  80      67.550  90.100  78.110  0.00  0.00            
ATOM   1276  N   ALA X  81      67.210  89.870  75.870  0.00  0.00            
ATOM   1277  HN  ALA X  81      66.480  89.620  75.250  0.00  0.00            
ATOM   1278  CA  ALA X  81      68.520  90.400  75.460  0.00  0.00            
ATOM   1279  HA  ALA X  81      69.230  90.470  76.270  0.00  0.00            
ATOM   1280  CB  ALA X  81      69.190  89.530  74.470  0.00  0.00            
ATOM   1281  HB1 ALA X  81      70.220  89.800  74.150  0.00  0.00            
ATOM   1282  HB2 ALA X  81      68.620  89.380  73.530  0.00  0.00            
ATOM   1283  HB3 ALA X  81      69.280  88.500  74.880  0.00  0.00            
ATOM   1284  C   ALA X  81      68.230  91.770  74.780  0.00  0.00            
ATOM   1285  O   ALA X  81      67.670  91.800  73.690  0.00  0.00            
ATOM   1286  N   ALA X  82      68.610  92.860  75.480  0.00  0.00            
ATOM   1287  HN  ALA X  82      69.220  92.690  76.250  0.00  0.00            
ATOM   1288  CA  ALA X  82      67.930  94.150  75.280  0.00  0.00            
ATOM   1289  HA  ALA X  82      66.860  94.020  75.320  0.00  0.00            
ATOM   1290  CB  ALA X  82      68.240  95.050  76.520  0.00  0.00            
ATOM   1291  HB1 ALA X  82      68.190  94.560  77.510  0.00  0.00            
ATOM   1292  HB2 ALA X  82      67.550  95.920  76.470  0.00  0.00            
ATOM   1293  HB3 ALA X  82      69.260  95.470  76.370  0.00  0.00            
ATOM   1294  C   ALA X  82      68.340  94.910  73.940  0.00  0.00            
ATOM   1295  O   ALA X  82      69.450  94.920  73.450  0.00  0.00            
ATOM   1296  N   ALA X  83      67.360  95.570  73.290  0.00  0.00            
ATOM   1297  HN  ALA X  83      66.440  95.620  73.690  0.00  0.00            
ATOM   1298  CA  ALA X  83      67.470  96.120  71.960  0.00  0.00            
ATOM   1299  HA  ALA X  83      67.740  95.360  71.240  0.00  0.00            
ATOM   1300  CB  ALA X  83      66.110  96.730  71.310  0.00  0.00            
ATOM   1301  HB1 ALA X  83      65.270  96.000  71.350  0.00  0.00            
ATOM   1302  HB2 ALA X  83      66.310  96.880  70.230  0.00  0.00            
ATOM   1303  HB3 ALA X  83      65.800  97.680  71.790  0.00  0.00            
ATOM   1304  C   ALA X  83      68.540  97.260  71.810  0.00  0.00            
ATOM   1305  O   ALA X  83      69.280  97.300  70.830  0.00  0.00            
ATOM   1306  N   ALA X  84      68.610  98.180  72.760  0.00  0.00            
ATOM   1307  HN  ALA X  84      67.780  98.190  73.320  0.00  0.00            
ATOM   1308  CA  ALA X  84      69.690  99.150  72.940  0.00  0.00            
ATOM   1309  HA  ALA X  84      69.780  99.660  72.000  0.00  0.00            
ATOM   1310  CB  ALA X  84      69.220 100.080  74.100  0.00  0.00            
ATOM   1311  HB1 ALA X  84      70.060 100.780  74.290  0.00  0.00            
ATOM   1312  HB2 ALA X  84      69.010  99.500  75.020  0.00  0.00            
ATOM   1313  HB3 ALA X  84      68.400 100.760  73.760  0.00  0.00            
ATOM   1314  C   ALA X  84      71.130  98.520  73.100  0.00  0.00            
ATOM   1315  O   ALA X  84      72.120  99.140  72.680  0.00  0.00            
ATOM   1316  N   ASN X  85      71.240  97.280  73.530  0.00  0.00            
ATOM   1317  HN  ASN X  85      70.440  96.790  73.860  0.00  0.00            
ATOM   1318  CA  ASN X  85      72.580  96.560  73.450  0.00  0.00            
ATOM   1319  HA  ASN X  85      73.410  97.220  73.650  0.00  0.00            
ATOM   1320  CB  ASN X  85      72.630  95.450  74.500  0.00  0.00            
ATOM   1321  HB1 ASN X  85      73.600  94.930  74.340  0.00  0.00            
ATOM   1322  HB2 ASN X  85      71.800  94.730  74.350  0.00  0.00            
ATOM   1323  CG  ASN X  85      72.720  96.110  75.880  0.00  0.00            
ATOM   1324  OD1 ASN X  85      72.340  97.290  76.080  0.00  0.00            
ATOM   1325  ND2 ASN X  85      73.120  95.380  76.880  0.00  0.00            
ATOM   1326 HD21 ASN X  85      73.330  94.400  76.860  0.00  0.00            
ATOM   1327 HD22 ASN X  85      73.010  95.840  77.760  0.00  0.00            
ATOM   1328  C   ASN X  85      72.890  95.910  72.100  0.00  0.00            
ATOM   1329  O   ASN X  85      73.970  95.350  71.910  0.00  0.00            
ATOM   1330  N   HSD X  86      71.960  95.970  71.110  0.00  0.00            
ATOM   1331  HN  HSD X  86      71.160  96.550  71.240  0.00  0.00            
ATOM   1332  CA  HSD X  86      72.130  95.350  69.830  0.00  0.00            
ATOM   1333  HA  HSD X  86      73.080  94.830  69.860  0.00  0.00            
ATOM   1334  CB  HSD X  86      71.060  94.300  69.560  0.00  0.00            
ATOM   1335  HB1 HSD X  86      71.210  94.020  68.490  0.00  0.00            
ATOM   1336  HB2 HSD X  86      70.010  94.650  69.650  0.00  0.00            
ATOM   1337  ND1 HSD X  86      70.690  93.070  71.700  0.00  0.00            
ATOM   1338  HD1 HSD X  86      70.290  93.810  72.230  0.00  0.00            
ATOM   1339  CG  HSD X  86      71.090  93.070  70.400  0.00  0.00            
ATOM   1340  CE1 HSD X  86      70.590  91.810  72.120  0.00  0.00            
ATOM   1341  HE1 HSD X  86      70.040  91.600  73.030  0.00  0.00            
ATOM   1342  NE2 HSD X  86      70.830  90.960  71.150  0.00  0.00            
ATOM   1343  CD2 HSD X  86      71.140  91.780  70.030  0.00  0.00            
ATOM   1344  HD2 HSD X  86      71.210  91.480  69.000  0.00  0.00            
ATOM   1345  C   HSD X  86      72.220  96.420  68.700  0.00  0.00            
ATOM   1346  O   HSD X  86      71.940  96.180  67.510  0.00  0.00            
ATOM   1347  N   ARG X  87      72.620  97.630  69.040  0.00  0.00            
ATOM   1348  HN  ARG X  87      72.580  97.790  70.020  0.00  0.00            
ATOM   1349  CA  ARG X  87      72.630  98.760  68.160  0.00  0.00            
ATOM   1350  HA  ARG X  87      71.870  98.640  67.400  0.00  0.00            
ATOM   1351  CB  ARG X  87      72.240 100.010  69.010  0.00  0.00            
ATOM   1352  HB1 ARG X  87      71.340  99.840  69.650  0.00  0.00            
ATOM   1353  HB2 ARG X  87      71.860 100.840  68.370  0.00  0.00            
ATOM   1354  CG  ARG X  87      73.340 100.510  69.940  0.00  0.00            
ATOM   1355  HG1 ARG X  87      74.220 100.850  69.370  0.00  0.00            
ATOM   1356  HG2 ARG X  87      73.630  99.640  70.570  0.00  0.00            
ATOM   1357  CD  ARG X  87      72.850 101.670  70.760  0.00  0.00            
ATOM   1358  HD1 ARG X  87      73.600 101.870  71.550  0.00  0.00            
ATOM   1359  HD2 ARG X  87      71.870 101.400  71.220  0.00  0.00            
ATOM   1360  NE  ARG X  87      72.540 102.890  69.880  0.00  0.00            
ATOM   1361  HE  ARG X  87      72.490 102.800  68.890  0.00  0.00            
ATOM   1362  CZ  ARG X  87      72.810 104.140  70.290  0.00  0.00            
ATOM   1363  NH1 ARG X  87      72.780 104.460  71.530  0.00  0.00            
ATOM   1364 HH11 ARG X  87      72.390 103.800  72.180  0.00  0.00            
ATOM   1365 HH12 ARG X  87      72.720 105.440  71.700  0.00  0.00            
ATOM   1366  NH2 ARG X  87      73.030 105.100  69.400  0.00  0.00            
ATOM   1367 HH21 ARG X  87      73.400 104.780  68.520  0.00  0.00            
ATOM   1368 HH22 ARG X  87      73.380 105.960  69.760  0.00  0.00            
ATOM   1369  C   ARG X  87      73.960  98.990  67.470  0.00  0.00            
ATOM   1370  O   ARG X  87      73.980  99.810  66.540  0.00  0.00            
ATOM   1371  N   TRP X  88      75.060  98.230  67.810  0.00  0.00            
ATOM   1372  HN  TRP X  88      74.880  97.770  68.670  0.00  0.00            
ATOM   1373  CA  TRP X  88      76.410  98.200  67.230  0.00  0.00            
ATOM   1374  HA  TRP X  88      76.810  99.200  67.290  0.00  0.00            
ATOM   1375  CB  TRP X  88      77.450  97.270  67.980  0.00  0.00            
ATOM   1376  HB1 TRP X  88      77.520  97.820  68.940  0.00  0.00            
ATOM   1377  HB2 TRP X  88      78.420  97.250  67.430  0.00  0.00            
ATOM   1378  CG  TRP X  88      77.160  95.850  68.220  0.00  0.00            
ATOM   1379  CD1 TRP X  88      76.360  95.370  69.200  0.00  0.00            
ATOM   1380  HD1 TRP X  88      75.850  95.920  69.980  0.00  0.00            
ATOM   1381  NE1 TRP X  88      76.190  94.020  68.970  0.00  0.00            
ATOM   1382  HE1 TRP X  88      75.810  93.340  69.560  0.00  0.00            
ATOM   1383  CE2 TRP X  88      76.880  93.610  67.930  0.00  0.00            
ATOM   1384  CD2 TRP X  88      77.560  94.800  67.430  0.00  0.00            
ATOM   1385  CE3 TRP X  88      78.430  94.650  66.310  0.00  0.00            
ATOM   1386  HE3 TRP X  88      78.980  95.530  65.990  0.00  0.00            
ATOM   1387  CZ3 TRP X  88      78.690  93.270  65.860  0.00  0.00            
ATOM   1388  HZ3 TRP X  88      79.410  93.040  65.090  0.00  0.00            
ATOM   1389  CZ2 TRP X  88      77.060  92.330  67.440  0.00  0.00            
ATOM   1390  HZ2 TRP X  88      76.600  91.470  67.900  0.00  0.00            
ATOM   1391  CH2 TRP X  88      77.980  92.250  66.350  0.00  0.00            
ATOM   1392  HH2 TRP X  88      78.220  91.290  65.910  0.00  0.00            
ATOM   1393  C   TRP X  88      76.440  97.810  65.730  0.00  0.00            
ATOM   1394  O   TRP X  88      77.080  98.400  64.910  0.00  0.00            
ATOM   1395  N   SER X  89      75.590  96.800  65.410  0.00  0.00            
ATOM   1396  HN  SER X  89      74.910  96.340  65.970  0.00  0.00            
ATOM   1397  CA  SER X  89      75.420  96.390  64.080  0.00  0.00            
ATOM   1398  HA  SER X  89      75.760  97.120  63.370  0.00  0.00            
ATOM   1399  CB  SER X  89      76.070  95.050  63.760  0.00  0.00            
ATOM   1400  HB1 SER X  89      77.150  95.240  63.600  0.00  0.00            
ATOM   1401  HB2 SER X  89      75.680  94.790  62.750  0.00  0.00            
ATOM   1402  OG  SER X  89      75.880  93.980  64.690  0.00  0.00            
ATOM   1403  HG1 SER X  89      76.570  94.030  65.350  0.00  0.00            
ATOM   1404  C   SER X  89      73.970  96.290  63.700  0.00  0.00            
ATOM   1405  O   SER X  89      73.050  96.260  64.540  0.00  0.00            
ATOM   1406  N   GLN X  90      73.670  96.340  62.370  0.00  0.00            
ATOM   1407  HN  GLN X  90      74.340  96.440  61.650  0.00  0.00            
ATOM   1408  CA  GLN X  90      72.320  96.180  61.770  0.00  0.00            
ATOM   1409  HA  GLN X  90      71.570  96.720  62.340  0.00  0.00            
ATOM   1410  CB  GLN X  90      72.330  96.600  60.270  0.00  0.00            
ATOM   1411  HB1 GLN X  90      71.300  96.390  59.930  0.00  0.00            
ATOM   1412  HB2 GLN X  90      73.070  96.060  59.620  0.00  0.00            
ATOM   1413  CG  GLN X  90      72.530  98.200  59.990  0.00  0.00            
ATOM   1414  HG1 GLN X  90      72.200  98.530  58.980  0.00  0.00            
ATOM   1415  HG2 GLN X  90      73.590  98.490  60.100  0.00  0.00            
ATOM   1416  CD  GLN X  90      71.850  99.200  60.950  0.00  0.00            
ATOM   1417  OE1 GLN X  90      72.420 100.180  61.380  0.00  0.00            
ATOM   1418  NE2 GLN X  90      70.540  99.020  61.190  0.00  0.00            
ATOM   1419 HE21 GLN X  90      70.010  99.530  61.870  0.00  0.00            
ATOM   1420 HE22 GLN X  90      70.020  98.410  60.590  0.00  0.00            
ATOM   1421  C   GLN X  90      71.930  94.650  61.880  0.00  0.00            
ATOM   1422  O   GLN X  90      70.750  94.190  61.980  0.00  0.00            
ATOM   1423  N   LYS X  91      72.980  93.760  61.820  0.00  0.00            
ATOM   1424  HN  LYS X  91      73.860  94.150  61.560  0.00  0.00            
ATOM   1425  CA  LYS X  91      72.830  92.340  61.820  0.00  0.00            
ATOM   1426  HA  LYS X  91      72.030  92.080  61.140  0.00  0.00            
ATOM   1427  CB  LYS X  91      74.050  91.460  61.350  0.00  0.00            
ATOM   1428  HB1 LYS X  91      74.440  91.840  60.380  0.00  0.00            
ATOM   1429  HB2 LYS X  91      73.640  90.430  61.300  0.00  0.00            
ATOM   1430  CG  LYS X  91      75.260  91.490  62.260  0.00  0.00            
ATOM   1431  HG1 LYS X  91      75.150  90.960  63.220  0.00  0.00            
ATOM   1432  HG2 LYS X  91      75.520  92.550  62.480  0.00  0.00            
ATOM   1433  CD  LYS X  91      76.610  90.850  61.670  0.00  0.00            
ATOM   1434  HD1 LYS X  91      76.880  91.340  60.710  0.00  0.00            
ATOM   1435  HD2 LYS X  91      76.380  89.800  61.400  0.00  0.00            
ATOM   1436  CE  LYS X  91      77.780  90.910  62.600  0.00  0.00            
ATOM   1437  HE1 LYS X  91      77.540  90.700  63.660  0.00  0.00            
ATOM   1438  HE2 LYS X  91      78.260  91.910  62.560  0.00  0.00            
ATOM   1439  NZ  LYS X  91      78.670  89.860  62.300  0.00  0.00            
ATOM   1440  HZ1 LYS X  91      78.230  88.980  62.630  0.00  0.00            
ATOM   1441  HZ2 LYS X  91      79.630  89.920  62.700  0.00  0.00            
ATOM   1442  HZ3 LYS X  91      78.910  89.710  61.300  0.00  0.00            
ATOM   1443  C   LYS X  91      72.520  92.000  63.270  0.00  0.00            
ATOM   1444  O   LYS X  91      71.840  91.020  63.510  0.00  0.00            
ATOM   1445  N   ALA X  92      72.930  92.760  64.300  0.00  0.00            
ATOM   1446  HN  ALA X  92      73.510  93.560  64.120  0.00  0.00            
ATOM   1447  CA  ALA X  92      72.580  92.550  65.660  0.00  0.00            
ATOM   1448  HA  ALA X  92      72.800  91.520  65.900  0.00  0.00            
ATOM   1449  CB  ALA X  92      73.480  93.260  66.680  0.00  0.00            
ATOM   1450  HB1 ALA X  92      74.520  92.880  66.630  0.00  0.00            
ATOM   1451  HB2 ALA X  92      73.160  92.970  67.700  0.00  0.00            
ATOM   1452  HB3 ALA X  92      73.600  94.360  66.530  0.00  0.00            
ATOM   1453  C   ALA X  92      71.050  92.880  65.900  0.00  0.00            
ATOM   1454  O   ALA X  92      70.420  92.270  66.790  0.00  0.00            
ATOM   1455  N   MET X  93      70.370  93.690  65.010  0.00  0.00            
ATOM   1456  HN  MET X  93      70.920  94.240  64.380  0.00  0.00            
ATOM   1457  CA  MET X  93      68.950  94.010  65.110  0.00  0.00            
ATOM   1458  HA  MET X  93      68.750  94.190  66.150  0.00  0.00            
ATOM   1459  CB  MET X  93      68.510  95.370  64.480  0.00  0.00            
ATOM   1460  HB1 MET X  93      67.430  95.280  64.230  0.00  0.00            
ATOM   1461  HB2 MET X  93      69.060  95.680  63.560  0.00  0.00            
ATOM   1462  CG  MET X  93      68.750  96.480  65.390  0.00  0.00            
ATOM   1463  HG1 MET X  93      68.610  97.510  65.000  0.00  0.00            
ATOM   1464  HG2 MET X  93      69.780  96.360  65.790  0.00  0.00            
ATOM   1465  SD  MET X  93      67.620  96.320  66.800  0.00  0.00            
ATOM   1466  CE  MET X  93      68.250  97.700  67.700  0.00  0.00            
ATOM   1467  HE1 MET X  93      69.360  97.750  67.640  0.00  0.00            
ATOM   1468  HE2 MET X  93      67.860  97.760  68.740  0.00  0.00            
ATOM   1469  HE3 MET X  93      67.780  98.600  67.250  0.00  0.00            
ATOM   1470  C   MET X  93      68.140  92.750  64.770  0.00  0.00            
ATOM   1471  O   MET X  93      67.120  92.390  65.400  0.00  0.00            
ATOM   1472  N   ASP X  94      68.650  91.940  63.860  0.00  0.00            
ATOM   1473  HN  ASP X  94      69.410  92.310  63.330  0.00  0.00            
ATOM   1474  CA  ASP X  94      68.150  90.590  63.460  0.00  0.00            
ATOM   1475  HA  ASP X  94      67.140  90.620  63.070  0.00  0.00            
ATOM   1476  CB  ASP X  94      68.980  90.060  62.180  0.00  0.00            
ATOM   1477  HB1 ASP X  94      68.580  89.050  61.920  0.00  0.00            
ATOM   1478  HB2 ASP X  94      70.090  89.960  62.270  0.00  0.00            
ATOM   1479  CG  ASP X  94      68.740  90.920  60.990  0.00  0.00            
ATOM   1480  OD1 ASP X  94      69.520  91.320  60.160  0.00  0.00            
ATOM   1481  OD2 ASP X  94      67.500  91.280  60.880  0.00  0.00            
ATOM   1482  C   ASP X  94      68.190  89.580  64.590  0.00  0.00            
ATOM   1483  O   ASP X  94      67.200  88.860  64.720  0.00  0.00            
ATOM   1484  N   ASP X  95      69.220  89.490  65.440  0.00  0.00            
ATOM   1485  HN  ASP X  95      70.060  89.990  65.250  0.00  0.00            
ATOM   1486  CA  ASP X  95      69.320  88.680  66.680  0.00  0.00            
ATOM   1487  HA  ASP X  95      69.040  87.660  66.450  0.00  0.00            
ATOM   1488  CB  ASP X  95      70.730  88.720  67.200  0.00  0.00            
ATOM   1489  HB1 ASP X  95      70.720  88.280  68.220  0.00  0.00            
ATOM   1490  HB2 ASP X  95      71.130  89.760  67.280  0.00  0.00            
ATOM   1491  CG  ASP X  95      71.670  87.990  66.330  0.00  0.00            
ATOM   1492  OD1 ASP X  95      71.280  87.320  65.340  0.00  0.00            
ATOM   1493  OD2 ASP X  95      72.920  87.990  66.660  0.00  0.00            
ATOM   1494  C   ASP X  95      68.300  89.130  67.740  0.00  0.00            
ATOM   1495  O   ASP X  95      67.650  88.410  68.440  0.00  0.00            
ATOM   1496  N   THR X  96      68.260  90.500  68.010  0.00  0.00            
ATOM   1497  HN  THR X  96      68.870  91.120  67.530  0.00  0.00            
ATOM   1498  CA  THR X  96      67.330  90.990  69.070  0.00  0.00            
ATOM   1499  HA  THR X  96      67.560  90.310  69.880  0.00  0.00            
ATOM   1500  CB  THR X  96      67.680  92.340  69.610  0.00  0.00            
ATOM   1501  HB  THR X  96      68.770  92.230  69.830  0.00  0.00            
ATOM   1502  OG1 THR X  96      66.910  92.640  70.750  0.00  0.00            
ATOM   1503  HG1 THR X  96      67.320  92.230  71.520  0.00  0.00            
ATOM   1504  CG2 THR X  96      67.410  93.440  68.570  0.00  0.00            
ATOM   1505 HG21 THR X  96      66.320  93.450  68.360  0.00  0.00            
ATOM   1506 HG22 THR X  96      68.090  93.190  67.730  0.00  0.00            
ATOM   1507 HG23 THR X  96      67.630  94.470  68.950  0.00  0.00            
ATOM   1508  C   THR X  96      65.850  90.810  68.770  0.00  0.00            
ATOM   1509  O   THR X  96      65.050  90.560  69.690  0.00  0.00            
ATOM   1510  N   PHE X  97      65.470  90.880  67.530  0.00  0.00            
ATOM   1511  HN  PHE X  97      66.100  91.020  66.770  0.00  0.00            
ATOM   1512  CA  PHE X  97      64.140  90.590  67.040  0.00  0.00            
ATOM   1513  HA  PHE X  97      63.420  90.650  67.840  0.00  0.00            
ATOM   1514  CB  PHE X  97      63.770  91.600  65.920  0.00  0.00            
ATOM   1515  HB1 PHE X  97      62.880  91.350  65.310  0.00  0.00            
ATOM   1516  HB2 PHE X  97      64.620  91.690  65.210  0.00  0.00            
ATOM   1517  CG  PHE X  97      63.560  93.000  66.600  0.00  0.00            
ATOM   1518  CD1 PHE X  97      62.380  93.170  67.370  0.00  0.00            
ATOM   1519  HD1 PHE X  97      61.710  92.340  67.500  0.00  0.00            
ATOM   1520  CE1 PHE X  97      62.000  94.420  67.790  0.00  0.00            
ATOM   1521  HE1 PHE X  97      61.120  94.430  68.420  0.00  0.00            
ATOM   1522  CZ  PHE X  97      62.820  95.540  67.560  0.00  0.00            
ATOM   1523  HZ  PHE X  97      62.460  96.530  67.800  0.00  0.00            
ATOM   1524  CD2 PHE X  97      64.400  94.130  66.390  0.00  0.00            
ATOM   1525  HD2 PHE X  97      65.240  94.110  65.710  0.00  0.00            
ATOM   1526  CE2 PHE X  97      64.010  95.380  66.800  0.00  0.00            
ATOM   1527  HE2 PHE X  97      64.550  96.300  66.630  0.00  0.00            
ATOM   1528  C   PHE X  97      63.880  89.240  66.440  0.00  0.00            
ATOM   1529  O   PHE X  97      62.770  88.880  66.040  0.00  0.00            
ATOM   1530  N   TYR X  98      64.890  88.360  66.470  0.00  0.00            
ATOM   1531  HN  TYR X  98      65.790  88.770  66.560  0.00  0.00            
ATOM   1532  CA  TYR X  98      64.830  86.870  66.450  0.00  0.00            
ATOM   1533  HA  TYR X  98      64.480  86.680  65.450  0.00  0.00            
ATOM   1534  CB  TYR X  98      66.180  86.180  66.740  0.00  0.00            
ATOM   1535  HB1 TYR X  98      66.340  86.500  67.800  0.00  0.00            
ATOM   1536  HB2 TYR X  98      67.030  86.620  66.170  0.00  0.00            
ATOM   1537  CG  TYR X  98      66.110  84.710  66.530  0.00  0.00            
ATOM   1538  CD1 TYR X  98      66.690  84.050  67.610  0.00  0.00            
ATOM   1539  HD1 TYR X  98      67.220  84.580  68.380  0.00  0.00            
ATOM   1540  CE1 TYR X  98      66.710  82.620  67.660  0.00  0.00            
ATOM   1541  HE1 TYR X  98      67.000  82.050  68.530  0.00  0.00            
ATOM   1542  CZ  TYR X  98      66.320  81.920  66.530  0.00  0.00            
ATOM   1543  OH  TYR X  98      66.280  80.470  66.520  0.00  0.00            
ATOM   1544  HH  TYR X  98      66.060  80.110  65.650  0.00  0.00            
ATOM   1545  CD2 TYR X  98      65.600  84.010  65.440  0.00  0.00            
ATOM   1546  HD2 TYR X  98      65.210  84.470  64.540  0.00  0.00            
ATOM   1547  CE2 TYR X  98      65.720  82.600  65.400  0.00  0.00            
ATOM   1548  HE2 TYR X  98      65.360  82.010  64.580  0.00  0.00            
ATOM   1549  C   TYR X  98      63.680  86.210  67.360  0.00  0.00            
ATOM   1550  O   TYR X  98      63.370  86.620  68.470  0.00  0.00            
ATOM   1551  N   LEU X  99      63.000  85.200  66.790  0.00  0.00            
ATOM   1552  HN  LEU X  99      63.320  84.850  65.910  0.00  0.00            
ATOM   1553  CA  LEU X  99      62.020  84.330  67.420  0.00  0.00            
ATOM   1554  HA  LEU X  99      61.050  84.800  67.480  0.00  0.00            
ATOM   1555  CB  LEU X  99      61.660  83.210  66.470  0.00  0.00            
ATOM   1556  HB1 LEU X  99      60.960  82.490  66.960  0.00  0.00            
ATOM   1557  HB2 LEU X  99      62.630  82.730  66.230  0.00  0.00            
ATOM   1558  CG  LEU X  99      60.990  83.670  65.180  0.00  0.00            
ATOM   1559  HG  LEU X  99      61.550  84.550  64.810  0.00  0.00            
ATOM   1560  CD1 LEU X  99      61.120  82.510  64.130  0.00  0.00            
ATOM   1561 HD11 LEU X  99      62.140  82.070  64.080  0.00  0.00            
ATOM   1562 HD12 LEU X  99      60.840  82.840  63.110  0.00  0.00            
ATOM   1563 HD13 LEU X  99      60.460  81.630  64.270  0.00  0.00            
ATOM   1564  CD2 LEU X  99      59.540  83.960  65.570  0.00  0.00            
ATOM   1565 HD21 LEU X  99      58.910  84.370  64.750  0.00  0.00            
ATOM   1566 HD22 LEU X  99      59.440  84.730  66.360  0.00  0.00            
ATOM   1567 HD23 LEU X  99      59.000  83.070  65.970  0.00  0.00            
ATOM   1568  C   LEU X  99      62.370  83.800  68.780  0.00  0.00            
ATOM   1569  O   LEU X  99      63.400  83.240  68.940  0.00  0.00            
ATOM   1570  N   SER X 100      61.530  83.930  69.810  0.00  0.00            
ATOM   1571  HN  SER X 100      60.740  84.530  69.810  0.00  0.00            
ATOM   1572  CA  SER X 100      61.740  83.380  71.130  0.00  0.00            
ATOM   1573  HA  SER X 100      60.720  83.290  71.490  0.00  0.00            
ATOM   1574  CB  SER X 100      62.250  81.890  71.130  0.00  0.00            
ATOM   1575  HB1 SER X 100      63.300  81.830  70.790  0.00  0.00            
ATOM   1576  HB2 SER X 100      61.660  81.370  70.340  0.00  0.00            
ATOM   1577  OG  SER X 100      62.050  81.200  72.370  0.00  0.00            
ATOM   1578  HG1 SER X 100      62.590  81.720  72.970  0.00  0.00            
ATOM   1579  C   SER X 100      62.500  84.220  72.190  0.00  0.00            
ATOM   1580  O   SER X 100      63.050  83.610  73.060  0.00  0.00            
ATOM   1581  N   ASN X 101      62.460  85.570  72.080  0.00  0.00            
ATOM   1582  HN  ASN X 101      62.080  86.010  71.270  0.00  0.00            
ATOM   1583  CA  ASN X 101      63.260  86.390  73.050  0.00  0.00            
ATOM   1584  HA  ASN X 101      63.630  85.680  73.770  0.00  0.00            
ATOM   1585  CB  ASN X 101      64.340  87.080  72.160  0.00  0.00            
ATOM   1586  HB1 ASN X 101      63.800  87.620  71.340  0.00  0.00            
ATOM   1587  HB2 ASN X 101      65.010  86.360  71.660  0.00  0.00            
ATOM   1588  CG  ASN X 101      65.230  88.020  73.050  0.00  0.00            
ATOM   1589  OD1 ASN X 101      65.490  87.860  74.220  0.00  0.00            
ATOM   1590  ND2 ASN X 101      65.870  88.980  72.330  0.00  0.00            
ATOM   1591 HD21 ASN X 101      66.380  89.580  72.940  0.00  0.00            
ATOM   1592 HD22 ASN X 101      65.830  89.060  71.330  0.00  0.00            
ATOM   1593  C   ASN X 101      62.310  87.340  73.780  0.00  0.00            
ATOM   1594  O   ASN X 101      62.610  88.450  74.250  0.00  0.00            
ATOM   1595  N   VAL X 102      61.040  86.890  73.940  0.00  0.00            
ATOM   1596  HN  VAL X 102      60.720  86.050  73.500  0.00  0.00            
ATOM   1597  CA  VAL X 102      59.960  87.650  74.540  0.00  0.00            
ATOM   1598  HA  VAL X 102      59.620  88.520  74.000  0.00  0.00            
ATOM   1599  CB  VAL X 102      58.750  86.690  74.360  0.00  0.00            
ATOM   1600  HB  VAL X 102      58.920  85.700  74.830  0.00  0.00            
ATOM   1601  CG1 VAL X 102      57.480  87.220  75.020  0.00  0.00            
ATOM   1602 HG11 VAL X 102      56.700  86.450  75.180  0.00  0.00            
ATOM   1603 HG12 VAL X 102      57.080  88.090  74.450  0.00  0.00            
ATOM   1604 HG13 VAL X 102      57.700  87.470  76.080  0.00  0.00            
ATOM   1605  CG2 VAL X 102      58.500  86.400  72.860  0.00  0.00            
ATOM   1606 HG21 VAL X 102      57.590  85.770  72.790  0.00  0.00            
ATOM   1607 HG22 VAL X 102      59.280  85.760  72.390  0.00  0.00            
ATOM   1608 HG23 VAL X 102      58.300  87.370  72.350  0.00  0.00            
ATOM   1609  C   VAL X 102      60.120  88.020  75.980  0.00  0.00            
ATOM   1610  O   VAL X 102      60.500  87.160  76.780  0.00  0.00            
ATOM   1611  N   ALA X 103      59.890  89.230  76.480  0.00  0.00            
ATOM   1612  HN  ALA X 103      59.610  89.950  75.860  0.00  0.00            
ATOM   1613  CA  ALA X 103      60.050  89.630  77.860  0.00  0.00            
ATOM   1614  HA  ALA X 103      60.430  88.860  78.520  0.00  0.00            
ATOM   1615  CB  ALA X 103      61.140  90.630  78.110  0.00  0.00            
ATOM   1616  HB1 ALA X 103      62.110  90.160  77.840  0.00  0.00            
ATOM   1617  HB2 ALA X 103      61.230  91.000  79.150  0.00  0.00            
ATOM   1618  HB3 ALA X 103      60.990  91.560  77.520  0.00  0.00            
ATOM   1619  C   ALA X 103      58.700  90.230  78.320  0.00  0.00            
ATOM   1620  O   ALA X 103      58.390  91.370  78.020  0.00  0.00            
ATOM   1621  N   PRO X 104      58.000  89.470  79.150  0.00  0.00            
ATOM   1622  CD  PRO X 104      58.220  88.030  79.360  0.00  0.00            
ATOM   1623  HD1 PRO X 104      58.700  87.850  80.340  0.00  0.00            
ATOM   1624  HD2 PRO X 104      58.880  87.570  78.590  0.00  0.00            
ATOM   1625  CA  PRO X 104      56.550  89.810  79.340  0.00  0.00            
ATOM   1626  HA  PRO X 104      56.310  90.590  78.630  0.00  0.00            
ATOM   1627  CB  PRO X 104      55.890  88.480  78.960  0.00  0.00            
ATOM   1628  HB1 PRO X 104      55.850  88.330  77.860  0.00  0.00            
ATOM   1629  HB2 PRO X 104      54.850  88.360  79.320  0.00  0.00            
ATOM   1630  CG  PRO X 104      56.860  87.380  79.460  0.00  0.00            
ATOM   1631  HG1 PRO X 104      56.680  87.100  80.520  0.00  0.00            
ATOM   1632  HG2 PRO X 104      56.840  86.480  78.810  0.00  0.00            
ATOM   1633  C   PRO X 104      56.220  90.210  80.740  0.00  0.00            
ATOM   1634  O   PRO X 104      55.070  90.690  80.940  0.00  0.00            
ATOM   1635  N   GLN X 105      57.180  90.080  81.710  0.00  0.00            
ATOM   1636  HN  GLN X 105      58.050  89.690  81.410  0.00  0.00            
ATOM   1637  CA  GLN X 105      57.050  90.630  83.080  0.00  0.00            
ATOM   1638  HA  GLN X 105      56.010  90.550  83.370  0.00  0.00            
ATOM   1639  CB  GLN X 105      57.970  89.880  84.030  0.00  0.00            
ATOM   1640  HB1 GLN X 105      59.020  89.770  83.690  0.00  0.00            
ATOM   1641  HB2 GLN X 105      57.480  88.890  84.160  0.00  0.00            
ATOM   1642  CG  GLN X 105      58.030  90.500  85.480  0.00  0.00            
ATOM   1643  HG1 GLN X 105      58.400  91.540  85.380  0.00  0.00            
ATOM   1644  HG2 GLN X 105      58.750  89.930  86.100  0.00  0.00            
ATOM   1645  CD  GLN X 105      56.620  90.570  86.210  0.00  0.00            
ATOM   1646  OE1 GLN X 105      55.790  91.400  85.760  0.00  0.00            
ATOM   1647  NE2 GLN X 105      56.430  89.820  87.300  0.00  0.00            
ATOM   1648 HE21 GLN X 105      57.100  89.120  87.540  0.00  0.00            
ATOM   1649 HE22 GLN X 105      55.500  89.780  87.670  0.00  0.00            
ATOM   1650  C   GLN X 105      57.300  92.070  82.850  0.00  0.00            
ATOM   1651  O   GLN X 105      57.970  92.500  81.910  0.00  0.00            
ATOM   1652  N   VAL X 106      56.700  92.950  83.700  0.00  0.00            
ATOM   1653  HN  VAL X 106      56.220  92.580  84.500  0.00  0.00            
ATOM   1654  CA  VAL X 106      56.790  94.380  83.690  0.00  0.00            
ATOM   1655  HA  VAL X 106      55.970  94.780  83.110  0.00  0.00            
ATOM   1656  CB  VAL X 106      56.330  94.930  85.050  0.00  0.00            
ATOM   1657  HB  VAL X 106      55.300  94.560  85.220  0.00  0.00            
ATOM   1658  CG1 VAL X 106      57.220  94.430  86.170  0.00  0.00            
ATOM   1659 HG11 VAL X 106      58.320  94.580  86.130  0.00  0.00            
ATOM   1660 HG12 VAL X 106      57.030  93.350  86.370  0.00  0.00            
ATOM   1661 HG13 VAL X 106      56.880  94.960  87.080  0.00  0.00            
ATOM   1662  CG2 VAL X 106      56.240  96.450  85.130  0.00  0.00            
ATOM   1663 HG21 VAL X 106      57.210  96.980  85.140  0.00  0.00            
ATOM   1664 HG22 VAL X 106      55.770  96.660  86.120  0.00  0.00            
ATOM   1665 HG23 VAL X 106      55.600  96.840  84.310  0.00  0.00            
ATOM   1666  C   VAL X 106      58.110  95.040  83.290  0.00  0.00            
ATOM   1667  O   VAL X 106      59.160  94.800  83.880  0.00  0.00            
ATOM   1668  N   PRO X 107      58.040  95.920  82.320  0.00  0.00            
ATOM   1669  CD  PRO X 107      57.090  95.840  81.180  0.00  0.00            
ATOM   1670  HD1 PRO X 107      56.330  96.650  81.290  0.00  0.00            
ATOM   1671  HD2 PRO X 107      56.490  94.910  81.170  0.00  0.00            
ATOM   1672  CA  PRO X 107      59.240  96.720  82.020  0.00  0.00            
ATOM   1673  HA  PRO X 107      60.100  96.080  81.860  0.00  0.00            
ATOM   1674  CB  PRO X 107      58.920  97.290  80.590  0.00  0.00            
ATOM   1675  HB1 PRO X 107      59.820  97.430  79.960  0.00  0.00            
ATOM   1676  HB2 PRO X 107      58.500  98.290  80.790  0.00  0.00            
ATOM   1677  CG  PRO X 107      58.010  96.200  80.020  0.00  0.00            
ATOM   1678  HG1 PRO X 107      57.320  96.570  79.220  0.00  0.00            
ATOM   1679  HG2 PRO X 107      58.600  95.320  79.680  0.00  0.00            
ATOM   1680  C   PRO X 107      59.490  97.840  82.960  0.00  0.00            
ATOM   1681  O   PRO X 107      60.620  98.040  83.330  0.00  0.00            
ATOM   1682  N   HSD X 108      58.440  98.510  83.370  0.00  0.00            
ATOM   1683  HN  HSD X 108      57.520  98.270  83.070  0.00  0.00            
ATOM   1684  CA  HSD X 108      58.510  99.820  84.130  0.00  0.00            
ATOM   1685  HA  HSD X 108      59.140 100.480  83.550  0.00  0.00            
ATOM   1686  CB  HSD X 108      57.070 100.460  84.330  0.00  0.00            
ATOM   1687  HB1 HSD X 108      56.360  99.690  84.700  0.00  0.00            
ATOM   1688  HB2 HSD X 108      56.760 100.710  83.300  0.00  0.00            
ATOM   1689  ND1 HSD X 108      57.750 102.820  84.930  0.00  0.00            
ATOM   1690  HD1 HSD X 108      58.590 102.890  84.380  0.00  0.00            
ATOM   1691  CG  HSD X 108      56.870 101.720  85.090  0.00  0.00            
ATOM   1692  CE1 HSD X 108      57.310 103.790  85.770  0.00  0.00            
ATOM   1693  HE1 HSD X 108      57.780 104.770  85.830  0.00  0.00            
ATOM   1694  NE2 HSD X 108      56.290 103.410  86.480  0.00  0.00            
ATOM   1695  CD2 HSD X 108      56.020 102.110  86.040  0.00  0.00            
ATOM   1696  HD2 HSD X 108      55.140 101.610  86.420  0.00  0.00            
ATOM   1697  C   HSD X 108      59.180  99.750  85.460  0.00  0.00            
ATOM   1698  O   HSD X 108      60.070 100.550  85.740  0.00  0.00            
ATOM   1699  N   LEU X 109      58.970  98.750  86.250  0.00  0.00            
ATOM   1700  HN  LEU X 109      58.460  97.930  85.990  0.00  0.00            
ATOM   1701  CA  LEU X 109      59.470  98.710  87.590  0.00  0.00            
ATOM   1702  HA  LEU X 109      59.660  99.730  87.900  0.00  0.00            
ATOM   1703  CB  LEU X 109      58.430  97.950  88.520  0.00  0.00            
ATOM   1704  HB1 LEU X 109      58.770  97.960  89.580  0.00  0.00            
ATOM   1705  HB2 LEU X 109      58.330  96.900  88.190  0.00  0.00            
ATOM   1706  CG  LEU X 109      57.030  98.570  88.500  0.00  0.00            
ATOM   1707  HG  LEU X 109      56.680  98.670  87.450  0.00  0.00            
ATOM   1708  CD1 LEU X 109      55.950  97.630  89.130  0.00  0.00            
ATOM   1709 HD11 LEU X 109      56.090  96.540  89.000  0.00  0.00            
ATOM   1710 HD12 LEU X 109      54.920  97.820  88.740  0.00  0.00            
ATOM   1711 HD13 LEU X 109      56.000  97.890  90.210  0.00  0.00            
ATOM   1712  CD2 LEU X 109      57.120  99.930  89.210  0.00  0.00            
ATOM   1713 HD21 LEU X 109      57.320  99.970  90.300  0.00  0.00            
ATOM   1714 HD22 LEU X 109      56.140 100.460  89.120  0.00  0.00            
ATOM   1715 HD23 LEU X 109      57.880 100.530  88.670  0.00  0.00            
ATOM   1716  C   LEU X 109      60.790  98.040  87.790  0.00  0.00            
ATOM   1717  O   LEU X 109      61.380  97.710  88.850  0.00  0.00            
ATOM   1718  N   ASN X 110      61.480  97.760  86.660  0.00  0.00            
ATOM   1719  HN  ASN X 110      60.970  97.950  85.820  0.00  0.00            
ATOM   1720  CA  ASN X 110      62.810  97.190  86.520  0.00  0.00            
ATOM   1721  HA  ASN X 110      63.140  96.900  87.500  0.00  0.00            
ATOM   1722  CB  ASN X 110      62.800  95.900  85.640  0.00  0.00            
ATOM   1723  HB1 ASN X 110      63.810  95.520  85.360  0.00  0.00            
ATOM   1724  HB2 ASN X 110      62.200  96.060  84.730  0.00  0.00            
ATOM   1725  CG  ASN X 110      62.180  94.760  86.470  0.00  0.00            
ATOM   1726  OD1 ASN X 110      62.690  94.380  87.490  0.00  0.00            
ATOM   1727  ND2 ASN X 110      61.060  94.170  85.970  0.00  0.00            
ATOM   1728 HD21 ASN X 110      60.820  94.490  85.050  0.00  0.00            
ATOM   1729 HD22 ASN X 110      60.650  93.460  86.540  0.00  0.00            
ATOM   1730  C   ASN X 110      63.840  98.110  85.890  0.00  0.00            
ATOM   1731  O   ASN X 110      65.070  97.880  85.800  0.00  0.00            
ATOM   1732  N   GLN X 111      63.340  99.240  85.330  0.00  0.00            
ATOM   1733  HN  GLN X 111      62.370  99.470  85.390  0.00  0.00            
ATOM   1734  CA  GLN X 111      64.190 100.120  84.610  0.00  0.00            
ATOM   1735  HA  GLN X 111      64.790  99.440  84.020  0.00  0.00            
ATOM   1736  CB  GLN X 111      63.340 101.000  83.620  0.00  0.00            
ATOM   1737  HB1 GLN X 111      64.100 101.760  83.310  0.00  0.00            
ATOM   1738  HB2 GLN X 111      62.520 101.520  84.150  0.00  0.00            
ATOM   1739  CG  GLN X 111      62.810 100.410  82.310  0.00  0.00            
ATOM   1740  HG1 GLN X 111      62.690 101.200  81.540  0.00  0.00            
ATOM   1741  HG2 GLN X 111      61.830  99.900  82.440  0.00  0.00            
ATOM   1742  CD  GLN X 111      63.730  99.200  81.780  0.00  0.00            
ATOM   1743  OE1 GLN X 111      64.510  99.310  80.840  0.00  0.00            
ATOM   1744  NE2 GLN X 111      63.450  97.980  82.230  0.00  0.00            
ATOM   1745 HE21 GLN X 111      64.010  97.240  81.850  0.00  0.00            
ATOM   1746 HE22 GLN X 111      62.620  97.830  82.770  0.00  0.00            
ATOM   1747  C   GLN X 111      65.250 100.920  85.400  0.00  0.00            
ATOM   1748  O   GLN X 111      66.390 100.990  84.990  0.00  0.00            
ATOM   1749  N   ASN X 112      64.960 101.330  86.620  0.00  0.00            
ATOM   1750  HN  ASN X 112      64.070 101.210  87.050  0.00  0.00            
ATOM   1751  CA  ASN X 112      65.970 102.010  87.490  0.00  0.00            
ATOM   1752  HA  ASN X 112      66.450 102.770  86.890  0.00  0.00            
ATOM   1753  CB  ASN X 112      65.300 102.730  88.710  0.00  0.00            
ATOM   1754  HB1 ASN X 112      66.030 102.900  89.530  0.00  0.00            
ATOM   1755  HB2 ASN X 112      64.510 102.060  89.110  0.00  0.00            
ATOM   1756  CG  ASN X 112      64.630 104.020  88.280  0.00  0.00            
ATOM   1757  OD1 ASN X 112      64.340 104.370  87.120  0.00  0.00            
ATOM   1758  ND2 ASN X 112      64.150 104.710  89.340  0.00  0.00            
ATOM   1759 HD21 ASN X 112      63.540 105.470  89.090  0.00  0.00            
ATOM   1760 HD22 ASN X 112      64.390 104.540  90.290  0.00  0.00            
ATOM   1761  C   ASN X 112      67.050 101.050  87.910  0.00  0.00            
ATOM   1762  O   ASN X 112      68.230 101.430  87.880  0.00  0.00            
ATOM   1763  N   ALA X 113      66.710  99.750  88.220  0.00  0.00            
ATOM   1764  HN  ALA X 113      65.780  99.400  88.170  0.00  0.00            
ATOM   1765  CA  ALA X 113      67.710  98.750  88.390  0.00  0.00            
ATOM   1766  HA  ALA X 113      68.470  99.170  89.030  0.00  0.00            
ATOM   1767  CB  ALA X 113      67.110  97.470  89.020  0.00  0.00            
ATOM   1768  HB1 ALA X 113      66.640  97.690  90.000  0.00  0.00            
ATOM   1769  HB2 ALA X 113      67.910  96.700  89.040  0.00  0.00            
ATOM   1770  HB3 ALA X 113      66.190  97.090  88.510  0.00  0.00            
ATOM   1771  C   ALA X 113      68.520  98.400  87.150  0.00  0.00            
ATOM   1772  O   ALA X 113      69.760  98.360  87.260  0.00  0.00            
ATOM   1773  N   TRP X 114      67.920  98.270  85.940  0.00  0.00            
ATOM   1774  HN  TRP X 114      66.920  98.330  85.910  0.00  0.00            
ATOM   1775  CA  TRP X 114      68.510  97.950  84.610  0.00  0.00            
ATOM   1776  HA  TRP X 114      68.960  97.000  84.850  0.00  0.00            
ATOM   1777  CB  TRP X 114      67.320  97.920  83.560  0.00  0.00            
ATOM   1778  HB1 TRP X 114      66.720  98.850  83.530  0.00  0.00            
ATOM   1779  HB2 TRP X 114      66.630  97.190  84.050  0.00  0.00            
ATOM   1780  CG  TRP X 114      67.690  97.500  82.160  0.00  0.00            
ATOM   1781  CD1 TRP X 114      67.680  98.330  81.030  0.00  0.00            
ATOM   1782  HD1 TRP X 114      67.180  99.280  80.880  0.00  0.00            
ATOM   1783  NE1 TRP X 114      68.420  97.790  80.060  0.00  0.00            
ATOM   1784  HE1 TRP X 114      68.540  98.210  79.190  0.00  0.00            
ATOM   1785  CE2 TRP X 114      68.960  96.580  80.460  0.00  0.00            
ATOM   1786  CD2 TRP X 114      68.640  96.400  81.840  0.00  0.00            
ATOM   1787  CE3 TRP X 114      69.110  95.270  82.470  0.00  0.00            
ATOM   1788  HE3 TRP X 114      68.800  94.990  83.470  0.00  0.00            
ATOM   1789  CZ3 TRP X 114      69.970  94.440  81.820  0.00  0.00            
ATOM   1790  HZ3 TRP X 114      70.250  93.490  82.250  0.00  0.00            
ATOM   1791  CZ2 TRP X 114      69.720  95.700  79.750  0.00  0.00            
ATOM   1792  HZ2 TRP X 114      70.000  95.930  78.740  0.00  0.00            
ATOM   1793  CH2 TRP X 114      70.280  94.580  80.480  0.00  0.00            
ATOM   1794  HH2 TRP X 114      70.900  93.940  79.870  0.00  0.00            
ATOM   1795  C   TRP X 114      69.650  98.830  84.140  0.00  0.00            
ATOM   1796  O   TRP X 114      70.720  98.340  83.790  0.00  0.00            
ATOM   1797  N   ASN X 115      69.540 100.160  84.310  0.00  0.00            
ATOM   1798  HN  ASN X 115      68.620 100.490  84.490  0.00  0.00            
ATOM   1799  CA  ASN X 115      70.490 101.160  83.870  0.00  0.00            
ATOM   1800  HA  ASN X 115      70.710 100.930  82.840  0.00  0.00            
ATOM   1801  CB  ASN X 115      70.120 102.590  84.110  0.00  0.00            
ATOM   1802  HB1 ASN X 115      70.960 103.240  83.810  0.00  0.00            
ATOM   1803  HB2 ASN X 115      70.000 102.690  85.210  0.00  0.00            
ATOM   1804  CG  ASN X 115      68.920 102.860  83.290  0.00  0.00            
ATOM   1805  OD1 ASN X 115      68.570 102.140  82.370  0.00  0.00            
ATOM   1806  ND2 ASN X 115      68.160 103.800  83.760  0.00  0.00            
ATOM   1807 HD21 ASN X 115      68.460 104.220  84.620  0.00  0.00            
ATOM   1808 HD22 ASN X 115      67.260 104.060  83.410  0.00  0.00            
ATOM   1809  C   ASN X 115      71.830 101.010  84.530  0.00  0.00            
ATOM   1810  O   ASN X 115      72.870 101.150  83.930  0.00  0.00            
ATOM   1811  N   ASN X 116      71.930 100.620  85.840  0.00  0.00            
ATOM   1812  HN  ASN X 116      71.140 100.450  86.430  0.00  0.00            
ATOM   1813  CA  ASN X 116      73.300 100.320  86.390  0.00  0.00            
ATOM   1814  HA  ASN X 116      74.060 101.020  86.050  0.00  0.00            
ATOM   1815  CB  ASN X 116      73.260 100.230  87.950  0.00  0.00            
ATOM   1816  HB1 ASN X 116      74.300 100.180  88.340  0.00  0.00            
ATOM   1817  HB2 ASN X 116      72.730  99.310  88.260  0.00  0.00            
ATOM   1818  CG  ASN X 116      72.510 101.420  88.660  0.00  0.00            
ATOM   1819  OD1 ASN X 116      72.160 102.460  88.110  0.00  0.00            
ATOM   1820  ND2 ASN X 116      72.130 101.070  89.930  0.00  0.00            
ATOM   1821 HD21 ASN X 116      72.800 100.620  90.530  0.00  0.00            
ATOM   1822 HD22 ASN X 116      71.340 101.580  90.250  0.00  0.00            
ATOM   1823  C   ASN X 116      73.970  98.990  85.850  0.00  0.00            
ATOM   1824  O   ASN X 116      75.160  98.900  85.620  0.00  0.00            
ATOM   1825  N   LEU X 117      73.180  97.940  85.610  0.00  0.00            
ATOM   1826  HN  LEU X 117      72.230  97.950  85.920  0.00  0.00            
ATOM   1827  CA  LEU X 117      73.560  96.640  84.930  0.00  0.00            
ATOM   1828  HA  LEU X 117      74.460  96.310  85.430  0.00  0.00            
ATOM   1829  CB  LEU X 117      72.470  95.550  84.880  0.00  0.00            
ATOM   1830  HB1 LEU X 117      71.650  95.860  84.200  0.00  0.00            
ATOM   1831  HB2 LEU X 117      72.150  95.550  85.940  0.00  0.00            
ATOM   1832  CG  LEU X 117      72.840  94.120  84.370  0.00  0.00            
ATOM   1833  HG  LEU X 117      72.680  94.140  83.270  0.00  0.00            
ATOM   1834  CD1 LEU X 117      74.330  93.710  84.640  0.00  0.00            
ATOM   1835 HD11 LEU X 117      74.290  92.600  84.530  0.00  0.00            
ATOM   1836 HD12 LEU X 117      74.660  93.900  85.690  0.00  0.00            
ATOM   1837 HD13 LEU X 117      75.020  94.160  83.900  0.00  0.00            
ATOM   1838  CD2 LEU X 117      71.750  93.090  84.780  0.00  0.00            
ATOM   1839 HD21 LEU X 117      71.990  92.070  84.410  0.00  0.00            
ATOM   1840 HD22 LEU X 117      70.730  93.380  84.430  0.00  0.00            
ATOM   1841 HD23 LEU X 117      71.800  93.010  85.890  0.00  0.00            
ATOM   1842  C   LEU X 117      74.080  96.850  83.480  0.00  0.00            
ATOM   1843  O   LEU X 117      75.150  96.440  83.030  0.00  0.00            
ATOM   1844  N   GLU X 118      73.360  97.650  82.710  0.00  0.00            
ATOM   1845  HN  GLU X 118      72.610  98.120  83.170  0.00  0.00            
ATOM   1846  CA  GLU X 118      73.520  98.240  81.380  0.00  0.00            
ATOM   1847  HA  GLU X 118      73.770  97.420  80.730  0.00  0.00            
ATOM   1848  CB  GLU X 118      72.260  99.120  80.880  0.00  0.00            
ATOM   1849  HB1 GLU X 118      71.930  99.630  81.800  0.00  0.00            
ATOM   1850  HB2 GLU X 118      71.360  98.540  80.600  0.00  0.00            
ATOM   1851  CG  GLU X 118      72.540 100.100  79.740  0.00  0.00            
ATOM   1852  HG1 GLU X 118      73.070  99.650  78.870  0.00  0.00            
ATOM   1853  HG2 GLU X 118      73.220 100.880  80.140  0.00  0.00            
ATOM   1854  CD  GLU X 118      71.350 100.880  79.290  0.00  0.00            
ATOM   1855  OE1 GLU X 118      70.390 100.420  78.580  0.00  0.00            
ATOM   1856  OE2 GLU X 118      71.150 102.080  79.540  0.00  0.00            
ATOM   1857  C   GLU X 118      74.790  99.060  81.380  0.00  0.00            
ATOM   1858  O   GLU X 118      75.620  98.800  80.530  0.00  0.00            
ATOM   1859  N   LYS X 119      75.030 100.060  82.200  0.00  0.00            
ATOM   1860  HN  LYS X 119      74.330 100.370  82.830  0.00  0.00            
ATOM   1861  CA  LYS X 119      76.330 100.710  82.350  0.00  0.00            
ATOM   1862  HA  LYS X 119      76.600 100.990  81.340  0.00  0.00            
ATOM   1863  CB  LYS X 119      76.300 102.010  83.130  0.00  0.00            
ATOM   1864  HB1 LYS X 119      77.340 102.280  83.430  0.00  0.00            
ATOM   1865  HB2 LYS X 119      75.790 101.800  84.090  0.00  0.00            
ATOM   1866  CG  LYS X 119      75.420 103.130  82.450  0.00  0.00            
ATOM   1867  HG1 LYS X 119      74.430 102.770  82.070  0.00  0.00            
ATOM   1868  HG2 LYS X 119      75.960 103.420  81.530  0.00  0.00            
ATOM   1869  CD  LYS X 119      75.110 104.290  83.440  0.00  0.00            
ATOM   1870  HD1 LYS X 119      75.920 105.050  83.440  0.00  0.00            
ATOM   1871  HD2 LYS X 119      75.040 103.890  84.470  0.00  0.00            
ATOM   1872  CE  LYS X 119      73.720 104.940  83.190  0.00  0.00            
ATOM   1873  HE1 LYS X 119      72.960 104.150  83.310  0.00  0.00            
ATOM   1874  HE2 LYS X 119      73.800 105.420  82.190  0.00  0.00            
ATOM   1875  NZ  LYS X 119      73.400 106.080  84.190  0.00  0.00            
ATOM   1876  HZ1 LYS X 119      72.430 106.360  83.940  0.00  0.00            
ATOM   1877  HZ2 LYS X 119      74.070 106.820  83.900  0.00  0.00            
ATOM   1878  HZ3 LYS X 119      73.500 105.780  85.180  0.00  0.00            
ATOM   1879  C   LYS X 119      77.550  99.890  82.860  0.00  0.00            
ATOM   1880  O   LYS X 119      78.630 100.020  82.300  0.00  0.00            
ATOM   1881  N   TYR X 120      77.400  99.000  83.840  0.00  0.00            
ATOM   1882  HN  TYR X 120      76.490  98.880  84.230  0.00  0.00            
ATOM   1883  CA  TYR X 120      78.410  98.050  84.380  0.00  0.00            
ATOM   1884  HA  TYR X 120      79.240  98.570  84.820  0.00  0.00            
ATOM   1885  CB  TYR X 120      77.650  97.290  85.570  0.00  0.00            
ATOM   1886  HB1 TYR X 120      76.610  96.960  85.330  0.00  0.00            
ATOM   1887  HB2 TYR X 120      77.430  97.950  86.440  0.00  0.00            
ATOM   1888  CG  TYR X 120      78.470  96.250  86.270  0.00  0.00            
ATOM   1889  CD1 TYR X 120      77.830  95.150  86.940  0.00  0.00            
ATOM   1890  HD1 TYR X 120      76.760  95.110  86.920  0.00  0.00            
ATOM   1891  CE1 TYR X 120      78.540  94.230  87.610  0.00  0.00            
ATOM   1892  HE1 TYR X 120      77.960  93.420  88.030  0.00  0.00            
ATOM   1893  CZ  TYR X 120      79.920  94.420  87.830  0.00  0.00            
ATOM   1894  OH  TYR X 120      80.520  93.400  88.530  0.00  0.00            
ATOM   1895  HH  TYR X 120      81.470  93.540  88.600  0.00  0.00            
ATOM   1896  CD2 TYR X 120      79.910  96.370  86.380  0.00  0.00            
ATOM   1897  HD2 TYR X 120      80.520  97.140  85.940  0.00  0.00            
ATOM   1898  CE2 TYR X 120      80.620  95.410  87.160  0.00  0.00            
ATOM   1899  HE2 TYR X 120      81.690  95.530  87.270  0.00  0.00            
ATOM   1900  C   TYR X 120      78.800  97.260  83.260  0.00  0.00            
ATOM   1901  O   TYR X 120      79.980  96.890  83.180  0.00  0.00            
ATOM   1902  N   SER X 121      77.890  96.900  82.340  0.00  0.00            
ATOM   1903  HN  SER X 121      76.950  97.190  82.470  0.00  0.00            
ATOM   1904  CA  SER X 121      78.210  95.880  81.290  0.00  0.00            
ATOM   1905  HA  SER X 121      78.630  95.020  81.790  0.00  0.00            
ATOM   1906  CB  SER X 121      76.950  95.650  80.370  0.00  0.00            
ATOM   1907  HB1 SER X 121      77.210  95.010  79.500  0.00  0.00            
ATOM   1908  HB2 SER X 121      76.710  96.680  80.030  0.00  0.00            
ATOM   1909  OG  SER X 121      75.870  94.990  80.940  0.00  0.00            
ATOM   1910  HG1 SER X 121      75.520  95.550  81.640  0.00  0.00            
ATOM   1911  C   SER X 121      79.400  96.400  80.360  0.00  0.00            
ATOM   1912  O   SER X 121      80.150  95.510  79.890  0.00  0.00            
ATOM   1913  N   ARG X 122      79.550  97.710  80.130  0.00  0.00            
ATOM   1914  HN  ARG X 122      79.030  98.410  80.620  0.00  0.00            
ATOM   1915  CA  ARG X 122      80.770  98.250  79.410  0.00  0.00            
ATOM   1916  HA  ARG X 122      80.870  97.750  78.460  0.00  0.00            
ATOM   1917  CB  ARG X 122      80.520  99.850  79.360  0.00  0.00            
ATOM   1918  HB1 ARG X 122      81.300 100.180  78.640  0.00  0.00            
ATOM   1919  HB2 ARG X 122      80.610 100.340  80.350  0.00  0.00            
ATOM   1920  CG  ARG X 122      79.240 100.250  78.620  0.00  0.00            
ATOM   1921  HG1 ARG X 122      78.370 100.020  79.260  0.00  0.00            
ATOM   1922  HG2 ARG X 122      79.150  99.690  77.660  0.00  0.00            
ATOM   1923  CD  ARG X 122      79.140 101.730  78.270  0.00  0.00            
ATOM   1924  HD1 ARG X 122      79.230 102.300  79.220  0.00  0.00            
ATOM   1925  HD2 ARG X 122      78.150 101.940  77.810  0.00  0.00            
ATOM   1926  NE  ARG X 122      80.240 102.100  77.300  0.00  0.00            
ATOM   1927  HE  ARG X 122      80.540 101.470  76.590  0.00  0.00            
ATOM   1928  CZ  ARG X 122      80.610 103.340  77.050  0.00  0.00            
ATOM   1929  NH1 ARG X 122      80.140 104.420  77.560  0.00  0.00            
ATOM   1930 HH11 ARG X 122      80.590 105.300  77.370  0.00  0.00            
ATOM   1931 HH12 ARG X 122      79.310 104.400  78.110  0.00  0.00            
ATOM   1932  NH2 ARG X 122      81.610 103.360  76.170  0.00  0.00            
ATOM   1933 HH21 ARG X 122      82.000 102.490  75.890  0.00  0.00            
ATOM   1934 HH22 ARG X 122      82.290 104.080  76.010  0.00  0.00            
ATOM   1935  C   ARG X 122      82.020  97.920  80.200  0.00  0.00            
ATOM   1936  O   ARG X 122      83.070  97.480  79.670  0.00  0.00            
ATOM   1937  N   SER X 123      81.980  98.120  81.540  0.00  0.00            
ATOM   1938  HN  SER X 123      81.180  98.530  81.960  0.00  0.00            
ATOM   1939  CA  SER X 123      83.150  98.020  82.440  0.00  0.00            
ATOM   1940  HA  SER X 123      84.040  98.300  81.890  0.00  0.00            
ATOM   1941  CB  SER X 123      83.170  98.830  83.710  0.00  0.00            
ATOM   1942  HB1 SER X 123      82.390  98.550  84.450  0.00  0.00            
ATOM   1943  HB2 SER X 123      82.910  99.850  83.380  0.00  0.00            
ATOM   1944  OG  SER X 123      84.410  98.850  84.390  0.00  0.00            
ATOM   1945  HG1 SER X 123      84.340  98.210  85.100  0.00  0.00            
ATOM   1946  C   SER X 123      83.480  96.560  82.770  0.00  0.00            
ATOM   1947  O   SER X 123      84.660  96.160  82.930  0.00  0.00            
ATOM   1948  N   LEU X 124      82.470  95.680  82.750  0.00  0.00            
ATOM   1949  HN  LEU X 124      81.540  96.050  82.690  0.00  0.00            
ATOM   1950  CA  LEU X 124      82.640  94.210  82.860  0.00  0.00            
ATOM   1951  HA  LEU X 124      83.040  93.980  83.840  0.00  0.00            
ATOM   1952  CB  LEU X 124      81.220  93.520  82.790  0.00  0.00            
ATOM   1953  HB1 LEU X 124      81.470  92.510  82.410  0.00  0.00            
ATOM   1954  HB2 LEU X 124      80.660  94.130  82.050  0.00  0.00            
ATOM   1955  CG  LEU X 124      80.460  93.540  84.140  0.00  0.00            
ATOM   1956  HG  LEU X 124      80.500  94.490  84.710  0.00  0.00            
ATOM   1957  CD1 LEU X 124      78.950  93.240  83.850  0.00  0.00            
ATOM   1958 HD11 LEU X 124      78.470  92.930  84.800  0.00  0.00            
ATOM   1959 HD12 LEU X 124      78.850  92.290  83.290  0.00  0.00            
ATOM   1960 HD13 LEU X 124      78.420  94.070  83.340  0.00  0.00            
ATOM   1961  CD2 LEU X 124      81.060  92.480  84.990  0.00  0.00            
ATOM   1962 HD21 LEU X 124      80.690  91.470  84.710  0.00  0.00            
ATOM   1963 HD22 LEU X 124      80.850  92.620  86.070  0.00  0.00            
ATOM   1964 HD23 LEU X 124      82.160  92.350  84.930  0.00  0.00            
ATOM   1965  C   LEU X 124      83.710  93.590  81.980  0.00  0.00            
ATOM   1966  O   LEU X 124      84.480  92.840  82.550  0.00  0.00            
ATOM   1967  N   THR X 125      83.860  93.960  80.720  0.00  0.00            
ATOM   1968  HN  THR X 125      83.250  94.560  80.200  0.00  0.00            
ATOM   1969  CA  THR X 125      84.830  93.320  79.740  0.00  0.00            
ATOM   1970  HA  THR X 125      84.990  92.290  80.020  0.00  0.00            
ATOM   1971  CB  THR X 125      84.290  93.090  78.330  0.00  0.00            
ATOM   1972  HB  THR X 125      85.120  92.810  77.650  0.00  0.00            
ATOM   1973  OG1 THR X 125      83.650  94.290  77.830  0.00  0.00            
ATOM   1974  HG1 THR X 125      84.340  94.850  77.480  0.00  0.00            
ATOM   1975  CG2 THR X 125      83.230  91.940  78.210  0.00  0.00            
ATOM   1976 HG21 THR X 125      82.240  92.180  78.650  0.00  0.00            
ATOM   1977 HG22 THR X 125      83.790  91.070  78.610  0.00  0.00            
ATOM   1978 HG23 THR X 125      83.080  91.980  77.110  0.00  0.00            
ATOM   1979  C   THR X 125      86.110  93.970  79.660  0.00  0.00            
ATOM   1980  O   THR X 125      87.110  93.410  79.160  0.00  0.00            
ATOM   1981  N   ARG X 126      86.190  95.170  80.270  0.00  0.00            
ATOM   1982  HN  ARG X 126      85.350  95.530  80.660  0.00  0.00            
ATOM   1983  CA  ARG X 126      87.460  95.940  80.470  0.00  0.00            
ATOM   1984  HA  ARG X 126      88.130  95.760  79.640  0.00  0.00            
ATOM   1985  CB  ARG X 126      87.260  97.480  80.670  0.00  0.00            
ATOM   1986  HB1 ARG X 126      88.240  97.960  80.890  0.00  0.00            
ATOM   1987  HB2 ARG X 126      86.620  97.650  81.560  0.00  0.00            
ATOM   1988  CG  ARG X 126      86.570  98.200  79.470  0.00  0.00            
ATOM   1989  HG1 ARG X 126      85.470  98.240  79.600  0.00  0.00            
ATOM   1990  HG2 ARG X 126      86.800  97.640  78.540  0.00  0.00            
ATOM   1991  CD  ARG X 126      87.070  99.630  79.410  0.00  0.00            
ATOM   1992  HD1 ARG X 126      88.160  99.810  79.480  0.00  0.00            
ATOM   1993  HD2 ARG X 126      86.650 100.100  80.320  0.00  0.00            
ATOM   1994  NE  ARG X 126      86.580 100.270  78.190  0.00  0.00            
ATOM   1995  HE  ARG X 126      86.280  99.680  77.440  0.00  0.00            
ATOM   1996  CZ  ARG X 126      86.880 101.530  77.950  0.00  0.00            
ATOM   1997  NH1 ARG X 126      87.310 102.430  78.860  0.00  0.00            
ATOM   1998 HH11 ARG X 126      87.340 102.260  79.840  0.00  0.00            
ATOM   1999 HH12 ARG X 126      87.470 103.350  78.500  0.00  0.00            
ATOM   2000  NH2 ARG X 126      86.610 101.950  76.710  0.00  0.00            
ATOM   2001 HH21 ARG X 126      85.920 101.330  76.330  0.00  0.00            
ATOM   2002 HH22 ARG X 126      86.810 102.910  76.530  0.00  0.00            
ATOM   2003  C   ARG X 126      88.130  95.300  81.710  0.00  0.00            
ATOM   2004  O   ARG X 126      89.330  95.350  81.920  0.00  0.00            
ATOM   2005  N   SER X 127      87.260  94.640  82.550  0.00  0.00            
ATOM   2006  HN  SER X 127      86.280  94.600  82.380  0.00  0.00            
ATOM   2007  CA  SER X 127      87.730  94.230  83.870  0.00  0.00            
ATOM   2008  HA  SER X 127      88.640  94.720  84.180  0.00  0.00            
ATOM   2009  CB  SER X 127      86.640  94.450  84.940  0.00  0.00            
ATOM   2010  HB1 SER X 127      87.130  94.300  85.930  0.00  0.00            
ATOM   2011  HB2 SER X 127      85.880  93.640  84.930  0.00  0.00            
ATOM   2012  OG  SER X 127      86.300  95.850  84.890  0.00  0.00            
ATOM   2013  HG1 SER X 127      85.810  96.000  84.070  0.00  0.00            
ATOM   2014  C   SER X 127      87.960  92.700  83.990  0.00  0.00            
ATOM   2015  O   SER X 127      88.450  92.250  85.020  0.00  0.00            
ATOM   2016  N   TYR X 128      87.780  91.980  82.910  0.00  0.00            
ATOM   2017  HN  TYR X 128      87.750  92.440  82.030  0.00  0.00            
ATOM   2018  CA  TYR X 128      87.850  90.530  82.830  0.00  0.00            
ATOM   2019  HA  TYR X 128      88.600  90.210  83.540  0.00  0.00            
ATOM   2020  CB  TYR X 128      86.550  89.850  83.220  0.00  0.00            
ATOM   2021  HB1 TYR X 128      86.610  88.770  82.980  0.00  0.00            
ATOM   2022  HB2 TYR X 128      85.730  90.170  82.540  0.00  0.00            
ATOM   2023  CG  TYR X 128      85.930  90.150  84.650  0.00  0.00            
ATOM   2024  CD1 TYR X 128      84.750  90.780  84.950  0.00  0.00            
ATOM   2025  HD1 TYR X 128      84.140  91.080  84.110  0.00  0.00            
ATOM   2026  CE1 TYR X 128      84.320  90.980  86.280  0.00  0.00            
ATOM   2027  HE1 TYR X 128      83.410  91.520  86.500  0.00  0.00            
ATOM   2028  CZ  TYR X 128      85.160  90.580  87.290  0.00  0.00            
ATOM   2029  OH  TYR X 128      84.740  90.800  88.570  0.00  0.00            
ATOM   2030  HH  TYR X 128      85.350  90.410  89.200  0.00  0.00            
ATOM   2031  CD2 TYR X 128      86.760  89.750  85.640  0.00  0.00            
ATOM   2032  HD2 TYR X 128      87.680  89.230  85.420  0.00  0.00            
ATOM   2033  CE2 TYR X 128      86.400  89.900  86.960  0.00  0.00            
ATOM   2034  HE2 TYR X 128      87.040  89.670  87.800  0.00  0.00            
ATOM   2035  C   TYR X 128      88.410  90.040  81.520  0.00  0.00            
ATOM   2036  O   TYR X 128      88.390  90.670  80.530  0.00  0.00            
ATOM   2037  N   GLN X 129      88.910  88.750  81.550  0.00  0.00            
ATOM   2038  HN  GLN X 129      88.900  88.270  82.420  0.00  0.00            
ATOM   2039  CA  GLN X 129      89.310  88.040  80.350  0.00  0.00            
ATOM   2040  HA  GLN X 129      89.920  88.720  79.770  0.00  0.00            
ATOM   2041  CB  GLN X 129      89.980  86.670  80.560  0.00  0.00            
ATOM   2042  HB1 GLN X 129      90.250  86.360  79.520  0.00  0.00            
ATOM   2043  HB2 GLN X 129      89.280  85.890  80.930  0.00  0.00            
ATOM   2044  CG  GLN X 129      91.350  86.650  81.240  0.00  0.00            
ATOM   2045  HG1 GLN X 129      91.970  85.800  80.880  0.00  0.00            
ATOM   2046  HG2 GLN X 129      91.300  86.630  82.350  0.00  0.00            
ATOM   2047  CD  GLN X 129      92.250  87.870  80.860  0.00  0.00            
ATOM   2048  OE1 GLN X 129      92.820  87.930  79.760  0.00  0.00            
ATOM   2049  NE2 GLN X 129      92.400  88.800  81.760  0.00  0.00            
ATOM   2050 HE21 GLN X 129      93.210  89.380  81.690  0.00  0.00            
ATOM   2051 HE22 GLN X 129      91.720  89.020  82.460  0.00  0.00            
ATOM   2052  C   GLN X 129      88.220  87.850  79.370  0.00  0.00            
ATOM   2053  O   GLN X 129      88.380  88.050  78.160  0.00  0.00            
ATOM   2054  N   ASN X 130      87.050  87.470  79.920  0.00  0.00            
ATOM   2055  HN  ASN X 130      87.030  87.410  80.920  0.00  0.00            
ATOM   2056  CA  ASN X 130      85.770  87.120  79.240  0.00  0.00            
ATOM   2057  HA  ASN X 130      85.620  87.740  78.370  0.00  0.00            
ATOM   2058  CB  ASN X 130      85.840  85.590  78.850  0.00  0.00            
ATOM   2059  HB1 ASN X 130      84.900  85.340  78.300  0.00  0.00            
ATOM   2060  HB2 ASN X 130      85.920  84.990  79.790  0.00  0.00            
ATOM   2061  CG  ASN X 130      87.160  85.330  78.090  0.00  0.00            
ATOM   2062  OD1 ASN X 130      88.060  84.720  78.670  0.00  0.00            
ATOM   2063  ND2 ASN X 130      87.310  85.730  76.760  0.00  0.00            
ATOM   2064 HD21 ASN X 130      87.990  85.310  76.160  0.00  0.00            
ATOM   2065 HD22 ASN X 130      86.540  86.270  76.410  0.00  0.00            
ATOM   2066  C   ASN X 130      84.680  87.300  80.220  0.00  0.00            
ATOM   2067  O   ASN X 130      84.970  87.160  81.450  0.00  0.00            
ATOM   2068  N   VAL X 131      83.470  87.510  79.700  0.00  0.00            
ATOM   2069  HN  VAL X 131      83.410  87.480  78.710  0.00  0.00            
ATOM   2070  CA  VAL X 131      82.240  87.740  80.430  0.00  0.00            
ATOM   2071  HA  VAL X 131      82.290  87.310  81.420  0.00  0.00            
ATOM   2072  CB  VAL X 131      81.880  89.210  80.700  0.00  0.00            
ATOM   2073  HB  VAL X 131      81.900  89.640  79.670  0.00  0.00            
ATOM   2074  CG1 VAL X 131      80.600  89.460  81.540  0.00  0.00            
ATOM   2075 HG11 VAL X 131      79.680  88.880  81.310  0.00  0.00            
ATOM   2076 HG12 VAL X 131      80.260  90.490  81.320  0.00  0.00            
ATOM   2077 HG13 VAL X 131      80.810  89.410  82.630  0.00  0.00            
ATOM   2078  CG2 VAL X 131      83.030  89.770  81.510  0.00  0.00            
ATOM   2079 HG21 VAL X 131      84.030  89.640  81.060  0.00  0.00            
ATOM   2080 HG22 VAL X 131      83.100  89.330  82.520  0.00  0.00            
ATOM   2081 HG23 VAL X 131      82.950  90.880  81.550  0.00  0.00            
ATOM   2082  C   VAL X 131      81.060  87.220  79.580  0.00  0.00            
ATOM   2083  O   VAL X 131      80.870  87.520  78.430  0.00  0.00            
ATOM   2084  N   TYR X 132      80.210  86.350  80.220  0.00  0.00            
ATOM   2085  HN  TYR X 132      80.450  86.040  81.140  0.00  0.00            
ATOM   2086  CA  TYR X 132      79.080  85.660  79.690  0.00  0.00            
ATOM   2087  HA  TYR X 132      78.810  86.030  78.720  0.00  0.00            
ATOM   2088  CB  TYR X 132      79.180  84.110  79.810  0.00  0.00            
ATOM   2089  HB1 TYR X 132      78.270  83.650  79.360  0.00  0.00            
ATOM   2090  HB2 TYR X 132      79.090  83.840  80.890  0.00  0.00            
ATOM   2091  CG  TYR X 132      80.370  83.690  79.100  0.00  0.00            
ATOM   2092  CD1 TYR X 132      81.560  83.290  79.830  0.00  0.00            
ATOM   2093  HD1 TYR X 132      81.700  83.320  80.900  0.00  0.00            
ATOM   2094  CE1 TYR X 132      82.720  82.950  79.080  0.00  0.00            
ATOM   2095  HE1 TYR X 132      83.610  82.620  79.610  0.00  0.00            
ATOM   2096  CZ  TYR X 132      82.740  82.970  77.700  0.00  0.00            
ATOM   2097  OH  TYR X 132      83.870  82.700  76.870  0.00  0.00            
ATOM   2098  HH  TYR X 132      84.640  82.550  77.430  0.00  0.00            
ATOM   2099  CD2 TYR X 132      80.450  83.770  77.660  0.00  0.00            
ATOM   2100  HD2 TYR X 132      79.620  84.020  77.020  0.00  0.00            
ATOM   2101  CE2 TYR X 132      81.610  83.390  77.000  0.00  0.00            
ATOM   2102  HE2 TYR X 132      81.530  83.310  75.930  0.00  0.00            
ATOM   2103  C   TYR X 132      78.030  86.260  80.570  0.00  0.00            
ATOM   2104  O   TYR X 132      78.110  86.260  81.790  0.00  0.00            
ATOM   2105  N   VAL X 133      76.940  86.710  79.950  0.00  0.00            
ATOM   2106  HN  VAL X 133      76.790  86.700  78.970  0.00  0.00            
ATOM   2107  CA  VAL X 133      75.840  87.290  80.640  0.00  0.00            
ATOM   2108  HA  VAL X 133      75.920  87.180  81.710  0.00  0.00            
ATOM   2109  CB  VAL X 133      75.490  88.730  80.310  0.00  0.00            
ATOM   2110  HB  VAL X 133      75.340  88.880  79.220  0.00  0.00            
ATOM   2111  CG1 VAL X 133      74.210  89.190  81.040  0.00  0.00            
ATOM   2112 HG11 VAL X 133      74.280  88.760  82.070  0.00  0.00            
ATOM   2113 HG12 VAL X 133      73.330  88.730  80.550  0.00  0.00            
ATOM   2114 HG13 VAL X 133      73.950  90.270  81.110  0.00  0.00            
ATOM   2115  CG2 VAL X 133      76.690  89.540  80.780  0.00  0.00            
ATOM   2116 HG21 VAL X 133      76.540  89.630  81.880  0.00  0.00            
ATOM   2117 HG22 VAL X 133      76.490  90.570  80.410  0.00  0.00            
ATOM   2118 HG23 VAL X 133      77.760  89.280  80.610  0.00  0.00            
ATOM   2119  C   VAL X 133      74.600  86.440  80.330  0.00  0.00            
ATOM   2120  O   VAL X 133      74.090  86.330  79.160  0.00  0.00            
ATOM   2121  N   CYS X 134      74.110  85.720  81.350  0.00  0.00            
ATOM   2122  HN  CYS X 134      74.470  85.750  82.280  0.00  0.00            
ATOM   2123  CA  CYS X 134      73.000  84.840  81.150  0.00  0.00            
ATOM   2124  HA  CYS X 134      72.820  84.610  80.110  0.00  0.00            
ATOM   2125  CB  CYS X 134      73.270  83.510  81.960  0.00  0.00            
ATOM   2126  HB1 CYS X 134      72.470  82.790  81.730  0.00  0.00            
ATOM   2127  HB2 CYS X 134      73.260  83.740  83.050  0.00  0.00            
ATOM   2128  SG  CYS X 134      74.970  82.790  81.580  0.00  0.00            
ATOM   2129  HG1 CYS X 134      74.560  82.380  80.390  0.00  0.00            
ATOM   2130  C   CYS X 134      71.700  85.350  81.750  0.00  0.00            
ATOM   2131  O   CYS X 134      71.720  85.810  82.900  0.00  0.00            
ATOM   2132  N   THR X 135      70.580  85.300  81.040  0.00  0.00            
ATOM   2133  HN  THR X 135      70.560  84.850  80.150  0.00  0.00            
ATOM   2134  CA  THR X 135      69.280  85.900  81.520  0.00  0.00            
ATOM   2135  HA  THR X 135      69.520  86.270  82.510  0.00  0.00            
ATOM   2136  CB  THR X 135      68.730  86.960  80.690  0.00  0.00            
ATOM   2137  HB  THR X 135      68.640  86.510  79.680  0.00  0.00            
ATOM   2138  OG1 THR X 135      69.660  88.030  80.650  0.00  0.00            
ATOM   2139  HG1 THR X 135      70.430  87.650  80.220  0.00  0.00            
ATOM   2140  CG2 THR X 135      67.400  87.580  81.160  0.00  0.00            
ATOM   2141 HG21 THR X 135      67.050  88.350  80.450  0.00  0.00            
ATOM   2142 HG22 THR X 135      67.610  88.060  82.140  0.00  0.00            
ATOM   2143 HG23 THR X 135      66.600  86.810  81.240  0.00  0.00            
ATOM   2144  C   THR X 135      68.240  84.840  81.510  0.00  0.00            
ATOM   2145  O   THR X 135      68.140  84.060  80.580  0.00  0.00            
ATOM   2146  N   GLY X 136      67.330  84.730  82.480  0.00  0.00            
ATOM   2147  HN  GLY X 136      67.400  85.380  83.220  0.00  0.00            
ATOM   2148  CA  GLY X 136      66.240  83.770  82.340  0.00  0.00            
ATOM   2149  HA1 GLY X 136      66.570  82.770  82.610  0.00  0.00            
ATOM   2150  HA2 GLY X 136      65.970  83.910  81.300  0.00  0.00            
ATOM   2151  C   GLY X 136      65.070  84.130  83.140  0.00  0.00            
ATOM   2152  O   GLY X 136      65.120  85.140  83.900  0.00  0.00            
ATOM   2153  N   PRO X 137      63.940  83.310  82.980  0.00  0.00            
ATOM   2154  CD  PRO X 137      63.520  82.620  81.740  0.00  0.00            
ATOM   2155  HD1 PRO X 137      64.300  81.930  81.350  0.00  0.00            
ATOM   2156  HD2 PRO X 137      63.220  83.370  80.980  0.00  0.00            
ATOM   2157  CA  PRO X 137      62.800  83.480  83.900  0.00  0.00            
ATOM   2158  HA  PRO X 137      62.670  84.540  84.020  0.00  0.00            
ATOM   2159  CB  PRO X 137      61.680  82.770  83.220  0.00  0.00            
ATOM   2160  HB1 PRO X 137      61.090  83.490  82.610  0.00  0.00            
ATOM   2161  HB2 PRO X 137      61.020  82.280  83.970  0.00  0.00            
ATOM   2162  CG  PRO X 137      62.360  81.790  82.210  0.00  0.00            
ATOM   2163  HG1 PRO X 137      62.750  80.990  82.870  0.00  0.00            
ATOM   2164  HG2 PRO X 137      61.590  81.490  81.470  0.00  0.00            
ATOM   2165  C   PRO X 137      63.040  82.900  85.240  0.00  0.00            
ATOM   2166  O   PRO X 137      63.660  81.830  85.440  0.00  0.00            
ATOM   2167  N   LEU X 138      62.450  83.500  86.280  0.00  0.00            
ATOM   2168  HN  LEU X 138      62.130  84.450  86.310  0.00  0.00            
ATOM   2169  CA  LEU X 138      62.450  82.890  87.610  0.00  0.00            
ATOM   2170  HA  LEU X 138      62.650  81.830  87.560  0.00  0.00            
ATOM   2171  CB  LEU X 138      63.500  83.500  88.510  0.00  0.00            
ATOM   2172  HB1 LEU X 138      63.430  84.560  88.180  0.00  0.00            
ATOM   2173  HB2 LEU X 138      64.540  83.170  88.280  0.00  0.00            
ATOM   2174  CG  LEU X 138      63.310  83.470  90.010  0.00  0.00            
ATOM   2175  HG  LEU X 138      62.280  83.760  90.310  0.00  0.00            
ATOM   2176  CD1 LEU X 138      63.580  82.040  90.520  0.00  0.00            
ATOM   2177 HD11 LEU X 138      62.950  81.270  90.020  0.00  0.00            
ATOM   2178 HD12 LEU X 138      63.420  82.090  91.610  0.00  0.00            
ATOM   2179 HD13 LEU X 138      64.640  81.740  90.340  0.00  0.00            
ATOM   2180  CD2 LEU X 138      64.290  84.480  90.730  0.00  0.00            
ATOM   2181 HD21 LEU X 138      64.180  84.480  91.840  0.00  0.00            
ATOM   2182 HD22 LEU X 138      64.280  85.470  90.240  0.00  0.00            
ATOM   2183 HD23 LEU X 138      65.310  84.020  90.680  0.00  0.00            
ATOM   2184  C   LEU X 138      61.020  82.890  88.100  0.00  0.00            
ATOM   2185  O   LEU X 138      60.350  83.920  88.100  0.00  0.00            
ATOM   2186  N   PHE X 139      60.550  81.730  88.570  0.00  0.00            
ATOM   2187  HN  PHE X 139      61.080  80.920  88.340  0.00  0.00            
ATOM   2188  CA  PHE X 139      59.210  81.560  89.130  0.00  0.00            
ATOM   2189  HA  PHE X 139      58.610  82.460  89.040  0.00  0.00            
ATOM   2190  CB  PHE X 139      58.410  80.340  88.490  0.00  0.00            
ATOM   2191  HB1 PHE X 139      57.370  80.190  88.830  0.00  0.00            
ATOM   2192  HB2 PHE X 139      58.960  79.380  88.610  0.00  0.00            
ATOM   2193  CG  PHE X 139      58.330  80.670  86.940  0.00  0.00            
ATOM   2194  CD1 PHE X 139      57.160  81.270  86.440  0.00  0.00            
ATOM   2195  HD1 PHE X 139      56.420  81.460  87.200  0.00  0.00            
ATOM   2196  CE1 PHE X 139      56.870  81.420  85.080  0.00  0.00            
ATOM   2197  HE1 PHE X 139      55.990  81.950  84.760  0.00  0.00            
ATOM   2198  CZ  PHE X 139      57.780  80.850  84.170  0.00  0.00            
ATOM   2199  HZ  PHE X 139      57.640  80.820  83.100  0.00  0.00            
ATOM   2200  CD2 PHE X 139      59.270  80.190  86.050  0.00  0.00            
ATOM   2201  HD2 PHE X 139      60.210  79.730  86.330  0.00  0.00            
ATOM   2202  CE2 PHE X 139      59.010  80.300  84.640  0.00  0.00            
ATOM   2203  HE2 PHE X 139      59.720  79.880  83.950  0.00  0.00            
ATOM   2204  C   PHE X 139      59.320  81.280  90.670  0.00  0.00            
ATOM   2205  O   PHE X 139      59.780  80.250  91.090  0.00  0.00            
ATOM   2206  N   LEU X 140      58.760  82.230  91.460  0.00  0.00            
ATOM   2207  HN  LEU X 140      58.330  83.050  91.100  0.00  0.00            
ATOM   2208  CA  LEU X 140      58.850  82.150  92.920  0.00  0.00            
ATOM   2209  HA  LEU X 140      59.700  81.520  93.120  0.00  0.00            
ATOM   2210  CB  LEU X 140      59.160  83.530  93.510  0.00  0.00            
ATOM   2211  HB1 LEU X 140      59.180  83.460  94.620  0.00  0.00            
ATOM   2212  HB2 LEU X 140      58.490  84.330  93.130  0.00  0.00            
ATOM   2213  CG  LEU X 140      60.600  83.970  93.240  0.00  0.00            
ATOM   2214  HG  LEU X 140      60.560  84.070  92.140  0.00  0.00            
ATOM   2215  CD1 LEU X 140      60.980  85.350  93.880  0.00  0.00            
ATOM   2216 HD11 LEU X 140      60.950  85.350  94.990  0.00  0.00            
ATOM   2217 HD12 LEU X 140      60.210  86.120  93.630  0.00  0.00            
ATOM   2218 HD13 LEU X 140      62.050  85.600  93.710  0.00  0.00            
ATOM   2219  CD2 LEU X 140      61.710  82.980  93.700  0.00  0.00            
ATOM   2220 HD21 LEU X 140      61.760  82.230  92.880  0.00  0.00            
ATOM   2221 HD22 LEU X 140      61.340  82.550  94.650  0.00  0.00            
ATOM   2222 HD23 LEU X 140      62.690  83.500  93.740  0.00  0.00            
ATOM   2223  C   LEU X 140      57.560  81.620  93.430  0.00  0.00            
ATOM   2224  O   LEU X 140      56.510  82.250  93.280  0.00  0.00            
ATOM   2225  N   PRO X 141      57.580  80.530  94.170  0.00  0.00            
ATOM   2226  CD  PRO X 141      58.560  79.490  94.090  0.00  0.00            
ATOM   2227  HD1 PRO X 141      59.420  79.760  94.740  0.00  0.00            
ATOM   2228  HD2 PRO X 141      58.630  79.370  92.990  0.00  0.00            
ATOM   2229  CA  PRO X 141      56.490  80.170  95.020  0.00  0.00            
ATOM   2230  HA  PRO X 141      55.580  80.020  94.460  0.00  0.00            
ATOM   2231  CB  PRO X 141      57.010  78.880  95.770  0.00  0.00            
ATOM   2232  HB1 PRO X 141      56.120  78.300  96.110  0.00  0.00            
ATOM   2233  HB2 PRO X 141      57.630  79.110  96.660  0.00  0.00            
ATOM   2234  CG  PRO X 141      57.900  78.210  94.670  0.00  0.00            
ATOM   2235  HG1 PRO X 141      58.650  77.600  95.230  0.00  0.00            
ATOM   2236  HG2 PRO X 141      57.230  77.660  93.980  0.00  0.00            
ATOM   2237  C   PRO X 141      56.220  81.110  96.100  0.00  0.00            
ATOM   2238  O   PRO X 141      57.050  81.570  96.890  0.00  0.00            
ATOM   2239  N   ARG X 142      54.960  81.500  96.290  0.00  0.00            
ATOM   2240  HN  ARG X 142      54.280  80.950  95.790  0.00  0.00            
ATOM   2241  CA  ARG X 142      54.480  82.420  97.340  0.00  0.00            
ATOM   2242  HA  ARG X 142      55.240  82.600  98.080  0.00  0.00            
ATOM   2243  CB  ARG X 142      53.960  83.840  96.800  0.00  0.00            
ATOM   2244  HB1 ARG X 142      53.600  84.380  97.710  0.00  0.00            
ATOM   2245  HB2 ARG X 142      53.060  83.770  96.160  0.00  0.00            
ATOM   2246  CG  ARG X 142      54.930  84.720  96.090  0.00  0.00            
ATOM   2247  HG1 ARG X 142      54.380  85.640  95.790  0.00  0.00            
ATOM   2248  HG2 ARG X 142      55.220  84.250  95.120  0.00  0.00            
ATOM   2249  CD  ARG X 142      56.230  84.860  96.870  0.00  0.00            
ATOM   2250  HD1 ARG X 142      56.780  83.900  96.800  0.00  0.00            
ATOM   2251  HD2 ARG X 142      56.140  85.300  97.880  0.00  0.00            
ATOM   2252  NE  ARG X 142      57.060  85.840  96.020  0.00  0.00            
ATOM   2253  HE  ARG X 142      56.590  86.390  95.330  0.00  0.00            
ATOM   2254  CZ  ARG X 142      58.330  86.270  96.380  0.00  0.00            
ATOM   2255  NH1 ARG X 142      59.150  85.620  97.140  0.00  0.00            
ATOM   2256 HH11 ARG X 142      58.680  84.920  97.670  0.00  0.00            
ATOM   2257 HH12 ARG X 142      60.020  86.060  97.360  0.00  0.00            
ATOM   2258  NH2 ARG X 142      58.730  87.380  95.910  0.00  0.00            
ATOM   2259 HH21 ARG X 142      58.040  88.020  95.570  0.00  0.00            
ATOM   2260 HH22 ARG X 142      59.520  87.790  96.360  0.00  0.00            
ATOM   2261  C   ARG X 142      53.410  81.720  98.100  0.00  0.00            
ATOM   2262  O   ARG X 142      52.510  81.080  97.490  0.00  0.00            
ATOM   2263  N   THR X 143      53.470  81.860  99.420  0.00  0.00            
ATOM   2264  HN  THR X 143      54.260  82.410  99.660  0.00  0.00            
ATOM   2265  CA  THR X 143      52.480  81.380 100.390  0.00  0.00            
ATOM   2266  HA  THR X 143      52.480  80.300 100.330  0.00  0.00            
ATOM   2267  CB  THR X 143      52.820  81.770 101.870  0.00  0.00            
ATOM   2268  HB  THR X 143      53.850  81.460 102.130  0.00  0.00            
ATOM   2269  OG1 THR X 143      51.970  81.170 102.860  0.00  0.00            
ATOM   2270  HG1 THR X 143      52.290  81.620 103.640  0.00  0.00            
ATOM   2271  CG2 THR X 143      52.610  83.280 102.000  0.00  0.00            
ATOM   2272 HG21 THR X 143      53.150  83.980 101.320  0.00  0.00            
ATOM   2273 HG22 THR X 143      52.980  83.550 103.010  0.00  0.00            
ATOM   2274 HG23 THR X 143      51.520  83.530 101.950  0.00  0.00            
ATOM   2275  C   THR X 143      50.980  81.830 100.210  0.00  0.00            
ATOM   2276  O   THR X 143      50.730  82.850  99.610  0.00  0.00            
ATOM   2277  N   GLU X 144      49.990  80.970 100.730  0.00  0.00            
ATOM   2278  HN  GLU X 144      50.290  80.230 101.320  0.00  0.00            
ATOM   2279  CA  GLU X 144      48.570  81.390 100.770  0.00  0.00            
ATOM   2280  HA  GLU X 144      48.450  82.420 101.090  0.00  0.00            
ATOM   2281  CB  GLU X 144      47.700  81.210  99.490  0.00  0.00            
ATOM   2282  HB1 GLU X 144      46.720  81.670  99.740  0.00  0.00            
ATOM   2283  HB2 GLU X 144      47.550  80.130  99.300  0.00  0.00            
ATOM   2284  CG  GLU X 144      48.100  82.010  98.190  0.00  0.00            
ATOM   2285  HG1 GLU X 144      49.080  81.560  97.900  0.00  0.00            
ATOM   2286  HG2 GLU X 144      48.240  83.090  98.410  0.00  0.00            
ATOM   2287  CD  GLU X 144      47.170  81.840  97.020  0.00  0.00            
ATOM   2288  OE1 GLU X 144      46.480  80.790  96.950  0.00  0.00            
ATOM   2289  OE2 GLU X 144      47.380  82.660  96.100  0.00  0.00            
ATOM   2290  C   GLU X 144      47.990  80.530 101.960  0.00  0.00            
ATOM   2291  O   GLU X 144      48.650  79.750 102.660  0.00  0.00            
ATOM   2292  N   ALA X 145      46.710  80.750 102.110  0.00  0.00            
ATOM   2293  HN  ALA X 145      46.290  81.450 101.520  0.00  0.00            
ATOM   2294  CA  ALA X 145      45.900  80.120 103.110  0.00  0.00            
ATOM   2295  HA  ALA X 145      46.270  80.390 104.090  0.00  0.00            
ATOM   2296  CB  ALA X 145      44.480  80.660 103.070  0.00  0.00            
ATOM   2297  HB1 ALA X 145      43.820  80.180 102.320  0.00  0.00            
ATOM   2298  HB2 ALA X 145      44.430  81.760 102.960  0.00  0.00            
ATOM   2299  HB3 ALA X 145      44.090  80.460 104.090  0.00  0.00            
ATOM   2300  C   ALA X 145      45.860  78.650 103.190  0.00  0.00            
ATOM   2301  O   ALA X 145      46.220  78.020 102.210  0.00  0.00            
ATOM   2302  N   ASP X 146      45.530  78.070 104.370  0.00  0.00            
ATOM   2303  HN  ASP X 146      45.180  78.690 105.060  0.00  0.00            
ATOM   2304  CA  ASP X 146      45.600  76.650 104.850  0.00  0.00            
ATOM   2305  HA  ASP X 146      45.170  76.570 105.840  0.00  0.00            
ATOM   2306  CB  ASP X 146      44.700  75.740 103.920  0.00  0.00            
ATOM   2307  HB1 ASP X 146      44.750  74.680 104.250  0.00  0.00            
ATOM   2308  HB2 ASP X 146      45.000  75.800 102.860  0.00  0.00            
ATOM   2309  CG  ASP X 146      43.270  76.130 103.890  0.00  0.00            
ATOM   2310  OD1 ASP X 146      42.510  75.950 102.890  0.00  0.00            
ATOM   2311  OD2 ASP X 146      42.800  76.620 104.930  0.00  0.00            
ATOM   2312  C   ASP X 146      47.040  76.110 104.990  0.00  0.00            
ATOM   2313  O   ASP X 146      47.220  74.860 104.960  0.00  0.00            
ATOM   2314  N   GLY X 147      48.060  77.010 104.980  0.00  0.00            
ATOM   2315  HN  GLY X 147      47.900  77.960 104.720  0.00  0.00            
ATOM   2316  CA  GLY X 147      49.480  76.650 105.050  0.00  0.00            
ATOM   2317  HA1 GLY X 147      49.620  75.830 105.740  0.00  0.00            
ATOM   2318  HA2 GLY X 147      49.990  77.590 105.220  0.00  0.00            
ATOM   2319  C   GLY X 147      50.010  76.180 103.750  0.00  0.00            
ATOM   2320  O   GLY X 147      50.690  75.160 103.720  0.00  0.00            
ATOM   2321  N   LYS X 148      49.710  76.820 102.580  0.00  0.00            
ATOM   2322  HN  LYS X 148      49.320  77.730 102.650  0.00  0.00            
ATOM   2323  CA  LYS X 148      50.170  76.240 101.290  0.00  0.00            
ATOM   2324  HA  LYS X 148      50.860  75.440 101.520  0.00  0.00            
ATOM   2325  CB  LYS X 148      48.970  75.680 100.460  0.00  0.00            
ATOM   2326  HB1 LYS X 148      49.190  75.470  99.390  0.00  0.00            
ATOM   2327  HB2 LYS X 148      48.290  76.560 100.380  0.00  0.00            
ATOM   2328  CG  LYS X 148      48.320  74.470 101.090  0.00  0.00            
ATOM   2329  HG1 LYS X 148      48.190  74.720 102.160  0.00  0.00            
ATOM   2330  HG2 LYS X 148      49.040  73.640 101.100  0.00  0.00            
ATOM   2331  CD  LYS X 148      47.010  73.970 100.530  0.00  0.00            
ATOM   2332  HD1 LYS X 148      47.270  73.530  99.540  0.00  0.00            
ATOM   2333  HD2 LYS X 148      46.330  74.840 100.440  0.00  0.00            
ATOM   2334  CE  LYS X 148      46.270  72.840 101.400  0.00  0.00            
ATOM   2335  HE1 LYS X 148      45.940  73.120 102.420  0.00  0.00            
ATOM   2336  HE2 LYS X 148      46.900  71.940 101.560  0.00  0.00            
ATOM   2337  NZ  LYS X 148      45.020  72.480 100.640  0.00  0.00            
ATOM   2338  HZ1 LYS X 148      45.270  72.140  99.690  0.00  0.00            
ATOM   2339  HZ2 LYS X 148      44.360  73.270 100.480  0.00  0.00            
ATOM   2340  HZ3 LYS X 148      44.510  71.780 101.200  0.00  0.00            
ATOM   2341  C   LYS X 148      50.980  77.190 100.470  0.00  0.00            
ATOM   2342  O   LYS X 148      50.990  78.420 100.570  0.00  0.00            
ATOM   2343  N   SER X 149      51.740  76.620  99.530  0.00  0.00            
ATOM   2344  HN  SER X 149      51.700  75.630  99.430  0.00  0.00            
ATOM   2345  CA  SER X 149      52.490  77.440  98.610  0.00  0.00            
ATOM   2346  HA  SER X 149      52.290  78.470  98.820  0.00  0.00            
ATOM   2347  CB  SER X 149      53.980  77.440  98.870  0.00  0.00            
ATOM   2348  HB1 SER X 149      54.630  77.810  98.040  0.00  0.00            
ATOM   2349  HB2 SER X 149      54.200  76.380  99.100  0.00  0.00            
ATOM   2350  OG  SER X 149      54.400  78.200  99.990  0.00  0.00            
ATOM   2351  HG1 SER X 149      55.240  77.760 100.140  0.00  0.00            
ATOM   2352  C   SER X 149      52.110  77.260  97.200  0.00  0.00            
ATOM   2353  O   SER X 149      51.950  76.190  96.660  0.00  0.00            
ATOM   2354  N   TYR X 150      52.000  78.410  96.420  0.00  0.00            
ATOM   2355  HN  TYR X 150      51.960  79.260  96.920  0.00  0.00            
ATOM   2356  CA  TYR X 150      51.560  78.530  95.050  0.00  0.00            
ATOM   2357  HA  TYR X 150      51.470  77.520  94.680  0.00  0.00            
ATOM   2358  CB  TYR X 150      50.100  79.130  94.940  0.00  0.00            
ATOM   2359  HB1 TYR X 150      49.610  79.260  93.950  0.00  0.00            
ATOM   2360  HB2 TYR X 150      50.120  80.160  95.350  0.00  0.00            
ATOM   2361  CG  TYR X 150      49.200  78.220  95.760  0.00  0.00            
ATOM   2362  CD1 TYR X 150      48.860  78.520  97.080  0.00  0.00            
ATOM   2363  HD1 TYR X 150      49.410  79.260  97.630  0.00  0.00            
ATOM   2364  CE1 TYR X 150      48.020  77.630  97.810  0.00  0.00            
ATOM   2365  HE1 TYR X 150      47.770  77.840  98.830  0.00  0.00            
ATOM   2366  CZ  TYR X 150      47.420  76.510  97.150  0.00  0.00            
ATOM   2367  OH  TYR X 150      46.520  75.640  97.910  0.00  0.00            
ATOM   2368  HH  TYR X 150      46.090  76.370  98.360  0.00  0.00            
ATOM   2369  CD2 TYR X 150      48.600  77.160  95.100  0.00  0.00            
ATOM   2370  HD2 TYR X 150      48.670  77.030  94.030  0.00  0.00            
ATOM   2371  CE2 TYR X 150      47.800  76.270  95.820  0.00  0.00            
ATOM   2372  HE2 TYR X 150      47.420  75.360  95.410  0.00  0.00            
ATOM   2373  C   TYR X 150      52.530  79.180  94.100  0.00  0.00            
ATOM   2374  O   TYR X 150      53.230  80.180  94.370  0.00  0.00            
ATOM   2375  N   VAL X 151      52.790  78.420  93.030  0.00  0.00            
ATOM   2376  HN  VAL X 151      52.300  77.560  92.900  0.00  0.00            
ATOM   2377  CA  VAL X 151      53.410  79.040  91.870  0.00  0.00            
ATOM   2378  HA  VAL X 151      53.940  79.970  92.040  0.00  0.00            
ATOM   2379  CB  VAL X 151      54.380  78.170  91.060  0.00  0.00            
ATOM   2380  HB  VAL X 151      53.940  77.160  90.950  0.00  0.00            
ATOM   2381  CG1 VAL X 151      54.760  78.720  89.660  0.00  0.00            
ATOM   2382 HG11 VAL X 151      55.620  78.150  89.250  0.00  0.00            
ATOM   2383 HG12 VAL X 151      55.220  79.740  89.670  0.00  0.00            
ATOM   2384 HG13 VAL X 151      53.980  78.720  88.880  0.00  0.00            
ATOM   2385  CG2 VAL X 151      55.680  77.970  91.850  0.00  0.00            
ATOM   2386 HG21 VAL X 151      55.520  77.760  92.930  0.00  0.00            
ATOM   2387 HG22 VAL X 151      56.280  78.900  91.760  0.00  0.00            
ATOM   2388 HG23 VAL X 151      56.390  77.260  91.370  0.00  0.00            
ATOM   2389  C   VAL X 151      52.210  79.430  90.920  0.00  0.00            
ATOM   2390  O   VAL X 151      51.280  78.660  90.700  0.00  0.00            
ATOM   2391  N   LYS X 152      52.210  80.670  90.400  0.00  0.00            
ATOM   2392  HN  LYS X 152      52.960  81.320  90.430  0.00  0.00            
ATOM   2393  CA  LYS X 152      51.060  81.110  89.720  0.00  0.00            
ATOM   2394  HA  LYS X 152      50.650  80.250  89.200  0.00  0.00            
ATOM   2395  CB  LYS X 152      49.910  81.550  90.670  0.00  0.00            
ATOM   2396  HB1 LYS X 152      49.400  80.610  90.990  0.00  0.00            
ATOM   2397  HB2 LYS X 152      49.170  82.090  90.030  0.00  0.00            
ATOM   2398  CG  LYS X 152      50.200  82.430  91.900  0.00  0.00            
ATOM   2399  HG1 LYS X 152      50.910  82.010  92.640  0.00  0.00            
ATOM   2400  HG2 LYS X 152      49.190  82.560  92.350  0.00  0.00            
ATOM   2401  CD  LYS X 152      50.650  83.860  91.410  0.00  0.00            
ATOM   2402  HD1 LYS X 152      49.910  84.180  90.640  0.00  0.00            
ATOM   2403  HD2 LYS X 152      51.670  83.900  90.970  0.00  0.00            
ATOM   2404  CE  LYS X 152      50.680  84.880  92.500  0.00  0.00            
ATOM   2405  HE1 LYS X 152      49.650  85.100  92.840  0.00  0.00            
ATOM   2406  HE2 LYS X 152      51.090  85.800  92.040  0.00  0.00            
ATOM   2407  NZ  LYS X 152      51.570  84.490  93.560  0.00  0.00            
ATOM   2408  HZ1 LYS X 152      51.540  85.220  94.300  0.00  0.00            
ATOM   2409  HZ2 LYS X 152      52.550  84.260  93.290  0.00  0.00            
ATOM   2410  HZ3 LYS X 152      51.270  83.630  94.060  0.00  0.00            
ATOM   2411  C   LYS X 152      51.540  82.070  88.730  0.00  0.00            
ATOM   2412  O   LYS X 152      52.540  82.780  89.030  0.00  0.00            
ATOM   2413  N   TYR X 153      50.970  82.050  87.490  0.00  0.00            
ATOM   2414  HN  TYR X 153      50.340  81.340  87.190  0.00  0.00            
ATOM   2415  CA  TYR X 153      51.320  82.990  86.390  0.00  0.00            
ATOM   2416  HA  TYR X 153      51.610  83.950  86.780  0.00  0.00            
ATOM   2417  CB  TYR X 153      52.650  82.520  85.650  0.00  0.00            
ATOM   2418  HB1 TYR X 153      53.450  82.720  86.400  0.00  0.00            
ATOM   2419  HB2 TYR X 153      52.830  83.160  84.760  0.00  0.00            
ATOM   2420  CG  TYR X 153      52.630  81.090  85.150  0.00  0.00            
ATOM   2421  CD1 TYR X 153      51.920  80.750  83.950  0.00  0.00            
ATOM   2422  HD1 TYR X 153      51.400  81.560  83.460  0.00  0.00            
ATOM   2423  CE1 TYR X 153      52.060  79.450  83.350  0.00  0.00            
ATOM   2424  HE1 TYR X 153      51.700  79.270  82.350  0.00  0.00            
ATOM   2425  CZ  TYR X 153      52.760  78.450  84.040  0.00  0.00            
ATOM   2426  OH  TYR X 153      52.900  77.110  83.510  0.00  0.00            
ATOM   2427  HH  TYR X 153      52.360  77.080  82.720  0.00  0.00            
ATOM   2428  CD2 TYR X 153      53.220  80.040  85.860  0.00  0.00            
ATOM   2429  HD2 TYR X 153      53.680  80.100  86.840  0.00  0.00            
ATOM   2430  CE2 TYR X 153      53.360  78.800  85.240  0.00  0.00            
ATOM   2431  HE2 TYR X 153      53.830  77.970  85.740  0.00  0.00            
ATOM   2432  C   TYR X 153      50.290  83.190  85.250  0.00  0.00            
ATOM   2433  O   TYR X 153      49.450  82.300  85.000  0.00  0.00            
ATOM   2434  N   GLN X 154      50.290  84.400  84.630  0.00  0.00            
ATOM   2435  HN  GLN X 154      50.650  85.180  85.140  0.00  0.00            
ATOM   2436  CA  GLN X 154      49.600  84.620  83.350  0.00  0.00            
ATOM   2437  HA  GLN X 154      48.590  84.230  83.320  0.00  0.00            
ATOM   2438  CB  GLN X 154      49.490  86.210  83.040  0.00  0.00            
ATOM   2439  HB1 GLN X 154      48.910  86.190  82.090  0.00  0.00            
ATOM   2440  HB2 GLN X 154      50.510  86.630  82.970  0.00  0.00            
ATOM   2441  CG  GLN X 154      48.560  86.950  84.040  0.00  0.00            
ATOM   2442  HG1 GLN X 154      48.560  88.010  83.720  0.00  0.00            
ATOM   2443  HG2 GLN X 154      49.030  86.910  85.050  0.00  0.00            
ATOM   2444  CD  GLN X 154      47.170  86.360  84.290  0.00  0.00            
ATOM   2445  OE1 GLN X 154      46.680  86.390  85.380  0.00  0.00            
ATOM   2446  NE2 GLN X 154      46.480  86.100  83.180  0.00  0.00            
ATOM   2447 HE21 GLN X 154      45.510  86.010  83.390  0.00  0.00            
ATOM   2448 HE22 GLN X 154      46.850  86.200  82.250  0.00  0.00            
ATOM   2449  C   GLN X 154      50.280  83.930  82.180  0.00  0.00            
ATOM   2450  O   GLN X 154      51.510  83.870  82.120  0.00  0.00            
ATOM   2451  N   VAL X 155      49.470  83.570  81.160  0.00  0.00            
ATOM   2452  HN  VAL X 155      48.500  83.720  81.350  0.00  0.00            
ATOM   2453  CA  VAL X 155      49.860  83.080  79.860  0.00  0.00            
ATOM   2454  HA  VAL X 155      50.930  83.040  79.810  0.00  0.00            
ATOM   2455  CB  VAL X 155      49.250  81.680  79.490  0.00  0.00            
ATOM   2456  HB  VAL X 155      48.160  81.790  79.670  0.00  0.00            
ATOM   2457  CG1 VAL X 155      49.540  81.310  78.040  0.00  0.00            
ATOM   2458 HG11 VAL X 155      49.060  81.980  77.300  0.00  0.00            
ATOM   2459 HG12 VAL X 155      49.150  80.330  77.700  0.00  0.00            
ATOM   2460 HG13 VAL X 155      50.630  81.270  77.830  0.00  0.00            
ATOM   2461  CG2 VAL X 155      49.850  80.560  80.420  0.00  0.00            
ATOM   2462 HG21 VAL X 155      49.210  79.660  80.290  0.00  0.00            
ATOM   2463 HG22 VAL X 155      49.970  80.830  81.490  0.00  0.00            
ATOM   2464 HG23 VAL X 155      50.870  80.270  80.100  0.00  0.00            
ATOM   2465  C   VAL X 155      49.340  84.220  78.880  0.00  0.00            
ATOM   2466  O   VAL X 155      48.130  84.460  78.810  0.00  0.00            
ATOM   2467  N   ILE X 156      50.360  84.810  78.140  0.00  0.00            
ATOM   2468  HN  ILE X 156      51.310  84.520  78.060  0.00  0.00            
ATOM   2469  CA  ILE X 156      50.140  86.020  77.400  0.00  0.00            
ATOM   2470  HA  ILE X 156      49.070  86.130  77.250  0.00  0.00            
ATOM   2471  CB  ILE X 156      50.440  87.280  78.250  0.00  0.00            
ATOM   2472  HB  ILE X 156      49.840  87.070  79.160  0.00  0.00            
ATOM   2473  CG2 ILE X 156      51.910  87.390  78.600  0.00  0.00            
ATOM   2474 HG21 ILE X 156      52.200  86.610  79.330  0.00  0.00            
ATOM   2475 HG22 ILE X 156      52.170  88.400  78.970  0.00  0.00            
ATOM   2476 HG23 ILE X 156      52.530  87.180  77.700  0.00  0.00            
ATOM   2477  CG1 ILE X 156      49.950  88.540  77.530  0.00  0.00            
ATOM   2478 HG11 ILE X 156      50.360  88.690  76.510  0.00  0.00            
ATOM   2479 HG12 ILE X 156      50.370  89.390  78.120  0.00  0.00            
ATOM   2480  CD  ILE X 156      48.460  88.710  77.560  0.00  0.00            
ATOM   2481  HD1 ILE X 156      48.240  89.230  78.520  0.00  0.00            
ATOM   2482  HD2 ILE X 156      47.920  87.750  77.450  0.00  0.00            
ATOM   2483  HD3 ILE X 156      48.140  89.340  76.700  0.00  0.00            
ATOM   2484  C   ILE X 156      50.700  86.010  75.940  0.00  0.00            
ATOM   2485  O   ILE X 156      51.850  85.610  75.670  0.00  0.00            
ATOM   2486  N   GLY X 157      49.990  86.470  74.890  0.00  0.00            
ATOM   2487  HN  GLY X 157      49.010  86.630  74.940  0.00  0.00            
ATOM   2488  CA  GLY X 157      50.470  86.520  73.500  0.00  0.00            
ATOM   2489  HA1 GLY X 157      51.550  86.510  73.570  0.00  0.00            
ATOM   2490  HA2 GLY X 157      50.150  87.460  73.060  0.00  0.00            
ATOM   2491  C   GLY X 157      49.910  85.400  72.630  0.00  0.00            
ATOM   2492  O   GLY X 157      48.990  84.670  73.060  0.00  0.00            
ATOM   2493  N   LYS X 158      50.440  85.240  71.390  0.00  0.00            
ATOM   2494  HN  LYS X 158      51.100  85.950  71.150  0.00  0.00            
ATOM   2495  CA  LYS X 158      49.940  84.180  70.460  0.00  0.00            
ATOM   2496  HA  LYS X 158      48.980  83.820  70.790  0.00  0.00            
ATOM   2497  CB  LYS X 158      49.890  84.930  69.120  0.00  0.00            
ATOM   2498  HB1 LYS X 158      49.550  84.220  68.330  0.00  0.00            
ATOM   2499  HB2 LYS X 158      50.890  85.250  68.780  0.00  0.00            
ATOM   2500  CG  LYS X 158      48.940  86.160  69.130  0.00  0.00            
ATOM   2501  HG1 LYS X 158      49.290  86.910  69.870  0.00  0.00            
ATOM   2502  HG2 LYS X 158      47.940  85.850  69.480  0.00  0.00            
ATOM   2503  CD  LYS X 158      48.850  86.970  67.860  0.00  0.00            
ATOM   2504  HD1 LYS X 158      48.610  86.380  66.950  0.00  0.00            
ATOM   2505  HD2 LYS X 158      49.820  87.470  67.680  0.00  0.00            
ATOM   2506  CE  LYS X 158      47.760  88.130  67.900  0.00  0.00            
ATOM   2507  HE1 LYS X 158      46.750  87.800  68.220  0.00  0.00            
ATOM   2508  HE2 LYS X 158      47.620  88.610  66.910  0.00  0.00            
ATOM   2509  NZ  LYS X 158      48.160  89.180  68.870  0.00  0.00            
ATOM   2510  HZ1 LYS X 158      47.960  90.110  68.430  0.00  0.00            
ATOM   2511  HZ2 LYS X 158      49.140  89.090  69.220  0.00  0.00            
ATOM   2512  HZ3 LYS X 158      47.510  89.120  69.680  0.00  0.00            
ATOM   2513  C   LYS X 158      50.970  83.020  70.490  0.00  0.00            
ATOM   2514  O   LYS X 158      50.840  81.960  69.900  0.00  0.00            
ATOM   2515  N   ASN X 159      52.010  83.150  71.270  0.00  0.00            
ATOM   2516  HN  ASN X 159      52.020  83.930  71.900  0.00  0.00            
ATOM   2517  CA  ASN X 159      53.090  82.220  71.280  0.00  0.00            
ATOM   2518  HA  ASN X 159      53.000  81.400  70.590  0.00  0.00            
ATOM   2519  CB  ASN X 159      54.500  82.900  71.080  0.00  0.00            
ATOM   2520  HB1 ASN X 159      55.230  82.060  71.150  0.00  0.00            
ATOM   2521  HB2 ASN X 159      54.680  83.710  71.820  0.00  0.00            
ATOM   2522  CG  ASN X 159      54.620  83.720  69.780  0.00  0.00            
ATOM   2523  OD1 ASN X 159      54.990  84.880  69.740  0.00  0.00            
ATOM   2524  ND2 ASN X 159      54.330  83.040  68.630  0.00  0.00            
ATOM   2525 HD21 ASN X 159      54.530  83.520  67.780  0.00  0.00            
ATOM   2526 HD22 ASN X 159      53.620  82.340  68.750  0.00  0.00            
ATOM   2527  C   ASN X 159      53.060  81.550  72.630  0.00  0.00            
ATOM   2528  O   ASN X 159      53.960  80.800  72.960  0.00  0.00            
ATOM   2529  N   HSD X 160      52.070  81.790  73.520  0.00  0.00            
ATOM   2530  HN  HSD X 160      51.290  82.320  73.200  0.00  0.00            
ATOM   2531  CA  HSD X 160      51.940  81.020  74.740  0.00  0.00            
ATOM   2532  HA  HSD X 160      51.100  81.500  75.230  0.00  0.00            
ATOM   2533  CB  HSD X 160      51.670  79.510  74.540  0.00  0.00            
ATOM   2534  HB1 HSD X 160      51.590  79.010  75.530  0.00  0.00            
ATOM   2535  HB2 HSD X 160      52.630  79.120  74.150  0.00  0.00            
ATOM   2536  ND1 HSD X 160      50.280  78.790  72.560  0.00  0.00            
ATOM   2537  HD1 HSD X 160      50.960  78.310  72.010  0.00  0.00            
ATOM   2538  CG  HSD X 160      50.380  79.270  73.860  0.00  0.00            
ATOM   2539  CE1 HSD X 160      49.020  79.150  72.120  0.00  0.00            
ATOM   2540  HE1 HSD X 160      48.580  78.920  71.150  0.00  0.00            
ATOM   2541  NE2 HSD X 160      48.270  79.700  73.100  0.00  0.00            
ATOM   2542  CD2 HSD X 160      49.120  79.770  74.170  0.00  0.00            
ATOM   2543  HD2 HSD X 160      48.770  80.370  75.010  0.00  0.00            
ATOM   2544  C   HSD X 160      52.950  81.130  75.850  0.00  0.00            
ATOM   2545  O   HSD X 160      53.000  80.420  76.850  0.00  0.00            
ATOM   2546  N   VAL X 161      53.820  82.170  75.780  0.00  0.00            
ATOM   2547  HN  VAL X 161      53.850  82.760  74.980  0.00  0.00            
ATOM   2548  CA  VAL X 161      54.880  82.480  76.680  0.00  0.00            
ATOM   2549  HA  VAL X 161      55.550  81.690  76.980  0.00  0.00            
ATOM   2550  CB  VAL X 161      55.750  83.530  76.100  0.00  0.00            
ATOM   2551  HB  VAL X 161      55.110  84.440  76.030  0.00  0.00            
ATOM   2552  CG1 VAL X 161      56.920  83.850  77.000  0.00  0.00            
ATOM   2553 HG11 VAL X 161      56.630  84.440  77.900  0.00  0.00            
ATOM   2554 HG12 VAL X 161      57.600  84.570  76.490  0.00  0.00            
ATOM   2555 HG13 VAL X 161      57.330  82.880  77.340  0.00  0.00            
ATOM   2556  CG2 VAL X 161      56.240  83.350  74.630  0.00  0.00            
ATOM   2557 HG21 VAL X 161      56.830  82.400  74.640  0.00  0.00            
ATOM   2558 HG22 VAL X 161      56.950  84.150  74.340  0.00  0.00            
ATOM   2559 HG23 VAL X 161      55.420  83.290  73.890  0.00  0.00            
ATOM   2560  C   VAL X 161      54.290  82.960  78.070  0.00  0.00            
ATOM   2561  O   VAL X 161      53.540  83.910  78.140  0.00  0.00            
ATOM   2562  N   ALA X 162      54.660  82.250  79.170  0.00  0.00            
ATOM   2563  HN  ALA X 162      55.230  81.470  78.970  0.00  0.00            
ATOM   2564  CA  ALA X 162      54.290  82.480  80.570  0.00  0.00            
ATOM   2565  HA  ALA X 162      53.250  82.770  80.600  0.00  0.00            
ATOM   2566  CB  ALA X 162      54.410  81.200  81.480  0.00  0.00            
ATOM   2567  HB1 ALA X 162      53.940  81.500  82.440  0.00  0.00            
ATOM   2568  HB2 ALA X 162      55.470  80.890  81.540  0.00  0.00            
ATOM   2569  HB3 ALA X 162      53.800  80.400  81.010  0.00  0.00            
ATOM   2570  C   ALA X 162      55.080  83.620  81.240  0.00  0.00            
ATOM   2571  O   ALA X 162      56.290  83.720  81.260  0.00  0.00            
ATOM   2572  N   VAL X 163      54.370  84.590  81.820  0.00  0.00            
ATOM   2573  HN  VAL X 163      53.380  84.450  81.850  0.00  0.00            
ATOM   2574  CA  VAL X 163      54.960  85.690  82.640  0.00  0.00            
ATOM   2575  HA  VAL X 163      55.690  86.300  82.140  0.00  0.00            
ATOM   2576  CB  VAL X 163      53.870  86.600  83.110  0.00  0.00            
ATOM   2577  HB  VAL X 163      53.160  86.130  83.810  0.00  0.00            
ATOM   2578  CG1 VAL X 163      54.520  87.860  83.750  0.00  0.00            
ATOM   2579 HG11 VAL X 163      55.440  88.070  83.160  0.00  0.00            
ATOM   2580 HG12 VAL X 163      54.980  87.740  84.760  0.00  0.00            
ATOM   2581 HG13 VAL X 163      53.840  88.720  83.630  0.00  0.00            
ATOM   2582  CG2 VAL X 163      53.030  87.160  81.920  0.00  0.00            
ATOM   2583 HG21 VAL X 163      52.480  86.460  81.250  0.00  0.00            
ATOM   2584 HG22 VAL X 163      53.750  87.740  81.300  0.00  0.00            
ATOM   2585 HG23 VAL X 163      52.240  87.830  82.310  0.00  0.00            
ATOM   2586  C   VAL X 163      55.680  85.300  83.910  0.00  0.00            
ATOM   2587  O   VAL X 163      55.110  84.650  84.790  0.00  0.00            
ATOM   2588  N   PRO X 164      56.990  85.620  84.060  0.00  0.00            
ATOM   2589  CD  PRO X 164      57.960  86.220  83.080  0.00  0.00            
ATOM   2590  HD1 PRO X 164      57.620  87.200  82.680  0.00  0.00            
ATOM   2591  HD2 PRO X 164      57.970  85.540  82.210  0.00  0.00            
ATOM   2592  CA  PRO X 164      57.690  85.080  85.180  0.00  0.00            
ATOM   2593  HA  PRO X 164      57.280  84.110  85.410  0.00  0.00            
ATOM   2594  CB  PRO X 164      59.110  85.000  84.700  0.00  0.00            
ATOM   2595  HB1 PRO X 164      59.260  84.030  84.190  0.00  0.00            
ATOM   2596  HB2 PRO X 164      59.900  85.100  85.480  0.00  0.00            
ATOM   2597  CG  PRO X 164      59.280  86.250  83.790  0.00  0.00            
ATOM   2598  HG1 PRO X 164      59.330  87.130  84.480  0.00  0.00            
ATOM   2599  HG2 PRO X 164      60.200  86.170  83.170  0.00  0.00            
ATOM   2600  C   PRO X 164      57.530  85.970  86.400  0.00  0.00            
ATOM   2601  O   PRO X 164      57.150  87.150  86.300  0.00  0.00            
ATOM   2602  N   THR X 165      57.800  85.420  87.650  0.00  0.00            
ATOM   2603  HN  THR X 165      58.100  84.480  87.780  0.00  0.00            
ATOM   2604  CA  THR X 165      57.760  86.250  88.870  0.00  0.00            
ATOM   2605  HA  THR X 165      56.830  86.790  88.830  0.00  0.00            
ATOM   2606  CB  THR X 165      57.780  85.350  90.160  0.00  0.00            
ATOM   2607  HB  THR X 165      58.800  84.950  90.380  0.00  0.00            
ATOM   2608  OG1 THR X 165      57.010  84.170  90.020  0.00  0.00            
ATOM   2609  HG1 THR X 165      56.120  84.390  89.750  0.00  0.00            
ATOM   2610  CG2 THR X 165      57.230  86.220  91.310  0.00  0.00            
ATOM   2611 HG21 THR X 165      57.880  87.100  91.460  0.00  0.00            
ATOM   2612 HG22 THR X 165      57.180  85.800  92.340  0.00  0.00            
ATOM   2613 HG23 THR X 165      56.180  86.530  91.090  0.00  0.00            
ATOM   2614  C   THR X 165      58.790  87.260  88.940  0.00  0.00            
ATOM   2615  O   THR X 165      58.560  88.360  89.260  0.00  0.00            
ATOM   2616  N   HSD X 166      60.070  86.880  88.520  0.00  0.00            
ATOM   2617  HN  HSD X 166      60.250  85.970  88.170  0.00  0.00            
ATOM   2618  CA  HSD X 166      61.130  87.840  88.350  0.00  0.00            
ATOM   2619  HA  HSD X 166      60.590  88.730  88.090  0.00  0.00            
ATOM   2620  CB  HSD X 166      62.070  87.930  89.550  0.00  0.00            
ATOM   2621  HB1 HSD X 166      62.980  88.470  89.190  0.00  0.00            
ATOM   2622  HB2 HSD X 166      62.460  86.950  89.880  0.00  0.00            
ATOM   2623  ND1 HSD X 166      61.710  89.860  91.160  0.00  0.00            
ATOM   2624  HD1 HSD X 166      62.410  90.430  90.740  0.00  0.00            
ATOM   2625  CG  HSD X 166      61.320  88.620  90.640  0.00  0.00            
ATOM   2626  CE1 HSD X 166      61.110  90.090  92.300  0.00  0.00            
ATOM   2627  HE1 HSD X 166      61.200  91.020  92.860  0.00  0.00            
ATOM   2628  NE2 HSD X 166      60.470  89.030  92.740  0.00  0.00            
ATOM   2629  CD2 HSD X 166      60.560  88.100  91.620  0.00  0.00            
ATOM   2630  HD2 HSD X 166      60.080  87.130  91.580  0.00  0.00            
ATOM   2631  C   HSD X 166      61.960  87.440  87.060  0.00  0.00            
ATOM   2632  O   HSD X 166      61.790  86.380  86.550  0.00  0.00            
ATOM   2633  N   PHE X 167      62.780  88.390  86.550  0.00  0.00            
ATOM   2634  HN  PHE X 167      62.580  89.320  86.840  0.00  0.00            
ATOM   2635  CA  PHE X 167      63.870  88.150  85.600  0.00  0.00            
ATOM   2636  HA  PHE X 167      63.660  87.260  85.030  0.00  0.00            
ATOM   2637  CB  PHE X 167      64.230  89.410  84.730  0.00  0.00            
ATOM   2638  HB1 PHE X 167      65.180  89.280  84.160  0.00  0.00            
ATOM   2639  HB2 PHE X 167      64.390  90.270  85.400  0.00  0.00            
ATOM   2640  CG  PHE X 167      63.080  89.690  83.860  0.00  0.00            
ATOM   2641  CD1 PHE X 167      62.520  90.950  83.690  0.00  0.00            
ATOM   2642  HD1 PHE X 167      62.910  91.760  84.290  0.00  0.00            
ATOM   2643  CE1 PHE X 167      61.290  91.140  82.950  0.00  0.00            
ATOM   2644  HE1 PHE X 167      60.750  92.070  82.860  0.00  0.00            
ATOM   2645  CZ  PHE X 167      60.800  90.080  82.120  0.00  0.00            
ATOM   2646  HZ  PHE X 167      59.970  90.250  81.440  0.00  0.00            
ATOM   2647  CD2 PHE X 167      62.510  88.670  83.060  0.00  0.00            
ATOM   2648  HD2 PHE X 167      62.910  87.670  83.050  0.00  0.00            
ATOM   2649  CE2 PHE X 167      61.350  88.810  82.250  0.00  0.00            
ATOM   2650  HE2 PHE X 167      61.040  87.880  81.800  0.00  0.00            
ATOM   2651  C   PHE X 167      65.130  87.860  86.440  0.00  0.00            
ATOM   2652  O   PHE X 167      65.540  88.620  87.320  0.00  0.00            
ATOM   2653  N   PHE X 168      65.760  86.720  86.120  0.00  0.00            
ATOM   2654  HN  PHE X 168      65.450  86.170  85.350  0.00  0.00            
ATOM   2655  CA  PHE X 168      67.000  86.220  86.570  0.00  0.00            
ATOM   2656  HA  PHE X 168      67.170  86.490  87.600  0.00  0.00            
ATOM   2657  CB  PHE X 168      66.820  84.650  86.530  0.00  0.00            
ATOM   2658  HB1 PHE X 168      66.740  84.420  85.440  0.00  0.00            
ATOM   2659  HB2 PHE X 168      65.870  84.380  87.030  0.00  0.00            
ATOM   2660  CG  PHE X 168      68.040  83.920  87.110  0.00  0.00            
ATOM   2661  CD1 PHE X 168      68.510  84.210  88.430  0.00  0.00            
ATOM   2662  HD1 PHE X 168      67.920  84.980  88.900  0.00  0.00            
ATOM   2663  CE1 PHE X 168      69.600  83.580  89.030  0.00  0.00            
ATOM   2664  HE1 PHE X 168      69.900  83.820  90.040  0.00  0.00            
ATOM   2665  CZ  PHE X 168      70.190  82.500  88.370  0.00  0.00            
ATOM   2666  HZ  PHE X 168      71.010  81.890  88.730  0.00  0.00            
ATOM   2667  CD2 PHE X 168      68.680  82.930  86.460  0.00  0.00            
ATOM   2668  HD2 PHE X 168      68.290  82.670  85.490  0.00  0.00            
ATOM   2669  CE2 PHE X 168      69.720  82.170  87.070  0.00  0.00            
ATOM   2670  HE2 PHE X 168      70.170  81.390  86.470  0.00  0.00            
ATOM   2671  C   PHE X 168      68.230  86.660  85.790  0.00  0.00            
ATOM   2672  O   PHE X 168      68.270  86.590  84.580  0.00  0.00            
ATOM   2673  N   LYS X 169      69.300  87.110  86.460  0.00  0.00            
ATOM   2674  HN  LYS X 169      69.340  87.200  87.450  0.00  0.00            
ATOM   2675  CA  LYS X 169      70.530  87.570  85.850  0.00  0.00            
ATOM   2676  HA  LYS X 169      70.430  87.380  84.790  0.00  0.00            
ATOM   2677  CB  LYS X 169      70.670  89.140  85.950  0.00  0.00            
ATOM   2678  HB1 LYS X 169      71.680  89.420  85.600  0.00  0.00            
ATOM   2679  HB2 LYS X 169      70.680  89.400  87.030  0.00  0.00            
ATOM   2680  CG  LYS X 169      69.530  89.870  85.210  0.00  0.00            
ATOM   2681  HG1 LYS X 169      69.760  90.940  85.420  0.00  0.00            
ATOM   2682  HG2 LYS X 169      68.600  89.550  85.740  0.00  0.00            
ATOM   2683  CD  LYS X 169      69.450  89.660  83.700  0.00  0.00            
ATOM   2684  HD1 LYS X 169      69.050  88.630  83.580  0.00  0.00            
ATOM   2685  HD2 LYS X 169      70.470  89.640  83.260  0.00  0.00            
ATOM   2686  CE  LYS X 169      68.580  90.710  82.960  0.00  0.00            
ATOM   2687  HE1 LYS X 169      68.860  91.750  83.230  0.00  0.00            
ATOM   2688  HE2 LYS X 169      67.490  90.560  83.160  0.00  0.00            
ATOM   2689  NZ  LYS X 169      68.730  90.530  81.440  0.00  0.00            
ATOM   2690  HZ1 LYS X 169      68.050  91.180  81.020  0.00  0.00            
ATOM   2691  HZ2 LYS X 169      68.550  89.570  81.090  0.00  0.00            
ATOM   2692  HZ3 LYS X 169      69.660  90.780  81.040  0.00  0.00            
ATOM   2693  C   LYS X 169      71.760  86.940  86.400  0.00  0.00            
ATOM   2694  O   LYS X 169      72.090  87.070  87.590  0.00  0.00            
ATOM   2695  N   VAL X 170      72.600  86.240  85.580  0.00  0.00            
ATOM   2696  HN  VAL X 170      72.230  86.000  84.680  0.00  0.00            
ATOM   2697  CA  VAL X 170      73.850  85.760  85.990  0.00  0.00            
ATOM   2698  HA  VAL X 170      74.040  85.950  87.030  0.00  0.00            
ATOM   2699  CB  VAL X 170      73.970  84.150  85.830  0.00  0.00            
ATOM   2700  HB  VAL X 170      74.210  83.960  84.760  0.00  0.00            
ATOM   2701  CG1 VAL X 170      75.190  83.560  86.560  0.00  0.00            
ATOM   2702 HG11 VAL X 170      75.160  82.460  86.390  0.00  0.00            
ATOM   2703 HG12 VAL X 170      75.030  83.780  87.630  0.00  0.00            
ATOM   2704 HG13 VAL X 170      76.110  84.080  86.230  0.00  0.00            
ATOM   2705  CG2 VAL X 170      72.700  83.500  86.350  0.00  0.00            
ATOM   2706 HG21 VAL X 170      72.300  83.990  87.260  0.00  0.00            
ATOM   2707 HG22 VAL X 170      72.690  82.420  86.600  0.00  0.00            
ATOM   2708 HG23 VAL X 170      71.880  83.620  85.600  0.00  0.00            
ATOM   2709  C   VAL X 170      74.860  86.410  85.110  0.00  0.00            
ATOM   2710  O   VAL X 170      74.880  86.300  83.880  0.00  0.00            
ATOM   2711  N   LEU X 171      75.920  86.930  85.820  0.00  0.00            
ATOM   2712  HN  LEU X 171      75.940  86.880  86.820  0.00  0.00            
ATOM   2713  CA  LEU X 171      77.150  87.450  85.240  0.00  0.00            
ATOM   2714  HA  LEU X 171      77.050  87.570  84.180  0.00  0.00            
ATOM   2715  CB  LEU X 171      77.500  88.810  85.880  0.00  0.00            
ATOM   2716  HB1 LEU X 171      78.440  89.210  85.440  0.00  0.00            
ATOM   2717  HB2 LEU X 171      77.730  88.670  86.960  0.00  0.00            
ATOM   2718  CG  LEU X 171      76.290  89.790  85.920  0.00  0.00            
ATOM   2719  HG  LEU X 171      75.510  89.400  86.610  0.00  0.00            
ATOM   2720  CD1 LEU X 171      76.750  91.120  86.490  0.00  0.00            
ATOM   2721 HD11 LEU X 171      77.630  91.460  85.900  0.00  0.00            
ATOM   2722 HD12 LEU X 171      77.190  91.030  87.500  0.00  0.00            
ATOM   2723 HD13 LEU X 171      75.910  91.840  86.490  0.00  0.00            
ATOM   2724  CD2 LEU X 171      75.620  89.980  84.540  0.00  0.00            
ATOM   2725 HD21 LEU X 171      76.300  90.500  83.830  0.00  0.00            
ATOM   2726 HD22 LEU X 171      74.680  90.560  84.630  0.00  0.00            
ATOM   2727 HD23 LEU X 171      75.400  89.020  84.030  0.00  0.00            
ATOM   2728  C   LEU X 171      78.210  86.390  85.520  0.00  0.00            
ATOM   2729  O   LEU X 171      78.420  86.110  86.680  0.00  0.00            
ATOM   2730  N   ILE X 172      78.830  85.660  84.570  0.00  0.00            
ATOM   2731  HN  ILE X 172      78.570  85.860  83.630  0.00  0.00            
ATOM   2732  CA  ILE X 172      79.870  84.710  84.770  0.00  0.00            
ATOM   2733  HA  ILE X 172      80.120  84.450  85.790  0.00  0.00            
ATOM   2734  CB  ILE X 172      79.590  83.400  84.010  0.00  0.00            
ATOM   2735  HB  ILE X 172      79.540  83.540  82.910  0.00  0.00            
ATOM   2736  CG2 ILE X 172      80.710  82.340  84.390  0.00  0.00            
ATOM   2737 HG21 ILE X 172      80.450  81.310  84.050  0.00  0.00            
ATOM   2738 HG22 ILE X 172      80.760  82.350  85.500  0.00  0.00            
ATOM   2739 HG23 ILE X 172      81.690  82.640  83.950  0.00  0.00            
ATOM   2740  CG1 ILE X 172      78.240  82.780  84.430  0.00  0.00            
ATOM   2741 HG11 ILE X 172      77.430  83.540  84.350  0.00  0.00            
ATOM   2742 HG12 ILE X 172      78.160  82.310  85.430  0.00  0.00            
ATOM   2743  CD  ILE X 172      77.780  81.710  83.390  0.00  0.00            
ATOM   2744  HD1 ILE X 172      77.730  82.110  82.360  0.00  0.00            
ATOM   2745  HD2 ILE X 172      76.770  81.360  83.680  0.00  0.00            
ATOM   2746  HD3 ILE X 172      78.380  80.770  83.380  0.00  0.00            
ATOM   2747  C   ILE X 172      81.200  85.270  84.240  0.00  0.00            
ATOM   2748  O   ILE X 172      81.470  85.550  83.070  0.00  0.00            
ATOM   2749  N   LEU X 173      82.100  85.510  85.230  0.00  0.00            
ATOM   2750  HN  LEU X 173      81.800  85.270  86.150  0.00  0.00            
ATOM   2751  CA  LEU X 173      83.280  86.380  85.130  0.00  0.00            
ATOM   2752  HA  LEU X 173      83.270  87.040  84.270  0.00  0.00            
ATOM   2753  CB  LEU X 173      83.260  87.330  86.330  0.00  0.00            
ATOM   2754  HB1 LEU X 173      84.010  88.120  86.140  0.00  0.00            
ATOM   2755  HB2 LEU X 173      83.480  86.770  87.270  0.00  0.00            
ATOM   2756  CG  LEU X 173      81.830  87.940  86.430  0.00  0.00            
ATOM   2757  HG  LEU X 173      81.050  87.170  86.640  0.00  0.00            
ATOM   2758  CD1 LEU X 173      81.740  88.870  87.650  0.00  0.00            
ATOM   2759 HD11 LEU X 173      80.680  89.080  87.930  0.00  0.00            
ATOM   2760 HD12 LEU X 173      82.180  89.850  87.360  0.00  0.00            
ATOM   2761 HD13 LEU X 173      82.250  88.440  88.540  0.00  0.00            
ATOM   2762  CD2 LEU X 173      81.480  88.720  85.150  0.00  0.00            
ATOM   2763 HD21 LEU X 173      82.270  89.480  84.960  0.00  0.00            
ATOM   2764 HD22 LEU X 173      80.510  89.230  85.350  0.00  0.00            
ATOM   2765 HD23 LEU X 173      81.290  88.020  84.310  0.00  0.00            
ATOM   2766  C   LEU X 173      84.520  85.570  85.190  0.00  0.00            
ATOM   2767  O   LEU X 173      84.730  84.830  86.120  0.00  0.00            
ATOM   2768  N   GLU X 174      85.400  85.680  84.160  0.00  0.00            
ATOM   2769  HN  GLU X 174      85.350  86.380  83.450  0.00  0.00            
ATOM   2770  CA  GLU X 174      86.570  84.760  84.040  0.00  0.00            
ATOM   2771  HA  GLU X 174      86.470  84.020  84.820  0.00  0.00            
ATOM   2772  CB  GLU X 174      86.480  83.950  82.780  0.00  0.00            
ATOM   2773  HB1 GLU X 174      87.330  83.230  82.770  0.00  0.00            
ATOM   2774  HB2 GLU X 174      86.660  84.510  81.840  0.00  0.00            
ATOM   2775  CG  GLU X 174      85.170  83.020  82.770  0.00  0.00            
ATOM   2776  HG1 GLU X 174      84.370  83.660  82.340  0.00  0.00            
ATOM   2777  HG2 GLU X 174      84.900  82.710  83.800  0.00  0.00            
ATOM   2778  CD  GLU X 174      85.270  81.840  81.800  0.00  0.00            
ATOM   2779  OE1 GLU X 174      86.290  81.630  81.180  0.00  0.00            
ATOM   2780  OE2 GLU X 174      84.250  81.080  81.650  0.00  0.00            
ATOM   2781  C   GLU X 174      87.770  85.580  84.020  0.00  0.00            
ATOM   2782  O   GLU X 174      87.870  86.540  83.310  0.00  0.00            
ATOM   2783  N   ALA X 175      88.790  85.270  84.890  0.00  0.00            
ATOM   2784  HN  ALA X 175      88.750  84.440  85.440  0.00  0.00            
ATOM   2785  CA  ALA X 175      90.020  85.980  84.950  0.00  0.00            
ATOM   2786  HA  ALA X 175      90.130  86.480  84.000  0.00  0.00            
ATOM   2787  CB  ALA X 175      90.020  87.010  86.120  0.00  0.00            
ATOM   2788  HB1 ALA X 175      89.720  86.390  86.990  0.00  0.00            
ATOM   2789  HB2 ALA X 175      89.230  87.760  85.910  0.00  0.00            
ATOM   2790  HB3 ALA X 175      91.030  87.440  86.320  0.00  0.00            
ATOM   2791  C   ALA X 175      91.240  85.040  85.050  0.00  0.00            
ATOM   2792  O   ALA X 175      91.090  83.860  85.200  0.00  0.00            
ATOM   2793  N   ALA X 176      92.530  85.600  84.830  0.00  0.00            
ATOM   2794  HN  ALA X 176      92.630  86.590  84.810  0.00  0.00            
ATOM   2795  CA  ALA X 176      93.800  84.880  84.790  0.00  0.00            
ATOM   2796  HA  ALA X 176      93.970  84.370  83.860  0.00  0.00            
ATOM   2797  CB  ALA X 176      94.980  85.840  84.790  0.00  0.00            
ATOM   2798  HB1 ALA X 176      95.000  86.500  83.890  0.00  0.00            
ATOM   2799  HB2 ALA X 176      95.970  85.350  84.860  0.00  0.00            
ATOM   2800  HB3 ALA X 176      94.810  86.530  85.640  0.00  0.00            
ATOM   2801  C   ALA X 176      94.040  83.710  85.780  0.00  0.00            
ATOM   2802  O   ALA X 176      93.620  83.820  86.990  0.00  0.00            
ATOM   2803  N   GLY X 177      94.740  82.600  85.360  0.00  0.00            
ATOM   2804  HN  GLY X 177      95.040  82.510  84.420  0.00  0.00            
ATOM   2805  CA  GLY X 177      94.940  81.450  86.240  0.00  0.00            
ATOM   2806  HA1 GLY X 177      95.300  81.770  87.210  0.00  0.00            
ATOM   2807  HA2 GLY X 177      95.700  80.840  85.780  0.00  0.00            
ATOM   2808  C   GLY X 177      93.690  80.680  86.470  0.00  0.00            
ATOM   2809  O   GLY X 177      93.540  80.040  87.510  0.00  0.00            
ATOM   2810  N   GLY X 178      92.700  80.660  85.580  0.00  0.00            
ATOM   2811  HN  GLY X 178      92.790  81.150  84.720  0.00  0.00            
ATOM   2812  CA  GLY X 178      91.490  79.830  85.600  0.00  0.00            
ATOM   2813  HA1 GLY X 178      91.790  78.830  85.870  0.00  0.00            
ATOM   2814  HA2 GLY X 178      91.210  79.800  84.550  0.00  0.00            
ATOM   2815  C   GLY X 178      90.420  80.190  86.550  0.00  0.00            
ATOM   2816  O   GLY X 178      89.800  79.330  87.130  0.00  0.00            
ATOM   2817  N   GLN X 179      90.210  81.430  86.850  0.00  0.00            
ATOM   2818  HN  GLN X 179      90.630  82.220  86.410  0.00  0.00            
ATOM   2819  CA  GLN X 179      89.320  81.900  87.910  0.00  0.00            
ATOM   2820  HA  GLN X 179      89.210  81.160  88.680  0.00  0.00            
ATOM   2821  CB  GLN X 179      89.930  82.950  88.830  0.00  0.00            
ATOM   2822  HB1 GLN X 179      89.210  83.470  89.500  0.00  0.00            
ATOM   2823  HB2 GLN X 179      90.180  83.820  88.190  0.00  0.00            
ATOM   2824  CG  GLN X 179      91.320  82.610  89.580  0.00  0.00            
ATOM   2825  HG1 GLN X 179      91.460  83.540  90.170  0.00  0.00            
ATOM   2826  HG2 GLN X 179      92.110  82.530  88.800  0.00  0.00            
ATOM   2827  CD  GLN X 179      91.110  81.370  90.400  0.00  0.00            
ATOM   2828  OE1 GLN X 179      90.590  81.470  91.560  0.00  0.00            
ATOM   2829  NE2 GLN X 179      91.680  80.250  89.950  0.00  0.00            
ATOM   2830 HE21 GLN X 179      91.510  79.420  90.470  0.00  0.00            
ATOM   2831 HE22 GLN X 179      92.210  80.310  89.100  0.00  0.00            
ATOM   2832  C   GLN X 179      87.990  82.240  87.410  0.00  0.00            
ATOM   2833  O   GLN X 179      87.800  83.180  86.630  0.00  0.00            
ATOM   2834  N   ILE X 180      87.030  81.510  87.910  0.00  0.00            
ATOM   2835  HN  ILE X 180      87.250  80.710  88.470  0.00  0.00            
ATOM   2836  CA  ILE X 180      85.620  81.720  87.520  0.00  0.00            
ATOM   2837  HA  ILE X 180      85.560  82.400  86.680  0.00  0.00            
ATOM   2838  CB  ILE X 180      84.980  80.380  86.940  0.00  0.00            
ATOM   2839  HB  ILE X 180      84.860  79.650  87.780  0.00  0.00            
ATOM   2840  CG2 ILE X 180      83.690  80.860  86.350  0.00  0.00            
ATOM   2841 HG21 ILE X 180      83.270  80.110  85.660  0.00  0.00            
ATOM   2842 HG22 ILE X 180      83.960  81.720  85.700  0.00  0.00            
ATOM   2843 HG23 ILE X 180      82.890  81.170  87.060  0.00  0.00            
ATOM   2844  CG1 ILE X 180      85.860  79.780  85.870  0.00  0.00            
ATOM   2845 HG11 ILE X 180      86.730  79.250  86.340  0.00  0.00            
ATOM   2846 HG12 ILE X 180      86.300  80.550  85.200  0.00  0.00            
ATOM   2847  CD  ILE X 180      85.240  78.740  85.010  0.00  0.00            
ATOM   2848  HD1 ILE X 180      84.620  78.050  85.630  0.00  0.00            
ATOM   2849  HD2 ILE X 180      86.050  78.100  84.610  0.00  0.00            
ATOM   2850  HD3 ILE X 180      84.680  79.260  84.210  0.00  0.00            
ATOM   2851  C   ILE X 180      84.940  82.250  88.670  0.00  0.00            
ATOM   2852  O   ILE X 180      84.930  81.510  89.660  0.00  0.00            
ATOM   2853  N   GLU X 181      84.400  83.510  88.700  0.00  0.00            
ATOM   2854  HN  GLU X 181      84.430  84.110  87.890  0.00  0.00            
ATOM   2855  CA  GLU X 181      83.520  83.950  89.730  0.00  0.00            
ATOM   2856  HA  GLU X 181      83.460  83.170  90.480  0.00  0.00            
ATOM   2857  CB  GLU X 181      83.970  85.350  90.310  0.00  0.00            
ATOM   2858  HB1 GLU X 181      83.270  85.950  90.920  0.00  0.00            
ATOM   2859  HB2 GLU X 181      84.230  86.010  89.450  0.00  0.00            
ATOM   2860  CG  GLU X 181      85.150  85.060  91.280  0.00  0.00            
ATOM   2861  HG1 GLU X 181      85.980  84.490  90.820  0.00  0.00            
ATOM   2862  HG2 GLU X 181      84.810  84.690  92.270  0.00  0.00            
ATOM   2863  CD  GLU X 181      85.820  86.420  91.630  0.00  0.00            
ATOM   2864  OE1 GLU X 181      86.640  87.000  90.860  0.00  0.00            
ATOM   2865  OE2 GLU X 181      85.510  86.890  92.780  0.00  0.00            
ATOM   2866  C   GLU X 181      82.150  84.170  89.190  0.00  0.00            
ATOM   2867  O   GLU X 181      81.920  84.480  87.980  0.00  0.00            
ATOM   2868  N   LEU X 182      81.160  83.950  89.950  0.00  0.00            
ATOM   2869  HN  LEU X 182      81.230  83.800  90.930  0.00  0.00            
ATOM   2870  CA  LEU X 182      79.840  83.940  89.360  0.00  0.00            
ATOM   2871  HA  LEU X 182      79.680  84.580  88.500  0.00  0.00            
ATOM   2872  CB  LEU X 182      79.310  82.410  89.290  0.00  0.00            
ATOM   2873  HB1 LEU X 182      79.290  81.830  90.230  0.00  0.00            
ATOM   2874  HB2 LEU X 182      80.100  81.950  88.660  0.00  0.00            
ATOM   2875  CG  LEU X 182      77.950  82.220  88.560  0.00  0.00            
ATOM   2876  HG  LEU X 182      77.860  82.860  87.660  0.00  0.00            
ATOM   2877  CD1 LEU X 182      77.780  80.760  88.180  0.00  0.00            
ATOM   2878 HD11 LEU X 182      76.800  80.510  87.730  0.00  0.00            
ATOM   2879 HD12 LEU X 182      78.100  80.170  89.060  0.00  0.00            
ATOM   2880 HD13 LEU X 182      78.570  80.580  87.410  0.00  0.00            
ATOM   2881  CD2 LEU X 182      76.700  82.500  89.490  0.00  0.00            
ATOM   2882 HD21 LEU X 182      75.860  82.190  88.830  0.00  0.00            
ATOM   2883 HD22 LEU X 182      76.550  83.590  89.610  0.00  0.00            
ATOM   2884 HD23 LEU X 182      76.670  81.900  90.430  0.00  0.00            
ATOM   2885  C   LEU X 182      79.030  84.570  90.390  0.00  0.00            
ATOM   2886  O   LEU X 182      79.090  84.250  91.570  0.00  0.00            
ATOM   2887  N   ARG X 183      78.290  85.640  89.990  0.00  0.00            
ATOM   2888  HN  ARG X 183      78.370  86.010  89.070  0.00  0.00            
ATOM   2889  CA  ARG X 183      77.360  86.490  90.830  0.00  0.00            
ATOM   2890  HA  ARG X 183      77.360  86.130  91.850  0.00  0.00            
ATOM   2891  CB  ARG X 183      77.930  87.860  90.860  0.00  0.00            
ATOM   2892  HB1 ARG X 183      77.090  88.420  91.340  0.00  0.00            
ATOM   2893  HB2 ARG X 183      78.080  88.360  89.890  0.00  0.00            
ATOM   2894  CG  ARG X 183      79.290  88.020  91.560  0.00  0.00            
ATOM   2895  HG1 ARG X 183      79.900  87.360  90.920  0.00  0.00            
ATOM   2896  HG2 ARG X 183      79.230  87.810  92.650  0.00  0.00            
ATOM   2897  CD  ARG X 183      79.880  89.490  91.420  0.00  0.00            
ATOM   2898  HD1 ARG X 183      79.530  90.240  92.160  0.00  0.00            
ATOM   2899  HD2 ARG X 183      79.780  89.920  90.400  0.00  0.00            
ATOM   2900  NE  ARG X 183      81.400  89.370  91.730  0.00  0.00            
ATOM   2901  HE  ARG X 183      81.640  88.530  92.220  0.00  0.00            
ATOM   2902  CZ  ARG X 183      82.320  90.320  91.480  0.00  0.00            
ATOM   2903  NH1 ARG X 183      82.050  91.500  91.130  0.00  0.00            
ATOM   2904 HH11 ARG X 183      81.130  91.890  91.190  0.00  0.00            
ATOM   2905 HH12 ARG X 183      82.820  92.130  91.000  0.00  0.00            
ATOM   2906  NH2 ARG X 183      83.580  90.040  91.770  0.00  0.00            
ATOM   2907 HH21 ARG X 183      83.920  89.130  91.990  0.00  0.00            
ATOM   2908 HH22 ARG X 183      84.230  90.800  91.720  0.00  0.00            
ATOM   2909  C   ARG X 183      76.020  86.490  90.190  0.00  0.00            
ATOM   2910  O   ARG X 183      75.900  86.750  89.030  0.00  0.00            
ATOM   2911  N   THR X 184      75.010  86.160  91.040  0.00  0.00            
ATOM   2912  HN  THR X 184      75.230  85.960  92.000  0.00  0.00            
ATOM   2913  CA  THR X 184      73.570  85.980  90.650  0.00  0.00            
ATOM   2914  HA  THR X 184      73.550  86.090  89.570  0.00  0.00            
ATOM   2915  CB  THR X 184      72.960  84.690  91.100  0.00  0.00            
ATOM   2916  HB  THR X 184      71.900  84.600  90.770  0.00  0.00            
ATOM   2917  OG1 THR X 184      73.060  84.470  92.480  0.00  0.00            
ATOM   2918  HG1 THR X 184      72.470  85.070  92.940  0.00  0.00            
ATOM   2919  CG2 THR X 184      73.740  83.610  90.350  0.00  0.00            
ATOM   2920 HG21 THR X 184      73.810  83.970  89.300  0.00  0.00            
ATOM   2921 HG22 THR X 184      73.170  82.660  90.450  0.00  0.00            
ATOM   2922 HG23 THR X 184      74.740  83.350  90.760  0.00  0.00            
ATOM   2923  C   THR X 184      72.690  87.130  91.090  0.00  0.00            
ATOM   2924  O   THR X 184      72.650  87.480  92.220  0.00  0.00            
ATOM   2925  N   TYR X 185      71.960  87.810  90.200  0.00  0.00            
ATOM   2926  HN  TYR X 185      71.950  87.480  89.260  0.00  0.00            
ATOM   2927  CA  TYR X 185      71.220  88.970  90.500  0.00  0.00            
ATOM   2928  HA  TYR X 185      71.310  89.120  91.570  0.00  0.00            
ATOM   2929  CB  TYR X 185      71.810  90.240  89.730  0.00  0.00            
ATOM   2930  HB1 TYR X 185      71.140  91.050  90.090  0.00  0.00            
ATOM   2931  HB2 TYR X 185      71.690  90.170  88.630  0.00  0.00            
ATOM   2932  CG  TYR X 185      73.220  90.630  90.010  0.00  0.00            
ATOM   2933  CD1 TYR X 185      74.240  89.990  89.340  0.00  0.00            
ATOM   2934  HD1 TYR X 185      73.980  89.110  88.770  0.00  0.00            
ATOM   2935  CE1 TYR X 185      75.570  90.210  89.670  0.00  0.00            
ATOM   2936  HE1 TYR X 185      76.320  89.630  89.160  0.00  0.00            
ATOM   2937  CZ  TYR X 185      75.910  91.200  90.530  0.00  0.00            
ATOM   2938  OH  TYR X 185      77.290  91.520  90.900  0.00  0.00            
ATOM   2939  HH  TYR X 185      77.250  92.200  91.580  0.00  0.00            
ATOM   2940  CD2 TYR X 185      73.610  91.670  90.950  0.00  0.00            
ATOM   2941  HD2 TYR X 185      72.910  92.300  91.490  0.00  0.00            
ATOM   2942  CE2 TYR X 185      74.900  92.020  91.150  0.00  0.00            
ATOM   2943  HE2 TYR X 185      75.210  92.800  91.830  0.00  0.00            
ATOM   2944  C   TYR X 185      69.730  88.720  90.150  0.00  0.00            
ATOM   2945  O   TYR X 185      69.370  88.030  89.170  0.00  0.00            
ATOM   2946  N   VAL X 186      68.780  89.290  90.940  0.00  0.00            
ATOM   2947  HN  VAL X 186      68.960  89.690  91.830  0.00  0.00            
ATOM   2948  CA  VAL X 186      67.430  89.190  90.450  0.00  0.00            
ATOM   2949  HA  VAL X 186      67.270  88.700  89.500  0.00  0.00            
ATOM   2950  CB  VAL X 186      66.530  88.380  91.430  0.00  0.00            
ATOM   2951  HB  VAL X 186      66.710  88.840  92.420  0.00  0.00            
ATOM   2952  CG1 VAL X 186      64.960  88.460  91.200  0.00  0.00            
ATOM   2953 HG11 VAL X 186      64.790  88.030  90.190  0.00  0.00            
ATOM   2954 HG12 VAL X 186      64.600  89.500  91.340  0.00  0.00            
ATOM   2955 HG13 VAL X 186      64.370  87.830  91.910  0.00  0.00            
ATOM   2956  CG2 VAL X 186      66.970  86.850  91.500  0.00  0.00            
ATOM   2957 HG21 VAL X 186      66.900  86.540  90.430  0.00  0.00            
ATOM   2958 HG22 VAL X 186      66.340  86.230  92.170  0.00  0.00            
ATOM   2959 HG23 VAL X 186      68.050  86.740  91.700  0.00  0.00            
ATOM   2960  C   VAL X 186      66.940  90.630  90.200  0.00  0.00            
ATOM   2961  O   VAL X 186      67.390  91.570  90.890  0.00  0.00            
ATOM   2962  N   MET X 187      66.030  90.840  89.290  0.00  0.00            
ATOM   2963  HN  MET X 187      65.540  90.110  88.810  0.00  0.00            
ATOM   2964  CA  MET X 187      65.630  92.190  88.920  0.00  0.00            
ATOM   2965  HA  MET X 187      66.420  92.880  89.190  0.00  0.00            
ATOM   2966  CB  MET X 187      65.310  92.410  87.390  0.00  0.00            
ATOM   2967  HB1 MET X 187      65.170  93.510  87.300  0.00  0.00            
ATOM   2968  HB2 MET X 187      64.440  91.830  87.010  0.00  0.00            
ATOM   2969  CG  MET X 187      66.520  92.130  86.430  0.00  0.00            
ATOM   2970  HG1 MET X 187      66.150  92.090  85.380  0.00  0.00            
ATOM   2971  HG2 MET X 187      66.970  91.150  86.680  0.00  0.00            
ATOM   2972  SD  MET X 187      67.890  93.360  86.530  0.00  0.00            
ATOM   2973  CE  MET X 187      67.040  94.750  85.610  0.00  0.00            
ATOM   2974  HE1 MET X 187      66.780  94.490  84.560  0.00  0.00            
ATOM   2975  HE2 MET X 187      67.640  95.680  85.490  0.00  0.00            
ATOM   2976  HE3 MET X 187      66.230  95.130  86.260  0.00  0.00            
ATOM   2977  C   MET X 187      64.380  92.530  89.780  0.00  0.00            
ATOM   2978  O   MET X 187      63.430  91.760  89.810  0.00  0.00            
ATOM   2979  N   PRO X 188      64.320  93.620  90.590  0.00  0.00            
ATOM   2980  CD  PRO X 188      65.260  94.760  90.490  0.00  0.00            
ATOM   2981  HD1 PRO X 188      65.190  95.090  89.430  0.00  0.00            
ATOM   2982  HD2 PRO X 188      66.300  94.400  90.670  0.00  0.00            
ATOM   2983  CA  PRO X 188      63.480  93.720  91.780  0.00  0.00            
ATOM   2984  HA  PRO X 188      63.560  92.830  92.390  0.00  0.00            
ATOM   2985  CB  PRO X 188      64.070  94.990  92.500  0.00  0.00            
ATOM   2986  HB1 PRO X 188      64.830  94.640  93.240  0.00  0.00            
ATOM   2987  HB2 PRO X 188      63.310  95.620  93.010  0.00  0.00            
ATOM   2988  CG  PRO X 188      64.720  95.820  91.400  0.00  0.00            
ATOM   2989  HG1 PRO X 188      64.070  96.450  90.770  0.00  0.00            
ATOM   2990  HG2 PRO X 188      65.550  96.480  91.720  0.00  0.00            
ATOM   2991  C   PRO X 188      61.990  93.720  91.510  0.00  0.00            
ATOM   2992  O   PRO X 188      61.240  93.260  92.350  0.00  0.00            
ATOM   2993  N   ASN X 189      61.500  94.400  90.470  0.00  0.00            
ATOM   2994  HN  ASN X 189      62.170  94.730  89.800  0.00  0.00            
ATOM   2995  CA  ASN X 189      60.110  94.850  90.270  0.00  0.00            
ATOM   2996  HA  ASN X 189      60.210  95.360  89.330  0.00  0.00            
ATOM   2997  CB  ASN X 189      59.040  93.700  90.350  0.00  0.00            
ATOM   2998  HB1 ASN X 189      58.020  94.120  90.220  0.00  0.00            
ATOM   2999  HB2 ASN X 189      58.990  93.380  91.410  0.00  0.00            
ATOM   3000  CG  ASN X 189      59.280  92.600  89.280  0.00  0.00            
ATOM   3001  OD1 ASN X 189      59.880  92.830  88.210  0.00  0.00            
ATOM   3002  ND2 ASN X 189      58.810  91.370  89.610  0.00  0.00            
ATOM   3003 HD21 ASN X 189      58.910  90.570  89.020  0.00  0.00            
ATOM   3004 HD22 ASN X 189      58.230  91.340  90.420  0.00  0.00            
ATOM   3005  C   ASN X 189      59.750  95.900  91.280  0.00  0.00            
ATOM   3006  O   ASN X 189      58.670  95.800  91.880  0.00  0.00            
ATOM   3007  N   ALA X 190      60.620  96.910  91.540  0.00  0.00            
ATOM   3008  HN  ALA X 190      61.420  97.080  90.960  0.00  0.00            
ATOM   3009  CA  ALA X 190      60.440  97.900  92.600  0.00  0.00            
ATOM   3010  HA  ALA X 190      59.380  98.130  92.620  0.00  0.00            
ATOM   3011  CB  ALA X 190      60.950  97.380  93.910  0.00  0.00            
ATOM   3012  HB1 ALA X 190      60.840  98.130  94.720  0.00  0.00            
ATOM   3013  HB2 ALA X 190      62.030  97.180  93.780  0.00  0.00            
ATOM   3014  HB3 ALA X 190      60.320  96.490  94.140  0.00  0.00            
ATOM   3015  C   ALA X 190      61.040  99.220  92.180  0.00  0.00            
ATOM   3016  O   ALA X 190      62.110  99.230  91.570  0.00  0.00            
ATOM   3017  N   PRO X 191      60.470 100.410  92.440  0.00  0.00            
ATOM   3018  CD  PRO X 191      59.270 100.580  93.220  0.00  0.00            
ATOM   3019  HD1 PRO X 191      59.440 100.270  94.270  0.00  0.00            
ATOM   3020  HD2 PRO X 191      58.460  99.880  92.910  0.00  0.00            
ATOM   3021  CA  PRO X 191      61.090 101.650  92.050  0.00  0.00            
ATOM   3022  HA  PRO X 191      61.690 101.510  91.160  0.00  0.00            
ATOM   3023  CB  PRO X 191      59.840 102.510  91.910  0.00  0.00            
ATOM   3024  HB1 PRO X 191      59.490 102.230  90.890  0.00  0.00            
ATOM   3025  HB2 PRO X 191      60.060 103.600  91.850  0.00  0.00            
ATOM   3026  CG  PRO X 191      58.840 102.030  93.000  0.00  0.00            
ATOM   3027  HG1 PRO X 191      59.180 102.600  93.890  0.00  0.00            
ATOM   3028  HG2 PRO X 191      57.760 102.120  92.750  0.00  0.00            
ATOM   3029  C   PRO X 191      62.100 102.220  93.030  0.00  0.00            
ATOM   3030  O   PRO X 191      61.820 103.210  93.730  0.00  0.00            
ATOM   3031  N   VAL X 192      63.300 101.590  93.000  0.00  0.00            
ATOM   3032  HN  VAL X 192      63.400 100.780  92.420  0.00  0.00            
ATOM   3033  CA  VAL X 192      64.440 101.930  93.830  0.00  0.00            
ATOM   3034  HA  VAL X 192      64.070 102.190  94.810  0.00  0.00            
ATOM   3035  CB  VAL X 192      65.390 100.760  93.830  0.00  0.00            
ATOM   3036  HB  VAL X 192      66.290 100.970  94.450  0.00  0.00            
ATOM   3037  CG1 VAL X 192      64.710  99.580  94.640  0.00  0.00            
ATOM   3038 HG11 VAL X 192      64.290 100.100  95.530  0.00  0.00            
ATOM   3039 HG12 VAL X 192      65.420  98.760  94.870  0.00  0.00            
ATOM   3040 HG13 VAL X 192      63.860  99.200  94.030  0.00  0.00            
ATOM   3041  CG2 VAL X 192      65.790 100.280  92.420  0.00  0.00            
ATOM   3042 HG21 VAL X 192      66.660  99.590  92.520  0.00  0.00            
ATOM   3043 HG22 VAL X 192      66.190 101.180  91.910  0.00  0.00            
ATOM   3044 HG23 VAL X 192      64.980  99.750  91.870  0.00  0.00            
ATOM   3045  C   VAL X 192      65.000 103.300  93.430  0.00  0.00            
ATOM   3046  O   VAL X 192      64.550 103.970  92.500  0.00  0.00            
ATOM   3047  N   ASP X 193      66.000 103.910  94.150  0.00  0.00            
ATOM   3048  HN  ASP X 193      66.280 103.400  94.960  0.00  0.00            
ATOM   3049  CA  ASP X 193      66.670 105.110  93.730  0.00  0.00            
ATOM   3050  HA  ASP X 193      65.910 105.780  93.350  0.00  0.00            
ATOM   3051  CB  ASP X 193      67.410 105.860  94.940  0.00  0.00            
ATOM   3052  HB1 ASP X 193      67.690 106.880  94.590  0.00  0.00            
ATOM   3053  HB2 ASP X 193      68.320 105.260  95.160  0.00  0.00            
ATOM   3054  CG  ASP X 193      66.560 106.060  96.160  0.00  0.00            
ATOM   3055  OD1 ASP X 193      65.860 107.080  96.150  0.00  0.00            
ATOM   3056  OD2 ASP X 193      66.650 105.280  97.140  0.00  0.00            
ATOM   3057  C   ASP X 193      67.670 104.820  92.520  0.00  0.00            
ATOM   3058  O   ASP X 193      68.150 103.740  92.320  0.00  0.00            
ATOM   3059  N   GLU X 194      67.980 105.850  91.700  0.00  0.00            
ATOM   3060  HN  GLU X 194      67.610 106.720  92.010  0.00  0.00            
ATOM   3061  CA  GLU X 194      69.010 105.750  90.730  0.00  0.00            
ATOM   3062  HA  GLU X 194      68.710 104.940  90.090  0.00  0.00            
ATOM   3063  CB  GLU X 194      68.800 106.890  89.670  0.00  0.00            
ATOM   3064  HB1 GLU X 194      69.600 106.870  88.900  0.00  0.00            
ATOM   3065  HB2 GLU X 194      68.990 107.900  90.100  0.00  0.00            
ATOM   3066  CG  GLU X 194      67.370 106.800  88.990  0.00  0.00            
ATOM   3067  HG1 GLU X 194      66.460 106.910  89.630  0.00  0.00            
ATOM   3068  HG2 GLU X 194      67.260 105.760  88.610  0.00  0.00            
ATOM   3069  CD  GLU X 194      67.440 107.770  87.850  0.00  0.00            
ATOM   3070  OE1 GLU X 194      67.740 108.960  88.030  0.00  0.00            
ATOM   3071  OE2 GLU X 194      67.140 107.320  86.730  0.00  0.00            
ATOM   3072  C   GLU X 194      70.470 105.600  91.270  0.00  0.00            
ATOM   3073  O   GLU X 194      70.950 106.100  92.230  0.00  0.00            
ATOM   3074  N   ALA X 195      71.200 104.670  90.610  0.00  0.00            
ATOM   3075  HN  ALA X 195      70.660 104.040  90.060  0.00  0.00            
ATOM   3076  CA  ALA X 195      72.680 104.590  90.630  0.00  0.00            
ATOM   3077  HA  ALA X 195      73.050 103.990  89.800  0.00  0.00            
ATOM   3078  CB  ALA X 195      73.350 105.940  90.350  0.00  0.00            
ATOM   3079  HB1 ALA X 195      74.430 105.740  90.170  0.00  0.00            
ATOM   3080  HB2 ALA X 195      73.260 106.750  91.110  0.00  0.00            
ATOM   3081  HB3 ALA X 195      72.950 106.420  89.430  0.00  0.00            
ATOM   3082  C   ALA X 195      73.160 103.970  91.900  0.00  0.00            
ATOM   3083  O   ALA X 195      74.330 104.030  92.240  0.00  0.00            
ATOM   3084  N   ILE X 196      72.330 103.360  92.700  0.00  0.00            
ATOM   3085  HN  ILE X 196      71.350 103.460  92.550  0.00  0.00            
ATOM   3086  CA  ILE X 196      72.680 102.590  93.900  0.00  0.00            
ATOM   3087  HA  ILE X 196      73.220 103.300  94.500  0.00  0.00            
ATOM   3088  CB  ILE X 196      71.400 102.220  94.600  0.00  0.00            
ATOM   3089  HB  ILE X 196      71.670 101.970  95.650  0.00  0.00            
ATOM   3090  CG2 ILE X 196      70.520 103.390  94.650  0.00  0.00            
ATOM   3091 HG21 ILE X 196      71.010 104.330  94.980  0.00  0.00            
ATOM   3092 HG22 ILE X 196      69.750 103.250  95.450  0.00  0.00            
ATOM   3093 HG23 ILE X 196      70.020 103.660  93.700  0.00  0.00            
ATOM   3094  CG1 ILE X 196      70.640 101.020  93.960  0.00  0.00            
ATOM   3095 HG11 ILE X 196      71.270 100.120  94.140  0.00  0.00            
ATOM   3096 HG12 ILE X 196      70.520 101.190  92.870  0.00  0.00            
ATOM   3097  CD  ILE X 196      69.470 100.580  94.690  0.00  0.00            
ATOM   3098  HD1 ILE X 196      69.730 100.420  95.760  0.00  0.00            
ATOM   3099  HD2 ILE X 196      69.050  99.680  94.190  0.00  0.00            
ATOM   3100  HD3 ILE X 196      68.660 101.330  94.680  0.00  0.00            
ATOM   3101  C   ILE X 196      73.570 101.360  93.590  0.00  0.00            
ATOM   3102  O   ILE X 196      73.400 100.860  92.490  0.00  0.00            
ATOM   3103  N   PRO X 197      74.380 100.880  94.520  0.00  0.00            
ATOM   3104  CD  PRO X 197      74.500 101.500  95.860  0.00  0.00            
ATOM   3105  HD1 PRO X 197      73.540 101.230  96.350  0.00  0.00            
ATOM   3106  HD2 PRO X 197      74.740 102.580  95.790  0.00  0.00            
ATOM   3107  CA  PRO X 197      75.130  99.670  94.450  0.00  0.00            
ATOM   3108  HA  PRO X 197      75.960  99.830  93.770  0.00  0.00            
ATOM   3109  CB  PRO X 197      75.510  99.420  95.960  0.00  0.00            
ATOM   3110  HB1 PRO X 197      76.440  98.810  95.940  0.00  0.00            
ATOM   3111  HB2 PRO X 197      74.690  98.860  96.460  0.00  0.00            
ATOM   3112  CG  PRO X 197      75.730 100.850  96.410  0.00  0.00            
ATOM   3113  HG1 PRO X 197      75.850 100.830  97.520  0.00  0.00            
ATOM   3114  HG2 PRO X 197      76.600 101.310  95.900  0.00  0.00            
ATOM   3115  C   PRO X 197      74.490  98.360  93.770  0.00  0.00            
ATOM   3116  O   PRO X 197      73.300  98.130  94.020  0.00  0.00            
ATOM   3117  N   LEU X 198      75.220  97.640  92.880  0.00  0.00            
ATOM   3118  HN  LEU X 198      76.170  97.930  92.780  0.00  0.00            
ATOM   3119  CA  LEU X 198      74.910  96.440  92.150  0.00  0.00            
ATOM   3120  HA  LEU X 198      74.060  96.690  91.530  0.00  0.00            
ATOM   3121  CB  LEU X 198      76.100  96.030  91.250  0.00  0.00            
ATOM   3122  HB1 LEU X 198      75.650  95.310  90.530  0.00  0.00            
ATOM   3123  HB2 LEU X 198      76.880  95.500  91.840  0.00  0.00            
ATOM   3124  CG  LEU X 198      76.700  97.050  90.300  0.00  0.00            
ATOM   3125  HG  LEU X 198      76.750  98.070  90.740  0.00  0.00            
ATOM   3126  CD1 LEU X 198      78.180  96.670  90.130  0.00  0.00            
ATOM   3127 HD11 LEU X 198      78.240  95.630  89.740  0.00  0.00            
ATOM   3128 HD12 LEU X 198      78.710  96.790  91.100  0.00  0.00            
ATOM   3129 HD13 LEU X 198      78.600  97.380  89.390  0.00  0.00            
ATOM   3130  CD2 LEU X 198      75.790  97.100  89.010  0.00  0.00            
ATOM   3131 HD21 LEU X 198      76.260  97.840  88.320  0.00  0.00            
ATOM   3132 HD22 LEU X 198      74.770  97.520  89.200  0.00  0.00            
ATOM   3133 HD23 LEU X 198      75.740  96.160  88.420  0.00  0.00            
ATOM   3134  C   LEU X 198      74.490  95.280  93.100  0.00  0.00            
ATOM   3135  O   LEU X 198      73.660  94.460  92.740  0.00  0.00            
ATOM   3136  N   GLU X 199      75.110  95.170  94.360  0.00  0.00            
ATOM   3137  HN  GLU X 199      75.850  95.830  94.460  0.00  0.00            
ATOM   3138  CA  GLU X 199      74.810  94.230  95.450  0.00  0.00            
ATOM   3139  HA  GLU X 199      74.960  93.290  94.930  0.00  0.00            
ATOM   3140  CB  GLU X 199      75.780  94.440  96.660  0.00  0.00            
ATOM   3141  HB1 GLU X 199      75.440  93.670  97.380  0.00  0.00            
ATOM   3142  HB2 GLU X 199      75.690  95.390  97.210  0.00  0.00            
ATOM   3143  CG  GLU X 199      77.330  94.240  96.510  0.00  0.00            
ATOM   3144  HG1 GLU X 199      77.600  93.330  95.930  0.00  0.00            
ATOM   3145  HG2 GLU X 199      77.780  94.050  97.500  0.00  0.00            
ATOM   3146  CD  GLU X 199      78.020  95.380  95.830  0.00  0.00            
ATOM   3147  OE1 GLU X 199      78.910  95.970  96.560  0.00  0.00            
ATOM   3148  OE2 GLU X 199      77.860  95.720  94.670  0.00  0.00            
ATOM   3149  C   GLU X 199      73.420  94.180  95.960  0.00  0.00            
ATOM   3150  O   GLU X 199      72.940  93.150  96.360  0.00  0.00            
ATOM   3151  N   ARG X 200      72.690  95.300  96.050  0.00  0.00            
ATOM   3152  HN  ARG X 200      73.180  96.080  95.670  0.00  0.00            
ATOM   3153  CA  ARG X 200      71.280  95.350  96.470  0.00  0.00            
ATOM   3154  HA  ARG X 200      71.290  95.070  97.520  0.00  0.00            
ATOM   3155  CB  ARG X 200      70.850  96.910  96.240  0.00  0.00            
ATOM   3156  HB1 ARG X 200      69.840  97.000  96.690  0.00  0.00            
ATOM   3157  HB2 ARG X 200      70.810  97.000  95.140  0.00  0.00            
ATOM   3158  CG  ARG X 200      71.750  98.040  96.810  0.00  0.00            
ATOM   3159  HG1 ARG X 200      71.350  98.990  96.400  0.00  0.00            
ATOM   3160  HG2 ARG X 200      72.750  97.840  96.370  0.00  0.00            
ATOM   3161  CD  ARG X 200      71.610  98.080  98.340  0.00  0.00            
ATOM   3162  HD1 ARG X 200      71.690  97.180  98.990  0.00  0.00            
ATOM   3163  HD2 ARG X 200      70.560  98.390  98.490  0.00  0.00            
ATOM   3164  NE  ARG X 200      72.610  99.010  98.870  0.00  0.00            
ATOM   3165  HE  ARG X 200      73.520  98.630  99.050  0.00  0.00            
ATOM   3166  CZ  ARG X 200      72.500 100.330  98.920  0.00  0.00            
ATOM   3167  NH1 ARG X 200      71.400 100.970  98.740  0.00  0.00            
ATOM   3168 HH11 ARG X 200      70.530 100.510  98.590  0.00  0.00            
ATOM   3169 HH12 ARG X 200      71.330 101.970  98.670  0.00  0.00            
ATOM   3170  NH2 ARG X 200      73.520 101.060  99.300  0.00  0.00            
ATOM   3171 HH21 ARG X 200      74.210 100.590  99.850  0.00  0.00            
ATOM   3172 HH22 ARG X 200      73.260 102.000  99.490  0.00  0.00            
ATOM   3173  C   ARG X 200      70.260  94.410  95.650  0.00  0.00            
ATOM   3174  O   ARG X 200      69.290  93.920  96.080  0.00  0.00            
ATOM   3175  N   PHE X 201      70.760  94.030  94.410  0.00  0.00            
ATOM   3176  HN  PHE X 201      71.650  94.350  94.100  0.00  0.00            
ATOM   3177  CA  PHE X 201      70.050  93.170  93.520  0.00  0.00            
ATOM   3178  HA  PHE X 201      69.010  93.230  93.810  0.00  0.00            
ATOM   3179  CB  PHE X 201      70.170  93.780  92.070  0.00  0.00            
ATOM   3180  HB1 PHE X 201      69.550  93.240  91.320  0.00  0.00            
ATOM   3181  HB2 PHE X 201      71.190  93.550  91.710  0.00  0.00            
ATOM   3182  CG  PHE X 201      69.810  95.240  92.090  0.00  0.00            
ATOM   3183  CD1 PHE X 201      70.740  96.180  91.680  0.00  0.00            
ATOM   3184  HD1 PHE X 201      71.760  95.920  91.450  0.00  0.00            
ATOM   3185  CE1 PHE X 201      70.400  97.580  91.610  0.00  0.00            
ATOM   3186  HE1 PHE X 201      71.110  98.300  91.220  0.00  0.00            
ATOM   3187  CZ  PHE X 201      69.190  98.000  91.990  0.00  0.00            
ATOM   3188  HZ  PHE X 201      68.870  99.030  91.900  0.00  0.00            
ATOM   3189  CD2 PHE X 201      68.600  95.660  92.580  0.00  0.00            
ATOM   3190  HD2 PHE X 201      67.840  94.990  92.950  0.00  0.00            
ATOM   3191  CE2 PHE X 201      68.300  97.010  92.530  0.00  0.00            
ATOM   3192  HE2 PHE X 201      67.260  97.260  92.660  0.00  0.00            
ATOM   3193  C   PHE X 201      70.560  91.750  93.580  0.00  0.00            
ATOM   3194  O   PHE X 201      69.980  90.750  93.030  0.00  0.00            
ATOM   3195  N   LEU X 202      71.760  91.480  94.190  0.00  0.00            
ATOM   3196  HN  LEU X 202      72.200  92.210  94.710  0.00  0.00            
ATOM   3197  CA  LEU X 202      72.390  90.220  94.310  0.00  0.00            
ATOM   3198  HA  LEU X 202      72.370  89.700  93.360  0.00  0.00            
ATOM   3199  CB  LEU X 202      73.830  90.370  94.640  0.00  0.00            
ATOM   3200  HB1 LEU X 202      73.910  90.820  95.650  0.00  0.00            
ATOM   3201  HB2 LEU X 202      74.320  91.030  93.890  0.00  0.00            
ATOM   3202  CG  LEU X 202      74.740  89.100  94.680  0.00  0.00            
ATOM   3203  HG  LEU X 202      74.260  88.350  94.010  0.00  0.00            
ATOM   3204  CD1 LEU X 202      76.180  89.420  94.220  0.00  0.00            
ATOM   3205 HD11 LEU X 202      76.800  88.510  94.060  0.00  0.00            
ATOM   3206 HD12 LEU X 202      76.750  90.050  94.940  0.00  0.00            
ATOM   3207 HD13 LEU X 202      76.220  89.880  93.210  0.00  0.00            
ATOM   3208  CD2 LEU X 202      74.770  88.440  96.100  0.00  0.00            
ATOM   3209 HD21 LEU X 202      75.340  87.490  96.040  0.00  0.00            
ATOM   3210 HD22 LEU X 202      73.800  88.090  96.500  0.00  0.00            
ATOM   3211 HD23 LEU X 202      75.310  89.060  96.860  0.00  0.00            
ATOM   3212  C   LEU X 202      71.640  89.400  95.280  0.00  0.00            
ATOM   3213  O   LEU X 202      71.140  89.890  96.310  0.00  0.00            
ATOM   3214  N   VAL X 203      71.520  88.110  94.920  0.00  0.00            
ATOM   3215  HN  VAL X 203      71.910  87.840  94.040  0.00  0.00            
ATOM   3216  CA  VAL X 203      70.870  87.160  95.720  0.00  0.00            
ATOM   3217  HA  VAL X 203      70.630  87.650  96.650  0.00  0.00            
ATOM   3218  CB  VAL X 203      69.760  86.450  94.900  0.00  0.00            
ATOM   3219  HB  VAL X 203      70.090  85.900  93.990  0.00  0.00            
ATOM   3220  CG1 VAL X 203      69.010  85.500  95.840  0.00  0.00            
ATOM   3221 HG11 VAL X 203      69.680  84.710  96.240  0.00  0.00            
ATOM   3222 HG12 VAL X 203      68.260  84.900  95.270  0.00  0.00            
ATOM   3223 HG13 VAL X 203      68.550  86.140  96.620  0.00  0.00            
ATOM   3224  CG2 VAL X 203      68.750  87.490  94.470  0.00  0.00            
ATOM   3225 HG21 VAL X 203      69.210  88.150  93.710  0.00  0.00            
ATOM   3226 HG22 VAL X 203      68.390  88.070  95.350  0.00  0.00            
ATOM   3227 HG23 VAL X 203      67.830  87.020  94.070  0.00  0.00            
ATOM   3228  C   VAL X 203      71.880  86.050  96.040  0.00  0.00            
ATOM   3229  O   VAL X 203      72.600  85.650  95.160  0.00  0.00            
ATOM   3230  N   PRO X 204      71.930  85.440  97.270  0.00  0.00            
ATOM   3231  CD  PRO X 204      71.360  85.900  98.500  0.00  0.00            
ATOM   3232  HD1 PRO X 204      70.330  85.540  98.650  0.00  0.00            
ATOM   3233  HD2 PRO X 204      71.410  87.010  98.490  0.00  0.00            
ATOM   3234  CA  PRO X 204      72.720  84.170  97.530  0.00  0.00            
ATOM   3235  HA  PRO X 204      73.720  84.320  97.160  0.00  0.00            
ATOM   3236  CB  PRO X 204      72.680  83.970  99.020  0.00  0.00            
ATOM   3237  HB1 PRO X 204      73.670  83.640  99.400  0.00  0.00            
ATOM   3238  HB2 PRO X 204      71.930  83.240  99.380  0.00  0.00            
ATOM   3239  CG  PRO X 204      72.310  85.320  99.620  0.00  0.00            
ATOM   3240  HG1 PRO X 204      71.750  85.300 100.580  0.00  0.00            
ATOM   3241  HG2 PRO X 204      73.220  85.950  99.710  0.00  0.00            
ATOM   3242  C   PRO X 204      72.220  82.920  96.810  0.00  0.00            
ATOM   3243  O   PRO X 204      71.040  82.660  96.640  0.00  0.00            
ATOM   3244  N   ILE X 205      73.280  82.140  96.460  0.00  0.00            
ATOM   3245  HN  ILE X 205      74.200  82.190  96.830  0.00  0.00            
ATOM   3246  CA  ILE X 205      73.280  81.000  95.520  0.00  0.00            
ATOM   3247  HA  ILE X 205      73.100  81.350  94.520  0.00  0.00            
ATOM   3248  CB  ILE X 205      74.730  80.400  95.540  0.00  0.00            
ATOM   3249  HB  ILE X 205      75.100  80.110  96.550  0.00  0.00            
ATOM   3250  CG2 ILE X 205      74.910  79.060  94.770  0.00  0.00            
ATOM   3251 HG21 ILE X 205      74.480  79.110  93.750  0.00  0.00            
ATOM   3252 HG22 ILE X 205      74.320  78.260  95.280  0.00  0.00            
ATOM   3253 HG23 ILE X 205      75.940  78.650  94.780  0.00  0.00            
ATOM   3254  CG1 ILE X 205      75.830  81.380  95.030  0.00  0.00            
ATOM   3255 HG11 ILE X 205      76.700  80.780  94.700  0.00  0.00            
ATOM   3256 HG12 ILE X 205      76.160  82.070  95.830  0.00  0.00            
ATOM   3257  CD  ILE X 205      75.610  82.040  93.670  0.00  0.00            
ATOM   3258  HD1 ILE X 205      74.680  82.640  93.690  0.00  0.00            
ATOM   3259  HD2 ILE X 205      75.660  81.290  92.850  0.00  0.00            
ATOM   3260  HD3 ILE X 205      76.420  82.780  93.440  0.00  0.00            
ATOM   3261  C   ILE X 205      72.180  79.960  95.790  0.00  0.00            
ATOM   3262  O   ILE X 205      71.370  79.610  94.960  0.00  0.00            
ATOM   3263  N   GLU X 206      72.170  79.530  97.050  0.00  0.00            
ATOM   3264  HN  GLU X 206      72.860  79.890  97.680  0.00  0.00            
ATOM   3265  CA  GLU X 206      71.180  78.690  97.700  0.00  0.00            
ATOM   3266  HA  GLU X 206      71.170  77.680  97.330  0.00  0.00            
ATOM   3267  CB  GLU X 206      71.420  78.680  99.240  0.00  0.00            
ATOM   3268  HB1 GLU X 206      71.590  79.710  99.600  0.00  0.00            
ATOM   3269  HB2 GLU X 206      72.370  78.120  99.370  0.00  0.00            
ATOM   3270  CG  GLU X 206      70.400  77.850 100.090  0.00  0.00            
ATOM   3271  HG1 GLU X 206      70.290  76.860  99.610  0.00  0.00            
ATOM   3272  HG2 GLU X 206      69.390  78.310 100.000  0.00  0.00            
ATOM   3273  CD  GLU X 206      70.720  77.770 101.610  0.00  0.00            
ATOM   3274  OE1 GLU X 206      71.680  77.040 101.990  0.00  0.00            
ATOM   3275  OE2 GLU X 206      70.010  78.480 102.350  0.00  0.00            
ATOM   3276  C   GLU X 206      69.690  79.080  97.560  0.00  0.00            
ATOM   3277  O   GLU X 206      68.810  78.210  97.370  0.00  0.00            
ATOM   3278  N   SER X 207      69.320  80.400  97.520  0.00  0.00            
ATOM   3279  HN  SER X 207      70.040  81.090  97.530  0.00  0.00            
ATOM   3280  CA  SER X 207      67.960  80.880  97.360  0.00  0.00            
ATOM   3281  HA  SER X 207      67.420  80.320  98.100  0.00  0.00            
ATOM   3282  CB  SER X 207      67.920  82.390  97.580  0.00  0.00            
ATOM   3283  HB1 SER X 207      68.390  82.840  96.670  0.00  0.00            
ATOM   3284  HB2 SER X 207      68.570  82.750  98.410  0.00  0.00            
ATOM   3285  OG  SER X 207      66.610  82.850  97.620  0.00  0.00            
ATOM   3286  HG1 SER X 207      66.240  82.310  98.320  0.00  0.00            
ATOM   3287  C   SER X 207      67.320  80.610  96.010  0.00  0.00            
ATOM   3288  O   SER X 207      66.170  80.210  95.940  0.00  0.00            
ATOM   3289  N   ILE X 208      68.180  80.630  94.980  0.00  0.00            
ATOM   3290  HN  ILE X 208      69.130  80.890  95.130  0.00  0.00            
ATOM   3291  CA  ILE X 208      67.950  80.140  93.550  0.00  0.00            
ATOM   3292  HA  ILE X 208      67.040  80.640  93.240  0.00  0.00            
ATOM   3293  CB  ILE X 208      69.110  80.650  92.650  0.00  0.00            
ATOM   3294  HB  ILE X 208      69.960  80.010  92.970  0.00  0.00            
ATOM   3295  CG2 ILE X 208      68.830  80.340  91.140  0.00  0.00            
ATOM   3296 HG21 ILE X 208      68.640  79.260  90.990  0.00  0.00            
ATOM   3297 HG22 ILE X 208      69.610  80.770  90.470  0.00  0.00            
ATOM   3298 HG23 ILE X 208      67.840  80.810  90.940  0.00  0.00            
ATOM   3299  CG1 ILE X 208      69.440  82.110  92.890  0.00  0.00            
ATOM   3300 HG11 ILE X 208      70.160  82.260  92.060  0.00  0.00            
ATOM   3301 HG12 ILE X 208      69.960  82.340  93.840  0.00  0.00            
ATOM   3302  CD  ILE X 208      68.210  83.080  92.710  0.00  0.00            
ATOM   3303  HD1 ILE X 208      67.610  82.640  91.890  0.00  0.00            
ATOM   3304  HD2 ILE X 208      68.490  84.100  92.370  0.00  0.00            
ATOM   3305  HD3 ILE X 208      67.630  83.070  93.650  0.00  0.00            
ATOM   3306  C   ILE X 208      67.840  78.590  93.550  0.00  0.00            
ATOM   3307  O   ILE X 208      66.960  78.000  92.930  0.00  0.00            
ATOM   3308  N   GLU X 209      68.810  77.900  94.210  0.00  0.00            
ATOM   3309  HN  GLU X 209      69.550  78.340  94.710  0.00  0.00            
ATOM   3310  CA  GLU X 209      68.910  76.440  94.300  0.00  0.00            
ATOM   3311  HA  GLU X 209      68.990  76.030  93.310  0.00  0.00            
ATOM   3312  CB  GLU X 209      70.170  76.070  95.140  0.00  0.00            
ATOM   3313  HB1 GLU X 209      70.190  74.990  95.410  0.00  0.00            
ATOM   3314  HB2 GLU X 209      70.080  76.550  96.130  0.00  0.00            
ATOM   3315  CG  GLU X 209      71.440  76.350  94.400  0.00  0.00            
ATOM   3316  HG1 GLU X 209      72.320  76.420  95.080  0.00  0.00            
ATOM   3317  HG2 GLU X 209      71.430  77.310  93.850  0.00  0.00            
ATOM   3318  CD  GLU X 209      71.850  75.300  93.400  0.00  0.00            
ATOM   3319  OE1 GLU X 209      71.280  75.250  92.240  0.00  0.00            
ATOM   3320  OE2 GLU X 209      72.870  74.620  93.620  0.00  0.00            
ATOM   3321  C   GLU X 209      67.630  75.840  94.790  0.00  0.00            
ATOM   3322  O   GLU X 209      67.090  74.930  94.140  0.00  0.00            
ATOM   3323  N   ARG X 210      67.070  76.320  95.900  0.00  0.00            
ATOM   3324  HN  ARG X 210      67.530  77.070  96.380  0.00  0.00            
ATOM   3325  CA  ARG X 210      65.830  75.920  96.490  0.00  0.00            
ATOM   3326  HA  ARG X 210      65.930  74.870  96.730  0.00  0.00            
ATOM   3327  CB  ARG X 210      65.430  76.820  97.690  0.00  0.00            
ATOM   3328  HB1 ARG X 210      64.340  76.660  97.860  0.00  0.00            
ATOM   3329  HB2 ARG X 210      65.540  77.870  97.330  0.00  0.00            
ATOM   3330  CG  ARG X 210      66.210  76.620  99.010  0.00  0.00            
ATOM   3331  HG1 ARG X 210      65.800  77.240  99.830  0.00  0.00            
ATOM   3332  HG2 ARG X 210      67.250  76.940  98.780  0.00  0.00            
ATOM   3333  CD  ARG X 210      66.180  75.130  99.440  0.00  0.00            
ATOM   3334  HD1 ARG X 210      66.700  74.530  98.660  0.00  0.00            
ATOM   3335  HD2 ARG X 210      65.150  74.710  99.570  0.00  0.00            
ATOM   3336  NE  ARG X 210      66.960  75.060 100.750  0.00  0.00            
ATOM   3337  HE  ARG X 210      67.270  75.880 101.240  0.00  0.00            
ATOM   3338  CZ  ARG X 210      67.030  73.940 101.470  0.00  0.00            
ATOM   3339  NH1 ARG X 210      66.710  72.710 101.190  0.00  0.00            
ATOM   3340 HH11 ARG X 210      66.220  72.510 100.340  0.00  0.00            
ATOM   3341 HH12 ARG X 210      66.780  72.000 101.900  0.00  0.00            
ATOM   3342  NH2 ARG X 210      67.530  74.070 102.700  0.00  0.00            
ATOM   3343 HH21 ARG X 210      67.790  73.240 103.200  0.00  0.00            
ATOM   3344 HH22 ARG X 210      67.930  74.940 102.980  0.00  0.00            
ATOM   3345  C   ARG X 210      64.510  75.980  95.570  0.00  0.00            
ATOM   3346  O   ARG X 210      63.600  75.130  95.680  0.00  0.00            
ATOM   3347  N   ALA X 211      64.420  77.020  94.690  0.00  0.00            
ATOM   3348  HN  ALA X 211      64.900  77.880  94.780  0.00  0.00            
ATOM   3349  CA  ALA X 211      63.320  77.120  93.820  0.00  0.00            
ATOM   3350  HA  ALA X 211      62.370  76.700  94.130  0.00  0.00            
ATOM   3351  CB  ALA X 211      63.140  78.610  93.670  0.00  0.00            
ATOM   3352  HB1 ALA X 211      62.880  79.030  94.660  0.00  0.00            
ATOM   3353  HB2 ALA X 211      62.350  78.930  92.950  0.00  0.00            
ATOM   3354  HB3 ALA X 211      64.060  79.110  93.310  0.00  0.00            
ATOM   3355  C   ALA X 211      63.500  76.590  92.490  0.00  0.00            
ATOM   3356  O   ALA X 211      62.470  76.260  91.900  0.00  0.00            
ATOM   3357  N   SER X 212      64.660  76.500  91.920  0.00  0.00            
ATOM   3358  HN  SER X 212      65.490  76.820  92.370  0.00  0.00            
ATOM   3359  CA  SER X 212      64.680  76.290  90.460  0.00  0.00            
ATOM   3360  HA  SER X 212      63.950  75.540  90.200  0.00  0.00            
ATOM   3361  CB  SER X 212      64.390  77.590  89.680  0.00  0.00            
ATOM   3362  HB1 SER X 212      65.170  78.350  89.880  0.00  0.00            
ATOM   3363  HB2 SER X 212      63.520  78.140  90.100  0.00  0.00            
ATOM   3364  OG  SER X 212      64.090  77.310  88.270  0.00  0.00            
ATOM   3365  HG1 SER X 212      64.890  76.850  87.980  0.00  0.00            
ATOM   3366  C   SER X 212      66.070  75.820  89.890  0.00  0.00            
ATOM   3367  O   SER X 212      66.210  75.300  88.730  0.00  0.00            
ATOM   3368  N   GLY X 213      67.090  75.930  90.740  0.00  0.00            
ATOM   3369  HN  GLY X 213      66.830  76.250  91.640  0.00  0.00            
ATOM   3370  CA  GLY X 213      68.500  75.700  90.360  0.00  0.00            
ATOM   3371  HA1 GLY X 213      68.520  74.860  89.680  0.00  0.00            
ATOM   3372  HA2 GLY X 213      69.010  75.410  91.270  0.00  0.00            
ATOM   3373  C   GLY X 213      69.210  76.820  89.610  0.00  0.00            
ATOM   3374  O   GLY X 213      68.730  77.400  88.630  0.00  0.00            
ATOM   3375  N   LEU X 214      70.500  76.980  90.000  0.00  0.00            
ATOM   3376  HN  LEU X 214      70.850  76.370  90.700  0.00  0.00            
ATOM   3377  CA  LEU X 214      71.520  77.720  89.370  0.00  0.00            
ATOM   3378  HA  LEU X 214      71.050  78.600  88.960  0.00  0.00            
ATOM   3379  CB  LEU X 214      72.530  78.220  90.380  0.00  0.00            
ATOM   3380  HB1 LEU X 214      72.850  77.390  91.040  0.00  0.00            
ATOM   3381  HB2 LEU X 214      72.000  78.960  91.010  0.00  0.00            
ATOM   3382  CG  LEU X 214      73.790  78.850  89.780  0.00  0.00            
ATOM   3383  HG  LEU X 214      74.340  78.030  89.280  0.00  0.00            
ATOM   3384  CD1 LEU X 214      73.510  80.010  88.790  0.00  0.00            
ATOM   3385 HD11 LEU X 214      72.760  80.750  89.130  0.00  0.00            
ATOM   3386 HD12 LEU X 214      73.120  79.540  87.860  0.00  0.00            
ATOM   3387 HD13 LEU X 214      74.420  80.560  88.460  0.00  0.00            
ATOM   3388  CD2 LEU X 214      74.690  79.360  90.840  0.00  0.00            
ATOM   3389 HD21 LEU X 214      74.860  78.600  91.630  0.00  0.00            
ATOM   3390 HD22 LEU X 214      74.230  80.300  91.210  0.00  0.00            
ATOM   3391 HD23 LEU X 214      75.640  79.720  90.400  0.00  0.00            
ATOM   3392  C   LEU X 214      72.050  76.830  88.200  0.00  0.00            
ATOM   3393  OT1 LEU X 214      72.970  75.970  88.420  0.00  0.00            
ATOM   3394  OT2 LEU X 214      71.630  77.010  87.020  0.00  0.00            
ATOM   3395  N   GLU X 215      67.440  51.000  72.080  0.00  0.00            
ATOM   3396  HT1 GLU X 215      68.070  51.750  71.710  0.00  0.00            
ATOM   3397  HT2 GLU X 215      68.060  50.220  72.370  0.00  0.00            
ATOM   3398  HT3 GLU X 215      66.930  51.460  72.860  0.00  0.00            
ATOM   3399  CA  GLU X 215      66.410  50.630  71.070  0.00  0.00            
ATOM   3400  HA  GLU X 215      67.030  50.150  70.320  0.00  0.00            
ATOM   3401  CB  GLU X 215      65.460  49.590  71.680  0.00  0.00            
ATOM   3402  HB1 GLU X 215      64.740  49.420  70.850  0.00  0.00            
ATOM   3403  HB2 GLU X 215      64.850  50.130  72.430  0.00  0.00            
ATOM   3404  CG  GLU X 215      66.050  48.260  72.100  0.00  0.00            
ATOM   3405  HG1 GLU X 215      66.640  48.370  73.040  0.00  0.00            
ATOM   3406  HG2 GLU X 215      66.740  48.010  71.270  0.00  0.00            
ATOM   3407  CD  GLU X 215      65.030  47.260  72.300  0.00  0.00            
ATOM   3408  OE1 GLU X 215      64.930  46.300  71.480  0.00  0.00            
ATOM   3409  OE2 GLU X 215      64.420  47.310  73.420  0.00  0.00            
ATOM   3410  C   GLU X 215      65.590  51.740  70.440  0.00  0.00            
ATOM   3411  O   GLU X 215      65.210  52.660  71.120  0.00  0.00            
ATOM   3412  N   LEU X 216      65.360  51.630  69.160  0.00  0.00            
ATOM   3413  HN  LEU X 216      65.520  50.860  68.540  0.00  0.00            
ATOM   3414  CA  LEU X 216      64.840  52.720  68.420  0.00  0.00            
ATOM   3415  HA  LEU X 216      65.110  53.660  68.880  0.00  0.00            
ATOM   3416  CB  LEU X 216      65.550  52.880  67.070  0.00  0.00            
ATOM   3417  HB1 LEU X 216      65.020  53.410  66.250  0.00  0.00            
ATOM   3418  HB2 LEU X 216      65.740  51.880  66.640  0.00  0.00            
ATOM   3419  CG  LEU X 216      66.960  53.490  67.120  0.00  0.00            
ATOM   3420  HG  LEU X 216      67.440  53.150  68.060  0.00  0.00            
ATOM   3421  CD1 LEU X 216      67.850  52.910  66.050  0.00  0.00            
ATOM   3422 HD11 LEU X 216      67.720  51.810  66.150  0.00  0.00            
ATOM   3423 HD12 LEU X 216      68.880  53.320  66.090  0.00  0.00            
ATOM   3424 HD13 LEU X 216      67.490  53.270  65.060  0.00  0.00            
ATOM   3425  CD2 LEU X 216      66.940  55.010  67.090  0.00  0.00            
ATOM   3426 HD21 LEU X 216      66.360  55.430  67.940  0.00  0.00            
ATOM   3427 HD22 LEU X 216      66.470  55.530  66.230  0.00  0.00            
ATOM   3428 HD23 LEU X 216      67.980  55.380  66.990  0.00  0.00            
ATOM   3429  C   LEU X 216      63.340  52.630  68.220  0.00  0.00            
ATOM   3430  O   LEU X 216      62.780  51.510  68.190  0.00  0.00            
ATOM   3431  N   ALA X 217      62.680  53.790  68.060  0.00  0.00            
ATOM   3432  HN  ALA X 217      63.060  54.710  67.970  0.00  0.00            
ATOM   3433  CA  ALA X 217      61.230  54.010  68.040  0.00  0.00            
ATOM   3434  HA  ALA X 217      60.790  53.020  68.030  0.00  0.00            
ATOM   3435  CB  ALA X 217      60.820  54.890  69.210  0.00  0.00            
ATOM   3436  HB1 ALA X 217      61.400  55.830  69.360  0.00  0.00            
ATOM   3437  HB2 ALA X 217      61.060  54.380  70.160  0.00  0.00            
ATOM   3438  HB3 ALA X 217      59.730  55.030  69.340  0.00  0.00            
ATOM   3439  C   ALA X 217      60.960  54.570  66.690  0.00  0.00            
ATOM   3440  O   ALA X 217      61.910  55.010  66.010  0.00  0.00            
ATOM   3441  N   LYS X 218      59.680  54.570  66.260  0.00  0.00            
ATOM   3442  HN  LYS X 218      59.050  53.910  66.660  0.00  0.00            
ATOM   3443  CA  LYS X 218      59.210  55.220  65.050  0.00  0.00            
ATOM   3444  HA  LYS X 218      60.070  55.400  64.430  0.00  0.00            
ATOM   3445  CB  LYS X 218      58.350  54.180  64.260  0.00  0.00            
ATOM   3446  HB1 LYS X 218      58.970  53.300  64.020  0.00  0.00            
ATOM   3447  HB2 LYS X 218      58.110  54.610  63.270  0.00  0.00            
ATOM   3448  CG  LYS X 218      56.930  53.930  64.870  0.00  0.00            
ATOM   3449  HG1 LYS X 218      56.280  54.750  64.510  0.00  0.00            
ATOM   3450  HG2 LYS X 218      56.880  53.760  65.970  0.00  0.00            
ATOM   3451  CD  LYS X 218      56.320  52.620  64.210  0.00  0.00            
ATOM   3452  HD1 LYS X 218      57.140  51.880  64.330  0.00  0.00            
ATOM   3453  HD2 LYS X 218      56.100  52.880  63.160  0.00  0.00            
ATOM   3454  CE  LYS X 218      55.090  52.100  64.850  0.00  0.00            
ATOM   3455  HE1 LYS X 218      54.350  52.910  64.970  0.00  0.00            
ATOM   3456  HE2 LYS X 218      55.270  51.910  65.930  0.00  0.00            
ATOM   3457  NZ  LYS X 218      54.520  50.930  64.150  0.00  0.00            
ATOM   3458  HZ1 LYS X 218      55.250  50.190  64.270  0.00  0.00            
ATOM   3459  HZ2 LYS X 218      54.380  51.000  63.120  0.00  0.00            
ATOM   3460  HZ3 LYS X 218      53.690  50.500  64.600  0.00  0.00            
ATOM   3461  C   LYS X 218      58.440  56.560  65.180  0.00  0.00            
ATOM   3462  O   LYS X 218      57.830  57.100  64.240  0.00  0.00            
ATOM   3463  N   TYR X 219      58.470  57.050  66.390  0.00  0.00            
ATOM   3464  HN  TYR X 219      58.940  56.530  67.100  0.00  0.00            
ATOM   3465  CA  TYR X 219      57.960  58.360  66.900  0.00  0.00            
ATOM   3466  HA  TYR X 219      57.390  58.800  66.090  0.00  0.00            
ATOM   3467  CB  TYR X 219      57.120  58.110  68.140  0.00  0.00            
ATOM   3468  HB1 TYR X 219      56.640  59.050  68.490  0.00  0.00            
ATOM   3469  HB2 TYR X 219      57.640  57.660  69.010  0.00  0.00            
ATOM   3470  CG  TYR X 219      55.970  57.190  67.820  0.00  0.00            
ATOM   3471  CD1 TYR X 219      54.850  57.680  67.130  0.00  0.00            
ATOM   3472  HD1 TYR X 219      54.690  58.750  67.150  0.00  0.00            
ATOM   3473  CE1 TYR X 219      53.770  56.810  66.710  0.00  0.00            
ATOM   3474  HE1 TYR X 219      52.860  57.080  66.180  0.00  0.00            
ATOM   3475  CZ  TYR X 219      53.950  55.410  66.980  0.00  0.00            
ATOM   3476  OH  TYR X 219      52.950  54.590  66.340  0.00  0.00            
ATOM   3477  HH  TYR X 219      52.980  53.740  66.780  0.00  0.00            
ATOM   3478  CD2 TYR X 219      56.020  55.840  68.180  0.00  0.00            
ATOM   3479  HD2 TYR X 219      56.950  55.460  68.570  0.00  0.00            
ATOM   3480  CE2 TYR X 219      55.040  54.980  67.640  0.00  0.00            
ATOM   3481  HE2 TYR X 219      55.090  53.900  67.720  0.00  0.00            
ATOM   3482  C   TYR X 219      59.150  59.190  67.290  0.00  0.00            
ATOM   3483  O   TYR X 219      60.210  58.690  67.680  0.00  0.00            
ATOM   3484  N   GLY X 220      58.940  60.480  67.260  0.00  0.00            
ATOM   3485  HN  GLY X 220      58.120  60.890  66.870  0.00  0.00            
ATOM   3486  CA  GLY X 220      59.870  61.520  67.790  0.00  0.00            
ATOM   3487  HA1 GLY X 220      59.550  62.460  67.360  0.00  0.00            
ATOM   3488  HA2 GLY X 220      60.920  61.300  67.630  0.00  0.00            
ATOM   3489  C   GLY X 220      59.650  61.760  69.270  0.00  0.00            
ATOM   3490  O   GLY X 220      59.160  60.850  69.920  0.00  0.00            
ATOM   3491  N   LEU X 221      59.970  62.990  69.770  0.00  0.00            
ATOM   3492  HN  LEU X 221      60.190  63.790  69.210  0.00  0.00            
ATOM   3493  CA  LEU X 221      59.850  63.320  71.160  0.00  0.00            
ATOM   3494  HA  LEU X 221      59.450  62.510  71.740  0.00  0.00            
ATOM   3495  CB  LEU X 221      61.190  63.460  71.860  0.00  0.00            
ATOM   3496  HB1 LEU X 221      61.100  63.840  72.900  0.00  0.00            
ATOM   3497  HB2 LEU X 221      61.780  64.070  71.140  0.00  0.00            
ATOM   3498  CG  LEU X 221      62.100  62.180  71.960  0.00  0.00            
ATOM   3499  HG  LEU X 221      62.180  61.770  70.930  0.00  0.00            
ATOM   3500  CD1 LEU X 221      63.480  62.720  72.420  0.00  0.00            
ATOM   3501 HD11 LEU X 221      64.270  61.950  72.250  0.00  0.00            
ATOM   3502 HD12 LEU X 221      63.560  62.920  73.510  0.00  0.00            
ATOM   3503 HD13 LEU X 221      63.690  63.660  71.860  0.00  0.00            
ATOM   3504  CD2 LEU X 221      61.540  61.040  72.820  0.00  0.00            
ATOM   3505 HD21 LEU X 221      62.230  60.180  72.710  0.00  0.00            
ATOM   3506 HD22 LEU X 221      60.610  60.690  72.330  0.00  0.00            
ATOM   3507 HD23 LEU X 221      61.460  61.350  73.880  0.00  0.00            
ATOM   3508  C   LEU X 221      58.890  64.500  71.340  0.00  0.00            
ATOM   3509  O   LEU X 221      58.900  65.400  70.510  0.00  0.00            
ATOM   3510  N   PRO X 222      58.100  64.560  72.380  0.00  0.00            
ATOM   3511  CD  PRO X 222      57.580  63.490  73.090  0.00  0.00            
ATOM   3512  HD1 PRO X 222      58.350  63.320  73.880  0.00  0.00            
ATOM   3513  HD2 PRO X 222      57.330  62.600  72.470  0.00  0.00            
ATOM   3514  CA  PRO X 222      57.670  65.910  72.950  0.00  0.00            
ATOM   3515  HA  PRO X 222      57.100  66.450  72.220  0.00  0.00            
ATOM   3516  CB  PRO X 222      56.840  65.480  74.170  0.00  0.00            
ATOM   3517  HB1 PRO X 222      55.940  66.130  74.260  0.00  0.00            
ATOM   3518  HB2 PRO X 222      57.340  65.400  75.160  0.00  0.00            
ATOM   3519  CG  PRO X 222      56.390  63.960  73.990  0.00  0.00            
ATOM   3520  HG1 PRO X 222      56.490  63.410  74.940  0.00  0.00            
ATOM   3521  HG2 PRO X 222      55.420  63.890  73.460  0.00  0.00            
ATOM   3522  C   PRO X 222      58.900  66.770  73.330  0.00  0.00            
ATOM   3523  O   PRO X 222      60.040  66.340  73.110  0.00  0.00            
ATOM   3524  N   GLY X 223      58.700  67.980  73.860  0.00  0.00            
ATOM   3525  HN  GLY X 223      57.760  68.230  74.040  0.00  0.00            
ATOM   3526  CA  GLY X 223      59.740  68.980  74.300  0.00  0.00            
ATOM   3527  HA1 GLY X 223      59.260  69.760  74.860  0.00  0.00            
ATOM   3528  HA2 GLY X 223      60.190  69.400  73.420  0.00  0.00            
ATOM   3529  C   GLY X 223      60.820  68.490  75.220  0.00  0.00            
ATOM   3530  O   GLY X 223      60.520  67.900  76.260  0.00  0.00            
ATOM   3531  N   LEU X 224      62.030  68.690  74.820  0.00  0.00            
ATOM   3532  HN  LEU X 224      62.220  68.970  73.880  0.00  0.00            
ATOM   3533  CA  LEU X 224      63.180  68.270  75.620  0.00  0.00            
ATOM   3534  HA  LEU X 224      63.030  67.300  76.070  0.00  0.00            
ATOM   3535  CB  LEU X 224      64.470  68.090  74.850  0.00  0.00            
ATOM   3536  HB1 LEU X 224      65.090  67.400  75.480  0.00  0.00            
ATOM   3537  HB2 LEU X 224      65.100  68.990  74.690  0.00  0.00            
ATOM   3538  CG  LEU X 224      64.350  67.500  73.390  0.00  0.00            
ATOM   3539  HG  LEU X 224      63.590  68.120  72.870  0.00  0.00            
ATOM   3540  CD1 LEU X 224      65.700  67.510  72.470  0.00  0.00            
ATOM   3541 HD11 LEU X 224      66.090  68.520  72.240  0.00  0.00            
ATOM   3542 HD12 LEU X 224      65.540  67.140  71.440  0.00  0.00            
ATOM   3543 HD13 LEU X 224      66.440  66.840  72.970  0.00  0.00            
ATOM   3544  CD2 LEU X 224      63.660  66.120  73.400  0.00  0.00            
ATOM   3545 HD21 LEU X 224      62.590  66.160  73.710  0.00  0.00            
ATOM   3546 HD22 LEU X 224      64.210  65.470  74.100  0.00  0.00            
ATOM   3547 HD23 LEU X 224      63.620  65.710  72.370  0.00  0.00            
ATOM   3548  C   LEU X 224      63.460  69.230  76.810  0.00  0.00            
ATOM   3549  O   LEU X 224      63.680  70.420  76.690  0.00  0.00            
ATOM   3550  N   ALA X 225      63.470  68.630  78.050  0.00  0.00            
ATOM   3551  HN  ALA X 225      63.260  67.670  78.220  0.00  0.00            
ATOM   3552  CA  ALA X 225      64.000  69.280  79.260  0.00  0.00            
ATOM   3553  HA  ALA X 225      64.080  70.340  79.110  0.00  0.00            
ATOM   3554  CB  ALA X 225      62.830  68.970  80.350  0.00  0.00            
ATOM   3555  HB1 ALA X 225      63.040  69.470  81.320  0.00  0.00            
ATOM   3556  HB2 ALA X 225      62.760  67.880  80.540  0.00  0.00            
ATOM   3557  HB3 ALA X 225      61.880  69.400  79.970  0.00  0.00            
ATOM   3558  C   ALA X 225      65.310  68.590  79.690  0.00  0.00            
ATOM   3559  O   ALA X 225      66.380  68.830  79.210  0.00  0.00            
ATOM   3560  N   GLN X 226      65.190  67.530  80.490  0.00  0.00            
ATOM   3561  HN  GLN X 226      64.280  67.350  80.860  0.00  0.00            
ATOM   3562  CA  GLN X 226      66.290  66.670  80.830  0.00  0.00            
ATOM   3563  HA  GLN X 226      67.160  66.840  80.220  0.00  0.00            
ATOM   3564  CB  GLN X 226      66.670  66.790  82.280  0.00  0.00            
ATOM   3565  HB1 GLN X 226      67.610  66.230  82.480  0.00  0.00            
ATOM   3566  HB2 GLN X 226      65.970  66.340  83.010  0.00  0.00            
ATOM   3567  CG  GLN X 226      67.050  68.210  82.680  0.00  0.00            
ATOM   3568  HG1 GLN X 226      66.160  68.880  82.610  0.00  0.00            
ATOM   3569  HG2 GLN X 226      67.760  68.610  81.920  0.00  0.00            
ATOM   3570  CD  GLN X 226      67.690  68.350  84.040  0.00  0.00            
ATOM   3571  OE1 GLN X 226      67.380  67.470  84.860  0.00  0.00            
ATOM   3572  NE2 GLN X 226      68.510  69.380  84.240  0.00  0.00            
ATOM   3573 HE21 GLN X 226      68.840  69.590  85.170  0.00  0.00            
ATOM   3574 HE22 GLN X 226      68.860  70.000  83.540  0.00  0.00            
ATOM   3575  C   GLN X 226      65.640  65.270  80.660  0.00  0.00            
ATOM   3576  O   GLN X 226      64.450  65.090  80.900  0.00  0.00            
ATOM   3577  N   LEU X 227      66.320  64.190  80.220  0.00  0.00            
ATOM   3578  HN  LEU X 227      67.310  64.310  80.200  0.00  0.00            
ATOM   3579  CA  LEU X 227      65.710  62.950  79.820  0.00  0.00            
ATOM   3580  HA  LEU X 227      64.700  62.980  80.200  0.00  0.00            
ATOM   3581  CB  LEU X 227      65.590  62.840  78.240  0.00  0.00            
ATOM   3582  HB1 LEU X 227      65.080  61.870  78.040  0.00  0.00            
ATOM   3583  HB2 LEU X 227      66.580  62.650  77.770  0.00  0.00            
ATOM   3584  CG  LEU X 227      64.880  63.930  77.380  0.00  0.00            
ATOM   3585  HG  LEU X 227      64.390  64.650  78.080  0.00  0.00            
ATOM   3586  CD1 LEU X 227      65.950  64.700  76.550  0.00  0.00            
ATOM   3587 HD11 LEU X 227      65.560  65.640  76.110  0.00  0.00            
ATOM   3588 HD12 LEU X 227      66.460  64.010  75.840  0.00  0.00            
ATOM   3589 HD13 LEU X 227      66.650  65.120  77.300  0.00  0.00            
ATOM   3590  CD2 LEU X 227      63.730  63.370  76.560  0.00  0.00            
ATOM   3591 HD21 LEU X 227      63.230  64.080  75.860  0.00  0.00            
ATOM   3592 HD22 LEU X 227      62.930  63.010  77.240  0.00  0.00            
ATOM   3593 HD23 LEU X 227      64.020  62.490  75.940  0.00  0.00            
ATOM   3594  C   LEU X 227      66.520  61.790  80.460  0.00  0.00            
ATOM   3595  O   LEU X 227      67.740  61.730  80.420  0.00  0.00            
ATOM   3596  N   LYS X 228      65.780  60.810  80.910  0.00  0.00            
ATOM   3597  HN  LYS X 228      64.790  60.920  80.850  0.00  0.00            
ATOM   3598  CA  LYS X 228      66.090  59.550  81.590  0.00  0.00            
ATOM   3599  HA  LYS X 228      67.160  59.380  81.580  0.00  0.00            
ATOM   3600  CB  LYS X 228      65.670  59.650  83.110  0.00  0.00            
ATOM   3601  HB1 LYS X 228      65.460  58.630  83.500  0.00  0.00            
ATOM   3602  HB2 LYS X 228      64.650  60.090  83.000  0.00  0.00            
ATOM   3603  CG  LYS X 228      66.680  60.470  84.030  0.00  0.00            
ATOM   3604  HG1 LYS X 228      67.660  60.180  83.620  0.00  0.00            
ATOM   3605  HG2 LYS X 228      66.550  60.140  85.090  0.00  0.00            
ATOM   3606  CD  LYS X 228      66.680  61.990  84.030  0.00  0.00            
ATOM   3607  HD1 LYS X 228      65.650  62.270  84.350  0.00  0.00            
ATOM   3608  HD2 LYS X 228      66.830  62.360  83.000  0.00  0.00            
ATOM   3609  CE  LYS X 228      67.760  62.640  84.890  0.00  0.00            
ATOM   3610  HE1 LYS X 228      67.760  63.690  84.530  0.00  0.00            
ATOM   3611  HE2 LYS X 228      68.790  62.290  84.680  0.00  0.00            
ATOM   3612  NZ  LYS X 228      67.480  62.570  86.350  0.00  0.00            
ATOM   3613  HZ1 LYS X 228      68.030  61.880  86.910  0.00  0.00            
ATOM   3614  HZ2 LYS X 228      66.470  62.410  86.540  0.00  0.00            
ATOM   3615  HZ3 LYS X 228      67.660  63.490  86.810  0.00  0.00            
ATOM   3616  C   LYS X 228      65.440  58.360  80.910  0.00  0.00            
ATOM   3617  O   LYS X 228      64.310  58.410  80.400  0.00  0.00            
ATOM   3618  N   SER X 229      66.040  57.200  80.940  0.00  0.00            
ATOM   3619  HN  SER X 229      66.930  57.010  81.340  0.00  0.00            
ATOM   3620  CA  SER X 229      65.440  56.070  80.210  0.00  0.00            
ATOM   3621  HA  SER X 229      64.380  56.130  80.000  0.00  0.00            
ATOM   3622  CB  SER X 229      66.060  55.770  78.770  0.00  0.00            
ATOM   3623  HB1 SER X 229      65.800  56.670  78.180  0.00  0.00            
ATOM   3624  HB2 SER X 229      65.390  55.010  78.320  0.00  0.00            
ATOM   3625  OG  SER X 229      67.450  55.280  78.740  0.00  0.00            
ATOM   3626  HG1 SER X 229      67.440  54.350  78.500  0.00  0.00            
ATOM   3627  C   SER X 229      65.580  54.720  80.930  0.00  0.00            
ATOM   3628  O   SER X 229      66.510  54.510  81.790  0.00  0.00            
ATOM   3629  N   ARG X 230      64.650  53.830  80.760  0.00  0.00            
ATOM   3630  HN  ARG X 230      63.900  53.940  80.110  0.00  0.00            
ATOM   3631  CA  ARG X 230      64.780  52.440  81.260  0.00  0.00            
ATOM   3632  HA  ARG X 230      65.800  52.090  81.340  0.00  0.00            
ATOM   3633  CB  ARG X 230      63.870  51.980  82.490  0.00  0.00            
ATOM   3634  HB1 ARG X 230      63.800  50.880  82.600  0.00  0.00            
ATOM   3635  HB2 ARG X 230      62.850  52.360  82.260  0.00  0.00            
ATOM   3636  CG  ARG X 230      64.240  52.760  83.790  0.00  0.00            
ATOM   3637  HG1 ARG X 230      63.610  52.440  84.640  0.00  0.00            
ATOM   3638  HG2 ARG X 230      64.070  53.850  83.710  0.00  0.00            
ATOM   3639  CD  ARG X 230      65.650  52.370  84.220  0.00  0.00            
ATOM   3640  HD1 ARG X 230      66.420  52.640  83.460  0.00  0.00            
ATOM   3641  HD2 ARG X 230      65.800  51.280  84.400  0.00  0.00            
ATOM   3642  NE  ARG X 230      66.020  53.010  85.550  0.00  0.00            
ATOM   3643  HE  ARG X 230      65.900  52.480  86.390  0.00  0.00            
ATOM   3644  CZ  ARG X 230      66.290  54.250  85.750  0.00  0.00            
ATOM   3645  NH1 ARG X 230      66.410  55.080  84.750  0.00  0.00            
ATOM   3646 HH11 ARG X 230      66.230  54.710  83.840  0.00  0.00            
ATOM   3647 HH12 ARG X 230      67.020  55.860  84.860  0.00  0.00            
ATOM   3648  NH2 ARG X 230      66.570  54.870  86.870  0.00  0.00            
ATOM   3649 HH21 ARG X 230      66.920  54.350  87.650  0.00  0.00            
ATOM   3650 HH22 ARG X 230      66.750  55.860  86.850  0.00  0.00            
ATOM   3651  C   ARG X 230      64.260  51.760  79.970  0.00  0.00            
ATOM   3652  O   ARG X 230      63.780  52.400  79.040  0.00  0.00            
ATOM   3653  N   GLU X 231      64.310  50.410  79.850  0.00  0.00            
ATOM   3654  HN  GLU X 231      64.640  49.810  80.580  0.00  0.00            
ATOM   3655  CA  GLU X 231      64.010  49.660  78.630  0.00  0.00            
ATOM   3656  HA  GLU X 231      64.590  50.140  77.850  0.00  0.00            
ATOM   3657  CB  GLU X 231      64.330  48.100  78.680  0.00  0.00            
ATOM   3658  HB1 GLU X 231      64.260  47.750  77.630  0.00  0.00            
ATOM   3659  HB2 GLU X 231      63.510  47.600  79.230  0.00  0.00            
ATOM   3660  CG  GLU X 231      65.760  47.810  79.180  0.00  0.00            
ATOM   3661  HG1 GLU X 231      66.540  48.460  78.720  0.00  0.00            
ATOM   3662  HG2 GLU X 231      66.010  46.750  78.960  0.00  0.00            
ATOM   3663  CD  GLU X 231      66.060  47.960  80.680  0.00  0.00            
ATOM   3664  OE1 GLU X 231      67.190  47.730  81.070  0.00  0.00            
ATOM   3665  OE2 GLU X 231      65.080  48.260  81.370  0.00  0.00            
ATOM   3666  C   GLU X 231      62.540  49.820  78.180  0.00  0.00            
ATOM   3667  O   GLU X 231      62.220  50.090  77.060  0.00  0.00            
ATOM   3668  N   SER X 232      61.610  49.980  79.150  0.00  0.00            
ATOM   3669  HN  SER X 232      61.760  49.780  80.110  0.00  0.00            
ATOM   3670  CA  SER X 232      60.240  50.080  78.810  0.00  0.00            
ATOM   3671  HA  SER X 232      59.970  49.570  77.900  0.00  0.00            
ATOM   3672  CB  SER X 232      59.310  49.560  79.990  0.00  0.00            
ATOM   3673  HB1 SER X 232      58.230  49.630  79.740  0.00  0.00            
ATOM   3674  HB2 SER X 232      59.560  50.140  80.900  0.00  0.00            
ATOM   3675  OG  SER X 232      59.440  48.150  80.100  0.00  0.00            
ATOM   3676  HG1 SER X 232      60.350  47.950  80.340  0.00  0.00            
ATOM   3677  C   SER X 232      59.780  51.540  78.640  0.00  0.00            
ATOM   3678  O   SER X 232      58.590  51.740  78.390  0.00  0.00            
ATOM   3679  N   TYR X 233      60.630  52.570  78.890  0.00  0.00            
ATOM   3680  HN  TYR X 233      61.580  52.370  79.110  0.00  0.00            
ATOM   3681  CA  TYR X 233      60.230  54.020  78.740  0.00  0.00            
ATOM   3682  HA  TYR X 233      59.660  54.150  77.830  0.00  0.00            
ATOM   3683  CB  TYR X 233      59.290  54.500  79.920  0.00  0.00            
ATOM   3684  HB1 TYR X 233      58.390  53.860  79.990  0.00  0.00            
ATOM   3685  HB2 TYR X 233      58.880  55.520  79.780  0.00  0.00            
ATOM   3686  CG  TYR X 233      59.990  54.360  81.260  0.00  0.00            
ATOM   3687  CD1 TYR X 233      60.670  55.460  81.870  0.00  0.00            
ATOM   3688  HD1 TYR X 233      60.820  56.330  81.250  0.00  0.00            
ATOM   3689  CE1 TYR X 233      61.150  55.440  83.220  0.00  0.00            
ATOM   3690  HE1 TYR X 233      61.530  56.390  83.580  0.00  0.00            
ATOM   3691  CZ  TYR X 233      61.090  54.270  83.960  0.00  0.00            
ATOM   3692  OH  TYR X 233      61.610  54.340  85.270  0.00  0.00            
ATOM   3693  HH  TYR X 233      61.120  53.650  85.730  0.00  0.00            
ATOM   3694  CD2 TYR X 233      59.880  53.180  82.090  0.00  0.00            
ATOM   3695  HD2 TYR X 233      59.220  52.390  81.770  0.00  0.00            
ATOM   3696  CE2 TYR X 233      60.490  53.090  83.380  0.00  0.00            
ATOM   3697  HE2 TYR X 233      60.480  52.170  83.950  0.00  0.00            
ATOM   3698  C   TYR X 233      61.480  54.940  78.630  0.00  0.00            
ATOM   3699  O   TYR X 233      62.620  54.670  79.040  0.00  0.00            
ATOM   3700  N   VAL X 234      61.200  56.120  78.050  0.00  0.00            
ATOM   3701  HN  VAL X 234      60.370  56.250  77.510  0.00  0.00            
ATOM   3702  CA  VAL X 234      62.090  57.220  77.990  0.00  0.00            
ATOM   3703  HA  VAL X 234      63.020  57.050  78.500  0.00  0.00            
ATOM   3704  CB  VAL X 234      62.300  57.660  76.580  0.00  0.00            
ATOM   3705  HB  VAL X 234      61.330  57.660  76.050  0.00  0.00            
ATOM   3706  CG1 VAL X 234      62.990  59.030  76.740  0.00  0.00            
ATOM   3707 HG11 VAL X 234      63.570  59.280  75.830  0.00  0.00            
ATOM   3708 HG12 VAL X 234      63.640  58.940  77.640  0.00  0.00            
ATOM   3709 HG13 VAL X 234      62.220  59.810  76.930  0.00  0.00            
ATOM   3710  CG2 VAL X 234      63.050  56.440  75.810  0.00  0.00            
ATOM   3711 HG21 VAL X 234      63.910  55.990  76.330  0.00  0.00            
ATOM   3712 HG22 VAL X 234      63.550  56.830  74.900  0.00  0.00            
ATOM   3713 HG23 VAL X 234      62.270  55.700  75.530  0.00  0.00            
ATOM   3714  C   VAL X 234      61.230  58.260  78.720  0.00  0.00            
ATOM   3715  O   VAL X 234      60.090  58.580  78.420  0.00  0.00            
ATOM   3716  N   LEU X 235      61.750  58.830  79.840  0.00  0.00            
ATOM   3717  HN  LEU X 235      62.710  58.750  80.080  0.00  0.00            
ATOM   3718  CA  LEU X 235      61.070  59.740  80.640  0.00  0.00            
ATOM   3719  HA  LEU X 235      60.190  60.050  80.110  0.00  0.00            
ATOM   3720  CB  LEU X 235      60.700  59.160  82.050  0.00  0.00            
ATOM   3721  HB1 LEU X 235      61.630  58.660  82.390  0.00  0.00            
ATOM   3722  HB2 LEU X 235      59.820  58.490  81.970  0.00  0.00            
ATOM   3723  CG  LEU X 235      60.160  60.130  83.170  0.00  0.00            
ATOM   3724  HG  LEU X 235      59.560  60.920  82.680  0.00  0.00            
ATOM   3725  CD1 LEU X 235      59.110  59.390  84.040  0.00  0.00            
ATOM   3726 HD11 LEU X 235      58.210  59.040  83.480  0.00  0.00            
ATOM   3727 HD12 LEU X 235      58.840  60.090  84.850  0.00  0.00            
ATOM   3728 HD13 LEU X 235      59.480  58.420  84.440  0.00  0.00            
ATOM   3729  CD2 LEU X 235      61.340  60.560  84.010  0.00  0.00            
ATOM   3730 HD21 LEU X 235      60.960  61.140  84.880  0.00  0.00            
ATOM   3731 HD22 LEU X 235      62.120  61.130  83.480  0.00  0.00            
ATOM   3732 HD23 LEU X 235      61.740  59.600  84.390  0.00  0.00            
ATOM   3733  C   LEU X 235      61.810  61.020  80.780  0.00  0.00            
ATOM   3734  O   LEU X 235      63.060  61.090  80.900  0.00  0.00            
ATOM   3735  N   CYS X 236      61.020  62.070  80.670  0.00  0.00            
ATOM   3736  HN  CYS X 236      60.030  62.110  80.590  0.00  0.00            
ATOM   3737  CA  CYS X 236      61.510  63.430  80.650  0.00  0.00            
ATOM   3738  HA  CYS X 236      62.590  63.390  80.620  0.00  0.00            
ATOM   3739  CB  CYS X 236      60.950  64.170  79.450  0.00  0.00            
ATOM   3740  HB1 CYS X 236      59.880  64.400  79.640  0.00  0.00            
ATOM   3741  HB2 CYS X 236      60.960  63.490  78.570  0.00  0.00            
ATOM   3742  SG  CYS X 236      61.810  65.740  78.920  0.00  0.00            
ATOM   3743  HG1 CYS X 236      60.650  66.120  78.400  0.00  0.00            
ATOM   3744  C   CYS X 236      61.140  64.150  81.930  0.00  0.00            
ATOM   3745  O   CYS X 236      60.040  63.940  82.470  0.00  0.00            
ATOM   3746  N   TYR X 237      62.080  64.950  82.420  0.00  0.00            
ATOM   3747  HN  TYR X 237      62.910  65.090  81.900  0.00  0.00            
ATOM   3748  CA  TYR X 237      62.130  65.480  83.700  0.00  0.00            
ATOM   3749  HA  TYR X 237      61.140  65.370  84.130  0.00  0.00            
ATOM   3750  CB  TYR X 237      62.990  64.590  84.620  0.00  0.00            
ATOM   3751  HB1 TYR X 237      63.860  64.380  83.960  0.00  0.00            
ATOM   3752  HB2 TYR X 237      62.530  63.630  84.920  0.00  0.00            
ATOM   3753  CG  TYR X 237      63.460  65.170  85.960  0.00  0.00            
ATOM   3754  CD1 TYR X 237      62.840  64.770  87.120  0.00  0.00            
ATOM   3755  HD1 TYR X 237      61.920  64.210  86.990  0.00  0.00            
ATOM   3756  CE1 TYR X 237      63.300  65.190  88.410  0.00  0.00            
ATOM   3757  HE1 TYR X 237      62.800  64.840  89.310  0.00  0.00            
ATOM   3758  CZ  TYR X 237      64.480  65.920  88.460  0.00  0.00            
ATOM   3759  OH  TYR X 237      65.130  66.350  89.640  0.00  0.00            
ATOM   3760  HH  TYR X 237      65.900  66.890  89.430  0.00  0.00            
ATOM   3761  CD2 TYR X 237      64.580  65.970  86.040  0.00  0.00            
ATOM   3762  HD2 TYR X 237      65.040  66.250  85.100  0.00  0.00            
ATOM   3763  CE2 TYR X 237      65.080  66.330  87.260  0.00  0.00            
ATOM   3764  HE2 TYR X 237      65.980  66.920  87.210  0.00  0.00            
ATOM   3765  C   TYR X 237      62.310  66.990  83.740  0.00  0.00            
ATOM   3766  O   TYR X 237      63.020  67.460  82.880  0.00  0.00            
ATOM   3767  N   ASP X 238      61.610  67.700  84.640  0.00  0.00            
ATOM   3768  HN  ASP X 238      61.040  67.170  85.260  0.00  0.00            
ATOM   3769  CA  ASP X 238      61.760  69.110  84.910  0.00  0.00            
ATOM   3770  HA  ASP X 238      62.470  69.490  84.180  0.00  0.00            
ATOM   3771  CB  ASP X 238      60.380  69.840  84.880  0.00  0.00            
ATOM   3772  HB1 ASP X 238      59.770  69.320  85.650  0.00  0.00            
ATOM   3773  HB2 ASP X 238      59.870  69.870  83.890  0.00  0.00            
ATOM   3774  CG  ASP X 238      60.480  71.320  85.280  0.00  0.00            
ATOM   3775  OD1 ASP X 238      59.630  71.800  86.060  0.00  0.00            
ATOM   3776  OD2 ASP X 238      61.360  72.000  84.670  0.00  0.00            
ATOM   3777  C   ASP X 238      62.450  69.280  86.310  0.00  0.00            
ATOM   3778  O   ASP X 238      61.880  68.940  87.410  0.00  0.00            
ATOM   3779  N   PRO X 239      63.620  69.850  86.480  0.00  0.00            
ATOM   3780  CD  PRO X 239      64.610  70.020  85.400  0.00  0.00            
ATOM   3781  HD1 PRO X 239      64.160  70.620  84.580  0.00  0.00            
ATOM   3782  HD2 PRO X 239      65.070  69.050  85.110  0.00  0.00            
ATOM   3783  CA  PRO X 239      64.140  70.090  87.830  0.00  0.00            
ATOM   3784  HA  PRO X 239      63.990  69.240  88.480  0.00  0.00            
ATOM   3785  CB  PRO X 239      65.680  70.240  87.540  0.00  0.00            
ATOM   3786  HB1 PRO X 239      66.020  69.200  87.670  0.00  0.00            
ATOM   3787  HB2 PRO X 239      66.170  70.860  88.320  0.00  0.00            
ATOM   3788  CG  PRO X 239      65.640  70.880  86.140  0.00  0.00            
ATOM   3789  HG1 PRO X 239      65.290  71.940  86.180  0.00  0.00            
ATOM   3790  HG2 PRO X 239      66.630  70.870  85.620  0.00  0.00            
ATOM   3791  C   PRO X 239      63.480  71.280  88.520  0.00  0.00            
ATOM   3792  O   PRO X 239      63.760  71.450  89.680  0.00  0.00            
ATOM   3793  N   ARG X 240      62.510  72.000  87.860  0.00  0.00            
ATOM   3794  HN  ARG X 240      62.310  71.890  86.890  0.00  0.00            
ATOM   3795  CA  ARG X 240      61.920  73.250  88.350  0.00  0.00            
ATOM   3796  HA  ARG X 240      62.620  73.740  89.010  0.00  0.00            
ATOM   3797  CB  ARG X 240      61.820  74.240  87.190  0.00  0.00            
ATOM   3798  HB1 ARG X 240      61.460  75.250  87.500  0.00  0.00            
ATOM   3799  HB2 ARG X 240      61.140  73.880  86.390  0.00  0.00            
ATOM   3800  CG  ARG X 240      63.100  74.450  86.360  0.00  0.00            
ATOM   3801  HG1 ARG X 240      63.650  73.560  85.980  0.00  0.00            
ATOM   3802  HG2 ARG X 240      63.820  74.840  87.120  0.00  0.00            
ATOM   3803  CD  ARG X 240      62.910  75.490  85.330  0.00  0.00            
ATOM   3804  HD1 ARG X 240      63.860  75.730  84.810  0.00  0.00            
ATOM   3805  HD2 ARG X 240      62.370  76.380  85.730  0.00  0.00            
ATOM   3806  NE  ARG X 240      62.020  74.820  84.320  0.00  0.00            
ATOM   3807  HE  ARG X 240      61.780  73.850  84.270  0.00  0.00            
ATOM   3808  CZ  ARG X 240      61.470  75.490  83.340  0.00  0.00            
ATOM   3809  NH1 ARG X 240      61.410  76.820  83.240  0.00  0.00            
ATOM   3810 HH11 ARG X 240      61.150  77.260  82.380  0.00  0.00            
ATOM   3811 HH12 ARG X 240      61.970  77.350  83.880  0.00  0.00            
ATOM   3812  NH2 ARG X 240      60.860  74.700  82.430  0.00  0.00            
ATOM   3813 HH21 ARG X 240      61.190  73.780  82.240  0.00  0.00            
ATOM   3814 HH22 ARG X 240      60.560  75.230  81.640  0.00  0.00            
ATOM   3815  C   ARG X 240      60.680  72.830  89.140  0.00  0.00            
ATOM   3816  O   ARG X 240      60.400  73.320  90.290  0.00  0.00            
ATOM   3817  N   THR X 241      59.810  71.920  88.670  0.00  0.00            
ATOM   3818  HN  THR X 241      59.950  71.710  87.710  0.00  0.00            
ATOM   3819  CA  THR X 241      58.720  71.290  89.380  0.00  0.00            
ATOM   3820  HA  THR X 241      58.440  72.050  90.100  0.00  0.00            
ATOM   3821  CB  THR X 241      57.540  70.890  88.540  0.00  0.00            
ATOM   3822  HB  THR X 241      56.690  70.450  89.100  0.00  0.00            
ATOM   3823  OG1 THR X 241      57.870  70.100  87.410  0.00  0.00            
ATOM   3824  HG1 THR X 241      58.490  70.660  86.940  0.00  0.00            
ATOM   3825  CG2 THR X 241      56.930  72.180  87.900  0.00  0.00            
ATOM   3826 HG21 THR X 241      57.580  72.700  87.170  0.00  0.00            
ATOM   3827 HG22 THR X 241      56.630  73.010  88.580  0.00  0.00            
ATOM   3828 HG23 THR X 241      56.000  71.940  87.340  0.00  0.00            
ATOM   3829  C   THR X 241      59.160  70.100  90.260  0.00  0.00            
ATOM   3830  O   THR X 241      58.390  69.620  91.110  0.00  0.00            
ATOM   3831  N   ARG X 242      60.390  69.660  89.970  0.00  0.00            
ATOM   3832  HN  ARG X 242      60.970  70.270  89.430  0.00  0.00            
ATOM   3833  CA  ARG X 242      61.010  68.560  90.660  0.00  0.00            
ATOM   3834  HA  ARG X 242      62.000  68.510  90.220  0.00  0.00            
ATOM   3835  CB  ARG X 242      61.280  68.700  92.150  0.00  0.00            
ATOM   3836  HB1 ARG X 242      61.690  67.760  92.560  0.00  0.00            
ATOM   3837  HB2 ARG X 242      60.290  68.840  92.650  0.00  0.00            
ATOM   3838  CG  ARG X 242      62.290  69.780  92.560  0.00  0.00            
ATOM   3839  HG1 ARG X 242      63.220  69.620  91.980  0.00  0.00            
ATOM   3840  HG2 ARG X 242      62.500  69.510  93.620  0.00  0.00            
ATOM   3841  CD  ARG X 242      61.820  71.250  92.340  0.00  0.00            
ATOM   3842  HD1 ARG X 242      60.770  71.360  92.670  0.00  0.00            
ATOM   3843  HD2 ARG X 242      61.950  71.480  91.260  0.00  0.00            
ATOM   3844  NE  ARG X 242      62.610  72.100  93.310  0.00  0.00            
ATOM   3845  HE  ARG X 242      62.110  72.520  94.060  0.00  0.00            
ATOM   3846  CZ  ARG X 242      63.940  72.380  93.190  0.00  0.00            
ATOM   3847  NH1 ARG X 242      64.700  72.090  92.140  0.00  0.00            
ATOM   3848 HH11 ARG X 242      65.650  72.410  92.190  0.00  0.00            
ATOM   3849 HH12 ARG X 242      64.310  71.690  91.310  0.00  0.00            
ATOM   3850  NH2 ARG X 242      64.420  72.990  94.240  0.00  0.00            
ATOM   3851 HH21 ARG X 242      63.760  73.290  94.920  0.00  0.00            
ATOM   3852 HH22 ARG X 242      65.390  73.230  94.320  0.00  0.00            
ATOM   3853  C   ARG X 242      60.230  67.260  90.350  0.00  0.00            
ATOM   3854  O   ARG X 242      59.590  66.730  91.250  0.00  0.00            
ATOM   3855  N   GLY X 243      60.280  66.800  89.080  0.00  0.00            
ATOM   3856  HN  GLY X 243      60.860  67.250  88.410  0.00  0.00            
ATOM   3857  CA  GLY X 243      59.100  65.990  88.660  0.00  0.00            
ATOM   3858  HA1 GLY X 243      58.190  66.570  88.700  0.00  0.00            
ATOM   3859  HA2 GLY X 243      58.940  65.070  89.220  0.00  0.00            
ATOM   3860  C   GLY X 243      59.150  65.650  87.240  0.00  0.00            
ATOM   3861  O   GLY X 243      59.890  66.280  86.430  0.00  0.00            
ATOM   3862  N   ALA X 244      58.330  64.690  86.790  0.00  0.00            
ATOM   3863  HN  ALA X 244      57.750  64.250  87.470  0.00  0.00            
ATOM   3864  CA  ALA X 244      58.150  64.350  85.380  0.00  0.00            
ATOM   3865  HA  ALA X 244      59.080  64.160  84.870  0.00  0.00            
ATOM   3866  CB  ALA X 244      57.310  63.110  85.150  0.00  0.00            
ATOM   3867  HB1 ALA X 244      57.580  62.370  85.940  0.00  0.00            
ATOM   3868  HB2 ALA X 244      57.380  62.790  84.090  0.00  0.00            
ATOM   3869  HB3 ALA X 244      56.240  63.320  85.320  0.00  0.00            
ATOM   3870  C   ALA X 244      57.570  65.490  84.710  0.00  0.00            
ATOM   3871  O   ALA X 244      56.590  66.120  85.130  0.00  0.00            
ATOM   3872  N   LEU X 245      58.040  65.710  83.460  0.00  0.00            
ATOM   3873  HN  LEU X 245      58.820  65.150  83.200  0.00  0.00            
ATOM   3874  CA  LEU X 245      57.420  66.600  82.460  0.00  0.00            
ATOM   3875  HA  LEU X 245      56.870  67.420  82.900  0.00  0.00            
ATOM   3876  CB  LEU X 245      58.530  67.420  81.710  0.00  0.00            
ATOM   3877  HB1 LEU X 245      59.020  66.650  81.080  0.00  0.00            
ATOM   3878  HB2 LEU X 245      59.250  67.720  82.510  0.00  0.00            
ATOM   3879  CG  LEU X 245      57.920  68.460  80.810  0.00  0.00            
ATOM   3880  HG  LEU X 245      57.210  67.980  80.100  0.00  0.00            
ATOM   3881  CD1 LEU X 245      57.160  69.530  81.550  0.00  0.00            
ATOM   3882 HD11 LEU X 245      56.240  69.140  82.030  0.00  0.00            
ATOM   3883 HD12 LEU X 245      56.660  70.230  80.850  0.00  0.00            
ATOM   3884 HD13 LEU X 245      57.780  70.050  82.310  0.00  0.00            
ATOM   3885  CD2 LEU X 245      59.000  69.200  80.050  0.00  0.00            
ATOM   3886 HD21 LEU X 245      59.540  68.460  79.430  0.00  0.00            
ATOM   3887 HD22 LEU X 245      59.680  69.730  80.750  0.00  0.00            
ATOM   3888 HD23 LEU X 245      58.560  69.950  79.350  0.00  0.00            
ATOM   3889  C   LEU X 245      56.510  65.760  81.570  0.00  0.00            
ATOM   3890  O   LEU X 245      55.350  66.070  81.310  0.00  0.00            
ATOM   3891  N   TRP X 246      57.030  64.630  81.050  0.00  0.00            
ATOM   3892  HN  TRP X 246      57.990  64.370  81.150  0.00  0.00            
ATOM   3893  CA  TRP X 246      56.170  63.630  80.270  0.00  0.00            
ATOM   3894  HA  TRP X 246      55.270  63.500  80.860  0.00  0.00            
ATOM   3895  CB  TRP X 246      55.830  64.230  78.840  0.00  0.00            
ATOM   3896  HB1 TRP X 246      55.120  65.070  79.030  0.00  0.00            
ATOM   3897  HB2 TRP X 246      55.360  63.430  78.220  0.00  0.00            
ATOM   3898  CG  TRP X 246      57.060  64.710  78.020  0.00  0.00            
ATOM   3899  CD1 TRP X 246      57.380  66.030  77.850  0.00  0.00            
ATOM   3900  HD1 TRP X 246      56.640  66.820  77.830  0.00  0.00            
ATOM   3901  NE1 TRP X 246      58.620  66.120  77.180  0.00  0.00            
ATOM   3902  HE1 TRP X 246      59.090  66.880  76.780  0.00  0.00            
ATOM   3903  CE2 TRP X 246      59.030  64.870  76.850  0.00  0.00            
ATOM   3904  CD2 TRP X 246      58.100  63.950  77.330  0.00  0.00            
ATOM   3905  CE3 TRP X 246      58.200  62.620  77.100  0.00  0.00            
ATOM   3906  HE3 TRP X 246      57.500  61.900  77.490  0.00  0.00            
ATOM   3907  CZ3 TRP X 246      59.360  62.240  76.350  0.00  0.00            
ATOM   3908  HZ3 TRP X 246      59.500  61.170  76.210  0.00  0.00            
ATOM   3909  CZ2 TRP X 246      60.030  64.460  76.010  0.00  0.00            
ATOM   3910  HZ2 TRP X 246      60.750  65.180  75.650  0.00  0.00            
ATOM   3911  CH2 TRP X 246      60.250  63.090  75.830  0.00  0.00            
ATOM   3912  HH2 TRP X 246      61.200  62.790  75.410  0.00  0.00            
ATOM   3913  C   TRP X 246      56.920  62.260  80.180  0.00  0.00            
ATOM   3914  O   TRP X 246      58.130  62.220  80.500  0.00  0.00            
ATOM   3915  N   VAL X 247      56.260  61.160  79.790  0.00  0.00            
ATOM   3916  HN  VAL X 247      55.300  61.260  79.520  0.00  0.00            
ATOM   3917  CA  VAL X 247      56.920  59.870  79.620  0.00  0.00            
ATOM   3918  HA  VAL X 247      57.980  60.090  79.580  0.00  0.00            
ATOM   3919  CB  VAL X 247      56.720  58.910  80.800  0.00  0.00            
ATOM   3920  HB  VAL X 247      57.150  59.510  81.630  0.00  0.00            
ATOM   3921  CG1 VAL X 247      55.280  58.630  81.220  0.00  0.00            
ATOM   3922 HG11 VAL X 247      54.650  58.110  80.470  0.00  0.00            
ATOM   3923 HG12 VAL X 247      54.840  59.630  81.420  0.00  0.00            
ATOM   3924 HG13 VAL X 247      55.370  57.900  82.050  0.00  0.00            
ATOM   3925  CG2 VAL X 247      57.570  57.640  80.630  0.00  0.00            
ATOM   3926 HG21 VAL X 247      57.080  56.910  79.960  0.00  0.00            
ATOM   3927 HG22 VAL X 247      57.590  57.110  81.600  0.00  0.00            
ATOM   3928 HG23 VAL X 247      58.630  57.880  80.370  0.00  0.00            
ATOM   3929  C   VAL X 247      56.400  59.290  78.350  0.00  0.00            
ATOM   3930  O   VAL X 247      55.200  59.410  78.080  0.00  0.00            
ATOM   3931  N   VAL X 248      57.190  58.520  77.630  0.00  0.00            
ATOM   3932  HN  VAL X 248      58.130  58.360  77.930  0.00  0.00            
ATOM   3933  CA  VAL X 248      56.710  57.790  76.480  0.00  0.00            
ATOM   3934  HA  VAL X 248      55.630  57.790  76.430  0.00  0.00            
ATOM   3935  CB  VAL X 248      57.210  58.440  75.160  0.00  0.00            
ATOM   3936  HB  VAL X 248      56.930  57.700  74.380  0.00  0.00            
ATOM   3937  CG1 VAL X 248      56.500  59.750  74.900  0.00  0.00            
ATOM   3938 HG11 VAL X 248      56.440  60.040  73.830  0.00  0.00            
ATOM   3939 HG12 VAL X 248      56.880  60.550  75.560  0.00  0.00            
ATOM   3940 HG13 VAL X 248      55.420  59.670  75.170  0.00  0.00            
ATOM   3941  CG2 VAL X 248      58.750  58.450  75.000  0.00  0.00            
ATOM   3942 HG21 VAL X 248      59.150  59.170  75.740  0.00  0.00            
ATOM   3943 HG22 VAL X 248      59.070  58.990  74.080  0.00  0.00            
ATOM   3944 HG23 VAL X 248      59.320  57.500  75.030  0.00  0.00            
ATOM   3945  C   VAL X 248      57.170  56.370  76.640  0.00  0.00            
ATOM   3946  O   VAL X 248      58.360  56.010  76.850  0.00  0.00            
ATOM   3947  N   GLU X 249      56.180  55.460  76.600  0.00  0.00            
ATOM   3948  HN  GLU X 249      55.220  55.690  76.690  0.00  0.00            
ATOM   3949  CA  GLU X 249      56.530  54.080  76.840  0.00  0.00            
ATOM   3950  HA  GLU X 249      57.320  54.020  77.580  0.00  0.00            
ATOM   3951  CB  GLU X 249      55.450  53.340  77.580  0.00  0.00            
ATOM   3952  HB1 GLU X 249      55.810  52.340  77.900  0.00  0.00            
ATOM   3953  HB2 GLU X 249      54.600  53.070  76.910  0.00  0.00            
ATOM   3954  CG  GLU X 249      54.960  53.900  78.930  0.00  0.00            
ATOM   3955  HG1 GLU X 249      54.410  54.840  78.750  0.00  0.00            
ATOM   3956  HG2 GLU X 249      55.810  54.080  79.620  0.00  0.00            
ATOM   3957  CD  GLU X 249      53.970  52.870  79.600  0.00  0.00            
ATOM   3958  OE1 GLU X 249      54.480  51.940  80.270  0.00  0.00            
ATOM   3959  OE2 GLU X 249      52.740  53.180  79.710  0.00  0.00            
ATOM   3960  C   GLU X 249      57.100  53.410  75.630  0.00  0.00            
ATOM   3961  O   GLU X 249      56.830  53.760  74.470  0.00  0.00            
ATOM   3962  N   GLN X 250      57.950  52.360  75.790  0.00  0.00            
ATOM   3963  HN  GLN X 250      58.130  52.130  76.750  0.00  0.00            
ATOM   3964  CA  GLN X 250      58.620  51.600  74.740  0.00  0.00            
ATOM   3965  HA  GLN X 250      58.270  52.020  73.800  0.00  0.00            
ATOM   3966  CB  GLN X 250      60.160  51.540  74.740  0.00  0.00            
ATOM   3967  HB1 GLN X 250      60.520  51.060  73.810  0.00  0.00            
ATOM   3968  HB2 GLN X 250      60.480  50.930  75.610  0.00  0.00            
ATOM   3969  CG  GLN X 250      60.800  52.920  74.990  0.00  0.00            
ATOM   3970  HG1 GLN X 250      61.860  52.740  75.260  0.00  0.00            
ATOM   3971  HG2 GLN X 250      60.320  53.520  75.790  0.00  0.00            
ATOM   3972  CD  GLN X 250      60.770  53.820  73.710  0.00  0.00            
ATOM   3973  OE1 GLN X 250      61.780  54.050  72.990  0.00  0.00            
ATOM   3974  NE2 GLN X 250      59.660  54.480  73.310  0.00  0.00            
ATOM   3975 HE21 GLN X 250      58.800  54.440  73.810  0.00  0.00            
ATOM   3976 HE22 GLN X 250      59.660  55.180  72.610  0.00  0.00            
ATOM   3977  C   GLN X 250      57.950  50.200  74.830  0.00  0.00            
ATOM   3978  O   GLN X 250      58.380  49.340  75.560  0.00  0.00            
ATOM   3979  N   LEU X 251      56.860  50.140  74.100  0.00  0.00            
ATOM   3980  HN  LEU X 251      56.690  50.820  73.390  0.00  0.00            
ATOM   3981  CA  LEU X 251      55.910  49.050  74.260  0.00  0.00            
ATOM   3982  HA  LEU X 251      56.140  48.530  75.180  0.00  0.00            
ATOM   3983  CB  LEU X 251      54.450  49.500  74.590  0.00  0.00            
ATOM   3984  HB1 LEU X 251      53.820  48.600  74.760  0.00  0.00            
ATOM   3985  HB2 LEU X 251      54.040  50.110  73.750  0.00  0.00            
ATOM   3986  CG  LEU X 251      54.290  50.360  75.800  0.00  0.00            
ATOM   3987  HG  LEU X 251      54.720  51.340  75.490  0.00  0.00            
ATOM   3988  CD1 LEU X 251      52.760  50.650  75.950  0.00  0.00            
ATOM   3989 HD11 LEU X 251      52.200  49.700  76.090  0.00  0.00            
ATOM   3990 HD12 LEU X 251      52.400  51.210  75.060  0.00  0.00            
ATOM   3991 HD13 LEU X 251      52.600  51.220  76.890  0.00  0.00            
ATOM   3992  CD2 LEU X 251      54.890  49.770  77.100  0.00  0.00            
ATOM   3993 HD21 LEU X 251      54.740  50.470  77.950  0.00  0.00            
ATOM   3994 HD22 LEU X 251      55.970  49.540  77.000  0.00  0.00            
ATOM   3995 HD23 LEU X 251      54.430  48.800  77.400  0.00  0.00            
ATOM   3996  C   LEU X 251      55.820  48.100  73.160  0.00  0.00            
ATOM   3997  O   LEU X 251      55.640  48.340  72.010  0.00  0.00            
ATOM   3998  N   ARG X 252      56.140  46.820  73.540  0.00  0.00            
ATOM   3999  HN  ARG X 252      56.280  46.630  74.510  0.00  0.00            
ATOM   4000  CA  ARG X 252      55.990  45.670  72.610  0.00  0.00            
ATOM   4001  HA  ARG X 252      56.500  46.020  71.730  0.00  0.00            
ATOM   4002  CB  ARG X 252      56.750  44.370  73.050  0.00  0.00            
ATOM   4003  HB1 ARG X 252      56.240  43.400  72.860  0.00  0.00            
ATOM   4004  HB2 ARG X 252      56.790  44.440  74.160  0.00  0.00            
ATOM   4005  CG  ARG X 252      58.170  44.240  72.490  0.00  0.00            
ATOM   4006  HG1 ARG X 252      58.100  43.890  71.430  0.00  0.00            
ATOM   4007  HG2 ARG X 252      58.480  43.310  73.010  0.00  0.00            
ATOM   4008  CD  ARG X 252      59.180  45.340  72.810  0.00  0.00            
ATOM   4009  HD1 ARG X 252      59.420  45.400  73.900  0.00  0.00            
ATOM   4010  HD2 ARG X 252      58.920  46.350  72.430  0.00  0.00            
ATOM   4011  NE  ARG X 252      60.420  44.960  72.090  0.00  0.00            
ATOM   4012  HE  ARG X 252      60.440  44.090  71.580  0.00  0.00            
ATOM   4013  CZ  ARG X 252      61.460  45.740  71.980  0.00  0.00            
ATOM   4014  NH1 ARG X 252      61.660  46.810  72.670  0.00  0.00            
ATOM   4015 HH11 ARG X 252      61.020  46.940  73.430  0.00  0.00            
ATOM   4016 HH12 ARG X 252      62.620  47.070  72.830  0.00  0.00            
ATOM   4017  NH2 ARG X 252      62.400  45.310  71.190  0.00  0.00            
ATOM   4018 HH21 ARG X 252      62.130  44.430  70.800  0.00  0.00            
ATOM   4019 HH22 ARG X 252      63.320  45.660  71.370  0.00  0.00            
ATOM   4020  C   ARG X 252      54.550  45.440  72.170  0.00  0.00            
ATOM   4021  O   ARG X 252      53.630  45.890  72.900  0.00  0.00            
ATOM   4022  N   PRO X 253      54.310  44.790  71.030  0.00  0.00            
ATOM   4023  CD  PRO X 253      55.240  44.600  69.950  0.00  0.00            
ATOM   4024  HD1 PRO X 253      55.890  43.710  70.070  0.00  0.00            
ATOM   4025  HD2 PRO X 253      55.830  45.510  69.690  0.00  0.00            
ATOM   4026  CA  PRO X 253      52.930  44.420  70.600  0.00  0.00            
ATOM   4027  HA  PRO X 253      52.390  45.350  70.590  0.00  0.00            
ATOM   4028  CB  PRO X 253      53.190  43.620  69.300  0.00  0.00            
ATOM   4029  HB1 PRO X 253      52.360  43.470  68.580  0.00  0.00            
ATOM   4030  HB2 PRO X 253      53.660  42.620  69.460  0.00  0.00            
ATOM   4031  CG  PRO X 253      54.350  44.480  68.730  0.00  0.00            
ATOM   4032  HG1 PRO X 253      54.820  43.960  67.870  0.00  0.00            
ATOM   4033  HG2 PRO X 253      53.950  45.470  68.430  0.00  0.00            
ATOM   4034  C   PRO X 253      52.090  43.530  71.540  0.00  0.00            
ATOM   4035  O   PRO X 253      52.710  42.860  72.360  0.00  0.00            
ATOM   4036  N   GLU X 254      50.700  43.440  71.460  0.00  0.00            
ATOM   4037  HN  GLU X 254      50.150  44.100  70.960  0.00  0.00            
ATOM   4038  CA  GLU X 254      49.850  42.570  72.220  0.00  0.00            
ATOM   4039  HA  GLU X 254      48.910  42.780  71.730  0.00  0.00            
ATOM   4040  CB  GLU X 254      50.050  41.090  72.060  0.00  0.00            
ATOM   4041  HB1 GLU X 254      49.780  40.520  72.980  0.00  0.00            
ATOM   4042  HB2 GLU X 254      51.160  41.030  72.010  0.00  0.00            
ATOM   4043  CG  GLU X 254      49.340  40.560  70.760  0.00  0.00            
ATOM   4044  HG1 GLU X 254      49.710  41.060  69.840  0.00  0.00            
ATOM   4045  HG2 GLU X 254      48.240  40.640  70.850  0.00  0.00            
ATOM   4046  CD  GLU X 254      49.600  39.090  70.550  0.00  0.00            
ATOM   4047  OE1 GLU X 254      49.020  38.180  71.210  0.00  0.00            
ATOM   4048  OE2 GLU X 254      50.290  38.750  69.580  0.00  0.00            
ATOM   4049  C   GLU X 254      49.690  42.980  73.650  0.00  0.00            
ATOM   4050  O   GLU X 254      50.440  43.780  74.210  0.00  0.00            
ATOM   4051  N   ARG X 255      48.570  42.500  74.290  0.00  0.00            
ATOM   4052  HN  ARG X 255      47.930  41.990  73.720  0.00  0.00            
ATOM   4053  CA  ARG X 255      48.210  42.650  75.710  0.00  0.00            
ATOM   4054  HA  ARG X 255      47.800  43.660  75.710  0.00  0.00            
ATOM   4055  CB  ARG X 255      47.030  41.740  76.260  0.00  0.00            
ATOM   4056  HB1 ARG X 255      46.270  41.920  75.480  0.00  0.00            
ATOM   4057  HB2 ARG X 255      46.680  41.990  77.280  0.00  0.00            
ATOM   4058  CG  ARG X 255      47.310  40.190  76.150  0.00  0.00            
ATOM   4059  HG1 ARG X 255      47.820  40.080  75.170  0.00  0.00            
ATOM   4060  HG2 ARG X 255      46.370  39.600  76.100  0.00  0.00            
ATOM   4061  CD  ARG X 255      48.140  39.690  77.300  0.00  0.00            
ATOM   4062  HD1 ARG X 255      47.430  39.330  78.070  0.00  0.00            
ATOM   4063  HD2 ARG X 255      48.810  40.490  77.680  0.00  0.00            
ATOM   4064  NE  ARG X 255      48.980  38.600  76.740  0.00  0.00            
ATOM   4065  HE  ARG X 255      48.520  37.720  76.810  0.00  0.00            
ATOM   4066  CZ  ARG X 255      49.990  38.750  75.930  0.00  0.00            
ATOM   4067  NH1 ARG X 255      50.550  39.800  75.480  0.00  0.00            
ATOM   4068 HH11 ARG X 255      50.440  40.630  76.030  0.00  0.00            
ATOM   4069 HH12 ARG X 255      51.340  39.780  74.860  0.00  0.00            
ATOM   4070  NH2 ARG X 255      50.370  37.580  75.290  0.00  0.00            
ATOM   4071 HH21 ARG X 255      49.750  36.800  75.350  0.00  0.00            
ATOM   4072 HH22 ARG X 255      51.150  37.550  74.660  0.00  0.00            
ATOM   4073  C   ARG X 255      49.380  42.770  76.780  0.00  0.00            
ATOM   4074  O   ARG X 255      50.440  42.120  76.660  0.00  0.00            
ATOM   4075  N   LEU X 256      49.080  43.600  77.750  0.00  0.00            
ATOM   4076  HN  LEU X 256      48.350  44.270  77.620  0.00  0.00            
ATOM   4077  CA  LEU X 256      49.800  43.740  79.000  0.00  0.00            
ATOM   4078  HA  LEU X 256      50.830  43.700  78.690  0.00  0.00            
ATOM   4079  CB  LEU X 256      49.610  45.070  79.750  0.00  0.00            
ATOM   4080  HB1 LEU X 256      50.320  45.080  80.600  0.00  0.00            
ATOM   4081  HB2 LEU X 256      48.540  45.170  80.020  0.00  0.00            
ATOM   4082  CG  LEU X 256      49.900  46.270  78.850  0.00  0.00            
ATOM   4083  HG  LEU X 256      49.250  46.240  77.950  0.00  0.00            
ATOM   4084  CD1 LEU X 256      49.630  47.540  79.690  0.00  0.00            
ATOM   4085 HD11 LEU X 256      48.530  47.700  79.570  0.00  0.00            
ATOM   4086 HD12 LEU X 256      50.140  48.440  79.270  0.00  0.00            
ATOM   4087 HD13 LEU X 256      49.900  47.320  80.740  0.00  0.00            
ATOM   4088  CD2 LEU X 256      51.340  46.350  78.310  0.00  0.00            
ATOM   4089 HD21 LEU X 256      51.970  46.190  79.210  0.00  0.00            
ATOM   4090 HD22 LEU X 256      51.540  47.390  77.980  0.00  0.00            
ATOM   4091 HD23 LEU X 256      51.460  45.620  77.490  0.00  0.00            
ATOM   4092  C   LEU X 256      49.650  42.670  80.040  0.00  0.00            
ATOM   4093  O   LEU X 256      48.620  42.050  80.090  0.00  0.00            
ATOM   4094  N   ARG X 257      50.650  42.510  80.890  0.00  0.00            
ATOM   4095  HN  ARG X 257      51.450  43.100  80.810  0.00  0.00            
ATOM   4096  CA  ARG X 257      50.610  41.570  81.980  0.00  0.00            
ATOM   4097  HA  ARG X 257      49.870  40.820  81.730  0.00  0.00            
ATOM   4098  CB  ARG X 257      52.010  40.970  82.310  0.00  0.00            
ATOM   4099  HB1 ARG X 257      51.950  40.210  83.110  0.00  0.00            
ATOM   4100  HB2 ARG X 257      52.570  41.820  82.760  0.00  0.00            
ATOM   4101  CG  ARG X 257      52.720  40.350  81.130  0.00  0.00            
ATOM   4102  HG1 ARG X 257      53.610  39.800  81.490  0.00  0.00            
ATOM   4103  HG2 ARG X 257      53.140  41.160  80.480  0.00  0.00            
ATOM   4104  CD  ARG X 257      51.960  39.250  80.220  0.00  0.00            
ATOM   4105  HD1 ARG X 257      51.030  39.720  79.840  0.00  0.00            
ATOM   4106  HD2 ARG X 257      51.800  38.340  80.820  0.00  0.00            
ATOM   4107  NE  ARG X 257      52.880  39.010  79.070  0.00  0.00            
ATOM   4108  HE  ARG X 257      53.620  39.650  78.890  0.00  0.00            
ATOM   4109  CZ  ARG X 257      52.980  37.880  78.330  0.00  0.00            
ATOM   4110  NH1 ARG X 257      52.090  36.900  78.450  0.00  0.00            
ATOM   4111 HH11 ARG X 257      51.460  36.720  79.200  0.00  0.00            
ATOM   4112 HH12 ARG X 257      52.380  36.100  77.930  0.00  0.00            
ATOM   4113  NH2 ARG X 257      53.910  37.760  77.460  0.00  0.00            
ATOM   4114 HH21 ARG X 257      54.480  38.550  77.240  0.00  0.00            
ATOM   4115 HH22 ARG X 257      54.050  36.950  76.890  0.00  0.00            
ATOM   4116  C   ARG X 257      50.010  42.110  83.300  0.00  0.00            
ATOM   4117  O   ARG X 257      49.770  43.320  83.410  0.00  0.00            
ATOM   4118  N   GLY X 258      49.740  41.280  84.360  0.00  0.00            
ATOM   4119  HN  GLY X 258      49.900  40.300  84.300  0.00  0.00            
ATOM   4120  CA  GLY X 258      49.310  41.730  85.710  0.00  0.00            
ATOM   4121  HA1 GLY X 258      48.920  40.960  86.360  0.00  0.00            
ATOM   4122  HA2 GLY X 258      48.600  42.520  85.550  0.00  0.00            
ATOM   4123  C   GLY X 258      50.520  42.360  86.520  0.00  0.00            
ATOM   4124  O   GLY X 258      51.620  42.530  86.010  0.00  0.00            
ATOM   4125  N   ASP X 259      50.180  42.910  87.690  0.00  0.00            
ATOM   4126  HN  ASP X 259      49.260  42.720  88.040  0.00  0.00            
ATOM   4127  CA  ASP X 259      50.950  43.630  88.570  0.00  0.00            
ATOM   4128  HA  ASP X 259      51.410  44.440  88.020  0.00  0.00            
ATOM   4129  CB  ASP X 259      50.050  44.160  89.790  0.00  0.00            
ATOM   4130  HB1 ASP X 259      50.690  44.660  90.540  0.00  0.00            
ATOM   4131  HB2 ASP X 259      49.530  43.310  90.290  0.00  0.00            
ATOM   4132  CG  ASP X 259      49.020  45.250  89.290  0.00  0.00            
ATOM   4133  OD1 ASP X 259      48.020  45.290  90.040  0.00  0.00            
ATOM   4134  OD2 ASP X 259      49.210  45.970  88.290  0.00  0.00            
ATOM   4135  C   ASP X 259      52.050  42.760  89.050  0.00  0.00            
ATOM   4136  O   ASP X 259      51.890  41.550  89.250  0.00  0.00            
ATOM   4137  N   GLY X 260      53.240  43.360  89.300  0.00  0.00            
ATOM   4138  HN  GLY X 260      53.300  44.340  89.170  0.00  0.00            
ATOM   4139  CA  GLY X 260      54.300  42.890  90.130  0.00  0.00            
ATOM   4140  HA1 GLY X 260      54.890  43.800  90.150  0.00  0.00            
ATOM   4141  HA2 GLY X 260      54.770  42.060  89.640  0.00  0.00            
ATOM   4142  C   GLY X 260      53.930  42.400  91.530  0.00  0.00            
ATOM   4143  O   GLY X 260      52.940  42.760  92.120  0.00  0.00            
ATOM   4144  N   ASP X 261      54.780  41.440  92.030  0.00  0.00            
ATOM   4145  HN  ASP X 261      55.550  41.040  91.540  0.00  0.00            
ATOM   4146  CA  ASP X 261      54.710  40.780  93.330  0.00  0.00            
ATOM   4147  HA  ASP X 261      53.690  40.440  93.400  0.00  0.00            
ATOM   4148  CB  ASP X 261      55.770  39.620  93.600  0.00  0.00            
ATOM   4149  HB1 ASP X 261      55.480  39.040  94.500  0.00  0.00            
ATOM   4150  HB2 ASP X 261      56.830  39.970  93.690  0.00  0.00            
ATOM   4151  CG  ASP X 261      55.850  38.680  92.440  0.00  0.00            
ATOM   4152  OD1 ASP X 261      55.150  37.630  92.500  0.00  0.00            
ATOM   4153  OD2 ASP X 261      56.580  38.990  91.440  0.00  0.00            
ATOM   4154  C   ASP X 261      54.890  41.860  94.400  0.00  0.00            
ATOM   4155  O   ASP X 261      55.650  42.810  94.240  0.00  0.00            
ATOM   4156  N   ARG X 262      54.160  41.680  95.510  0.00  0.00            
ATOM   4157  HN  ARG X 262      53.550  40.890  95.530  0.00  0.00            
ATOM   4158  CA  ARG X 262      54.150  42.560  96.590  0.00  0.00            
ATOM   4159  HA  ARG X 262      53.970  43.590  96.290  0.00  0.00            
ATOM   4160  CB  ARG X 262      52.890  42.240  97.460  0.00  0.00            
ATOM   4161  HB1 ARG X 262      53.020  42.890  98.350  0.00  0.00            
ATOM   4162  HB2 ARG X 262      52.930  41.200  97.860  0.00  0.00            
ATOM   4163  CG  ARG X 262      51.470  42.380  96.800  0.00  0.00            
ATOM   4164  HG1 ARG X 262      50.760  42.500  97.650  0.00  0.00            
ATOM   4165  HG2 ARG X 262      51.190  41.440  96.270  0.00  0.00            
ATOM   4166  CD  ARG X 262      51.330  43.660  95.990  0.00  0.00            
ATOM   4167  HD1 ARG X 262      50.260  43.750  95.700  0.00  0.00            
ATOM   4168  HD2 ARG X 262      52.080  43.630  95.180  0.00  0.00            
ATOM   4169  NE  ARG X 262      51.550  44.850  96.880  0.00  0.00            
ATOM   4170  HE  ARG X 262      51.300  44.680  97.830  0.00  0.00            
ATOM   4171  CZ  ARG X 262      52.350  45.830  96.530  0.00  0.00            
ATOM   4172  NH1 ARG X 262      52.720  46.040  95.310  0.00  0.00            
ATOM   4173 HH11 ARG X 262      52.160  45.610  94.610  0.00  0.00            
ATOM   4174 HH12 ARG X 262      52.980  46.960  95.010  0.00  0.00            
ATOM   4175  NH2 ARG X 262      52.670  46.790  97.390  0.00  0.00            
ATOM   4176 HH21 ARG X 262      52.430  46.700  98.360  0.00  0.00            
ATOM   4177 HH22 ARG X 262      53.340  47.480  97.100  0.00  0.00            
ATOM   4178  C   ARG X 262      55.480  42.720  97.320  0.00  0.00            
ATOM   4179  O   ARG X 262      56.260  41.750  97.610  0.00  0.00            
ATOM   4180  N   ARG X 263      55.760  43.920  97.710  0.00  0.00            
ATOM   4181  HN  ARG X 263      55.150  44.660  97.440  0.00  0.00            
ATOM   4182  CA  ARG X 263      56.930  44.370  98.350  0.00  0.00            
ATOM   4183  HA  ARG X 263      57.090  43.820  99.270  0.00  0.00            
ATOM   4184  CB  ARG X 263      58.210  44.180  97.430  0.00  0.00            
ATOM   4185  HB1 ARG X 263      58.170  43.180  96.960  0.00  0.00            
ATOM   4186  HB2 ARG X 263      59.190  44.210  97.960  0.00  0.00            
ATOM   4187  CG  ARG X 263      58.420  45.260  96.370  0.00  0.00            
ATOM   4188  HG1 ARG X 263      58.620  46.230  96.870  0.00  0.00            
ATOM   4189  HG2 ARG X 263      57.480  45.420  95.790  0.00  0.00            
ATOM   4190  CD  ARG X 263      59.620  45.030  95.450  0.00  0.00            
ATOM   4191  HD1 ARG X 263      59.530  44.160  94.760  0.00  0.00            
ATOM   4192  HD2 ARG X 263      60.510  44.720  96.040  0.00  0.00            
ATOM   4193  NE  ARG X 263      59.990  46.230  94.660  0.00  0.00            
ATOM   4194  HE  ARG X 263      59.530  47.110  94.820  0.00  0.00            
ATOM   4195  CZ  ARG X 263      61.110  46.530  94.080  0.00  0.00            
ATOM   4196  NH1 ARG X 263      62.000  45.620  93.710  0.00  0.00            
ATOM   4197 HH11 ARG X 263      61.670  44.700  93.500  0.00  0.00            
ATOM   4198 HH12 ARG X 263      62.760  45.950  93.150  0.00  0.00            
ATOM   4199  NH2 ARG X 263      61.490  47.740  93.600  0.00  0.00            
ATOM   4200 HH21 ARG X 263      61.190  48.590  94.030  0.00  0.00            
ATOM   4201 HH22 ARG X 263      62.410  47.690  93.200  0.00  0.00            
ATOM   4202  C   ARG X 263      56.780  45.790  98.890  0.00  0.00            
ATOM   4203  O   ARG X 263      55.740  46.420  98.770  0.00  0.00            
ATOM   4204  N   GLU X 264      57.740  46.190  99.750  0.00  0.00            
ATOM   4205  HN  GLU X 264      58.400  45.540 100.130  0.00  0.00            
ATOM   4206  CA  GLU X 264      57.760  47.420 100.470  0.00  0.00            
ATOM   4207  HA  GLU X 264      56.920  48.060 100.230  0.00  0.00            
ATOM   4208  CB  GLU X 264      57.750  47.140 102.020  0.00  0.00            
ATOM   4209  HB1 GLU X 264      57.940  48.060 102.620  0.00  0.00            
ATOM   4210  HB2 GLU X 264      58.560  46.480 102.380  0.00  0.00            
ATOM   4211  CG  GLU X 264      56.390  46.450 102.330  0.00  0.00            
ATOM   4212  HG1 GLU X 264      56.500  45.360 102.130  0.00  0.00            
ATOM   4213  HG2 GLU X 264      55.600  46.910 101.690  0.00  0.00            
ATOM   4214  CD  GLU X 264      56.020  46.620 103.810  0.00  0.00            
ATOM   4215  OE1 GLU X 264      56.670  47.350 104.570  0.00  0.00            
ATOM   4216  OE2 GLU X 264      55.050  45.980 104.250  0.00  0.00            
ATOM   4217  C   GLU X 264      59.050  48.230 100.120  0.00  0.00            
ATOM   4218  O   GLU X 264      59.390  49.100 100.910  0.00  0.00            
ATOM   4219  N   CYS X 265      59.830  47.930  99.060  0.00  0.00            
ATOM   4220  HN  CYS X 265      59.480  47.160  98.540  0.00  0.00            
ATOM   4221  CA  CYS X 265      61.070  48.620  98.730  0.00  0.00            
ATOM   4222  HA  CYS X 265      61.850  48.530  99.480  0.00  0.00            
ATOM   4223  CB  CYS X 265      61.730  47.990  97.480  0.00  0.00            
ATOM   4224  HB1 CYS X 265      62.680  48.540  97.300  0.00  0.00            
ATOM   4225  HB2 CYS X 265      61.170  48.070  96.530  0.00  0.00            
ATOM   4226  SG  CYS X 265      62.180  46.230  97.780  0.00  0.00            
ATOM   4227  HG1 CYS X 265      63.390  46.520  98.230  0.00  0.00            
ATOM   4228  C   CYS X 265      60.900  50.190  98.440  0.00  0.00            
ATOM   4229  O   CYS X 265      59.970  50.600  97.770  0.00  0.00            
ATOM   4230  N   ASP X 266      61.780  51.160  98.850  0.00  0.00            
ATOM   4231  HN  ASP X 266      62.660  50.810  99.150  0.00  0.00            
ATOM   4232  CA  ASP X 266      61.630  52.580  98.620  0.00  0.00            
ATOM   4233  HA  ASP X 266      60.640  52.790  99.020  0.00  0.00            
ATOM   4234  CB  ASP X 266      62.660  53.340  99.500  0.00  0.00            
ATOM   4235  HB1 ASP X 266      62.720  54.440  99.310  0.00  0.00            
ATOM   4236  HB2 ASP X 266      63.690  52.930  99.350  0.00  0.00            
ATOM   4237  CG  ASP X 266      62.360  53.160 100.970  0.00  0.00            
ATOM   4238  OD1 ASP X 266      61.220  53.590 101.360  0.00  0.00            
ATOM   4239  OD2 ASP X 266      63.170  52.580 101.740  0.00  0.00            
ATOM   4240  C   ASP X 266      61.730  52.960  97.150  0.00  0.00            
ATOM   4241  O   ASP X 266      62.300  52.230  96.310  0.00  0.00            
ATOM   4242  N   PHE X 267      61.190  54.180  96.710  0.00  0.00            
ATOM   4243  HN  PHE X 267      60.720  54.820  97.310  0.00  0.00            
ATOM   4244  CA  PHE X 267      61.340  54.740  95.370  0.00  0.00            
ATOM   4245  HA  PHE X 267      60.870  54.090  94.650  0.00  0.00            
ATOM   4246  CB  PHE X 267      60.620  56.100  95.260  0.00  0.00            
ATOM   4247  HB1 PHE X 267      60.630  56.570  94.250  0.00  0.00            
ATOM   4248  HB2 PHE X 267      61.100  56.840  95.930  0.00  0.00            
ATOM   4249  CG  PHE X 267      59.180  55.970  95.690  0.00  0.00            
ATOM   4250  CD1 PHE X 267      58.530  57.020  96.400  0.00  0.00            
ATOM   4251  HD1 PHE X 267      59.230  57.780  96.710  0.00  0.00            
ATOM   4252  CE1 PHE X 267      57.210  56.960  96.810  0.00  0.00            
ATOM   4253  HE1 PHE X 267      56.780  57.710  97.450  0.00  0.00            
ATOM   4254  CZ  PHE X 267      56.510  55.800  96.450  0.00  0.00            
ATOM   4255  HZ  PHE X 267      55.550  55.720  96.950  0.00  0.00            
ATOM   4256  CD2 PHE X 267      58.460  54.920  95.320  0.00  0.00            
ATOM   4257  HD2 PHE X 267      58.830  54.110  94.710  0.00  0.00            
ATOM   4258  CE2 PHE X 267      57.050  54.780  95.670  0.00  0.00            
ATOM   4259  HE2 PHE X 267      56.450  53.920  95.380  0.00  0.00            
ATOM   4260  C   PHE X 267      62.740  54.830  94.910  0.00  0.00            
ATOM   4261  O   PHE X 267      63.580  55.380  95.630  0.00  0.00            
ATOM   4262  N   ARG X 268      63.070  54.360  93.710  0.00  0.00            
ATOM   4263  HN  ARG X 268      62.300  53.930  93.240  0.00  0.00            
ATOM   4264  CA  ARG X 268      64.440  54.420  93.190  0.00  0.00            
ATOM   4265  HA  ARG X 268      65.110  54.100  93.970  0.00  0.00            
ATOM   4266  CB  ARG X 268      64.650  53.450  91.950  0.00  0.00            
ATOM   4267  HB1 ARG X 268      65.680  53.440  91.530  0.00  0.00            
ATOM   4268  HB2 ARG X 268      64.030  53.680  91.060  0.00  0.00            
ATOM   4269  CG  ARG X 268      64.310  51.930  92.330  0.00  0.00            
ATOM   4270  HG1 ARG X 268      64.660  51.380  91.440  0.00  0.00            
ATOM   4271  HG2 ARG X 268      63.200  51.850  92.310  0.00  0.00            
ATOM   4272  CD  ARG X 268      64.970  51.480  93.600  0.00  0.00            
ATOM   4273  HD1 ARG X 268      64.640  52.030  94.510  0.00  0.00            
ATOM   4274  HD2 ARG X 268      66.060  51.490  93.420  0.00  0.00            
ATOM   4275  NE  ARG X 268      64.520  50.080  93.840  0.00  0.00            
ATOM   4276  HE  ARG X 268      64.250  49.530  93.040  0.00  0.00            
ATOM   4277  CZ  ARG X 268      64.460  49.580  95.040  0.00  0.00            
ATOM   4278  NH1 ARG X 268      64.600  50.110  96.230  0.00  0.00            
ATOM   4279 HH11 ARG X 268      64.630  51.090  96.430  0.00  0.00            
ATOM   4280 HH12 ARG X 268      64.480  49.520  97.030  0.00  0.00            
ATOM   4281  NH2 ARG X 268      64.280  48.250  95.010  0.00  0.00            
ATOM   4282 HH21 ARG X 268      64.470  47.850  94.120  0.00  0.00            
ATOM   4283 HH22 ARG X 268      64.790  47.730  95.700  0.00  0.00            
ATOM   4284  C   ARG X 268      64.840  55.860  92.820  0.00  0.00            
ATOM   4285  O   ARG X 268      64.030  56.590  92.290  0.00  0.00            
ATOM   4286  N   GLU X 269      66.130  56.260  93.060  0.00  0.00            
ATOM   4287  HN  GLU X 269      66.830  55.640  93.390  0.00  0.00            
ATOM   4288  CA  GLU X 269      66.670  57.570  92.720  0.00  0.00            
ATOM   4289  HA  GLU X 269      66.000  58.080  92.040  0.00  0.00            
ATOM   4290  CB  GLU X 269      66.900  58.490  93.960  0.00  0.00            
ATOM   4291  HB1 GLU X 269      67.510  59.370  93.660  0.00  0.00            
ATOM   4292  HB2 GLU X 269      67.510  57.980  94.730  0.00  0.00            
ATOM   4293  CG  GLU X 269      65.580  59.050  94.630  0.00  0.00            
ATOM   4294  HG1 GLU X 269      64.910  58.210  94.900  0.00  0.00            
ATOM   4295  HG2 GLU X 269      65.010  59.640  93.870  0.00  0.00            
ATOM   4296  CD  GLU X 269      65.940  59.810  95.810  0.00  0.00            
ATOM   4297  OE1 GLU X 269      65.860  59.300  96.910  0.00  0.00            
ATOM   4298  OE2 GLU X 269      66.450  60.960  95.660  0.00  0.00            
ATOM   4299  C   GLU X 269      67.960  57.560  91.950  0.00  0.00            
ATOM   4300  O   GLU X 269      68.690  56.590  91.950  0.00  0.00            
ATOM   4301  N   ASP X 270      68.220  58.660  91.200  0.00  0.00            
ATOM   4302  HN  ASP X 270      67.640  59.470  91.300  0.00  0.00            
ATOM   4303  CA  ASP X 270      69.510  58.970  90.630  0.00  0.00            
ATOM   4304  HA  ASP X 270      69.970  58.150  90.090  0.00  0.00            
ATOM   4305  CB  ASP X 270      69.460  60.230  89.670  0.00  0.00            
ATOM   4306  HB1 ASP X 270      70.450  60.710  89.580  0.00  0.00            
ATOM   4307  HB2 ASP X 270      68.830  60.990  90.170  0.00  0.00            
ATOM   4308  CG  ASP X 270      68.790  59.860  88.410  0.00  0.00            
ATOM   4309  OD1 ASP X 270      68.090  58.800  88.200  0.00  0.00            
ATOM   4310  OD2 ASP X 270      68.980  60.690  87.510  0.00  0.00            
ATOM   4311  C   ASP X 270      70.640  59.170  91.710  0.00  0.00            
ATOM   4312  O   ASP X 270      70.440  59.590  92.820  0.00  0.00            
ATOM   4313  N   ASP X 271      71.890  58.750  91.410  0.00  0.00            
ATOM   4314  HN  ASP X 271      72.080  58.380  90.500  0.00  0.00            
ATOM   4315  CA  ASP X 271      73.010  58.780  92.310  0.00  0.00            
ATOM   4316  HA  ASP X 271      72.610  58.840  93.310  0.00  0.00            
ATOM   4317  CB  ASP X 271      73.920  57.550  92.030  0.00  0.00            
ATOM   4318  HB1 ASP X 271      74.890  57.600  92.590  0.00  0.00            
ATOM   4319  HB2 ASP X 271      74.230  57.310  91.000  0.00  0.00            
ATOM   4320  CG  ASP X 271      73.360  56.290  92.670  0.00  0.00            
ATOM   4321  OD1 ASP X 271      73.470  55.170  92.110  0.00  0.00            
ATOM   4322  OD2 ASP X 271      72.830  56.330  93.820  0.00  0.00            
ATOM   4323  C   ASP X 271      73.870  60.040  92.170  0.00  0.00            
ATOM   4324  O   ASP X 271      74.150  60.490  91.070  0.00  0.00            
ATOM   4325  N   SER X 272      74.220  60.730  93.280  0.00  0.00            
ATOM   4326  HN  SER X 272      74.050  60.330  94.180  0.00  0.00            
ATOM   4327  CA  SER X 272      75.120  61.880  93.400  0.00  0.00            
ATOM   4328  HA  SER X 272      75.410  61.870  94.440  0.00  0.00            
ATOM   4329  CB  SER X 272      76.530  61.690  92.870  0.00  0.00            
ATOM   4330  HB1 SER X 272      76.500  61.440  91.790  0.00  0.00            
ATOM   4331  HB2 SER X 272      77.080  60.890  93.400  0.00  0.00            
ATOM   4332  OG  SER X 272      77.320  62.880  92.990  0.00  0.00            
ATOM   4333  HG1 SER X 272      76.820  63.560  92.530  0.00  0.00            
ATOM   4334  C   SER X 272      74.450  63.190  93.250  0.00  0.00            
ATOM   4335  O   SER X 272      74.970  64.190  92.850  0.00  0.00            
ATOM   4336  N   VAL X 273      73.110  63.150  93.510  0.00  0.00            
ATOM   4337  HN  VAL X 273      72.650  62.280  93.660  0.00  0.00            
ATOM   4338  CA  VAL X 273      72.210  64.300  93.310  0.00  0.00            
ATOM   4339  HA  VAL X 273      72.550  64.840  92.440  0.00  0.00            
ATOM   4340  CB  VAL X 273      70.720  63.890  93.050  0.00  0.00            
ATOM   4341  HB  VAL X 273      70.460  63.090  93.770  0.00  0.00            
ATOM   4342  CG1 VAL X 273      69.750  65.100  93.270  0.00  0.00            
ATOM   4343 HG11 VAL X 273      68.700  64.830  93.070  0.00  0.00            
ATOM   4344 HG12 VAL X 273      70.120  65.900  92.590  0.00  0.00            
ATOM   4345 HG13 VAL X 273      69.820  65.380  94.340  0.00  0.00            
ATOM   4346  CG2 VAL X 273      70.660  63.530  91.530  0.00  0.00            
ATOM   4347 HG21 VAL X 273      71.100  64.300  90.860  0.00  0.00            
ATOM   4348 HG22 VAL X 273      69.630  63.280  91.220  0.00  0.00            
ATOM   4349 HG23 VAL X 273      71.290  62.630  91.360  0.00  0.00            
ATOM   4350  C   VAL X 273      72.380  65.230  94.540  0.00  0.00            
ATOM   4351  O   VAL X 273      72.290  64.850  95.710  0.00  0.00            
ATOM   4352  N   HSD X 274      72.660  66.480  94.360  0.00  0.00            
ATOM   4353  HN  HSD X 274      72.670  66.860  93.440  0.00  0.00            
ATOM   4354  CA  HSD X 274      72.830  67.460  95.360  0.00  0.00            
ATOM   4355  HA  HSD X 274      73.630  67.150  96.010  0.00  0.00            
ATOM   4356  CB  HSD X 274      73.170  68.780  94.710  0.00  0.00            
ATOM   4357  HB1 HSD X 274      73.030  69.650  95.390  0.00  0.00            
ATOM   4358  HB2 HSD X 274      72.540  68.970  93.810  0.00  0.00            
ATOM   4359  ND1 HSD X 274      75.070  69.900  93.470  0.00  0.00            
ATOM   4360  HD1 HSD X 274      74.540  70.700  93.190  0.00  0.00            
ATOM   4361  CG  HSD X 274      74.650  68.900  94.280  0.00  0.00            
ATOM   4362  CE1 HSD X 274      76.420  69.730  93.250  0.00  0.00            
ATOM   4363  HE1 HSD X 274      76.980  70.490  92.700  0.00  0.00            
ATOM   4364  NE2 HSD X 274      76.860  68.640  93.920  0.00  0.00            
ATOM   4365  CD2 HSD X 274      75.750  68.090  94.510  0.00  0.00            
ATOM   4366  HD2 HSD X 274      75.790  67.160  95.070  0.00  0.00            
ATOM   4367  C   HSD X 274      71.530  67.830  96.160  0.00  0.00            
ATOM   4368  O   HSD X 274      70.390  67.800  95.690  0.00  0.00            
ATOM   4369  N   ALA X 275      71.680  68.190  97.460  0.00  0.00            
ATOM   4370  HN  ALA X 275      72.640  68.280  97.740  0.00  0.00            
ATOM   4371  CA  ALA X 275      70.620  68.400  98.410  0.00  0.00            
ATOM   4372  HA  ALA X 275      70.110  67.460  98.590  0.00  0.00            
ATOM   4373  CB  ALA X 275      71.320  68.860  99.720  0.00  0.00            
ATOM   4374  HB1 ALA X 275      70.540  69.000 100.500  0.00  0.00            
ATOM   4375  HB2 ALA X 275      71.820  69.850  99.630  0.00  0.00            
ATOM   4376  HB3 ALA X 275      71.970  68.010 100.020  0.00  0.00            
ATOM   4377  C   ALA X 275      69.540  69.380  98.070  0.00  0.00            
ATOM   4378  O   ALA X 275      68.410  69.080  98.300  0.00  0.00            
ATOM   4379  N   TYR X 276      69.840  70.510  97.410  0.00  0.00            
ATOM   4380  HN  TYR X 276      70.780  70.810  97.240  0.00  0.00            
ATOM   4381  CA  TYR X 276      68.860  71.500  97.090  0.00  0.00            
ATOM   4382  HA  TYR X 276      68.060  71.550  97.800  0.00  0.00            
ATOM   4383  CB  TYR X 276      69.580  72.840  97.030  0.00  0.00            
ATOM   4384  HB1 TYR X 276      68.900  73.630  96.630  0.00  0.00            
ATOM   4385  HB2 TYR X 276      70.360  72.710  96.250  0.00  0.00            
ATOM   4386  CG  TYR X 276      70.160  73.250  98.380  0.00  0.00            
ATOM   4387  CD1 TYR X 276      71.060  74.320  98.430  0.00  0.00            
ATOM   4388  HD1 TYR X 276      71.380  74.810  97.520  0.00  0.00            
ATOM   4389  CE1 TYR X 276      71.640  74.750  99.670  0.00  0.00            
ATOM   4390  HE1 TYR X 276      72.400  75.520  99.610  0.00  0.00            
ATOM   4391  CZ  TYR X 276      71.300  74.040 100.780  0.00  0.00            
ATOM   4392  OH  TYR X 276      71.830  74.430 102.030  0.00  0.00            
ATOM   4393  HH  TYR X 276      71.840  75.380 101.960  0.00  0.00            
ATOM   4394  CD2 TYR X 276      69.830  72.630  99.620  0.00  0.00            
ATOM   4395  HD2 TYR X 276      69.190  71.760  99.680  0.00  0.00            
ATOM   4396  CE2 TYR X 276      70.450  72.980 100.800  0.00  0.00            
ATOM   4397  HE2 TYR X 276      70.150  72.460 101.700  0.00  0.00            
ATOM   4398  C   TYR X 276      68.210  71.210  95.680  0.00  0.00            
ATOM   4399  O   TYR X 276      67.460  72.020  95.160  0.00  0.00            
ATOM   4400  N   HSD X 277      68.360  70.010  95.150  0.00  0.00            
ATOM   4401  HN  HSD X 277      68.920  69.350  95.640  0.00  0.00            
ATOM   4402  CA  HSD X 277      67.680  69.440  93.990  0.00  0.00            
ATOM   4403  HA  HSD X 277      66.920  70.070  93.540  0.00  0.00            
ATOM   4404  CB  HSD X 277      68.720  69.170  92.830  0.00  0.00            
ATOM   4405  HB1 HSD X 277      69.520  68.520  93.250  0.00  0.00            
ATOM   4406  HB2 HSD X 277      69.310  70.100  92.670  0.00  0.00            
ATOM   4407  ND1 HSD X 277      68.550  69.250  90.310  0.00  0.00            
ATOM   4408  HD1 HSD X 277      69.020  70.120  90.160  0.00  0.00            
ATOM   4409  CG  HSD X 277      68.260  68.560  91.470  0.00  0.00            
ATOM   4410  CE1 HSD X 277      68.120  68.410  89.290  0.00  0.00            
ATOM   4411  HE1 HSD X 277      68.120  68.680  88.230  0.00  0.00            
ATOM   4412  NE2 HSD X 277      67.690  67.270  89.680  0.00  0.00            
ATOM   4413  CD2 HSD X 277      67.680  67.370  91.110  0.00  0.00            
ATOM   4414  HD2 HSD X 277      67.380  66.500  91.680  0.00  0.00            
ATOM   4415  C   HSD X 277      66.880  68.160  94.380  0.00  0.00            
ATOM   4416  O   HSD X 277      66.210  67.540  93.540  0.00  0.00            
ATOM   4417  N   ARG X 278      66.870  67.710  95.640  0.00  0.00            
ATOM   4418  HN  ARG X 278      67.460  68.110  96.340  0.00  0.00            
ATOM   4419  CA  ARG X 278      66.100  66.670  96.190  0.00  0.00            
ATOM   4420  HA  ARG X 278      66.270  65.820  95.550  0.00  0.00            
ATOM   4421  CB  ARG X 278      66.680  66.220  97.540  0.00  0.00            
ATOM   4422  HB1 ARG X 278      65.950  65.510  97.990  0.00  0.00            
ATOM   4423  HB2 ARG X 278      66.830  67.040  98.270  0.00  0.00            
ATOM   4424  CG  ARG X 278      67.930  65.430  97.470  0.00  0.00            
ATOM   4425  HG1 ARG X 278      68.360  65.310  98.480  0.00  0.00            
ATOM   4426  HG2 ARG X 278      68.680  66.060  96.930  0.00  0.00            
ATOM   4427  CD  ARG X 278      67.820  64.100  96.820  0.00  0.00            
ATOM   4428  HD1 ARG X 278      67.650  64.120  95.730  0.00  0.00            
ATOM   4429  HD2 ARG X 278      67.150  63.340  97.290  0.00  0.00            
ATOM   4430  NE  ARG X 278      69.190  63.550  97.050  0.00  0.00            
ATOM   4431  HE  ARG X 278      69.860  64.120  97.510  0.00  0.00            
ATOM   4432  CZ  ARG X 278      69.680  62.320  96.830  0.00  0.00            
ATOM   4433  NH1 ARG X 278      69.100  61.290  96.350  0.00  0.00            
ATOM   4434 HH11 ARG X 278      68.110  61.340  96.240  0.00  0.00            
ATOM   4435 HH12 ARG X 278      69.670  60.490  96.170  0.00  0.00            
ATOM   4436  NH2 ARG X 278      70.990  62.170  97.060  0.00  0.00            
ATOM   4437 HH21 ARG X 278      71.490  61.430  96.610  0.00  0.00            
ATOM   4438 HH22 ARG X 278      71.500  62.960  97.400  0.00  0.00            
ATOM   4439  C   ARG X 278      64.590  66.920  96.200  0.00  0.00            
ATOM   4440  O   ARG X 278      64.140  67.820  96.850  0.00  0.00            
ATOM   4441  N   ALA X 279      63.800  66.010  95.550  0.00  0.00            
ATOM   4442  HN  ALA X 279      64.150  65.330  94.910  0.00  0.00            
ATOM   4443  CA  ALA X 279      62.420  65.700  95.980  0.00  0.00            
ATOM   4444  HA  ALA X 279      61.840  66.610  96.020  0.00  0.00            
ATOM   4445  CB  ALA X 279      61.660  64.780  94.960  0.00  0.00            
ATOM   4446  HB1 ALA X 279      60.740  64.450  95.490  0.00  0.00            
ATOM   4447  HB2 ALA X 279      62.190  63.890  94.560  0.00  0.00            
ATOM   4448  HB3 ALA X 279      61.420  65.380  94.060  0.00  0.00            
ATOM   4449  C   ALA X 279      62.250  65.140  97.420  0.00  0.00            
ATOM   4450  O   ALA X 279      61.340  65.520  98.110  0.00  0.00            
ATOM   4451  N   THR X 280      63.110  64.170  97.840  0.00  0.00            
ATOM   4452  HN  THR X 280      63.870  63.870  97.270  0.00  0.00            
ATOM   4453  CA  THR X 280      62.870  63.410  99.040  0.00  0.00            
ATOM   4454  HA  THR X 280      61.860  63.050  99.070  0.00  0.00            
ATOM   4455  CB  THR X 280      63.720  62.170  99.280  0.00  0.00            
ATOM   4456  HB  THR X 280      63.530  61.840 100.320  0.00  0.00            
ATOM   4457  OG1 THR X 280      65.070  62.570  99.080  0.00  0.00            
ATOM   4458  HG1 THR X 280      65.610  61.780  99.050  0.00  0.00            
ATOM   4459  CG2 THR X 280      63.340  61.100  98.270  0.00  0.00            
ATOM   4460 HG21 THR X 280      63.360  61.320  97.190  0.00  0.00            
ATOM   4461 HG22 THR X 280      62.290  60.800  98.500  0.00  0.00            
ATOM   4462 HG23 THR X 280      63.990  60.240  98.520  0.00  0.00            
ATOM   4463  C   THR X 280      62.800  64.320 100.220  0.00  0.00            
ATOM   4464  O   THR X 280      63.390  65.430 100.250  0.00  0.00            
ATOM   4465  N   ASN X 281      62.100  63.920 101.330  0.00  0.00            
ATOM   4466  HN  ASN X 281      61.630  63.040 101.300  0.00  0.00            
ATOM   4467  CA  ASN X 281      62.190  64.680 102.530  0.00  0.00            
ATOM   4468  HA  ASN X 281      61.610  64.140 103.270  0.00  0.00            
ATOM   4469  CB  ASN X 281      63.650  64.740 103.050  0.00  0.00            
ATOM   4470  HB1 ASN X 281      64.160  65.560 102.510  0.00  0.00            
ATOM   4471  HB2 ASN X 281      64.120  63.740 102.910  0.00  0.00            
ATOM   4472  CG  ASN X 281      63.590  65.020 104.550  0.00  0.00            
ATOM   4473  OD1 ASN X 281      62.680  65.480 105.140  0.00  0.00            
ATOM   4474  ND2 ASN X 281      64.750  64.500 105.150  0.00  0.00            
ATOM   4475 HD21 ASN X 281      64.820  64.510 106.140  0.00  0.00            
ATOM   4476 HD22 ASN X 281      65.480  64.090 104.600  0.00  0.00            
ATOM   4477  C   ASN X 281      61.420  66.050 102.480  0.00  0.00            
ATOM   4478  O   ASN X 281      61.910  67.060 103.040  0.00  0.00            
ATOM   4479  N   ALA X 282      60.170  66.160 101.910  0.00  0.00            
ATOM   4480  HN  ALA X 282      59.640  65.370 101.610  0.00  0.00            
ATOM   4481  CA  ALA X 282      59.440  67.390 101.850  0.00  0.00            
ATOM   4482  HA  ALA X 282      60.130  68.210 101.730  0.00  0.00            
ATOM   4483  CB  ALA X 282      58.710  67.380 100.460  0.00  0.00            
ATOM   4484  HB1 ALA X 282      58.130  68.300 100.240  0.00  0.00            
ATOM   4485  HB2 ALA X 282      57.980  66.560 100.660  0.00  0.00            
ATOM   4486  HB3 ALA X 282      59.350  67.060  99.610  0.00  0.00            
ATOM   4487  C   ALA X 282      58.410  67.550 102.890  0.00  0.00            
ATOM   4488  O   ALA X 282      57.610  66.660 103.210  0.00  0.00            
ATOM   4489  N   ASP X 283      58.400  68.710 103.560  0.00  0.00            
ATOM   4490  HN  ASP X 283      58.960  69.440 103.160  0.00  0.00            
ATOM   4491  CA  ASP X 283      57.510  69.070 104.710  0.00  0.00            
ATOM   4492  HA  ASP X 283      57.310  68.210 105.320  0.00  0.00            
ATOM   4493  CB  ASP X 283      58.070  70.290 105.570  0.00  0.00            
ATOM   4494  HB1 ASP X 283      58.120  71.230 104.990  0.00  0.00            
ATOM   4495  HB2 ASP X 283      59.100  70.040 105.890  0.00  0.00            
ATOM   4496  CG  ASP X 283      57.370  70.550 106.810  0.00  0.00            
ATOM   4497  OD1 ASP X 283      57.620  71.660 107.410  0.00  0.00            
ATOM   4498  OD2 ASP X 283      56.630  69.740 107.380  0.00  0.00            
ATOM   4499  C   ASP X 283      56.170  69.370 104.130  0.00  0.00            
ATOM   4500  O   ASP X 283      56.030  70.200 103.210  0.00  0.00            
ATOM   4501  N   TYR X 284      55.140  68.670 104.710  0.00  0.00            
ATOM   4502  HN  TYR X 284      55.410  67.850 105.220  0.00  0.00            
ATOM   4503  CA  TYR X 284      53.760  68.800 104.300  0.00  0.00            
ATOM   4504  HA  TYR X 284      53.580  69.770 103.870  0.00  0.00            
ATOM   4505  CB  TYR X 284      53.450  67.730 103.160  0.00  0.00            
ATOM   4506  HB1 TYR X 284      53.540  66.690 103.540  0.00  0.00            
ATOM   4507  HB2 TYR X 284      54.180  67.910 102.340  0.00  0.00            
ATOM   4508  CG  TYR X 284      52.020  67.840 102.600  0.00  0.00            
ATOM   4509  CD1 TYR X 284      51.120  66.730 102.560  0.00  0.00            
ATOM   4510  HD1 TYR X 284      51.390  65.790 103.010  0.00  0.00            
ATOM   4511  CE1 TYR X 284      49.830  66.910 102.070  0.00  0.00            
ATOM   4512  HE1 TYR X 284      49.280  65.980 102.070  0.00  0.00            
ATOM   4513  CZ  TYR X 284      49.360  68.110 101.610  0.00  0.00            
ATOM   4514  OH  TYR X 284      48.010  68.070 101.210  0.00  0.00            
ATOM   4515  HH  TYR X 284      47.690  67.190 101.410  0.00  0.00            
ATOM   4516  CD2 TYR X 284      51.520  69.090 102.200  0.00  0.00            
ATOM   4517  HD2 TYR X 284      52.140  69.970 102.280  0.00  0.00            
ATOM   4518  CE2 TYR X 284      50.210  69.200 101.630  0.00  0.00            
ATOM   4519  HE2 TYR X 284      50.000  70.180 101.230  0.00  0.00            
ATOM   4520  C   TYR X 284      52.820  68.650 105.470  0.00  0.00            
ATOM   4521  O   TYR X 284      52.960  67.710 106.310  0.00  0.00            
ATOM   4522  N   ARG X 285      51.830  69.500 105.710  0.00  0.00            
ATOM   4523  HN  ARG X 285      51.720  70.250 105.060  0.00  0.00            
ATOM   4524  CA  ARG X 285      50.990  69.470 106.850  0.00  0.00            
ATOM   4525  HA  ARG X 285      51.380  68.960 107.720  0.00  0.00            
ATOM   4526  CB  ARG X 285      50.770  70.990 107.350  0.00  0.00            
ATOM   4527  HB1 ARG X 285      50.090  70.890 108.220  0.00  0.00            
ATOM   4528  HB2 ARG X 285      50.240  71.560 106.560  0.00  0.00            
ATOM   4529  CG  ARG X 285      52.120  71.630 107.700  0.00  0.00            
ATOM   4530  HG1 ARG X 285      52.000  72.340 108.550  0.00  0.00            
ATOM   4531  HG2 ARG X 285      52.620  72.160 106.870  0.00  0.00            
ATOM   4532  CD  ARG X 285      53.180  70.640 108.370  0.00  0.00            
ATOM   4533  HD1 ARG X 285      53.410  69.760 107.720  0.00  0.00            
ATOM   4534  HD2 ARG X 285      52.730  70.280 109.320  0.00  0.00            
ATOM   4535  NE  ARG X 285      54.450  71.420 108.620  0.00  0.00            
ATOM   4536  HE  ARG X 285      55.280  71.240 108.090  0.00  0.00            
ATOM   4537  CZ  ARG X 285      54.790  72.190 109.670  0.00  0.00            
ATOM   4538  NH1 ARG X 285      53.940  72.650 110.580  0.00  0.00            
ATOM   4539 HH11 ARG X 285      53.050  72.190 110.610  0.00  0.00            
ATOM   4540 HH12 ARG X 285      54.320  72.950 111.460  0.00  0.00            
ATOM   4541  NH2 ARG X 285      56.020  72.650 109.780  0.00  0.00            
ATOM   4542 HH21 ARG X 285      56.640  72.460 109.020  0.00  0.00            
ATOM   4543 HH22 ARG X 285      56.080  73.430 110.400  0.00  0.00            
ATOM   4544  C   ARG X 285      49.620  68.830 106.500  0.00  0.00            
ATOM   4545  O   ARG X 285      49.030  68.300 107.390  0.00  0.00            
ATOM   4546  N   GLY X 286      49.210  68.820 105.230  0.00  0.00            
ATOM   4547  HN  GLY X 286      49.670  69.190 104.420  0.00  0.00            
ATOM   4548  CA  GLY X 286      47.810  68.360 104.870  0.00  0.00            
ATOM   4549  HA1 GLY X 286      47.760  68.580 103.810  0.00  0.00            
ATOM   4550  HA2 GLY X 286      46.980  68.750 105.440  0.00  0.00            
ATOM   4551  C   GLY X 286      47.640  66.860 104.890  0.00  0.00            
ATOM   4552  O   GLY X 286      48.280  66.050 105.460  0.00  0.00            
ATOM   4553  N   SER X 287      46.580  66.570 104.130  0.00  0.00            
ATOM   4554  HN  SER X 287      46.030  67.270 103.680  0.00  0.00            
ATOM   4555  CA  SER X 287      46.210  65.180 103.830  0.00  0.00            
ATOM   4556  HA  SER X 287      46.550  64.600 104.680  0.00  0.00            
ATOM   4557  CB  SER X 287      44.740  65.000 103.400  0.00  0.00            
ATOM   4558  HB1 SER X 287      44.480  65.620 102.510  0.00  0.00            
ATOM   4559  HB2 SER X 287      44.040  65.280 104.210  0.00  0.00            
ATOM   4560  OG  SER X 287      44.350  63.580 103.190  0.00  0.00            
ATOM   4561  HG1 SER X 287      44.330  63.160 104.060  0.00  0.00            
ATOM   4562  C   SER X 287      47.050  64.610 102.680  0.00  0.00            
ATOM   4563  O   SER X 287      47.150  65.180 101.630  0.00  0.00            
ATOM   4564  N   GLY X 288      47.830  63.470 102.960  0.00  0.00            
ATOM   4565  HN  GLY X 288      47.690  63.010 103.830  0.00  0.00            
ATOM   4566  CA  GLY X 288      48.880  62.950 102.080  0.00  0.00            
ATOM   4567  HA1 GLY X 288      49.230  62.070 102.600  0.00  0.00            
ATOM   4568  HA2 GLY X 288      49.690  63.650 101.980  0.00  0.00            
ATOM   4569  C   GLY X 288      48.460  62.600 100.660  0.00  0.00            
ATOM   4570  O   GLY X 288      47.240  62.360 100.340  0.00  0.00            
ATOM   4571  N   PHE X 289      49.450  62.480  99.750  0.00  0.00            
ATOM   4572  HN  PHE X 289      50.420  62.580  99.970  0.00  0.00            
ATOM   4573  CA  PHE X 289      49.230  62.140  98.380  0.00  0.00            
ATOM   4574  HA  PHE X 289      48.170  62.180  98.190  0.00  0.00            
ATOM   4575  CB  PHE X 289      49.870  63.180  97.420  0.00  0.00            
ATOM   4576  HB1 PHE X 289      49.720  62.870  96.360  0.00  0.00            
ATOM   4577  HB2 PHE X 289      50.970  63.130  97.530  0.00  0.00            
ATOM   4578  CG  PHE X 289      49.240  64.520  97.600  0.00  0.00            
ATOM   4579  CD1 PHE X 289      49.920  65.500  98.300  0.00  0.00            
ATOM   4580  HD1 PHE X 289      50.840  65.160  98.750  0.00  0.00            
ATOM   4581  CE1 PHE X 289      49.380  66.790  98.390  0.00  0.00            
ATOM   4582  HE1 PHE X 289      49.940  67.580  98.860  0.00  0.00            
ATOM   4583  CZ  PHE X 289      48.100  67.040  97.870  0.00  0.00            
ATOM   4584  HZ  PHE X 289      47.690  68.040  97.910  0.00  0.00            
ATOM   4585  CD2 PHE X 289      47.990  64.830  97.040  0.00  0.00            
ATOM   4586  HD2 PHE X 289      47.370  64.160  96.460  0.00  0.00            
ATOM   4587  CE2 PHE X 289      47.430  66.070  97.210  0.00  0.00            
ATOM   4588  HE2 PHE X 289      46.540  66.350  96.660  0.00  0.00            
ATOM   4589  C   PHE X 289      49.660  60.740  98.000  0.00  0.00            
ATOM   4590  O   PHE X 289      50.830  60.590  97.810  0.00  0.00            
ATOM   4591  N   ASP X 290      48.680  59.790  97.800  0.00  0.00            
ATOM   4592  HN  ASP X 290      47.720  60.010  97.960  0.00  0.00            
ATOM   4593  CA  ASP X 290      49.100  58.530  97.150  0.00  0.00            
ATOM   4594  HA  ASP X 290      49.930  58.150  97.730  0.00  0.00            
ATOM   4595  CB  ASP X 290      47.890  57.490  97.280  0.00  0.00            
ATOM   4596  HB1 ASP X 290      48.080  56.560  96.700  0.00  0.00            
ATOM   4597  HB2 ASP X 290      47.020  57.950  96.760  0.00  0.00            
ATOM   4598  CG  ASP X 290      47.550  56.930  98.650  0.00  0.00            
ATOM   4599  OD1 ASP X 290      48.240  57.240  99.650  0.00  0.00            
ATOM   4600  OD2 ASP X 290      46.480  56.230  98.750  0.00  0.00            
ATOM   4601  C   ASP X 290      49.660  58.680  95.750  0.00  0.00            
ATOM   4602  O   ASP X 290      49.570  59.660  95.030  0.00  0.00            
ATOM   4603  N   ARG X 291      50.510  57.690  95.430  0.00  0.00            
ATOM   4604  HN  ARG X 291      50.570  56.980  96.120  0.00  0.00            
ATOM   4605  CA  ARG X 291      51.390  57.720  94.320  0.00  0.00            
ATOM   4606  HA  ARG X 291      51.280  58.660  93.790  0.00  0.00            
ATOM   4607  CB  ARG X 291      52.990  57.520  94.630  0.00  0.00            
ATOM   4608  HB1 ARG X 291      53.440  57.020  93.750  0.00  0.00            
ATOM   4609  HB2 ARG X 291      53.010  56.820  95.490  0.00  0.00            
ATOM   4610  CG  ARG X 291      53.810  58.780  94.920  0.00  0.00            
ATOM   4611  HG1 ARG X 291      53.840  59.450  94.030  0.00  0.00            
ATOM   4612  HG2 ARG X 291      54.790  58.300  95.120  0.00  0.00            
ATOM   4613  CD  ARG X 291      53.270  59.690  96.010  0.00  0.00            
ATOM   4614  HD1 ARG X 291      53.100  59.160  96.970  0.00  0.00            
ATOM   4615  HD2 ARG X 291      52.310  60.190  95.740  0.00  0.00            
ATOM   4616  NE  ARG X 291      54.280  60.760  96.250  0.00  0.00            
ATOM   4617  HE  ARG X 291      55.070  60.780  95.640  0.00  0.00            
ATOM   4618  CZ  ARG X 291      54.240  61.670  97.170  0.00  0.00            
ATOM   4619  NH1 ARG X 291      53.330  61.650  98.140  0.00  0.00            
ATOM   4620 HH11 ARG X 291      52.500  61.130  97.930  0.00  0.00            
ATOM   4621 HH12 ARG X 291      53.410  62.240  98.930  0.00  0.00            
ATOM   4622  NH2 ARG X 291      55.130  62.570  97.270  0.00  0.00            
ATOM   4623 HH21 ARG X 291      56.060  62.390  96.960  0.00  0.00            
ATOM   4624 HH22 ARG X 291      55.170  63.080  98.130  0.00  0.00            
ATOM   4625  C   ARG X 291      50.920  56.680  93.250  0.00  0.00            
ATOM   4626  O   ARG X 291      50.650  55.520  93.560  0.00  0.00            
ATOM   4627  N   GLY X 292      50.650  57.170  92.030  0.00  0.00            
ATOM   4628  HN  GLY X 292      50.770  58.150  91.870  0.00  0.00            
ATOM   4629  CA  GLY X 292      50.350  56.370  90.830  0.00  0.00            
ATOM   4630  HA1 GLY X 292      49.520  56.830  90.300  0.00  0.00            
ATOM   4631  HA2 GLY X 292      50.240  55.310  91.040  0.00  0.00            
ATOM   4632  C   GLY X 292      51.570  56.420  89.990  0.00  0.00            
ATOM   4633  O   GLY X 292      52.410  57.310  90.140  0.00  0.00            
ATOM   4634  N   HSD X 293      51.670  55.410  89.060  0.00  0.00            
ATOM   4635  HN  HSD X 293      51.020  54.670  88.990  0.00  0.00            
ATOM   4636  CA  HSD X 293      52.980  55.260  88.330  0.00  0.00            
ATOM   4637  HA  HSD X 293      53.650  56.080  88.520  0.00  0.00            
ATOM   4638  CB  HSD X 293      53.500  53.860  88.760  0.00  0.00            
ATOM   4639  HB1 HSD X 293      53.580  53.760  89.860  0.00  0.00            
ATOM   4640  HB2 HSD X 293      54.490  53.730  88.280  0.00  0.00            
ATOM   4641  ND1 HSD X 293      51.720  52.010  89.130  0.00  0.00            
ATOM   4642  HD1 HSD X 293      51.390  52.240  90.050  0.00  0.00            
ATOM   4643  CG  HSD X 293      52.550  52.780  88.320  0.00  0.00            
ATOM   4644  CE1 HSD X 293      51.170  51.040  88.390  0.00  0.00            
ATOM   4645  HE1 HSD X 293      50.590  50.160  88.670  0.00  0.00            
ATOM   4646  NE2 HSD X 293      51.540  51.180  87.140  0.00  0.00            
ATOM   4647  CD2 HSD X 293      52.450  52.190  87.080  0.00  0.00            
ATOM   4648  HD2 HSD X 293      52.850  52.410  86.100  0.00  0.00            
ATOM   4649  C   HSD X 293      52.710  55.530  86.870  0.00  0.00            
ATOM   4650  O   HSD X 293      51.800  54.950  86.280  0.00  0.00            
ATOM   4651  N   LEU X 294      53.410  56.530  86.250  0.00  0.00            
ATOM   4652  HN  LEU X 294      54.150  56.880  86.820  0.00  0.00            
ATOM   4653  CA  LEU X 294      53.090  57.090  84.910  0.00  0.00            
ATOM   4654  HA  LEU X 294      52.040  57.360  84.880  0.00  0.00            
ATOM   4655  CB  LEU X 294      53.900  58.380  84.650  0.00  0.00            
ATOM   4656  HB1 LEU X 294      53.630  58.820  83.670  0.00  0.00            
ATOM   4657  HB2 LEU X 294      54.950  58.040  84.640  0.00  0.00            
ATOM   4658  CG  LEU X 294      53.730  59.570  85.650  0.00  0.00            
ATOM   4659  HG  LEU X 294      53.880  59.210  86.690  0.00  0.00            
ATOM   4660  CD1 LEU X 294      54.690  60.770  85.590  0.00  0.00            
ATOM   4661 HD11 LEU X 294      54.440  61.500  86.390  0.00  0.00            
ATOM   4662 HD12 LEU X 294      54.710  61.220  84.570  0.00  0.00            
ATOM   4663 HD13 LEU X 294      55.700  60.320  85.660  0.00  0.00            
ATOM   4664  CD2 LEU X 294      52.250  59.970  85.560  0.00  0.00            
ATOM   4665 HD21 LEU X 294      51.960  60.660  84.740  0.00  0.00            
ATOM   4666 HD22 LEU X 294      52.050  60.620  86.440  0.00  0.00            
ATOM   4667 HD23 LEU X 294      51.570  59.100  85.480  0.00  0.00            
ATOM   4668  C   LEU X 294      53.300  56.160  83.850  0.00  0.00            
ATOM   4669  O   LEU X 294      52.490  55.870  82.950  0.00  0.00            
ATOM   4670  N   ALA X 295      54.460  55.440  83.900  0.00  0.00            
ATOM   4671  HN  ALA X 295      55.090  55.670  84.640  0.00  0.00            
ATOM   4672  CA  ALA X 295      54.820  54.280  83.070  0.00  0.00            
ATOM   4673  HA  ALA X 295      54.150  54.110  82.240  0.00  0.00            
ATOM   4674  CB  ALA X 295      56.200  54.500  82.450  0.00  0.00            
ATOM   4675  HB1 ALA X 295      56.350  55.470  81.930  0.00  0.00            
ATOM   4676  HB2 ALA X 295      56.440  53.690  81.730  0.00  0.00            
ATOM   4677  HB3 ALA X 295      56.970  54.490  83.250  0.00  0.00            
ATOM   4678  C   ALA X 295      54.800  53.020  83.940  0.00  0.00            
ATOM   4679  O   ALA X 295      55.090  52.990  85.130  0.00  0.00            
ATOM   4680  N   ALA X 296      54.380  51.880  83.350  0.00  0.00            
ATOM   4681  HN  ALA X 296      54.190  51.850  82.370  0.00  0.00            
ATOM   4682  CA  ALA X 296      54.030  50.570  83.900  0.00  0.00            
ATOM   4683  HA  ALA X 296      54.170  50.580  84.970  0.00  0.00            
ATOM   4684  CB  ALA X 296      52.570  50.380  83.590  0.00  0.00            
ATOM   4685  HB1 ALA X 296      52.100  49.450  83.970  0.00  0.00            
ATOM   4686  HB2 ALA X 296      52.440  50.410  82.490  0.00  0.00            
ATOM   4687  HB3 ALA X 296      52.100  51.280  84.040  0.00  0.00            
ATOM   4688  C   ALA X 296      54.960  49.420  83.470  0.00  0.00            
ATOM   4689  O   ALA X 296      54.550  48.440  82.830  0.00  0.00            
ATOM   4690  N   ALA X 297      56.300  49.500  83.800  0.00  0.00            
ATOM   4691  HN  ALA X 297      56.790  50.240  84.260  0.00  0.00            
ATOM   4692  CA  ALA X 297      57.340  48.600  83.340  0.00  0.00            
ATOM   4693  HA  ALA X 297      57.370  48.620  82.260  0.00  0.00            
ATOM   4694  CB  ALA X 297      58.770  49.010  83.790  0.00  0.00            
ATOM   4695  HB1 ALA X 297      59.580  48.840  83.050  0.00  0.00            
ATOM   4696  HB2 ALA X 297      59.140  48.440  84.670  0.00  0.00            
ATOM   4697  HB3 ALA X 297      58.970  50.030  84.200  0.00  0.00            
ATOM   4698  C   ALA X 297      57.120  47.170  83.780  0.00  0.00            
ATOM   4699  O   ALA X 297      57.300  46.270  82.970  0.00  0.00            
ATOM   4700  N   ALA X 298      56.650  47.020  85.010  0.00  0.00            
ATOM   4701  HN  ALA X 298      56.550  47.900  85.470  0.00  0.00            
ATOM   4702  CA  ALA X 298      56.210  45.820  85.760  0.00  0.00            
ATOM   4703  HA  ALA X 298      56.930  45.020  85.680  0.00  0.00            
ATOM   4704  CB  ALA X 298      55.980  46.090  87.270  0.00  0.00            
ATOM   4705  HB1 ALA X 298      55.380  47.020  87.300  0.00  0.00            
ATOM   4706  HB2 ALA X 298      56.990  46.320  87.690  0.00  0.00            
ATOM   4707  HB3 ALA X 298      55.440  45.300  87.830  0.00  0.00            
ATOM   4708  C   ALA X 298      55.050  45.190  85.000  0.00  0.00            
ATOM   4709  O   ALA X 298      54.940  43.990  84.900  0.00  0.00            
ATOM   4710  N   ASN X 299      54.220  45.940  84.290  0.00  0.00            
ATOM   4711  HN  ASN X 299      54.290  46.930  84.200  0.00  0.00            
ATOM   4712  CA  ASN X 299      53.120  45.320  83.540  0.00  0.00            
ATOM   4713  HA  ASN X 299      52.770  44.400  84.000  0.00  0.00            
ATOM   4714  CB  ASN X 299      51.950  46.360  83.580  0.00  0.00            
ATOM   4715  HB1 ASN X 299      51.110  46.120  82.890  0.00  0.00            
ATOM   4716  HB2 ASN X 299      52.330  47.360  83.270  0.00  0.00            
ATOM   4717  CG  ASN X 299      51.290  46.430  84.910  0.00  0.00            
ATOM   4718  OD1 ASN X 299      51.340  47.430  85.620  0.00  0.00            
ATOM   4719  ND2 ASN X 299      50.670  45.270  85.400  0.00  0.00            
ATOM   4720 HD21 ASN X 299      50.410  45.350  86.360  0.00  0.00            
ATOM   4721 HD22 ASN X 299      50.990  44.400  85.040  0.00  0.00            
ATOM   4722  C   ASN X 299      53.430  45.090  82.090  0.00  0.00            
ATOM   4723  O   ASN X 299      52.750  44.380  81.350  0.00  0.00            
ATOM   4724  N   HSD X 300      54.610  45.480  81.630  0.00  0.00            
ATOM   4725  HN  HSD X 300      55.300  45.940  82.180  0.00  0.00            
ATOM   4726  CA  HSD X 300      55.070  45.270  80.300  0.00  0.00            
ATOM   4727  HA  HSD X 300      54.230  44.870  79.750  0.00  0.00            
ATOM   4728  CB  HSD X 300      55.380  46.660  79.610  0.00  0.00            
ATOM   4729  HB1 HSD X 300      55.720  47.490  80.270  0.00  0.00            
ATOM   4730  HB2 HSD X 300      54.380  47.040  79.320  0.00  0.00            
ATOM   4731  ND1 HSD X 300      57.550  46.840  78.370  0.00  0.00            
ATOM   4732  HD1 HSD X 300      58.210  47.170  79.050  0.00  0.00            
ATOM   4733  CG  HSD X 300      56.220  46.590  78.430  0.00  0.00            
ATOM   4734  CE1 HSD X 300      57.960  46.510  77.130  0.00  0.00            
ATOM   4735  HE1 HSD X 300      59.010  46.630  76.840  0.00  0.00            
ATOM   4736  NE2 HSD X 300      56.970  46.220  76.400  0.00  0.00            
ATOM   4737  CD2 HSD X 300      55.870  46.200  77.220  0.00  0.00            
ATOM   4738  HD2 HSD X 300      54.880  45.900  76.930  0.00  0.00            
ATOM   4739  C   HSD X 300      56.230  44.230  80.170  0.00  0.00            
ATOM   4740  O   HSD X 300      56.320  43.440  79.240  0.00  0.00            
ATOM   4741  N   ARG X 301      57.140  44.100  81.170  0.00  0.00            
ATOM   4742  HN  ARG X 301      57.200  44.840  81.840  0.00  0.00            
ATOM   4743  CA  ARG X 301      58.090  42.960  81.210  0.00  0.00            
ATOM   4744  HA  ARG X 301      58.780  43.150  82.020  0.00  0.00            
ATOM   4745  CB  ARG X 301      57.440  41.640  81.570  0.00  0.00            
ATOM   4746  HB1 ARG X 301      58.200  40.840  81.680  0.00  0.00            
ATOM   4747  HB2 ARG X 301      56.720  41.460  80.750  0.00  0.00            
ATOM   4748  CG  ARG X 301      56.640  41.780  82.930  0.00  0.00            
ATOM   4749  HG1 ARG X 301      56.260  40.740  83.020  0.00  0.00            
ATOM   4750  HG2 ARG X 301      55.770  42.470  82.890  0.00  0.00            
ATOM   4751  CD  ARG X 301      57.570  42.120  84.090  0.00  0.00            
ATOM   4752  HD1 ARG X 301      58.050  43.120  84.010  0.00  0.00            
ATOM   4753  HD2 ARG X 301      58.330  41.310  84.140  0.00  0.00            
ATOM   4754  NE  ARG X 301      56.800  42.020  85.380  0.00  0.00            
ATOM   4755  HE  ARG X 301      55.900  42.450  85.300  0.00  0.00            
ATOM   4756  CZ  ARG X 301      57.150  41.720  86.660  0.00  0.00            
ATOM   4757  NH1 ARG X 301      58.450  41.450  86.840  0.00  0.00            
ATOM   4758 HH11 ARG X 301      59.120  41.530  86.110  0.00  0.00            
ATOM   4759 HH12 ARG X 301      58.730  41.090  87.730  0.00  0.00            
ATOM   4760  NH2 ARG X 301      56.290  41.780  87.640  0.00  0.00            
ATOM   4761 HH21 ARG X 301      55.310  41.710  87.510  0.00  0.00            
ATOM   4762 HH22 ARG X 301      56.600  41.630  88.580  0.00  0.00            
ATOM   4763  C   ARG X 301      59.040  42.840  80.050  0.00  0.00            
ATOM   4764  O   ARG X 301      59.060  41.850  79.320  0.00  0.00            
ATOM   4765  N   TRP X 302      59.940  43.790  79.960  0.00  0.00            
ATOM   4766  HN  TRP X 302      59.830  44.600  80.550  0.00  0.00            
ATOM   4767  CA  TRP X 302      60.990  43.810  78.950  0.00  0.00            
ATOM   4768  HA  TRP X 302      61.000  42.810  78.550  0.00  0.00            
ATOM   4769  CB  TRP X 302      60.640  44.870  77.880  0.00  0.00            
ATOM   4770  HB1 TRP X 302      60.730  45.930  78.220  0.00  0.00            
ATOM   4771  HB2 TRP X 302      59.590  44.650  77.590  0.00  0.00            
ATOM   4772  CG  TRP X 302      61.340  44.700  76.570  0.00  0.00            
ATOM   4773  CD1 TRP X 302      62.410  45.450  76.180  0.00  0.00            
ATOM   4774  HD1 TRP X 302      62.670  46.380  76.670  0.00  0.00            
ATOM   4775  NE1 TRP X 302      62.870  44.910  74.980  0.00  0.00            
ATOM   4776  HE1 TRP X 302      63.730  45.060  74.550  0.00  0.00            
ATOM   4777  CE2 TRP X 302      62.260  43.700  74.760  0.00  0.00            
ATOM   4778  CD2 TRP X 302      61.270  43.530  75.740  0.00  0.00            
ATOM   4779  CE3 TRP X 302      60.550  42.330  75.770  0.00  0.00            
ATOM   4780  HE3 TRP X 302      59.890  42.140  76.610  0.00  0.00            
ATOM   4781  CZ3 TRP X 302      60.830  41.360  74.780  0.00  0.00            
ATOM   4782  HZ3 TRP X 302      60.260  40.440  74.790  0.00  0.00            
ATOM   4783  CZ2 TRP X 302      62.380  42.800  73.720  0.00  0.00            
ATOM   4784  HZ2 TRP X 302      63.040  42.960  72.880  0.00  0.00            
ATOM   4785  CH2 TRP X 302      61.690  41.620  73.800  0.00  0.00            
ATOM   4786  HH2 TRP X 302      61.820  40.880  73.020  0.00  0.00            
ATOM   4787  C   TRP X 302      62.250  44.290  79.620  0.00  0.00            
ATOM   4788  O   TRP X 302      63.150  44.870  79.030  0.00  0.00            
ATOM   4789  N   SER X 303      62.370  43.940  80.970  0.00  0.00            
ATOM   4790  HN  SER X 303      61.670  43.330  81.320  0.00  0.00            
ATOM   4791  CA  SER X 303      63.490  44.170  81.800  0.00  0.00            
ATOM   4792  HA  SER X 303      64.400  43.890  81.290  0.00  0.00            
ATOM   4793  CB  SER X 303      63.680  45.520  82.440  0.00  0.00            
ATOM   4794  HB1 SER X 303      63.390  46.230  81.630  0.00  0.00            
ATOM   4795  HB2 SER X 303      64.750  45.670  82.710  0.00  0.00            
ATOM   4796  OG  SER X 303      62.770  45.950  83.540  0.00  0.00            
ATOM   4797  HG1 SER X 303      63.040  46.810  83.860  0.00  0.00            
ATOM   4798  C   SER X 303      63.360  43.230  82.900  0.00  0.00            
ATOM   4799  O   SER X 303      62.300  42.640  83.040  0.00  0.00            
ATOM   4800  N   GLN X 304      64.510  42.830  83.490  0.00  0.00            
ATOM   4801  HN  GLN X 304      65.380  43.220  83.190  0.00  0.00            
ATOM   4802  CA  GLN X 304      64.570  41.860  84.570  0.00  0.00            
ATOM   4803  HA  GLN X 304      63.750  41.170  84.580  0.00  0.00            
ATOM   4804  CB  GLN X 304      65.780  40.900  84.320  0.00  0.00            
ATOM   4805  HB1 GLN X 304      65.800  40.100  85.080  0.00  0.00            
ATOM   4806  HB2 GLN X 304      66.570  41.580  84.700  0.00  0.00            
ATOM   4807  CG  GLN X 304      66.240  40.460  82.910  0.00  0.00            
ATOM   4808  HG1 GLN X 304      67.240  39.990  83.050  0.00  0.00            
ATOM   4809  HG2 GLN X 304      66.340  41.300  82.190  0.00  0.00            
ATOM   4810  CD  GLN X 304      65.190  39.550  82.240  0.00  0.00            
ATOM   4811  OE1 GLN X 304      64.020  39.510  82.500  0.00  0.00            
ATOM   4812  NE2 GLN X 304      65.650  38.800  81.240  0.00  0.00            
ATOM   4813 HE21 GLN X 304      66.630  38.700  81.090  0.00  0.00            
ATOM   4814 HE22 GLN X 304      64.960  38.400  80.630  0.00  0.00            
ATOM   4815  C   GLN X 304      64.600  42.470  85.970  0.00  0.00            
ATOM   4816  O   GLN X 304      64.700  41.780  86.980  0.00  0.00            
ATOM   4817  N   LYS X 305      64.370  43.830  86.060  0.00  0.00            
ATOM   4818  HN  LYS X 305      64.560  44.430  85.280  0.00  0.00            
ATOM   4819  CA  LYS X 305      64.150  44.620  87.280  0.00  0.00            
ATOM   4820  HA  LYS X 305      63.900  43.910  88.060  0.00  0.00            
ATOM   4821  CB  LYS X 305      65.560  45.240  87.670  0.00  0.00            
ATOM   4822  HB1 LYS X 305      66.300  44.470  87.990  0.00  0.00            
ATOM   4823  HB2 LYS X 305      65.410  46.040  88.430  0.00  0.00            
ATOM   4824  CG  LYS X 305      66.380  45.770  86.460  0.00  0.00            
ATOM   4825  HG1 LYS X 305      66.690  44.900  85.830  0.00  0.00            
ATOM   4826  HG2 LYS X 305      67.350  46.080  86.910  0.00  0.00            
ATOM   4827  CD  LYS X 305      65.730  46.890  85.650  0.00  0.00            
ATOM   4828  HD1 LYS X 305      65.360  47.690  86.320  0.00  0.00            
ATOM   4829  HD2 LYS X 305      64.910  46.480  85.010  0.00  0.00            
ATOM   4830  CE  LYS X 305      66.760  47.610  84.710  0.00  0.00            
ATOM   4831  HE1 LYS X 305      67.350  46.930  84.060  0.00  0.00            
ATOM   4832  HE2 LYS X 305      67.410  48.150  85.430  0.00  0.00            
ATOM   4833  NZ  LYS X 305      66.050  48.720  83.930  0.00  0.00            
ATOM   4834  HZ1 LYS X 305      65.580  48.270  83.120  0.00  0.00            
ATOM   4835  HZ2 LYS X 305      66.780  49.360  83.560  0.00  0.00            
ATOM   4836  HZ3 LYS X 305      65.410  49.130  84.650  0.00  0.00            
ATOM   4837  C   LYS X 305      62.940  45.570  87.130  0.00  0.00            
ATOM   4838  O   LYS X 305      62.960  46.610  87.730  0.00  0.00            
ATOM   4839  N   ALA X 306      61.850  45.080  86.490  0.00  0.00            
ATOM   4840  HN  ALA X 306      61.880  44.140  86.160  0.00  0.00            
ATOM   4841  CA  ALA X 306      60.720  45.850  86.060  0.00  0.00            
ATOM   4842  HA  ALA X 306      61.190  46.560  85.390  0.00  0.00            
ATOM   4843  CB  ALA X 306      59.720  44.930  85.360  0.00  0.00            
ATOM   4844  HB1 ALA X 306      58.800  45.470  85.060  0.00  0.00            
ATOM   4845  HB2 ALA X 306      59.460  44.020  85.940  0.00  0.00            
ATOM   4846  HB3 ALA X 306      60.220  44.610  84.420  0.00  0.00            
ATOM   4847  C   ALA X 306      60.030  46.630  87.240  0.00  0.00            
ATOM   4848  O   ALA X 306      59.630  47.800  87.120  0.00  0.00            
ATOM   4849  N   MET X 307      60.000  45.970  88.440  0.00  0.00            
ATOM   4850  HN  MET X 307      60.260  45.010  88.450  0.00  0.00            
ATOM   4851  CA  MET X 307      59.510  46.560  89.680  0.00  0.00            
ATOM   4852  HA  MET X 307      58.610  47.060  89.340  0.00  0.00            
ATOM   4853  CB  MET X 307      59.300  45.420  90.680  0.00  0.00            
ATOM   4854  HB1 MET X 307      59.420  45.760  91.730  0.00  0.00            
ATOM   4855  HB2 MET X 307      60.130  44.700  90.530  0.00  0.00            
ATOM   4856  CG  MET X 307      57.960  44.690  90.640  0.00  0.00            
ATOM   4857  HG1 MET X 307      57.980  43.820  91.330  0.00  0.00            
ATOM   4858  HG2 MET X 307      57.820  44.290  89.610  0.00  0.00            
ATOM   4859  SD  MET X 307      56.500  45.620  91.110  0.00  0.00            
ATOM   4860  CE  MET X 307      56.850  45.720  92.900  0.00  0.00            
ATOM   4861  HE1 MET X 307      57.810  46.260  93.010  0.00  0.00            
ATOM   4862  HE2 MET X 307      56.790  44.780  93.480  0.00  0.00            
ATOM   4863  HE3 MET X 307      56.060  46.380  93.320  0.00  0.00            
ATOM   4864  C   MET X 307      60.270  47.840  90.210  0.00  0.00            
ATOM   4865  O   MET X 307      59.650  48.800  90.570  0.00  0.00            
ATOM   4866  N   ASP X 308      61.630  47.810  90.190  0.00  0.00            
ATOM   4867  HN  ASP X 308      62.130  46.980  89.980  0.00  0.00            
ATOM   4868  CA  ASP X 308      62.470  48.970  90.240  0.00  0.00            
ATOM   4869  HA  ASP X 308      62.240  49.360  91.230  0.00  0.00            
ATOM   4870  CB  ASP X 308      64.010  48.570  90.040  0.00  0.00            
ATOM   4871  HB1 ASP X 308      64.610  49.510  90.050  0.00  0.00            
ATOM   4872  HB2 ASP X 308      64.150  48.030  89.090  0.00  0.00            
ATOM   4873  CG  ASP X 308      64.470  47.650  91.210  0.00  0.00            
ATOM   4874  OD1 ASP X 308      63.850  47.660  92.330  0.00  0.00            
ATOM   4875  OD2 ASP X 308      65.560  47.040  91.150  0.00  0.00            
ATOM   4876  C   ASP X 308      62.220  49.970  89.110  0.00  0.00            
ATOM   4877  O   ASP X 308      62.120  51.200  89.360  0.00  0.00            
ATOM   4878  N   ASP X 309      62.050  49.600  87.880  0.00  0.00            
ATOM   4879  HN  ASP X 309      62.080  48.620  87.690  0.00  0.00            
ATOM   4880  CA  ASP X 309      61.830  50.540  86.790  0.00  0.00            
ATOM   4881  HA  ASP X 309      62.570  51.310  86.950  0.00  0.00            
ATOM   4882  CB  ASP X 309      61.840  49.730  85.460  0.00  0.00            
ATOM   4883  HB1 ASP X 309      61.460  50.380  84.640  0.00  0.00            
ATOM   4884  HB2 ASP X 309      61.200  48.830  85.620  0.00  0.00            
ATOM   4885  CG  ASP X 309      63.250  49.320  85.110  0.00  0.00            
ATOM   4886  OD1 ASP X 309      64.200  49.900  85.590  0.00  0.00            
ATOM   4887  OD2 ASP X 309      63.300  48.500  84.180  0.00  0.00            
ATOM   4888  C   ASP X 309      60.510  51.320  86.930  0.00  0.00            
ATOM   4889  O   ASP X 309      60.390  52.530  86.560  0.00  0.00            
ATOM   4890  N   THR X 310      59.490  50.630  87.440  0.00  0.00            
ATOM   4891  HN  THR X 310      59.460  49.630  87.420  0.00  0.00            
ATOM   4892  CA  THR X 310      58.170  51.270  87.670  0.00  0.00            
ATOM   4893  HA  THR X 310      57.910  51.840  86.790  0.00  0.00            
ATOM   4894  CB  THR X 310      57.110  50.230  87.940  0.00  0.00            
ATOM   4895  HB  THR X 310      57.250  49.790  88.950  0.00  0.00            
ATOM   4896  OG1 THR X 310      57.220  49.180  87.010  0.00  0.00            
ATOM   4897  HG1 THR X 310      57.970  48.640  87.280  0.00  0.00            
ATOM   4898  CG2 THR X 310      55.690  50.820  87.850  0.00  0.00            
ATOM   4899 HG21 THR X 310      55.070  49.910  88.020  0.00  0.00            
ATOM   4900 HG22 THR X 310      55.570  51.160  86.800  0.00  0.00            
ATOM   4901 HG23 THR X 310      55.430  51.550  88.640  0.00  0.00            
ATOM   4902  C   THR X 310      58.250  52.180  88.890  0.00  0.00            
ATOM   4903  O   THR X 310      57.570  53.240  88.810  0.00  0.00            
ATOM   4904  N   PHE X 311      59.090  51.840  89.880  0.00  0.00            
ATOM   4905  HN  PHE X 311      59.580  50.970  89.810  0.00  0.00            
ATOM   4906  CA  PHE X 311      59.030  52.580  91.130  0.00  0.00            
ATOM   4907  HA  PHE X 311      58.190  53.260  91.150  0.00  0.00            
ATOM   4908  CB  PHE X 311      58.780  51.650  92.340  0.00  0.00            
ATOM   4909  HB1 PHE X 311      58.820  52.290  93.240  0.00  0.00            
ATOM   4910  HB2 PHE X 311      59.540  50.840  92.390  0.00  0.00            
ATOM   4911  CG  PHE X 311      57.330  51.200  92.220  0.00  0.00            
ATOM   4912  CD1 PHE X 311      56.330  52.120  92.450  0.00  0.00            
ATOM   4913  HD1 PHE X 311      56.550  53.160  92.650  0.00  0.00            
ATOM   4914  CE1 PHE X 311      54.980  51.850  92.200  0.00  0.00            
ATOM   4915  HE1 PHE X 311      54.340  52.720  92.240  0.00  0.00            
ATOM   4916  CZ  PHE X 311      54.630  50.550  91.820  0.00  0.00            
ATOM   4917  HZ  PHE X 311      53.620  50.380  91.490  0.00  0.00            
ATOM   4918  CD2 PHE X 311      56.920  49.850  91.870  0.00  0.00            
ATOM   4919  HD2 PHE X 311      57.730  49.160  91.690  0.00  0.00            
ATOM   4920  CE2 PHE X 311      55.580  49.510  91.560  0.00  0.00            
ATOM   4921  HE2 PHE X 311      55.260  48.520  91.250  0.00  0.00            
ATOM   4922  C   PHE X 311      60.230  53.480  91.270  0.00  0.00            
ATOM   4923  O   PHE X 311      60.680  53.860  92.350  0.00  0.00            
ATOM   4924  N   TYR X 312      60.780  53.870  90.100  0.00  0.00            
ATOM   4925  HN  TYR X 312      60.590  53.350  89.270  0.00  0.00            
ATOM   4926  CA  TYR X 312      61.540  55.080  90.020  0.00  0.00            
ATOM   4927  HA  TYR X 312      62.360  54.980  90.720  0.00  0.00            
ATOM   4928  CB  TYR X 312      61.960  55.080  88.530  0.00  0.00            
ATOM   4929  HB1 TYR X 312      61.070  55.360  87.920  0.00  0.00            
ATOM   4930  HB2 TYR X 312      62.370  54.120  88.170  0.00  0.00            
ATOM   4931  CG  TYR X 312      63.060  56.140  88.250  0.00  0.00            
ATOM   4932  CD1 TYR X 312      62.730  57.190  87.380  0.00  0.00            
ATOM   4933  HD1 TYR X 312      61.740  57.220  86.960  0.00  0.00            
ATOM   4934  CE1 TYR X 312      63.560  58.320  87.250  0.00  0.00            
ATOM   4935  HE1 TYR X 312      63.150  59.120  86.650  0.00  0.00            
ATOM   4936  CZ  TYR X 312      64.740  58.380  88.020  0.00  0.00            
ATOM   4937  OH  TYR X 312      65.530  59.550  88.000  0.00  0.00            
ATOM   4938  HH  TYR X 312      66.410  59.220  88.200  0.00  0.00            
ATOM   4939  CD2 TYR X 312      64.310  56.210  88.940  0.00  0.00            
ATOM   4940  HD2 TYR X 312      64.480  55.450  89.690  0.00  0.00            
ATOM   4941  CE2 TYR X 312      65.050  57.350  88.870  0.00  0.00            
ATOM   4942  HE2 TYR X 312      66.010  57.410  89.380  0.00  0.00            
ATOM   4943  C   TYR X 312      60.820  56.380  90.370  0.00  0.00            
ATOM   4944  O   TYR X 312      59.680  56.550  89.960  0.00  0.00            
ATOM   4945  N   LEU X 313      61.470  57.270  91.140  0.00  0.00            
ATOM   4946  HN  LEU X 313      62.460  57.190  91.280  0.00  0.00            
ATOM   4947  CA  LEU X 313      60.780  58.360  91.810  0.00  0.00            
ATOM   4948  HA  LEU X 313      60.050  58.030  92.540  0.00  0.00            
ATOM   4949  CB  LEU X 313      61.820  59.040  92.770  0.00  0.00            
ATOM   4950  HB1 LEU X 313      62.700  59.420  92.220  0.00  0.00            
ATOM   4951  HB2 LEU X 313      62.170  58.270  93.500  0.00  0.00            
ATOM   4952  CG  LEU X 313      61.240  60.220  93.600  0.00  0.00            
ATOM   4953  HG  LEU X 313      60.990  61.070  92.930  0.00  0.00            
ATOM   4954  CD1 LEU X 313      60.020  59.870  94.430  0.00  0.00            
ATOM   4955 HD11 LEU X 313      59.160  59.660  93.760  0.00  0.00            
ATOM   4956 HD12 LEU X 313      59.790  60.650  95.190  0.00  0.00            
ATOM   4957 HD13 LEU X 313      60.220  58.910  94.950  0.00  0.00            
ATOM   4958  CD2 LEU X 313      62.340  60.700  94.520  0.00  0.00            
ATOM   4959 HD21 LEU X 313      63.310  60.960  94.040  0.00  0.00            
ATOM   4960 HD22 LEU X 313      62.570  59.950  95.320  0.00  0.00            
ATOM   4961 HD23 LEU X 313      61.890  61.600  94.990  0.00  0.00            
ATOM   4962  C   LEU X 313      60.110  59.310  90.880  0.00  0.00            
ATOM   4963  O   LEU X 313      58.930  59.540  91.100  0.00  0.00            
ATOM   4964  N   SER X 314      60.750  59.810  89.840  0.00  0.00            
ATOM   4965  HN  SER X 314      61.730  59.600  89.810  0.00  0.00            
ATOM   4966  CA  SER X 314      60.060  60.660  88.860  0.00  0.00            
ATOM   4967  HA  SER X 314      59.340  61.270  89.390  0.00  0.00            
ATOM   4968  CB  SER X 314      60.940  61.780  88.180  0.00  0.00            
ATOM   4969  HB1 SER X 314      61.010  62.610  88.920  0.00  0.00            
ATOM   4970  HB2 SER X 314      60.430  62.250  87.320  0.00  0.00            
ATOM   4971  OG  SER X 314      62.210  61.280  87.740  0.00  0.00            
ATOM   4972  HG1 SER X 314      62.630  60.860  88.490  0.00  0.00            
ATOM   4973  C   SER X 314      59.270  59.890  87.870  0.00  0.00            
ATOM   4974  O   SER X 314      58.470  60.560  87.250  0.00  0.00            
ATOM   4975  N   ASN X 315      59.280  58.520  87.790  0.00  0.00            
ATOM   4976  HN  ASN X 315      59.850  57.960  88.380  0.00  0.00            
ATOM   4977  CA  ASN X 315      58.210  57.840  87.080  0.00  0.00            
ATOM   4978  HA  ASN X 315      58.070  58.380  86.150  0.00  0.00            
ATOM   4979  CB  ASN X 315      58.570  56.330  86.770  0.00  0.00            
ATOM   4980  HB1 ASN X 315      58.890  55.800  87.690  0.00  0.00            
ATOM   4981  HB2 ASN X 315      59.430  56.390  86.070  0.00  0.00            
ATOM   4982  CG  ASN X 315      57.480  55.640  85.950  0.00  0.00            
ATOM   4983  OD1 ASN X 315      56.930  56.230  85.060  0.00  0.00            
ATOM   4984  ND2 ASN X 315      56.990  54.450  86.390  0.00  0.00            
ATOM   4985 HD21 ASN X 315      57.390  53.850  87.090  0.00  0.00            
ATOM   4986 HD22 ASN X 315      56.160  54.150  85.920  0.00  0.00            
ATOM   4987  C   ASN X 315      56.880  57.920  87.910  0.00  0.00            
ATOM   4988  O   ASN X 315      55.740  57.790  87.410  0.00  0.00            
ATOM   4989  N   VAL X 316      56.950  58.110  89.300  0.00  0.00            
ATOM   4990  HN  VAL X 316      57.770  58.260  89.860  0.00  0.00            
ATOM   4991  CA  VAL X 316      55.610  58.080  89.940  0.00  0.00            
ATOM   4992  HA  VAL X 316      54.820  57.670  89.340  0.00  0.00            
ATOM   4993  CB  VAL X 316      55.530  57.140  91.160  0.00  0.00            
ATOM   4994  HB  VAL X 316      54.500  57.130  91.590  0.00  0.00            
ATOM   4995  CG1 VAL X 316      55.960  55.800  90.650  0.00  0.00            
ATOM   4996 HG11 VAL X 316      57.060  55.700  90.760  0.00  0.00            
ATOM   4997 HG12 VAL X 316      55.690  55.550  89.600  0.00  0.00            
ATOM   4998 HG13 VAL X 316      55.630  54.970  91.310  0.00  0.00            
ATOM   4999  CG2 VAL X 316      56.390  57.580  92.320  0.00  0.00            
ATOM   5000 HG21 VAL X 316      56.030  57.090  93.250  0.00  0.00            
ATOM   5001 HG22 VAL X 316      56.090  58.630  92.490  0.00  0.00            
ATOM   5002 HG23 VAL X 316      57.480  57.380  92.170  0.00  0.00            
ATOM   5003  C   VAL X 316      55.140  59.470  90.210  0.00  0.00            
ATOM   5004  O   VAL X 316      55.810  60.460  89.980  0.00  0.00            
ATOM   5005  N   ALA X 317      53.910  59.620  90.570  0.00  0.00            
ATOM   5006  HN  ALA X 317      53.400  58.760  90.660  0.00  0.00            
ATOM   5007  CA  ALA X 317      53.260  60.870  90.640  0.00  0.00            
ATOM   5008  HA  ALA X 317      53.970  61.670  90.700  0.00  0.00            
ATOM   5009  CB  ALA X 317      52.460  61.010  89.310  0.00  0.00            
ATOM   5010  HB1 ALA X 317      51.600  60.320  89.240  0.00  0.00            
ATOM   5011  HB2 ALA X 317      53.140  60.790  88.460  0.00  0.00            
ATOM   5012  HB3 ALA X 317      51.990  62.020  89.270  0.00  0.00            
ATOM   5013  C   ALA X 317      52.450  61.070  91.910  0.00  0.00            
ATOM   5014  O   ALA X 317      51.650  60.240  92.170  0.00  0.00            
ATOM   5015  N   PRO X 318      52.590  62.130  92.680  0.00  0.00            
ATOM   5016  CD  PRO X 318      53.680  63.140  92.630  0.00  0.00            
ATOM   5017  HD1 PRO X 318      53.340  63.920  91.910  0.00  0.00            
ATOM   5018  HD2 PRO X 318      54.640  62.740  92.230  0.00  0.00            
ATOM   5019  CA  PRO X 318      51.560  62.680  93.550  0.00  0.00            
ATOM   5020  HA  PRO X 318      51.380  61.910  94.280  0.00  0.00            
ATOM   5021  CB  PRO X 318      52.090  63.930  94.320  0.00  0.00            
ATOM   5022  HB1 PRO X 318      52.030  63.740  95.410  0.00  0.00            
ATOM   5023  HB2 PRO X 318      51.750  64.960  94.070  0.00  0.00            
ATOM   5024  CG  PRO X 318      53.580  63.810  94.020  0.00  0.00            
ATOM   5025  HG1 PRO X 318      54.050  64.810  94.110  0.00  0.00            
ATOM   5026  HG2 PRO X 318      54.080  63.080  94.690  0.00  0.00            
ATOM   5027  C   PRO X 318      50.150  62.890  92.940  0.00  0.00            
ATOM   5028  O   PRO X 318      50.040  63.680  92.000  0.00  0.00            
ATOM   5029  N   GLN X 319      49.180  62.270  93.610  0.00  0.00            
ATOM   5030  HN  GLN X 319      49.310  61.570  94.310  0.00  0.00            
ATOM   5031  CA  GLN X 319      47.790  62.470  93.320  0.00  0.00            
ATOM   5032  HA  GLN X 319      47.610  63.450  92.900  0.00  0.00            
ATOM   5033  CB  GLN X 319      47.290  61.610  92.160  0.00  0.00            
ATOM   5034  HB1 GLN X 319      47.700  62.130  91.270  0.00  0.00            
ATOM   5035  HB2 GLN X 319      46.190  61.590  92.020  0.00  0.00            
ATOM   5036  CG  GLN X 319      48.030  60.150  92.140  0.00  0.00            
ATOM   5037  HG1 GLN X 319      47.900  59.550  93.070  0.00  0.00            
ATOM   5038  HG2 GLN X 319      49.120  60.340  92.040  0.00  0.00            
ATOM   5039  CD  GLN X 319      47.600  59.240  90.970  0.00  0.00            
ATOM   5040  OE1 GLN X 319      46.780  58.350  91.070  0.00  0.00            
ATOM   5041  NE2 GLN X 319      48.130  59.520  89.740  0.00  0.00            
ATOM   5042 HE21 GLN X 319      47.940  58.750  89.130  0.00  0.00            
ATOM   5043 HE22 GLN X 319      48.820  60.220  89.590  0.00  0.00            
ATOM   5044  C   GLN X 319      46.880  62.220  94.570  0.00  0.00            
ATOM   5045  O   GLN X 319      47.300  61.600  95.520  0.00  0.00            
ATOM   5046  N   VAL X 320      45.640  62.730  94.560  0.00  0.00            
ATOM   5047  HN  VAL X 320      45.400  63.250  93.750  0.00  0.00            
ATOM   5048  CA  VAL X 320      44.730  62.420  95.600  0.00  0.00            
ATOM   5049  HA  VAL X 320      45.210  62.780  96.500  0.00  0.00            
ATOM   5050  CB  VAL X 320      43.450  63.300  95.430  0.00  0.00            
ATOM   5051  HB  VAL X 320      43.110  63.320  94.370  0.00  0.00            
ATOM   5052  CG1 VAL X 320      42.300  63.000  96.490  0.00  0.00            
ATOM   5053 HG11 VAL X 320      42.710  62.840  97.510  0.00  0.00            
ATOM   5054 HG12 VAL X 320      41.630  62.180  96.160  0.00  0.00            
ATOM   5055 HG13 VAL X 320      41.760  63.960  96.660  0.00  0.00            
ATOM   5056  CG2 VAL X 320      43.860  64.760  95.610  0.00  0.00            
ATOM   5057 HG21 VAL X 320      44.520  65.050  94.770  0.00  0.00            
ATOM   5058 HG22 VAL X 320      44.450  65.070  96.500  0.00  0.00            
ATOM   5059 HG23 VAL X 320      42.930  65.360  95.480  0.00  0.00            
ATOM   5060  C   VAL X 320      44.390  60.980  95.870  0.00  0.00            
ATOM   5061  O   VAL X 320      44.130  60.260  94.880  0.00  0.00            
ATOM   5062  N   PRO X 321      44.380  60.350  97.130  0.00  0.00
[truncated: 19,147,630 more chars]
