# Supplementary material for: Discovery of an Endonuclease G-inhibitory Ku80-peptide protecting against leukemogenic rearrangements at the MLL breakpoint cluster
Source: Nat Commun. 2026 Apr 17;17:3562. doi: 10.1038/s41467-026-72034-2 (PMC13086865; doi:10.1038/s41467-026-72034-2)
Supplement: Supplementary file 5 — Supplementary Data 3 [file 41467_2026_72034_MOESM5_ESM.txt]

CRYST1  134.675  134.675  134.675  90.00  90.00  90.00 P 1           1
ATOM      1  N   GLU X   1      61.890  48.820  53.090  0.00  0.00            
ATOM      2  HT1 GLU X   1      61.230  48.150  53.540  0.00  0.00            
ATOM      3  HT2 GLU X   1      61.640  49.720  53.540  0.00  0.00            
ATOM      4  HT3 GLU X   1      62.890  48.710  53.360  0.00  0.00            
ATOM      5  CA  GLU X   1      61.880  48.880  51.610  0.00  0.00            
ATOM      6  HA  GLU X   1      62.760  49.350  51.200  0.00  0.00            
ATOM      7  CB  GLU X   1      61.790  47.380  51.030  0.00  0.00            
ATOM      8  HB1 GLU X   1      62.100  47.550  49.980  0.00  0.00            
ATOM      9  HB2 GLU X   1      60.730  47.050  51.010  0.00  0.00            
ATOM     10  CG  GLU X   1      62.700  46.350  51.760  0.00  0.00            
ATOM     11  HG1 GLU X   1      62.520  45.360  51.290  0.00  0.00            
ATOM     12  HG2 GLU X   1      62.390  46.190  52.810  0.00  0.00            
ATOM     13  CD  GLU X   1      64.230  46.660  51.680  0.00  0.00            
ATOM     14  OE1 GLU X   1      65.010  45.850  51.120  0.00  0.00            
ATOM     15  OE2 GLU X   1      64.660  47.770  52.110  0.00  0.00            
ATOM     16  C   GLU X   1      60.740  49.760  51.050  0.00  0.00            
ATOM     17  O   GLU X   1      60.890  50.550  50.140  0.00  0.00            
ATOM     18  N   LEU X   2      59.540  49.480  51.470  0.00  0.00            
ATOM     19  HN  LEU X   2      59.340  48.800  52.170  0.00  0.00            
ATOM     20  CA  LEU X   2      58.390  50.270  51.040  0.00  0.00            
ATOM     21  HA  LEU X   2      58.440  50.860  50.130  0.00  0.00            
ATOM     22  CB  LEU X   2      57.150  49.410  51.020  0.00  0.00            
ATOM     23  HB1 LEU X   2      56.180  49.950  51.150  0.00  0.00            
ATOM     24  HB2 LEU X   2      57.140  48.650  51.830  0.00  0.00            
ATOM     25  CG  LEU X   2      57.100  48.720  49.650  0.00  0.00            
ATOM     26  HG  LEU X   2      58.140  48.430  49.400  0.00  0.00            
ATOM     27  CD1 LEU X   2      56.210  47.450  49.790  0.00  0.00            
ATOM     28 HD11 LEU X   2      56.810  46.700  50.350  0.00  0.00            
ATOM     29 HD12 LEU X   2      55.870  47.090  48.800  0.00  0.00            
ATOM     30 HD13 LEU X   2      55.360  47.730  50.450  0.00  0.00            
ATOM     31  CD2 LEU X   2      56.550  49.660  48.510  0.00  0.00            
ATOM     32 HD21 LEU X   2      57.130  50.610  48.510  0.00  0.00            
ATOM     33 HD22 LEU X   2      55.500  49.910  48.780  0.00  0.00            
ATOM     34 HD23 LEU X   2      56.650  49.110  47.550  0.00  0.00            
ATOM     35  C   LEU X   2      58.070  51.390  52.030  0.00  0.00            
ATOM     36  O   LEU X   2      57.440  52.400  51.710  0.00  0.00            
ATOM     37  N   ALA X   3      58.650  51.380  53.250  0.00  0.00            
ATOM     38  HN  ALA X   3      59.180  50.580  53.540  0.00  0.00            
ATOM     39  CA  ALA X   3      58.400  52.380  54.280  0.00  0.00            
ATOM     40  HA  ALA X   3      57.320  52.470  54.290  0.00  0.00            
ATOM     41  CB  ALA X   3      58.790  51.790  55.650  0.00  0.00            
ATOM     42  HB1 ALA X   3      59.710  51.190  55.480  0.00  0.00            
ATOM     43  HB2 ALA X   3      58.080  50.980  55.930  0.00  0.00            
ATOM     44  HB3 ALA X   3      58.930  52.480  56.510  0.00  0.00            
ATOM     45  C   ALA X   3      58.980  53.760  54.050  0.00  0.00            
ATOM     46  O   ALA X   3      60.090  54.000  53.540  0.00  0.00            
ATOM     47  N   LYS X   4      58.180  54.740  54.590  0.00  0.00            
ATOM     48  HN  LYS X   4      57.280  54.420  54.880  0.00  0.00            
ATOM     49  CA  LYS X   4      58.550  56.090  54.750  0.00  0.00            
ATOM     50  HA  LYS X   4      59.460  56.350  54.230  0.00  0.00            
ATOM     51  CB  LYS X   4      57.410  56.930  54.190  0.00  0.00            
ATOM     52  HB1 LYS X   4      57.640  58.000  54.060  0.00  0.00            
ATOM     53  HB2 LYS X   4      56.490  56.800  54.800  0.00  0.00            
ATOM     54  CG  LYS X   4      57.000  56.690  52.680  0.00  0.00            
ATOM     55  HG1 LYS X   4      56.400  57.590  52.450  0.00  0.00            
ATOM     56  HG2 LYS X   4      56.430  55.740  52.550  0.00  0.00            
ATOM     57  CD  LYS X   4      58.120  56.760  51.640  0.00  0.00            
ATOM     58  HD1 LYS X   4      59.020  56.260  52.070  0.00  0.00            
ATOM     59  HD2 LYS X   4      58.410  57.830  51.710  0.00  0.00            
ATOM     60  CE  LYS X   4      57.850  56.320  50.210  0.00  0.00            
ATOM     61  HE1 LYS X   4      58.850  56.430  49.740  0.00  0.00            
ATOM     62  HE2 LYS X   4      57.170  57.000  49.650  0.00  0.00            
ATOM     63  NZ  LYS X   4      57.380  54.920  50.190  0.00  0.00            
ATOM     64  HZ1 LYS X   4      58.040  54.290  50.690  0.00  0.00            
ATOM     65  HZ2 LYS X   4      57.290  54.560  49.220  0.00  0.00            
ATOM     66  HZ3 LYS X   4      56.440  54.770  50.610  0.00  0.00            
ATOM     67  C   LYS X   4      58.660  56.570  56.190  0.00  0.00            
ATOM     68  O   LYS X   4      57.790  56.320  57.030  0.00  0.00            
ATOM     69  N   TYR X   5      59.770  57.290  56.550  0.00  0.00            
ATOM     70  HN  TYR X   5      60.470  57.530  55.880  0.00  0.00            
ATOM     71  CA  TYR X   5      60.210  57.430  57.900  0.00  0.00            
ATOM     72  HA  TYR X   5      59.910  56.620  58.550  0.00  0.00            
ATOM     73  CB  TYR X   5      61.770  57.270  57.870  0.00  0.00            
ATOM     74  HB1 TYR X   5      62.230  57.150  58.870  0.00  0.00            
ATOM     75  HB2 TYR X   5      62.200  58.110  57.290  0.00  0.00            
ATOM     76  CG  TYR X   5      62.260  56.090  57.070  0.00  0.00            
ATOM     77  CD1 TYR X   5      63.510  56.220  56.360  0.00  0.00            
ATOM     78  HD1 TYR X   5      63.930  57.210  56.360  0.00  0.00            
ATOM     79  CE1 TYR X   5      64.180  55.090  55.860  0.00  0.00            
ATOM     80  HE1 TYR X   5      65.070  55.180  55.250  0.00  0.00            
ATOM     81  CZ  TYR X   5      63.540  53.850  55.990  0.00  0.00            
ATOM     82  OH  TYR X   5      64.090  52.640  55.490  0.00  0.00            
ATOM     83  HH  TYR X   5      65.030  52.850  55.450  0.00  0.00            
ATOM     84  CD2 TYR X   5      61.740  54.810  57.400  0.00  0.00            
ATOM     85  HD2 TYR X   5      60.810  54.580  57.890  0.00  0.00            
ATOM     86  CE2 TYR X   5      62.380  53.730  56.780  0.00  0.00            
ATOM     87  HE2 TYR X   5      61.910  52.790  57.050  0.00  0.00            
ATOM     88  C   TYR X   5      59.830  58.780  58.400  0.00  0.00            
ATOM     89  O   TYR X   5      59.950  59.040  59.620  0.00  0.00            
ATOM     90  N   GLY X   6      59.300  59.630  57.620  0.00  0.00            
ATOM     91  HN  GLY X   6      59.330  59.420  56.640  0.00  0.00            
ATOM     92  CA  GLY X   6      58.910  60.990  57.980  0.00  0.00            
ATOM     93  HA1 GLY X   6      58.490  61.090  58.970  0.00  0.00            
ATOM     94  HA2 GLY X   6      58.270  61.430  57.230  0.00  0.00            
ATOM     95  C   GLY X   6      60.140  61.930  58.140  0.00  0.00            
ATOM     96  O   GLY X   6      60.200  62.830  59.010  0.00  0.00            
ATOM     97  N   LEU X   7      61.120  61.840  57.210  0.00  0.00            
ATOM     98  HN  LEU X   7      61.090  61.270  56.400  0.00  0.00            
ATOM     99  CA  LEU X   7      62.310  62.580  57.220  0.00  0.00            
ATOM    100  HA  LEU X   7      62.840  62.350  58.130  0.00  0.00            
ATOM    101  CB  LEU X   7      63.330  62.040  56.160  0.00  0.00            
ATOM    102  HB1 LEU X   7      64.300  62.590  56.170  0.00  0.00            
ATOM    103  HB2 LEU X   7      62.840  62.190  55.170  0.00  0.00            
ATOM    104  CG  LEU X   7      63.600  60.560  56.210  0.00  0.00            
ATOM    105  HG  LEU X   7      62.650  59.990  56.270  0.00  0.00            
ATOM    106  CD1 LEU X   7      64.360  60.170  54.920  0.00  0.00            
ATOM    107 HD11 LEU X   7      64.500  59.090  54.720  0.00  0.00            
ATOM    108 HD12 LEU X   7      65.380  60.590  55.070  0.00  0.00            
ATOM    109 HD13 LEU X   7      63.920  60.640  54.010  0.00  0.00            
ATOM    110  CD2 LEU X   7      64.460  60.080  57.450  0.00  0.00            
ATOM    111 HD21 LEU X   7      64.790  59.030  57.300  0.00  0.00            
ATOM    112 HD22 LEU X   7      63.860  60.030  58.380  0.00  0.00            
ATOM    113 HD23 LEU X   7      65.360  60.690  57.670  0.00  0.00            
ATOM    114  C   LEU X   7      62.140  64.110  57.100  0.00  0.00            
ATOM    115  O   LEU X   7      61.490  64.500  56.120  0.00  0.00            
ATOM    116  N   PRO X   8      62.630  64.980  58.030  0.00  0.00            
ATOM    117  CD  PRO X   8      63.310  64.500  59.290  0.00  0.00            
ATOM    118  HD1 PRO X   8      64.350  64.120  59.210  0.00  0.00            
ATOM    119  HD2 PRO X   8      62.680  63.720  59.790  0.00  0.00            
ATOM    120  CA  PRO X   8      62.790  66.410  57.890  0.00  0.00            
ATOM    121  HA  PRO X   8      61.740  66.630  57.930  0.00  0.00            
ATOM    122  CB  PRO X   8      63.670  66.830  59.040  0.00  0.00            
ATOM    123  HB1 PRO X   8      63.280  67.800  59.400  0.00  0.00            
ATOM    124  HB2 PRO X   8      64.770  66.900  58.850  0.00  0.00            
ATOM    125  CG  PRO X   8      63.420  65.740  60.140  0.00  0.00            
ATOM    126  HG1 PRO X   8      64.210  65.720  60.920  0.00  0.00            
ATOM    127  HG2 PRO X   8      62.440  66.040  60.570  0.00  0.00            
ATOM    128  C   PRO X   8      63.400  66.700  56.540  0.00  0.00            
ATOM    129  O   PRO X   8      64.420  66.060  56.320  0.00  0.00            
ATOM    130  N   GLY X   9      62.840  67.580  55.680  0.00  0.00            
ATOM    131  HN  GLY X   9      62.000  68.010  56.000  0.00  0.00            
ATOM    132  CA  GLY X   9      63.180  67.740  54.250  0.00  0.00            
ATOM    133  HA1 GLY X   9      62.370  68.200  53.710  0.00  0.00            
ATOM    134  HA2 GLY X   9      63.280  66.680  54.050  0.00  0.00            
ATOM    135  C   GLY X   9      64.450  68.370  53.880  0.00  0.00            
ATOM    136  O   GLY X   9      65.050  68.040  52.850  0.00  0.00            
ATOM    137  N   LEU X  10      64.970  69.360  54.700  0.00  0.00            
ATOM    138  HN  LEU X  10      64.560  69.430  55.610  0.00  0.00            
ATOM    139  CA  LEU X  10      66.110  70.160  54.240  0.00  0.00            
ATOM    140  HA  LEU X  10      66.120  70.140  53.160  0.00  0.00            
ATOM    141  CB  LEU X  10      65.930  71.700  54.550  0.00  0.00            
ATOM    142  HB1 LEU X  10      66.760  72.210  54.020  0.00  0.00            
ATOM    143  HB2 LEU X  10      66.030  71.900  55.630  0.00  0.00            
ATOM    144  CG  LEU X  10      64.650  72.300  54.000  0.00  0.00            
ATOM    145  HG  LEU X  10      63.770  71.630  54.150  0.00  0.00            
ATOM    146  CD1 LEU X  10      64.470  73.630  54.740  0.00  0.00            
ATOM    147 HD11 LEU X  10      63.640  74.220  54.300  0.00  0.00            
ATOM    148 HD12 LEU X  10      65.380  74.260  54.660  0.00  0.00            
ATOM    149 HD13 LEU X  10      64.260  73.530  55.830  0.00  0.00            
ATOM    150  CD2 LEU X  10      64.520  72.590  52.470  0.00  0.00            
ATOM    151 HD21 LEU X  10      65.270  73.280  52.040  0.00  0.00            
ATOM    152 HD22 LEU X  10      63.560  73.100  52.280  0.00  0.00            
ATOM    153 HD23 LEU X  10      64.490  71.670  51.840  0.00  0.00            
ATOM    154  C   LEU X  10      67.450  69.670  54.780  0.00  0.00            
ATOM    155  O   LEU X  10      68.510  70.170  54.460  0.00  0.00            
ATOM    156  N   ALA X  11      67.400  68.760  55.760  0.00  0.00            
ATOM    157  HN  ALA X  11      66.460  68.560  56.030  0.00  0.00            
ATOM    158  CA  ALA X  11      68.360  67.970  56.460  0.00  0.00            
ATOM    159  HA  ALA X  11      68.940  68.720  56.980  0.00  0.00            
ATOM    160  CB  ALA X  11      67.740  67.200  57.680  0.00  0.00            
ATOM    161  HB1 ALA X  11      67.310  67.960  58.350  0.00  0.00            
ATOM    162  HB2 ALA X  11      68.470  66.590  58.260  0.00  0.00            
ATOM    163  HB3 ALA X  11      66.990  66.460  57.320  0.00  0.00            
ATOM    164  C   ALA X  11      69.270  67.100  55.640  0.00  0.00            
ATOM    165  O   ALA X  11      68.810  66.500  54.710  0.00  0.00            
ATOM    166  N   GLN X  12      70.530  66.910  55.980  0.00  0.00            
ATOM    167  HN  GLN X  12      70.810  67.500  56.730  0.00  0.00            
ATOM    168  CA  GLN X  12      71.450  65.920  55.500  0.00  0.00            
ATOM    169  HA  GLN X  12      71.040  65.720  54.520  0.00  0.00            
ATOM    170  CB  GLN X  12      72.860  66.520  55.340  0.00  0.00            
ATOM    171  HB1 GLN X  12      72.860  67.270  54.530  0.00  0.00            
ATOM    172  HB2 GLN X  12      73.470  65.730  54.860  0.00  0.00            
ATOM    173  CG  GLN X  12      73.530  67.180  56.600  0.00  0.00            
ATOM    174  HG1 GLN X  12      73.620  66.480  57.450  0.00  0.00            
ATOM    175  HG2 GLN X  12      72.870  68.010  56.910  0.00  0.00            
ATOM    176  CD  GLN X  12      74.980  67.730  56.240  0.00  0.00            
ATOM    177  OE1 GLN X  12      76.020  67.240  56.700  0.00  0.00            
ATOM    178  NE2 GLN X  12      74.950  68.720  55.340  0.00  0.00            
ATOM    179 HE21 GLN X  12      75.850  69.090  55.140  0.00  0.00            
ATOM    180 HE22 GLN X  12      74.170  69.100  54.840  0.00  0.00            
ATOM    181  C   GLN X  12      71.370  64.770  56.350  0.00  0.00            
ATOM    182  O   GLN X  12      71.340  64.900  57.570  0.00  0.00            
ATOM    183  N   LEU X  13      71.450  63.620  55.780  0.00  0.00            
ATOM    184  HN  LEU X  13      71.270  63.500  54.810  0.00  0.00            
ATOM    185  CA  LEU X  13      71.310  62.380  56.520  0.00  0.00            
ATOM    186  HA  LEU X  13      71.000  62.530  57.550  0.00  0.00            
ATOM    187  CB  LEU X  13      70.440  61.510  55.680  0.00  0.00            
ATOM    188  HB1 LEU X  13      70.260  60.580  56.260  0.00  0.00            
ATOM    189  HB2 LEU X  13      70.910  61.220  54.710  0.00  0.00            
ATOM    190  CG  LEU X  13      68.940  62.040  55.370  0.00  0.00            
ATOM    191  HG  LEU X  13      68.960  63.080  54.980  0.00  0.00            
ATOM    192  CD1 LEU X  13      68.190  61.200  54.350  0.00  0.00            
ATOM    193 HD11 LEU X  13      67.110  61.460  54.280  0.00  0.00            
ATOM    194 HD12 LEU X  13      68.310  60.120  54.560  0.00  0.00            
ATOM    195 HD13 LEU X  13      68.690  61.370  53.380  0.00  0.00            
ATOM    196  CD2 LEU X  13      68.120  62.000  56.700  0.00  0.00            
ATOM    197 HD21 LEU X  13      68.380  61.050  57.220  0.00  0.00            
ATOM    198 HD22 LEU X  13      67.010  62.040  56.650  0.00  0.00            
ATOM    199 HD23 LEU X  13      68.400  62.790  57.430  0.00  0.00            
ATOM    200  C   LEU X  13      72.740  61.790  56.640  0.00  0.00            
ATOM    201  O   LEU X  13      73.340  61.400  55.650  0.00  0.00            
ATOM    202  N   LYS X  14      73.240  61.740  57.930  0.00  0.00            
ATOM    203  HN  LYS X  14      72.780  62.120  58.730  0.00  0.00            
ATOM    204  CA  LYS X  14      74.510  61.170  58.120  0.00  0.00            
ATOM    205  HA  LYS X  14      75.150  61.230  57.260  0.00  0.00            
ATOM    206  CB  LYS X  14      75.170  61.890  59.370  0.00  0.00            
ATOM    207  HB1 LYS X  14      76.250  61.650  59.440  0.00  0.00            
ATOM    208  HB2 LYS X  14      74.700  61.540  60.310  0.00  0.00            
ATOM    209  CG  LYS X  14      74.990  63.420  59.470  0.00  0.00            
ATOM    210  HG1 LYS X  14      75.530  63.820  60.350  0.00  0.00            
ATOM    211  HG2 LYS X  14      73.930  63.650  59.710  0.00  0.00            
ATOM    212  CD  LYS X  14      75.460  64.210  58.160  0.00  0.00            
ATOM    213  HD1 LYS X  14      75.440  65.270  58.500  0.00  0.00            
ATOM    214  HD2 LYS X  14      74.650  63.930  57.460  0.00  0.00            
ATOM    215  CE  LYS X  14      76.900  63.840  57.500  0.00  0.00            
ATOM    216  HE1 LYS X  14      76.740  62.800  57.130  0.00  0.00            
ATOM    217  HE2 LYS X  14      77.650  63.970  58.310  0.00  0.00            
ATOM    218  NZ  LYS X  14      77.210  64.750  56.450  0.00  0.00            
ATOM    219  HZ1 LYS X  14      78.230  64.920  56.390  0.00  0.00            
ATOM    220  HZ2 LYS X  14      76.710  65.640  56.630  0.00  0.00            
ATOM    221  HZ3 LYS X  14      76.900  64.370  55.530  0.00  0.00            
ATOM    222  C   LYS X  14      74.250  59.680  58.410  0.00  0.00            
ATOM    223  O   LYS X  14      73.380  59.350  59.200  0.00  0.00            
ATOM    224  N   SER X  15      74.920  58.760  57.730  0.00  0.00            
ATOM    225  HN  SER X  15      75.540  58.920  56.960  0.00  0.00            
ATOM    226  CA  SER X  15      74.500  57.390  57.820  0.00  0.00            
ATOM    227  HA  SER X  15      73.580  57.160  58.340  0.00  0.00            
ATOM    228  CB  SER X  15      74.080  56.770  56.460  0.00  0.00            
ATOM    229  HB1 SER X  15      74.860  56.870  55.680  0.00  0.00            
ATOM    230  HB2 SER X  15      73.140  57.220  56.060  0.00  0.00            
ATOM    231  OG  SER X  15      73.820  55.350  56.550  0.00  0.00            
ATOM    232  HG1 SER X  15      74.700  54.950  56.480  0.00  0.00            
ATOM    233  C   SER X  15      75.600  56.520  58.390  0.00  0.00            
ATOM    234  O   SER X  15      76.740  56.760  57.950  0.00  0.00            
ATOM    235  N   ARG X  16      75.300  55.730  59.410  0.00  0.00            
ATOM    236  HN  ARG X  16      74.350  55.520  59.610  0.00  0.00            
ATOM    237  CA  ARG X  16      76.230  54.860  60.210  0.00  0.00            
ATOM    238  HA  ARG X  16      77.270  54.910  59.900  0.00  0.00            
ATOM    239  CB  ARG X  16      76.270  55.140  61.750  0.00  0.00            
ATOM    240  HB1 ARG X  16      77.030  54.440  62.170  0.00  0.00            
ATOM    241  HB2 ARG X  16      75.330  54.780  62.220  0.00  0.00            
ATOM    242  CG  ARG X  16      76.520  56.620  62.120  0.00  0.00            
ATOM    243  HG1 ARG X  16      76.640  56.680  63.230  0.00  0.00            
ATOM    244  HG2 ARG X  16      75.570  57.110  61.850  0.00  0.00            
ATOM    245  CD  ARG X  16      77.740  57.350  61.460  0.00  0.00            
ATOM    246  HD1 ARG X  16      77.790  58.430  61.750  0.00  0.00            
ATOM    247  HD2 ARG X  16      77.760  57.320  60.350  0.00  0.00            
ATOM    248  NE  ARG X  16      78.980  56.670  61.880  0.00  0.00            
ATOM    249  HE  ARG X  16      78.980  55.760  62.290  0.00  0.00            
ATOM    250  CZ  ARG X  16      80.200  57.170  61.740  0.00  0.00            
ATOM    251  NH1 ARG X  16      80.460  58.250  61.070  0.00  0.00            
ATOM    252 HH11 ARG X  16      79.780  58.580  60.410  0.00  0.00            
ATOM    253 HH12 ARG X  16      81.410  58.550  61.050  0.00  0.00            
ATOM    254  NH2 ARG X  16      81.130  56.640  62.500  0.00  0.00            
ATOM    255 HH21 ARG X  16      81.930  57.190  62.730  0.00  0.00            
ATOM    256 HH22 ARG X  16      80.890  55.740  62.880  0.00  0.00            
ATOM    257  C   ARG X  16      75.600  53.440  60.060  0.00  0.00            
ATOM    258  O   ARG X  16      74.390  53.350  59.780  0.00  0.00            
ATOM    259  N   GLU X  17      76.320  52.290  60.270  0.00  0.00            
ATOM    260  HN  GLU X  17      77.230  52.410  60.640  0.00  0.00            
ATOM    261  CA  GLU X  17      75.730  50.970  59.940  0.00  0.00            
ATOM    262  HA  GLU X  17      75.690  50.860  58.860  0.00  0.00            
ATOM    263  CB  GLU X  17      76.680  49.820  60.380  0.00  0.00            
ATOM    264  HB1 GLU X  17      76.220  48.840  60.150  0.00  0.00            
ATOM    265  HB2 GLU X  17      76.810  49.990  61.470  0.00  0.00            
ATOM    266  CG  GLU X  17      77.960  50.030  59.640  0.00  0.00            
ATOM    267  HG1 GLU X  17      78.280  51.090  59.570  0.00  0.00            
ATOM    268  HG2 GLU X  17      77.840  49.660  58.600  0.00  0.00            
ATOM    269  CD  GLU X  17      79.120  49.120  60.150  0.00  0.00            
ATOM    270  OE1 GLU X  17      80.140  49.590  60.690  0.00  0.00            
ATOM    271  OE2 GLU X  17      79.100  47.970  59.770  0.00  0.00            
ATOM    272  C   GLU X  17      74.410  50.690  60.580  0.00  0.00            
ATOM    273  O   GLU X  17      73.450  50.240  60.020  0.00  0.00            
ATOM    274  N   SER X  18      74.250  51.060  61.860  0.00  0.00            
ATOM    275  HN  SER X  18      75.010  51.400  62.420  0.00  0.00            
ATOM    276  CA  SER X  18      73.010  50.700  62.560  0.00  0.00            
ATOM    277  HA  SER X  18      72.700  49.790  62.070  0.00  0.00            
ATOM    278  CB  SER X  18      73.260  50.230  64.070  0.00  0.00            
ATOM    279  HB1 SER X  18      72.340  49.780  64.510  0.00  0.00            
ATOM    280  HB2 SER X  18      73.440  51.190  64.600  0.00  0.00            
ATOM    281  OG  SER X  18      74.400  49.360  64.170  0.00  0.00            
ATOM    282  HG1 SER X  18      75.170  49.930  64.070  0.00  0.00            
ATOM    283  C   SER X  18      71.940  51.750  62.530  0.00  0.00            
ATOM    284  O   SER X  18      70.790  51.500  62.830  0.00  0.00            
ATOM    285  N   TYR X  19      72.190  52.960  62.090  0.00  0.00            
ATOM    286  HN  TYR X  19      72.980  53.120  61.500  0.00  0.00            
ATOM    287  CA  TYR X  19      71.240  54.020  62.130  0.00  0.00            
ATOM    288  HA  TYR X  19      70.290  53.610  61.830  0.00  0.00            
ATOM    289  CB  TYR X  19      71.020  54.470  63.600  0.00  0.00            
ATOM    290  HB1 TYR X  19      70.890  53.590  64.260  0.00  0.00            
ATOM    291  HB2 TYR X  19      70.070  55.010  63.800  0.00  0.00            
ATOM    292  CG  TYR X  19      72.200  55.320  64.110  0.00  0.00            
ATOM    293  CD1 TYR X  19      72.060  56.720  64.200  0.00  0.00            
ATOM    294  HD1 TYR X  19      71.130  57.170  63.880  0.00  0.00            
ATOM    295  CE1 TYR X  19      73.060  57.550  64.700  0.00  0.00            
ATOM    296  HE1 TYR X  19      72.800  58.600  64.740  0.00  0.00            
ATOM    297  CZ  TYR X  19      74.260  56.980  65.130  0.00  0.00            
ATOM    298  OH  TYR X  19      75.370  57.790  65.420  0.00  0.00            
ATOM    299  HH  TYR X  19      75.860  57.320  66.100  0.00  0.00            
ATOM    300  CD2 TYR X  19      73.390  54.750  64.600  0.00  0.00            
ATOM    301  HD2 TYR X  19      73.570  53.680  64.610  0.00  0.00            
ATOM    302  CE2 TYR X  19      74.390  55.550  65.100  0.00  0.00            
ATOM    303  HE2 TYR X  19      75.360  55.120  65.310  0.00  0.00            
ATOM    304  C   TYR X  19      71.630  55.230  61.300  0.00  0.00            
ATOM    305  O   TYR X  19      72.800  55.560  61.050  0.00  0.00            
ATOM    306  N   VAL X  20      70.610  55.940  60.790  0.00  0.00            
ATOM    307  HN  VAL X  20      69.670  55.700  61.030  0.00  0.00            
ATOM    308  CA  VAL X  20      70.710  57.200  60.100  0.00  0.00            
ATOM    309  HA  VAL X  20      71.770  57.390  59.970  0.00  0.00            
ATOM    310  CB  VAL X  20      69.980  57.050  58.710  0.00  0.00            
ATOM    311  HB  VAL X  20      68.910  56.860  58.960  0.00  0.00            
ATOM    312  CG1 VAL X  20      70.140  58.320  57.930  0.00  0.00            
ATOM    313 HG11 VAL X  20      69.950  58.260  56.840  0.00  0.00            
ATOM    314 HG12 VAL X  20      71.250  58.390  57.990  0.00  0.00            
ATOM    315 HG13 VAL X  20      69.740  59.260  58.380  0.00  0.00            
ATOM    316  CG2 VAL X  20      70.550  55.850  57.960  0.00  0.00            
ATOM    317 HG21 VAL X  20      69.890  55.680  57.080  0.00  0.00            
ATOM    318 HG22 VAL X  20      70.500  54.950  58.600  0.00  0.00            
ATOM    319 HG23 VAL X  20      71.620  55.970  57.660  0.00  0.00            
ATOM    320  C   VAL X  20      70.160  58.360  60.860  0.00  0.00            
ATOM    321  O   VAL X  20      69.160  58.300  61.530  0.00  0.00            
ATOM    322  N   LEU X  21      70.970  59.470  60.880  0.00  0.00            
ATOM    323  HN  LEU X  21      71.830  59.460  60.370  0.00  0.00            
ATOM    324  CA  LEU X  21      70.790  60.570  61.750  0.00  0.00            
ATOM    325  HA  LEU X  21      69.900  60.430  62.350  0.00  0.00            
ATOM    326  CB  LEU X  21      71.960  60.750  62.650  0.00  0.00            
ATOM    327  HB1 LEU X  21      72.820  61.100  62.040  0.00  0.00            
ATOM    328  HB2 LEU X  21      72.150  59.800  63.180  0.00  0.00            
ATOM    329  CG  LEU X  21      71.660  61.790  63.820  0.00  0.00            
ATOM    330  HG  LEU X  21      70.640  61.770  64.250  0.00  0.00            
ATOM    331  CD1 LEU X  21      72.550  61.560  65.040  0.00  0.00            
ATOM    332 HD11 LEU X  21      72.410  62.350  65.820  0.00  0.00            
ATOM    333 HD12 LEU X  21      73.590  61.430  64.670  0.00  0.00            
ATOM    334 HD13 LEU X  21      72.240  60.640  65.580  0.00  0.00            
ATOM    335  CD2 LEU X  21      72.090  63.180  63.320  0.00  0.00            
ATOM    336 HD21 LEU X  21      72.070  63.940  64.130  0.00  0.00            
ATOM    337 HD22 LEU X  21      71.520  63.610  62.470  0.00  0.00            
ATOM    338 HD23 LEU X  21      73.150  63.170  62.980  0.00  0.00            
ATOM    339  C   LEU X  21      70.500  61.800  60.980  0.00  0.00            
ATOM    340  O   LEU X  21      71.230  62.140  60.010  0.00  0.00            
ATOM    341  N   CYS X  22      69.450  62.550  61.210  0.00  0.00            
ATOM    342  HN  CYS X  22      68.840  62.380  61.980  0.00  0.00            
ATOM    343  CA  CYS X  22      69.010  63.720  60.380  0.00  0.00            
ATOM    344  HA  CYS X  22      69.450  63.560  59.410  0.00  0.00            
ATOM    345  CB  CYS X  22      67.500  63.670  60.360  0.00  0.00            
ATOM    346  HB1 CYS X  22      67.190  64.430  59.620  0.00  0.00            
ATOM    347  HB2 CYS X  22      67.160  63.820  61.410  0.00  0.00            
ATOM    348  SG  CYS X  22      66.850  62.110  59.690  0.00  0.00            
ATOM    349  HG1 CYS X  22      67.120  61.440  60.800  0.00  0.00            
ATOM    350  C   CYS X  22      69.490  65.070  60.890  0.00  0.00            
ATOM    351  O   CYS X  22      69.180  65.450  62.030  0.00  0.00            
ATOM    352  N   TYR X  23      70.310  65.750  60.130  0.00  0.00            
ATOM    353  HN  TYR X  23      70.660  65.340  59.290  0.00  0.00            
ATOM    354  CA  TYR X  23      71.110  66.860  60.670  0.00  0.00            
ATOM    355  HA  TYR X  23      70.790  67.100  61.680  0.00  0.00            
ATOM    356  CB  TYR X  23      72.570  66.320  60.760  0.00  0.00            
ATOM    357  HB1 TYR X  23      72.830  65.980  59.730  0.00  0.00            
ATOM    358  HB2 TYR X  23      72.630  65.460  61.460  0.00  0.00            
ATOM    359  CG  TYR X  23      73.560  67.350  61.270  0.00  0.00            
ATOM    360  CD1 TYR X  23      74.640  67.850  60.550  0.00  0.00            
ATOM    361  HD1 TYR X  23      74.780  67.560  59.510  0.00  0.00            
ATOM    362  CE1 TYR X  23      75.440  68.910  61.090  0.00  0.00            
ATOM    363  HE1 TYR X  23      76.190  69.380  60.460  0.00  0.00            
ATOM    364  CZ  TYR X  23      75.280  69.220  62.430  0.00  0.00            
ATOM    365  OH  TYR X  23      76.170  70.160  62.930  0.00  0.00            
ATOM    366  HH  TYR X  23      75.890  70.550  63.760  0.00  0.00            
ATOM    367  CD2 TYR X  23      73.350  67.780  62.590  0.00  0.00            
ATOM    368  HD2 TYR X  23      72.620  67.390  63.280  0.00  0.00            
ATOM    369  CE2 TYR X  23      74.310  68.570  63.210  0.00  0.00            
ATOM    370  HE2 TYR X  23      74.200  68.970  64.210  0.00  0.00            
ATOM    371  C   TYR X  23      71.040  68.100  59.780  0.00  0.00            
ATOM    372  O   TYR X  23      70.990  68.020  58.580  0.00  0.00            
ATOM    373  N   ASP X  24      71.010  69.310  60.380  0.00  0.00            
ATOM    374  HN  ASP X  24      71.000  69.330  61.370  0.00  0.00            
ATOM    375  CA  ASP X  24      70.960  70.610  59.670  0.00  0.00            
ATOM    376  HA  ASP X  24      71.090  70.510  58.600  0.00  0.00            
ATOM    377  CB  ASP X  24      69.500  71.180  59.850  0.00  0.00            
ATOM    378  HB1 ASP X  24      69.320  71.390  60.920  0.00  0.00            
ATOM    379  HB2 ASP X  24      68.750  70.400  59.580  0.00  0.00            
ATOM    380  CG  ASP X  24      69.090  72.370  59.010  0.00  0.00            
ATOM    381  OD1 ASP X  24      68.190  73.120  59.490  0.00  0.00            
ATOM    382  OD2 ASP X  24      69.560  72.520  57.850  0.00  0.00            
ATOM    383  C   ASP X  24      71.970  71.610  60.220  0.00  0.00            
ATOM    384  O   ASP X  24      71.740  72.110  61.330  0.00  0.00            
ATOM    385  N   PRO X  25      73.050  72.080  59.570  0.00  0.00            
ATOM    386  CD  PRO X  25      73.470  71.520  58.280  0.00  0.00            
ATOM    387  HD1 PRO X  25      72.950  72.170  57.540  0.00  0.00            
ATOM    388  HD2 PRO X  25      73.110  70.500  58.030  0.00  0.00            
ATOM    389  CA  PRO X  25      74.220  72.760  60.270  0.00  0.00            
ATOM    390  HA  PRO X  25      74.530  72.090  61.060  0.00  0.00            
ATOM    391  CB  PRO X  25      75.300  72.850  59.110  0.00  0.00            
ATOM    392  HB1 PRO X  25      76.380  72.930  59.370  0.00  0.00            
ATOM    393  HB2 PRO X  25      75.070  73.800  58.570  0.00  0.00            
ATOM    394  CG  PRO X  25      75.010  71.580  58.230  0.00  0.00            
ATOM    395  HG1 PRO X  25      75.280  71.610  57.150  0.00  0.00            
ATOM    396  HG2 PRO X  25      75.440  70.630  58.610  0.00  0.00            
ATOM    397  C   PRO X  25      74.040  74.130  60.940  0.00  0.00            
ATOM    398  O   PRO X  25      75.040  74.780  61.260  0.00  0.00            
ATOM    399  N   ARG X  26      72.790  74.590  61.200  0.00  0.00            
ATOM    400  HN  ARG X  26      71.990  74.080  60.900  0.00  0.00            
ATOM    401  CA  ARG X  26      72.580  75.810  61.940  0.00  0.00            
ATOM    402  HA  ARG X  26      73.500  76.340  62.120  0.00  0.00            
ATOM    403  CB  ARG X  26      71.590  76.850  61.300  0.00  0.00            
ATOM    404  HB1 ARG X  26      72.080  77.270  60.400  0.00  0.00            
ATOM    405  HB2 ARG X  26      71.560  77.760  61.940  0.00  0.00            
ATOM    406  CG  ARG X  26      70.200  76.190  61.120  0.00  0.00            
ATOM    407  HG1 ARG X  26      69.830  76.140  62.160  0.00  0.00            
ATOM    408  HG2 ARG X  26      70.330  75.220  60.590  0.00  0.00            
ATOM    409  CD  ARG X  26      69.110  76.920  60.290  0.00  0.00            
ATOM    410  HD1 ARG X  26      69.100  77.990  60.610  0.00  0.00            
ATOM    411  HD2 ARG X  26      68.120  76.470  60.520  0.00  0.00            
ATOM    412  NE  ARG X  26      69.420  76.810  58.870  0.00  0.00            
ATOM    413  HE  ARG X  26      69.910  75.980  58.600  0.00  0.00            
ATOM    414  CZ  ARG X  26      69.210  77.770  57.970  0.00  0.00            
ATOM    415  NH1 ARG X  26      68.230  78.590  58.170  0.00  0.00            
ATOM    416 HH11 ARG X  26      67.570  78.260  58.840  0.00  0.00            
ATOM    417 HH12 ARG X  26      68.030  79.260  57.470  0.00  0.00            
ATOM    418  NH2 ARG X  26      69.970  77.830  56.930  0.00  0.00            
ATOM    419 HH21 ARG X  26      69.930  78.710  56.460  0.00  0.00            
ATOM    420 HH22 ARG X  26      70.890  77.440  56.960  0.00  0.00            
ATOM    421  C   ARG X  26      72.050  75.390  63.400  0.00  0.00            
ATOM    422  O   ARG X  26      71.940  76.220  64.300  0.00  0.00            
ATOM    423  N   THR X  27      71.800  74.040  63.650  0.00  0.00            
ATOM    424  HN  THR X  27      71.740  73.390  62.890  0.00  0.00            
ATOM    425  CA  THR X  27      71.360  73.660  64.940  0.00  0.00            
ATOM    426  HA  THR X  27      71.520  74.430  65.670  0.00  0.00            
ATOM    427  CB  THR X  27      69.850  73.160  64.980  0.00  0.00            
ATOM    428  HB  THR X  27      69.640  72.570  65.900  0.00  0.00            
ATOM    429  OG1 THR X  27      69.420  72.500  63.780  0.00  0.00            
ATOM    430  HG1 THR X  27      69.940  71.690  63.680  0.00  0.00            
ATOM    431  CG2 THR X  27      68.990  74.350  65.270  0.00  0.00            
ATOM    432 HG21 THR X  27      67.940  73.980  65.220  0.00  0.00            
ATOM    433 HG22 THR X  27      69.060  75.140  64.500  0.00  0.00            
ATOM    434 HG23 THR X  27      69.170  74.640  66.330  0.00  0.00            
ATOM    435  C   THR X  27      72.170  72.500  65.450  0.00  0.00            
ATOM    436  O   THR X  27      72.720  71.730  64.720  0.00  0.00            
ATOM    437  N   ARG X  28      72.270  72.370  66.790  0.00  0.00            
ATOM    438  HN  ARG X  28      71.750  72.940  67.430  0.00  0.00            
ATOM    439  CA  ARG X  28      73.110  71.440  67.470  0.00  0.00            
ATOM    440  HA  ARG X  28      73.750  70.950  66.750  0.00  0.00            
ATOM    441  CB  ARG X  28      74.000  72.100  68.620  0.00  0.00            
ATOM    442  HB1 ARG X  28      74.500  71.250  69.140  0.00  0.00            
ATOM    443  HB2 ARG X  28      73.300  72.620  69.310  0.00  0.00            
ATOM    444  CG  ARG X  28      75.060  73.020  68.100  0.00  0.00            
ATOM    445  HG1 ARG X  28      74.660  73.770  67.380  0.00  0.00            
ATOM    446  HG2 ARG X  28      75.820  72.540  67.440  0.00  0.00            
ATOM    447  CD  ARG X  28      75.780  73.820  69.230  0.00  0.00            
ATOM    448  HD1 ARG X  28      76.450  73.080  69.720  0.00  0.00            
ATOM    449  HD2 ARG X  28      75.080  74.250  69.970  0.00  0.00            
ATOM    450  NE  ARG X  28      76.600  74.940  68.700  0.00  0.00            
ATOM    451  HE  ARG X  28      76.240  75.860  68.830  0.00  0.00            
ATOM    452  CZ  ARG X  28      77.850  74.890  68.420  0.00  0.00            
ATOM    453  NH1 ARG X  28      78.590  73.800  68.420  0.00  0.00            
ATOM    454 HH11 ARG X  28      78.120  72.920  68.470  0.00  0.00            
ATOM    455 HH12 ARG X  28      79.580  73.820  68.310  0.00  0.00            
ATOM    456  NH2 ARG X  28      78.460  75.940  68.030  0.00  0.00            
ATOM    457 HH21 ARG X  28      77.950  76.790  67.940  0.00  0.00            
ATOM    458 HH22 ARG X  28      79.300  75.800  67.490  0.00  0.00            
ATOM    459  C   ARG X  28      72.230  70.400  68.180  0.00  0.00            
ATOM    460  O   ARG X  28      71.180  70.670  68.620  0.00  0.00            
ATOM    461  N   GLY X  29      72.660  69.140  68.040  0.00  0.00            
ATOM    462  HN  GLY X  29      73.530  69.000  67.580  0.00  0.00            
ATOM    463  CA  GLY X  29      71.830  67.940  68.230  0.00  0.00            
ATOM    464  HA1 GLY X  29      71.170  67.970  69.090  0.00  0.00            
ATOM    465  HA2 GLY X  29      72.530  67.140  68.380  0.00  0.00            
ATOM    466  C   GLY X  29      71.020  67.600  67.080  0.00  0.00            
ATOM    467  O   GLY X  29      70.900  68.390  66.160  0.00  0.00            
ATOM    468  N   ALA X  30      70.590  66.340  67.070  0.00  0.00            
ATOM    469  HN  ALA X  30      70.710  65.800  67.900  0.00  0.00            
ATOM    470  CA  ALA X  30      69.870  65.650  66.000  0.00  0.00            
ATOM    471  HA  ALA X  30      70.410  65.910  65.100  0.00  0.00            
ATOM    472  CB  ALA X  30      69.950  64.120  66.200  0.00  0.00            
ATOM    473  HB1 ALA X  30      69.410  63.590  65.390  0.00  0.00            
ATOM    474  HB2 ALA X  30      69.360  63.900  67.120  0.00  0.00            
ATOM    475  HB3 ALA X  30      70.970  63.710  66.300  0.00  0.00            
ATOM    476  C   ALA X  30      68.390  65.960  65.880  0.00  0.00            
ATOM    477  O   ALA X  30      67.680  66.270  66.860  0.00  0.00            
ATOM    478  N   LEU X  31      67.860  65.880  64.620  0.00  0.00            
ATOM    479  HN  LEU X  31      68.500  65.740  63.870  0.00  0.00            
ATOM    480  CA  LEU X  31      66.530  66.320  64.380  0.00  0.00            
ATOM    481  HA  LEU X  31      66.240  66.990  65.180  0.00  0.00            
ATOM    482  CB  LEU X  31      66.290  67.180  63.060  0.00  0.00            
ATOM    483  HB1 LEU X  31      65.190  67.270  62.980  0.00  0.00            
ATOM    484  HB2 LEU X  31      66.670  66.640  62.170  0.00  0.00            
ATOM    485  CG  LEU X  31      66.920  68.590  62.980  0.00  0.00            
ATOM    486  HG  LEU X  31      67.950  68.500  63.370  0.00  0.00            
ATOM    487  CD1 LEU X  31      66.990  69.310  61.660  0.00  0.00            
ATOM    488 HD11 LEU X  31      65.950  69.650  61.480  0.00  0.00            
ATOM    489 HD12 LEU X  31      67.100  68.620  60.800  0.00  0.00            
ATOM    490 HD13 LEU X  31      67.720  70.150  61.680  0.00  0.00            
ATOM    491  CD2 LEU X  31      66.160  69.550  63.920  0.00  0.00            
ATOM    492 HD21 LEU X  31      66.150  69.000  64.890  0.00  0.00            
ATOM    493 HD22 LEU X  31      65.110  69.710  63.610  0.00  0.00            
ATOM    494 HD23 LEU X  31      66.610  70.560  63.970  0.00  0.00            
ATOM    495  C   LEU X  31      65.610  65.110  64.270  0.00  0.00            
ATOM    496  O   LEU X  31      64.410  65.190  64.360  0.00  0.00            
ATOM    497  N   TRP X  32      66.150  63.930  64.040  0.00  0.00            
ATOM    498  HN  TRP X  32      67.140  63.850  64.040  0.00  0.00            
ATOM    499  CA  TRP X  32      65.380  62.700  63.770  0.00  0.00            
ATOM    500  HA  TRP X  32      64.790  62.420  64.630  0.00  0.00            
ATOM    501  CB  TRP X  32      64.530  62.810  62.420  0.00  0.00            
ATOM    502  HB1 TRP X  32      65.290  62.940  61.610  0.00  0.00            
ATOM    503  HB2 TRP X  32      64.040  63.800  62.420  0.00  0.00            
ATOM    504  CG  TRP X  32      63.470  61.830  62.200  0.00  0.00            
ATOM    505  CD1 TRP X  32      63.270  61.000  61.150  0.00  0.00            
ATOM    506  HD1 TRP X  32      63.970  60.910  60.330  0.00  0.00            
ATOM    507  NE1 TRP X  32      62.070  60.380  61.260  0.00  0.00            
ATOM    508  HE1 TRP X  32      61.480  59.980  60.600  0.00  0.00            
ATOM    509  CE2 TRP X  32      61.490  60.620  62.440  0.00  0.00            
ATOM    510  CD2 TRP X  32      62.340  61.560  63.110  0.00  0.00            
ATOM    511  CE3 TRP X  32      62.050  61.990  64.450  0.00  0.00            
ATOM    512  HE3 TRP X  32      62.620  62.650  65.090  0.00  0.00            
ATOM    513  CZ3 TRP X  32      60.870  61.490  64.980  0.00  0.00            
ATOM    514  HZ3 TRP X  32      60.560  61.740  65.980  0.00  0.00            
ATOM    515  CZ2 TRP X  32      60.360  60.080  63.040  0.00  0.00            
ATOM    516  HZ2 TRP X  32      59.880  59.170  62.730  0.00  0.00            
ATOM    517  CH2 TRP X  32      60.100  60.580  64.330  0.00  0.00            
ATOM    518  HH2 TRP X  32      59.210  60.210  64.840  0.00  0.00            
ATOM    519  C   TRP X  32      66.400  61.610  63.620  0.00  0.00            
ATOM    520  O   TRP X  32      67.490  61.930  63.090  0.00  0.00            
ATOM    521  N   VAL X  33      66.210  60.410  64.140  0.00  0.00            
ATOM    522  HN  VAL X  33      65.290  60.260  64.490  0.00  0.00            
ATOM    523  CA  VAL X  33      67.080  59.250  64.080  0.00  0.00            
ATOM    524  HA  VAL X  33      67.900  59.460  63.400  0.00  0.00            
ATOM    525  CB  VAL X  33      67.780  58.850  65.430  0.00  0.00            
ATOM    526  HB  VAL X  33      67.100  59.050  66.290  0.00  0.00            
ATOM    527  CG1 VAL X  33      68.230  57.360  65.470  0.00  0.00            
ATOM    528 HG11 VAL X  33      67.300  56.750  65.560  0.00  0.00            
ATOM    529 HG12 VAL X  33      68.890  57.190  66.350  0.00  0.00            
ATOM    530 HG13 VAL X  33      68.820  57.110  64.570  0.00  0.00            
ATOM    531  CG2 VAL X  33      69.030  59.740  65.540  0.00  0.00            
ATOM    532 HG21 VAL X  33      69.680  59.590  64.650  0.00  0.00            
ATOM    533 HG22 VAL X  33      69.640  59.450  66.420  0.00  0.00            
ATOM    534 HG23 VAL X  33      68.770  60.820  65.520  0.00  0.00            
ATOM    535  C   VAL X  33      66.200  58.110  63.680  0.00  0.00            
ATOM    536  O   VAL X  33      65.100  57.980  64.140  0.00  0.00            
ATOM    537  N   VAL X  34      66.700  57.320  62.730  0.00  0.00            
ATOM    538  HN  VAL X  34      67.620  57.510  62.390  0.00  0.00            
ATOM    539  CA  VAL X  34      66.130  56.040  62.300  0.00  0.00            
ATOM    540  HA  VAL X  34      65.260  55.800  62.880  0.00  0.00            
ATOM    541  CB  VAL X  34      65.710  56.000  60.820  0.00  0.00            
ATOM    542  HB  VAL X  34      66.600  56.190  60.180  0.00  0.00            
ATOM    543  CG1 VAL X  34      65.070  54.710  60.300  0.00  0.00            
ATOM    544 HG11 VAL X  34      65.120  54.570  59.200  0.00  0.00            
ATOM    545 HG12 VAL X  34      64.030  54.550  60.650  0.00  0.00            
ATOM    546 HG13 VAL X  34      65.660  53.850  60.690  0.00  0.00            
ATOM    547  CG2 VAL X  34      64.830  57.210  60.510  0.00  0.00            
ATOM    548 HG21 VAL X  34      63.940  57.230  61.170  0.00  0.00            
ATOM    549 HG22 VAL X  34      64.440  57.130  59.480  0.00  0.00            
ATOM    550 HG23 VAL X  34      65.290  58.220  60.590  0.00  0.00            
ATOM    551  C   VAL X  34      67.180  54.890  62.510  0.00  0.00            
ATOM    552  O   VAL X  34      68.310  54.900  61.990  0.00  0.00            
ATOM    553  N   GLU X  35      66.860  53.860  63.290  0.00  0.00            
ATOM    554  HN  GLU X  35      65.950  53.820  63.700  0.00  0.00            
ATOM    555  CA  GLU X  35      67.730  52.660  63.440  0.00  0.00            
ATOM    556  HA  GLU X  35      68.790  52.830  63.320  0.00  0.00            
ATOM    557  CB  GLU X  35      67.610  52.190  64.850  0.00  0.00            
ATOM    558  HB1 GLU X  35      67.850  51.110  65.020  0.00  0.00            
ATOM    559  HB2 GLU X  35      66.520  52.250  65.080  0.00  0.00            
ATOM    560  CG  GLU X  35      68.330  52.950  65.880  0.00  0.00            
ATOM    561  HG1 GLU X  35      68.400  54.040  65.690  0.00  0.00            
ATOM    562  HG2 GLU X  35      69.390  52.610  65.880  0.00  0.00            
ATOM    563  CD  GLU X  35      67.740  52.720  67.300  0.00  0.00            
ATOM    564  OE1 GLU X  35      68.350  51.950  68.090  0.00  0.00            
ATOM    565  OE2 GLU X  35      66.630  53.190  67.570  0.00  0.00            
ATOM    566  C   GLU X  35      67.390  51.570  62.440  0.00  0.00            
ATOM    567  O   GLU X  35      66.230  51.500  62.040  0.00  0.00            
ATOM    568  N   GLN X  36      68.380  50.860  61.850  0.00  0.00            
ATOM    569  HN  GLN X  36      69.320  51.040  62.130  0.00  0.00            
ATOM    570  CA  GLN X  36      68.210  49.950  60.700  0.00  0.00            
ATOM    571  HA  GLN X  36      67.270  50.200  60.220  0.00  0.00            
ATOM    572  CB  GLN X  36      69.410  50.150  59.760  0.00  0.00            
ATOM    573  HB1 GLN X  36      69.350  49.430  58.920  0.00  0.00            
ATOM    574  HB2 GLN X  36      70.320  50.010  60.370  0.00  0.00            
ATOM    575  CG  GLN X  36      69.550  51.550  59.100  0.00  0.00            
ATOM    576  HG1 GLN X  36      70.400  51.490  58.380  0.00  0.00            
ATOM    577  HG2 GLN X  36      69.830  52.330  59.830  0.00  0.00            
ATOM    578  CD  GLN X  36      68.250  51.920  58.300  0.00  0.00            
ATOM    579  OE1 GLN X  36      67.740  51.170  57.480  0.00  0.00            
ATOM    580  NE2 GLN X  36      67.830  53.200  58.510  0.00  0.00            
ATOM    581 HE21 GLN X  36      67.400  53.610  57.700  0.00  0.00            
ATOM    582 HE22 GLN X  36      68.340  53.830  59.090  0.00  0.00            
ATOM    583  C   GLN X  36      68.110  48.470  61.180  0.00  0.00            
ATOM    584  O   GLN X  36      68.490  47.600  60.410  0.00  0.00            
ATOM    585  N   LEU X  37      67.660  48.220  62.380  0.00  0.00            
ATOM    586  HN  LEU X  37      67.280  48.920  62.990  0.00  0.00            
ATOM    587  CA  LEU X  37      67.620  46.930  63.020  0.00  0.00            
ATOM    588  HA  LEU X  37      68.430  46.340  62.620  0.00  0.00            
ATOM    589  CB  LEU X  37      67.720  47.120  64.560  0.00  0.00            
ATOM    590  HB1 LEU X  37      67.640  46.090  64.980  0.00  0.00            
ATOM    591  HB2 LEU X  37      66.910  47.790  64.930  0.00  0.00            
ATOM    592  CG  LEU X  37      69.030  47.830  64.950  0.00  0.00            
ATOM    593  HG  LEU X  37      69.030  48.870  64.570  0.00  0.00            
ATOM    594  CD1 LEU X  37      69.070  47.860  66.450  0.00  0.00            
ATOM    595 HD11 LEU X  37      69.980  48.430  66.760  0.00  0.00            
ATOM    596 HD12 LEU X  37      69.110  46.790  66.750  0.00  0.00            
ATOM    597 HD13 LEU X  37      68.180  48.270  66.980  0.00  0.00            
ATOM    598  CD2 LEU X  37      70.260  47.100  64.460  0.00  0.00            
ATOM    599 HD21 LEU X  37      70.110  46.000  64.470  0.00  0.00            
ATOM    600 HD22 LEU X  37      71.140  47.300  65.120  0.00  0.00            
ATOM    601 HD23 LEU X  37      70.530  47.340  63.410  0.00  0.00            
ATOM    602  C   LEU X  37      66.410  46.080  62.690  0.00  0.00            
ATOM    603  O   LEU X  37      65.270  46.480  62.650  0.00  0.00            
ATOM    604  N   ARG X  38      66.670  44.680  62.720  0.00  0.00            
ATOM    605  HN  ARG X  38      67.610  44.470  62.980  0.00  0.00            
ATOM    606  CA  ARG X  38      65.700  43.600  62.600  0.00  0.00            
ATOM    607  HA  ARG X  38      65.340  43.850  61.610  0.00  0.00            
ATOM    608  CB  ARG X  38      66.410  42.290  62.890  0.00  0.00            
ATOM    609  HB1 ARG X  38      65.630  41.490  62.900  0.00  0.00            
ATOM    610  HB2 ARG X  38      66.820  42.220  63.920  0.00  0.00            
ATOM    611  CG  ARG X  38      67.530  41.880  61.920  0.00  0.00            
ATOM    612  HG1 ARG X  38      68.020  40.920  62.180  0.00  0.00            
ATOM    613  HG2 ARG X  38      68.300  42.670  61.870  0.00  0.00            
ATOM    614  CD  ARG X  38      66.990  41.630  60.470  0.00  0.00            
ATOM    615  HD1 ARG X  38      66.350  42.490  60.190  0.00  0.00            
ATOM    616  HD2 ARG X  38      66.430  40.670  60.470  0.00  0.00            
ATOM    617  NE  ARG X  38      68.170  41.520  59.580  0.00  0.00            
ATOM    618  HE  ARG X  38      69.110  41.710  59.850  0.00  0.00            
ATOM    619  CZ  ARG X  38      68.070  41.580  58.290  0.00  0.00            
ATOM    620  NH1 ARG X  38      66.970  41.480  57.610  0.00  0.00            
ATOM    621 HH11 ARG X  38      66.190  41.230  58.180  0.00  0.00            
ATOM    622 HH12 ARG X  38      67.040  41.390  56.610  0.00  0.00            
ATOM    623  NH2 ARG X  38      69.160  41.800  57.530  0.00  0.00            
ATOM    624 HH21 ARG X  38      70.040  42.060  57.930  0.00  0.00            
ATOM    625 HH22 ARG X  38      69.080  41.770  56.530  0.00  0.00            
ATOM    626  C   ARG X  38      64.530  43.560  63.680  0.00  0.00            
ATOM    627  O   ARG X  38      64.640  44.260  64.700  0.00  0.00            
ATOM    628  N   PRO X  39      63.380  42.900  63.540  0.00  0.00            
ATOM    629  CD  PRO X  39      63.030  42.380  62.210  0.00  0.00            
ATOM    630  HD1 PRO X  39      63.800  41.680  61.810  0.00  0.00            
ATOM    631  HD2 PRO X  39      62.990  43.200  61.470  0.00  0.00            
ATOM    632  CA  PRO X  39      62.310  42.870  64.520  0.00  0.00            
ATOM    633  HA  PRO X  39      61.920  43.870  64.600  0.00  0.00            
ATOM    634  CB  PRO X  39      61.340  41.840  63.840  0.00  0.00            
ATOM    635  HB1 PRO X  39      60.290  42.130  64.040  0.00  0.00            
ATOM    636  HB2 PRO X  39      61.610  40.850  64.280  0.00  0.00            
ATOM    637  CG  PRO X  39      61.610  41.710  62.320  0.00  0.00            
ATOM    638  HG1 PRO X  39      61.510  40.610  62.190  0.00  0.00            
ATOM    639  HG2 PRO X  39      60.870  42.230  61.670  0.00  0.00            
ATOM    640  C   PRO X  39      62.590  42.300  65.890  0.00  0.00            
ATOM    641  O   PRO X  39      63.380  41.350  66.060  0.00  0.00            
ATOM    642  N   GLU X  40      61.960  42.940  66.880  0.00  0.00            
ATOM    643  HN  GLU X  40      61.390  43.730  66.690  0.00  0.00            
ATOM    644  CA  GLU X  40      62.110  42.770  68.310  0.00  0.00            
ATOM    645  HA  GLU X  40      61.470  43.540  68.700  0.00  0.00            
ATOM    646  CB  GLU X  40      61.450  41.480  68.770  0.00  0.00            
ATOM    647  HB1 GLU X  40      61.510  41.360  69.880  0.00  0.00            
ATOM    648  HB2 GLU X  40      61.760  40.560  68.230  0.00  0.00            
ATOM    649  CG  GLU X  40      59.890  41.390  68.450  0.00  0.00            
ATOM    650  HG1 GLU X  40      59.810  41.350  67.350  0.00  0.00            
ATOM    651  HG2 GLU X  40      59.270  42.280  68.700  0.00  0.00            
ATOM    652  CD  GLU X  40      59.250  40.070  68.950  0.00  0.00            
ATOM    653  OE1 GLU X  40      58.830  39.260  68.120  0.00  0.00            
ATOM    654  OE2 GLU X  40      58.950  40.110  70.180  0.00  0.00            
ATOM    655  C   GLU X  40      63.490  42.880  68.870  0.00  0.00            
ATOM    656  O   GLU X  40      64.060  41.940  69.320  0.00  0.00            
ATOM    657  N   ARG X  41      64.060  44.120  68.870  0.00  0.00            
ATOM    658  HN  ARG X  41      63.590  44.840  68.370  0.00  0.00            
ATOM    659  CA  ARG X  41      65.330  44.370  69.460  0.00  0.00            
ATOM    660  HA  ARG X  41      65.750  43.480  69.910  0.00  0.00            
ATOM    661  CB  ARG X  41      66.340  44.770  68.340  0.00  0.00            
ATOM    662  HB1 ARG X  41      67.320  45.110  68.750  0.00  0.00            
ATOM    663  HB2 ARG X  41      65.940  45.650  67.810  0.00  0.00            
ATOM    664  CG  ARG X  41      66.760  43.550  67.330  0.00  0.00            
ATOM    665  HG1 ARG X  41      67.440  43.970  66.560  0.00  0.00            
ATOM    666  HG2 ARG X  41      65.780  43.270  66.900  0.00  0.00            
ATOM    667  CD  ARG X  41      67.480  42.400  68.080  0.00  0.00            
ATOM    668  HD1 ARG X  41      66.760  42.080  68.860  0.00  0.00            
ATOM    669  HD2 ARG X  41      68.460  42.800  68.400  0.00  0.00            
ATOM    670  NE  ARG X  41      67.780  41.310  67.060  0.00  0.00            
ATOM    671  HE  ARG X  41      68.640  41.420  66.560  0.00  0.00            
ATOM    672  CZ  ARG X  41      66.960  40.320  66.900  0.00  0.00            
ATOM    673  NH1 ARG X  41      65.680  40.220  67.430  0.00  0.00            
ATOM    674 HH11 ARG X  41      65.210  41.000  67.850  0.00  0.00            
ATOM    675 HH12 ARG X  41      65.250  39.390  67.090  0.00  0.00            
ATOM    676  NH2 ARG X  41      67.370  39.400  66.020  0.00  0.00            
ATOM    677 HH21 ARG X  41      68.140  39.640  65.440  0.00  0.00            
ATOM    678 HH22 ARG X  41      66.760  38.650  65.780  0.00  0.00            
ATOM    679  C   ARG X  41      65.160  45.310  70.630  0.00  0.00            
ATOM    680  O   ARG X  41      66.150  45.770  71.210  0.00  0.00            
ATOM    681  N   LEU X  42      63.910  45.670  70.970  0.00  0.00            
ATOM    682  HN  LEU X  42      63.110  45.290  70.510  0.00  0.00            
ATOM    683  CA  LEU X  42      63.600  46.870  71.820  0.00  0.00            
ATOM    684  HA  LEU X  42      64.300  47.630  71.490  0.00  0.00            
ATOM    685  CB  LEU X  42      62.110  47.290  71.610  0.00  0.00            
ATOM    686  HB1 LEU X  42      61.690  47.900  72.440  0.00  0.00            
ATOM    687  HB2 LEU X  42      61.480  46.380  71.640  0.00  0.00            
ATOM    688  CG  LEU X  42      61.830  48.010  70.250  0.00  0.00            
ATOM    689  HG  LEU X  42      62.350  47.430  69.460  0.00  0.00            
ATOM    690  CD1 LEU X  42      60.400  47.930  69.790  0.00  0.00            
ATOM    691 HD11 LEU X  42      59.680  48.390  70.490  0.00  0.00            
ATOM    692 HD12 LEU X  42      60.130  46.850  69.710  0.00  0.00            
ATOM    693 HD13 LEU X  42      60.410  48.260  68.730  0.00  0.00            
ATOM    694  CD2 LEU X  42      62.370  49.450  70.250  0.00  0.00            
ATOM    695 HD21 LEU X  42      62.110  49.870  69.260  0.00  0.00            
ATOM    696 HD22 LEU X  42      63.480  49.510  70.180  0.00  0.00            
ATOM    697 HD23 LEU X  42      61.940  49.970  71.130  0.00  0.00            
ATOM    698  C   LEU X  42      63.790  46.400  73.280  0.00  0.00            
ATOM    699  O   LEU X  42      62.910  45.770  73.900  0.00  0.00            
ATOM    700  N   ARG X  43      65.020  46.750  73.840  0.00  0.00            
ATOM    701  HN  ARG X  43      65.710  47.280  73.350  0.00  0.00            
ATOM    702  CA  ARG X  43      65.340  46.350  75.200  0.00  0.00            
ATOM    703  HA  ARG X  43      64.400  46.250  75.740  0.00  0.00            
ATOM    704  CB  ARG X  43      66.180  44.970  75.190  0.00  0.00            
ATOM    705  HB1 ARG X  43      67.240  45.110  74.890  0.00  0.00            
ATOM    706  HB2 ARG X  43      65.860  44.280  74.370  0.00  0.00            
ATOM    707  CG  ARG X  43      66.230  44.170  76.540  0.00  0.00            
ATOM    708  HG1 ARG X  43      65.190  43.860  76.780  0.00  0.00            
ATOM    709  HG2 ARG X  43      66.600  44.730  77.420  0.00  0.00            
ATOM    710  CD  ARG X  43      67.050  42.840  76.370  0.00  0.00            
ATOM    711  HD1 ARG X  43      68.150  42.980  76.300  0.00  0.00            
ATOM    712  HD2 ARG X  43      66.640  42.330  75.470  0.00  0.00            
ATOM    713  NE  ARG X  43      66.860  41.960  77.550  0.00  0.00            
ATOM    714  HE  ARG X  43      66.210  41.200  77.530  0.00  0.00            
ATOM    715  CZ  ARG X  43      67.280  42.210  78.770  0.00  0.00            
ATOM    716  NH1 ARG X  43      68.110  43.200  79.080  0.00  0.00            
ATOM    717 HH11 ARG X  43      68.410  43.840  78.380  0.00  0.00            
ATOM    718 HH12 ARG X  43      68.380  43.260  80.040  0.00  0.00            
ATOM    719  NH2 ARG X  43      66.780  41.420  79.750  0.00  0.00            
ATOM    720 HH21 ARG X  43      66.530  40.470  79.540  0.00  0.00            
ATOM    721 HH22 ARG X  43      67.010  41.720  80.670  0.00  0.00            
ATOM    722  C   ARG X  43      66.130  47.420  75.880  0.00  0.00            
ATOM    723  O   ARG X  43      67.130  48.000  75.460  0.00  0.00            
ATOM    724  N   GLY X  44      65.590  47.820  77.130  0.00  0.00            
ATOM    725  HN  GLY X  44      64.670  47.510  77.340  0.00  0.00            
ATOM    726  CA  GLY X  44      66.200  48.670  78.110  0.00  0.00            
ATOM    727  HA1 GLY X  44      65.440  48.950  78.820  0.00  0.00            
ATOM    728  HA2 GLY X  44      66.690  49.560  77.740  0.00  0.00            
ATOM    729  C   GLY X  44      67.230  47.850  78.810  0.00  0.00            
ATOM    730  O   GLY X  44      67.130  46.600  78.700  0.00  0.00            
ATOM    731  N   ASP X  45      68.150  48.440  79.560  0.00  0.00            
ATOM    732  HN  ASP X  45      68.160  49.440  79.630  0.00  0.00            
ATOM    733  CA  ASP X  45      69.250  47.850  80.280  0.00  0.00            
ATOM    734  HA  ASP X  45      69.440  48.630  81.000  0.00  0.00            
ATOM    735  CB  ASP X  45      68.900  46.510  81.020  0.00  0.00            
ATOM    736  HB1 ASP X  45      69.760  46.230  81.650  0.00  0.00            
ATOM    737  HB2 ASP X  45      68.680  45.690  80.300  0.00  0.00            
ATOM    738  CG  ASP X  45      67.780  46.700  81.980  0.00  0.00            
ATOM    739  OD1 ASP X  45      67.470  47.870  82.330  0.00  0.00            
ATOM    740  OD2 ASP X  45      67.330  45.690  82.570  0.00  0.00            
ATOM    741  C   ASP X  45      70.580  47.670  79.450  0.00  0.00            
ATOM    742  O   ASP X  45      71.610  47.240  79.990  0.00  0.00            
ATOM    743  N   GLY X  46      70.620  48.190  78.210  0.00  0.00            
ATOM    744  HN  GLY X  46      69.770  48.430  77.750  0.00  0.00            
ATOM    745  CA  GLY X  46      71.850  48.310  77.400  0.00  0.00            
ATOM    746  HA1 GLY X  46      71.700  49.060  76.650  0.00  0.00            
ATOM    747  HA2 GLY X  46      72.150  47.410  76.890  0.00  0.00            
ATOM    748  C   GLY X  46      73.060  48.860  78.060  0.00  0.00            
ATOM    749  O   GLY X  46      73.020  49.670  78.990  0.00  0.00            
ATOM    750  N   ASP X  47      74.250  48.360  77.640  0.00  0.00            
ATOM    751  HN  ASP X  47      74.260  47.530  77.090  0.00  0.00            
ATOM    752  CA  ASP X  47      75.570  48.860  78.050  0.00  0.00            
ATOM    753  HA  ASP X  47      75.730  48.530  79.070  0.00  0.00            
ATOM    754  CB  ASP X  47      76.730  48.260  77.220  0.00  0.00            
ATOM    755  HB1 ASP X  47      77.590  48.960  77.180  0.00  0.00            
ATOM    756  HB2 ASP X  47      76.430  48.100  76.160  0.00  0.00            
ATOM    757  CG  ASP X  47      77.280  46.930  77.730  0.00  0.00            
ATOM    758  OD1 ASP X  47      76.970  46.510  78.880  0.00  0.00            
ATOM    759  OD2 ASP X  47      77.980  46.260  76.980  0.00  0.00            
ATOM    760  C   ASP X  47      75.710  50.420  78.120  0.00  0.00            
ATOM    761  O   ASP X  47      75.110  51.180  77.340  0.00  0.00            
ATOM    762  N   ARG X  48      76.350  50.950  79.220  0.00  0.00            
ATOM    763  HN  ARG X  48      76.850  50.410  79.900  0.00  0.00            
ATOM    764  CA  ARG X  48      76.440  52.440  79.400  0.00  0.00            
ATOM    765  HA  ARG X  48      76.210  52.930  78.460  0.00  0.00            
ATOM    766  CB  ARG X  48      75.530  53.000  80.540  0.00  0.00            
ATOM    767  HB1 ARG X  48      75.920  53.970  80.910  0.00  0.00            
ATOM    768  HB2 ARG X  48      75.700  52.300  81.390  0.00  0.00            
ATOM    769  CG  ARG X  48      74.030  53.050  80.300  0.00  0.00            
ATOM    770  HG1 ARG X  48      73.470  53.570  81.110  0.00  0.00            
ATOM    771  HG2 ARG X  48      73.710  52.000  80.190  0.00  0.00            
ATOM    772  CD  ARG X  48      73.650  53.840  79.020  0.00  0.00            
ATOM    773  HD1 ARG X  48      72.550  53.860  78.870  0.00  0.00            
ATOM    774  HD2 ARG X  48      74.230  53.420  78.170  0.00  0.00            
ATOM    775  NE  ARG X  48      74.080  55.250  79.190  0.00  0.00            
ATOM    776  HE  ARG X  48      74.990  55.540  78.910  0.00  0.00            
ATOM    777  CZ  ARG X  48      73.270  56.190  79.620  0.00  0.00            
ATOM    778  NH1 ARG X  48      72.070  56.110  80.190  0.00  0.00            
ATOM    779 HH11 ARG X  48      71.680  55.270  80.560  0.00  0.00            
ATOM    780 HH12 ARG X  48      71.760  56.970  80.590  0.00  0.00            
ATOM    781  NH2 ARG X  48      73.850  57.430  79.630  0.00  0.00            
ATOM    782 HH21 ARG X  48      74.760  57.510  79.210  0.00  0.00            
ATOM    783 HH22 ARG X  48      73.330  58.070  80.200  0.00  0.00            
ATOM    784  C   ARG X  48      77.940  52.870  79.600  0.00  0.00            
ATOM    785  O   ARG X  48      78.700  52.410  80.460  0.00  0.00            
ATOM    786  N   ARG X  49      78.410  53.840  78.740  0.00  0.00            
ATOM    787  HN  ARG X  49      77.730  54.200  78.110  0.00  0.00            
ATOM    788  CA  ARG X  49      79.790  54.300  78.880  0.00  0.00            
ATOM    789  HA  ARG X  49      80.140  54.050  79.870  0.00  0.00            
ATOM    790  CB  ARG X  49      80.760  53.800  77.800  0.00  0.00            
ATOM    791  HB1 ARG X  49      81.830  54.020  78.040  0.00  0.00            
ATOM    792  HB2 ARG X  49      80.560  54.200  76.790  0.00  0.00            
ATOM    793  CG  ARG X  49      80.670  52.210  77.750  0.00  0.00            
ATOM    794  HG1 ARG X  49      81.200  51.870  76.830  0.00  0.00            
ATOM    795  HG2 ARG X  49      79.620  51.850  77.780  0.00  0.00            
ATOM    796  CD  ARG X  49      81.500  51.430  78.810  0.00  0.00            
ATOM    797  HD1 ARG X  49      81.480  50.320  78.830  0.00  0.00            
ATOM    798  HD2 ARG X  49      81.020  51.640  79.790  0.00  0.00            
ATOM    799  NE  ARG X  49      82.920  51.890  78.780  0.00  0.00            
ATOM    800  HE  ARG X  49      83.240  52.700  79.260  0.00  0.00            
ATOM    801  CZ  ARG X  49      83.810  51.410  77.950  0.00  0.00            
ATOM    802  NH1 ARG X  49      83.710  50.400  77.090  0.00  0.00            
ATOM    803 HH11 ARG X  49      83.030  49.700  77.320  0.00  0.00            
ATOM    804 HH12 ARG X  49      84.630  50.180  76.760  0.00  0.00            
ATOM    805  NH2 ARG X  49      85.020  51.890  77.990  0.00  0.00            
ATOM    806 HH21 ARG X  49      85.280  52.620  78.620  0.00  0.00            
ATOM    807 HH22 ARG X  49      85.610  51.620  77.230  0.00  0.00            
ATOM    808  C   ARG X  49      79.840  55.810  78.730  0.00  0.00            
ATOM    809  O   ARG X  49      78.960  56.370  78.010  0.00  0.00            
ATOM    810  N   GLU X  50      80.850  56.490  79.410  0.00  0.00            
ATOM    811  HN  GLU X  50      81.510  56.020  79.990  0.00  0.00            
ATOM    812  CA  GLU X  50      80.900  57.980  79.510  0.00  0.00            
ATOM    813  HA  GLU X  50      79.880  58.300  79.360  0.00  0.00            
ATOM    814  CB  GLU X  50      81.380  58.330  80.880  0.00  0.00            
ATOM    815  HB1 GLU X  50      81.470  59.440  80.890  0.00  0.00            
ATOM    816  HB2 GLU X  50      82.440  58.030  80.970  0.00  0.00            
ATOM    817  CG  GLU X  50      80.550  57.920  82.060  0.00  0.00            
ATOM    818  HG1 GLU X  50      80.760  56.840  82.200  0.00  0.00            
ATOM    819  HG2 GLU X  50      79.460  58.080  81.950  0.00  0.00            
ATOM    820  CD  GLU X  50      81.130  58.650  83.380  0.00  0.00            
ATOM    821  OE1 GLU X  50      82.320  58.410  83.690  0.00  0.00            
ATOM    822  OE2 GLU X  50      80.380  59.330  84.080  0.00  0.00            
ATOM    823  C   GLU X  50      81.870  58.640  78.410  0.00  0.00            
ATOM    824  O   GLU X  50      82.150  59.830  78.550  0.00  0.00            
ATOM    825  N   CYS X  51      82.230  57.950  77.340  0.00  0.00            
ATOM    826  HN  CYS X  51      81.750  57.080  77.360  0.00  0.00            
ATOM    827  CA  CYS X  51      83.180  58.240  76.250  0.00  0.00            
ATOM    828  HA  CYS X  51      84.160  58.280  76.700  0.00  0.00            
ATOM    829  CB  CYS X  51      83.260  56.990  75.310  0.00  0.00            
ATOM    830  HB1 CYS X  51      84.110  57.110  74.600  0.00  0.00            
ATOM    831  HB2 CYS X  51      82.340  56.880  74.710  0.00  0.00            
ATOM    832  SG  CYS X  51      83.560  55.410  76.080  0.00  0.00            
ATOM    833  HG1 CYS X  51      84.830  55.110  75.900  0.00  0.00            
ATOM    834  C   CYS X  51      83.000  59.540  75.490  0.00  0.00            
ATOM    835  O   CYS X  51      81.940  60.090  75.290  0.00  0.00            
ATOM    836  N   ASP X  52      84.120  60.150  75.170  0.00  0.00            
ATOM    837  HN  ASP X  52      85.050  59.820  75.360  0.00  0.00            
ATOM    838  CA  ASP X  52      84.240  61.430  74.490  0.00  0.00            
ATOM    839  HA  ASP X  52      83.490  62.020  75.010  0.00  0.00            
ATOM    840  CB  ASP X  52      85.630  62.080  74.560  0.00  0.00            
ATOM    841  HB1 ASP X  52      85.550  62.880  73.790  0.00  0.00            
ATOM    842  HB2 ASP X  52      86.380  61.310  74.300  0.00  0.00            
ATOM    843  CG  ASP X  52      86.020  62.650  75.860  0.00  0.00            
ATOM    844  OD1 ASP X  52      85.210  62.660  76.810  0.00  0.00            
ATOM    845  OD2 ASP X  52      87.180  63.150  75.880  0.00  0.00            
ATOM    846  C   ASP X  52      83.660  61.310  73.040  0.00  0.00            
ATOM    847  O   ASP X  52      83.680  60.240  72.420  0.00  0.00            
ATOM    848  N   PHE X  53      82.990  62.420  72.610  0.00  0.00            
ATOM    849  HN  PHE X  53      82.950  63.350  72.980  0.00  0.00            
ATOM    850  CA  PHE X  53      82.400  62.500  71.230  0.00  0.00            
ATOM    851  HA  PHE X  53      81.690  61.720  71.000  0.00  0.00            
ATOM    852  CB  PHE X  53      81.610  63.840  71.200  0.00  0.00            
ATOM    853  HB1 PHE X  53      81.040  63.760  70.240  0.00  0.00            
ATOM    854  HB2 PHE X  53      82.240  64.750  71.250  0.00  0.00            
ATOM    855  CG  PHE X  53      80.640  64.060  72.370  0.00  0.00            
ATOM    856  CD1 PHE X  53      80.250  65.360  72.880  0.00  0.00            
ATOM    857  HD1 PHE X  53      80.520  66.260  72.340  0.00  0.00            
ATOM    858  CE1 PHE X  53      79.350  65.570  73.970  0.00  0.00            
ATOM    859  HE1 PHE X  53      78.880  66.520  74.130  0.00  0.00            
ATOM    860  CZ  PHE X  53      78.900  64.480  74.740  0.00  0.00            
ATOM    861  HZ  PHE X  53      78.300  64.750  75.590  0.00  0.00            
ATOM    862  CD2 PHE X  53      80.110  63.010  73.200  0.00  0.00            
ATOM    863  HD2 PHE X  53      80.380  62.000  72.940  0.00  0.00            
ATOM    864  CE2 PHE X  53      79.440  63.220  74.400  0.00  0.00            
ATOM    865  HE2 PHE X  53      79.150  62.320  74.920  0.00  0.00            
ATOM    866  C   PHE X  53      83.370  62.460  70.070  0.00  0.00            
ATOM    867  O   PHE X  53      84.440  63.040  69.940  0.00  0.00            
ATOM    868  N   ARG X  54      82.950  61.580  69.080  0.00  0.00            
ATOM    869  HN  ARG X  54      82.080  61.090  69.140  0.00  0.00            
ATOM    870  CA  ARG X  54      83.640  61.460  67.870  0.00  0.00            
ATOM    871  HA  ARG X  54      84.680  61.530  68.150  0.00  0.00            
ATOM    872  CB  ARG X  54      83.410  60.040  67.360  0.00  0.00            
ATOM    873  HB1 ARG X  54      83.650  60.050  66.280  0.00  0.00            
ATOM    874  HB2 ARG X  54      82.340  59.760  67.480  0.00  0.00            
ATOM    875  CG  ARG X  54      84.300  58.940  67.960  0.00  0.00            
ATOM    876  HG1 ARG X  54      85.300  59.350  67.720  0.00  0.00            
ATOM    877  HG2 ARG X  54      84.050  58.020  67.400  0.00  0.00            
ATOM    878  CD  ARG X  54      84.000  58.710  69.420  0.00  0.00            
ATOM    879  HD1 ARG X  54      82.900  58.680  69.540  0.00  0.00            
ATOM    880  HD2 ARG X  54      84.390  59.530  70.060  0.00  0.00            
ATOM    881  NE  ARG X  54      84.540  57.310  69.790  0.00  0.00            
ATOM    882  HE  ARG X  54      84.690  56.700  69.020  0.00  0.00            
ATOM    883  CZ  ARG X  54      84.670  56.890  71.010  0.00  0.00            
ATOM    884  NH1 ARG X  54      84.480  57.600  72.080  0.00  0.00            
ATOM    885 HH11 ARG X  54      84.410  58.590  71.910  0.00  0.00            
ATOM    886 HH12 ARG X  54      85.120  57.370  72.820  0.00  0.00            
ATOM    887  NH2 ARG X  54      85.120  55.700  71.240  0.00  0.00            
ATOM    888 HH21 ARG X  54      85.310  55.190  70.400  0.00  0.00            
ATOM    889 HH22 ARG X  54      85.500  55.480  72.140  0.00  0.00            
ATOM    890  C   ARG X  54      83.330  62.480  66.700  0.00  0.00            
ATOM    891  O   ARG X  54      82.140  62.620  66.510  0.00  0.00            
ATOM    892  N   GLU X  55      84.340  63.180  66.130  0.00  0.00            
ATOM    893  HN  GLU X  55      85.290  63.160  66.420  0.00  0.00            
ATOM    894  CA  GLU X  55      83.990  64.350  65.280  0.00  0.00            
ATOM    895  HA  GLU X  55      82.950  64.600  65.450  0.00  0.00            
ATOM    896  CB  GLU X  55      84.920  65.600  65.780  0.00  0.00            
ATOM    897  HB1 GLU X  55      85.100  66.370  65.010  0.00  0.00            
ATOM    898  HB2 GLU X  55      85.890  65.050  65.820  0.00  0.00            
ATOM    899  CG  GLU X  55      84.600  66.200  67.180  0.00  0.00            
ATOM    900  HG1 GLU X  55      84.320  65.240  67.660  0.00  0.00            
ATOM    901  HG2 GLU X  55      83.740  66.910  67.170  0.00  0.00            
ATOM    902  CD  GLU X  55      85.770  66.900  67.800  0.00  0.00            
ATOM    903  OE1 GLU X  55      86.660  66.150  68.380  0.00  0.00            
ATOM    904  OE2 GLU X  55      85.810  68.170  67.790  0.00  0.00            
ATOM    905  C   GLU X  55      84.140  64.120  63.790  0.00  0.00            
ATOM    906  O   GLU X  55      84.950  63.280  63.420  0.00  0.00            
ATOM    907  N   ASP X  56      83.480  64.900  62.960  0.00  0.00            
ATOM    908  HN  ASP X  56      83.130  65.760  63.310  0.00  0.00            
ATOM    909  CA  ASP X  56      83.290  64.740  61.580  0.00  0.00            
ATOM    910  HA  ASP X  56      84.130  64.130  61.280  0.00  0.00            
ATOM    911  CB  ASP X  56      81.970  63.910  61.430  0.00  0.00            
ATOM    912  HB1 ASP X  56      81.100  64.520  61.750  0.00  0.00            
ATOM    913  HB2 ASP X  56      81.920  63.050  62.130  0.00  0.00            
ATOM    914  CG  ASP X  56      81.780  63.430  60.020  0.00  0.00            
ATOM    915  OD1 ASP X  56      82.740  63.520  59.160  0.00  0.00            
ATOM    916  OD2 ASP X  56      80.670  62.960  59.660  0.00  0.00            
ATOM    917  C   ASP X  56      83.330  66.060  60.780  0.00  0.00            
ATOM    918  O   ASP X  56      83.180  67.140  61.330  0.00  0.00            
ATOM    919  N   ASP X  57      83.550  66.050  59.440  0.00  0.00            
ATOM    920  HN  ASP X  57      83.560  65.170  58.960  0.00  0.00            
ATOM    921  CA  ASP X  57      83.920  67.220  58.620  0.00  0.00            
ATOM    922  HA  ASP X  57      84.610  67.820  59.180  0.00  0.00            
ATOM    923  CB  ASP X  57      84.460  66.800  57.280  0.00  0.00            
ATOM    924  HB1 ASP X  57      85.460  66.330  57.200  0.00  0.00            
ATOM    925  HB2 ASP X  57      84.540  67.740  56.710  0.00  0.00            
ATOM    926  CG  ASP X  57      83.390  65.970  56.470  0.00  0.00            
ATOM    927  OD1 ASP X  57      83.850  65.160  55.670  0.00  0.00            
ATOM    928  OD2 ASP X  57      82.180  66.200  56.570  0.00  0.00            
ATOM    929  C   ASP X  57      82.880  68.300  58.590  0.00  0.00            
ATOM    930  O   ASP X  57      83.230  69.490  58.690  0.00  0.00            
ATOM    931  N   SER X  58      81.600  67.920  58.490  0.00  0.00            
ATOM    932  HN  SER X  58      81.340  66.980  58.280  0.00  0.00            
ATOM    933  CA  SER X  58      80.410  68.770  58.160  0.00  0.00            
ATOM    934  HA  SER X  58      80.720  69.780  57.920  0.00  0.00            
ATOM    935  CB  SER X  58      79.750  68.140  56.860  0.00  0.00            
ATOM    936  HB1 SER X  58      78.730  68.480  56.600  0.00  0.00            
ATOM    937  HB2 SER X  58      79.570  67.110  57.260  0.00  0.00            
ATOM    938  OG  SER X  58      80.570  68.120  55.760  0.00  0.00            
ATOM    939  HG1 SER X  58      81.250  67.450  55.870  0.00  0.00            
ATOM    940  C   SER X  58      79.450  68.800  59.330  0.00  0.00            
ATOM    941  O   SER X  58      78.370  69.360  59.200  0.00  0.00            
ATOM    942  N   VAL X  59      79.850  68.220  60.500  0.00  0.00            
ATOM    943  HN  VAL X  59      80.800  67.930  60.580  0.00  0.00            
ATOM    944  CA  VAL X  59      79.050  68.190  61.680  0.00  0.00            
ATOM    945  HA  VAL X  59      78.120  68.720  61.500  0.00  0.00            
ATOM    946  CB  VAL X  59      78.750  66.820  62.170  0.00  0.00            
ATOM    947  HB  VAL X  59      79.700  66.330  62.460  0.00  0.00            
ATOM    948  CG1 VAL X  59      77.800  66.870  63.330  0.00  0.00            
ATOM    949 HG11 VAL X  59      76.850  67.250  62.890  0.00  0.00            
ATOM    950 HG12 VAL X  59      78.220  67.540  64.120  0.00  0.00            
ATOM    951 HG13 VAL X  59      77.640  65.890  63.820  0.00  0.00            
ATOM    952  CG2 VAL X  59      78.220  65.910  60.970  0.00  0.00            
ATOM    953 HG21 VAL X  59      77.300  66.300  60.480  0.00  0.00            
ATOM    954 HG22 VAL X  59      77.980  64.960  61.490  0.00  0.00            
ATOM    955 HG23 VAL X  59      79.080  65.670  60.320  0.00  0.00            
ATOM    956  C   VAL X  59      79.870  68.850  62.690  0.00  0.00            
ATOM    957  O   VAL X  59      80.960  68.400  63.080  0.00  0.00            
ATOM    958  N   HSD X  60      79.350  69.940  63.250  0.00  0.00            
ATOM    959  HN  HSD X  60      78.480  70.270  62.880  0.00  0.00            
ATOM    960  CA  HSD X  60      79.930  70.800  64.200  0.00  0.00            
ATOM    961  HA  HSD X  60      80.990  70.830  63.980  0.00  0.00            
ATOM    962  CB  HSD X  60      79.450  72.240  64.210  0.00  0.00            
ATOM    963  HB1 HSD X  60      79.820  72.870  65.040  0.00  0.00            
ATOM    964  HB2 HSD X  60      78.340  72.220  64.240  0.00  0.00            
ATOM    965  ND1 HSD X  60      80.520  73.980  62.680  0.00  0.00            
ATOM    966  HD1 HSD X  60      80.900  74.550  63.410  0.00  0.00            
ATOM    967  CG  HSD X  60      79.610  72.970  62.860  0.00  0.00            
ATOM    968  CE1 HSD X  60      80.300  74.490  61.410  0.00  0.00            
ATOM    969  HE1 HSD X  60      80.770  75.380  60.990  0.00  0.00            
ATOM    970  NE2 HSD X  60      79.410  73.830  60.730  0.00  0.00            
ATOM    971  CD2 HSD X  60      78.950  72.830  61.610  0.00  0.00            
ATOM    972  HD2 HSD X  60      78.180  72.160  61.260  0.00  0.00            
ATOM    973  C   HSD X  60      79.890  70.240  65.660  0.00  0.00            
ATOM    974  O   HSD X  60      79.020  69.530  66.070  0.00  0.00            
ATOM    975  N   ALA X  61      80.880  70.650  66.430  0.00  0.00            
ATOM    976  HN  ALA X  61      81.580  71.200  65.980  0.00  0.00            
ATOM    977  CA  ALA X  61      81.170  70.140  67.750  0.00  0.00            
ATOM    978  HA  ALA X  61      80.350  69.540  68.120  0.00  0.00            
ATOM    979  CB  ALA X  61      82.550  69.500  67.610  0.00  0.00            
ATOM    980  HB1 ALA X  61      82.810  68.840  68.460  0.00  0.00            
ATOM    981  HB2 ALA X  61      83.440  70.150  67.490  0.00  0.00            
ATOM    982  HB3 ALA X  61      82.470  68.870  66.700  0.00  0.00            
ATOM    983  C   ALA X  61      81.220  71.270  68.720  0.00  0.00            
ATOM    984  O   ALA X  61      81.400  72.460  68.430  0.00  0.00            
ATOM    985  N   TYR X  62      80.980  70.920  70.030  0.00  0.00            
ATOM    986  HN  TYR X  62      80.890  69.950  70.250  0.00  0.00            
ATOM    987  CA  TYR X  62      81.000  71.940  71.080  0.00  0.00            
ATOM    988  HA  TYR X  62      80.340  72.690  70.680  0.00  0.00            
ATOM    989  CB  TYR X  62      80.450  71.370  72.400  0.00  0.00            
ATOM    990  HB1 TYR X  62      80.370  72.180  73.170  0.00  0.00            
ATOM    991  HB2 TYR X  62      81.060  70.480  72.650  0.00  0.00            
ATOM    992  CG  TYR X  62      79.070  70.770  72.280  0.00  0.00            
ATOM    993  CD1 TYR X  62      78.770  69.430  72.650  0.00  0.00            
ATOM    994  HD1 TYR X  62      79.620  68.800  72.870  0.00  0.00            
ATOM    995  CE1 TYR X  62      77.480  68.830  72.710  0.00  0.00            
ATOM    996  HE1 TYR X  62      77.340  67.790  72.980  0.00  0.00            
ATOM    997  CZ  TYR X  62      76.400  69.720  72.580  0.00  0.00            
ATOM    998  OH  TYR X  62      75.070  69.270  72.810  0.00  0.00            
ATOM    999  HH  TYR X  62      74.490  69.960  72.480  0.00  0.00            
ATOM   1000  CD2 TYR X  62      77.910  71.570  72.120  0.00  0.00            
ATOM   1001  HD2 TYR X  62      77.990  72.640  71.950  0.00  0.00            
ATOM   1002  CE2 TYR X  62      76.550  71.070  72.180  0.00  0.00            
ATOM   1003  HE2 TYR X  62      75.790  71.770  71.890  0.00  0.00            
ATOM   1004  C   TYR X  62      82.320  72.610  71.370  0.00  0.00            
ATOM   1005  O   TYR X  62      83.340  71.880  71.480  0.00  0.00            
ATOM   1006  N   HSD X  63      82.280  73.960  71.610  0.00  0.00            
ATOM   1007  HN  HSD X  63      81.460  74.520  71.590  0.00  0.00            
ATOM   1008  CA  HSD X  63      83.480  74.710  71.780  0.00  0.00            
ATOM   1009  HA  HSD X  63      84.150  74.250  71.070  0.00  0.00            
ATOM   1010  CB  HSD X  63      83.320  76.160  71.540  0.00  0.00            
ATOM   1011  HB1 HSD X  63      84.120  76.810  71.960  0.00  0.00            
ATOM   1012  HB2 HSD X  63      82.390  76.450  72.070  0.00  0.00            
ATOM   1013  ND1 HSD X  63      83.980  77.450  69.430  0.00  0.00            
ATOM   1014  HD1 HSD X  63      84.880  77.710  69.780  0.00  0.00            
ATOM   1015  CG  HSD X  63      83.050  76.700  70.140  0.00  0.00            
ATOM   1016  CE1 HSD X  63      83.330  77.780  68.310  0.00  0.00            
ATOM   1017  HE1 HSD X  63      83.860  78.420  67.610  0.00  0.00            
ATOM   1018  NE2 HSD X  63      82.050  77.390  68.330  0.00  0.00            
ATOM   1019  CD2 HSD X  63      81.900  76.690  69.450  0.00  0.00            
ATOM   1020  HD2 HSD X  63      81.000  76.110  69.630  0.00  0.00            
ATOM   1021  C   HSD X  63      84.100  74.410  73.150  0.00  0.00            
ATOM   1022  O   HSD X  63      85.250  74.550  73.440  0.00  0.00            
ATOM   1023  N   ARG X  64      83.310  73.990  74.190  0.00  0.00            
ATOM   1024  HN  ARG X  64      82.320  73.950  74.040  0.00  0.00            
ATOM   1025  CA  ARG X  64      83.850  73.550  75.500  0.00  0.00            
ATOM   1026  HA  ARG X  64      84.930  73.510  75.490  0.00  0.00            
ATOM   1027  CB  ARG X  64      83.340  74.400  76.700  0.00  0.00            
ATOM   1028  HB1 ARG X  64      83.660  73.950  77.670  0.00  0.00            
ATOM   1029  HB2 ARG X  64      82.230  74.460  76.590  0.00  0.00            
ATOM   1030  CG  ARG X  64      83.850  75.850  76.530  0.00  0.00            
ATOM   1031  HG1 ARG X  64      83.240  76.530  77.150  0.00  0.00            
ATOM   1032  HG2 ARG X  64      83.670  76.140  75.470  0.00  0.00            
ATOM   1033  CD  ARG X  64      85.310  76.040  76.810  0.00  0.00            
ATOM   1034  HD1 ARG X  64      85.920  75.470  76.080  0.00  0.00            
ATOM   1035  HD2 ARG X  64      85.640  75.820  77.850  0.00  0.00            
ATOM   1036  NE  ARG X  64      85.660  77.470  76.640  0.00  0.00            
ATOM   1037  HE  ARG X  64      84.910  78.110  76.470  0.00  0.00            
ATOM   1038  CZ  ARG X  64      86.890  77.880  76.470  0.00  0.00            
ATOM   1039  NH1 ARG X  64      87.840  76.970  76.470  0.00  0.00            
ATOM   1040 HH11 ARG X  64      87.520  76.020  76.460  0.00  0.00            
ATOM   1041 HH12 ARG X  64      88.790  77.150  76.250  0.00  0.00            
ATOM   1042  NH2 ARG X  64      87.150  79.150  76.230  0.00  0.00            
ATOM   1043 HH21 ARG X  64      86.380  79.680  76.580  0.00  0.00            
ATOM   1044 HH22 ARG X  64      88.100  79.440  76.380  0.00  0.00            
ATOM   1045  C   ARG X  64      83.440  72.110  75.770  0.00  0.00            
ATOM   1046  O   ARG X  64      82.420  71.650  75.400  0.00  0.00            
ATOM   1047  N   ALA X  65      84.310  71.330  76.520  0.00  0.00            
ATOM   1048  HN  ALA X  65      85.170  71.680  76.870  0.00  0.00            
ATOM   1049  CA  ALA X  65      84.070  69.980  77.060  0.00  0.00            
ATOM   1050  HA  ALA X  65      83.740  69.410  76.200  0.00  0.00            
ATOM   1051  CB  ALA X  65      85.210  69.260  77.730  0.00  0.00            
ATOM   1052  HB1 ALA X  65      85.990  69.230  76.930  0.00  0.00            
ATOM   1053  HB2 ALA X  65      84.940  68.210  77.970  0.00  0.00            
ATOM   1054  HB3 ALA X  65      85.660  69.820  78.580  0.00  0.00            
ATOM   1055  C   ALA X  65      82.930  69.970  78.070  0.00  0.00            
ATOM   1056  O   ALA X  65      82.780  70.830  78.950  0.00  0.00            
ATOM   1057  N   THR X  66      82.120  68.970  78.020  0.00  0.00            
ATOM   1058  HN  THR X  66      82.320  68.300  77.310  0.00  0.00            
ATOM   1059  CA  THR X  66      80.860  68.880  78.680  0.00  0.00            
ATOM   1060  HA  THR X  66      80.580  69.850  79.070  0.00  0.00            
ATOM   1061  CB  THR X  66      79.640  68.570  77.650  0.00  0.00            
ATOM   1062  HB  THR X  66      79.680  69.420  76.940  0.00  0.00            
ATOM   1063  OG1 THR X  66      78.430  68.570  78.300  0.00  0.00            
ATOM   1064  HG1 THR X  66      78.580  68.230  79.190  0.00  0.00            
ATOM   1065  CG2 THR X  66      79.790  67.180  77.030  0.00  0.00            
ATOM   1066 HG21 THR X  66      79.940  66.330  77.730  0.00  0.00            
ATOM   1067 HG22 THR X  66      80.640  67.210  76.310  0.00  0.00            
ATOM   1068 HG23 THR X  66      78.940  66.950  76.360  0.00  0.00            
ATOM   1069  C   THR X  66      80.880  67.720  79.730  0.00  0.00            
ATOM   1070  O   THR X  66      79.920  67.540  80.450  0.00  0.00            
ATOM   1071  N   ASN X  67      81.940  66.980  79.880  0.00  0.00            
ATOM   1072  HN  ASN X  67      82.770  67.320  79.450  0.00  0.00            
ATOM   1073  CA  ASN X  67      82.080  65.790  80.670  0.00  0.00            
ATOM   1074  HA  ASN X  67      81.260  65.100  80.490  0.00  0.00            
ATOM   1075  CB  ASN X  67      83.450  65.020  80.440  0.00  0.00            
ATOM   1076  HB1 ASN X  67      84.280  65.460  81.040  0.00  0.00            
ATOM   1077  HB2 ASN X  67      83.810  65.130  79.400  0.00  0.00            
ATOM   1078  CG  ASN X  67      83.380  63.560  80.840  0.00  0.00            
ATOM   1079  OD1 ASN X  67      82.330  63.020  81.020  0.00  0.00            
ATOM   1080  ND2 ASN X  67      84.630  63.020  81.030  0.00  0.00            
ATOM   1081 HD21 ASN X  67      85.420  63.510  80.670  0.00  0.00            
ATOM   1082 HD22 ASN X  67      84.580  62.060  81.330  0.00  0.00            
ATOM   1083  C   ASN X  67      81.890  66.130  82.140  0.00  0.00            
ATOM   1084  O   ASN X  67      81.180  65.420  82.820  0.00  0.00            
ATOM   1085  N   ALA X  68      82.470  67.250  82.620  0.00  0.00            
ATOM   1086  HN  ALA X  68      83.020  67.770  81.960  0.00  0.00            
ATOM   1087  CA  ALA X  68      82.420  67.680  84.000  0.00  0.00            
ATOM   1088  HA  ALA X  68      82.500  66.850  84.690  0.00  0.00            
ATOM   1089  CB  ALA X  68      83.520  68.690  84.270  0.00  0.00            
ATOM   1090  HB1 ALA X  68      83.450  69.660  83.750  0.00  0.00            
ATOM   1091  HB2 ALA X  68      84.530  68.220  84.220  0.00  0.00            
ATOM   1092  HB3 ALA X  68      83.500  69.000  85.330  0.00  0.00            
ATOM   1093  C   ALA X  68      81.040  68.280  84.270  0.00  0.00            
ATOM   1094  O   ALA X  68      80.600  68.260  85.400  0.00  0.00            
ATOM   1095  N   ASP X  69      80.370  68.940  83.290  0.00  0.00            
ATOM   1096  HN  ASP X  69      80.820  69.100  82.410  0.00  0.00            
ATOM   1097  CA  ASP X  69      79.010  69.350  83.480  0.00  0.00            
ATOM   1098  HA  ASP X  69      78.990  70.000  84.340  0.00  0.00            
ATOM   1099  CB  ASP X  69      78.530  70.280  82.360  0.00  0.00            
ATOM   1100  HB1 ASP X  69      77.540  70.740  82.560  0.00  0.00            
ATOM   1101  HB2 ASP X  69      78.600  69.780  81.370  0.00  0.00            
ATOM   1102  CG  ASP X  69      79.350  71.500  82.220  0.00  0.00            
ATOM   1103  OD1 ASP X  69      79.810  71.980  83.310  0.00  0.00            
ATOM   1104  OD2 ASP X  69      79.470  72.120  81.140  0.00  0.00            
ATOM   1105  C   ASP X  69      78.040  68.190  83.640  0.00  0.00            
ATOM   1106  O   ASP X  69      77.360  68.100  84.660  0.00  0.00            
ATOM   1107  N   TYR X  70      78.100  67.170  82.770  0.00  0.00            
ATOM   1108  HN  TYR X  70      78.770  67.170  82.040  0.00  0.00            
ATOM   1109  CA  TYR X  70      77.280  65.950  82.880  0.00  0.00            
ATOM   1110  HA  TYR X  70      76.250  66.260  83.000  0.00  0.00            
ATOM   1111  CB  TYR X  70      77.240  65.020  81.620  0.00  0.00            
ATOM   1112  HB1 TYR X  70      76.770  64.050  81.890  0.00  0.00            
ATOM   1113  HB2 TYR X  70      78.270  64.750  81.300  0.00  0.00            
ATOM   1114  CG  TYR X  70      76.460  65.730  80.460  0.00  0.00            
ATOM   1115  CD1 TYR X  70      76.880  65.700  79.160  0.00  0.00            
ATOM   1116  HD1 TYR X  70      77.850  65.230  79.040  0.00  0.00            
ATOM   1117  CE1 TYR X  70      76.130  66.040  78.050  0.00  0.00            
ATOM   1118  HE1 TYR X  70      76.520  65.980  77.050  0.00  0.00            
ATOM   1119  CZ  TYR X  70      74.800  66.420  78.290  0.00  0.00            
ATOM   1120  OH  TYR X  70      73.960  66.660  77.210  0.00  0.00            
ATOM   1121  HH  TYR X  70      74.550  66.690  76.460  0.00  0.00            
ATOM   1122  CD2 TYR X  70      75.050  65.960  80.650  0.00  0.00            
ATOM   1123  HD2 TYR X  70      74.600  65.650  81.580  0.00  0.00            
ATOM   1124  CE2 TYR X  70      74.280  66.350  79.600  0.00  0.00            
ATOM   1125  HE2 TYR X  70      73.220  66.430  79.730  0.00  0.00            
ATOM   1126  C   TYR X  70      77.430  65.120  84.140  0.00  0.00            
ATOM   1127  O   TYR X  70      76.490  64.780  84.850  0.00  0.00            
ATOM   1128  N   ARG X  71      78.770  64.890  84.470  0.00  0.00            
ATOM   1129  HN  ARG X  71      79.500  65.030  83.810  0.00  0.00            
ATOM   1130  CA  ARG X  71      79.170  64.280  85.730  0.00  0.00            
ATOM   1131  HA  ARG X  71      78.830  63.260  85.770  0.00  0.00            
ATOM   1132  CB  ARG X  71      80.690  64.140  85.860  0.00  0.00            
ATOM   1133  HB1 ARG X  71      81.000  63.940  86.910  0.00  0.00            
ATOM   1134  HB2 ARG X  71      81.170  65.100  85.570  0.00  0.00            
ATOM   1135  CG  ARG X  71      81.220  62.930  85.020  0.00  0.00            
ATOM   1136  HG1 ARG X  71      81.240  63.240  83.950  0.00  0.00            
ATOM   1137  HG2 ARG X  71      80.610  62.070  85.360  0.00  0.00            
ATOM   1138  CD  ARG X  71      82.740  62.730  85.260  0.00  0.00            
ATOM   1139  HD1 ARG X  71      83.020  62.930  86.320  0.00  0.00            
ATOM   1140  HD2 ARG X  71      83.270  63.530  84.700  0.00  0.00            
ATOM   1141  NE  ARG X  71      83.090  61.380  84.740  0.00  0.00            
ATOM   1142  HE  ARG X  71      82.580  60.580  84.430  0.00  0.00            
ATOM   1143  CZ  ARG X  71      84.380  61.060  84.620  0.00  0.00            
ATOM   1144  NH1 ARG X  71      85.410  61.870  84.840  0.00  0.00            
ATOM   1145 HH11 ARG X  71      85.220  62.820  85.110  0.00  0.00            
ATOM   1146 HH12 ARG X  71      86.320  61.480  84.770  0.00  0.00            
ATOM   1147  NH2 ARG X  71      84.730  59.900  84.210  0.00  0.00            
ATOM   1148 HH21 ARG X  71      83.990  59.280  83.930  0.00  0.00            
ATOM   1149 HH22 ARG X  71      85.680  59.640  84.070  0.00  0.00            
ATOM   1150  C   ARG X  71      78.550  65.000  87.060  0.00  0.00            
ATOM   1151  O   ARG X  71      78.270  64.380  88.110  0.00  0.00            
ATOM   1152  N   GLY X  72      78.290  66.330  86.900  0.00  0.00            
ATOM   1153  HN  GLY X  72      78.350  66.740  85.990  0.00  0.00            
ATOM   1154  CA  GLY X  72      77.800  67.210  87.910  0.00  0.00            
ATOM   1155  HA1 GLY X  72      78.160  68.190  87.650  0.00  0.00            
ATOM   1156  HA2 GLY X  72      78.130  66.850  88.880  0.00  0.00            
ATOM   1157  C   GLY X  72      76.300  67.380  87.840  0.00  0.00            
ATOM   1158  O   GLY X  72      75.740  68.110  88.650  0.00  0.00            
ATOM   1159  N   SER X  73      75.660  66.790  86.820  0.00  0.00            
ATOM   1160  HN  SER X  73      76.190  66.340  86.110  0.00  0.00            
ATOM   1161  CA  SER X  73      74.290  67.060  86.500  0.00  0.00            
ATOM   1162  HA  SER X  73      73.870  67.880  87.050  0.00  0.00            
ATOM   1163  CB  SER X  73      74.070  67.140  84.960  0.00  0.00            
ATOM   1164  HB1 SER X  73      74.220  66.220  84.350  0.00  0.00            
ATOM   1165  HB2 SER X  73      74.790  67.890  84.560  0.00  0.00            
ATOM   1166  OG  SER X  73      72.730  67.520  84.650  0.00  0.00            
ATOM   1167  HG1 SER X  73      72.650  68.450  84.870  0.00  0.00            
ATOM   1168  C   SER X  73      73.400  65.930  86.890  0.00  0.00            
ATOM   1169  O   SER X  73      73.830  64.770  87.080  0.00  0.00            
ATOM   1170  N   GLY X  74      72.080  66.360  87.070  0.00  0.00            
ATOM   1171  HN  GLY X  74      71.850  67.300  86.840  0.00  0.00            
ATOM   1172  CA  GLY X  74      70.970  65.390  87.260  0.00  0.00            
ATOM   1173  HA1 GLY X  74      70.230  66.010  87.750  0.00  0.00            
ATOM   1174  HA2 GLY X  74      71.140  64.540  87.910  0.00  0.00            
ATOM   1175  C   GLY X  74      70.550  64.790  85.930  0.00  0.00            
ATOM   1176  O   GLY X  74      69.930  63.790  85.870  0.00  0.00            
ATOM   1177  N   PHE X  75      70.760  65.520  84.760  0.00  0.00            
ATOM   1178  HN  PHE X  75      71.330  66.330  84.680  0.00  0.00            
ATOM   1179  CA  PHE X  75      70.470  65.080  83.430  0.00  0.00            
ATOM   1180  HA  PHE X  75      69.520  64.570  83.530  0.00  0.00            
ATOM   1181  CB  PHE X  75      70.250  66.230  82.370  0.00  0.00            
ATOM   1182  HB1 PHE X  75      69.920  65.790  81.410  0.00  0.00            
ATOM   1183  HB2 PHE X  75      71.210  66.780  82.220  0.00  0.00            
ATOM   1184  CG  PHE X  75      69.180  67.200  82.710  0.00  0.00            
ATOM   1185  CD1 PHE X  75      69.560  68.520  83.070  0.00  0.00            
ATOM   1186  HD1 PHE X  75      70.590  68.800  83.160  0.00  0.00            
ATOM   1187  CE1 PHE X  75      68.570  69.510  83.400  0.00  0.00            
ATOM   1188  HE1 PHE X  75      68.810  70.510  83.730  0.00  0.00            
ATOM   1189  CZ  PHE X  75      67.210  69.150  83.230  0.00  0.00            
ATOM   1190  HZ  PHE X  75      66.380  69.820  83.410  0.00  0.00            
ATOM   1191  CD2 PHE X  75      67.860  66.930  82.680  0.00  0.00            
ATOM   1192  HD2 PHE X  75      67.510  65.970  82.340  0.00  0.00            
ATOM   1193  CE2 PHE X  75      66.880  67.890  82.880  0.00  0.00            
ATOM   1194  HE2 PHE X  75      65.830  67.660  82.770  0.00  0.00            
ATOM   1195  C   PHE X  75      71.500  63.960  83.080  0.00  0.00            
ATOM   1196  O   PHE X  75      72.670  64.210  83.200  0.00  0.00            
ATOM   1197  N   ASP X  76      71.070  62.820  82.620  0.00  0.00            
ATOM   1198  HN  ASP X  76      70.090  62.640  82.560  0.00  0.00            
ATOM   1199  CA  ASP X  76      71.870  61.780  82.050  0.00  0.00            
ATOM   1200  HA  ASP X  76      72.840  61.920  82.490  0.00  0.00            
ATOM   1201  CB  ASP X  76      71.270  60.440  82.540  0.00  0.00            
ATOM   1202  HB1 ASP X  76      70.180  60.390  82.300  0.00  0.00            
ATOM   1203  HB2 ASP X  76      71.390  60.420  83.650  0.00  0.00            
ATOM   1204  CG  ASP X  76      71.870  59.200  81.910  0.00  0.00            
ATOM   1205  OD1 ASP X  76      73.120  59.180  81.690  0.00  0.00            
ATOM   1206  OD2 ASP X  76      71.090  58.280  81.650  0.00  0.00            
ATOM   1207  C   ASP X  76      72.030  61.970  80.540  0.00  0.00            
ATOM   1208  O   ASP X  76      71.130  62.440  79.830  0.00  0.00            
ATOM   1209  N   ARG X  77      73.170  61.550  79.990  0.00  0.00            
ATOM   1210  HN  ARG X  77      73.770  60.930  80.500  0.00  0.00            
ATOM   1211  CA  ARG X  77      73.600  61.820  78.640  0.00  0.00            
ATOM   1212  HA  ARG X  77      73.000  62.610  78.220  0.00  0.00            
ATOM   1213  CB  ARG X  77      75.100  62.180  78.640  0.00  0.00            
ATOM   1214  HB1 ARG X  77      75.130  63.230  79.000  0.00  0.00            
ATOM   1215  HB2 ARG X  77      75.440  62.090  77.590  0.00  0.00            
ATOM   1216  CG  ARG X  77      75.990  61.320  79.560  0.00  0.00            
ATOM   1217  HG1 ARG X  77      75.800  60.270  79.250  0.00  0.00            
ATOM   1218  HG2 ARG X  77      75.640  61.420  80.610  0.00  0.00            
ATOM   1219  CD  ARG X  77      77.570  61.540  79.500  0.00  0.00            
ATOM   1220  HD1 ARG X  77      78.000  60.840  80.250  0.00  0.00            
ATOM   1221  HD2 ARG X  77      77.880  62.600  79.630  0.00  0.00            
ATOM   1222  NE  ARG X  77      78.030  61.070  78.220  0.00  0.00            
ATOM   1223  HE  ARG X  77      77.510  60.410  77.670  0.00  0.00            
ATOM   1224  CZ  ARG X  77      79.210  61.220  77.670  0.00  0.00            
ATOM   1225  NH1 ARG X  77      80.040  62.160  78.030  0.00  0.00            
ATOM   1226 HH11 ARG X  77      80.010  62.440  78.990  0.00  0.00            
ATOM   1227 HH12 ARG X  77      81.010  62.090  77.790  0.00  0.00            
ATOM   1228  NH2 ARG X  77      79.520  60.320  76.720  0.00  0.00            
ATOM   1229 HH21 ARG X  77      79.020  59.460  76.630  0.00  0.00            
ATOM   1230 HH22 ARG X  77      80.390  60.400  76.250  0.00  0.00            
ATOM   1231  C   ARG X  77      73.310  60.620  77.830  0.00  0.00            
ATOM   1232  O   ARG X  77      74.240  59.940  77.370  0.00  0.00            
ATOM   1233  N   GLY X  78      72.040  60.240  77.620  0.00  0.00            
ATOM   1234  HN  GLY X  78      71.290  60.730  78.060  0.00  0.00            
ATOM   1235  CA  GLY X  78      71.650  59.140  76.750  0.00  0.00            
ATOM   1236  HA1 GLY X  78      70.660  58.780  77.010  0.00  0.00            
ATOM   1237  HA2 GLY X  78      72.380  58.340  76.800  0.00  0.00            
ATOM   1238  C   GLY X  78      71.640  59.460  75.230  0.00  0.00            
ATOM   1239  O   GLY X  78      71.960  60.530  74.770  0.00  0.00            
ATOM   1240  N   HSD X  79      71.450  58.450  74.430  0.00  0.00            
ATOM   1241  HN  HSD X  79      71.190  57.580  74.840  0.00  0.00            
ATOM   1242  CA  HSD X  79      71.630  58.490  73.050  0.00  0.00            
ATOM   1243  HA  HSD X  79      72.060  59.440  72.760  0.00  0.00            
ATOM   1244  CB  HSD X  79      72.700  57.460  72.560  0.00  0.00            
ATOM   1245  HB1 HSD X  79      72.830  57.410  71.450  0.00  0.00            
ATOM   1246  HB2 HSD X  79      72.360  56.440  72.830  0.00  0.00            
ATOM   1247  ND1 HSD X  79      75.110  56.880  73.280  0.00  0.00            
ATOM   1248  HD1 HSD X  79      75.070  55.880  73.340  0.00  0.00            
ATOM   1249  CG  HSD X  79      74.180  57.810  72.990  0.00  0.00            
ATOM   1250  CE1 HSD X  79      76.200  57.560  73.710  0.00  0.00            
ATOM   1251  HE1 HSD X  79      77.110  57.090  74.080  0.00  0.00            
ATOM   1252  NE2 HSD X  79      76.010  58.880  73.620  0.00  0.00            
ATOM   1253  CD2 HSD X  79      74.710  59.040  73.180  0.00  0.00            
ATOM   1254  HD2 HSD X  79      74.210  59.990  73.060  0.00  0.00            
ATOM   1255  C   HSD X  79      70.400  58.060  72.320  0.00  0.00            
ATOM   1256  O   HSD X  79      69.810  57.070  72.720  0.00  0.00            
ATOM   1257  N   LEU X  80      69.960  58.780  71.250  0.00  0.00            
ATOM   1258  HN  LEU X  80      70.480  59.510  70.820  0.00  0.00            
ATOM   1259  CA  LEU X  80      68.830  58.490  70.330  0.00  0.00            
ATOM   1260  HA  LEU X  80      68.050  58.250  71.030  0.00  0.00            
ATOM   1261  CB  LEU X  80      68.620  59.700  69.390  0.00  0.00            
ATOM   1262  HB1 LEU X  80      67.900  59.430  68.590  0.00  0.00            
ATOM   1263  HB2 LEU X  80      69.560  59.840  68.800  0.00  0.00            
ATOM   1264  CG  LEU X  80      67.960  60.950  70.040  0.00  0.00            
ATOM   1265  HG  LEU X  80      67.270  60.590  70.830  0.00  0.00            
ATOM   1266  CD1 LEU X  80      68.970  62.040  70.380  0.00  0.00            
ATOM   1267 HD11 LEU X  80      69.680  62.190  69.540  0.00  0.00            
ATOM   1268 HD12 LEU X  80      69.590  61.760  71.260  0.00  0.00            
ATOM   1269 HD13 LEU X  80      68.390  62.990  70.480  0.00  0.00            
ATOM   1270  CD2 LEU X  80      66.960  61.660  69.130  0.00  0.00            
ATOM   1271 HD21 LEU X  80      66.130  60.940  68.950  0.00  0.00            
ATOM   1272 HD22 LEU X  80      67.450  61.850  68.150  0.00  0.00            
ATOM   1273 HD23 LEU X  80      66.510  62.610  69.490  0.00  0.00            
ATOM   1274  C   LEU X  80      68.950  57.210  69.610  0.00  0.00            
ATOM   1275  O   LEU X  80      67.980  56.540  69.460  0.00  0.00            
ATOM   1276  N   ALA X  81      70.160  56.790  69.120  0.00  0.00            
ATOM   1277  HN  ALA X  81      71.010  57.300  69.100  0.00  0.00            
ATOM   1278  CA  ALA X  81      70.350  55.330  68.840  0.00  0.00            
ATOM   1279  HA  ALA X  81      69.410  54.820  68.860  0.00  0.00            
ATOM   1280  CB  ALA X  81      70.960  55.140  67.480  0.00  0.00            
ATOM   1281  HB1 ALA X  81      71.410  54.130  67.320  0.00  0.00            
ATOM   1282  HB2 ALA X  81      71.760  55.870  67.260  0.00  0.00            
ATOM   1283  HB3 ALA X  81      70.200  55.310  66.690  0.00  0.00            
ATOM   1284  C   ALA X  81      71.360  54.810  69.880  0.00  0.00            
ATOM   1285  O   ALA X  81      72.510  55.140  69.950  0.00  0.00            
ATOM   1286  N   ALA X  82      70.900  53.920  70.750  0.00  0.00            
ATOM   1287  HN  ALA X  82      69.960  53.580  70.730  0.00  0.00            
ATOM   1288  CA  ALA X  82      71.600  53.380  71.890  0.00  0.00            
ATOM   1289  HA  ALA X  82      72.510  53.930  72.090  0.00  0.00            
ATOM   1290  CB  ALA X  82      70.770  53.670  73.180  0.00  0.00            
ATOM   1291  HB1 ALA X  82      71.290  53.240  74.060  0.00  0.00            
ATOM   1292  HB2 ALA X  82      69.850  53.040  73.080  0.00  0.00            
ATOM   1293  HB3 ALA X  82      70.430  54.710  73.350  0.00  0.00            
ATOM   1294  C   ALA X  82      71.960  51.960  71.600  0.00  0.00            
ATOM   1295  O   ALA X  82      71.140  51.180  71.040  0.00  0.00            
ATOM   1296  N   ALA X  83      73.200  51.480  71.870  0.00  0.00            
ATOM   1297  HN  ALA X  83      74.020  51.990  72.140  0.00  0.00            
ATOM   1298  CA  ALA X  83      73.560  50.070  71.660  0.00  0.00            
ATOM   1299  HA  ALA X  83      73.020  49.810  70.770  0.00  0.00            
ATOM   1300  CB  ALA X  83      75.150  50.030  71.550  0.00  0.00            
ATOM   1301  HB1 ALA X  83      75.460  50.370  72.560  0.00  0.00            
ATOM   1302  HB2 ALA X  83      75.670  50.730  70.850  0.00  0.00            
ATOM   1303  HB3 ALA X  83      75.630  49.020  71.480  0.00  0.00            
ATOM   1304  C   ALA X  83      73.200  49.110  72.770  0.00  0.00            
ATOM   1305  O   ALA X  83      73.080  49.420  73.980  0.00  0.00            
ATOM   1306  N   ALA X  84      73.000  47.810  72.330  0.00  0.00            
ATOM   1307  HN  ALA X  84      72.850  47.680  71.360  0.00  0.00            
ATOM   1308  CA  ALA X  84      72.790  46.710  73.240  0.00  0.00            
ATOM   1309  HA  ALA X  84      71.970  46.870  73.930  0.00  0.00            
ATOM   1310  CB  ALA X  84      72.330  45.510  72.360  0.00  0.00            
ATOM   1311  HB1 ALA X  84      72.880  45.380  71.410  0.00  0.00            
ATOM   1312  HB2 ALA X  84      71.300  45.750  72.020  0.00  0.00            
ATOM   1313  HB3 ALA X  84      72.340  44.550  72.910  0.00  0.00            
ATOM   1314  C   ALA X  84      74.040  46.260  74.080  0.00  0.00            
ATOM   1315  O   ALA X  84      73.900  45.960  75.250  0.00  0.00            
ATOM   1316  N   ASN X  85      75.290  46.320  73.490  0.00  0.00            
ATOM   1317  HN  ASN X  85      75.260  46.690  72.570  0.00  0.00            
ATOM   1318  CA  ASN X  85      76.540  46.000  74.140  0.00  0.00            
ATOM   1319  HA  ASN X  85      76.390  46.080  75.210  0.00  0.00            
ATOM   1320  CB  ASN X  85      76.970  44.500  73.860  0.00  0.00            
ATOM   1321  HB1 ASN X  85      78.060  44.330  73.680  0.00  0.00            
ATOM   1322  HB2 ASN X  85      76.430  44.190  72.940  0.00  0.00            
ATOM   1323  CG  ASN X  85      76.490  43.580  74.990  0.00  0.00            
ATOM   1324  OD1 ASN X  85      76.220  42.450  74.610  0.00  0.00            
ATOM   1325  ND2 ASN X  85      76.570  43.890  76.290  0.00  0.00            
ATOM   1326 HD21 ASN X  85      77.110  44.660  76.630  0.00  0.00            
ATOM   1327 HD22 ASN X  85      76.030  43.320  76.900  0.00  0.00            
ATOM   1328  C   ASN X  85      77.680  46.920  73.730  0.00  0.00            
ATOM   1329  O   ASN X  85      77.610  47.490  72.650  0.00  0.00            
ATOM   1330  N   HSD X  86      78.770  47.080  74.560  0.00  0.00            
ATOM   1331  HN  HSD X  86      78.770  46.720  75.490  0.00  0.00            
ATOM   1332  CA  HSD X  86      79.990  47.780  74.120  0.00  0.00            
ATOM   1333  HA  HSD X  86      79.980  47.890  73.050  0.00  0.00            
ATOM   1334  CB  HSD X  86      79.870  49.220  74.790  0.00  0.00            
ATOM   1335  HB1 HSD X  86      80.880  49.670  74.730  0.00  0.00            
ATOM   1336  HB2 HSD X  86      79.590  49.080  75.860  0.00  0.00            
ATOM   1337  ND1 HSD X  86      78.770  50.580  72.860  0.00  0.00            
ATOM   1338  HD1 HSD X  86      79.080  50.090  72.050  0.00  0.00            
ATOM   1339  CG  HSD X  86      78.780  50.150  74.150  0.00  0.00            
ATOM   1340  CE1 HSD X  86      77.790  51.520  72.730  0.00  0.00            
ATOM   1341  HE1 HSD X  86      77.500  51.840  71.730  0.00  0.00            
ATOM   1342  NE2 HSD X  86      77.230  51.820  73.870  0.00  0.00            
ATOM   1343  CD2 HSD X  86      77.820  50.940  74.770  0.00  0.00            
ATOM   1344  HD2 HSD X  86      77.570  50.960  75.830  0.00  0.00            
ATOM   1345  C   HSD X  86      81.180  46.990  74.680  0.00  0.00            
ATOM   1346  O   HSD X  86      81.780  47.320  75.680  0.00  0.00            
ATOM   1347  N   ARG X  87      81.400  45.810  74.030  0.00  0.00            
ATOM   1348  HN  ARG X  87      80.910  45.520  73.210  0.00  0.00            
ATOM   1349  CA  ARG X  87      82.380  44.880  74.520  0.00  0.00            
ATOM   1350  HA  ARG X  87      82.990  45.300  75.310  0.00  0.00            
ATOM   1351  CB  ARG X  87      81.700  43.520  75.090  0.00  0.00            
ATOM   1352  HB1 ARG X  87      82.460  42.790  75.430  0.00  0.00            
ATOM   1353  HB2 ARG X  87      81.120  43.030  74.280  0.00  0.00            
ATOM   1354  CG  ARG X  87      80.660  43.780  76.210  0.00  0.00            
ATOM   1355  HG1 ARG X  87      80.290  42.770  76.480  0.00  0.00            
ATOM   1356  HG2 ARG X  87      79.780  44.280  75.750  0.00  0.00            
ATOM   1357  CD  ARG X  87      81.060  44.500  77.480  0.00  0.00            
ATOM   1358  HD1 ARG X  87      81.590  45.470  77.370  0.00  0.00            
ATOM   1359  HD2 ARG X  87      81.760  43.760  77.930  0.00  0.00            
ATOM   1360  NE  ARG X  87      79.770  44.680  78.190  0.00  0.00            
ATOM   1361  HE  ARG X  87      79.050  45.200  77.730  0.00  0.00            
ATOM   1362  CZ  ARG X  87      79.310  43.850  79.140  0.00  0.00            
ATOM   1363  NH1 ARG X  87      80.090  43.010  79.740  0.00  0.00            
ATOM   1364 HH11 ARG X  87      81.080  43.100  79.580  0.00  0.00            
ATOM   1365 HH12 ARG X  87      79.750  42.500  80.530  0.00  0.00            
ATOM   1366  NH2 ARG X  87      78.070  43.960  79.500  0.00  0.00            
ATOM   1367 HH21 ARG X  87      77.500  44.720  79.190  0.00  0.00            
ATOM   1368 HH22 ARG X  87      77.870  43.470  80.340  0.00  0.00            
ATOM   1369  C   ARG X  87      83.330  44.620  73.400  0.00  0.00            
ATOM   1370  O   ARG X  87      84.500  44.390  73.760  0.00  0.00            
ATOM   1371  N   TRP X  88      82.880  44.640  72.110  0.00  0.00            
ATOM   1372  HN  TRP X  88      81.940  44.950  71.980  0.00  0.00            
ATOM   1373  CA  TRP X  88      83.710  44.470  70.980  0.00  0.00            
ATOM   1374  HA  TRP X  88      84.740  44.650  71.280  0.00  0.00            
ATOM   1375  CB  TRP X  88      83.530  43.100  70.300  0.00  0.00            
ATOM   1376  HB1 TRP X  88      84.140  42.420  70.940  0.00  0.00            
ATOM   1377  HB2 TRP X  88      84.090  43.010  69.340  0.00  0.00            
ATOM   1378  CG  TRP X  88      82.120  42.690  70.060  0.00  0.00            
ATOM   1379  CD1 TRP X  88      81.470  43.010  68.930  0.00  0.00            
ATOM   1380  HD1 TRP X  88      81.920  43.590  68.140  0.00  0.00            
ATOM   1381  NE1 TRP X  88      80.210  42.520  68.990  0.00  0.00            
ATOM   1382  HE1 TRP X  88      79.850  42.290  68.110  0.00  0.00            
ATOM   1383  CE2 TRP X  88      80.040  41.810  70.120  0.00  0.00            
ATOM   1384  CD2 TRP X  88      81.240  41.920  70.830  0.00  0.00            
ATOM   1385  CE3 TRP X  88      81.340  41.380  72.090  0.00  0.00            
ATOM   1386  HE3 TRP X  88      82.240  41.440  72.690  0.00  0.00            
ATOM   1387  CZ3 TRP X  88      80.260  40.560  72.570  0.00  0.00            
ATOM   1388  HZ3 TRP X  88      80.390  40.200  73.580  0.00  0.00            
ATOM   1389  CZ2 TRP X  88      78.950  41.050  70.570  0.00  0.00            
ATOM   1390  HZ2 TRP X  88      78.070  40.820  70.000  0.00  0.00            
ATOM   1391  CH2 TRP X  88      79.030  40.460  71.830  0.00  0.00            
ATOM   1392  HH2 TRP X  88      78.200  39.900  72.240  0.00  0.00            
ATOM   1393  C   TRP X  88      83.500  45.580  69.940  0.00  0.00            
ATOM   1394  O   TRP X  88      82.390  46.180  69.870  0.00  0.00            
ATOM   1395  N   SER X  89      84.550  45.950  69.190  0.00  0.00            
ATOM   1396  HN  SER X  89      85.430  45.600  69.500  0.00  0.00            
ATOM   1397  CA  SER X  89      84.490  46.840  68.080  0.00  0.00            
ATOM   1398  HA  SER X  89      85.380  46.600  67.520  0.00  0.00            
ATOM   1399  CB  SER X  89      83.350  46.450  67.020  0.00  0.00            
ATOM   1400  HB1 SER X  89      82.410  46.820  67.480  0.00  0.00            
ATOM   1401  HB2 SER X  89      83.370  45.360  66.840  0.00  0.00            
ATOM   1402  OG  SER X  89      83.480  47.070  65.720  0.00  0.00            
ATOM   1403  HG1 SER X  89      84.040  46.490  65.200  0.00  0.00            
ATOM   1404  C   SER X  89      84.650  48.330  68.180  0.00  0.00            
ATOM   1405  O   SER X  89      83.770  49.100  68.480  0.00  0.00            
ATOM   1406  N   GLN X  90      85.930  48.830  67.830  0.00  0.00            
ATOM   1407  HN  GLN X  90      86.690  48.230  67.630  0.00  0.00            
ATOM   1408  CA  GLN X  90      86.210  50.260  67.760  0.00  0.00            
ATOM   1409  HA  GLN X  90      85.950  50.620  68.740  0.00  0.00            
ATOM   1410  CB  GLN X  90      87.720  50.600  67.580  0.00  0.00            
ATOM   1411  HB1 GLN X  90      87.780  51.710  67.630  0.00  0.00            
ATOM   1412  HB2 GLN X  90      87.980  50.280  66.550  0.00  0.00            
ATOM   1413  CG  GLN X  90      88.820  50.090  68.580  0.00  0.00            
ATOM   1414  HG1 GLN X  90      89.750  50.640  68.320  0.00  0.00            
ATOM   1415  HG2 GLN X  90      89.060  49.010  68.470  0.00  0.00            
ATOM   1416  CD  GLN X  90      88.590  50.350  70.060  0.00  0.00            
ATOM   1417  OE1 GLN X  90      88.640  49.450  70.890  0.00  0.00            
ATOM   1418  NE2 GLN X  90      88.480  51.630  70.430  0.00  0.00            
ATOM   1419 HE21 GLN X  90      88.440  51.830  71.410  0.00  0.00            
ATOM   1420 HE22 GLN X  90      88.640  52.300  69.710  0.00  0.00            
ATOM   1421  C   GLN X  90      85.350  51.110  66.780  0.00  0.00            
ATOM   1422  O   GLN X  90      85.020  52.260  67.170  0.00  0.00            
ATOM   1423  N   LYS X  91      84.950  50.510  65.620  0.00  0.00            
ATOM   1424  HN  LYS X  91      85.330  49.620  65.390  0.00  0.00            
ATOM   1425  CA  LYS X  91      84.010  51.140  64.700  0.00  0.00            
ATOM   1426  HA  LYS X  91      84.380  52.090  64.340  0.00  0.00            
ATOM   1427  CB  LYS X  91      83.980  50.350  63.290  0.00  0.00            
ATOM   1428  HB1 LYS X  91      83.830  49.290  63.570  0.00  0.00            
ATOM   1429  HB2 LYS X  91      84.960  50.460  62.780  0.00  0.00            
ATOM   1430  CG  LYS X  91      82.900  50.800  62.210  0.00  0.00            
ATOM   1431  HG1 LYS X  91      81.880  50.580  62.590  0.00  0.00            
ATOM   1432  HG2 LYS X  91      83.050  50.250  61.260  0.00  0.00            
ATOM   1433  CD  LYS X  91      82.930  52.360  61.940  0.00  0.00            
ATOM   1434  HD1 LYS X  91      83.930  52.760  61.640  0.00  0.00            
ATOM   1435  HD2 LYS X  91      82.600  52.970  62.800  0.00  0.00            
ATOM   1436  CE  LYS X  91      82.150  52.760  60.680  0.00  0.00            
ATOM   1437  HE1 LYS X  91      82.660  52.410  59.760  0.00  0.00            
ATOM   1438  HE2 LYS X  91      82.060  53.850  60.490  0.00  0.00            
ATOM   1439  NZ  LYS X  91      80.810  52.110  60.780  0.00  0.00            
ATOM   1440  HZ1 LYS X  91      80.740  51.080  60.710  0.00  0.00            
ATOM   1441  HZ2 LYS X  91      80.220  52.570  60.050  0.00  0.00            
ATOM   1442  HZ3 LYS X  91      80.360  52.510  61.630  0.00  0.00            
ATOM   1443  C   LYS X  91      82.580  51.290  65.210  0.00  0.00            
ATOM   1444  O   LYS X  91      81.920  52.330  65.080  0.00  0.00            
ATOM   1445  N   ALA X  92      82.090  50.230  65.930  0.00  0.00            
ATOM   1446  HN  ALA X  92      82.520  49.330  65.880  0.00  0.00            
ATOM   1447  CA  ALA X  92      80.830  50.290  66.520  0.00  0.00            
ATOM   1448  HA  ALA X  92      80.140  50.450  65.710  0.00  0.00            
ATOM   1449  CB  ALA X  92      80.430  48.960  67.090  0.00  0.00            
ATOM   1450  HB1 ALA X  92      79.520  48.980  67.720  0.00  0.00            
ATOM   1451  HB2 ALA X  92      81.280  48.470  67.610  0.00  0.00            
ATOM   1452  HB3 ALA X  92      80.080  48.390  66.200  0.00  0.00            
ATOM   1453  C   ALA X  92      80.720  51.390  67.580  0.00  0.00            
ATOM   1454  O   ALA X  92      79.700  52.060  67.700  0.00  0.00            
ATOM   1455  N   MET X  93      81.800  51.580  68.370  0.00  0.00            
ATOM   1456  HN  MET X  93      82.640  51.080  68.180  0.00  0.00            
ATOM   1457  CA  MET X  93      81.910  52.670  69.350  0.00  0.00            
ATOM   1458  HA  MET X  93      81.070  52.630  70.020  0.00  0.00            
ATOM   1459  CB  MET X  93      83.250  52.440  70.130  0.00  0.00            
ATOM   1460  HB1 MET X  93      83.460  53.330  70.750  0.00  0.00            
ATOM   1461  HB2 MET X  93      84.100  52.190  69.460  0.00  0.00            
ATOM   1462  CG  MET X  93      83.140  51.320  71.160  0.00  0.00            
ATOM   1463  HG1 MET X  93      84.180  51.110  71.480  0.00  0.00            
ATOM   1464  HG2 MET X  93      82.840  50.450  70.540  0.00  0.00            
ATOM   1465  SD  MET X  93      82.020  51.740  72.490  0.00  0.00            
ATOM   1466  CE  MET X  93      82.920  52.840  73.550  0.00  0.00            
ATOM   1467  HE1 MET X  93      83.630  52.440  74.310  0.00  0.00            
ATOM   1468  HE2 MET X  93      82.280  53.480  74.190  0.00  0.00            
ATOM   1469  HE3 MET X  93      83.350  53.600  72.860  0.00  0.00            
ATOM   1470  C   MET X  93      81.990  54.020  68.780  0.00  0.00            
ATOM   1471  O   MET X  93      81.290  54.950  69.200  0.00  0.00            
ATOM   1472  N   ASP X  94      82.670  54.100  67.660  0.00  0.00            
ATOM   1473  HN  ASP X  94      83.390  53.410  67.570  0.00  0.00            
ATOM   1474  CA  ASP X  94      82.760  55.330  66.850  0.00  0.00            
ATOM   1475  HA  ASP X  94      82.890  56.170  67.510  0.00  0.00            
ATOM   1476  CB  ASP X  94      83.870  55.320  65.810  0.00  0.00            
ATOM   1477  HB1 ASP X  94      83.700  56.070  65.000  0.00  0.00            
ATOM   1478  HB2 ASP X  94      83.960  54.330  65.330  0.00  0.00            
ATOM   1479  CG  ASP X  94      85.190  55.490  66.460  0.00  0.00            
ATOM   1480  OD1 ASP X  94      85.260  55.810  67.660  0.00  0.00            
ATOM   1481  OD2 ASP X  94      86.220  55.320  65.740  0.00  0.00            
ATOM   1482  C   ASP X  94      81.410  55.740  66.200  0.00  0.00            
ATOM   1483  O   ASP X  94      81.060  56.930  66.210  0.00  0.00            
ATOM   1484  N   ASP X  95      80.680  54.770  65.640  0.00  0.00            
ATOM   1485  HN  ASP X  95      81.070  53.860  65.580  0.00  0.00            
ATOM   1486  CA  ASP X  95      79.290  54.980  65.240  0.00  0.00            
ATOM   1487  HA  ASP X  95      79.240  55.840  64.590  0.00  0.00            
ATOM   1488  CB  ASP X  95      78.670  53.620  64.780  0.00  0.00            
ATOM   1489  HB1 ASP X  95      77.570  53.750  64.750  0.00  0.00            
ATOM   1490  HB2 ASP X  95      78.990  52.820  65.480  0.00  0.00            
ATOM   1491  CG  ASP X  95      79.130  53.300  63.400  0.00  0.00            
ATOM   1492  OD1 ASP X  95      78.830  52.200  62.900  0.00  0.00            
ATOM   1493  OD2 ASP X  95      79.820  54.100  62.710  0.00  0.00            
ATOM   1494  C   ASP X  95      78.360  55.390  66.440  0.00  0.00            
ATOM   1495  O   ASP X  95      77.600  56.380  66.410  0.00  0.00            
ATOM   1496  N   THR X  96      78.420  54.700  67.560  0.00  0.00            
ATOM   1497  HN  THR X  96      78.950  53.850  67.610  0.00  0.00            
ATOM   1498  CA  THR X  96      77.680  54.990  68.780  0.00  0.00            
ATOM   1499  HA  THR X  96      76.640  55.020  68.510  0.00  0.00            
ATOM   1500  CB  THR X  96      77.700  53.920  69.910  0.00  0.00            
ATOM   1501  HB  THR X  96      78.750  53.690  70.200  0.00  0.00            
ATOM   1502  OG1 THR X  96      77.000  52.740  69.420  0.00  0.00            
ATOM   1503  HG1 THR X  96      76.110  53.060  69.210  0.00  0.00            
ATOM   1504  CG2 THR X  96      76.940  54.410  71.170  0.00  0.00            
ATOM   1505 HG21 THR X  96      75.870  54.640  70.990  0.00  0.00            
ATOM   1506 HG22 THR X  96      77.390  55.210  71.800  0.00  0.00            
ATOM   1507 HG23 THR X  96      76.810  53.570  71.880  0.00  0.00            
ATOM   1508  C   THR X  96      77.940  56.380  69.480  0.00  0.00            
ATOM   1509  O   THR X  96      77.060  57.180  69.760  0.00  0.00            
ATOM   1510  N   PHE X  97      79.180  56.800  69.660  0.00  0.00            
ATOM   1511  HN  PHE X  97      79.970  56.210  69.510  0.00  0.00            
ATOM   1512  CA  PHE X  97      79.660  58.020  70.310  0.00  0.00            
ATOM   1513  HA  PHE X  97      78.830  58.360  70.910  0.00  0.00            
ATOM   1514  CB  PHE X  97      80.860  57.740  71.240  0.00  0.00            
ATOM   1515  HB1 PHE X  97      81.200  58.730  71.610  0.00  0.00            
ATOM   1516  HB2 PHE X  97      81.660  57.140  70.770  0.00  0.00            
ATOM   1517  CG  PHE X  97      80.330  57.070  72.510  0.00  0.00            
ATOM   1518  CD1 PHE X  97      79.890  57.820  73.600  0.00  0.00            
ATOM   1519  HD1 PHE X  97      79.920  58.900  73.550  0.00  0.00            
ATOM   1520  CE1 PHE X  97      79.340  57.180  74.710  0.00  0.00            
ATOM   1521  HE1 PHE X  97      79.080  57.710  75.610  0.00  0.00            
ATOM   1522  CZ  PHE X  97      79.170  55.780  74.690  0.00  0.00            
ATOM   1523  HZ  PHE X  97      78.590  55.320  75.470  0.00  0.00            
ATOM   1524  CD2 PHE X  97      80.330  55.640  72.550  0.00  0.00            
ATOM   1525  HD2 PHE X  97      80.670  55.090  71.680  0.00  0.00            
ATOM   1526  CE2 PHE X  97      79.730  54.960  73.640  0.00  0.00            
ATOM   1527  HE2 PHE X  97      79.550  53.910  73.500  0.00  0.00            
ATOM   1528  C   PHE X  97      79.880  59.100  69.270  0.00  0.00            
ATOM   1529  O   PHE X  97      80.420  60.130  69.610  0.00  0.00            
ATOM   1530  N   TYR X  98      79.460  58.920  67.980  0.00  0.00            
ATOM   1531  HN  TYR X  98      79.110  58.020  67.720  0.00  0.00            
ATOM   1532  CA  TYR X  98      79.450  59.960  66.970  0.00  0.00            
ATOM   1533  HA  TYR X  98      80.500  60.180  66.820  0.00  0.00            
ATOM   1534  CB  TYR X  98      78.950  59.410  65.600  0.00  0.00            
ATOM   1535  HB1 TYR X  98      77.970  58.960  65.850  0.00  0.00            
ATOM   1536  HB2 TYR X  98      79.600  58.550  65.330  0.00  0.00            
ATOM   1537  CG  TYR X  98      78.840  60.310  64.390  0.00  0.00            
ATOM   1538  CD1 TYR X  98      77.520  60.700  64.030  0.00  0.00            
ATOM   1539  HD1 TYR X  98      76.680  60.420  64.660  0.00  0.00            
ATOM   1540  CE1 TYR X  98      77.300  61.320  62.790  0.00  0.00            
ATOM   1541  HE1 TYR X  98      76.320  61.560  62.420  0.00  0.00            
ATOM   1542  CZ  TYR X  98      78.430  61.550  61.910  0.00  0.00            
ATOM   1543  OH  TYR X  98      78.240  62.230  60.690  0.00  0.00            
ATOM   1544  HH  TYR X  98      79.110  62.530  60.420  0.00  0.00            
ATOM   1545  CD2 TYR X  98      79.910  60.550  63.540  0.00  0.00            
ATOM   1546  HD2 TYR X  98      80.880  60.200  63.850  0.00  0.00            
ATOM   1547  CE2 TYR X  98      79.770  61.120  62.300  0.00  0.00            
ATOM   1548  HE2 TYR X  98      80.540  61.250  61.570  0.00  0.00            
ATOM   1549  C   TYR X  98      78.710  61.260  67.340  0.00  0.00            
ATOM   1550  O   TYR X  98      77.690  61.280  68.080  0.00  0.00            
ATOM   1551  N   LEU X  99      79.200  62.420  66.870  0.00  0.00            
ATOM   1552  HN  LEU X  99      80.110  62.450  66.460  0.00  0.00            
ATOM   1553  CA  LEU X  99      78.500  63.690  67.010  0.00  0.00            
ATOM   1554  HA  LEU X  99      78.620  64.030  68.020  0.00  0.00            
ATOM   1555  CB  LEU X  99      78.990  64.800  66.050  0.00  0.00            
ATOM   1556  HB1 LEU X  99      78.250  65.630  65.970  0.00  0.00            
ATOM   1557  HB2 LEU X  99      79.120  64.380  65.030  0.00  0.00            
ATOM   1558  CG  LEU X  99      80.310  65.440  66.510  0.00  0.00            
ATOM   1559  HG  LEU X  99      81.070  64.630  66.630  0.00  0.00            
ATOM   1560  CD1 LEU X  99      80.870  66.290  65.350  0.00  0.00            
ATOM   1561 HD11 LEU X  99      81.180  65.700  64.460  0.00  0.00            
ATOM   1562 HD12 LEU X  99      81.820  66.750  65.690  0.00  0.00            
ATOM   1563 HD13 LEU X  99      80.140  67.070  65.030  0.00  0.00            
ATOM   1564  CD2 LEU X  99      80.330  66.370  67.770  0.00  0.00            
ATOM   1565 HD21 LEU X  99      79.700  67.270  67.650  0.00  0.00            
ATOM   1566 HD22 LEU X  99      81.390  66.640  67.910  0.00  0.00            
ATOM   1567 HD23 LEU X  99      80.050  65.790  68.680  0.00  0.00            
ATOM   1568  C   LEU X  99      76.950  63.710  66.760  0.00  0.00            
ATOM   1569  O   LEU X  99      76.340  63.130  65.840  0.00  0.00            
ATOM   1570  N   SER X 100      76.230  64.510  67.600  0.00  0.00            
ATOM   1571  HN  SER X 100      76.650  65.100  68.290  0.00  0.00            
ATOM   1572  CA  SER X 100      74.770  64.780  67.480  0.00  0.00            
ATOM   1573  HA  SER X 100      74.580  65.590  68.170  0.00  0.00            
ATOM   1574  CB  SER X 100      74.290  65.200  66.010  0.00  0.00            
ATOM   1575  HB1 SER X 100      73.240  65.550  66.060  0.00  0.00            
ATOM   1576  HB2 SER X 100      74.330  64.360  65.290  0.00  0.00            
ATOM   1577  OG  SER X 100      75.090  66.300  65.500  0.00  0.00            
ATOM   1578  HG1 SER X 100      75.870  65.860  65.150  0.00  0.00            
ATOM   1579  C   SER X 100      73.900  63.640  68.000  0.00  0.00            
ATOM   1580  O   SER X 100      72.680  63.800  67.990  0.00  0.00            
ATOM   1581  N   ASN X 101      74.530  62.470  68.410  0.00  0.00            
ATOM   1582  HN  ASN X 101      75.510  62.370  68.230  0.00  0.00            
ATOM   1583  CA  ASN X 101      73.640  61.360  68.800  0.00  0.00            
ATOM   1584  HA  ASN X 101      72.770  61.260  68.180  0.00  0.00            
ATOM   1585  CB  ASN X 101      74.470  60.040  68.600  0.00  0.00            
ATOM   1586  HB1 ASN X 101      75.260  59.980  69.380  0.00  0.00            
ATOM   1587  HB2 ASN X 101      74.840  60.100  67.560  0.00  0.00            
ATOM   1588  CG  ASN X 101      73.510  58.900  68.680  0.00  0.00            
ATOM   1589  OD1 ASN X 101      72.300  58.970  68.410  0.00  0.00            
ATOM   1590  ND2 ASN X 101      73.990  57.670  68.950  0.00  0.00            
ATOM   1591 HD21 ASN X 101      73.310  56.940  68.930  0.00  0.00            
ATOM   1592 HD22 ASN X 101      74.940  57.560  69.250  0.00  0.00            
ATOM   1593  C   ASN X 101      73.090  61.440  70.190  0.00  0.00            
ATOM   1594  O   ASN X 101      72.190  60.710  70.630  0.00  0.00            
ATOM   1595  N   VAL X 102      73.590  62.370  71.040  0.00  0.00            
ATOM   1596  HN  VAL X 102      74.130  63.140  70.720  0.00  0.00            
ATOM   1597  CA  VAL X 102      73.310  62.520  72.490  0.00  0.00            
ATOM   1598  HA  VAL X 102      72.990  61.580  72.920  0.00  0.00            
ATOM   1599  CB  VAL X 102      74.600  62.830  73.220  0.00  0.00            
ATOM   1600  HB  VAL X 102      75.350  62.040  73.010  0.00  0.00            
ATOM   1601  CG1 VAL X 102      75.360  64.130  72.870  0.00  0.00            
ATOM   1602 HG11 VAL X 102      75.320  64.210  71.760  0.00  0.00            
ATOM   1603 HG12 VAL X 102      76.430  64.070  73.160  0.00  0.00            
ATOM   1604 HG13 VAL X 102      74.970  65.050  73.350  0.00  0.00            
ATOM   1605  CG2 VAL X 102      74.460  62.760  74.780  0.00  0.00            
ATOM   1606 HG21 VAL X 102      75.430  62.980  75.290  0.00  0.00            
ATOM   1607 HG22 VAL X 102      74.150  61.760  75.140  0.00  0.00            
ATOM   1608 HG23 VAL X 102      73.760  63.460  75.270  0.00  0.00            
ATOM   1609  C   VAL X 102      72.330  63.640  72.820  0.00  0.00            
ATOM   1610  O   VAL X 102      72.340  64.700  72.270  0.00  0.00            
ATOM   1611  N   ALA X 103      71.510  63.310  73.820  0.00  0.00            
ATOM   1612  HN  ALA X 103      71.540  62.390  74.190  0.00  0.00            
ATOM   1613  CA  ALA X 103      70.450  64.090  74.360  0.00  0.00            
ATOM   1614  HA  ALA X 103      70.610  65.140  74.160  0.00  0.00            
ATOM   1615  CB  ALA X 103      69.190  63.750  73.560  0.00  0.00            
ATOM   1616  HB1 ALA X 103      68.850  62.720  73.790  0.00  0.00            
ATOM   1617  HB2 ALA X 103      69.450  63.830  72.480  0.00  0.00            
ATOM   1618  HB3 ALA X 103      68.360  64.430  73.830  0.00  0.00            
ATOM   1619  C   ALA X 103      70.240  63.890  75.800  0.00  0.00            
ATOM   1620  O   ALA X 103      70.170  62.730  76.270  0.00  0.00            
ATOM   1621  N   PRO X 104      70.160  64.910  76.630  0.00  0.00            
ATOM   1622  CD  PRO X 104      70.470  66.260  76.270  0.00  0.00            
ATOM   1623  HD1 PRO X 104      69.660  66.650  75.620  0.00  0.00            
ATOM   1624  HD2 PRO X 104      71.470  66.290  75.780  0.00  0.00            
ATOM   1625  CA  PRO X 104      69.680  64.870  78.030  0.00  0.00            
ATOM   1626  HA  PRO X 104      70.490  64.340  78.510  0.00  0.00            
ATOM   1627  CB  PRO X 104      69.560  66.300  78.520  0.00  0.00            
ATOM   1628  HB1 PRO X 104      70.110  66.350  79.480  0.00  0.00            
ATOM   1629  HB2 PRO X 104      68.490  66.570  78.590  0.00  0.00            
ATOM   1630  CG  PRO X 104      70.400  67.090  77.560  0.00  0.00            
ATOM   1631  HG1 PRO X 104      69.940  68.100  77.450  0.00  0.00            
ATOM   1632  HG2 PRO X 104      71.470  67.080  77.860  0.00  0.00            
ATOM   1633  C   PRO X 104      68.400  64.110  78.450  0.00  0.00            
ATOM   1634  O   PRO X 104      67.420  64.450  77.810  0.00  0.00            
ATOM   1635  N   GLN X 105      68.410  63.330  79.570  0.00  0.00            
ATOM   1636  HN  GLN X 105      69.270  63.220  80.050  0.00  0.00            
ATOM   1637  CA  GLN X 105      67.260  62.560  80.050  0.00  0.00            
ATOM   1638  HA  GLN X 105      66.400  63.180  79.880  0.00  0.00            
ATOM   1639  CB  GLN X 105      67.190  61.130  79.440  0.00  0.00            
ATOM   1640  HB1 GLN X 105      67.400  61.390  78.380  0.00  0.00            
ATOM   1641  HB2 GLN X 105      66.210  60.650  79.610  0.00  0.00            
ATOM   1642  CG  GLN X 105      68.280  60.170  79.840  0.00  0.00            
ATOM   1643  HG1 GLN X 105      67.940  59.690  80.790  0.00  0.00            
ATOM   1644  HG2 GLN X 105      69.270  60.630  80.030  0.00  0.00            
ATOM   1645  CD  GLN X 105      68.490  59.020  78.820  0.00  0.00            
ATOM   1646  OE1 GLN X 105      68.010  58.980  77.700  0.00  0.00            
ATOM   1647  NE2 GLN X 105      69.300  58.060  79.330  0.00  0.00            
ATOM   1648 HE21 GLN X 105      69.130  57.140  78.990  0.00  0.00            
ATOM   1649 HE22 GLN X 105      69.950  58.250  80.070  0.00  0.00            
ATOM   1650  C   GLN X 105      67.390  62.440  81.570  0.00  0.00            
ATOM   1651  O   GLN X 105      68.490  62.280  82.160  0.00  0.00            
ATOM   1652  N   VAL X 106      66.230  62.570  82.300  0.00  0.00            
ATOM   1653  HN  VAL X 106      65.370  62.840  81.870  0.00  0.00            
ATOM   1654  CA  VAL X 106      66.060  62.280  83.690  0.00  0.00            
ATOM   1655  HA  VAL X 106      66.940  62.690  84.170  0.00  0.00            
ATOM   1656  CB  VAL X 106      64.810  62.910  84.400  0.00  0.00            
ATOM   1657  HB  VAL X 106      63.900  62.700  83.780  0.00  0.00            
ATOM   1658  CG1 VAL X 106      64.620  62.380  85.800  0.00  0.00            
ATOM   1659 HG11 VAL X 106      63.870  62.990  86.340  0.00  0.00            
ATOM   1660 HG12 VAL X 106      65.540  62.590  86.390  0.00  0.00            
ATOM   1661 HG13 VAL X 106      64.420  61.290  85.780  0.00  0.00            
ATOM   1662  CG2 VAL X 106      65.090  64.460  84.400  0.00  0.00            
ATOM   1663 HG21 VAL X 106      66.180  64.540  84.580  0.00  0.00            
ATOM   1664 HG22 VAL X 106      64.550  64.980  85.220  0.00  0.00            
ATOM   1665 HG23 VAL X 106      64.860  64.890  83.400  0.00  0.00            
ATOM   1666  C   VAL X 106      65.980  60.780  83.770  0.00  0.00            
ATOM   1667  O   VAL X 106      65.060  60.170  83.230  0.00  0.00            
ATOM   1668  N   PRO X 107      66.910  60.100  84.310  0.00  0.00            
ATOM   1669  CD  PRO X 107      67.930  60.740  85.150  0.00  0.00            
ATOM   1670  HD1 PRO X 107      67.620  61.450  85.940  0.00  0.00            
ATOM   1671  HD2 PRO X 107      68.690  61.230  84.500  0.00  0.00            
ATOM   1672  CA  PRO X 107      67.170  58.670  84.080  0.00  0.00            
ATOM   1673  HA  PRO X 107      67.180  58.560  83.010  0.00  0.00            
ATOM   1674  CB  PRO X 107      68.490  58.410  84.860  0.00  0.00            
ATOM   1675  HB1 PRO X 107      69.350  58.490  84.160  0.00  0.00            
ATOM   1676  HB2 PRO X 107      68.580  57.450  85.410  0.00  0.00            
ATOM   1677  CG  PRO X 107      68.630  59.590  85.850  0.00  0.00            
ATOM   1678  HG1 PRO X 107      67.990  59.350  86.730  0.00  0.00            
ATOM   1679  HG2 PRO X 107      69.640  59.880  86.200  0.00  0.00            
ATOM   1680  C   PRO X 107      66.090  57.770  84.540  0.00  0.00            
ATOM   1681  O   PRO X 107      65.780  56.800  83.840  0.00  0.00            
ATOM   1682  N   HSD X 108      65.440  58.090  85.700  0.00  0.00            
ATOM   1683  HN  HSD X 108      65.830  58.760  86.330  0.00  0.00            
ATOM   1684  CA  HSD X 108      64.340  57.390  86.260  0.00  0.00            
ATOM   1685  HA  HSD X 108      64.610  56.360  86.460  0.00  0.00            
ATOM   1686  CB  HSD X 108      64.030  58.020  87.640  0.00  0.00            
ATOM   1687  HB1 HSD X 108      64.150  59.130  87.640  0.00  0.00            
ATOM   1688  HB2 HSD X 108      64.610  57.480  88.430  0.00  0.00            
ATOM   1689  ND1 HSD X 108      61.590  58.650  88.320  0.00  0.00            
ATOM   1690  HD1 HSD X 108      61.610  59.610  88.020  0.00  0.00            
ATOM   1691  CG  HSD X 108      62.600  57.730  88.130  0.00  0.00            
ATOM   1692  CE1 HSD X 108      60.480  57.990  88.780  0.00  0.00            
ATOM   1693  HE1 HSD X 108      59.510  58.420  89.020  0.00  0.00            
ATOM   1694  NE2 HSD X 108      60.780  56.710  89.010  0.00  0.00            
ATOM   1695  CD2 HSD X 108      62.120  56.570  88.610  0.00  0.00            
ATOM   1696  HD2 HSD X 108      62.620  55.610  88.580  0.00  0.00            
ATOM   1697  C   HSD X 108      63.110  57.370  85.400  0.00  0.00            
ATOM   1698  O   HSD X 108      62.510  56.280  85.200  0.00  0.00            
ATOM   1699  N   LEU X 109      62.820  58.560  84.860  0.00  0.00            
ATOM   1700  HN  LEU X 109      63.430  59.310  85.120  0.00  0.00            
ATOM   1701  CA  LEU X 109      61.880  58.830  83.740  0.00  0.00            
ATOM   1702  HA  LEU X 109      60.960  58.350  84.040  0.00  0.00            
ATOM   1703  CB  LEU X 109      61.630  60.380  83.540  0.00  0.00            
ATOM   1704  HB1 LEU X 109      60.960  60.600  82.690  0.00  0.00            
ATOM   1705  HB2 LEU X 109      62.590  60.880  83.270  0.00  0.00            
ATOM   1706  CG  LEU X 109      61.000  61.060  84.840  0.00  0.00            
ATOM   1707  HG  LEU X 109      61.740  60.860  85.650  0.00  0.00            
ATOM   1708  CD1 LEU X 109      60.820  62.550  84.500  0.00  0.00            
ATOM   1709 HD11 LEU X 109      61.750  62.930  84.030  0.00  0.00            
ATOM   1710 HD12 LEU X 109      60.740  63.050  85.500  0.00  0.00            
ATOM   1711 HD13 LEU X 109      59.890  62.770  83.940  0.00  0.00            
ATOM   1712  CD2 LEU X 109      59.580  60.650  85.180  0.00  0.00            
ATOM   1713 HD21 LEU X 109      59.220  61.160  86.100  0.00  0.00            
ATOM   1714 HD22 LEU X 109      59.570  59.560  85.430  0.00  0.00            
ATOM   1715 HD23 LEU X 109      58.820  60.930  84.420  0.00  0.00            
ATOM   1716  C   LEU X 109      62.220  58.140  82.400  0.00  0.00            
ATOM   1717  O   LEU X 109      61.360  57.570  81.720  0.00  0.00            
ATOM   1718  N   ASN X 110      63.490  58.150  81.930  0.00  0.00            
ATOM   1719  HN  ASN X 110      64.230  58.620  82.410  0.00  0.00            
ATOM   1720  CA  ASN X 110      63.950  57.420  80.730  0.00  0.00            
ATOM   1721  HA  ASN X 110      63.330  57.700  79.900  0.00  0.00            
ATOM   1722  CB  ASN X 110      65.460  57.600  80.500  0.00  0.00            
ATOM   1723  HB1 ASN X 110      66.100  57.130  81.280  0.00  0.00            
ATOM   1724  HB2 ASN X 110      65.600  58.710  80.500  0.00  0.00            
ATOM   1725  CG  ASN X 110      65.760  57.080  79.130  0.00  0.00            
ATOM   1726  OD1 ASN X 110      66.690  56.280  78.950  0.00  0.00            
ATOM   1727  ND2 ASN X 110      64.860  57.360  78.110  0.00  0.00            
ATOM   1728 HD21 ASN X 110      64.320  58.200  78.090  0.00  0.00            
ATOM   1729 HD22 ASN X 110      64.900  56.900  77.220  0.00  0.00            
ATOM   1730  C   ASN X 110      63.650  55.850  80.830  0.00  0.00            
ATOM   1731  O   ASN X 110      63.000  55.280  79.910  0.00  0.00            
ATOM   1732  N   GLN X 111      63.950  55.240  81.990  0.00  0.00            
ATOM   1733  HN  GLN X 111      64.400  55.790  82.690  0.00  0.00            
ATOM   1734  CA  GLN X 111      63.750  53.830  82.300  0.00  0.00            
ATOM   1735  HA  GLN X 111      64.240  53.310  81.490  0.00  0.00            
ATOM   1736  CB  GLN X 111      64.370  53.440  83.680  0.00  0.00            
ATOM   1737  HB1 GLN X 111      64.130  52.370  83.860  0.00  0.00            
ATOM   1738  HB2 GLN X 111      63.940  54.040  84.510  0.00  0.00            
ATOM   1739  CG  GLN X 111      65.950  53.500  83.800  0.00  0.00            
ATOM   1740  HG1 GLN X 111      66.290  52.820  84.610  0.00  0.00            
ATOM   1741  HG2 GLN X 111      66.200  54.500  84.200  0.00  0.00            
ATOM   1742  CD  GLN X 111      66.680  53.130  82.540  0.00  0.00            
ATOM   1743  OE1 GLN X 111      66.620  51.990  82.080  0.00  0.00            
ATOM   1744  NE2 GLN X 111      67.300  54.120  81.830  0.00  0.00            
ATOM   1745 HE21 GLN X 111      67.250  55.060  82.150  0.00  0.00            
ATOM   1746 HE22 GLN X 111      67.490  53.930  80.860  0.00  0.00            
ATOM   1747  C   GLN X 111      62.280  53.480  82.350  0.00  0.00            
ATOM   1748  O   GLN X 111      61.870  52.540  81.740  0.00  0.00            
ATOM   1749  N   ASN X 112      61.420  54.330  83.030  0.00  0.00            
ATOM   1750  HN  ASN X 112      61.700  55.010  83.710  0.00  0.00            
ATOM   1751  CA  ASN X 112      59.980  54.090  83.020  0.00  0.00            
ATOM   1752  HA  ASN X 112      59.850  53.090  83.400  0.00  0.00            
ATOM   1753  CB  ASN X 112      59.230  55.090  83.890  0.00  0.00            
ATOM   1754  HB1 ASN X 112      58.140  54.880  83.820  0.00  0.00            
ATOM   1755  HB2 ASN X 112      59.430  56.090  83.460  0.00  0.00            
ATOM   1756  CG  ASN X 112      59.620  55.000  85.340  0.00  0.00            
ATOM   1757  OD1 ASN X 112      60.100  53.920  85.840  0.00  0.00            
ATOM   1758  ND2 ASN X 112      59.510  56.170  85.990  0.00  0.00            
ATOM   1759 HD21 ASN X 112      60.000  56.270  86.850  0.00  0.00            
ATOM   1760 HD22 ASN X 112      59.010  56.930  85.560  0.00  0.00            
ATOM   1761  C   ASN X 112      59.310  54.060  81.610  0.00  0.00            
ATOM   1762  O   ASN X 112      58.570  53.170  81.250  0.00  0.00            
ATOM   1763  N   ALA X 113      59.900  54.950  80.740  0.00  0.00            
ATOM   1764  HN  ALA X 113      60.580  55.630  81.020  0.00  0.00            
ATOM   1765  CA  ALA X 113      59.580  55.040  79.370  0.00  0.00            
ATOM   1766  HA  ALA X 113      58.500  55.100  79.340  0.00  0.00            
ATOM   1767  CB  ALA X 113      60.160  56.350  78.810  0.00  0.00            
ATOM   1768  HB1 ALA X 113      61.270  56.320  78.880  0.00  0.00            
ATOM   1769  HB2 ALA X 113      59.680  57.200  79.360  0.00  0.00            
ATOM   1770  HB3 ALA X 113      59.890  56.430  77.740  0.00  0.00            
ATOM   1771  C   ALA X 113      60.030  53.790  78.650  0.00  0.00            
ATOM   1772  O   ALA X 113      59.240  53.120  77.950  0.00  0.00            
ATOM   1773  N   TRP X 114      61.300  53.360  78.850  0.00  0.00            
ATOM   1774  HN  TRP X 114      62.010  53.890  79.300  0.00  0.00            
ATOM   1775  CA  TRP X 114      61.760  52.040  78.330  0.00  0.00            
ATOM   1776  HA  TRP X 114      61.530  51.960  77.280  0.00  0.00            
ATOM   1777  CB  TRP X 114      63.290  51.800  78.430  0.00  0.00            
ATOM   1778  HB1 TRP X 114      63.640  50.740  78.430  0.00  0.00            
ATOM   1779  HB2 TRP X 114      63.670  52.320  79.330  0.00  0.00            
ATOM   1780  CG  TRP X 114      64.040  52.530  77.340  0.00  0.00            
ATOM   1781  CD1 TRP X 114      64.570  53.770  77.290  0.00  0.00            
ATOM   1782  HD1 TRP X 114      64.480  54.520  78.060  0.00  0.00            
ATOM   1783  NE1 TRP X 114      65.170  53.930  76.050  0.00  0.00            
ATOM   1784  HE1 TRP X 114      65.520  54.760  75.680  0.00  0.00            
ATOM   1785  CE2 TRP X 114      65.050  52.840  75.290  0.00  0.00            
ATOM   1786  CD2 TRP X 114      64.410  51.900  76.080  0.00  0.00            
ATOM   1787  CE3 TRP X 114      64.070  50.650  75.460  0.00  0.00            
ATOM   1788  HE3 TRP X 114      63.520  49.930  76.040  0.00  0.00            
ATOM   1789  CZ3 TRP X 114      64.500  50.380  74.150  0.00  0.00            
ATOM   1790  HZ3 TRP X 114      64.240  49.440  73.700  0.00  0.00            
ATOM   1791  CZ2 TRP X 114      65.570  52.520  74.060  0.00  0.00            
ATOM   1792  HZ2 TRP X 114      66.240  53.210  73.580  0.00  0.00            
ATOM   1793  CH2 TRP X 114      65.300  51.300  73.490  0.00  0.00            
ATOM   1794  HH2 TRP X 114      65.930  50.940  72.690  0.00  0.00            
ATOM   1795  C   TRP X 114      61.010  50.760  78.790  0.00  0.00            
ATOM   1796  O   TRP X 114      60.840  49.870  78.000  0.00  0.00            
ATOM   1797  N   ASN X 115      60.650  50.720  80.090  0.00  0.00            
ATOM   1798  HN  ASN X 115      60.890  51.540  80.610  0.00  0.00            
ATOM   1799  CA  ASN X 115      59.830  49.640  80.580  0.00  0.00            
ATOM   1800  HA  ASN X 115      60.320  48.700  80.360  0.00  0.00            
ATOM   1801  CB  ASN X 115      59.570  49.720  82.050  0.00  0.00            
ATOM   1802  HB1 ASN X 115      58.700  49.100  82.350  0.00  0.00            
ATOM   1803  HB2 ASN X 115      59.360  50.780  82.310  0.00  0.00            
ATOM   1804  CG  ASN X 115      60.820  49.370  82.790  0.00  0.00            
ATOM   1805  OD1 ASN X 115      61.830  48.880  82.330  0.00  0.00            
ATOM   1806  ND2 ASN X 115      60.820  49.720  84.120  0.00  0.00            
ATOM   1807 HD21 ASN X 115      61.570  49.410  84.700  0.00  0.00            
ATOM   1808 HD22 ASN X 115      59.980  50.050  84.530  0.00  0.00            
ATOM   1809  C   ASN X 115      58.420  49.550  79.830  0.00  0.00            
ATOM   1810  O   ASN X 115      57.940  48.490  79.440  0.00  0.00            
ATOM   1811  N   ASN X 116      57.730  50.710  79.600  0.00  0.00            
ATOM   1812  HN  ASN X 116      58.150  51.580  79.870  0.00  0.00            
ATOM   1813  CA  ASN X 116      56.550  50.750  78.700  0.00  0.00            
ATOM   1814  HA  ASN X 116      55.870  49.940  78.910  0.00  0.00            
ATOM   1815  CB  ASN X 116      56.010  52.180  78.680  0.00  0.00            
ATOM   1816  HB1 ASN X 116      55.180  52.260  77.940  0.00  0.00            
ATOM   1817  HB2 ASN X 116      56.870  52.880  78.590  0.00  0.00            
ATOM   1818  CG  ASN X 116      55.290  52.510  79.930  0.00  0.00            
ATOM   1819  OD1 ASN X 116      54.900  51.540  80.600  0.00  0.00            
ATOM   1820  ND2 ASN X 116      55.000  53.790  80.220  0.00  0.00            
ATOM   1821 HD21 ASN X 116      54.590  54.030  81.100  0.00  0.00            
ATOM   1822 HD22 ASN X 116      54.980  54.500  79.520  0.00  0.00            
ATOM   1823  C   ASN X 116      56.880  50.380  77.220  0.00  0.00            
ATOM   1824  O   ASN X 116      56.100  49.820  76.470  0.00  0.00            
ATOM   1825  N   LEU X 117      58.060  50.730  76.720  0.00  0.00            
ATOM   1826  HN  LEU X 117      58.600  51.430  77.180  0.00  0.00            
ATOM   1827  CA  LEU X 117      58.380  50.480  75.340  0.00  0.00            
ATOM   1828  HA  LEU X 117      57.610  50.700  74.610  0.00  0.00            
ATOM   1829  CB  LEU X 117      59.610  51.360  75.000  0.00  0.00            
ATOM   1830  HB1 LEU X 117      60.340  51.110  75.790  0.00  0.00            
ATOM   1831  HB2 LEU X 117      59.400  52.420  75.250  0.00  0.00            
ATOM   1832  CG  LEU X 117      60.320  51.310  73.570  0.00  0.00            
ATOM   1833  HG  LEU X 117      60.880  50.350  73.560  0.00  0.00            
ATOM   1834  CD1 LEU X 117      59.310  51.240  72.380  0.00  0.00            
ATOM   1835 HD11 LEU X 117      58.370  51.730  72.700  0.00  0.00            
ATOM   1836 HD12 LEU X 117      59.090  50.220  72.000  0.00  0.00            
ATOM   1837 HD13 LEU X 117      59.670  51.840  71.520  0.00  0.00            
ATOM   1838  CD2 LEU X 117      61.340  52.450  73.480  0.00  0.00            
ATOM   1839 HD21 LEU X 117      60.810  53.410  73.660  0.00  0.00            
ATOM   1840 HD22 LEU X 117      61.750  52.410  72.450  0.00  0.00            
ATOM   1841 HD23 LEU X 117      62.210  52.440  74.170  0.00  0.00            
ATOM   1842  C   LEU X 117      58.530  49.010  75.070  0.00  0.00            
ATOM   1843  O   LEU X 117      58.190  48.480  73.990  0.00  0.00            
ATOM   1844  N   GLU X 118      59.170  48.260  76.020  0.00  0.00            
ATOM   1845  HN  GLU X 118      59.600  48.750  76.780  0.00  0.00            
ATOM   1846  CA  GLU X 118      59.350  46.800  76.000  0.00  0.00            
ATOM   1847  HA  GLU X 118      59.920  46.590  75.100  0.00  0.00            
ATOM   1848  CB  GLU X 118      60.180  46.320  77.130  0.00  0.00            
ATOM   1849  HB1 GLU X 118      60.220  45.210  77.170  0.00  0.00            
ATOM   1850  HB2 GLU X 118      59.660  46.590  78.080  0.00  0.00            
ATOM   1851  CG  GLU X 118      61.630  46.800  77.220  0.00  0.00            
ATOM   1852  HG1 GLU X 118      61.820  47.880  77.040  0.00  0.00            
ATOM   1853  HG2 GLU X 118      62.160  46.310  76.380  0.00  0.00            
ATOM   1854  CD  GLU X 118      62.430  46.330  78.350  0.00  0.00            
ATOM   1855  OE1 GLU X 118      63.650  46.120  78.340  0.00  0.00            
ATOM   1856  OE2 GLU X 118      61.850  46.070  79.420  0.00  0.00            
ATOM   1857  C   GLU X 118      58.060  46.040  76.070  0.00  0.00            
ATOM   1858  O   GLU X 118      57.930  45.040  75.360  0.00  0.00            
ATOM   1859  N   LYS X 119      57.160  46.550  76.990  0.00  0.00            
ATOM   1860  HN  LYS X 119      57.550  47.330  77.470  0.00  0.00            
ATOM   1861  CA  LYS X 119      55.860  45.940  77.220  0.00  0.00            
ATOM   1862  HA  LYS X 119      56.100  44.930  77.530  0.00  0.00            
ATOM   1863  CB  LYS X 119      55.180  46.750  78.370  0.00  0.00            
ATOM   1864  HB1 LYS X 119      55.200  47.830  78.110  0.00  0.00            
ATOM   1865  HB2 LYS X 119      55.820  46.640  79.270  0.00  0.00            
ATOM   1866  CG  LYS X 119      53.680  46.440  78.730  0.00  0.00            
ATOM   1867  HG1 LYS X 119      53.570  45.350  78.920  0.00  0.00            
ATOM   1868  HG2 LYS X 119      53.010  46.690  77.880  0.00  0.00            
ATOM   1869  CD  LYS X 119      53.250  47.250  79.990  0.00  0.00            
ATOM   1870  HD1 LYS X 119      53.360  48.340  79.830  0.00  0.00            
ATOM   1871  HD2 LYS X 119      53.870  46.910  80.850  0.00  0.00            
ATOM   1872  CE  LYS X 119      51.750  46.990  80.400  0.00  0.00            
ATOM   1873  HE1 LYS X 119      51.640  45.940  80.750  0.00  0.00            
ATOM   1874  HE2 LYS X 119      50.960  47.140  79.640  0.00  0.00            
ATOM   1875  NZ  LYS X 119      51.430  47.830  81.560  0.00  0.00            
ATOM   1876  HZ1 LYS X 119      52.200  48.510  81.700  0.00  0.00            
ATOM   1877  HZ2 LYS X 119      51.380  47.210  82.400  0.00  0.00            
ATOM   1878  HZ3 LYS X 119      50.550  48.390  81.500  0.00  0.00            
ATOM   1879  C   LYS X 119      54.990  45.880  75.930  0.00  0.00            
ATOM   1880  O   LYS X 119      54.290  44.900  75.650  0.00  0.00            
ATOM   1881  N   TYR X 120      54.920  46.900  75.030  0.00  0.00            
ATOM   1882  HN  TYR X 120      55.340  47.750  75.330  0.00  0.00            
ATOM   1883  CA  TYR X 120      53.930  47.020  74.000  0.00  0.00            
ATOM   1884  HA  TYR X 120      53.160  46.280  74.170  0.00  0.00            
ATOM   1885  CB  TYR X 120      53.370  48.550  73.930  0.00  0.00            
ATOM   1886  HB1 TYR X 120      52.490  48.590  73.260  0.00  0.00            
ATOM   1887  HB2 TYR X 120      54.300  49.080  73.630  0.00  0.00            
ATOM   1888  CG  TYR X 120      52.840  49.030  75.240  0.00  0.00            
ATOM   1889  CD1 TYR X 120      51.930  48.220  75.940  0.00  0.00            
ATOM   1890  HD1 TYR X 120      51.710  47.210  75.620  0.00  0.00            
ATOM   1891  CE1 TYR X 120      51.210  48.770  77.060  0.00  0.00            
ATOM   1892  HE1 TYR X 120      50.430  48.170  77.520  0.00  0.00            
ATOM   1893  CZ  TYR X 120      51.570  50.050  77.560  0.00  0.00            
ATOM   1894  OH  TYR X 120      51.070  50.510  78.810  0.00  0.00            
ATOM   1895  HH  TYR X 120      51.150  51.460  78.780  0.00  0.00            
ATOM   1896  CD2 TYR X 120      53.130  50.330  75.740  0.00  0.00            
ATOM   1897  HD2 TYR X 120      53.910  50.990  75.380  0.00  0.00            
ATOM   1898  CE2 TYR X 120      52.520  50.840  76.930  0.00  0.00            
ATOM   1899  HE2 TYR X 120      52.870  51.810  77.230  0.00  0.00            
ATOM   1900  C   TYR X 120      54.580  46.690  72.720  0.00  0.00            
ATOM   1901  O   TYR X 120      54.120  47.140  71.710  0.00  0.00            
ATOM   1902  N   SER X 121      55.730  46.000  72.640  0.00  0.00            
ATOM   1903  HN  SER X 121      56.150  45.790  73.520  0.00  0.00            
ATOM   1904  CA  SER X 121      56.450  45.670  71.430  0.00  0.00            
ATOM   1905  HA  SER X 121      55.780  45.880  70.610  0.00  0.00            
ATOM   1906  CB  SER X 121      57.760  46.480  71.200  0.00  0.00            
ATOM   1907  HB1 SER X 121      57.500  47.550  71.060  0.00  0.00            
ATOM   1908  HB2 SER X 121      58.310  46.070  70.330  0.00  0.00            
ATOM   1909  OG  SER X 121      58.630  46.360  72.360  0.00  0.00            
ATOM   1910  HG1 SER X 121      58.380  46.980  73.050  0.00  0.00            
ATOM   1911  C   SER X 121      56.750  44.180  71.290  0.00  0.00            
ATOM   1912  O   SER X 121      57.760  43.680  70.660  0.00  0.00            
ATOM   1913  N   ARG X 122      55.850  43.370  71.870  0.00  0.00            
ATOM   1914  HN  ARG X 122      55.040  43.870  72.140  0.00  0.00            
ATOM   1915  CA  ARG X 122      55.900  41.910  71.890  0.00  0.00            
ATOM   1916  HA  ARG X 122      56.920  41.570  71.820  0.00  0.00            
ATOM   1917  CB  ARG X 122      55.270  41.320  73.230  0.00  0.00            
ATOM   1918  HB1 ARG X 122      55.150  40.220  73.230  0.00  0.00            
ATOM   1919  HB2 ARG X 122      54.320  41.740  73.630  0.00  0.00            
ATOM   1920  CG  ARG X 122      56.230  41.750  74.350  0.00  0.00            
ATOM   1921  HG1 ARG X 122      56.450  42.840  74.310  0.00  0.00            
ATOM   1922  HG2 ARG X 122      57.220  41.300  74.120  0.00  0.00            
ATOM   1923  CD  ARG X 122      55.790  41.430  75.790  0.00  0.00            
ATOM   1924  HD1 ARG X 122      55.570  40.360  75.980  0.00  0.00            
ATOM   1925  HD2 ARG X 122      54.970  42.100  76.130  0.00  0.00            
ATOM   1926  NE  ARG X 122      56.990  41.740  76.600  0.00  0.00            
ATOM   1927  HE  ARG X 122      57.820  41.830  76.050  0.00  0.00            
ATOM   1928  CZ  ARG X 122      57.230  41.840  77.920  0.00  0.00            
ATOM   1929  NH1 ARG X 122      56.310  41.840  78.830  0.00  0.00            
ATOM   1930 HH11 ARG X 122      56.560  41.870  79.800  0.00  0.00            
ATOM   1931 HH12 ARG X 122      55.430  41.450  78.580  0.00  0.00            
ATOM   1932  NH2 ARG X 122      58.510  42.120  78.240  0.00  0.00            
ATOM   1933 HH21 ARG X 122      59.060  42.500  77.490  0.00  0.00            
ATOM   1934 HH22 ARG X 122      58.660  42.390  79.190  0.00  0.00            
ATOM   1935  C   ARG X 122      55.150  41.360  70.640  0.00  0.00            
ATOM   1936  O   ARG X 122      54.110  41.880  70.230  0.00  0.00            
ATOM   1937  N   SER X 123      55.690  40.230  70.130  0.00  0.00            
ATOM   1938  HN  SER X 123      56.490  39.900  70.620  0.00  0.00            
ATOM   1939  CA  SER X 123      55.070  39.490  69.060  0.00  0.00            
ATOM   1940  HA  SER X 123      55.650  38.570  69.060  0.00  0.00            
ATOM   1941  CB  SER X 123      53.640  39.100  69.380  0.00  0.00            
ATOM   1942  HB1 SER X 123      53.320  38.380  68.590  0.00  0.00            
ATOM   1943  HB2 SER X 123      52.880  39.900  69.530  0.00  0.00            
ATOM   1944  OG  SER X 123      53.670  38.270  70.520  0.00  0.00            
ATOM   1945  HG1 SER X 123      52.820  38.330  70.970  0.00  0.00            
ATOM   1946  C   SER X 123      55.140  40.070  67.610  0.00  0.00            
ATOM   1947  O   SER X 123      54.140  40.030  66.890  0.00  0.00            
ATOM   1948  N   LEU X 124      56.300  40.420  67.160  0.00  0.00            
ATOM   1949  HN  LEU X 124      57.100  40.490  67.750  0.00  0.00            
ATOM   1950  CA  LEU X 124      56.460  41.120  65.850  0.00  0.00            
ATOM   1951  HA  LEU X 124      55.490  41.300  65.410  0.00  0.00            
ATOM   1952  CB  LEU X 124      57.190  42.460  66.060  0.00  0.00            
ATOM   1953  HB1 LEU X 124      57.030  43.080  65.160  0.00  0.00            
ATOM   1954  HB2 LEU X 124      58.290  42.350  66.220  0.00  0.00            
ATOM   1955  CG  LEU X 124      56.600  43.370  67.230  0.00  0.00            
ATOM   1956  HG  LEU X 124      56.940  42.860  68.160  0.00  0.00            
ATOM   1957  CD1 LEU X 124      57.390  44.740  67.190  0.00  0.00            
ATOM   1958 HD11 LEU X 124      58.410  44.500  67.550  0.00  0.00            
ATOM   1959 HD12 LEU X 124      56.930  45.540  67.820  0.00  0.00            
ATOM   1960 HD13 LEU X 124      57.360  45.110  66.140  0.00  0.00            
ATOM   1961  CD2 LEU X 124      55.120  43.630  67.180  0.00  0.00            
ATOM   1962 HD21 LEU X 124      54.880  43.960  68.210  0.00  0.00            
ATOM   1963 HD22 LEU X 124      54.580  42.670  67.020  0.00  0.00            
ATOM   1964 HD23 LEU X 124      54.720  44.330  66.410  0.00  0.00            
ATOM   1965  C   LEU X 124      57.280  40.190  64.880  0.00  0.00            
ATOM   1966  O   LEU X 124      57.180  40.150  63.650  0.00  0.00            
ATOM   1967  N   THR X 125      58.040  39.280  65.430  0.00  0.00            
ATOM   1968  HN  THR X 125      58.000  39.090  66.410  0.00  0.00            
ATOM   1969  CA  THR X 125      58.860  38.400  64.610  0.00  0.00            
ATOM   1970  HA  THR X 125      59.400  39.030  63.930  0.00  0.00            
ATOM   1971  CB  THR X 125      59.850  37.630  65.530  0.00  0.00            
ATOM   1972  HB  THR X 125      59.350  36.820  66.100  0.00  0.00            
ATOM   1973  OG1 THR X 125      60.560  38.510  66.400  0.00  0.00            
ATOM   1974  HG1 THR X 125      59.870  38.720  67.030  0.00  0.00            
ATOM   1975  CG2 THR X 125      60.930  36.850  64.720  0.00  0.00            
ATOM   1976 HG21 THR X 125      60.480  36.120  64.020  0.00  0.00            
ATOM   1977 HG22 THR X 125      61.620  36.280  65.380  0.00  0.00            
ATOM   1978 HG23 THR X 125      61.600  37.480  64.100  0.00  0.00            
ATOM   1979  C   THR X 125      58.120  37.380  63.820  0.00  0.00            
ATOM   1980  O   THR X 125      58.530  36.940  62.740  0.00  0.00            
ATOM   1981  N   ARG X 126      56.970  36.930  64.290  0.00  0.00            
ATOM   1982  HN  ARG X 126      56.740  37.330  65.170  0.00  0.00            
ATOM   1983  CA  ARG X 126      56.370  35.740  63.660  0.00  0.00            
ATOM   1984  HA  ARG X 126      57.010  35.090  63.100  0.00  0.00            
ATOM   1985  CB  ARG X 126      55.670  35.000  64.800  0.00  0.00            
ATOM   1986  HB1 ARG X 126      54.840  34.330  64.510  0.00  0.00            
ATOM   1987  HB2 ARG X 126      55.190  35.780  65.430  0.00  0.00            
ATOM   1988  CG  ARG X 126      56.570  34.190  65.750  0.00  0.00            
ATOM   1989  HG1 ARG X 126      56.030  33.810  66.640  0.00  0.00            
ATOM   1990  HG2 ARG X 126      57.350  34.830  66.220  0.00  0.00            
ATOM   1991  CD  ARG X 126      57.180  32.930  65.030  0.00  0.00            
ATOM   1992  HD1 ARG X 126      57.970  32.480  65.680  0.00  0.00            
ATOM   1993  HD2 ARG X 126      57.560  33.130  64.010  0.00  0.00            
ATOM   1994  NE  ARG X 126      56.050  31.950  64.890  0.00  0.00            
ATOM   1995  HE  ARG X 126      55.620  31.960  63.990  0.00  0.00            
ATOM   1996  CZ  ARG X 126      55.650  31.010  65.770  0.00  0.00            
ATOM   1997  NH1 ARG X 126      56.140  30.800  66.950  0.00  0.00            
ATOM   1998 HH11 ARG X 126      56.890  31.380  67.270  0.00  0.00            
ATOM   1999 HH12 ARG X 126      55.810  29.980  67.410  0.00  0.00            
ATOM   2000  NH2 ARG X 126      54.630  30.240  65.490  0.00  0.00            
ATOM   2001 HH21 ARG X 126      54.220  30.360  64.580  0.00  0.00            
ATOM   2002 HH22 ARG X 126      54.400  29.500  66.120  0.00  0.00            
ATOM   2003  C   ARG X 126      55.230  36.190  62.720  0.00  0.00            
ATOM   2004  O   ARG X 126      54.250  35.460  62.420  0.00  0.00            
ATOM   2005  N   SER X 127      55.270  37.480  62.280  0.00  0.00            
ATOM   2006  HN  SER X 127      56.070  38.030  62.520  0.00  0.00            
ATOM   2007  CA  SER X 127      54.340  38.060  61.290  0.00  0.00            
ATOM   2008  HA  SER X 127      54.080  37.280  60.580  0.00  0.00            
ATOM   2009  CB  SER X 127      53.000  38.420  62.070  0.00  0.00            
ATOM   2010  HB1 SER X 127      52.350  37.560  62.330  0.00  0.00            
ATOM   2011  HB2 SER X 127      52.340  38.920  61.330  0.00  0.00            
ATOM   2012  OG  SER X 127      53.260  39.300  63.150  0.00  0.00            
ATOM   2013  HG1 SER X 127      52.550  39.930  63.090  0.00  0.00            
ATOM   2014  C   SER X 127      54.710  39.310  60.530  0.00  0.00            
ATOM   2015  O   SER X 127      54.180  39.530  59.450  0.00  0.00            
ATOM   2016  N   TYR X 128      55.750  40.060  60.980  0.00  0.00            
ATOM   2017  HN  TYR X 128      56.040  40.030  61.940  0.00  0.00            
ATOM   2018  CA  TYR X 128      56.390  41.220  60.370  0.00  0.00            
ATOM   2019  HA  TYR X 128      55.710  41.480  59.570  0.00  0.00            
ATOM   2020  CB  TYR X 128      56.520  42.490  61.250  0.00  0.00            
ATOM   2021  HB1 TYR X 128      56.860  43.390  60.690  0.00  0.00            
ATOM   2022  HB2 TYR X 128      57.160  42.440  62.150  0.00  0.00            
ATOM   2023  CG  TYR X 128      55.200  42.930  61.690  0.00  0.00            
ATOM   2024  CD1 TYR X 128      54.610  42.530  62.920  0.00  0.00            
ATOM   2025  HD1 TYR X 128      55.280  42.030  63.610  0.00  0.00            
ATOM   2026  CE1 TYR X 128      53.340  42.980  63.330  0.00  0.00            
ATOM   2027  HE1 TYR X 128      53.040  42.700  64.330  0.00  0.00            
ATOM   2028  CZ  TYR X 128      52.570  43.780  62.440  0.00  0.00            
ATOM   2029  OH  TYR X 128      51.320  44.270  62.930  0.00  0.00            
ATOM   2030  HH  TYR X 128      50.800  44.590  62.180  0.00  0.00            
ATOM   2031  CD2 TYR X 128      54.390  43.660  60.780  0.00  0.00            
ATOM   2032  HD2 TYR X 128      54.850  44.010  59.860  0.00  0.00            
ATOM   2033  CE2 TYR X 128      53.090  44.040  61.160  0.00  0.00            
ATOM   2034  HE2 TYR X 128      52.620  44.650  60.410  0.00  0.00            
ATOM   2035  C   TYR X 128      57.830  40.920  59.880  0.00  0.00            
ATOM   2036  O   TYR X 128      58.540  40.320  60.620  0.00  0.00            
ATOM   2037  N   GLN X 129      58.210  41.290  58.670  0.00  0.00            
ATOM   2038  HN  GLN X 129      57.640  42.020  58.300  0.00  0.00            
ATOM   2039  CA  GLN X 129      59.360  40.910  57.930  0.00  0.00            
ATOM   2040  HA  GLN X 129      59.820  40.040  58.370  0.00  0.00            
ATOM   2041  CB  GLN X 129      59.070  40.480  56.460  0.00  0.00            
ATOM   2042  HB1 GLN X 129      58.460  39.550  56.460  0.00  0.00            
ATOM   2043  HB2 GLN X 129      60.000  40.180  55.930  0.00  0.00            
ATOM   2044  CG  GLN X 129      58.220  41.480  55.570  0.00  0.00            
ATOM   2045  HG1 GLN X 129      58.580  42.530  55.570  0.00  0.00            
ATOM   2046  HG2 GLN X 129      57.200  41.600  56.000  0.00  0.00            
ATOM   2047  CD  GLN X 129      58.050  41.140  54.100  0.00  0.00            
ATOM   2048  OE1 GLN X 129      57.800  41.970  53.220  0.00  0.00            
ATOM   2049  NE2 GLN X 129      57.890  39.860  53.740  0.00  0.00            
ATOM   2050 HE21 GLN X 129      57.540  39.660  52.830  0.00  0.00            
ATOM   2051 HE22 GLN X 129      58.320  39.170  54.330  0.00  0.00            
ATOM   2052  C   GLN X 129      60.580  41.860  58.040  0.00  0.00            
ATOM   2053  O   GLN X 129      61.690  41.490  57.610  0.00  0.00            
ATOM   2054  N   ASN X 130      60.390  43.130  58.480  0.00  0.00            
ATOM   2055  HN  ASN X 130      59.500  43.310  58.890  0.00  0.00            
ATOM   2056  CA  ASN X 130      61.340  44.280  58.470  0.00  0.00            
ATOM   2057  HA  ASN X 130      62.230  43.960  58.980  0.00  0.00            
ATOM   2058  CB  ASN X 130      61.730  44.720  56.990  0.00  0.00            
ATOM   2059  HB1 ASN X 130      60.800  45.000  56.440  0.00  0.00            
ATOM   2060  HB2 ASN X 130      62.170  43.900  56.390  0.00  0.00            
ATOM   2061  CG  ASN X 130      62.640  45.990  56.850  0.00  0.00            
ATOM   2062  OD1 ASN X 130      63.310  46.420  57.810  0.00  0.00            
ATOM   2063  ND2 ASN X 130      62.720  46.670  55.640  0.00  0.00            
ATOM   2064 HD21 ASN X 130      63.180  47.560  55.640  0.00  0.00            
ATOM   2065 HD22 ASN X 130      62.000  46.510  54.960  0.00  0.00            
ATOM   2066  C   ASN X 130      60.800  45.360  59.360  0.00  0.00            
ATOM   2067  O   ASN X 130      59.630  45.770  59.230  0.00  0.00            
ATOM   2068  N   VAL X 131      61.610  45.920  60.240  0.00  0.00            
ATOM   2069  HN  VAL X 131      62.570  45.650  60.330  0.00  0.00            
ATOM   2070  CA  VAL X 131      61.160  46.950  61.190  0.00  0.00            
ATOM   2071  HA  VAL X 131      60.170  47.310  60.930  0.00  0.00            
ATOM   2072  CB  VAL X 131      61.150  46.380  62.670  0.00  0.00            
ATOM   2073  HB  VAL X 131      62.210  46.160  62.940  0.00  0.00            
ATOM   2074  CG1 VAL X 131      60.650  47.380  63.660  0.00  0.00            
ATOM   2075 HG11 VAL X 131      60.530  46.860  64.630  0.00  0.00            
ATOM   2076 HG12 VAL X 131      59.790  47.920  63.220  0.00  0.00            
ATOM   2077 HG13 VAL X 131      61.440  48.090  63.980  0.00  0.00            
ATOM   2078  CG2 VAL X 131      60.110  45.270  62.720  0.00  0.00            
ATOM   2079 HG21 VAL X 131      60.150  44.550  61.870  0.00  0.00            
ATOM   2080 HG22 VAL X 131      59.090  45.720  62.680  0.00  0.00            
ATOM   2081 HG23 VAL X 131      60.180  44.830  63.730  0.00  0.00            
ATOM   2082  C   VAL X 131      62.060  48.150  61.170  0.00  0.00            
ATOM   2083  O   VAL X 131      63.250  48.070  60.830  0.00  0.00            
ATOM   2084  N   TYR X 132      61.480  49.350  61.400  0.00  0.00            
ATOM   2085  HN  TYR X 132      60.490  49.440  61.460  0.00  0.00            
ATOM   2086  CA  TYR X 132      62.080  50.690  61.460  0.00  0.00            
ATOM   2087  HA  TYR X 132      63.130  50.460  61.600  0.00  0.00            
ATOM   2088  CB  TYR X 132      61.760  51.470  60.240  0.00  0.00            
ATOM   2089  HB1 TYR X 132      62.260  52.440  60.420  0.00  0.00            
ATOM   2090  HB2 TYR X 132      60.650  51.540  60.170  0.00  0.00            
ATOM   2091  CG  TYR X 132      62.340  50.860  59.020  0.00  0.00            
ATOM   2092  CD1 TYR X 132      63.750  50.990  58.720  0.00  0.00            
ATOM   2093  HD1 TYR X 132      64.480  51.410  59.410  0.00  0.00            
ATOM   2094  CE1 TYR X 132      64.190  50.460  57.480  0.00  0.00            
ATOM   2095  HE1 TYR X 132      65.210  50.660  57.180  0.00  0.00            
ATOM   2096  CZ  TYR X 132      63.280  49.850  56.580  0.00  0.00            
ATOM   2097  OH  TYR X 132      63.740  49.270  55.390  0.00  0.00            
ATOM   2098  HH  TYR X 132      64.680  49.450  55.320  0.00  0.00            
ATOM   2099  CD2 TYR X 132      61.520  50.260  58.150  0.00  0.00            
ATOM   2100  HD2 TYR X 132      60.500  50.070  58.470  0.00  0.00            
ATOM   2101  CE2 TYR X 132      61.960  49.780  56.880  0.00  0.00            
ATOM   2102  HE2 TYR X 132      61.360  49.130  56.260  0.00  0.00            
ATOM   2103  C   TYR X 132      61.670  51.390  62.720  0.00  0.00            
ATOM   2104  O   TYR X 132      60.450  51.540  62.970  0.00  0.00            
ATOM   2105  N   VAL X 133      62.690  51.840  63.450  0.00  0.00            
ATOM   2106  HN  VAL X 133      63.640  51.640  63.210  0.00  0.00            
ATOM   2107  CA  VAL X 133      62.420  52.540  64.710  0.00  0.00            
ATOM   2108  HA  VAL X 133      61.360  52.560  64.900  0.00  0.00            
ATOM   2109  CB  VAL X 133      63.120  51.770  65.890  0.00  0.00            
ATOM   2110  HB  VAL X 133      64.220  51.740  65.790  0.00  0.00            
ATOM   2111  CG1 VAL X 133      62.740  52.450  67.280  0.00  0.00            
ATOM   2112 HG11 VAL X 133      62.820  53.560  67.310  0.00  0.00            
ATOM   2113 HG12 VAL X 133      63.430  51.970  68.000  0.00  0.00            
ATOM   2114 HG13 VAL X 133      61.750  52.130  67.650  0.00  0.00            
ATOM   2115  CG2 VAL X 133      62.690  50.330  65.760  0.00  0.00            
ATOM   2116 HG21 VAL X 133      61.600  50.360  65.590  0.00  0.00            
ATOM   2117 HG22 VAL X 133      62.900  49.720  66.670  0.00  0.00            
ATOM   2118 HG23 VAL X 133      63.000  49.740  64.870  0.00  0.00            
ATOM   2119  C   VAL X 133      62.950  53.970  64.560  0.00  0.00            
ATOM   2120  O   VAL X 133      64.100  54.170  64.290  0.00  0.00            
ATOM   2121  N   CYS X 134      62.020  54.970  64.760  0.00  0.00            
ATOM   2122  HN  CYS X 134      61.060  54.790  64.910  0.00  0.00            
ATOM   2123  CA  CYS X 134      62.370  56.350  64.520  0.00  0.00            
ATOM   2124  HA  CYS X 134      63.350  56.460  64.100  0.00  0.00            
ATOM   2125  CB  CYS X 134      61.330  56.980  63.570  0.00  0.00            
ATOM   2126  HB1 CYS X 134      61.880  57.890  63.240  0.00  0.00            
ATOM   2127  HB2 CYS X 134      60.380  57.160  64.100  0.00  0.00            
ATOM   2128  SG  CYS X 134      60.970  55.850  62.130  0.00  0.00            
ATOM   2129  HG1 CYS X 134      60.490  54.840  62.850  0.00  0.00            
ATOM   2130  C   CYS X 134      62.290  57.050  65.890  0.00  0.00            
ATOM   2131  O   CYS X 134      61.370  56.880  66.660  0.00  0.00            
ATOM   2132  N   THR X 135      63.270  57.970  66.240  0.00  0.00            
ATOM   2133  HN  THR X 135      64.070  58.030  65.650  0.00  0.00            
ATOM   2134  CA  THR X 135      63.360  58.680  67.500  0.00  0.00            
ATOM   2135  HA  THR X 135      62.390  58.590  67.950  0.00  0.00            
ATOM   2136  CB  THR X 135      64.410  58.060  68.530  0.00  0.00            
ATOM   2137  HB  THR X 135      65.390  58.300  68.070  0.00  0.00            
ATOM   2138  OG1 THR X 135      64.310  56.670  68.680  0.00  0.00            
ATOM   2139  HG1 THR X 135      64.690  56.320  67.880  0.00  0.00            
ATOM   2140  CG2 THR X 135      64.310  58.630  69.940  0.00  0.00            
ATOM   2141 HG21 THR X 135      63.210  58.700  70.080  0.00  0.00            
ATOM   2142 HG22 THR X 135      64.790  59.620  70.050  0.00  0.00            
ATOM   2143 HG23 THR X 135      64.750  57.970  70.720  0.00  0.00            
ATOM   2144  C   THR X 135      63.680  60.050  67.380  0.00  0.00            
ATOM   2145  O   THR X 135      64.780  60.390  66.900  0.00  0.00            
ATOM   2146  N   GLY X 136      62.790  60.900  67.880  0.00  0.00            
ATOM   2147  HN  GLY X 136      61.970  60.550  68.320  0.00  0.00            
ATOM   2148  CA  GLY X 136      62.950  62.350  67.780  0.00  0.00            
ATOM   2149  HA1 GLY X 136      62.190  62.880  67.220  0.00  0.00            
ATOM   2150  HA2 GLY X 136      63.930  62.600  67.380  0.00  0.00            
ATOM   2151  C   GLY X 136      62.950  63.000  69.130  0.00  0.00            
ATOM   2152  O   GLY X 136      62.250  62.450  69.990  0.00  0.00            
ATOM   2153  N   PRO X 137      63.630  64.150  69.420  0.00  0.00            
ATOM   2154  CD  PRO X 137      64.470  64.800  68.410  0.00  0.00            
ATOM   2155  HD1 PRO X 137      63.980  64.830  67.410  0.00  0.00            
ATOM   2156  HD2 PRO X 137      65.480  64.350  68.330  0.00  0.00            
ATOM   2157  CA  PRO X 137      63.380  65.040  70.530  0.00  0.00            
ATOM   2158  HA  PRO X 137      63.530  64.470  71.440  0.00  0.00            
ATOM   2159  CB  PRO X 137      64.530  66.050  70.470  0.00  0.00            
ATOM   2160  HB1 PRO X 137      65.450  65.550  70.840  0.00  0.00            
ATOM   2161  HB2 PRO X 137      64.260  66.990  70.990  0.00  0.00            
ATOM   2162  CG  PRO X 137      64.640  66.180  68.950  0.00  0.00            
ATOM   2163  HG1 PRO X 137      63.890  66.890  68.550  0.00  0.00            
ATOM   2164  HG2 PRO X 137      65.700  66.500  68.790  0.00  0.00            
ATOM   2165  C   PRO X 137      61.970  65.670  70.490  0.00  0.00            
ATOM   2166  O   PRO X 137      61.360  65.850  69.420  0.00  0.00            
ATOM   2167  N   LEU X 138      61.390  65.930  71.660  0.00  0.00            
ATOM   2168  HN  LEU X 138      61.790  65.520  72.470  0.00  0.00            
ATOM   2169  CA  LEU X 138      60.240  66.750  71.840  0.00  0.00            
ATOM   2170  HA  LEU X 138      59.880  67.260  70.950  0.00  0.00            
ATOM   2171  CB  LEU X 138      59.000  65.850  72.340  0.00  0.00            
ATOM   2172  HB1 LEU X 138      58.350  66.420  73.040  0.00  0.00            
ATOM   2173  HB2 LEU X 138      59.400  65.020  72.970  0.00  0.00            
ATOM   2174  CG  LEU X 138      58.160  65.330  71.210  0.00  0.00            
ATOM   2175  HG  LEU X 138      58.850  64.790  70.520  0.00  0.00            
ATOM   2176  CD1 LEU X 138      57.120  64.320  71.620  0.00  0.00            
ATOM   2177 HD11 LEU X 138      56.440  64.690  72.410  0.00  0.00            
ATOM   2178 HD12 LEU X 138      57.620  63.390  71.970  0.00  0.00            
ATOM   2179 HD13 LEU X 138      56.650  63.990  70.660  0.00  0.00            
ATOM   2180  CD2 LEU X 138      57.390  66.430  70.380  0.00  0.00            
ATOM   2181 HD21 LEU X 138      57.070  66.010  69.410  0.00  0.00            
ATOM   2182 HD22 LEU X 138      58.090  67.260  70.140  0.00  0.00            
ATOM   2183 HD23 LEU X 138      56.540  66.780  71.000  0.00  0.00            
ATOM   2184  C   LEU X 138      60.440  67.890  72.820  0.00  0.00            
ATOM   2185  O   LEU X 138      60.720  67.610  73.950  0.00  0.00            
ATOM   2186  N   PHE X 139      60.320  69.130  72.340  0.00  0.00            
ATOM   2187  HN  PHE X 139      60.420  69.270  71.350  0.00  0.00            
ATOM   2188  CA  PHE X 139      60.220  70.310  73.170  0.00  0.00            
ATOM   2189  HA  PHE X 139      60.730  70.150  74.110  0.00  0.00            
ATOM   2190  CB  PHE X 139      61.020  71.430  72.490  0.00  0.00            
ATOM   2191  HB1 PHE X 139      61.140  72.390  73.060  0.00  0.00            
ATOM   2192  HB2 PHE X 139      60.690  71.700  71.470  0.00  0.00            
ATOM   2193  CG  PHE X 139      62.570  70.940  72.280  0.00  0.00            
ATOM   2194  CD1 PHE X 139      63.490  70.790  73.320  0.00  0.00            
ATOM   2195  HD1 PHE X 139      63.070  70.950  74.300  0.00  0.00            
ATOM   2196  CE1 PHE X 139      64.820  70.400  73.080  0.00  0.00            
ATOM   2197  HE1 PHE X 139      65.560  70.530  73.860  0.00  0.00            
ATOM   2198  CZ  PHE X 139      65.190  70.000  71.770  0.00  0.00            
ATOM   2199  HZ  PHE X 139      66.200  69.660  71.570  0.00  0.00            
ATOM   2200  CD2 PHE X 139      62.950  70.570  70.980  0.00  0.00            
ATOM   2201  HD2 PHE X 139      62.250  70.670  70.160  0.00  0.00            
ATOM   2202  CE2 PHE X 139      64.210  70.000  70.750  0.00  0.00            
ATOM   2203  HE2 PHE X 139      64.520  69.680  69.760  0.00  0.00            
ATOM   2204  C   PHE X 139      58.860  70.850  73.500  0.00  0.00            
ATOM   2205  O   PHE X 139      58.680  71.550  74.520  0.00  0.00            
ATOM   2206  N   LEU X 140      57.900  70.380  72.640  0.00  0.00            
ATOM   2207  HN  LEU X 140      58.080  69.850  71.820  0.00  0.00            
ATOM   2208  CA  LEU X 140      56.490  70.820  72.690  0.00  0.00            
ATOM   2209  HA  LEU X 140      56.170  70.510  71.710  0.00  0.00            
ATOM   2210  CB  LEU X 140      55.690  70.010  73.760  0.00  0.00            
ATOM   2211  HB1 LEU X 140      54.720  70.430  74.110  0.00  0.00            
ATOM   2212  HB2 LEU X 140      56.250  70.210  74.700  0.00  0.00            
ATOM   2213  CG  LEU X 140      55.620  68.520  73.410  0.00  0.00            
ATOM   2214  HG  LEU X 140      56.500  68.190  72.820  0.00  0.00            
ATOM   2215  CD1 LEU X 140      55.670  67.690  74.710  0.00  0.00            
ATOM   2216 HD11 LEU X 140      56.690  67.870  75.090  0.00  0.00            
ATOM   2217 HD12 LEU X 140      55.460  66.610  74.580  0.00  0.00            
ATOM   2218 HD13 LEU X 140      54.960  68.070  75.470  0.00  0.00            
ATOM   2219  CD2 LEU X 140      54.400  68.160  72.510  0.00  0.00            
ATOM   2220 HD21 LEU X 140      54.370  67.070  72.340  0.00  0.00            
ATOM   2221 HD22 LEU X 140      54.610  68.560  71.500  0.00  0.00            
ATOM   2222 HD23 LEU X 140      53.490  68.620  72.960  0.00  0.00            
ATOM   2223  C   LEU X 140      56.160  72.230  72.870  0.00  0.00            
ATOM   2224  O   LEU X 140      55.810  72.710  73.920  0.00  0.00            
ATOM   2225  N   PRO X 141      56.260  72.930  71.720  0.00  0.00            
ATOM   2226  CD  PRO X 141      57.130  72.630  70.560  0.00  0.00            
ATOM   2227  HD1 PRO X 141      56.580  71.830  70.010  0.00  0.00            
ATOM   2228  HD2 PRO X 141      58.190  72.330  70.710  0.00  0.00            
ATOM   2229  CA  PRO X 141      55.690  74.270  71.580  0.00  0.00            
ATOM   2230  HA  PRO X 141      56.330  74.940  72.130  0.00  0.00            
ATOM   2231  CB  PRO X 141      55.890  74.620  70.040  0.00  0.00            
ATOM   2232  HB1 PRO X 141      56.010  75.700  69.790  0.00  0.00            
ATOM   2233  HB2 PRO X 141      54.990  74.330  69.470  0.00  0.00            
ATOM   2234  CG  PRO X 141      57.070  73.790  69.650  0.00  0.00            
ATOM   2235  HG1 PRO X 141      57.000  73.360  68.630  0.00  0.00            
ATOM   2236  HG2 PRO X 141      58.050  74.310  69.760  0.00  0.00            
ATOM   2237  C   PRO X 141      54.250  74.400  72.000  0.00  0.00            
ATOM   2238  O   PRO X 141      53.370  73.870  71.340  0.00  0.00            
ATOM   2239  N   ARG X 142      53.990  75.300  72.960  0.00  0.00            
ATOM   2240  HN  ARG X 142      54.730  75.900  73.270  0.00  0.00            
ATOM   2241  CA  ARG X 142      52.700  75.460  73.580  0.00  0.00            
ATOM   2242  HA  ARG X 142      52.100  74.590  73.360  0.00  0.00            
ATOM   2243  CB  ARG X 142      52.800  75.560  75.130  0.00  0.00            
ATOM   2244  HB1 ARG X 142      51.800  75.730  75.590  0.00  0.00            
ATOM   2245  HB2 ARG X 142      53.380  76.480  75.360  0.00  0.00            
ATOM   2246  CG  ARG X 142      53.510  74.480  75.880  0.00  0.00            
ATOM   2247  HG1 ARG X 142      53.540  74.830  76.930  0.00  0.00            
ATOM   2248  HG2 ARG X 142      54.550  74.440  75.510  0.00  0.00            
ATOM   2249  CD  ARG X 142      52.850  73.080  75.660  0.00  0.00            
ATOM   2250  HD1 ARG X 142      52.640  72.730  74.630  0.00  0.00            
ATOM   2251  HD2 ARG X 142      51.820  73.060  76.090  0.00  0.00            
ATOM   2252  NE  ARG X 142      53.840  72.130  76.240  0.00  0.00            
ATOM   2253  HE  ARG X 142      54.800  72.410  76.250  0.00  0.00            
ATOM   2254  CZ  ARG X 142      53.490  70.970  76.730  0.00  0.00            
ATOM   2255  NH1 ARG X 142      52.310  70.400  76.550  0.00  0.00            
ATOM   2256 HH11 ARG X 142      51.680  70.810  75.890  0.00  0.00            
ATOM   2257 HH12 ARG X 142      52.240  69.450  76.850  0.00  0.00            
ATOM   2258  NH2 ARG X 142      54.390  70.220  77.390  0.00  0.00            
ATOM   2259 HH21 ARG X 142      55.180  70.690  77.770  0.00  0.00            
ATOM   2260 HH22 ARG X 142      54.170  69.330  77.780  0.00  0.00            
ATOM   2261  C   ARG X 142      51.950  76.690  73.020  0.00  0.00            
ATOM   2262  O   ARG X 142      52.500  77.750  72.870  0.00  0.00            
ATOM   2263  N   THR X 143      50.680  76.440  72.570  0.00  0.00            
ATOM   2264  HN  THR X 143      50.380  75.530  72.860  0.00  0.00            
ATOM   2265  CA  THR X 143      49.780  77.360  71.810  0.00  0.00            
ATOM   2266  HA  THR X 143      50.350  78.240  71.530  0.00  0.00            
ATOM   2267  CB  THR X 143      49.300  76.840  70.430  0.00  0.00            
ATOM   2268  HB  THR X 143      48.600  75.980  70.450  0.00  0.00            
ATOM   2269  OG1 THR X 143      50.380  76.330  69.640  0.00  0.00            
ATOM   2270  HG1 THR X 143      50.360  75.440  70.000  0.00  0.00            
ATOM   2271  CG2 THR X 143      48.720  77.970  69.610  0.00  0.00            
ATOM   2272 HG21 THR X 143      47.870  78.490  70.090  0.00  0.00            
ATOM   2273 HG22 THR X 143      48.440  77.520  68.630  0.00  0.00            
ATOM   2274 HG23 THR X 143      49.460  78.720  69.240  0.00  0.00            
ATOM   2275  C   THR X 143      48.680  77.830  72.720  0.00  0.00            
ATOM   2276  O   THR X 143      47.970  77.070  73.370  0.00  0.00            
ATOM   2277  N   GLU X 144      48.510  79.150  72.830  0.00  0.00            
ATOM   2278  HN  GLU X 144      49.100  79.780  72.330  0.00  0.00            
ATOM   2279  CA  GLU X 144      47.580  79.830  73.760  0.00  0.00            
ATOM   2280  HA  GLU X 144      47.510  79.220  74.650  0.00  0.00            
ATOM   2281  CB  GLU X 144      48.210  81.230  74.260  0.00  0.00            
ATOM   2282  HB1 GLU X 144      47.360  81.750  74.730  0.00  0.00            
ATOM   2283  HB2 GLU X 144      48.490  81.770  73.330  0.00  0.00            
ATOM   2284  CG  GLU X 144      49.440  81.020  75.200  0.00  0.00            
ATOM   2285  HG1 GLU X 144      50.230  80.630  74.530  0.00  0.00            
ATOM   2286  HG2 GLU X 144      49.230  80.320  76.040  0.00  0.00            
ATOM   2287  CD  GLU X 144      49.810  82.290  75.950  0.00  0.00            
ATOM   2288  OE1 GLU X 144      50.540  83.120  75.340  0.00  0.00            
ATOM   2289  OE2 GLU X 144      49.220  82.530  76.990  0.00  0.00            
ATOM   2290  C   GLU X 144      46.230  79.910  73.220  0.00  0.00            
ATOM   2291  O   GLU X 144      46.030  79.620  72.050  0.00  0.00            
ATOM   2292  N   ALA X 145      45.190  80.280  73.960  0.00  0.00            
ATOM   2293  HN  ALA X 145      45.350  80.280  74.950  0.00  0.00            
ATOM   2294  CA  ALA X 145      43.820  80.400  73.370  0.00  0.00            
ATOM   2295  HA  ALA X 145      43.560  79.440  72.950  0.00  0.00            
ATOM   2296  CB  ALA X 145      42.910  80.520  74.550  0.00  0.00            
ATOM   2297  HB1 ALA X 145      43.110  79.660  75.230  0.00  0.00            
ATOM   2298  HB2 ALA X 145      41.830  80.400  74.310  0.00  0.00            
ATOM   2299  HB3 ALA X 145      43.070  81.450  75.130  0.00  0.00            
ATOM   2300  C   ALA X 145      43.620  81.580  72.450  0.00  0.00            
ATOM   2301  O   ALA X 145      42.680  81.640  71.650  0.00  0.00            
ATOM   2302  N   ASP X 146      44.450  82.630  72.520  0.00  0.00            
ATOM   2303  HN  ASP X 146      45.030  82.760  73.310  0.00  0.00            
ATOM   2304  CA  ASP X 146      44.530  83.630  71.520  0.00  0.00            
ATOM   2305  HA  ASP X 146      43.590  83.720  71.000  0.00  0.00            
ATOM   2306  CB  ASP X 146      44.740  85.010  72.120  0.00  0.00            
ATOM   2307  HB1 ASP X 146      44.010  85.250  72.920  0.00  0.00            
ATOM   2308  HB2 ASP X 146      44.840  85.770  71.320  0.00  0.00            
ATOM   2309  CG  ASP X 146      46.110  85.110  72.850  0.00  0.00            
ATOM   2310  OD1 ASP X 146      46.700  84.040  73.130  0.00  0.00            
ATOM   2311  OD2 ASP X 146      46.350  86.250  73.320  0.00  0.00            
ATOM   2312  C   ASP X 146      45.400  83.200  70.370  0.00  0.00            
ATOM   2313  O   ASP X 146      45.510  84.000  69.460  0.00  0.00            
ATOM   2314  N   GLY X 147      45.990  81.980  70.330  0.00  0.00            
ATOM   2315  HN  GLY X 147      46.020  81.380  71.130  0.00  0.00            
ATOM   2316  CA  GLY X 147      46.510  81.310  69.190  0.00  0.00            
ATOM   2317  HA1 GLY X 147      45.960  81.570  68.300  0.00  0.00            
ATOM   2318  HA2 GLY X 147      46.410  80.250  69.350  0.00  0.00            
ATOM   2319  C   GLY X 147      47.970  81.610  68.880  0.00  0.00            
ATOM   2320  O   GLY X 147      48.460  81.430  67.790  0.00  0.00            
ATOM   2321  N   LYS X 148      48.660  82.200  69.860  0.00  0.00            
ATOM   2322  HN  LYS X 148      48.130  82.290  70.700  0.00  0.00            
ATOM   2323  CA  LYS X 148      50.010  82.550  69.800  0.00  0.00            
ATOM   2324  HA  LYS X 148      50.350  82.420  68.790  0.00  0.00            
ATOM   2325  CB  LYS X 148      50.180  84.010  70.250  0.00  0.00            
ATOM   2326  HB1 LYS X 148      49.540  84.640  69.590  0.00  0.00            
ATOM   2327  HB2 LYS X 148      51.230  84.350  70.150  0.00  0.00            
ATOM   2328  CG  LYS X 148      49.640  84.320  71.670  0.00  0.00            
ATOM   2329  HG1 LYS X 148      50.330  83.760  72.330  0.00  0.00            
ATOM   2330  HG2 LYS X 148      48.610  83.940  71.830  0.00  0.00            
ATOM   2331  CD  LYS X 148      49.560  85.740  72.140  0.00  0.00            
ATOM   2332  HD1 LYS X 148      48.670  86.290  71.780  0.00  0.00            
ATOM   2333  HD2 LYS X 148      50.400  86.240  71.600  0.00  0.00            
ATOM   2334  CE  LYS X 148      49.600  85.970  73.660  0.00  0.00            
ATOM   2335  HE1 LYS X 148      49.150  86.970  73.820  0.00  0.00            
ATOM   2336  HE2 LYS X 148      50.650  86.040  74.030  0.00  0.00            
ATOM   2337  NZ  LYS X 148      48.870  84.960  74.410  0.00  0.00            
ATOM   2338  HZ1 LYS X 148      48.180  84.630  73.700  0.00  0.00            
ATOM   2339  HZ2 LYS X 148      48.480  85.270  75.320  0.00  0.00            
ATOM   2340  HZ3 LYS X 148      49.480  84.170  74.690  0.00  0.00            
ATOM   2341  C   LYS X 148      50.750  81.510  70.630  0.00  0.00            
ATOM   2342  O   LYS X 148      50.170  80.790  71.430  0.00  0.00            
ATOM   2343  N   SER X 149      52.090  81.390  70.430  0.00  0.00            
ATOM   2344  HN  SER X 149      52.460  81.990  69.730  0.00  0.00            
ATOM   2345  CA  SER X 149      52.740  80.170  70.960  0.00  0.00            
ATOM   2346  HA  SER X 149      52.250  79.880  71.880  0.00  0.00            
ATOM   2347  CB  SER X 149      52.610  79.050  69.840  0.00  0.00            
ATOM   2348  HB1 SER X 149      53.190  79.360  68.940  0.00  0.00            
ATOM   2349  HB2 SER X 149      51.520  78.920  69.630  0.00  0.00            
ATOM   2350  OG  SER X 149      53.170  77.790  70.290  0.00  0.00            
ATOM   2351  HG1 SER X 149      52.880  77.650  71.190  0.00  0.00            
ATOM   2352  C   SER X 149      54.200  80.350  71.270  0.00  0.00            
ATOM   2353  O   SER X 149      54.770  81.310  70.780  0.00  0.00            
ATOM   2354  N   TYR X 150      54.780  79.490  72.090  0.00  0.00            
ATOM   2355  HN  TYR X 150      54.230  78.720  72.400  0.00  0.00            
ATOM   2356  CA  TYR X 150      56.150  79.620  72.530  0.00  0.00            
ATOM   2357  HA  TYR X 150      56.700  80.180  71.800  0.00  0.00            
ATOM   2358  CB  TYR X 150      56.260  80.350  73.950  0.00  0.00            
ATOM   2359  HB1 TYR X 150      55.960  81.410  73.980  0.00  0.00            
ATOM   2360  HB2 TYR X 150      57.350  80.420  74.150  0.00  0.00            
ATOM   2361  CG  TYR X 150      55.600  79.660  75.170  0.00  0.00            
ATOM   2362  CD1 TYR X 150      56.450  79.100  76.050  0.00  0.00            
ATOM   2363  HD1 TYR X 150      57.510  79.150  75.870  0.00  0.00            
ATOM   2364  CE1 TYR X 150      55.890  78.370  77.160  0.00  0.00            
ATOM   2365  HE1 TYR X 150      56.610  77.840  77.770  0.00  0.00            
ATOM   2366  CZ  TYR X 150      54.510  78.280  77.350  0.00  0.00            
ATOM   2367  OH  TYR X 150      53.980  77.430  78.340  0.00  0.00            
ATOM   2368  HH  TYR X 150      54.620  76.810  78.700  0.00  0.00            
ATOM   2369  CD2 TYR X 150      54.220  79.700  75.380  0.00  0.00            
ATOM   2370  HD2 TYR X 150      53.550  80.150  74.670  0.00  0.00            
ATOM   2371  CE2 TYR X 150      53.660  79.000  76.420  0.00  0.00            
ATOM   2372  HE2 TYR X 150      52.580  78.910  76.440  0.00  0.00            
ATOM   2373  C   TYR X 150      56.770  78.300  72.800  0.00  0.00            
ATOM   2374  O   TYR X 150      56.130  77.260  73.040  0.00  0.00            
ATOM   2375  N   VAL X 151      58.080  78.230  72.740  0.00  0.00            
ATOM   2376  HN  VAL X 151      58.600  79.020  72.410  0.00  0.00            
ATOM   2377  CA  VAL X 151      58.750  77.040  73.250  0.00  0.00            
ATOM   2378  HA  VAL X 151      58.060  76.350  73.730  0.00  0.00            
ATOM   2379  CB  VAL X 151      59.520  76.340  72.120  0.00  0.00            
ATOM   2380  HB  VAL X 151      58.840  76.140  71.260  0.00  0.00            
ATOM   2381  CG1 VAL X 151      60.590  77.260  71.530  0.00  0.00            
ATOM   2382 HG11 VAL X 151      60.120  78.200  71.180  0.00  0.00            
ATOM   2383 HG12 VAL X 151      60.920  76.740  70.600  0.00  0.00            
ATOM   2384 HG13 VAL X 151      61.460  77.470  72.190  0.00  0.00            
ATOM   2385  CG2 VAL X 151      60.060  74.950  72.660  0.00  0.00            
ATOM   2386 HG21 VAL X 151      59.280  74.310  73.130  0.00  0.00            
ATOM   2387 HG22 VAL X 151      60.820  75.120  73.460  0.00  0.00            
ATOM   2388 HG23 VAL X 151      60.490  74.420  71.780  0.00  0.00            
ATOM   2389  C   VAL X 151      59.700  77.490  74.360  0.00  0.00            
ATOM   2390  O   VAL X 151      60.470  78.390  74.130  0.00  0.00            
ATOM   2391  N   LYS X 152      59.520  76.890  75.580  0.00  0.00            
ATOM   2392  HN  LYS X 152      58.830  76.190  75.720  0.00  0.00            
ATOM   2393  CA  LYS X 152      60.380  77.020  76.720  0.00  0.00            
ATOM   2394  HA  LYS X 152      61.020  77.870  76.580  0.00  0.00            
ATOM   2395  CB  LYS X 152      59.630  77.090  78.000  0.00  0.00            
ATOM   2396  HB1 LYS X 152      59.050  76.180  78.260  0.00  0.00            
ATOM   2397  HB2 LYS X 152      58.840  77.860  77.900  0.00  0.00            
ATOM   2398  CG  LYS X 152      60.450  77.380  79.270  0.00  0.00            
ATOM   2399  HG1 LYS X 152      60.940  78.380  79.280  0.00  0.00            
ATOM   2400  HG2 LYS X 152      61.260  76.620  79.290  0.00  0.00            
ATOM   2401  CD  LYS X 152      59.690  77.230  80.670  0.00  0.00            
ATOM   2402  HD1 LYS X 152      59.310  76.200  80.810  0.00  0.00            
ATOM   2403  HD2 LYS X 152      58.820  77.920  80.760  0.00  0.00            
ATOM   2404  CE  LYS X 152      60.690  77.480  81.740  0.00  0.00            
ATOM   2405  HE1 LYS X 152      60.880  78.560  81.900  0.00  0.00            
ATOM   2406  HE2 LYS X 152      61.610  76.910  81.470  0.00  0.00            
ATOM   2407  NZ  LYS X 152      60.170  76.910  83.110  0.00  0.00            
ATOM   2408  HZ1 LYS X 152      60.930  77.070  83.790  0.00  0.00            
ATOM   2409  HZ2 LYS X 152      59.970  75.920  82.880  0.00  0.00            
ATOM   2410  HZ3 LYS X 152      59.240  77.340  83.290  0.00  0.00            
ATOM   2411  C   LYS X 152      61.150  75.700  76.740  0.00  0.00            
ATOM   2412  O   LYS X 152      60.550  74.620  76.570  0.00  0.00            
ATOM   2413  N   TYR X 153      62.380  75.750  77.130  0.00  0.00            
ATOM   2414  HN  TYR X 153      62.930  76.570  77.240  0.00  0.00            
ATOM   2415  CA  TYR X 153      63.040  74.520  77.510  0.00  0.00            
ATOM   2416  HA  TYR X 153      62.330  73.990  78.140  0.00  0.00            
ATOM   2417  CB  TYR X 153      63.520  73.630  76.320  0.00  0.00            
ATOM   2418  HB1 TYR X 153      62.620  73.190  75.820  0.00  0.00            
ATOM   2419  HB2 TYR X 153      64.140  72.750  76.590  0.00  0.00            
ATOM   2420  CG  TYR X 153      64.270  74.300  75.180  0.00  0.00            
ATOM   2421  CD1 TYR X 153      65.530  74.960  75.410  0.00  0.00            
ATOM   2422  HD1 TYR X 153      65.970  74.840  76.380  0.00  0.00            
ATOM   2423  CE1 TYR X 153      66.320  75.540  74.330  0.00  0.00            
ATOM   2424  HE1 TYR X 153      67.310  75.910  74.560  0.00  0.00            
ATOM   2425  CZ  TYR X 153      65.750  75.570  73.110  0.00  0.00            
ATOM   2426  OH  TYR X 153      66.490  76.100  72.000  0.00  0.00            
ATOM   2427  HH  TYR X 153      67.050  76.780  72.380  0.00  0.00            
ATOM   2428  CD2 TYR X 153      63.800  74.220  73.810  0.00  0.00            
ATOM   2429  HD2 TYR X 153      62.870  73.760  73.510  0.00  0.00            
ATOM   2430  CE2 TYR X 153      64.530  74.930  72.810  0.00  0.00            
ATOM   2431  HE2 TYR X 153      64.070  74.940  71.830  0.00  0.00            
ATOM   2432  C   TYR X 153      64.210  74.700  78.470  0.00  0.00            
ATOM   2433  O   TYR X 153      64.790  75.790  78.650  0.00  0.00            
ATOM   2434  N   GLN X 154      64.570  73.710  79.260  0.00  0.00            
ATOM   2435  HN  GLN X 154      64.100  72.830  79.220  0.00  0.00            
ATOM   2436  CA  GLN X 154      65.670  73.710  80.250  0.00  0.00            
ATOM   2437  HA  GLN X 154      65.640  74.600  80.850  0.00  0.00            
ATOM   2438  CB  GLN X 154      65.490  72.580  81.300  0.00  0.00            
ATOM   2439  HB1 GLN X 154      66.280  72.610  82.090  0.00  0.00            
ATOM   2440  HB2 GLN X 154      65.660  71.590  80.820  0.00  0.00            
ATOM   2441  CG  GLN X 154      64.190  72.600  82.140  0.00  0.00            
ATOM   2442  HG1 GLN X 154      64.060  71.900  82.990  0.00  0.00            
ATOM   2443  HG2 GLN X 154      63.330  72.290  81.510  0.00  0.00            
ATOM   2444  CD  GLN X 154      63.820  74.050  82.570  0.00  0.00            
ATOM   2445  OE1 GLN X 154      63.110  74.760  81.880  0.00  0.00            
ATOM   2446  NE2 GLN X 154      64.220  74.450  83.800  0.00  0.00            
ATOM   2447 HE21 GLN X 154      65.050  73.960  84.040  0.00  0.00            
ATOM   2448 HE22 GLN X 154      63.920  75.270  84.300  0.00  0.00            
ATOM   2449  C   GLN X 154      67.000  73.680  79.460  0.00  0.00            
ATOM   2450  O   GLN X 154      67.070  73.160  78.340  0.00  0.00            
ATOM   2451  N   VAL X 155      68.060  74.170  80.070  0.00  0.00            
ATOM   2452  HN  VAL X 155      68.070  74.390  81.050  0.00  0.00            
ATOM   2453  CA  VAL X 155      69.450  73.970  79.530  0.00  0.00            
ATOM   2454  HA  VAL X 155      69.380  73.200  78.780  0.00  0.00            
ATOM   2455  CB  VAL X 155      70.130  75.190  78.860  0.00  0.00            
ATOM   2456  HB  VAL X 155      71.100  74.890  78.410  0.00  0.00            
ATOM   2457  CG1 VAL X 155      69.390  75.620  77.600  0.00  0.00            
ATOM   2458 HG11 VAL X 155      69.570  75.000  76.690  0.00  0.00            
ATOM   2459 HG12 VAL X 155      69.730  76.620  77.240  0.00  0.00            
ATOM   2460 HG13 VAL X 155      68.310  75.620  77.860  0.00  0.00            
ATOM   2461  CG2 VAL X 155      70.160  76.390  79.820  0.00  0.00            
ATOM   2462 HG21 VAL X 155      70.460  77.300  79.260  0.00  0.00            
ATOM   2463 HG22 VAL X 155      70.850  76.300  80.690  0.00  0.00            
ATOM   2464 HG23 VAL X 155      69.180  76.640  80.280  0.00  0.00            
ATOM   2465  C   VAL X 155      70.280  73.380  80.610  0.00  0.00            
ATOM   2466  O   VAL X 155      69.810  73.300  81.750  0.00  0.00            
ATOM   2467  N   ILE X 156      71.500  72.890  80.310  0.00  0.00            
ATOM   2468  HN  ILE X 156      71.900  72.640  79.430  0.00  0.00            
ATOM   2469  CA  ILE X 156      72.450  72.500  81.380  0.00  0.00            
ATOM   2470  HA  ILE X 156      72.300  73.130  82.250  0.00  0.00            
ATOM   2471  CB  ILE X 156      72.350  71.010  81.660  0.00  0.00            
ATOM   2472  HB  ILE X 156      71.360  70.720  82.070  0.00  0.00            
ATOM   2473  CG2 ILE X 156      72.360  70.110  80.340  0.00  0.00            
ATOM   2474 HG21 ILE X 156      71.660  70.580  79.620  0.00  0.00            
ATOM   2475 HG22 ILE X 156      72.160  69.030  80.530  0.00  0.00            
ATOM   2476 HG23 ILE X 156      73.360  70.080  79.850  0.00  0.00            
ATOM   2477  CG1 ILE X 156      73.350  70.430  82.800  0.00  0.00            
ATOM   2478 HG11 ILE X 156      72.790  69.570  83.230  0.00  0.00            
ATOM   2479 HG12 ILE X 156      73.550  71.180  83.600  0.00  0.00            
ATOM   2480  CD  ILE X 156      74.570  69.730  82.260  0.00  0.00            
ATOM   2481  HD1 ILE X 156      75.350  69.420  82.990  0.00  0.00            
ATOM   2482  HD2 ILE X 156      75.010  70.490  81.580  0.00  0.00            
ATOM   2483  HD3 ILE X 156      74.390  68.820  81.650  0.00  0.00            
ATOM   2484  C   ILE X 156      73.780  72.710  80.840  0.00  0.00            
ATOM   2485  O   ILE X 156      73.930  72.710  79.640  0.00  0.00            
ATOM   2486  N   GLY X 157      74.870  72.950  81.660  0.00  0.00            
ATOM   2487  HN  GLY X 157      74.720  73.090  82.640  0.00  0.00            
ATOM   2488  CA  GLY X 157      76.260  73.130  81.260  0.00  0.00            
ATOM   2489  HA1 GLY X 157      76.410  72.420  80.460  0.00  0.00            
ATOM   2490  HA2 GLY X 157      76.830  72.860  82.130  0.00  0.00            
ATOM   2491  C   GLY X 157      76.660  74.350  80.720  0.00  0.00            
ATOM   2492  O   GLY X 157      75.830  75.230  80.460  0.00  0.00            
ATOM   2493  N   LYS X 158      77.960  74.500  80.390  0.00  0.00            
ATOM   2494  HN  LYS X 158      78.620  73.770  80.530  0.00  0.00            
ATOM   2495  CA  LYS X 158      78.500  75.830  80.020  0.00  0.00            
ATOM   2496  HA  LYS X 158      77.890  76.570  80.510  0.00  0.00            
ATOM   2497  CB  LYS X 158      80.050  75.960  80.270  0.00  0.00            
ATOM   2498  HB1 LYS X 158      80.090  75.920  81.370  0.00  0.00            
ATOM   2499  HB2 LYS X 158      80.300  76.990  79.940  0.00  0.00            
ATOM   2500  CG  LYS X 158      80.990  74.900  79.620  0.00  0.00            
ATOM   2501  HG1 LYS X 158      80.990  74.880  78.510  0.00  0.00            
ATOM   2502  HG2 LYS X 158      80.720  73.870  79.920  0.00  0.00            
ATOM   2503  CD  LYS X 158      82.520  74.950  80.030  0.00  0.00            
ATOM   2504  HD1 LYS X 158      82.880  75.820  79.460  0.00  0.00            
ATOM   2505  HD2 LYS X 158      82.970  73.940  79.910  0.00  0.00            
ATOM   2506  CE  LYS X 158      82.880  75.260  81.510  0.00  0.00            
ATOM   2507  HE1 LYS X 158      82.760  74.390  82.190  0.00  0.00            
ATOM   2508  HE2 LYS X 158      82.240  76.070  81.930  0.00  0.00            
ATOM   2509  NZ  LYS X 158      84.270  75.720  81.680  0.00  0.00            
ATOM   2510  HZ1 LYS X 158      84.340  76.650  81.210  0.00  0.00            
ATOM   2511  HZ2 LYS X 158      84.980  75.040  81.340  0.00  0.00            
ATOM   2512  HZ3 LYS X 158      84.540  75.830  82.680  0.00  0.00            
ATOM   2513  C   LYS X 158      78.310  76.080  78.550  0.00  0.00            
ATOM   2514  O   LYS X 158      78.610  77.120  77.990  0.00  0.00            
ATOM   2515  N   ASN X 159      77.880  75.030  77.850  0.00  0.00            
ATOM   2516  HN  ASN X 159      77.970  74.150  78.310  0.00  0.00            
ATOM   2517  CA  ASN X 159      77.540  75.090  76.400  0.00  0.00            
ATOM   2518  HA  ASN X 159      78.110  75.860  75.900  0.00  0.00            
ATOM   2519  CB  ASN X 159      77.860  73.730  75.660  0.00  0.00            
ATOM   2520  HB1 ASN X 159      77.560  73.780  74.590  0.00  0.00            
ATOM   2521  HB2 ASN X 159      77.440  72.880  76.230  0.00  0.00            
ATOM   2522  CG  ASN X 159      79.350  73.530  75.610  0.00  0.00            
ATOM   2523  OD1 ASN X 159      80.110  74.150  74.890  0.00  0.00            
ATOM   2524  ND2 ASN X 159      79.840  72.570  76.500  0.00  0.00            
ATOM   2525 HD21 ASN X 159      80.690  72.140  76.200  0.00  0.00            
ATOM   2526 HD22 ASN X 159      79.290  72.200  77.260  0.00  0.00            
ATOM   2527  C   ASN X 159      76.070  75.320  76.200  0.00  0.00            
ATOM   2528  O   ASN X 159      75.600  75.440  75.020  0.00  0.00            
ATOM   2529  N   HSD X 160      75.370  75.340  77.360  0.00  0.00            
ATOM   2530  HN  HSD X 160      75.910  75.310  78.200  0.00  0.00            
ATOM   2531  CA  HSD X 160      73.920  75.410  77.570  0.00  0.00            
ATOM   2532  HA  HSD X 160      73.610  75.110  78.570  0.00  0.00            
ATOM   2533  CB  HSD X 160      73.440  76.860  77.430  0.00  0.00            
ATOM   2534  HB1 HSD X 160      72.370  76.920  77.730  0.00  0.00            
ATOM   2535  HB2 HSD X 160      73.640  77.220  76.400  0.00  0.00            
ATOM   2536  ND1 HSD X 160      74.210  77.750  79.660  0.00  0.00            
ATOM   2537  HD1 HSD X 160      73.770  76.990  80.140  0.00  0.00            
ATOM   2538  CG  HSD X 160      74.150  77.880  78.330  0.00  0.00            
ATOM   2539  CE1 HSD X 160      75.000  78.690  80.190  0.00  0.00            
ATOM   2540  HE1 HSD X 160      75.270  78.780  81.240  0.00  0.00            
ATOM   2541  NE2 HSD X 160      75.490  79.490  79.190  0.00  0.00            
ATOM   2542  CD2 HSD X 160      74.930  78.990  78.070  0.00  0.00            
ATOM   2543  HD2 HSD X 160      75.240  79.250  77.060  0.00  0.00            
ATOM   2544  C   HSD X 160      73.130  74.450  76.620  0.00  0.00            
ATOM   2545  O   HSD X 160      72.350  74.930  75.810  0.00  0.00            
ATOM   2546  N   VAL X 161      73.220  73.080  76.810  0.00  0.00            
ATOM   2547  HN  VAL X 161      73.700  72.770  77.620  0.00  0.00            
ATOM   2548  CA  VAL X 161      72.680  72.080  75.950  0.00  0.00            
ATOM   2549  HA  VAL X 161      72.870  72.360  74.930  0.00  0.00            
ATOM   2550  CB  VAL X 161      73.250  70.690  76.180  0.00  0.00            
ATOM   2551  HB  VAL X 161      73.220  70.540  77.290  0.00  0.00            
ATOM   2552  CG1 VAL X 161      72.490  69.500  75.460  0.00  0.00            
ATOM   2553 HG11 VAL X 161      73.090  68.580  75.580  0.00  0.00            
ATOM   2554 HG12 VAL X 161      72.330  69.710  74.380  0.00  0.00            
ATOM   2555 HG13 VAL X 161      71.510  69.300  75.950  0.00  0.00            
ATOM   2556  CG2 VAL X 161      74.680  70.660  75.710  0.00  0.00            
ATOM   2557 HG21 VAL X 161      75.070  69.640  75.880  0.00  0.00            
ATOM   2558 HG22 VAL X 161      75.320  71.300  76.350  0.00  0.00            
ATOM   2559 HG23 VAL X 161      74.970  70.910  74.660  0.00  0.00            
ATOM   2560  C   VAL X 161      71.150  72.110  76.210  0.00  0.00            
ATOM   2561  O   VAL X 161      70.640  71.990  77.380  0.00  0.00            
ATOM   2562  N   ALA X 162      70.270  72.250  75.200  0.00  0.00            
ATOM   2563  HN  ALA X 162      70.590  72.600  74.330  0.00  0.00            
ATOM   2564  CA  ALA X 162      68.840  72.080  75.340  0.00  0.00            
ATOM   2565  HA  ALA X 162      68.530  72.840  76.050  0.00  0.00            
ATOM   2566  CB  ALA X 162      68.040  72.460  74.080  0.00  0.00            
ATOM   2567  HB1 ALA X 162      68.100  71.620  73.360  0.00  0.00            
ATOM   2568  HB2 ALA X 162      68.480  73.310  73.520  0.00  0.00            
ATOM   2569  HB3 ALA X 162      66.980  72.670  74.300  0.00  0.00            
ATOM   2570  C   ALA X 162      68.340  70.670  75.790  0.00  0.00            
ATOM   2571  O   ALA X 162      68.820  69.620  75.420  0.00  0.00            
ATOM   2572  N   VAL X 163      67.350  70.770  76.690  0.00  0.00            
ATOM   2573  HN  VAL X 163      67.190  71.660  77.130  0.00  0.00            
ATOM   2574  CA  VAL X 163      66.610  69.630  77.280  0.00  0.00            
ATOM   2575  HA  VAL X 163      67.210  68.730  77.180  0.00  0.00            
ATOM   2576  CB  VAL X 163      66.380  69.940  78.790  0.00  0.00            
ATOM   2577  HB  VAL X 163      65.720  70.840  78.830  0.00  0.00            
ATOM   2578  CG1 VAL X 163      65.640  68.760  79.410  0.00  0.00            
ATOM   2579 HG11 VAL X 163      66.310  67.890  79.540  0.00  0.00            
ATOM   2580 HG12 VAL X 163      64.720  68.450  78.870  0.00  0.00            
ATOM   2581 HG13 VAL X 163      65.430  68.930  80.490  0.00  0.00            
ATOM   2582  CG2 VAL X 163      67.730  70.180  79.530  0.00  0.00            
ATOM   2583 HG21 VAL X 163      67.630  70.230  80.640  0.00  0.00            
ATOM   2584 HG22 VAL X 163      68.270  71.060  79.120  0.00  0.00            
ATOM   2585 HG23 VAL X 163      68.430  69.400  79.160  0.00  0.00            
ATOM   2586  C   VAL X 163      65.260  69.480  76.670  0.00  0.00            
ATOM   2587  O   VAL X 163      64.330  70.250  76.830  0.00  0.00            
ATOM   2588  N   PRO X 164      65.110  68.350  75.860  0.00  0.00            
ATOM   2589  CD  PRO X 164      66.110  67.300  75.550  0.00  0.00            
ATOM   2590  HD1 PRO X 164      66.130  66.660  76.460  0.00  0.00            
ATOM   2591  HD2 PRO X 164      67.090  67.810  75.450  0.00  0.00            
ATOM   2592  CA  PRO X 164      63.730  67.780  75.510  0.00  0.00            
ATOM   2593  HA  PRO X 164      63.280  68.560  74.910  0.00  0.00            
ATOM   2594  CB  PRO X 164      64.030  66.500  74.670  0.00  0.00            
ATOM   2595  HB1 PRO X 164      63.410  66.500  73.750  0.00  0.00            
ATOM   2596  HB2 PRO X 164      63.980  65.610  75.330  0.00  0.00            
ATOM   2597  CG  PRO X 164      65.560  66.700  74.300  0.00  0.00            
ATOM   2598  HG1 PRO X 164      65.900  65.680  74.020  0.00  0.00            
ATOM   2599  HG2 PRO X 164      65.640  67.420  73.460  0.00  0.00            
ATOM   2600  C   PRO X 164      62.770  67.450  76.730  0.00  0.00            
ATOM   2601  O   PRO X 164      63.280  66.860  77.730  0.00  0.00            
ATOM   2602  N   THR X 165      61.450  67.730  76.710  0.00  0.00            
ATOM   2603  HN  THR X 165      61.140  68.190  75.890  0.00  0.00            
ATOM   2604  CA  THR X 165      60.530  67.380  77.810  0.00  0.00            
ATOM   2605  HA  THR X 165      61.090  67.500  78.730  0.00  0.00            
ATOM   2606  CB  THR X 165      59.310  68.300  77.940  0.00  0.00            
ATOM   2607  HB  THR X 165      59.590  69.180  78.550  0.00  0.00            
ATOM   2608  OG1 THR X 165      58.230  67.720  78.670  0.00  0.00            
ATOM   2609  HG1 THR X 165      58.660  67.220  79.370  0.00  0.00            
ATOM   2610  CG2 THR X 165      58.710  68.680  76.580  0.00  0.00            
ATOM   2611 HG21 THR X 165      59.310  69.490  76.130  0.00  0.00            
ATOM   2612 HG22 THR X 165      57.730  69.180  76.730  0.00  0.00            
ATOM   2613 HG23 THR X 165      58.480  67.820  75.910  0.00  0.00            
ATOM   2614  C   THR X 165      60.150  65.930  77.610  0.00  0.00            
ATOM   2615  O   THR X 165      59.780  65.150  78.510  0.00  0.00            
ATOM   2616  N   HSD X 166      60.130  65.400  76.340  0.00  0.00            
ATOM   2617  HN  HSD X 166      60.460  66.030  75.640  0.00  0.00            
ATOM   2618  CA  HSD X 166      59.590  64.060  75.980  0.00  0.00            
ATOM   2619  HA  HSD X 166      59.780  63.400  76.820  0.00  0.00            
ATOM   2620  CB  HSD X 166      58.050  64.190  75.620  0.00  0.00            
ATOM   2621  HB1 HSD X 166      57.750  63.310  75.010  0.00  0.00            
ATOM   2622  HB2 HSD X 166      57.930  65.070  74.950  0.00  0.00            
ATOM   2623  ND1 HSD X 166      56.740  63.230  77.610  0.00  0.00            
ATOM   2624  HD1 HSD X 166      56.990  62.270  77.480  0.00  0.00            
ATOM   2625  CG  HSD X 166      57.120  64.300  76.820  0.00  0.00            
ATOM   2626  CE1 HSD X 166      55.840  63.690  78.440  0.00  0.00            
ATOM   2627  HE1 HSD X 166      55.530  63.150  79.320  0.00  0.00            
ATOM   2628  NE2 HSD X 166      55.480  64.900  78.190  0.00  0.00            
ATOM   2629  CD2 HSD X 166      56.290  65.300  77.150  0.00  0.00            
ATOM   2630  HD2 HSD X 166      56.090  66.320  76.870  0.00  0.00            
ATOM   2631  C   HSD X 166      60.440  63.630  74.810  0.00  0.00            
ATOM   2632  O   HSD X 166      61.330  64.420  74.390  0.00  0.00            
ATOM   2633  N   PHE X 167      60.200  62.480  74.150  0.00  0.00            
ATOM   2634  HN  PHE X 167      59.580  61.850  74.620  0.00  0.00            
ATOM   2635  CA  PHE X 167      60.780  62.010  72.950  0.00  0.00            
ATOM   2636  HA  PHE X 167      61.040  62.850  72.330  0.00  0.00            
ATOM   2637  CB  PHE X 167      61.990  61.010  73.050  0.00  0.00            
ATOM   2638  HB1 PHE X 167      62.370  60.670  72.060  0.00  0.00            
ATOM   2639  HB2 PHE X 167      61.830  60.150  73.740  0.00  0.00            
ATOM   2640  CG  PHE X 167      63.070  61.830  73.640  0.00  0.00            
ATOM   2641  CD1 PHE X 167      64.000  62.410  72.760  0.00  0.00            
ATOM   2642  HD1 PHE X 167      63.840  62.200  71.720  0.00  0.00            
ATOM   2643  CE1 PHE X 167      65.210  63.000  73.240  0.00  0.00            
ATOM   2644  HE1 PHE X 167      65.920  63.450  72.560  0.00  0.00            
ATOM   2645  CZ  PHE X 167      65.510  63.000  74.600  0.00  0.00            
ATOM   2646  HZ  PHE X 167      66.480  63.310  74.950  0.00  0.00            
ATOM   2647  CD2 PHE X 167      63.490  61.690  74.950  0.00  0.00            
ATOM   2648  HD2 PHE X 167      62.780  61.190  75.580  0.00  0.00            
ATOM   2649  CE2 PHE X 167      64.680  62.230  75.420  0.00  0.00            
ATOM   2650  HE2 PHE X 167      65.040  62.080  76.430  0.00  0.00            
ATOM   2651  C   PHE X 167      59.660  61.380  72.100  0.00  0.00            
ATOM   2652  O   PHE X 167      58.690  60.830  72.660  0.00  0.00            
ATOM   2653  N   PHE X 168      59.780  61.320  70.790  0.00  0.00            
ATOM   2654  HN  PHE X 168      60.610  61.520  70.260  0.00  0.00            
ATOM   2655  CA  PHE X 168      58.750  60.880  69.980  0.00  0.00            
ATOM   2656  HA  PHE X 168      57.820  60.610  70.460  0.00  0.00            
ATOM   2657  CB  PHE X 168      58.280  61.900  68.910  0.00  0.00            
ATOM   2658  HB1 PHE X 168      59.120  62.050  68.200  0.00  0.00            
ATOM   2659  HB2 PHE X 168      58.030  62.860  69.420  0.00  0.00            
ATOM   2660  CG  PHE X 168      57.100  61.510  68.000  0.00  0.00            
ATOM   2661  CD1 PHE X 168      57.090  61.820  66.660  0.00  0.00            
ATOM   2662  HD1 PHE X 168      57.930  62.210  66.100  0.00  0.00            
ATOM   2663  CE1 PHE X 168      55.900  61.680  65.840  0.00  0.00            
ATOM   2664  HE1 PHE X 168      55.980  61.770  64.760  0.00  0.00            
ATOM   2665  CZ  PHE X 168      54.710  61.320  66.460  0.00  0.00            
ATOM   2666  HZ  PHE X 168      53.750  61.240  65.980  0.00  0.00            
ATOM   2667  CD2 PHE X 168      55.960  61.020  68.560  0.00  0.00            
ATOM   2668  HD2 PHE X 168      56.010  60.990  69.640  0.00  0.00            
ATOM   2669  CE2 PHE X 168      54.730  60.980  67.870  0.00  0.00            
ATOM   2670  HE2 PHE X 168      53.850  60.580  68.350  0.00  0.00            
ATOM   2671  C   PHE X 168      59.280  59.650  69.340  0.00  0.00            
ATOM   2672  O   PHE X 168      60.380  59.610  68.880  0.00  0.00            
ATOM   2673  N   LYS X 169      58.530  58.570  69.290  0.00  0.00            
ATOM   2674  HN  LYS X 169      57.680  58.590  69.810  0.00  0.00            
ATOM   2675  CA  LYS X 169      58.810  57.260  68.800  0.00  0.00            
ATOM   2676  HA  LYS X 169      59.750  57.240  68.270  0.00  0.00            
ATOM   2677  CB  LYS X 169      58.740  56.190  70.030  0.00  0.00            
ATOM   2678  HB1 LYS X 169      58.740  55.200  69.520  0.00  0.00            
ATOM   2679  HB2 LYS X 169      57.760  56.260  70.540  0.00  0.00            
ATOM   2680  CG  LYS X 169      59.850  56.310  71.070  0.00  0.00            
ATOM   2681  HG1 LYS X 169      59.520  55.710  71.940  0.00  0.00            
ATOM   2682  HG2 LYS X 169      59.830  57.400  71.290  0.00  0.00            
ATOM   2683  CD  LYS X 169      61.260  55.990  70.600  0.00  0.00            
ATOM   2684  HD1 LYS X 169      61.510  56.870  69.970  0.00  0.00            
ATOM   2685  HD2 LYS X 169      61.280  55.080  69.960  0.00  0.00            
ATOM   2686  CE  LYS X 169      62.380  55.980  71.620  0.00  0.00            
ATOM   2687  HE1 LYS X 169      62.070  55.290  72.440  0.00  0.00            
ATOM   2688  HE2 LYS X 169      62.560  56.940  72.140  0.00  0.00            
ATOM   2689  NZ  LYS X 169      63.740  55.420  71.180  0.00  0.00            
ATOM   2690  HZ1 LYS X 169      63.510  54.420  71.030  0.00  0.00            
ATOM   2691  HZ2 LYS X 169      64.390  55.560  71.980  0.00  0.00            
ATOM   2692  HZ3 LYS X 169      63.960  55.900  70.290  0.00  0.00            
ATOM   2693  C   LYS X 169      57.790  56.930  67.700  0.00  0.00            
ATOM   2694  O   LYS X 169      56.630  57.220  67.900  0.00  0.00            
ATOM   2695  N   VAL X 170      58.290  56.340  66.630  0.00  0.00            
ATOM   2696  HN  VAL X 170      59.260  56.190  66.450  0.00  0.00            
ATOM   2697  CA  VAL X 170      57.530  55.920  65.470  0.00  0.00            
ATOM   2698  HA  VAL X 170      56.530  55.760  65.850  0.00  0.00            
ATOM   2699  CB  VAL X 170      57.480  56.910  64.200  0.00  0.00            
ATOM   2700  HB  VAL X 170      58.510  56.990  63.790  0.00  0.00            
ATOM   2701  CG1 VAL X 170      56.630  56.240  63.130  0.00  0.00            
ATOM   2702 HG11 VAL X 170      56.370  56.960  62.330  0.00  0.00            
ATOM   2703 HG12 VAL X 170      55.670  55.940  63.620  0.00  0.00            
ATOM   2704 HG13 VAL X 170      57.170  55.400  62.640  0.00  0.00            
ATOM   2705  CG2 VAL X 170      57.020  58.380  64.660  0.00  0.00            
ATOM   2706 HG21 VAL X 170      55.980  58.340  65.050  0.00  0.00            
ATOM   2707 HG22 VAL X 170      57.070  59.150  63.860  0.00  0.00            
ATOM   2708 HG23 VAL X 170      57.640  58.690  65.530  0.00  0.00            
ATOM   2709  C   VAL X 170      58.180  54.650  65.130  0.00  0.00            
ATOM   2710  O   VAL X 170      59.410  54.550  65.000  0.00  0.00            
ATOM   2711  N   LEU X 171      57.330  53.670  65.030  0.00  0.00            
ATOM   2712  HN  LEU X 171      56.350  53.870  65.130  0.00  0.00            
ATOM   2713  CA  LEU X 171      57.660  52.260  64.950  0.00  0.00            
ATOM   2714  HA  LEU X 171      58.690  52.050  64.710  0.00  0.00            
ATOM   2715  CB  LEU X 171      57.180  51.460  66.190  0.00  0.00            
ATOM   2716  HB1 LEU X 171      56.100  51.690  66.350  0.00  0.00            
ATOM   2717  HB2 LEU X 171      57.710  51.820  67.090  0.00  0.00            
ATOM   2718  CG  LEU X 171      57.330  49.860  66.140  0.00  0.00            
ATOM   2719  HG  LEU X 171      56.670  49.550  65.290  0.00  0.00            
ATOM   2720  CD1 LEU X 171      58.740  49.420  65.910  0.00  0.00            
ATOM   2721 HD11 LEU X 171      58.960  48.360  66.180  0.00  0.00            
ATOM   2722 HD12 LEU X 171      59.430  50.110  66.430  0.00  0.00            
ATOM   2723 HD13 LEU X 171      59.090  49.480  64.860  0.00  0.00            
ATOM   2724  CD2 LEU X 171      56.790  49.180  67.390  0.00  0.00            
ATOM   2725 HD21 LEU X 171      57.370  49.500  68.280  0.00  0.00            
ATOM   2726 HD22 LEU X 171      56.650  48.080  67.310  0.00  0.00            
ATOM   2727 HD23 LEU X 171      55.740  49.490  67.560  0.00  0.00            
ATOM   2728  C   LEU X 171      56.880  51.750  63.740  0.00  0.00            
ATOM   2729  O   LEU X 171      55.690  51.750  63.800  0.00  0.00            
ATOM   2730  N   ILE X 172      57.560  51.440  62.610  0.00  0.00            
ATOM   2731  HN  ILE X 172      58.550  51.290  62.620  0.00  0.00            
ATOM   2732  CA  ILE X 172      57.070  51.090  61.330  0.00  0.00            
ATOM   2733  HA  ILE X 172      55.990  51.160  61.290  0.00  0.00            
ATOM   2734  CB  ILE X 172      57.580  52.000  60.230  0.00  0.00            
ATOM   2735  HB  ILE X 172      58.670  51.810  60.200  0.00  0.00            
ATOM   2736  CG2 ILE X 172      56.960  51.710  58.880  0.00  0.00            
ATOM   2737 HG21 ILE X 172      57.260  52.510  58.170  0.00  0.00            
ATOM   2738 HG22 ILE X 172      55.880  51.460  58.910  0.00  0.00            
ATOM   2739 HG23 ILE X 172      57.400  50.780  58.480  0.00  0.00            
ATOM   2740  CG1 ILE X 172      57.380  53.450  60.690  0.00  0.00            
ATOM   2741 HG11 ILE X 172      57.930  53.610  61.640  0.00  0.00            
ATOM   2742 HG12 ILE X 172      56.290  53.650  60.740  0.00  0.00            
ATOM   2743  CD  ILE X 172      57.730  54.580  59.720  0.00  0.00            
ATOM   2744  HD1 ILE X 172      58.790  54.360  59.450  0.00  0.00            
ATOM   2745  HD2 ILE X 172      57.660  55.610  60.130  0.00  0.00            
ATOM   2746  HD3 ILE X 172      57.150  54.560  58.770  0.00  0.00            
ATOM   2747  C   ILE X 172      57.380  49.640  61.090  0.00  0.00            
ATOM   2748  O   ILE X 172      58.550  49.260  61.100  0.00  0.00            
ATOM   2749  N   LEU X 173      56.390  48.800  60.790  0.00  0.00            
ATOM   2750  HN  LEU X 173      55.480  49.190  60.800  0.00  0.00            
ATOM   2751  CA  LEU X 173      56.480  47.350  60.630  0.00  0.00            
ATOM   2752  HA  LEU X 173      57.470  47.040  60.920  0.00  0.00            
ATOM   2753  CB  LEU X 173      55.540  46.710  61.750  0.00  0.00            
ATOM   2754  HB1 LEU X 173      55.810  45.630  61.820  0.00  0.00            
ATOM   2755  HB2 LEU X 173      54.470  46.710  61.470  0.00  0.00            
ATOM   2756  CG  LEU X 173      55.560  47.290  63.230  0.00  0.00            
ATOM   2757  HG  LEU X 173      55.540  48.400  63.200  0.00  0.00            
ATOM   2758  CD1 LEU X 173      54.240  46.890  63.940  0.00  0.00            
ATOM   2759 HD11 LEU X 173      54.030  45.800  63.790  0.00  0.00            
ATOM   2760 HD12 LEU X 173      53.320  47.360  63.530  0.00  0.00            
ATOM   2761 HD13 LEU X 173      54.250  47.120  65.020  0.00  0.00            
ATOM   2762  CD2 LEU X 173      56.790  46.950  64.050  0.00  0.00            
ATOM   2763 HD21 LEU X 173      56.860  45.840  64.110  0.00  0.00            
ATOM   2764 HD22 LEU X 173      56.720  47.300  65.100  0.00  0.00            
ATOM   2765 HD23 LEU X 173      57.750  47.370  63.690  0.00  0.00            
ATOM   2766  C   LEU X 173      56.080  47.020  59.200  0.00  0.00            
ATOM   2767  O   LEU X 173      54.980  47.340  58.700  0.00  0.00            
ATOM   2768  N   GLU X 174      56.950  46.270  58.430  0.00  0.00            
ATOM   2769  HN  GLU X 174      57.810  45.970  58.830  0.00  0.00            
ATOM   2770  CA  GLU X 174      56.570  45.850  57.090  0.00  0.00            
ATOM   2771  HA  GLU X 174      55.720  46.410  56.740  0.00  0.00            
ATOM   2772  CB  GLU X 174      57.840  45.920  56.120  0.00  0.00            
ATOM   2773  HB1 GLU X 174      57.580  45.920  55.040  0.00  0.00            
ATOM   2774  HB2 GLU X 174      58.440  44.990  56.260  0.00  0.00            
ATOM   2775  CG  GLU X 174      58.750  47.200  56.130  0.00  0.00            
ATOM   2776  HG1 GLU X 174      59.430  47.020  56.990  0.00  0.00            
ATOM   2777  HG2 GLU X 174      58.230  48.180  56.260  0.00  0.00            
ATOM   2778  CD  GLU X 174      59.560  47.540  54.830  0.00  0.00            
ATOM   2779  OE1 GLU X 174      60.200  46.610  54.300  0.00  0.00            
ATOM   2780  OE2 GLU X 174      59.480  48.660  54.320  0.00  0.00            
ATOM   2781  C   GLU X 174      56.080  44.350  57.180  0.00  0.00            
ATOM   2782  O   GLU X 174      56.560  43.480  57.950  0.00  0.00            
ATOM   2783  N   ALA X 175      55.130  44.030  56.380  0.00  0.00            
ATOM   2784  HN  ALA X 175      54.770  44.670  55.710  0.00  0.00            
ATOM   2785  CA  ALA X 175      54.640  42.630  56.330  0.00  0.00            
ATOM   2786  HA  ALA X 175      55.240  41.820  56.730  0.00  0.00            
ATOM   2787  CB  ALA X 175      53.290  42.640  57.050  0.00  0.00            
ATOM   2788  HB1 ALA X 175      52.850  41.630  57.200  0.00  0.00            
ATOM   2789  HB2 ALA X 175      52.510  43.320  56.640  0.00  0.00            
ATOM   2790  HB3 ALA X 175      53.500  43.090  58.050  0.00  0.00            
ATOM   2791  C   ALA X 175      54.430  42.350  54.860  0.00  0.00            
ATOM   2792  O   ALA X 175      54.480  43.150  53.940  0.00  0.00            
ATOM   2793  N   ALA X 176      54.130  41.060  54.580  0.00  0.00            
ATOM   2794  HN  ALA X 176      54.210  40.310  55.220  0.00  0.00            
ATOM   2795  CA  ALA X 176      53.990  40.380  53.260  0.00  0.00            
ATOM   2796  HA  ALA X 176      54.960  40.530  52.810  0.00  0.00            
ATOM   2797  CB  ALA X 176      53.930  38.850  53.350  0.00  0.00            
ATOM   2798  HB1 ALA X 176      54.430  38.500  54.290  0.00  0.00            
ATOM   2799  HB2 ALA X 176      54.430  38.430  52.450  0.00  0.00            
ATOM   2800  HB3 ALA X 176      52.870  38.520  53.370  0.00  0.00            
ATOM   2801  C   ALA X 176      52.930  41.020  52.350  0.00  0.00            
ATOM   2802  O   ALA X 176      52.020  41.590  52.910  0.00  0.00            
ATOM   2803  N   GLY X 177      53.120  41.110  50.980  0.00  0.00            
ATOM   2804  HN  GLY X 177      53.970  40.750  50.620  0.00  0.00            
ATOM   2805  CA  GLY X 177      52.080  41.620  50.060  0.00  0.00            
ATOM   2806  HA1 GLY X 177      51.110  41.560  50.520  0.00  0.00            
ATOM   2807  HA2 GLY X 177      52.060  41.050  49.140  0.00  0.00            
ATOM   2808  C   GLY X 177      52.180  43.120  49.750  0.00  0.00            
ATOM   2809  O   GLY X 177      51.290  43.730  49.180  0.00  0.00            
ATOM   2810  N   GLY X 178      53.260  43.750  50.120  0.00  0.00            
ATOM   2811  HN  GLY X 178      54.010  43.240  50.520  0.00  0.00            
ATOM   2812  CA  GLY X 178      53.430  45.210  49.960  0.00  0.00            
ATOM   2813  HA1 GLY X 178      53.130  45.450  48.950  0.00  0.00            
ATOM   2814  HA2 GLY X 178      54.490  45.380  50.060  0.00  0.00            
ATOM   2815  C   GLY X 178      52.810  46.060  50.940  0.00  0.00            
ATOM   2816  O   GLY X 178      52.530  47.240  50.780  0.00  0.00            
ATOM   2817  N   GLN X 179      52.660  45.430  52.180  0.00  0.00            
ATOM   2818  HN  GLN X 179      53.030  44.530  52.380  0.00  0.00            
ATOM   2819  CA  GLN X 179      51.950  46.030  53.380  0.00  0.00            
ATOM   2820  HA  GLN X 179      51.330  46.850  53.060  0.00  0.00            
ATOM   2821  CB  GLN X 179      51.080  44.980  54.100  0.00  0.00            
ATOM   2822  HB1 GLN X 179      50.480  45.420  54.920  0.00  0.00            
ATOM   2823  HB2 GLN X 179      51.690  44.190  54.590  0.00  0.00            
ATOM   2824  CG  GLN X 179      50.110  44.210  53.170  0.00  0.00            
ATOM   2825  HG1 GLN X 179      49.420  43.660  53.850  0.00  0.00            
ATOM   2826  HG2 GLN X 179      50.500  43.450  52.460  0.00  0.00            
ATOM   2827  CD  GLN X 179      49.180  45.180  52.470  0.00  0.00            
ATOM   2828  OE1 GLN X 179      48.360  45.890  53.090  0.00  0.00            
ATOM   2829  NE2 GLN X 179      49.450  45.430  51.140  0.00  0.00            
ATOM   2830 HE21 GLN X 179      50.180  44.950  50.650  0.00  0.00            
ATOM   2831 HE22 GLN X 179      48.980  46.180  50.670  0.00  0.00            
ATOM   2832  C   GLN X 179      52.900  46.630  54.400  0.00  0.00            
ATOM   2833  O   GLN X 179      54.020  46.130  54.480  0.00  0.00            
ATOM   2834  N   ILE X 180      52.470  47.600  55.190  0.00  0.00            
ATOM   2835  HN  ILE X 180      51.480  47.680  55.330  0.00  0.00            
ATOM   2836  CA  ILE X 180      53.200  48.440  56.150  0.00  0.00            
ATOM   2837  HA  ILE X 180      54.030  47.950  56.620  0.00  0.00            
ATOM   2838  CB  ILE X 180      53.450  49.770  55.450  0.00  0.00            
ATOM   2839  HB  ILE X 180      52.490  50.090  54.980  0.00  0.00            
ATOM   2840  CG2 ILE X 180      53.790  50.910  56.420  0.00  0.00            
ATOM   2841 HG21 ILE X 180      54.430  50.610  57.280  0.00  0.00            
ATOM   2842 HG22 ILE X 180      52.850  51.270  56.900  0.00  0.00            
ATOM   2843 HG23 ILE X 180      54.200  51.760  55.840  0.00  0.00            
ATOM   2844  CG1 ILE X 180      54.480  49.690  54.290  0.00  0.00            
ATOM   2845 HG11 ILE X 180      54.600  50.680  53.810  0.00  0.00            
ATOM   2846 HG12 ILE X 180      54.150  48.970  53.510  0.00  0.00            
ATOM   2847  CD  ILE X 180      55.870  49.230  54.820  0.00  0.00            
ATOM   2848  HD1 ILE X 180      56.200  49.790  55.720  0.00  0.00            
ATOM   2849  HD2 ILE X 180      56.580  49.330  53.970  0.00  0.00            
ATOM   2850  HD3 ILE X 180      55.860  48.140  55.040  0.00  0.00            
ATOM   2851  C   ILE X 180      52.180  48.750  57.270  0.00  0.00            
ATOM   2852  O   ILE X 180      51.060  49.130  57.040  0.00  0.00            
ATOM   2853  N   GLU X 181      52.510  48.560  58.510  0.00  0.00            
ATOM   2854  HN  GLU X 181      53.460  48.250  58.590  0.00  0.00            
ATOM   2855  CA  GLU X 181      51.720  48.940  59.660  0.00  0.00            
ATOM   2856  HA  GLU X 181      50.870  49.550  59.380  0.00  0.00            
ATOM   2857  CB  GLU X 181      51.200  47.600  60.390  0.00  0.00            
ATOM   2858  HB1 GLU X 181      50.520  47.770  61.250  0.00  0.00            
ATOM   2859  HB2 GLU X 181      52.020  47.020  60.870  0.00  0.00            
ATOM   2860  CG  GLU X 181      50.640  46.620  59.410  0.00  0.00            
ATOM   2861  HG1 GLU X 181      51.450  46.100  58.860  0.00  0.00            
ATOM   2862  HG2 GLU X 181      49.980  47.150  58.690  0.00  0.00            
ATOM   2863  CD  GLU X 181      49.920  45.430  60.070  0.00  0.00            
ATOM   2864  OE1 GLU X 181      49.820  45.480  61.320  0.00  0.00            
ATOM   2865  OE2 GLU X 181      49.340  44.500  59.420  0.00  0.00            
ATOM   2866  C   GLU X 181      52.550  49.710  60.670  0.00  0.00            
ATOM   2867  O   GLU X 181      53.740  49.560  60.890  0.00  0.00            
ATOM   2868  N   LEU X 182      51.900  50.760  61.280  0.00  0.00            
ATOM   2869  HN  LEU X 182      50.910  50.770  61.160  0.00  0.00            
ATOM   2870  CA  LEU X 182      52.560  51.960  61.920  0.00  0.00            
ATOM   2871  HA  LEU X 182      53.630  51.810  62.040  0.00  0.00            
ATOM   2872  CB  LEU X 182      52.390  53.340  61.180  0.00  0.00            
ATOM   2873  HB1 LEU X 182      51.300  53.590  61.150  0.00  0.00            
ATOM   2874  HB2 LEU X 182      52.750  53.130  60.160  0.00  0.00            
ATOM   2875  CG  LEU X 182      53.250  54.520  61.610  0.00  0.00            
ATOM   2876  HG  LEU X 182      54.120  54.080  62.150  0.00  0.00            
ATOM   2877  CD1 LEU X 182      53.770  55.230  60.370  0.00  0.00            
ATOM   2878 HD11 LEU X 182      53.060  55.730  59.680  0.00  0.00            
ATOM   2879 HD12 LEU X 182      54.440  54.580  59.770  0.00  0.00            
ATOM   2880 HD13 LEU X 182      54.440  56.050  60.740  0.00  0.00            
ATOM   2881  CD2 LEU X 182      52.550  55.500  62.600  0.00  0.00            
ATOM   2882 HD21 LEU X 182      52.390  54.970  63.570  0.00  0.00            
ATOM   2883 HD22 LEU X 182      51.570  55.840  62.200  0.00  0.00            
ATOM   2884 HD23 LEU X 182      53.170  56.410  62.780  0.00  0.00            
ATOM   2885  C   LEU X 182      52.010  52.130  63.350  0.00  0.00            
ATOM   2886  O   LEU X 182      50.820  52.160  63.580  0.00  0.00            
ATOM   2887  N   ARG X 183      52.940  52.290  64.330  0.00  0.00            
ATOM   2888  HN  ARG X 183      53.890  52.270  64.040  0.00  0.00            
ATOM   2889  CA  ARG X 183      52.560  52.440  65.660  0.00  0.00            
ATOM   2890  HA  ARG X 183      51.500  52.630  65.710  0.00  0.00            
ATOM   2891  CB  ARG X 183      52.790  51.240  66.550  0.00  0.00            
ATOM   2892  HB1 ARG X 183      52.350  51.550  67.520  0.00  0.00            
ATOM   2893  HB2 ARG X 183      53.890  51.130  66.710  0.00  0.00            
ATOM   2894  CG  ARG X 183      52.260  49.900  66.010  0.00  0.00            
ATOM   2895  HG1 ARG X 183      52.780  49.720  65.040  0.00  0.00            
ATOM   2896  HG2 ARG X 183      51.240  50.000  65.570  0.00  0.00            
ATOM   2897  CD  ARG X 183      52.400  48.620  66.870  0.00  0.00            
ATOM   2898  HD1 ARG X 183      51.780  48.830  67.760  0.00  0.00            
ATOM   2899  HD2 ARG X 183      53.460  48.470  67.170  0.00  0.00            
ATOM   2900  NE  ARG X 183      51.790  47.510  66.070  0.00  0.00            
ATOM   2901  HE  ARG X 183      51.490  47.520  65.120  0.00  0.00            
ATOM   2902  CZ  ARG X 183      51.590  46.280  66.580  0.00  0.00            
ATOM   2903  NH1 ARG X 183      51.960  45.810  67.710  0.00  0.00            
ATOM   2904 HH11 ARG X 183      52.580  46.400  68.230  0.00  0.00            
ATOM   2905 HH12 ARG X 183      51.510  45.000  68.080  0.00  0.00            
ATOM   2906  NH2 ARG X 183      51.020  45.420  65.730  0.00  0.00            
ATOM   2907 HH21 ARG X 183      50.700  45.790  64.860  0.00  0.00            
ATOM   2908 HH22 ARG X 183      51.000  44.430  65.890  0.00  0.00            
ATOM   2909  C   ARG X 183      53.470  53.620  66.080  0.00  0.00            
ATOM   2910  O   ARG X 183      54.650  53.770  65.590  0.00  0.00            
ATOM   2911  N   THR X 184      53.110  54.300  67.160  0.00  0.00            
ATOM   2912  HN  THR X 184      52.190  54.090  67.500  0.00  0.00            
ATOM   2913  CA  THR X 184      53.900  55.380  67.720  0.00  0.00            
ATOM   2914  HA  THR X 184      54.940  55.100  67.800  0.00  0.00            
ATOM   2915  CB  THR X 184      53.740  56.700  66.820  0.00  0.00            
ATOM   2916  HB  THR X 184      54.400  56.540  65.940  0.00  0.00            
ATOM   2917  OG1 THR X 184      54.120  57.960  67.400  0.00  0.00            
ATOM   2918  HG1 THR X 184      55.020  57.760  67.670  0.00  0.00            
ATOM   2919  CG2 THR X 184      52.320  57.010  66.420  0.00  0.00            
ATOM   2920 HG21 THR X 184      51.860  56.230  65.770  0.00  0.00            
ATOM   2921 HG22 THR X 184      52.230  57.970  65.870  0.00  0.00            
ATOM   2922 HG23 THR X 184      51.680  57.130  67.320  0.00  0.00            
ATOM   2923  C   THR X 184      53.680  55.590  69.180  0.00  0.00            
ATOM   2924  O   THR X 184      52.770  55.030  69.800  0.00  0.00            
ATOM   2925  N   TYR X 185      54.600  56.300  69.810  0.00  0.00            
ATOM   2926  HN  TYR X 185      55.390  56.750  69.390  0.00  0.00            
ATOM   2927  CA  TYR X 185      54.550  56.490  71.240  0.00  0.00            
ATOM   2928  HA  TYR X 185      53.510  56.550  71.530  0.00  0.00            
ATOM   2929  CB  TYR X 185      55.270  55.340  72.110  0.00  0.00            
ATOM   2930  HB1 TYR X 185      55.050  55.420  73.190  0.00  0.00            
ATOM   2931  HB2 TYR X 185      56.370  55.410  72.000  0.00  0.00            
ATOM   2932  CG  TYR X 185      54.820  53.960  71.620  0.00  0.00            
ATOM   2933  CD1 TYR X 185      55.560  53.290  70.630  0.00  0.00            
ATOM   2934  HD1 TYR X 185      56.470  53.730  70.230  0.00  0.00            
ATOM   2935  CE1 TYR X 185      55.100  52.080  70.180  0.00  0.00            
ATOM   2936  HE1 TYR X 185      55.650  51.550  69.420  0.00  0.00            
ATOM   2937  CZ  TYR X 185      53.990  51.520  70.750  0.00  0.00            
ATOM   2938  OH  TYR X 185      53.680  50.190  70.320  0.00  0.00            
ATOM   2939  HH  TYR X 185      52.920  49.890  70.830  0.00  0.00            
ATOM   2940  CD2 TYR X 185      53.690  53.380  72.220  0.00  0.00            
ATOM   2941  HD2 TYR X 185      53.100  53.910  72.950  0.00  0.00            
ATOM   2942  CE2 TYR X 185      53.240  52.140  71.770  0.00  0.00            
ATOM   2943  HE2 TYR X 185      52.340  51.660  72.100  0.00  0.00            
ATOM   2944  C   TYR X 185      55.190  57.840  71.620  0.00  0.00            
ATOM   2945  O   TYR X 185      56.010  58.370  70.840  0.00  0.00            
ATOM   2946  N   VAL X 186      54.910  58.420  72.820  0.00  0.00            
ATOM   2947  HN  VAL X 186      54.190  58.000  73.370  0.00  0.00            
ATOM   2948  CA  VAL X 186      55.630  59.510  73.350  0.00  0.00            
ATOM   2949  HA  VAL X 186      56.380  59.840  72.650  0.00  0.00            
ATOM   2950  CB  VAL X 186      54.730  60.750  73.590  0.00  0.00            
ATOM   2951  HB  VAL X 186      53.920  60.580  74.330  0.00  0.00            
ATOM   2952  CG1 VAL X 186      55.570  61.910  74.120  0.00  0.00            
ATOM   2953 HG11 VAL X 186      56.000  61.640  75.120  0.00  0.00            
ATOM   2954 HG12 VAL X 186      55.010  62.870  74.210  0.00  0.00            
ATOM   2955 HG13 VAL X 186      56.440  62.040  73.440  0.00  0.00            
ATOM   2956  CG2 VAL X 186      54.280  61.190  72.170  0.00  0.00            
ATOM   2957 HG21 VAL X 186      55.210  61.420  71.610  0.00  0.00            
ATOM   2958 HG22 VAL X 186      53.620  62.090  72.200  0.00  0.00            
ATOM   2959 HG23 VAL X 186      53.690  60.360  71.740  0.00  0.00            
ATOM   2960  C   VAL X 186      56.360  59.140  74.680  0.00  0.00            
ATOM   2961  O   VAL X 186      55.690  58.810  75.670  0.00  0.00            
ATOM   2962  N   MET X 187      57.720  59.170  74.760  0.00  0.00            
ATOM   2963  HN  MET X 187      58.150  59.540  73.940  0.00  0.00            
ATOM   2964  CA  MET X 187      58.580  58.820  75.900  0.00  0.00            
ATOM   2965  HA  MET X 187      58.180  57.920  76.320  0.00  0.00            
ATOM   2966  CB  MET X 187      60.080  58.730  75.520  0.00  0.00            
ATOM   2967  HB1 MET X 187      60.730  58.580  76.410  0.00  0.00            
ATOM   2968  HB2 MET X 187      60.420  59.720  75.170  0.00  0.00            
ATOM   2969  CG  MET X 187      60.430  57.620  74.480  0.00  0.00            
ATOM   2970  HG1 MET X 187      61.480  57.850  74.220  0.00  0.00            
ATOM   2971  HG2 MET X 187      59.750  57.750  73.610  0.00  0.00            
ATOM   2972  SD  MET X 187      60.260  55.980  75.140  0.00  0.00            
ATOM   2973  CE  MET X 187      61.960  55.670  75.690  0.00  0.00            
ATOM   2974  HE1 MET X 187      62.100  54.600  75.980  0.00  0.00            
ATOM   2975  HE2 MET X 187      62.260  56.300  76.550  0.00  0.00            
ATOM   2976  HE3 MET X 187      62.660  55.770  74.840  0.00  0.00            
ATOM   2977  C   MET X 187      58.490  59.950  76.960  0.00  0.00            
ATOM   2978  O   MET X 187      58.630  61.070  76.540  0.00  0.00            
ATOM   2979  N   PRO X 188      58.330  59.690  78.180  0.00  0.00            
ATOM   2980  CD  PRO X 188      57.320  58.720  78.640  0.00  0.00            
ATOM   2981  HD1 PRO X 188      57.680  57.730  78.300  0.00  0.00            
ATOM   2982  HD2 PRO X 188      56.380  59.030  78.130  0.00  0.00            
ATOM   2983  CA  PRO X 188      58.790  60.540  79.330  0.00  0.00            
ATOM   2984  HA  PRO X 188      58.080  61.340  79.450  0.00  0.00            
ATOM   2985  CB  PRO X 188      58.570  59.520  80.510  0.00  0.00            
ATOM   2986  HB1 PRO X 188      58.490  60.080  81.470  0.00  0.00            
ATOM   2987  HB2 PRO X 188      59.390  58.770  80.560  0.00  0.00            
ATOM   2988  CG  PRO X 188      57.190  58.910  80.210  0.00  0.00            
ATOM   2989  HG1 PRO X 188      57.020  57.940  80.710  0.00  0.00            
ATOM   2990  HG2 PRO X 188      56.340  59.630  80.240  0.00  0.00            
ATOM   2991  C   PRO X 188      60.260  60.990  79.320  0.00  0.00            
ATOM   2992  O   PRO X 188      61.110  60.130  79.100  0.00  0.00            
ATOM   2993  N   ASN X 189      60.550  62.290  79.470  0.00  0.00            
ATOM   2994  HN  ASN X 189      59.790  62.920  79.630  0.00  0.00            
ATOM   2995  CA  ASN X 189      61.990  62.640  79.690  0.00  0.00            
ATOM   2996  HA  ASN X 189      62.500  61.720  79.920  0.00  0.00            
ATOM   2997  CB  ASN X 189      62.450  63.250  78.360  0.00  0.00            
ATOM   2998  HB1 ASN X 189      62.220  64.250  77.920  0.00  0.00            
ATOM   2999  HB2 ASN X 189      62.030  62.510  77.640  0.00  0.00            
ATOM   3000  CG  ASN X 189      63.940  63.310  78.420  0.00  0.00            
ATOM   3001  OD1 ASN X 189      64.590  62.370  78.880  0.00  0.00            
ATOM   3002  ND2 ASN X 189      64.590  64.470  78.130  0.00  0.00            
ATOM   3003 HD21 ASN X 189      65.580  64.530  78.000  0.00  0.00            
ATOM   3004 HD22 ASN X 189      64.060  65.270  77.850  0.00  0.00            
ATOM   3005  C   ASN X 189      62.140  63.570  80.890  0.00  0.00            
ATOM   3006  O   ASN X 189      63.050  63.370  81.660  0.00  0.00            
ATOM   3007  N   ALA X 190      61.260  64.580  81.030  0.00  0.00            
ATOM   3008  HN  ALA X 190      60.510  64.720  80.380  0.00  0.00            
ATOM   3009  CA  ALA X 190      61.450  65.620  82.030  0.00  0.00            
ATOM   3010  HA  ALA X 190      62.150  65.180  82.730  0.00  0.00            
ATOM   3011  CB  ALA X 190      61.870  66.990  81.470  0.00  0.00            
ATOM   3012  HB1 ALA X 190      62.870  66.960  80.990  0.00  0.00            
ATOM   3013  HB2 ALA X 190      61.980  67.810  82.220  0.00  0.00            
ATOM   3014  HB3 ALA X 190      61.080  67.390  80.800  0.00  0.00            
ATOM   3015  C   ALA X 190      60.200  65.890  82.870  0.00  0.00            
ATOM   3016  O   ALA X 190      59.080  65.710  82.360  0.00  0.00            
ATOM   3017  N   PRO X 191      60.280  66.320  84.170  0.00  0.00            
ATOM   3018  CD  PRO X 191      61.560  66.480  84.930  0.00  0.00            
ATOM   3019  HD1 PRO X 191      62.000  67.470  84.690  0.00  0.00            
ATOM   3020  HD2 PRO X 191      62.190  65.570  84.850  0.00  0.00            
ATOM   3021  CA  PRO X 191      59.140  66.680  85.100  0.00  0.00            
ATOM   3022  HA  PRO X 191      58.580  65.770  85.260  0.00  0.00            
ATOM   3023  CB  PRO X 191      59.900  67.240  86.390  0.00  0.00            
ATOM   3024  HB1 PRO X 191      59.240  67.260  87.280  0.00  0.00            
ATOM   3025  HB2 PRO X 191      60.180  68.310  86.260  0.00  0.00            
ATOM   3026  CG  PRO X 191      61.160  66.440  86.440  0.00  0.00            
ATOM   3027  HG1 PRO X 191      61.970  66.940  87.010  0.00  0.00            
ATOM   3028  HG2 PRO X 191      60.900  65.420  86.790  0.00  0.00            
ATOM   3029  C   PRO X 191      58.140  67.660  84.510  0.00  0.00            
ATOM   3030  O   PRO X 191      58.530  68.600  83.830  0.00  0.00            
ATOM   3031  N   VAL X 192      56.830  67.610  84.980  0.00  0.00            
ATOM   3032  HN  VAL X 192      56.470  66.830  85.480  0.00  0.00            
ATOM   3033  CA  VAL X 192      55.770  68.640  84.520  0.00  0.00            
ATOM   3034  HA  VAL X 192      55.640  68.480  83.460  0.00  0.00            
ATOM   3035  CB  VAL X 192      54.450  68.380  85.260  0.00  0.00            
ATOM   3036  HB  VAL X 192      54.620  68.310  86.350  0.00  0.00            
ATOM   3037  CG1 VAL X 192      53.320  69.360  84.910  0.00  0.00            
ATOM   3038 HG11 VAL X 192      53.130  69.480  83.830  0.00  0.00            
ATOM   3039 HG12 VAL X 192      53.490  70.320  85.460  0.00  0.00            
ATOM   3040 HG13 VAL X 192      52.400  68.970  85.390  0.00  0.00            
ATOM   3041  CG2 VAL X 192      54.030  66.970  84.770  0.00  0.00            
ATOM   3042 HG21 VAL X 192      53.910  66.870  83.670  0.00  0.00            
ATOM   3043 HG22 VAL X 192      53.070  66.700  85.280  0.00  0.00            
ATOM   3044 HG23 VAL X 192      54.660  66.100  85.060  0.00  0.00            
ATOM   3045  C   VAL X 192      56.120  70.140  84.780  0.00  0.00            
ATOM   3046  O   VAL X 192      56.260  70.600  85.920  0.00  0.00            
ATOM   3047  N   ASP X 193      56.310  70.920  83.690  0.00  0.00            
ATOM   3048  HN  ASP X 193      56.140  70.580  82.770  0.00  0.00            
ATOM   3049  CA  ASP X 193      56.720  72.300  83.800  0.00  0.00            
ATOM   3050  HA  ASP X 193      56.820  72.600  84.830  0.00  0.00            
ATOM   3051  CB  ASP X 193      58.110  72.540  83.180  0.00  0.00            
ATOM   3052  HB1 ASP X 193      57.940  72.370  82.100  0.00  0.00            
ATOM   3053  HB2 ASP X 193      58.830  71.750  83.460  0.00  0.00            
ATOM   3054  CG  ASP X 193      58.690  73.930  83.330  0.00  0.00            
ATOM   3055  OD1 ASP X 193      59.450  74.410  82.440  0.00  0.00            
ATOM   3056  OD2 ASP X 193      58.400  74.540  84.310  0.00  0.00            
ATOM   3057  C   ASP X 193      55.740  73.280  83.230  0.00  0.00            
ATOM   3058  O   ASP X 193      54.900  73.060  82.350  0.00  0.00            
ATOM   3059  N   GLU X 194      55.670  74.440  83.900  0.00  0.00            
ATOM   3060  HN  GLU X 194      56.370  74.640  84.580  0.00  0.00            
ATOM   3061  CA  GLU X 194      54.710  75.500  83.650  0.00  0.00            
ATOM   3062  HA  GLU X 194      54.910  76.340  84.300  0.00  0.00            
ATOM   3063  CB  GLU X 194      54.700  76.050  82.170  0.00  0.00            
ATOM   3064  HB1 GLU X 194      53.880  76.800  82.110  0.00  0.00            
ATOM   3065  HB2 GLU X 194      54.400  75.350  81.370  0.00  0.00            
ATOM   3066  CG  GLU X 194      56.050  76.780  81.860  0.00  0.00            
ATOM   3067  HG1 GLU X 194      56.040  77.240  80.840  0.00  0.00            
ATOM   3068  HG2 GLU X 194      56.850  76.010  81.820  0.00  0.00            
ATOM   3069  CD  GLU X 194      56.500  77.870  82.810  0.00  0.00            
ATOM   3070  OE1 GLU X 194      57.700  77.920  83.150  0.00  0.00            
ATOM   3071  OE2 GLU X 194      55.700  78.790  83.230  0.00  0.00            
ATOM   3072  C   GLU X 194      53.250  75.130  84.070  0.00  0.00            
ATOM   3073  O   GLU X 194      52.250  75.890  83.810  0.00  0.00            
ATOM   3074  N   ALA X 195      53.170  74.060  84.870  0.00  0.00            
ATOM   3075  HN  ALA X 195      54.010  73.580  85.110  0.00  0.00            
ATOM   3076  CA  ALA X 195      52.020  73.420  85.390  0.00  0.00            
ATOM   3077  HA  ALA X 195      52.450  72.610  85.960  0.00  0.00            
ATOM   3078  CB  ALA X 195      51.300  74.370  86.320  0.00  0.00            
ATOM   3079  HB1 ALA X 195      51.990  74.960  86.950  0.00  0.00            
ATOM   3080  HB2 ALA X 195      50.620  73.850  87.030  0.00  0.00            
ATOM   3081  HB3 ALA X 195      50.820  75.070  85.600  0.00  0.00            
ATOM   3082  C   ALA X 195      51.150  72.660  84.410  0.00  0.00            
ATOM   3083  O   ALA X 195      49.900  72.490  84.550  0.00  0.00            
ATOM   3084  N   ILE X 196      51.760  72.190  83.320  0.00  0.00            
ATOM   3085  HN  ILE X 196      52.750  72.300  83.220  0.00  0.00            
ATOM   3086  CA  ILE X 196      51.010  71.680  82.210  0.00  0.00            
ATOM   3087  HA  ILE X 196      49.970  71.940  82.290  0.00  0.00            
ATOM   3088  CB  ILE X 196      51.500  72.300  80.830  0.00  0.00            
ATOM   3089  HB  ILE X 196      52.520  71.900  80.680  0.00  0.00            
ATOM   3090  CG2 ILE X 196      50.640  71.680  79.690  0.00  0.00            
ATOM   3091 HG21 ILE X 196      50.840  70.590  79.700  0.00  0.00            
ATOM   3092 HG22 ILE X 196      50.960  71.990  78.670  0.00  0.00            
ATOM   3093 HG23 ILE X 196      49.560  71.830  79.890  0.00  0.00            
ATOM   3094  CG1 ILE X 196      51.680  73.830  80.800  0.00  0.00            
ATOM   3095 HG11 ILE X 196      52.320  74.190  81.640  0.00  0.00            
ATOM   3096 HG12 ILE X 196      50.620  74.110  81.000  0.00  0.00            
ATOM   3097  CD  ILE X 196      52.270  74.520  79.630  0.00  0.00            
ATOM   3098  HD1 ILE X 196      53.320  74.150  79.590  0.00  0.00            
ATOM   3099  HD2 ILE X 196      52.200  75.630  79.620  0.00  0.00            
ATOM   3100  HD3 ILE X 196      51.820  74.120  78.690  0.00  0.00            
ATOM   3101  C   ILE X 196      51.210  70.140  82.080  0.00  0.00            
ATOM   3102  O   ILE X 196      52.320  69.760  81.770  0.00  0.00            
ATOM   3103  N   PRO X 197      50.270  69.180  82.400  0.00  0.00            
ATOM   3104  CD  PRO X 197      48.910  69.520  82.850  0.00  0.00            
ATOM   3105  HD1 PRO X 197      48.340  69.860  81.970  0.00  0.00            
ATOM   3106  HD2 PRO X 197      48.840  70.340  83.600  0.00  0.00            
ATOM   3107  CA  PRO X 197      50.540  67.690  82.580  0.00  0.00            
ATOM   3108  HA  PRO X 197      51.070  67.690  83.520  0.00  0.00            
ATOM   3109  CB  PRO X 197      49.100  67.080  82.750  0.00  0.00            
ATOM   3110  HB1 PRO X 197      49.130  66.170  83.380  0.00  0.00            
ATOM   3111  HB2 PRO X 197      48.630  66.850  81.770  0.00  0.00            
ATOM   3112  CG  PRO X 197      48.310  68.260  83.460  0.00  0.00            
ATOM   3113  HG1 PRO X 197      47.210  68.180  83.350  0.00  0.00            
ATOM   3114  HG2 PRO X 197      48.710  68.290  84.500  0.00  0.00            
ATOM   3115  C   PRO X 197      51.250  67.020  81.460  0.00  0.00            
ATOM   3116  O   PRO X 197      51.140  67.340  80.260  0.00  0.00            
ATOM   3117  N   LEU X 198      51.980  65.970  81.820  0.00  0.00            
ATOM   3118  HN  LEU X 198      51.880  65.720  82.780  0.00  0.00            
ATOM   3119  CA  LEU X 198      52.720  65.150  80.910  0.00  0.00            
ATOM   3120  HA  LEU X 198      53.460  65.760  80.410  0.00  0.00            
ATOM   3121  CB  LEU X 198      53.550  64.060  81.680  0.00  0.00            
ATOM   3122  HB1 LEU X 198      53.940  63.300  80.980  0.00  0.00            
ATOM   3123  HB2 LEU X 198      52.800  63.680  82.410  0.00  0.00            
ATOM   3124  CG  LEU X 198      54.770  64.590  82.430  0.00  0.00            
ATOM   3125  HG  LEU X 198      54.510  64.920  83.450  0.00  0.00            
ATOM   3126  CD1 LEU X 198      55.740  63.440  82.730  0.00  0.00            
ATOM   3127 HD11 LEU X 198      56.720  63.830  83.070  0.00  0.00            
ATOM   3128 HD12 LEU X 198      55.870  62.830  81.810  0.00  0.00            
ATOM   3129 HD13 LEU X 198      55.220  62.730  83.410  0.00  0.00            
ATOM   3130  CD2 LEU X 198      55.650  65.560  81.640  0.00  0.00            
ATOM   3131 HD21 LEU X 198      56.550  65.760  82.260  0.00  0.00            
ATOM   3132 HD22 LEU X 198      55.070  66.510  81.580  0.00  0.00            
ATOM   3133 HD23 LEU X 198      56.020  65.100  80.700  0.00  0.00            
ATOM   3134  C   LEU X 198      51.910  64.420  79.890  0.00  0.00            
ATOM   3135  O   LEU X 198      50.730  64.190  80.010  0.00  0.00            
ATOM   3136  N   GLU X 199      52.530  64.100  78.710  0.00  0.00            
ATOM   3137  HN  GLU X 199      53.450  64.430  78.480  0.00  0.00            
ATOM   3138  CA  GLU X 199      51.960  63.340  77.620  0.00  0.00            
ATOM   3139  HA  GLU X 199      50.980  63.740  77.420  0.00  0.00            
ATOM   3140  CB  GLU X 199      52.860  63.470  76.390  0.00  0.00            
ATOM   3141  HB1 GLU X 199      52.440  62.930  75.520  0.00  0.00            
ATOM   3142  HB2 GLU X 199      53.830  63.040  76.740  0.00  0.00            
ATOM   3143  CG  GLU X 199      53.010  64.910  75.740  0.00  0.00            
ATOM   3144  HG1 GLU X 199      53.480  64.950  74.740  0.00  0.00            
ATOM   3145  HG2 GLU X 199      53.630  65.520  76.430  0.00  0.00            
ATOM   3146  CD  GLU X 199      51.680  65.560  75.480  0.00  0.00            
ATOM   3147  OE1 GLU X 199      51.040  66.220  76.310  0.00  0.00            
ATOM   3148  OE2 GLU X 199      51.210  65.470  74.300  0.00  0.00            
ATOM   3149  C   GLU X 199      51.590  61.920  77.900  0.00  0.00            
ATOM   3150  O   GLU X 199      52.260  61.290  78.730  0.00  0.00            
ATOM   3151  N   ARG X 200      50.530  61.360  77.200  0.00  0.00            
ATOM   3152  HN  ARG X 200      50.050  61.960  76.570  0.00  0.00            
ATOM   3153  CA  ARG X 200      50.130  59.950  77.330  0.00  0.00            
ATOM   3154  HA  ARG X 200      50.190  59.690  78.370  0.00  0.00            
ATOM   3155  CB  ARG X 200      48.640  59.750  76.750  0.00  0.00            
ATOM   3156  HB1 ARG X 200      48.550  60.110  75.710  0.00  0.00            
ATOM   3157  HB2 ARG X 200      47.990  60.390  77.380  0.00  0.00            
ATOM   3158  CG  ARG X 200      47.990  58.320  77.020  0.00  0.00            
ATOM   3159  HG1 ARG X 200      48.320  58.030  78.030  0.00  0.00            
ATOM   3160  HG2 ARG X 200      48.250  57.610  76.200  0.00  0.00            
ATOM   3161  CD  ARG X 200      46.470  58.380  76.880  0.00  0.00            
ATOM   3162  HD1 ARG X 200      46.180  58.530  75.820  0.00  0.00            
ATOM   3163  HD2 ARG X 200      46.060  59.230  77.460  0.00  0.00            
ATOM   3164  NE  ARG X 200      45.900  57.090  77.340  0.00  0.00            
ATOM   3165  HE  ARG X 200      46.510  56.320  77.530  0.00  0.00            
ATOM   3166  CZ  ARG X 200      44.560  56.770  77.350  0.00  0.00            
ATOM   3167  NH1 ARG X 200      43.680  57.670  76.980  0.00  0.00            
ATOM   3168 HH11 ARG X 200      44.010  58.610  77.030  0.00  0.00            
ATOM   3169 HH12 ARG X 200      42.720  57.410  76.910  0.00  0.00            
ATOM   3170  NH2 ARG X 200      44.070  55.610  77.600  0.00  0.00            
ATOM   3171 HH21 ARG X 200      44.680  54.830  77.750  0.00  0.00            
ATOM   3172 HH22 ARG X 200      43.090  55.570  77.750  0.00  0.00            
ATOM   3173  C   ARG X 200      51.210  59.120  76.560  0.00  0.00            
ATOM   3174  O   ARG X 200      51.910  59.720  75.810  0.00  0.00            
ATOM   3175  N   PHE X 201      51.420  57.830  76.900  0.00  0.00            
ATOM   3176  HN  PHE X 201      51.010  57.480  77.740  0.00  0.00            
ATOM   3177  CA  PHE X 201      52.430  56.980  76.220  0.00  0.00            
ATOM   3178  HA  PHE X 201      53.280  57.560  75.900  0.00  0.00            
ATOM   3179  CB  PHE X 201      52.910  55.780  77.120  0.00  0.00            
ATOM   3180  HB1 PHE X 201      52.080  55.050  77.090  0.00  0.00            
ATOM   3181  HB2 PHE X 201      53.090  56.170  78.140  0.00  0.00            
ATOM   3182  CG  PHE X 201      54.170  55.190  76.650  0.00  0.00            
ATOM   3183  CD1 PHE X 201      54.170  54.180  75.670  0.00  0.00            
ATOM   3184  HD1 PHE X 201      53.240  53.830  75.250  0.00  0.00            
ATOM   3185  CE1 PHE X 201      55.320  53.590  75.160  0.00  0.00            
ATOM   3186  HE1 PHE X 201      55.220  52.890  74.340  0.00  0.00            
ATOM   3187  CZ  PHE X 201      56.530  53.840  75.780  0.00  0.00            
ATOM   3188  HZ  PHE X 201      57.370  53.190  75.600  0.00  0.00            
ATOM   3189  CD2 PHE X 201      55.400  55.420  77.270  0.00  0.00            
ATOM   3190  HD2 PHE X 201      55.450  56.150  78.050  0.00  0.00            
ATOM   3191  CE2 PHE X 201      56.600  54.840  76.770  0.00  0.00            
ATOM   3192  HE2 PHE X 201      57.480  54.990  77.380  0.00  0.00            
ATOM   3193  C   PHE X 201      51.830  56.530  74.920  0.00  0.00            
ATOM   3194  O   PHE X 201      52.470  56.650  73.870  0.00  0.00            
ATOM   3195  N   LEU X 202      50.600  55.950  74.970  0.00  0.00            
ATOM   3196  HN  LEU X 202      50.080  55.990  75.820  0.00  0.00            
ATOM   3197  CA  LEU X 202      49.800  55.540  73.880  0.00  0.00            
ATOM   3198  HA  LEU X 202      50.460  55.010  73.210  0.00  0.00            
ATOM   3199  CB  LEU X 202      48.670  54.640  74.350  0.00  0.00            
ATOM   3200  HB1 LEU X 202      48.010  54.360  73.490  0.00  0.00            
ATOM   3201  HB2 LEU X 202      48.010  55.140  75.090  0.00  0.00            
ATOM   3202  CG  LEU X 202      49.160  53.260  75.010  0.00  0.00            
ATOM   3203  HG  LEU X 202      49.790  53.460  75.900  0.00  0.00            
ATOM   3204  CD1 LEU X 202      47.960  52.440  75.350  0.00  0.00            
ATOM   3205 HD11 LEU X 202      47.320  52.920  76.120  0.00  0.00            
ATOM   3206 HD12 LEU X 202      48.300  51.560  75.930  0.00  0.00            
ATOM   3207 HD13 LEU X 202      47.380  52.110  74.460  0.00  0.00            
ATOM   3208  CD2 LEU X 202      50.070  52.510  74.010  0.00  0.00            
ATOM   3209 HD21 LEU X 202      51.030  53.060  73.880  0.00  0.00            
ATOM   3210 HD22 LEU X 202      49.610  52.260  73.040  0.00  0.00            
ATOM   3211 HD23 LEU X 202      50.300  51.550  74.510  0.00  0.00            
ATOM   3212  C   LEU X 202      49.370  56.760  73.030  0.00  0.00            
ATOM   3213  O   LEU X 202      48.630  57.670  73.460  0.00  0.00            
ATOM   3214  N   VAL X 203      49.720  56.700  71.700  0.00  0.00            
ATOM   3215  HN  VAL X 203      50.270  55.930  71.390  0.00  0.00            
ATOM   3216  CA  VAL X 203      49.260  57.560  70.620  0.00  0.00            
ATOM   3217  HA  VAL X 203      48.800  58.450  71.010  0.00  0.00            
ATOM   3218  CB  VAL X 203      50.470  58.120  69.800  0.00  0.00            
ATOM   3219  HB  VAL X 203      51.130  57.300  69.440  0.00  0.00            
ATOM   3220  CG1 VAL X 203      50.140  59.100  68.570  0.00  0.00            
ATOM   3221 HG11 VAL X 203      51.070  59.470  68.090  0.00  0.00            
ATOM   3222 HG12 VAL X 203      49.520  59.950  68.920  0.00  0.00            
ATOM   3223 HG13 VAL X 203      49.500  58.580  67.820  0.00  0.00            
ATOM   3224  CG2 VAL X 203      51.350  58.980  70.760  0.00  0.00            
ATOM   3225 HG21 VAL X 203      52.360  59.190  70.330  0.00  0.00            
ATOM   3226 HG22 VAL X 203      51.470  58.520  71.760  0.00  0.00            
ATOM   3227 HG23 VAL X 203      50.840  59.960  70.870  0.00  0.00            
ATOM   3228  C   VAL X 203      48.400  56.750  69.680  0.00  0.00            
ATOM   3229  O   VAL X 203      48.850  55.830  68.940  0.00  0.00            
ATOM   3230  N   PRO X 204      47.070  57.010  69.740  0.00  0.00            
ATOM   3231  CD  PRO X 204      46.380  57.680  70.810  0.00  0.00            
ATOM   3232  HD1 PRO X 204      46.420  58.790  70.710  0.00  0.00            
ATOM   3233  HD2 PRO X 204      46.620  57.350  71.840  0.00  0.00            
ATOM   3234  CA  PRO X 204      46.180  56.810  68.610  0.00  0.00            
ATOM   3235  HA  PRO X 204      45.920  55.770  68.470  0.00  0.00            
ATOM   3236  CB  PRO X 204      44.860  57.530  69.030  0.00  0.00            
ATOM   3237  HB1 PRO X 204      43.920  57.120  68.590  0.00  0.00            
ATOM   3238  HB2 PRO X 204      45.000  58.590  68.720  0.00  0.00            
ATOM   3239  CG  PRO X 204      44.920  57.310  70.530  0.00  0.00            
ATOM   3240  HG1 PRO X 204      44.090  57.940  70.910  0.00  0.00            
ATOM   3241  HG2 PRO X 204      44.750  56.240  70.800  0.00  0.00            
ATOM   3242  C   PRO X 204      46.740  57.240  67.220  0.00  0.00            
ATOM   3243  O   PRO X 204      47.120  58.420  67.130  0.00  0.00            
ATOM   3244  N   ILE X 205      46.830  56.380  66.200  0.00  0.00            
ATOM   3245  HN  ILE X 205      46.770  55.390  66.300  0.00  0.00            
ATOM   3246  CA  ILE X 205      47.290  56.920  64.930  0.00  0.00            
ATOM   3247  HA  ILE X 205      47.170  57.990  64.850  0.00  0.00            
ATOM   3248  CB  ILE X 205      48.830  56.630  64.740  0.00  0.00            
ATOM   3249  HB  ILE X 205      49.220  57.000  65.710  0.00  0.00            
ATOM   3250  CG2 ILE X 205      49.140  55.100  64.580  0.00  0.00            
ATOM   3251 HG21 ILE X 205      48.950  54.650  63.580  0.00  0.00            
ATOM   3252 HG22 ILE X 205      48.590  54.490  65.340  0.00  0.00            
ATOM   3253 HG23 ILE X 205      50.220  54.930  64.800  0.00  0.00            
ATOM   3254  CG1 ILE X 205      49.470  57.490  63.680  0.00  0.00            
ATOM   3255 HG11 ILE X 205      49.010  57.440  62.670  0.00  0.00            
ATOM   3256 HG12 ILE X 205      50.480  57.010  63.660  0.00  0.00            
ATOM   3257  CD  ILE X 205      49.610  58.970  64.150  0.00  0.00            
ATOM   3258  HD1 ILE X 205      50.210  59.500  63.370  0.00  0.00            
ATOM   3259  HD2 ILE X 205      50.170  59.050  65.100  0.00  0.00            
ATOM   3260  HD3 ILE X 205      48.640  59.490  64.310  0.00  0.00            
ATOM   3261  C   ILE X 205      46.510  56.240  63.780  0.00  0.00            
ATOM   3262  O   ILE X 205      46.230  55.040  63.890  0.00  0.00            
ATOM   3263  N   GLU X 206      46.270  56.960  62.700  0.00  0.00            
ATOM   3264  HN  GLU X 206      46.440  57.940  62.630  0.00  0.00            
ATOM   3265  CA  GLU X 206      45.530  56.450  61.560  0.00  0.00            
ATOM   3266  HA  GLU X 206      45.020  55.520  61.780  0.00  0.00            
ATOM   3267  CB  GLU X 206      44.310  57.410  61.280  0.00  0.00            
ATOM   3268  HB1 GLU X 206      43.880  57.290  60.260  0.00  0.00            
ATOM   3269  HB2 GLU X 206      44.760  58.430  61.310  0.00  0.00            
ATOM   3270  CG  GLU X 206      43.270  57.300  62.360  0.00  0.00            
ATOM   3271  HG1 GLU X 206      43.800  57.180  63.330  0.00  0.00            
ATOM   3272  HG2 GLU X 206      42.600  56.410  62.320  0.00  0.00            
ATOM   3273  CD  GLU X 206      42.450  58.550  62.360  0.00  0.00            
ATOM   3274  OE1 GLU X 206      42.740  59.560  63.020  0.00  0.00            
ATOM   3275  OE2 GLU X 206      41.290  58.520  61.740  0.00  0.00            
ATOM   3276  C   GLU X 206      46.310  56.170  60.290  0.00  0.00            
ATOM   3277  O   GLU X 206      46.150  55.130  59.650  0.00  0.00            
ATOM   3278  N   SER X 207      47.290  57.060  60.010  0.00  0.00            
ATOM   3279  HN  SER X 207      47.390  57.880  60.560  0.00  0.00            
ATOM   3280  CA  SER X 207      48.020  57.070  58.780  0.00  0.00            
ATOM   3281  HA  SER X 207      47.410  56.520  58.080  0.00  0.00            
ATOM   3282  CB  SER X 207      48.390  58.550  58.280  0.00  0.00            
ATOM   3283  HB1 SER X 207      48.970  58.530  57.330  0.00  0.00            
ATOM   3284  HB2 SER X 207      48.860  59.070  59.140  0.00  0.00            
ATOM   3285  OG  SER X 207      47.120  59.160  57.960  0.00  0.00            
ATOM   3286  HG1 SER X 207      46.940  58.740  57.120  0.00  0.00            
ATOM   3287  C   SER X 207      49.330  56.320  58.910  0.00  0.00            
ATOM   3288  O   SER X 207      50.100  56.590  59.740  0.00  0.00            
ATOM   3289  N   ILE X 208      49.560  55.420  57.930  0.00  0.00            
ATOM   3290  HN  ILE X 208      48.880  55.330  57.210  0.00  0.00            
ATOM   3291  CA  ILE X 208      50.680  54.460  57.910  0.00  0.00            
ATOM   3292  HA  ILE X 208      51.050  54.320  58.910  0.00  0.00            
ATOM   3293  CB  ILE X 208      50.160  53.120  57.370  0.00  0.00            
ATOM   3294  HB  ILE X 208      51.020  52.440  57.200  0.00  0.00            
ATOM   3295  CG2 ILE X 208      49.160  52.600  58.480  0.00  0.00            
ATOM   3296 HG21 ILE X 208      49.710  52.690  59.440  0.00  0.00            
ATOM   3297 HG22 ILE X 208      49.000  51.510  58.350  0.00  0.00            
ATOM   3298 HG23 ILE X 208      48.230  53.210  58.490  0.00  0.00            
ATOM   3299  CG1 ILE X 208      49.390  53.200  56.020  0.00  0.00            
ATOM   3300 HG11 ILE X 208      49.940  53.930  55.380  0.00  0.00            
ATOM   3301 HG12 ILE X 208      48.370  53.630  56.010  0.00  0.00            
ATOM   3302  CD  ILE X 208      49.160  51.790  55.410  0.00  0.00            
ATOM   3303  HD1 ILE X 208      50.060  51.390  54.900  0.00  0.00            
ATOM   3304  HD2 ILE X 208      48.270  51.690  54.760  0.00  0.00            
ATOM   3305  HD3 ILE X 208      49.030  51.060  56.230  0.00  0.00            
ATOM   3306  C   ILE X 208      51.820  54.890  57.030  0.00  0.00            
ATOM   3307  O   ILE X 208      52.900  54.310  57.050  0.00  0.00            
ATOM   3308  N   GLU X 209      51.620  56.050  56.410  0.00  0.00            
ATOM   3309  HN  GLU X 209      50.740  56.520  56.360  0.00  0.00            
ATOM   3310  CA  GLU X 209      52.670  56.830  55.770  0.00  0.00            
ATOM   3311  HA  GLU X 209      53.530  56.170  55.750  0.00  0.00            
ATOM   3312  CB  GLU X 209      52.360  57.100  54.320  0.00  0.00            
ATOM   3313  HB1 GLU X 209      53.260  57.610  53.920  0.00  0.00            
ATOM   3314  HB2 GLU X 209      51.440  57.720  54.270  0.00  0.00            
ATOM   3315  CG  GLU X 209      52.380  55.860  53.400  0.00  0.00            
ATOM   3316  HG1 GLU X 209      51.700  55.130  53.900  0.00  0.00            
ATOM   3317  HG2 GLU X 209      53.360  55.380  53.200  0.00  0.00            
ATOM   3318  CD  GLU X 209      51.910  56.180  52.020  0.00  0.00            
ATOM   3319  OE1 GLU X 209      50.900  56.930  51.930  0.00  0.00            
ATOM   3320  OE2 GLU X 209      52.450  55.480  51.070  0.00  0.00            
ATOM   3321  C   GLU X 209      52.890  58.100  56.550  0.00  0.00            
ATOM   3322  O   GLU X 209      52.050  58.660  57.230  0.00  0.00            
ATOM   3323  N   ARG X 210      54.100  58.620  56.400  0.00  0.00            
ATOM   3324  HN  ARG X 210      54.690  58.110  55.780  0.00  0.00            
ATOM   3325  CA  ARG X 210      54.570  59.620  57.190  0.00  0.00            
ATOM   3326  HA  ARG X 210      53.750  60.110  57.690  0.00  0.00            
ATOM   3327  CB  ARG X 210      55.780  59.160  58.160  0.00  0.00            
ATOM   3328  HB1 ARG X 210      56.320  59.980  58.680  0.00  0.00            
ATOM   3329  HB2 ARG X 210      56.500  58.630  57.500  0.00  0.00            
ATOM   3330  CG  ARG X 210      55.290  58.290  59.400  0.00  0.00            
ATOM   3331  HG1 ARG X 210      56.070  57.910  60.090  0.00  0.00            
ATOM   3332  HG2 ARG X 210      54.780  57.350  59.090  0.00  0.00            
ATOM   3333  CD  ARG X 210      54.210  58.920  60.220  0.00  0.00            
ATOM   3334  HD1 ARG X 210      53.700  58.250  60.960  0.00  0.00            
ATOM   3335  HD2 ARG X 210      53.420  59.330  59.550  0.00  0.00            
ATOM   3336  NE  ARG X 210      54.890  60.080  60.940  0.00  0.00            
ATOM   3337  HE  ARG X 210      55.890  60.090  60.910  0.00  0.00            
ATOM   3338  CZ  ARG X 210      54.200  60.960  61.650  0.00  0.00            
ATOM   3339  NH1 ARG X 210      52.880  60.980  61.640  0.00  0.00            
ATOM   3340 HH11 ARG X 210      52.460  61.560  62.340  0.00  0.00            
ATOM   3341 HH12 ARG X 210      52.370  60.170  61.330  0.00  0.00            
ATOM   3342  NH2 ARG X 210      54.840  62.050  62.100  0.00  0.00            
ATOM   3343 HH21 ARG X 210      54.390  62.750  62.650  0.00  0.00            
ATOM   3344 HH22 ARG X 210      55.840  62.030  62.130  0.00  0.00            
ATOM   3345  C   ARG X 210      55.220  60.740  56.390  0.00  0.00            
ATOM   3346  O   ARG X 210      56.100  60.500  55.570  0.00  0.00            
ATOM   3347  N   ALA X 211      54.820  61.990  56.670  0.00  0.00            
ATOM   3348  HN  ALA X 211      54.260  62.180  57.470  0.00  0.00            
ATOM   3349  CA  ALA X 211      55.190  63.160  55.930  0.00  0.00            
ATOM   3350  HA  ALA X 211      55.110  62.760  54.930  0.00  0.00            
ATOM   3351  CB  ALA X 211      54.130  64.350  56.150  0.00  0.00            
ATOM   3352  HB1 ALA X 211      53.100  63.980  55.950  0.00  0.00            
ATOM   3353  HB2 ALA X 211      54.320  65.180  55.440  0.00  0.00            
ATOM   3354  HB3 ALA X 211      54.130  64.840  57.150  0.00  0.00            
ATOM   3355  C   ALA X 211      56.590  63.570  56.250  0.00  0.00            
ATOM   3356  O   ALA X 211      57.040  63.660  57.370  0.00  0.00            
ATOM   3357  N   SER X 212      57.200  64.180  55.200  0.00  0.00            
ATOM   3358  HN  SER X 212      56.800  64.130  54.290  0.00  0.00            
ATOM   3359  CA  SER X 212      58.390  65.000  55.310  0.00  0.00            
ATOM   3360  HA  SER X 212      59.050  64.310  55.800  0.00  0.00            
ATOM   3361  CB  SER X 212      58.930  65.390  53.920  0.00  0.00            
ATOM   3362  HB1 SER X 212      58.190  65.910  53.270  0.00  0.00            
ATOM   3363  HB2 SER X 212      59.070  64.380  53.460  0.00  0.00            
ATOM   3364  OG  SER X 212      60.140  66.250  53.860  0.00  0.00            
ATOM   3365  HG1 SER X 212      60.790  65.750  54.370  0.00  0.00            
ATOM   3366  C   SER X 212      58.180  66.220  56.180  0.00  0.00            
ATOM   3367  O   SER X 212      57.410  67.100  55.750  0.00  0.00            
ATOM   3368  N   GLY X 213      58.990  66.260  57.270  0.00  0.00            
ATOM   3369  HN  GLY X 213      59.580  65.480  57.480  0.00  0.00            
ATOM   3370  CA  GLY X 213      58.930  67.300  58.280  0.00  0.00            
ATOM   3371  HA1 GLY X 213      59.590  67.120  59.120  0.00  0.00            
ATOM   3372  HA2 GLY X 213      57.910  67.310  58.620  0.00  0.00            
ATOM   3373  C   GLY X 213      59.320  68.640  57.700  0.00  0.00            
ATOM   3374  O   GLY X 213      59.980  68.700  56.640  0.00  0.00            
ATOM   3375  N   LEU X 214      58.820  69.760  58.370  0.00  0.00            
ATOM   3376  HN  LEU X 214      58.330  69.770  59.230  0.00  0.00            
ATOM   3377  CA  LEU X 214      59.200  71.120  57.950  0.00  0.00            
ATOM   3378  HA  LEU X 214      59.310  71.100  56.880  0.00  0.00            
ATOM   3379  CB  LEU X 214      58.000  72.120  58.250  0.00  0.00            
ATOM   3380  HB1 LEU X 214      58.270  73.190  58.120  0.00  0.00            
ATOM   3381  HB2 LEU X 214      57.810  72.000  59.340  0.00  0.00            
ATOM   3382  CG  LEU X 214      56.680  71.760  57.570  0.00  0.00            
ATOM   3383  HG  LEU X 214      56.290  70.860  58.100  0.00  0.00            
ATOM   3384  CD1 LEU X 214      55.580  72.840  57.610  0.00  0.00            
ATOM   3385 HD11 LEU X 214      55.810  73.820  57.140  0.00  0.00            
ATOM   3386 HD12 LEU X 214      55.390  73.120  58.670  0.00  0.00            
ATOM   3387 HD13 LEU X 214      54.690  72.330  57.190  0.00  0.00            
ATOM   3388  CD2 LEU X 214      56.830  71.520  56.000  0.00  0.00            
ATOM   3389 HD21 LEU X 214      57.090  72.490  55.520  0.00  0.00            
ATOM   3390 HD22 LEU X 214      55.830  71.200  55.620  0.00  0.00            
ATOM   3391 HD23 LEU X 214      57.640  70.790  55.830  0.00  0.00            
ATOM   3392  C   LEU X 214      60.560  71.570  58.550  0.00  0.00            
ATOM   3393  OT1 LEU X 214      60.650  71.610  59.790  0.00  0.00            
ATOM   3394  OT2 LEU X 214      61.500  71.910  57.770  0.00  0.00            
ATOM   3395  N   GLU X 215      84.370  88.690  50.010  0.00  0.00            
ATOM   3396  HT1 GLU X 215      85.110  87.990  49.810  0.00  0.00            
ATOM   3397  HT2 GLU X 215      84.460  89.410  49.260  0.00  0.00            
ATOM   3398  HT3 GLU X 215      83.430  88.230  50.030  0.00  0.00            
ATOM   3399  CA  GLU X 215      84.530  89.440  51.350  0.00  0.00            
ATOM   3400  HA  GLU X 215      85.370  90.120  51.350  0.00  0.00            
ATOM   3401  CB  GLU X 215      83.210  90.230  51.490  0.00  0.00            
ATOM   3402  HB1 GLU X 215      83.220  90.520  52.560  0.00  0.00            
ATOM   3403  HB2 GLU X 215      82.290  89.620  51.370  0.00  0.00            
ATOM   3404  CG  GLU X 215      83.080  91.580  50.780  0.00  0.00            
ATOM   3405  HG1 GLU X 215      83.850  92.320  51.080  0.00  0.00            
ATOM   3406  HG2 GLU X 215      82.140  92.130  51.000  0.00  0.00            
ATOM   3407  CD  GLU X 215      83.190  91.430  49.250  0.00  0.00            
ATOM   3408  OE1 GLU X 215      84.280  91.030  48.830  0.00  0.00            
ATOM   3409  OE2 GLU X 215      82.260  91.800  48.470  0.00  0.00            
ATOM   3410  C   GLU X 215      84.830  88.500  52.560  0.00  0.00            
ATOM   3411  O   GLU X 215      84.480  87.380  52.570  0.00  0.00            
ATOM   3412  N   LEU X 216      85.620  88.960  53.560  0.00  0.00            
ATOM   3413  HN  LEU X 216      86.130  89.810  53.670  0.00  0.00            
ATOM   3414  CA  LEU X 216      85.940  88.020  54.670  0.00  0.00            
ATOM   3415  HA  LEU X 216      85.920  87.020  54.270  0.00  0.00            
ATOM   3416  CB  LEU X 216      87.380  88.410  54.980  0.00  0.00            
ATOM   3417  HB1 LEU X 216      87.390  89.440  55.380  0.00  0.00            
ATOM   3418  HB2 LEU X 216      87.790  88.380  53.950  0.00  0.00            
ATOM   3419  CG  LEU X 216      88.210  87.330  55.820  0.00  0.00            
ATOM   3420  HG  LEU X 216      87.760  87.220  56.830  0.00  0.00            
ATOM   3421  CD1 LEU X 216      88.200  85.960  55.090  0.00  0.00            
ATOM   3422 HD11 LEU X 216      88.810  85.310  55.760  0.00  0.00            
ATOM   3423 HD12 LEU X 216      88.650  86.040  54.080  0.00  0.00            
ATOM   3424 HD13 LEU X 216      87.160  85.610  54.940  0.00  0.00            
ATOM   3425  CD2 LEU X 216      89.640  87.800  55.960  0.00  0.00            
ATOM   3426 HD21 LEU X 216      90.310  87.080  56.480  0.00  0.00            
ATOM   3427 HD22 LEU X 216      89.680  88.710  56.600  0.00  0.00            
ATOM   3428 HD23 LEU X 216      89.960  88.000  54.920  0.00  0.00            
ATOM   3429  C   LEU X 216      85.090  88.090  55.910  0.00  0.00            
ATOM   3430  O   LEU X 216      84.760  89.130  56.410  0.00  0.00            
ATOM   3431  N   ALA X 217      84.850  86.950  56.530  0.00  0.00            
ATOM   3432  HN  ALA X 217      85.080  86.090  56.090  0.00  0.00            
ATOM   3433  CA  ALA X 217      84.250  86.890  57.780  0.00  0.00            
ATOM   3434  HA  ALA X 217      83.410  87.560  57.680  0.00  0.00            
ATOM   3435  CB  ALA X 217      83.680  85.560  58.160  0.00  0.00            
ATOM   3436  HB1 ALA X 217      82.960  85.330  57.340  0.00  0.00            
ATOM   3437  HB2 ALA X 217      83.140  85.700  59.120  0.00  0.00            
ATOM   3438  HB3 ALA X 217      84.410  84.760  58.360  0.00  0.00            
ATOM   3439  C   ALA X 217      85.120  87.440  58.970  0.00  0.00            
ATOM   3440  O   ALA X 217      86.200  86.920  59.350  0.00  0.00            
ATOM   3441  N   LYS X 218      84.600  88.450  59.660  0.00  0.00            
ATOM   3442  HN  LYS X 218      83.810  88.950  59.320  0.00  0.00            
ATOM   3443  CA  LYS X 218      85.160  88.870  60.960  0.00  0.00            
ATOM   3444  HA  LYS X 218      86.190  88.550  61.060  0.00  0.00            
ATOM   3445  CB  LYS X 218      85.030  90.420  61.160  0.00  0.00            
ATOM   3446  HB1 LYS X 218      85.460  90.850  62.090  0.00  0.00            
ATOM   3447  HB2 LYS X 218      83.960  90.710  61.270  0.00  0.00            
ATOM   3448  CG  LYS X 218      85.380  91.190  59.930  0.00  0.00            
ATOM   3449  HG1 LYS X 218      85.150  92.260  60.090  0.00  0.00            
ATOM   3450  HG2 LYS X 218      84.800  90.960  59.010  0.00  0.00            
ATOM   3451  CD  LYS X 218      86.860  91.030  59.580  0.00  0.00            
ATOM   3452  HD1 LYS X 218      87.090  89.950  59.480  0.00  0.00            
ATOM   3453  HD2 LYS X 218      87.500  91.420  60.400  0.00  0.00            
ATOM   3454  CE  LYS X 218      87.200  91.570  58.150  0.00  0.00            
ATOM   3455  HE1 LYS X 218      86.580  91.230  57.300  0.00  0.00            
ATOM   3456  HE2 LYS X 218      88.220  91.240  57.850  0.00  0.00            
ATOM   3457  NZ  LYS X 218      87.070  93.110  58.070  0.00  0.00            
ATOM   3458  HZ1 LYS X 218      86.090  93.430  58.020  0.00  0.00            
ATOM   3459  HZ2 LYS X 218      87.540  93.480  57.220  0.00  0.00            
ATOM   3460  HZ3 LYS X 218      87.620  93.420  58.890  0.00  0.00            
ATOM   3461  C   LYS X 218      84.360  88.210  62.080  0.00  0.00            
ATOM   3462  O   LYS X 218      84.660  88.440  63.280  0.00  0.00            
ATOM   3463  N   TYR X 219      83.290  87.430  61.800  0.00  0.00            
ATOM   3464  HN  TYR X 219      83.070  87.130  60.870  0.00  0.00            
ATOM   3465  CA  TYR X 219      82.430  86.880  62.840  0.00  0.00            
ATOM   3466  HA  TYR X 219      83.020  86.630  63.710  0.00  0.00            
ATOM   3467  CB  TYR X 219      81.380  88.010  63.270  0.00  0.00            
ATOM   3468  HB1 TYR X 219      80.710  88.330  62.450  0.00  0.00            
ATOM   3469  HB2 TYR X 219      81.940  88.900  63.650  0.00  0.00            
ATOM   3470  CG  TYR X 219      80.470  87.720  64.400  0.00  0.00            
ATOM   3471  CD1 TYR X 219      79.240  88.480  64.550  0.00  0.00            
ATOM   3472  HD1 TYR X 219      79.040  89.250  63.820  0.00  0.00            
ATOM   3473  CE1 TYR X 219      78.340  88.190  65.570  0.00  0.00            
ATOM   3474  HE1 TYR X 219      77.430  88.750  65.720  0.00  0.00            
ATOM   3475  CZ  TYR X 219      78.730  87.270  66.520  0.00  0.00            
ATOM   3476  OH  TYR X 219      77.840  86.970  67.570  0.00  0.00            
ATOM   3477  HH  TYR X 219      78.240  86.350  68.190  0.00  0.00            
ATOM   3478  CD2 TYR X 219      80.830  86.790  65.450  0.00  0.00            
ATOM   3479  HD2 TYR X 219      81.810  86.350  65.530  0.00  0.00            
ATOM   3480  CE2 TYR X 219      80.010  86.610  66.540  0.00  0.00            
ATOM   3481  HE2 TYR X 219      80.260  85.850  67.270  0.00  0.00            
ATOM   3482  C   TYR X 219      81.690  85.650  62.280  0.00  0.00            
ATOM   3483  O   TYR X 219      81.520  85.510  61.090  0.00  0.00            
ATOM   3484  N   GLY X 220      81.390  84.640  63.140  0.00  0.00            
ATOM   3485  HN  GLY X 220      81.560  84.820  64.110  0.00  0.00            
ATOM   3486  CA  GLY X 220      80.820  83.330  62.780  0.00  0.00            
ATOM   3487  HA1 GLY X 220      80.760  82.670  63.640  0.00  0.00            
ATOM   3488  HA2 GLY X 220      81.530  82.940  62.060  0.00  0.00            
ATOM   3489  C   GLY X 220      79.480  83.350  62.040  0.00  0.00            
ATOM   3490  O   GLY X 220      78.610  84.130  62.260  0.00  0.00            
ATOM   3491  N   LEU X 221      79.460  82.550  60.970  0.00  0.00            
ATOM   3492  HN  LEU X 221      80.280  82.140  60.580  0.00  0.00            
ATOM   3493  CA  LEU X 221      78.360  82.510  60.060  0.00  0.00            
ATOM   3494  HA  LEU X 221      77.730  83.360  60.250  0.00  0.00            
ATOM   3495  CB  LEU X 221      78.890  82.650  58.540  0.00  0.00            
ATOM   3496  HB1 LEU X 221      78.020  82.600  57.850  0.00  0.00            
ATOM   3497  HB2 LEU X 221      79.520  81.760  58.300  0.00  0.00            
ATOM   3498  CG  LEU X 221      79.780  83.860  58.330  0.00  0.00            
ATOM   3499  HG  LEU X 221      80.610  83.860  59.070  0.00  0.00            
ATOM   3500  CD1 LEU X 221      80.420  83.890  56.970  0.00  0.00            
ATOM   3501 HD11 LEU X 221      79.610  83.920  56.210  0.00  0.00            
ATOM   3502 HD12 LEU X 221      81.010  82.970  56.790  0.00  0.00            
ATOM   3503 HD13 LEU X 221      81.080  84.780  56.880  0.00  0.00            
ATOM   3504  CD2 LEU X 221      79.010  85.130  58.610  0.00  0.00            
ATOM   3505 HD21 LEU X 221      78.550  85.150  59.620  0.00  0.00            
ATOM   3506 HD22 LEU X 221      78.260  85.190  57.790  0.00  0.00            
ATOM   3507 HD23 LEU X 221      79.790  85.920  58.570  0.00  0.00            
ATOM   3508  C   LEU X 221      77.590  81.150  60.190  0.00  0.00            
ATOM   3509  O   LEU X 221      78.130  80.150  59.700  0.00  0.00            
ATOM   3510  N   PRO X 222      76.410  80.980  60.660  0.00  0.00            
ATOM   3511  CD  PRO X 222      75.850  82.020  61.480  0.00  0.00            
ATOM   3512  HD1 PRO X 222      75.440  82.880  60.900  0.00  0.00            
ATOM   3513  HD2 PRO X 222      76.500  82.480  62.250  0.00  0.00            
ATOM   3514  CA  PRO X 222      75.660  79.760  60.760  0.00  0.00            
ATOM   3515  HA  PRO X 222      76.120  79.090  61.460  0.00  0.00            
ATOM   3516  CB  PRO X 222      74.320  80.270  61.220  0.00  0.00            
ATOM   3517  HB1 PRO X 222      73.630  79.580  61.750  0.00  0.00            
ATOM   3518  HB2 PRO X 222      73.750  80.700  60.370  0.00  0.00            
ATOM   3519  CG  PRO X 222      74.610  81.440  62.150  0.00  0.00            
ATOM   3520  HG1 PRO X 222      73.770  82.120  62.380  0.00  0.00            
ATOM   3521  HG2 PRO X 222      74.950  81.010  63.110  0.00  0.00            
ATOM   3522  C   PRO X 222      75.530  79.020  59.430  0.00  0.00            
ATOM   3523  O   PRO X 222      75.540  79.670  58.410  0.00  0.00            
ATOM   3524  N   GLY X 223      75.300  77.720  59.460  0.00  0.00            
ATOM   3525  HN  GLY X 223      75.470  77.290  60.340  0.00  0.00            
ATOM   3526  CA  GLY X 223      74.950  76.930  58.270  0.00  0.00            
ATOM   3527  HA1 GLY X 223      74.400  76.060  58.610  0.00  0.00            
ATOM   3528  HA2 GLY X 223      75.920  76.680  57.860  0.00  0.00            
ATOM   3529  C   GLY X 223      73.950  77.470  57.250  0.00  0.00            
ATOM   3530  O   GLY X 223      72.770  77.660  57.480  0.00  0.00            
ATOM   3531  N   LEU X 224      74.490  77.670  56.040  0.00  0.00            
ATOM   3532  HN  LEU X 224      75.450  77.420  55.950  0.00  0.00            
ATOM   3533  CA  LEU X 224      73.920  78.060  54.770  0.00  0.00            
ATOM   3534  HA  LEU X 224      74.690  78.030  54.020  0.00  0.00            
ATOM   3535  CB  LEU X 224      72.740  77.150  54.380  0.00  0.00            
ATOM   3536  HB1 LEU X 224      72.300  77.600  53.460  0.00  0.00            
ATOM   3537  HB2 LEU X 224      71.980  77.290  55.180  0.00  0.00            
ATOM   3538  CG  LEU X 224      73.140  75.760  54.110  0.00  0.00            
ATOM   3539  HG  LEU X 224      73.660  75.290  54.980  0.00  0.00            
ATOM   3540  CD1 LEU X 224      71.900  74.850  53.940  0.00  0.00            
ATOM   3541 HD11 LEU X 224      72.180  73.830  53.590  0.00  0.00            
ATOM   3542 HD12 LEU X 224      71.240  75.400  53.240  0.00  0.00            
ATOM   3543 HD13 LEU X 224      71.360  74.800  54.910  0.00  0.00            
ATOM   3544  CD2 LEU X 224      74.050  75.620  52.940  0.00  0.00            
ATOM   3545 HD21 LEU X 224      74.170  74.590  52.530  0.00  0.00            
ATOM   3546 HD22 LEU X 224      75.080  76.000  53.110  0.00  0.00            
ATOM   3547 HD23 LEU X 224      73.520  76.160  52.140  0.00  0.00            
ATOM   3548  C   LEU X 224      73.520  79.540  54.770  0.00  0.00            
ATOM   3549  O   LEU X 224      72.660  80.070  54.070  0.00  0.00            
ATOM   3550  N   ALA X 225      74.230  80.250  55.590  0.00  0.00            
ATOM   3551  HN  ALA X 225      74.840  79.870  56.270  0.00  0.00            
ATOM   3552  CA  ALA X 225      74.150  81.720  55.670  0.00  0.00            
ATOM   3553  HA  ALA X 225      73.150  81.960  55.340  0.00  0.00            
ATOM   3554  CB  ALA X 225      74.410  82.200  57.090  0.00  0.00            
ATOM   3555  HB1 ALA X 225      75.500  82.080  57.280  0.00  0.00            
ATOM   3556  HB2 ALA X 225      73.950  81.540  57.860  0.00  0.00            
ATOM   3557  HB3 ALA X 225      73.930  83.180  57.280  0.00  0.00            
ATOM   3558  C   ALA X 225      75.060  82.450  54.620  0.00  0.00            
ATOM   3559  O   ALA X 225      76.000  81.880  54.080  0.00  0.00            
ATOM   3560  N   GLN X 226      74.930  83.790  54.540  0.00  0.00            
ATOM   3561  HN  GLN X 226      74.250  84.160  55.170  0.00  0.00            
ATOM   3562  CA  GLN X 226      75.520  84.530  53.440  0.00  0.00            
ATOM   3563  HA  GLN X 226      76.520  84.180  53.250  0.00  0.00            
ATOM   3564  CB  GLN X 226      74.470  84.650  52.280  0.00  0.00            
ATOM   3565  HB1 GLN X 226      73.570  85.170  52.670  0.00  0.00            
ATOM   3566  HB2 GLN X 226      74.150  83.610  52.060  0.00  0.00            
ATOM   3567  CG  GLN X 226      75.030  85.260  50.940  0.00  0.00            
ATOM   3568  HG1 GLN X 226      75.040  86.370  51.040  0.00  0.00            
ATOM   3569  HG2 GLN X 226      74.180  85.070  50.250  0.00  0.00            
ATOM   3570  CD  GLN X 226      76.430  84.860  50.440  0.00  0.00            
ATOM   3571  OE1 GLN X 226      77.370  85.660  50.490  0.00  0.00            
ATOM   3572  NE2 GLN X 226      76.630  83.600  50.000  0.00  0.00            
ATOM   3573 HE21 GLN X 226      77.570  83.270  49.880  0.00  0.00            
ATOM   3574 HE22 GLN X 226      75.860  83.010  49.770  0.00  0.00            
ATOM   3575  C   GLN X 226      75.870  85.970  53.900  0.00  0.00            
ATOM   3576  O   GLN X 226      74.990  86.670  54.400  0.00  0.00            
ATOM   3577  N   LEU X 227      77.140  86.370  53.630  0.00  0.00            
ATOM   3578  HN  LEU X 227      77.750  85.730  53.180  0.00  0.00            
ATOM   3579  CA  LEU X 227      77.730  87.630  54.030  0.00  0.00            
ATOM   3580  HA  LEU X 227      77.330  87.860  55.010  0.00  0.00            
ATOM   3581  CB  LEU X 227      79.250  87.350  54.240  0.00  0.00            
ATOM   3582  HB1 LEU X 227      79.640  87.050  53.250  0.00  0.00            
ATOM   3583  HB2 LEU X 227      79.460  86.480  54.900  0.00  0.00            
ATOM   3584  CG  LEU X 227      80.010  88.670  54.680  0.00  0.00            
ATOM   3585  HG  LEU X 227      79.730  89.570  54.080  0.00  0.00            
ATOM   3586  CD1 LEU X 227      79.680  88.850  56.180  0.00  0.00            
ATOM   3587 HD11 LEU X 227      80.330  89.650  56.600  0.00  0.00            
ATOM   3588 HD12 LEU X 227      79.870  87.890  56.700  0.00  0.00            
ATOM   3589 HD13 LEU X 227      78.600  89.060  56.360  0.00  0.00            
ATOM   3590  CD2 LEU X 227      81.460  88.380  54.550  0.00  0.00            
ATOM   3591 HD21 LEU X 227      81.800  88.230  53.500  0.00  0.00            
ATOM   3592 HD22 LEU X 227      81.610  87.490  55.200  0.00  0.00            
ATOM   3593 HD23 LEU X 227      81.910  89.310  54.950  0.00  0.00            
ATOM   3594  C   LEU X 227      77.390  88.770  53.080  0.00  0.00            
ATOM   3595  O   LEU X 227      77.500  88.670  51.860  0.00  0.00            
ATOM   3596  N   LYS X 228      76.970  89.960  53.560  0.00  0.00            
ATOM   3597  HN  LYS X 228      76.900  90.050  54.550  0.00  0.00            
ATOM   3598  CA  LYS X 228      76.650  91.060  52.670  0.00  0.00            
ATOM   3599  HA  LYS X 228      77.020  90.910  51.670  0.00  0.00            
ATOM   3600  CB  LYS X 228      75.110  91.340  52.770  0.00  0.00            
ATOM   3601  HB1 LYS X 228      74.720  92.220  52.210  0.00  0.00            
ATOM   3602  HB2 LYS X 228      74.810  91.590  53.810  0.00  0.00            
ATOM   3603  CG  LYS X 228      74.290  90.060  52.530  0.00  0.00            
ATOM   3604  HG1 LYS X 228      73.250  90.390  52.730  0.00  0.00            
ATOM   3605  HG2 LYS X 228      74.450  89.240  53.260  0.00  0.00            
ATOM   3606  CD  LYS X 228      74.260  89.330  51.120  0.00  0.00            
ATOM   3607  HD1 LYS X 228      73.520  88.500  51.180  0.00  0.00            
ATOM   3608  HD2 LYS X 228      75.270  88.900  50.920  0.00  0.00            
ATOM   3609  CE  LYS X 228      73.950  90.420  50.000  0.00  0.00            
ATOM   3610  HE1 LYS X 228      74.850  91.060  49.870  0.00  0.00            
ATOM   3611  HE2 LYS X 228      73.140  91.090  50.380  0.00  0.00            
ATOM   3612  NZ  LYS X 228      73.590  89.770  48.710  0.00  0.00            
ATOM   3613  HZ1 LYS X 228      73.370  90.480  47.980  0.00  0.00            
ATOM   3614  HZ2 LYS X 228      72.700  89.260  48.880  0.00  0.00            
ATOM   3615  HZ3 LYS X 228      74.320  89.070  48.460  0.00  0.00            
ATOM   3616  C   LYS X 228      77.330  92.350  53.190  0.00  0.00            
ATOM   3617  O   LYS X 228      77.330  92.560  54.340  0.00  0.00            
ATOM   3618  N   SER X 229      78.000  93.060  52.240  0.00  0.00            
ATOM   3619  HN  SER X 229      77.850  92.840  51.280  0.00  0.00            
ATOM   3620  CA  SER X 229      78.710  94.370  52.500  0.00  0.00            
ATOM   3621  HA  SER X 229      78.520  94.610  53.540  0.00  0.00            
ATOM   3622  CB  SER X 229      80.150  94.460  52.090  0.00  0.00            
ATOM   3623  HB1 SER X 229      80.280  94.310  50.990  0.00  0.00            
ATOM   3624  HB2 SER X 229      80.720  93.590  52.500  0.00  0.00            
ATOM   3625  OG  SER X 229      80.670  95.770  52.460  0.00  0.00            
ATOM   3626  HG1 SER X 229      80.690  96.350  51.700  0.00  0.00            
ATOM   3627  C   SER X 229      78.000  95.440  51.750  0.00  0.00            
ATOM   3628  O   SER X 229      77.720  95.200  50.590  0.00  0.00            
ATOM   3629  N   ARG X 230      77.740  96.610  52.350  0.00  0.00            
ATOM   3630  HN  ARG X 230      78.010  96.560  53.310  0.00  0.00            
ATOM   3631  CA  ARG X 230      77.180  97.880  51.950  0.00  0.00            
ATOM   3632  HA  ARG X 230      77.340  98.090  50.900  0.00  0.00            
ATOM   3633  CB  ARG X 230      75.660  98.050  52.350  0.00  0.00            
ATOM   3634  HB1 ARG X 230      75.250  99.070  52.160  0.00  0.00            
ATOM   3635  HB2 ARG X 230      75.530  97.800  53.430  0.00  0.00            
ATOM   3636  CG  ARG X 230      74.800  97.040  51.530  0.00  0.00            
ATOM   3637  HG1 ARG X 230      73.830  96.980  52.060  0.00  0.00            
ATOM   3638  HG2 ARG X 230      75.240  96.020  51.620  0.00  0.00            
ATOM   3639  CD  ARG X 230      74.520  97.350  50.040  0.00  0.00            
ATOM   3640  HD1 ARG X 230      73.900  96.520  49.650  0.00  0.00            
ATOM   3641  HD2 ARG X 230      75.410  97.450  49.390  0.00  0.00            
ATOM   3642  NE  ARG X 230      73.730  98.580  50.020  0.00  0.00            
ATOM   3643  HE  ARG X 230      73.960  99.370  50.590  0.00  0.00            
ATOM   3644  CZ  ARG X 230      73.000  98.970  48.980  0.00  0.00            
ATOM   3645  NH1 ARG X 230      72.680  98.200  47.990  0.00  0.00            
ATOM   3646 HH11 ARG X 230      73.300  97.430  47.820  0.00  0.00            
ATOM   3647 HH12 ARG X 230      72.320  98.670  47.190  0.00  0.00            
ATOM   3648  NH2 ARG X 230      72.380 100.170  49.050  0.00  0.00            
ATOM   3649 HH21 ARG X 230      72.640 100.770  49.800  0.00  0.00            
ATOM   3650 HH22 ARG X 230      71.730 100.420  48.330  0.00  0.00            
ATOM   3651  C   ARG X 230      77.980  98.950  52.610  0.00  0.00            
ATOM   3652  O   ARG X 230      78.770  98.800  53.530  0.00  0.00            
ATOM   3653  N   GLU X 231      77.980 100.160  52.050  0.00  0.00            
ATOM   3654  HN  GLU X 231      77.390 100.340  51.270  0.00  0.00            
ATOM   3655  CA  GLU X 231      78.780 101.250  52.560  0.00  0.00            
ATOM   3656  HA  GLU X 231      79.810 100.940  52.540  0.00  0.00            
ATOM   3657  CB  GLU X 231      78.700 102.440  51.530  0.00  0.00            
ATOM   3658  HB1 GLU X 231      79.050 103.340  52.080  0.00  0.00            
ATOM   3659  HB2 GLU X 231      77.660 102.470  51.150  0.00  0.00            
ATOM   3660  CG  GLU X 231      79.720 102.110  50.440  0.00  0.00            
ATOM   3661  HG1 GLU X 231      79.330 101.230  49.880  0.00  0.00            
ATOM   3662  HG2 GLU X 231      80.670 101.870  50.950  0.00  0.00            
ATOM   3663  CD  GLU X 231      79.840 103.290  49.490  0.00  0.00            
ATOM   3664  OE1 GLU X 231      79.270 103.270  48.310  0.00  0.00            
ATOM   3665  OE2 GLU X 231      80.500 104.310  49.790  0.00  0.00            
ATOM   3666  C   GLU X 231      78.500 101.730  53.960  0.00  0.00            
ATOM   3667  O   GLU X 231      79.510 102.010  54.660  0.00  0.00            
ATOM   3668  N   SER X 232      77.220 101.710  54.400  0.00  0.00            
ATOM   3669  HN  SER X 232      76.460 101.440  53.810  0.00  0.00            
ATOM   3670  CA  SER X 232      76.770 101.840  55.800  0.00  0.00            
ATOM   3671  HA  SER X 232      77.310 102.640  56.280  0.00  0.00            
ATOM   3672  CB  SER X 232      75.260 102.130  55.930  0.00  0.00            
ATOM   3673  HB1 SER X 232      74.840 102.310  56.950  0.00  0.00            
ATOM   3674  HB2 SER X 232      74.810 101.200  55.520  0.00  0.00            
ATOM   3675  OG  SER X 232      74.990 103.300  55.180  0.00  0.00            
ATOM   3676  HG1 SER X 232      75.090 103.130  54.240  0.00  0.00            
ATOM   3677  C   SER X 232      76.970 100.580  56.780  0.00  0.00            
ATOM   3678  O   SER X 232      77.250 100.780  57.950  0.00  0.00            
ATOM   3679  N   TYR X 233      76.910  99.340  56.190  0.00  0.00            
ATOM   3680  HN  TYR X 233      77.030  99.270  55.200  0.00  0.00            
ATOM   3681  CA  TYR X 233      76.620  98.150  57.010  0.00  0.00            
ATOM   3682  HA  TYR X 233      77.000  98.330  58.000  0.00  0.00            
ATOM   3683  CB  TYR X 233      75.070  97.870  57.050  0.00  0.00            
ATOM   3684  HB1 TYR X 233      74.950  97.010  57.750  0.00  0.00            
ATOM   3685  HB2 TYR X 233      74.660  97.630  56.050  0.00  0.00            
ATOM   3686  CG  TYR X 233      74.170  98.970  57.510  0.00  0.00            
ATOM   3687  CD1 TYR X 233      74.530  99.620  58.680  0.00  0.00            
ATOM   3688  HD1 TYR X 233      75.420  99.310  59.210  0.00  0.00            
ATOM   3689  CE1 TYR X 233      73.850 100.760  59.150  0.00  0.00            
ATOM   3690  HE1 TYR X 233      74.230 101.210  60.060  0.00  0.00            
ATOM   3691  CZ  TYR X 233      72.690 101.120  58.490  0.00  0.00            
ATOM   3692  OH  TYR X 233      71.870 102.220  58.860  0.00  0.00            
ATOM   3693  HH  TYR X 233      71.010 102.150  58.440  0.00  0.00            
ATOM   3694  CD2 TYR X 233      73.050  99.470  56.820  0.00  0.00            
ATOM   3695  HD2 TYR X 233      72.680  98.970  55.930  0.00  0.00            
ATOM   3696  CE2 TYR X 233      72.290 100.520  57.320  0.00  0.00            
ATOM   3697  HE2 TYR X 233      71.320 100.670  56.890  0.00  0.00            
ATOM   3698  C   TYR X 233      77.270  96.900  56.500  0.00  0.00            
ATOM   3699  O   TYR X 233      77.260  96.640  55.310  0.00  0.00            
ATOM   3700  N   VAL X 234      77.820  96.050  57.370  0.00  0.00            
ATOM   3701  HN  VAL X 234      77.870  96.250  58.350  0.00  0.00            
ATOM   3702  CA  VAL X 234      78.270  94.710  56.960  0.00  0.00            
ATOM   3703  HA  VAL X 234      78.110  94.520  55.910  0.00  0.00            
ATOM   3704  CB  VAL X 234      79.750  94.510  57.250  0.00  0.00            
ATOM   3705  HB  VAL X 234      80.080  94.860  58.250  0.00  0.00            
ATOM   3706  CG1 VAL X 234      80.200  93.000  57.090  0.00  0.00            
ATOM   3707 HG11 VAL X 234      79.550  92.290  57.650  0.00  0.00            
ATOM   3708 HG12 VAL X 234      81.280  92.940  57.330  0.00  0.00            
ATOM   3709 HG13 VAL X 234      80.050  92.650  56.050  0.00  0.00            
ATOM   3710  CG2 VAL X 234      80.570  95.310  56.260  0.00  0.00            
ATOM   3711 HG21 VAL X 234      80.050  95.230  55.280  0.00  0.00            
ATOM   3712 HG22 VAL X 234      81.610  94.930  56.200  0.00  0.00            
ATOM   3713 HG23 VAL X 234      80.560  96.410  56.470  0.00  0.00            
ATOM   3714  C   VAL X 234      77.420  93.780  57.810  0.00  0.00            
ATOM   3715  O   VAL X 234      77.220  93.980  59.000  0.00  0.00            
ATOM   3716  N   LEU X 235      76.800  92.720  57.190  0.00  0.00            
ATOM   3717  HN  LEU X 235      76.990  92.410  56.260  0.00  0.00            
ATOM   3718  CA  LEU X 235      75.740  92.040  57.850  0.00  0.00            
ATOM   3719  HA  LEU X 235      76.030  91.990  58.880  0.00  0.00            
ATOM   3720  CB  LEU X 235      74.330  92.700  57.810  0.00  0.00            
ATOM   3721  HB1 LEU X 235      74.440  93.680  58.320  0.00  0.00            
ATOM   3722  HB2 LEU X 235      73.560  92.130  58.360  0.00  0.00            
ATOM   3723  CG  LEU X 235      73.650  93.030  56.460  0.00  0.00            
ATOM   3724  HG  LEU X 235      74.450  93.290  55.730  0.00  0.00            
ATOM   3725  CD1 LEU X 235      72.760  91.820  55.930  0.00  0.00            
ATOM   3726 HD11 LEU X 235      72.050  92.150  55.140  0.00  0.00            
ATOM   3727 HD12 LEU X 235      72.230  91.330  56.780  0.00  0.00            
ATOM   3728 HD13 LEU X 235      73.540  91.180  55.470  0.00  0.00            
ATOM   3729  CD2 LEU X 235      72.690  94.190  56.620  0.00  0.00            
ATOM   3730 HD21 LEU X 235      72.080  94.130  57.550  0.00  0.00            
ATOM   3731 HD22 LEU X 235      72.050  94.260  55.710  0.00  0.00            
ATOM   3732 HD23 LEU X 235      73.320  95.090  56.720  0.00  0.00            
ATOM   3733  C   LEU X 235      75.700  90.630  57.370  0.00  0.00            
ATOM   3734  O   LEU X 235      76.340  90.330  56.420  0.00  0.00            
ATOM   3735  N   CYS X 236      75.090  89.690  58.080  0.00  0.00            
ATOM   3736  HN  CYS X 236      74.510  90.040  58.810  0.00  0.00            
ATOM   3737  CA  CYS X 236      75.000  88.240  57.720  0.00  0.00            
ATOM   3738  HA  CYS X 236      75.510  88.010  56.800  0.00  0.00            
ATOM   3739  CB  CYS X 236      75.430  87.310  58.900  0.00  0.00            
ATOM   3740  HB1 CYS X 236      74.910  87.440  59.880  0.00  0.00            
ATOM   3741  HB2 CYS X 236      76.480  87.610  59.120  0.00  0.00            
ATOM   3742  SG  CYS X 236      75.550  85.580  58.440  0.00  0.00            
ATOM   3743  HG1 CYS X 236      74.280  85.290  58.200  0.00  0.00            
ATOM   3744  C   CYS X 236      73.590  88.060  57.520  0.00  0.00            
ATOM   3745  O   CYS X 236      72.790  88.540  58.340  0.00  0.00            
ATOM   3746  N   TYR X 237      73.130  87.390  56.400  0.00  0.00            
ATOM   3747  HN  TYR X 237      73.780  86.950  55.780  0.00  0.00            
ATOM   3748  CA  TYR X 237      71.810  87.110  55.920  0.00  0.00            
ATOM   3749  HA  TYR X 237      71.070  87.260  56.690  0.00  0.00            
ATOM   3750  CB  TYR X 237      71.640  87.990  54.690  0.00  0.00            
ATOM   3751  HB1 TYR X 237      72.470  87.820  53.970  0.00  0.00            
ATOM   3752  HB2 TYR X 237      71.640  89.060  55.000  0.00  0.00            
ATOM   3753  CG  TYR X 237      70.360  87.790  53.940  0.00  0.00            
ATOM   3754  CD1 TYR X 237      69.240  88.550  54.280  0.00  0.00            
ATOM   3755  HD1 TYR X 237      69.240  89.300  55.060  0.00  0.00            
ATOM   3756  CE1 TYR X 237      68.100  88.560  53.420  0.00  0.00            
ATOM   3757  HE1 TYR X 237      67.280  89.250  53.490  0.00  0.00            
ATOM   3758  CZ  TYR X 237      68.090  87.650  52.350  0.00  0.00            
ATOM   3759  OH  TYR X 237      67.010  87.670  51.440  0.00  0.00            
ATOM   3760  HH  TYR X 237      66.350  88.250  51.820  0.00  0.00            
ATOM   3761  CD2 TYR X 237      70.350  86.980  52.850  0.00  0.00            
ATOM   3762  HD2 TYR X 237      71.210  86.360  52.650  0.00  0.00            
ATOM   3763  CE2 TYR X 237      69.160  86.760  52.090  0.00  0.00            
ATOM   3764  HE2 TYR X 237      69.040  86.070  51.270  0.00  0.00            
ATOM   3765  C   TYR X 237      71.630  85.580  55.650  0.00  0.00            
ATOM   3766  O   TYR X 237      72.620  84.860  55.480  0.00  0.00            
ATOM   3767  N   ASP X 238      70.390  84.990  55.650  0.00  0.00            
ATOM   3768  HN  ASP X 238      69.620  85.600  55.820  0.00  0.00            
ATOM   3769  CA  ASP X 238      69.980  83.610  55.340  0.00  0.00            
ATOM   3770  HA  ASP X 238      70.870  83.100  54.990  0.00  0.00            
ATOM   3771  CB  ASP X 238      69.440  82.860  56.650  0.00  0.00            
ATOM   3772  HB1 ASP X 238      68.550  83.410  57.030  0.00  0.00            
ATOM   3773  HB2 ASP X 238      70.250  82.890  57.410  0.00  0.00            
ATOM   3774  CG  ASP X 238      69.010  81.450  56.440  0.00  0.00            
ATOM   3775  OD1 ASP X 238      69.890  80.600  56.060  0.00  0.00            
ATOM   3776  OD2 ASP X 238      67.830  81.160  56.620  0.00  0.00            
ATOM   3777  C   ASP X 238      68.980  83.650  54.160  0.00  0.00            
ATOM   3778  O   ASP X 238      67.910  84.180  54.290  0.00  0.00            
ATOM   3779  N   PRO X 239      69.230  83.130  52.930  0.00  0.00            
ATOM   3780  CD  PRO X 239      70.600  82.990  52.450  0.00  0.00            
ATOM   3781  HD1 PRO X 239      70.980  81.950  52.490  0.00  0.00            
ATOM   3782  HD2 PRO X 239      71.300  83.730  52.910  0.00  0.00            
ATOM   3783  CA  PRO X 239      68.250  83.080  51.840  0.00  0.00            
ATOM   3784  HA  PRO X 239      67.830  84.080  51.920  0.00  0.00            
ATOM   3785  CB  PRO X 239      69.050  82.700  50.620  0.00  0.00            
ATOM   3786  HB1 PRO X 239      68.640  83.210  49.730  0.00  0.00            
ATOM   3787  HB2 PRO X 239      69.120  81.630  50.340  0.00  0.00            
ATOM   3788  CG  PRO X 239      70.480  83.180  50.930  0.00  0.00            
ATOM   3789  HG1 PRO X 239      71.210  82.580  50.340  0.00  0.00            
ATOM   3790  HG2 PRO X 239      70.690  84.230  50.650  0.00  0.00            
ATOM   3791  C   PRO X 239      67.120  82.110  52.090  0.00  0.00            
ATOM   3792  O   PRO X 239      66.030  82.330  51.550  0.00  0.00            
ATOM   3793  N   ARG X 240      67.350  81.100  52.920  0.00  0.00            
ATOM   3794  HN  ARG X 240      68.270  80.870  53.220  0.00  0.00            
ATOM   3795  CA  ARG X 240      66.330  80.230  53.380  0.00  0.00            
ATOM   3796  HA  ARG X 240      65.800  79.790  52.540  0.00  0.00            
ATOM   3797  CB  ARG X 240      67.020  78.930  53.980  0.00  0.00            
ATOM   3798  HB1 ARG X 240      67.900  79.200  54.610  0.00  0.00            
ATOM   3799  HB2 ARG X 240      67.400  78.350  53.110  0.00  0.00            
ATOM   3800  CG  ARG X 240      66.150  78.060  54.930  0.00  0.00            
ATOM   3801  HG1 ARG X 240      65.150  77.900  54.480  0.00  0.00            
ATOM   3802  HG2 ARG X 240      66.090  78.650  55.860  0.00  0.00            
ATOM   3803  CD  ARG X 240      66.790  76.700  55.170  0.00  0.00            
ATOM   3804  HD1 ARG X 240      67.890  76.810  55.090  0.00  0.00            
ATOM   3805  HD2 ARG X 240      66.470  75.940  54.430  0.00  0.00            
ATOM   3806  NE  ARG X 240      66.330  76.260  56.530  0.00  0.00            
ATOM   3807  HE  ARG X 240      65.510  76.610  56.970  0.00  0.00            
ATOM   3808  CZ  ARG X 240      66.970  75.400  57.180  0.00  0.00            
ATOM   3809  NH1 ARG X 240      68.030  74.750  56.790  0.00  0.00            
ATOM   3810 HH11 ARG X 240      68.370  73.970  57.320  0.00  0.00            
ATOM   3811 HH12 ARG X 240      68.410  74.880  55.870  0.00  0.00            
ATOM   3812  NH2 ARG X 240      66.550  74.990  58.320  0.00  0.00            
ATOM   3813 HH21 ARG X 240      65.640  75.260  58.640  0.00  0.00            
ATOM   3814 HH22 ARG X 240      66.990  74.220  58.790  0.00  0.00            
ATOM   3815  C   ARG X 240      65.210  80.890  54.270  0.00  0.00            
ATOM   3816  O   ARG X 240      64.020  80.550  54.040  0.00  0.00            
ATOM   3817  N   THR X 241      65.590  81.690  55.220  0.00  0.00            
ATOM   3818  HN  THR X 241      66.500  81.600  55.600  0.00  0.00            
ATOM   3819  CA  THR X 241      64.750  82.370  56.190  0.00  0.00            
ATOM   3820  HA  THR X 241      63.750  81.960  56.220  0.00  0.00            
ATOM   3821  CB  THR X 241      65.250  82.210  57.660  0.00  0.00            
ATOM   3822  HB  THR X 241      66.160  82.820  57.820  0.00  0.00            
ATOM   3823  OG1 THR X 241      65.680  80.900  57.920  0.00  0.00            
ATOM   3824  HG1 THR X 241      66.620  80.940  57.720  0.00  0.00            
ATOM   3825  CG2 THR X 241      64.120  82.500  58.650  0.00  0.00            
ATOM   3826 HG21 THR X 241      63.250  81.810  58.570  0.00  0.00            
ATOM   3827 HG22 THR X 241      63.800  83.560  58.610  0.00  0.00            
ATOM   3828 HG23 THR X 241      64.520  82.520  59.680  0.00  0.00            
ATOM   3829  C   THR X 241      64.510  83.830  55.820  0.00  0.00            
ATOM   3830  O   THR X 241      63.550  84.440  56.310  0.00  0.00            
ATOM   3831  N   ARG X 242      65.260  84.430  54.900  0.00  0.00            
ATOM   3832  HN  ARG X 242      66.110  84.010  54.600  0.00  0.00            
ATOM   3833  CA  ARG X 242      65.030  85.680  54.160  0.00  0.00            
ATOM   3834  HA  ARG X 242      65.840  85.790  53.460  0.00  0.00            
ATOM   3835  CB  ARG X 242      63.670  85.640  53.390  0.00  0.00            
ATOM   3836  HB1 ARG X 242      63.670  86.640  52.900  0.00  0.00            
ATOM   3837  HB2 ARG X 242      62.790  85.560  54.060  0.00  0.00            
ATOM   3838  CG  ARG X 242      63.490  84.460  52.390  0.00  0.00            
ATOM   3839  HG1 ARG X 242      63.660  83.440  52.770  0.00  0.00            
ATOM   3840  HG2 ARG X 242      64.280  84.570  51.620  0.00  0.00            
ATOM   3841  CD  ARG X 242      62.130  84.540  51.680  0.00  0.00            
ATOM   3842  HD1 ARG X 242      62.000  83.760  50.910  0.00  0.00            
ATOM   3843  HD2 ARG X 242      62.020  85.530  51.190  0.00  0.00            
ATOM   3844  NE  ARG X 242      60.990  84.410  52.630  0.00  0.00            
ATOM   3845  HE  ARG X 242      61.220  84.300  53.600  0.00  0.00            
ATOM   3846  CZ  ARG X 242      59.750  84.780  52.410  0.00  0.00            
ATOM   3847  NH1 ARG X 242      59.160  85.110  51.310  0.00  0.00            
ATOM   3848 HH11 ARG X 242      58.300  85.620  51.310  0.00  0.00            
ATOM   3849 HH12 ARG X 242      59.790  85.180  50.530  0.00  0.00            
ATOM   3850  NH2 ARG X 242      59.040  84.890  53.550  0.00  0.00            
ATOM   3851 HH21 ARG X 242      59.430  84.480  54.370  0.00  0.00            
ATOM   3852 HH22 ARG X 242      58.110  85.270  53.560  0.00  0.00            
ATOM   3853  C   ARG X 242      65.160  86.940  55.000  0.00  0.00            
ATOM   3854  O   ARG X 242      64.400  87.890  54.840  0.00  0.00            
ATOM   3855  N   GLY X 243      66.100  87.000  55.960  0.00  0.00            
ATOM   3856  HN  GLY X 243      66.670  86.190  56.110  0.00  0.00            
ATOM   3857  CA  GLY X 243      66.250  88.150  56.920  0.00  0.00            
ATOM   3858  HA1 GLY X 243      65.590  88.100  57.770  0.00  0.00            
ATOM   3859  HA2 GLY X 243      66.240  89.110  56.410  0.00  0.00            
ATOM   3860  C   GLY X 243      67.650  88.170  57.480  0.00  0.00            
ATOM   3861  O   GLY X 243      68.240  87.110  57.600  0.00  0.00            
ATOM   3862  N   ALA X 244      68.180  89.360  57.900  0.00  0.00            
ATOM   3863  HN  ALA X 244      67.620  90.180  57.750  0.00  0.00            
ATOM   3864  CA  ALA X 244      69.430  89.570  58.530  0.00  0.00            
ATOM   3865  HA  ALA X 244      70.260  89.240  57.920  0.00  0.00            
ATOM   3866  CB  ALA X 244      69.560  91.050  58.650  0.00  0.00            
ATOM   3867  HB1 ALA X 244      68.970  91.560  59.440  0.00  0.00            
ATOM   3868  HB2 ALA X 244      69.180  91.510  57.710  0.00  0.00            
ATOM   3869  HB3 ALA X 244      70.610  91.410  58.590  0.00  0.00            
ATOM   3870  C   ALA X 244      69.630  88.950  59.960  0.00  0.00            
ATOM   3871  O   ALA X 244      68.750  88.990  60.810  0.00  0.00            
ATOM   3872  N   LEU X 245      70.810  88.340  60.230  0.00  0.00            
ATOM   3873  HN  LEU X 245      71.520  88.250  59.530  0.00  0.00            
ATOM   3874  CA  LEU X 245      71.060  87.540  61.460  0.00  0.00            
ATOM   3875  HA  LEU X 245      70.210  87.360  62.100  0.00  0.00            
ATOM   3876  CB  LEU X 245      71.910  86.220  61.070  0.00  0.00            
ATOM   3877  HB1 LEU X 245      72.160  85.720  62.030  0.00  0.00            
ATOM   3878  HB2 LEU X 245      72.890  86.600  60.700  0.00  0.00            
ATOM   3879  CG  LEU X 245      71.210  85.290  60.090  0.00  0.00            
ATOM   3880  HG  LEU X 245      71.070  85.920  59.190  0.00  0.00            
ATOM   3881  CD1 LEU X 245      72.160  84.130  59.670  0.00  0.00            
ATOM   3882 HD11 LEU X 245      71.630  83.440  58.970  0.00  0.00            
ATOM   3883 HD12 LEU X 245      72.480  83.570  60.580  0.00  0.00            
ATOM   3884 HD13 LEU X 245      72.970  84.630  59.090  0.00  0.00            
ATOM   3885  CD2 LEU X 245      69.940  84.740  60.690  0.00  0.00            
ATOM   3886 HD21 LEU X 245      69.450  83.970  60.050  0.00  0.00            
ATOM   3887 HD22 LEU X 245      69.170  85.510  60.890  0.00  0.00            
ATOM   3888 HD23 LEU X 245      70.060  84.220  61.670  0.00  0.00            
ATOM   3889  C   LEU X 245      71.900  88.400  62.280  0.00  0.00            
ATOM   3890  O   LEU X 245      71.690  88.450  63.480  0.00  0.00            
ATOM   3891  N   TRP X 246      72.870  89.190  61.830  0.00  0.00            
ATOM   3892  HN  TRP X 246      72.990  89.280  60.840  0.00  0.00            
ATOM   3893  CA  TRP X 246      73.500  90.130  62.690  0.00  0.00            
ATOM   3894  HA  TRP X 246      72.820  90.420  63.480  0.00  0.00            
ATOM   3895  CB  TRP X 246      74.690  89.500  63.410  0.00  0.00            
ATOM   3896  HB1 TRP X 246      74.340  88.920  64.290  0.00  0.00            
ATOM   3897  HB2 TRP X 246      75.340  90.310  63.810  0.00  0.00            
ATOM   3898  CG  TRP X 246      75.640  88.580  62.680  0.00  0.00            
ATOM   3899  CD1 TRP X 246      75.730  87.160  62.710  0.00  0.00            
ATOM   3900  HD1 TRP X 246      75.090  86.520  63.300  0.00  0.00            
ATOM   3901  NE1 TRP X 246      76.890  86.800  62.060  0.00  0.00            
ATOM   3902  HE1 TRP X 246      77.260  85.890  62.060  0.00  0.00            
ATOM   3903  CE2 TRP X 246      77.470  87.840  61.530  0.00  0.00            
ATOM   3904  CD2 TRP X 246      76.720  89.020  61.820  0.00  0.00            
ATOM   3905  CE3 TRP X 246      77.120  90.230  61.260  0.00  0.00            
ATOM   3906  HE3 TRP X 246      76.580  91.130  61.490  0.00  0.00            
ATOM   3907  CZ3 TRP X 246      78.180  90.260  60.400  0.00  0.00            
ATOM   3908  HZ3 TRP X 246      78.480  91.170  59.920  0.00  0.00            
ATOM   3909  CZ2 TRP X 246      78.590  87.910  60.750  0.00  0.00            
ATOM   3910  HZ2 TRP X 246      79.090  87.000  60.470  0.00  0.00            
ATOM   3911  CH2 TRP X 246      78.960  89.160  60.170  0.00  0.00            
ATOM   3912  HH2 TRP X 246      79.840  89.080  59.540  0.00  0.00            
ATOM   3913  C   TRP X 246      73.960  91.350  61.890  0.00  0.00            
ATOM   3914  O   TRP X 246      73.990  91.180  60.640  0.00  0.00            
ATOM   3915  N   VAL X 247      74.260  92.560  62.480  0.00  0.00            
ATOM   3916  HN  VAL X 247      74.190  92.640  63.470  0.00  0.00            
ATOM   3917  CA  VAL X 247      74.660  93.720  61.680  0.00  0.00            
ATOM   3918  HA  VAL X 247      75.130  93.380  60.760  0.00  0.00            
ATOM   3919  CB  VAL X 247      73.520  94.550  61.290  0.00  0.00            
ATOM   3920  HB  VAL X 247      72.740  93.950  60.780  0.00  0.00            
ATOM   3921  CG1 VAL X 247      72.890  95.360  62.510  0.00  0.00            
ATOM   3922 HG11 VAL X 247      73.540  96.230  62.740  0.00  0.00            
ATOM   3923 HG12 VAL X 247      72.760  94.770  63.440  0.00  0.00            
ATOM   3924 HG13 VAL X 247      71.870  95.690  62.230  0.00  0.00            
ATOM   3925  CG2 VAL X 247      73.920  95.640  60.260  0.00  0.00            
ATOM   3926 HG21 VAL X 247      74.390  96.520  60.760  0.00  0.00            
ATOM   3927 HG22 VAL X 247      73.020  95.940  59.700  0.00  0.00            
ATOM   3928 HG23 VAL X 247      74.700  95.360  59.520  0.00  0.00            
ATOM   3929  C   VAL X 247      75.680  94.540  62.400  0.00  0.00            
ATOM   3930  O   VAL X 247      75.610  94.690  63.620  0.00  0.00            
ATOM   3931  N   VAL X 248      76.610  95.050  61.570  0.00  0.00            
ATOM   3932  HN  VAL X 248      76.670  94.790  60.620  0.00  0.00            
ATOM   3933  CA  VAL X 248      77.670  95.980  62.010  0.00  0.00            
ATOM   3934  HA  VAL X 248      77.680  95.940  63.090  0.00  0.00            
ATOM   3935  CB  VAL X 248      79.140  95.630  61.520  0.00  0.00            
ATOM   3936  HB  VAL X 248      79.080  95.630  60.410  0.00  0.00            
ATOM   3937  CG1 VAL X 248      80.160  96.710  62.020  0.00  0.00            
ATOM   3938 HG11 VAL X 248      81.170  96.550  61.590  0.00  0.00            
ATOM   3939 HG12 VAL X 248      80.110  96.610  63.120  0.00  0.00            
ATOM   3940 HG13 VAL X 248      79.800  97.720  61.760  0.00  0.00            
ATOM   3941  CG2 VAL X 248      79.550  94.210  62.030  0.00  0.00            
ATOM   3942 HG21 VAL X 248      79.050  93.430  61.420  0.00  0.00            
ATOM   3943 HG22 VAL X 248      79.300  94.020  63.090  0.00  0.00            
ATOM   3944 HG23 VAL X 248      80.660  94.120  61.980  0.00  0.00            
ATOM   3945  C   VAL X 248      77.260  97.410  61.730  0.00  0.00            
ATOM   3946  O   VAL X 248      77.300  97.870  60.600  0.00  0.00            
ATOM   3947  N   GLU X 249      76.900  98.100  62.860  0.00  0.00            
ATOM   3948  HN  GLU X 249      77.000  97.650  63.740  0.00  0.00            
ATOM   3949  CA  GLU X 249      76.530  99.490  62.840  0.00  0.00            
ATOM   3950  HA  GLU X 249      76.310  99.820  61.840  0.00  0.00            
ATOM   3951  CB  GLU X 249      75.280  99.760  63.640  0.00  0.00            
ATOM   3952  HB1 GLU X 249      75.050  99.080  64.490  0.00  0.00            
ATOM   3953  HB2 GLU X 249      74.510  99.580  62.860  0.00  0.00            
ATOM   3954  CG  GLU X 249      75.070 101.220  64.190  0.00  0.00            
ATOM   3955  HG1 GLU X 249      75.270 101.890  63.320  0.00  0.00            
ATOM   3956  HG2 GLU X 249      75.750 101.520  65.010  0.00  0.00            
ATOM   3957  CD  GLU X 249      73.670 101.490  64.740  0.00  0.00            
ATOM   3958  OE1 GLU X 249      73.050 102.520  64.380  0.00  0.00            
ATOM   3959  OE2 GLU X 249      73.150 100.710  65.580  0.00  0.00            
ATOM   3960  C   GLU X 249      77.720 100.370  63.380  0.00  0.00            
ATOM   3961  O   GLU X 249      78.330 100.100  64.450  0.00  0.00            
ATOM   3962  N   GLN X 250      78.120 101.350  62.590  0.00  0.00            
ATOM   3963  HN  GLN X 250      77.730 101.480  61.680  0.00  0.00            
ATOM   3964  CA  GLN X 250      78.980 102.440  63.020  0.00  0.00            
ATOM   3965  HA  GLN X 250      79.800 102.040  63.600  0.00  0.00            
ATOM   3966  CB  GLN X 250      79.690 103.230  61.920  0.00  0.00            
ATOM   3967  HB1 GLN X 250      80.380 103.970  62.370  0.00  0.00            
ATOM   3968  HB2 GLN X 250      78.870 103.690  61.330  0.00  0.00            
ATOM   3969  CG  GLN X 250      80.480 102.290  60.910  0.00  0.00            
ATOM   3970  HG1 GLN X 250      79.720 101.560  60.560  0.00  0.00            
ATOM   3971  HG2 GLN X 250      81.260 101.690  61.410  0.00  0.00            
ATOM   3972  CD  GLN X 250      81.090 103.140  59.760  0.00  0.00            
ATOM   3973  OE1 GLN X 250      80.460 103.390  58.740  0.00  0.00            
ATOM   3974  NE2 GLN X 250      82.300 103.650  59.940  0.00  0.00            
ATOM   3975 HE21 GLN X 250      82.730 103.660  60.840  0.00  0.00            
ATOM   3976 HE22 GLN X 250      82.570 104.410  59.330  0.00  0.00            
ATOM   3977  C   GLN X 250      78.150 103.470  63.900  0.00  0.00            
ATOM   3978  O   GLN X 250      76.990 103.920  63.620  0.00  0.00            
ATOM   3979  N   LEU X 251      78.850 103.950  65.020  0.00  0.00            
ATOM   3980  HN  LEU X 251      79.820 103.720  65.140  0.00  0.00            
ATOM   3981  CA  LEU X 251      78.250 104.940  65.900  0.00  0.00            
ATOM   3982  HA  LEU X 251      77.210 105.140  65.700  0.00  0.00            
ATOM   3983  CB  LEU X 251      78.280 104.630  67.420  0.00  0.00            
ATOM   3984  HB1 LEU X 251      77.670 105.360  68.000  0.00  0.00            
ATOM   3985  HB2 LEU X 251      79.330 104.780  67.760  0.00  0.00            
ATOM   3986  CG  LEU X 251      77.740 103.220  67.730  0.00  0.00            
ATOM   3987  HG  LEU X 251      78.310 102.420  67.200  0.00  0.00            
ATOM   3988  CD1 LEU X 251      77.890 102.960  69.280  0.00  0.00            
ATOM   3989 HD11 LEU X 251      77.150 102.230  69.650  0.00  0.00            
ATOM   3990 HD12 LEU X 251      77.870 103.940  69.800  0.00  0.00            
ATOM   3991 HD13 LEU X 251      78.900 102.520  69.450  0.00  0.00            
ATOM   3992  CD2 LEU X 251      76.280 103.200  67.270  0.00  0.00            
ATOM   3993 HD21 LEU X 251      75.690 102.320  67.590  0.00  0.00            
ATOM   3994 HD22 LEU X 251      76.200 103.220  66.160  0.00  0.00            
ATOM   3995 HD23 LEU X 251      75.720 104.070  67.680  0.00  0.00            
ATOM   3996  C   LEU X 251      78.930 106.270  65.730  0.00  0.00            
ATOM   3997  O   LEU X 251      80.140 106.390  65.450  0.00  0.00            
ATOM   3998  N   ARG X 252      78.260 107.430  65.950  0.00  0.00            
ATOM   3999  HN  ARG X 252      77.300 107.480  66.210  0.00  0.00            
ATOM   4000  CA  ARG X 252      78.720 108.610  65.320  0.00  0.00            
ATOM   4001  HA  ARG X 252      79.640 108.910  65.800  0.00  0.00            
ATOM   4002  CB  ARG X 252      78.950 108.690  63.810  0.00  0.00            
ATOM   4003  HB1 ARG X 252      80.010 108.380  63.690  0.00  0.00            
ATOM   4004  HB2 ARG X 252      78.980 109.710  63.380  0.00  0.00            
ATOM   4005  CG  ARG X 252      78.020 107.790  63.000  0.00  0.00            
ATOM   4006  HG1 ARG X 252      76.990 108.200  62.920  0.00  0.00            
ATOM   4007  HG2 ARG X 252      77.770 106.840  63.520  0.00  0.00            
ATOM   4008  CD  ARG X 252      78.550 107.450  61.600  0.00  0.00            
ATOM   4009  HD1 ARG X 252      79.550 106.990  61.710  0.00  0.00            
ATOM   4010  HD2 ARG X 252      78.620 108.410  61.030  0.00  0.00            
ATOM   4011  NE  ARG X 252      77.640 106.510  60.950  0.00  0.00            
ATOM   4012  HE  ARG X 252      76.830 106.220  61.460  0.00  0.00            
ATOM   4013  CZ  ARG X 252      77.610 106.220  59.620  0.00  0.00            
ATOM   4014  NH1 ARG X 252      78.600 106.600  58.890  0.00  0.00            
ATOM   4015 HH11 ARG X 252      79.410 106.980  59.330  0.00  0.00            
ATOM   4016 HH12 ARG X 252      78.670 106.300  57.940  0.00  0.00            
ATOM   4017  NH2 ARG X 252      76.640 105.500  59.130  0.00  0.00            
ATOM   4018 HH21 ARG X 252      75.880 105.150  59.690  0.00  0.00            
ATOM   4019 HH22 ARG X 252      76.580 105.430  58.140  0.00  0.00            
ATOM   4020  C   ARG X 252      77.710 109.710  65.640  0.00  0.00            
ATOM   4021  O   ARG X 252      76.490 109.500  65.690  0.00  0.00            
ATOM   4022  N   PRO X 253      78.210 111.000  65.960  0.00  0.00            
ATOM   4023  CD  PRO X 253      79.620 111.370  66.000  0.00  0.00            
ATOM   4024  HD1 PRO X 253      80.050 111.450  64.980  0.00  0.00            
ATOM   4025  HD2 PRO X 253      80.220 110.720  66.670  0.00  0.00            
ATOM   4026  CA  PRO X 253      77.400 112.180  66.020  0.00  0.00            
ATOM   4027  HA  PRO X 253      76.620 112.150  66.760  0.00  0.00            
ATOM   4028  CB  PRO X 253      78.390 113.370  66.410  0.00  0.00            
ATOM   4029  HB1 PRO X 253      78.010 113.920  67.290  0.00  0.00            
ATOM   4030  HB2 PRO X 253      78.440 114.100  65.570  0.00  0.00            
ATOM   4031  CG  PRO X 253      79.760 112.810  66.610  0.00  0.00            
ATOM   4032  HG1 PRO X 253      80.590 113.300  66.040  0.00  0.00            
ATOM   4033  HG2 PRO X 253      79.940 112.780  67.700  0.00  0.00            
ATOM   4034  C   PRO X 253      76.620 112.340  64.700  0.00  0.00            
ATOM   4035  O   PRO X 253      77.110 111.890  63.650  0.00  0.00            
ATOM   4036  N   GLU X 254      75.350 112.750  64.840  0.00  0.00            
ATOM   4037  HN  GLU X 254      75.090 112.920  65.790  0.00  0.00            
ATOM   4038  CA  GLU X 254      74.420 112.900  63.740  0.00  0.00            
ATOM   4039  HA  GLU X 254      74.320 111.950  63.240  0.00  0.00            
ATOM   4040  CB  GLU X 254      73.130 113.500  64.340  0.00  0.00            
ATOM   4041  HB1 GLU X 254      72.410 113.790  63.540  0.00  0.00            
ATOM   4042  HB2 GLU X 254      73.340 114.390  64.960  0.00  0.00            
ATOM   4043  CG  GLU X 254      72.400 112.500  65.280  0.00  0.00            
ATOM   4044  HG1 GLU X 254      73.130 112.000  65.960  0.00  0.00            
ATOM   4045  HG2 GLU X 254      71.850 111.760  64.660  0.00  0.00            
ATOM   4046  CD  GLU X 254      71.370 113.150  66.160  0.00  0.00            
ATOM   4047  OE1 GLU X 254      71.810 114.000  67.000  0.00  0.00            
ATOM   4048  OE2 GLU X 254      70.220 112.820  66.040  0.00  0.00            
ATOM   4049  C   GLU X 254      74.980 113.930  62.710  0.00  0.00            
ATOM   4050  O   GLU X 254      75.480 115.000  63.030  0.00  0.00            
ATOM   4051  N   ARG X 255      74.730 113.610  61.420  0.00  0.00            
ATOM   4052  HN  ARG X 255      74.330 112.720  61.220  0.00  0.00            
ATOM   4053  CA  ARG X 255      74.860 114.590  60.370  0.00  0.00            
ATOM   4054  HA  ARG X 255      75.060 115.540  60.840  0.00  0.00            
ATOM   4055  CB  ARG X 255      76.110 114.400  59.420  0.00  0.00            
ATOM   4056  HB1 ARG X 255      76.160 115.180  58.630  0.00  0.00            
ATOM   4057  HB2 ARG X 255      76.030 113.440  58.870  0.00  0.00            
ATOM   4058  CG  ARG X 255      77.420 114.380  60.160  0.00  0.00            
ATOM   4059  HG1 ARG X 255      77.470 113.460  60.770  0.00  0.00            
ATOM   4060  HG2 ARG X 255      77.440 115.180  60.930  0.00  0.00            
ATOM   4061  CD  ARG X 255      78.660 114.310  59.240  0.00  0.00            
ATOM   4062  HD1 ARG X 255      78.900 115.160  58.570  0.00  0.00            
ATOM   4063  HD2 ARG X 255      78.500 113.330  58.740  0.00  0.00            
ATOM   4064  NE  ARG X 255      79.830 114.220  60.230  0.00  0.00            
ATOM   4065  HE  ARG X 255      79.670 114.130  61.210  0.00  0.00            
ATOM   4066  CZ  ARG X 255      81.090 114.390  59.950  0.00  0.00            
ATOM   4067  NH1 ARG X 255      81.410 114.590  58.700  0.00  0.00            
ATOM   4068 HH11 ARG X 255      80.740 114.480  57.970  0.00  0.00            
ATOM   4069 HH12 ARG X 255      82.310 115.000  58.510  0.00  0.00            
ATOM   4070  NH2 ARG X 255      81.990 114.690  60.840  0.00  0.00            
ATOM   4071 HH21 ARG X 255      81.740 114.530  61.800  0.00  0.00            
ATOM   4072 HH22 ARG X 255      82.940 114.830  60.580  0.00  0.00            
ATOM   4073  C   ARG X 255      73.610 114.820  59.590  0.00  0.00            
ATOM   4074  O   ARG X 255      72.970 113.910  59.090  0.00  0.00            
ATOM   4075  N   LEU X 256      73.220 116.080  59.430  0.00  0.00            
ATOM   4076  HN  LEU X 256      73.730 116.800  59.890  0.00  0.00            
ATOM   4077  CA  LEU X 256      71.990 116.600  58.800  0.00  0.00            
ATOM   4078  HA  LEU X 256      71.120 115.970  58.870  0.00  0.00            
ATOM   4079  CB  LEU X 256      71.470 117.970  59.340  0.00  0.00            
ATOM   4080  HB1 LEU X 256      70.490 118.170  58.860  0.00  0.00            
ATOM   4081  HB2 LEU X 256      72.140 118.800  59.050  0.00  0.00            
ATOM   4082  CG  LEU X 256      71.320 118.080  60.850  0.00  0.00            
ATOM   4083  HG  LEU X 256      72.330 118.060  61.300  0.00  0.00            
ATOM   4084  CD1 LEU X 256      70.590 119.410  61.210  0.00  0.00            
ATOM   4085 HD11 LEU X 256      70.640 119.480  62.320  0.00  0.00            
ATOM   4086 HD12 LEU X 256      69.500 119.320  61.010  0.00  0.00            
ATOM   4087 HD13 LEU X 256      70.910 120.360  60.740  0.00  0.00            
ATOM   4088  CD2 LEU X 256      70.480 116.930  61.500  0.00  0.00            
ATOM   4089 HD21 LEU X 256      70.690 115.890  61.170  0.00  0.00            
ATOM   4090 HD22 LEU X 256      69.430 117.170  61.240  0.00  0.00            
ATOM   4091 HD23 LEU X 256      70.570 117.080  62.590  0.00  0.00            
ATOM   4092  C   LEU X 256      72.280 116.870  57.320  0.00  0.00            
ATOM   4093  O   LEU X 256      73.090 117.700  56.930  0.00  0.00            
ATOM   4094  N   ARG X 257      71.590 116.150  56.460  0.00  0.00            
ATOM   4095  HN  ARG X 257      71.020 115.440  56.850  0.00  0.00            
ATOM   4096  CA  ARG X 257      71.720 116.180  54.990  0.00  0.00            
ATOM   4097  HA  ARG X 257      71.900 117.160  54.570  0.00  0.00            
ATOM   4098  CB  ARG X 257      72.760 115.210  54.310  0.00  0.00            
ATOM   4099  HB1 ARG X 257      72.710 115.080  53.210  0.00  0.00            
ATOM   4100  HB2 ARG X 257      72.460 114.200  54.690  0.00  0.00            
ATOM   4101  CG  ARG X 257      74.230 115.480  54.600  0.00  0.00            
ATOM   4102  HG1 ARG X 257      74.850 114.580  54.360  0.00  0.00            
ATOM   4103  HG2 ARG X 257      74.230 115.710  55.690  0.00  0.00            
ATOM   4104  CD  ARG X 257      74.820 116.630  53.840  0.00  0.00            
ATOM   4105  HD1 ARG X 257      74.180 117.510  54.070  0.00  0.00            
ATOM   4106  HD2 ARG X 257      74.750 116.420  52.750  0.00  0.00            
ATOM   4107  NE  ARG X 257      76.190 116.970  54.100  0.00  0.00            
ATOM   4108  HE  ARG X 257      76.850 116.700  53.390  0.00  0.00            
ATOM   4109  CZ  ARG X 257      76.690 117.280  55.280  0.00  0.00            
ATOM   4110  NH1 ARG X 257      76.030 117.370  56.430  0.00  0.00            
ATOM   4111 HH11 ARG X 257      75.040 117.220  56.450  0.00  0.00            
ATOM   4112 HH12 ARG X 257      76.500 117.770  57.220  0.00  0.00            
ATOM   4113  NH2 ARG X 257      77.950 117.550  55.280  0.00  0.00            
ATOM   4114 HH21 ARG X 257      78.370 117.710  54.380  0.00  0.00            
ATOM   4115 HH22 ARG X 257      78.370 117.750  56.170  0.00  0.00            
ATOM   4116  C   ARG X 257      70.330 115.930  54.490  0.00  0.00            
ATOM   4117  O   ARG X 257      70.020 115.070  53.650  0.00  0.00            
ATOM   4118  N   GLY X 258      69.410 116.710  54.970  0.00  0.00            
ATOM   4119  HN  GLY X 258      69.670 117.400  55.640  0.00  0.00            
ATOM   4120  CA  GLY X 258      68.010 116.810  54.670  0.00  0.00            
ATOM   4121  HA1 GLY X 258      67.940 116.980  53.610  0.00  0.00            
ATOM   4122  HA2 GLY X 258      67.530 117.610  55.220  0.00  0.00            
ATOM   4123  C   GLY X 258      67.190 115.610  54.920  0.00  0.00            
ATOM   4124  O   GLY X 258      67.630 114.440  55.150  0.00  0.00            
ATOM   4125  N   ASP X 259      65.920 115.830  54.780  0.00  0.00            
ATOM   4126  HN  ASP X 259      65.710 116.780  54.530  0.00  0.00            
ATOM   4127  CA  ASP X 259      64.740 114.930  54.750  0.00  0.00            
ATOM   4128  HA  ASP X 259      64.570 114.410  55.680  0.00  0.00            
ATOM   4129  CB  ASP X 259      63.480 115.700  54.370  0.00  0.00            
ATOM   4130  HB1 ASP X 259      62.630 115.110  53.960  0.00  0.00            
ATOM   4131  HB2 ASP X 259      63.740 116.420  53.560  0.00  0.00            
ATOM   4132  CG  ASP X 259      62.880 116.570  55.450  0.00  0.00            
ATOM   4133  OD1 ASP X 259      63.130 116.430  56.690  0.00  0.00            
ATOM   4134  OD2 ASP X 259      62.070 117.450  55.070  0.00  0.00            
ATOM   4135  C   ASP X 259      64.930 113.880  53.620  0.00  0.00            
ATOM   4136  O   ASP X 259      65.370 114.210  52.500  0.00  0.00            
ATOM   4137  N   GLY X 260      64.580 112.620  53.980  0.00  0.00            
ATOM   4138  HN  GLY X 260      64.210 112.420  54.890  0.00  0.00            
ATOM   4139  CA  GLY X 260      64.550 111.460  53.150  0.00  0.00            
ATOM   4140  HA1 GLY X 260      64.560 110.580  53.780  0.00  0.00            
ATOM   4141  HA2 GLY X 260      65.360 111.530  52.430  0.00  0.00            
ATOM   4142  C   GLY X 260      63.290 111.310  52.440  0.00  0.00            
ATOM   4143  O   GLY X 260      62.530 112.250  52.280  0.00  0.00            
ATOM   4144  N   ASP X 261      62.930 110.060  52.060  0.00  0.00            
ATOM   4145  HN  ASP X 261      63.640 109.360  52.070  0.00  0.00            
ATOM   4146  CA  ASP X 261      61.710 109.570  51.540  0.00  0.00            
ATOM   4147  HA  ASP X 261      61.480 110.180  50.680  0.00  0.00            
ATOM   4148  CB  ASP X 261      61.890 108.100  51.260  0.00  0.00            
ATOM   4149  HB1 ASP X 261      60.960 107.860  50.710  0.00  0.00            
ATOM   4150  HB2 ASP X 261      61.950 107.420  52.150  0.00  0.00            
ATOM   4151  CG  ASP X 261      63.010 107.840  50.230  0.00  0.00            
ATOM   4152  OD1 ASP X 261      63.540 106.740  50.240  0.00  0.00            
ATOM   4153  OD2 ASP X 261      63.270 108.660  49.340  0.00  0.00            
ATOM   4154  C   ASP X 261      60.610 109.900  52.490  0.00  0.00            
ATOM   4155  O   ASP X 261      60.670 109.520  53.650  0.00  0.00            
ATOM   4156  N   ARG X 262      59.520 110.530  52.100  0.00  0.00            
ATOM   4157  HN  ARG X 262      59.360 110.660  51.130  0.00  0.00            
ATOM   4158  CA  ARG X 262      58.390 110.810  52.980  0.00  0.00            
ATOM   4159  HA  ARG X 262      58.670 110.430  53.960  0.00  0.00            
ATOM   4160  CB  ARG X 262      57.960 112.290  53.020  0.00  0.00            
ATOM   4161  HB1 ARG X 262      58.890 112.790  53.370  0.00  0.00            
ATOM   4162  HB2 ARG X 262      57.100 112.580  53.670  0.00  0.00            
ATOM   4163  CG  ARG X 262      57.710 112.970  51.590  0.00  0.00            
ATOM   4164  HG1 ARG X 262      58.530 112.590  50.940  0.00  0.00            
ATOM   4165  HG2 ARG X 262      57.730 114.050  51.820  0.00  0.00            
ATOM   4166  CD  ARG X 262      56.470 112.500  50.710  0.00  0.00            
ATOM   4167  HD1 ARG X 262      56.510 111.390  50.620  0.00  0.00            
ATOM   4168  HD2 ARG X 262      56.480 113.080  49.770  0.00  0.00            
ATOM   4169  NE  ARG X 262      55.290 112.790  51.590  0.00  0.00            
ATOM   4170  HE  ARG X 262      55.470 113.200  52.480  0.00  0.00            
ATOM   4171  CZ  ARG X 262      54.050 112.910  51.090  0.00  0.00            
ATOM   4172  NH1 ARG X 262      53.660 112.580  49.900  0.00  0.00            
ATOM   4173 HH11 ARG X 262      54.350 112.420  49.190  0.00  0.00            
ATOM   4174 HH12 ARG X 262      52.710 112.790  49.640  0.00  0.00            
ATOM   4175  NH2 ARG X 262      53.030 113.100  51.900  0.00  0.00            
ATOM   4176 HH21 ARG X 262      53.170 113.260  52.880  0.00  0.00            
ATOM   4177 HH22 ARG X 262      52.120 113.170  51.490  0.00  0.00            
ATOM   4178  C   ARG X 262      57.280 109.900  52.710  0.00  0.00            
ATOM   4179  O   ARG X 262      56.240 109.810  53.420  0.00  0.00            
ATOM   4180  N   ARG X 263      57.370 108.980  51.680  0.00  0.00            
ATOM   4181  HN  ARG X 263      58.080 109.150  50.990  0.00  0.00            
ATOM   4182  CA  ARG X 263      56.540 107.750  51.510  0.00  0.00            
ATOM   4183  HA  ARG X 263      55.770 107.710  52.270  0.00  0.00            
ATOM   4184  CB  ARG X 263      55.930 107.710  50.060  0.00  0.00            
ATOM   4185  HB1 ARG X 263      55.280 106.810  49.980  0.00  0.00            
ATOM   4186  HB2 ARG X 263      56.710 107.710  49.270  0.00  0.00            
ATOM   4187  CG  ARG X 263      54.970 108.910  49.780  0.00  0.00            
ATOM   4188  HG1 ARG X 263      54.590 108.790  48.740  0.00  0.00            
ATOM   4189  HG2 ARG X 263      55.580 109.830  49.840  0.00  0.00            
ATOM   4190  CD  ARG X 263      53.830 109.040  50.680  0.00  0.00            
ATOM   4191  HD1 ARG X 263      53.150 109.910  50.520  0.00  0.00            
ATOM   4192  HD2 ARG X 263      54.310 109.110  51.680  0.00  0.00            
ATOM   4193  NE  ARG X 263      52.990 107.740  50.690  0.00  0.00            
ATOM   4194  HE  ARG X 263      53.130 107.080  51.430  0.00  0.00            
ATOM   4195  CZ  ARG X 263      52.300 107.350  49.670  0.00  0.00            
ATOM   4196  NH1 ARG X 263      51.850 108.120  48.740  0.00  0.00            
ATOM   4197 HH11 ARG X 263      52.100 109.090  48.750  0.00  0.00            
ATOM   4198 HH12 ARG X 263      51.370 107.650  48.000  0.00  0.00            
ATOM   4199  NH2 ARG X 263      51.870 106.110  49.630  0.00  0.00            
ATOM   4200 HH21 ARG X 263      52.060 105.560  50.440  0.00  0.00            
ATOM   4201 HH22 ARG X 263      51.290 105.860  48.850  0.00  0.00            
ATOM   4202  C   ARG X 263      57.200 106.480  51.880  0.00  0.00            
ATOM   4203  O   ARG X 263      58.420 106.440  52.020  0.00  0.00            
ATOM   4204  N   GLU X 264      56.390 105.450  52.000  0.00  0.00            
ATOM   4205  HN  GLU X 264      55.420 105.650  51.900  0.00  0.00            
ATOM   4206  CA  GLU X 264      56.730 104.100  52.320  0.00  0.00            
ATOM   4207  HA  GLU X 264      57.000 104.010  53.360  0.00  0.00            
ATOM   4208  CB  GLU X 264      55.550 103.110  52.050  0.00  0.00            
ATOM   4209  HB1 GLU X 264      55.820 102.070  52.360  0.00  0.00            
ATOM   4210  HB2 GLU X 264      55.470 103.080  50.940  0.00  0.00            
ATOM   4211  CG  GLU X 264      54.320 103.440  52.960  0.00  0.00            
ATOM   4212  HG1 GLU X 264      54.640 103.910  53.920  0.00  0.00            
ATOM   4213  HG2 GLU X 264      53.750 102.500  53.100  0.00  0.00            
ATOM   4214  CD  GLU X 264      53.370 104.410  52.420  0.00  0.00            
ATOM   4215  OE1 GLU X 264      53.620 105.640  52.460  0.00  0.00            
ATOM   4216  OE2 GLU X 264      52.350 103.990  51.730  0.00  0.00            
ATOM   4217  C   GLU X 264      57.890 103.640  51.530  0.00  0.00            
ATOM   4218  O   GLU X 264      58.070 103.870  50.340  0.00  0.00            
ATOM   4219  N   CYS X 265      58.770 102.880  52.150  0.00  0.00            
ATOM   4220  HN  CYS X 265      58.590 102.490  53.040  0.00  0.00            
ATOM   4221  CA  CYS X 265      60.080 102.630  51.570  0.00  0.00            
ATOM   4222  HA  CYS X 265      60.280 103.360  50.800  0.00  0.00            
ATOM   4223  CB  CYS X 265      61.250 102.870  52.590  0.00  0.00            
ATOM   4224  HB1 CYS X 265      62.230 102.680  52.100  0.00  0.00            
ATOM   4225  HB2 CYS X 265      61.050 102.230  53.480  0.00  0.00            
ATOM   4226  SG  CYS X 265      61.350 104.650  53.150  0.00  0.00            
ATOM   4227  HG1 CYS X 265      61.130 104.430  54.440  0.00  0.00            
ATOM   4228  C   CYS X 265      60.240 101.230  50.930  0.00  0.00            
ATOM   4229  O   CYS X 265      60.390 100.180  51.560  0.00  0.00            
ATOM   4230  N   ASP X 266      60.120 101.230  49.560  0.00  0.00            
ATOM   4231  HN  ASP X 266      60.030 102.020  48.950  0.00  0.00            
ATOM   4232  CA  ASP X 266      60.610 100.040  48.810  0.00  0.00            
ATOM   4233  HA  ASP X 266      60.070  99.180  49.180  0.00  0.00            
ATOM   4234  CB  ASP X 266      60.370 100.150  47.290  0.00  0.00            
ATOM   4235  HB1 ASP X 266      60.790  99.330  46.680  0.00  0.00            
ATOM   4236  HB2 ASP X 266      60.840 101.070  46.860  0.00  0.00            
ATOM   4237  CG  ASP X 266      58.870 100.230  46.960  0.00  0.00            
ATOM   4238  OD1 ASP X 266      58.350 101.040  46.090  0.00  0.00            
ATOM   4239  OD2 ASP X 266      58.160  99.330  47.460  0.00  0.00            
ATOM   4240  C   ASP X 266      62.090  99.670  48.910  0.00  0.00            
ATOM   4241  O   ASP X 266      62.890 100.490  49.290  0.00  0.00            
ATOM   4242  N   PHE X 267      62.350  98.320  48.740  0.00  0.00            
ATOM   4243  HN  PHE X 267      61.670  97.700  48.390  0.00  0.00            
ATOM   4244  CA  PHE X 267      63.660  97.770  48.850  0.00  0.00            
ATOM   4245  HA  PHE X 267      64.060  98.080  49.810  0.00  0.00            
ATOM   4246  CB  PHE X 267      63.500  96.250  48.790  0.00  0.00            
ATOM   4247  HB1 PHE X 267      64.520  95.940  49.130  0.00  0.00            
ATOM   4248  HB2 PHE X 267      63.250  95.870  47.780  0.00  0.00            
ATOM   4249  CG  PHE X 267      62.470  95.810  49.800  0.00  0.00            
ATOM   4250  CD1 PHE X 267      62.560  96.220  51.140  0.00  0.00            
ATOM   4251  HD1 PHE X 267      63.380  96.880  51.380  0.00  0.00            
ATOM   4252  CE1 PHE X 267      61.560  95.830  52.030  0.00  0.00            
ATOM   4253  HE1 PHE X 267      61.610  96.170  53.060  0.00  0.00            
ATOM   4254  CZ  PHE X 267      60.520  94.920  51.600  0.00  0.00            
ATOM   4255  HZ  PHE X 267      59.800  94.670  52.370  0.00  0.00            
ATOM   4256  CD2 PHE X 267      61.480  94.920  49.380  0.00  0.00            
ATOM   4257  HD2 PHE X 267      61.460  94.620  48.340  0.00  0.00            
ATOM   4258  CE2 PHE X 267      60.440  94.550  50.230  0.00  0.00            
ATOM   4259  HE2 PHE X 267      59.720  93.820  49.900  0.00  0.00            
ATOM   4260  C   PHE X 267      64.710  98.150  47.840  0.00  0.00            
ATOM   4261  O   PHE X 267      64.430  98.090  46.660  0.00  0.00            
ATOM   4262  N   ARG X 268      65.970  98.430  48.320  0.00  0.00            
ATOM   4263  HN  ARG X 268      66.190  98.650  49.270  0.00  0.00            
ATOM   4264  CA  ARG X 268      67.060  98.720  47.340  0.00  0.00            
ATOM   4265  HA  ARG X 268      66.560  99.070  46.440  0.00  0.00            
ATOM   4266  CB  ARG X 268      68.200  99.700  47.620  0.00  0.00            
ATOM   4267  HB1 ARG X 268      68.970  99.630  46.820  0.00  0.00            
ATOM   4268  HB2 ARG X 268      68.830  99.360  48.470  0.00  0.00            
ATOM   4269  CG  ARG X 268      67.740 101.190  47.850  0.00  0.00            
ATOM   4270  HG1 ARG X 268      67.390 101.600  46.880  0.00  0.00            
ATOM   4271  HG2 ARG X 268      68.710 101.610  48.170  0.00  0.00            
ATOM   4272  CD  ARG X 268      66.630 101.460  48.950  0.00  0.00            
ATOM   4273  HD1 ARG X 268      67.050 101.180  49.940  0.00  0.00            
ATOM   4274  HD2 ARG X 268      65.640 101.000  48.750  0.00  0.00            
ATOM   4275  NE  ARG X 268      66.580 102.980  48.890  0.00  0.00            
ATOM   4276  HE  ARG X 268      67.310 103.530  48.480  0.00  0.00            
ATOM   4277  CZ  ARG X 268      65.480 103.720  49.180  0.00  0.00            
ATOM   4278  NH1 ARG X 268      64.330 103.140  49.390  0.00  0.00            
ATOM   4279 HH11 ARG X 268      64.130 102.170  49.320  0.00  0.00            
ATOM   4280 HH12 ARG X 268      63.590 103.790  49.210  0.00  0.00            
ATOM   4281  NH2 ARG X 268      65.620 105.000  49.080  0.00  0.00            
ATOM   4282 HH21 ARG X 268      66.520 105.390  48.880  0.00  0.00            
ATOM   4283 HH22 ARG X 268      64.850 105.540  49.420  0.00  0.00            
ATOM   4284  C   ARG X 268      67.680  97.460  46.830  0.00  0.00            
ATOM   4285  O   ARG X 268      67.930  96.450  47.530  0.00  0.00            
ATOM   4286  N   GLU X 269      67.860  97.360  45.500  0.00  0.00            
ATOM   4287  HN  GLU X 269      67.600  98.160  44.960  0.00  0.00            
ATOM   4288  CA  GLU X 269      68.200  96.200  44.720  0.00  0.00            
ATOM   4289  HA  GLU X 269      67.580  95.420  45.140  0.00  0.00            
ATOM   4290  CB  GLU X 269      67.830  96.480  43.170  0.00  0.00            
ATOM   4291  HB1 GLU X 269      68.080  95.610  42.520  0.00  0.00            
ATOM   4292  HB2 GLU X 269      68.330  97.410  42.830  0.00  0.00            
ATOM   4293  CG  GLU X 269      66.260  96.560  43.090  0.00  0.00            
ATOM   4294  HG1 GLU X 269      65.940  97.360  43.800  0.00  0.00            
ATOM   4295  HG2 GLU X 269      65.800  95.610  43.410  0.00  0.00            
ATOM   4296  CD  GLU X 269      65.630  97.010  41.760  0.00  0.00            
ATOM   4297  OE1 GLU X 269      66.250  97.690  40.970  0.00  0.00            
ATOM   4298  OE2 GLU X 269      64.520  96.510  41.490  0.00  0.00            
ATOM   4299  C   GLU X 269      69.680  95.960  44.890  0.00  0.00            
ATOM   4300  O   GLU X 269      70.420  96.890  45.290  0.00  0.00            
ATOM   4301  N   ASP X 270      70.150  94.820  44.550  0.00  0.00            
ATOM   4302  HN  ASP X 270      69.480  94.130  44.290  0.00  0.00            
ATOM   4303  CA  ASP X 270      71.490  94.370  45.040  0.00  0.00            
ATOM   4304  HA  ASP X 270      71.940  95.140  45.660  0.00  0.00            
ATOM   4305  CB  ASP X 270      71.280  93.000  45.830  0.00  0.00            
ATOM   4306  HB1 ASP X 270      71.110  92.200  45.080  0.00  0.00            
ATOM   4307  HB2 ASP X 270      70.380  93.070  46.480  0.00  0.00            
ATOM   4308  CG  ASP X 270      72.480  92.560  46.610  0.00  0.00            
ATOM   4309  OD1 ASP X 270      72.390  91.430  47.150  0.00  0.00            
ATOM   4310  OD2 ASP X 270      73.470  93.330  46.700  0.00  0.00            
ATOM   4311  C   ASP X 270      72.500  94.230  43.910  0.00  0.00            
ATOM   4312  O   ASP X 270      72.310  93.480  42.970  0.00  0.00            
ATOM   4313  N   ASP X 271      73.580  95.020  44.080  0.00  0.00            
ATOM   4314  HN  ASP X 271      73.680  95.640  44.860  0.00  0.00            
ATOM   4315  CA  ASP X 271      74.680  95.040  43.100  0.00  0.00            
ATOM   4316  HA  ASP X 271      74.510  94.580  42.140  0.00  0.00            
ATOM   4317  CB  ASP X 271      75.180  96.440  42.780  0.00  0.00            
ATOM   4318  HB1 ASP X 271      74.340  96.970  42.280  0.00  0.00            
ATOM   4319  HB2 ASP X 271      75.990  96.440  42.020  0.00  0.00            
ATOM   4320  CG  ASP X 271      75.500  97.380  43.980  0.00  0.00            
ATOM   4321  OD1 ASP X 271      75.600  98.630  43.790  0.00  0.00            
ATOM   4322  OD2 ASP X 271      75.730  96.890  45.090  0.00  0.00            
ATOM   4323  C   ASP X 271      75.910  94.210  43.660  0.00  0.00            
ATOM   4324  O   ASP X 271      76.940  94.390  43.060  0.00  0.00            
ATOM   4325  N   SER X 272      75.660  93.370  44.670  0.00  0.00            
ATOM   4326  HN  SER X 272      74.800  93.240  45.140  0.00  0.00            
ATOM   4327  CA  SER X 272      76.750  92.550  45.150  0.00  0.00            
ATOM   4328  HA  SER X 272      77.630  93.120  45.400  0.00  0.00            
ATOM   4329  CB  SER X 272      76.350  91.700  46.370  0.00  0.00            
ATOM   4330  HB1 SER X 272      77.210  91.120  46.770  0.00  0.00            
ATOM   4331  HB2 SER X 272      75.480  91.040  46.210  0.00  0.00            
ATOM   4332  OG  SER X 272      75.930  92.510  47.520  0.00  0.00            
ATOM   4333  HG1 SER X 272      75.030  92.750  47.300  0.00  0.00            
ATOM   4334  C   SER X 272      77.240  91.600  44.080  0.00  0.00            
ATOM   4335  O   SER X 272      76.410  91.110  43.370  0.00  0.00            
ATOM   4336  N   VAL X 273      78.580  91.210  44.030  0.00  0.00            
ATOM   4337  HN  VAL X 273      79.260  91.660  44.590  0.00  0.00            
ATOM   4338  CA  VAL X 273      78.940  90.080  43.170  0.00  0.00            
ATOM   4339  HA  VAL X 273      78.550  90.240  42.180  0.00  0.00            
ATOM   4340  CB  VAL X 273      80.400  89.900  43.010  0.00  0.00            
ATOM   4341  HB  VAL X 273      80.910  89.940  43.990  0.00  0.00            
ATOM   4342  CG1 VAL X 273      80.810  88.530  42.370  0.00  0.00            
ATOM   4343 HG11 VAL X 273      80.630  87.670  43.050  0.00  0.00            
ATOM   4344 HG12 VAL X 273      81.900  88.550  42.150  0.00  0.00            
ATOM   4345 HG13 VAL X 273      80.240  88.390  41.430  0.00  0.00            
ATOM   4346  CG2 VAL X 273      80.870  91.080  42.160  0.00  0.00            
ATOM   4347 HG21 VAL X 273      81.970  91.120  42.090  0.00  0.00            
ATOM   4348 HG22 VAL X 273      80.460  92.080  42.440  0.00  0.00            
ATOM   4349 HG23 VAL X 273      80.530  91.050  41.100  0.00  0.00            
ATOM   4350  C   VAL X 273      78.180  88.790  43.700  0.00  0.00            
ATOM   4351  O   VAL X 273      78.140  88.540  44.860  0.00  0.00            
ATOM   4352  N   HSD X 274      77.530  88.020  42.810  0.00  0.00            
ATOM   4353  HN  HSD X 274      77.430  88.480  41.930  0.00  0.00            
ATOM   4354  CA  HSD X 274      76.930  86.720  42.810  0.00  0.00            
ATOM   4355  HA  HSD X 274      76.710  86.540  41.770  0.00  0.00            
ATOM   4356  CB  HSD X 274      77.780  85.610  43.500  0.00  0.00            
ATOM   4357  HB1 HSD X 274      77.330  84.610  43.290  0.00  0.00            
ATOM   4358  HB2 HSD X 274      77.600  85.700  44.590  0.00  0.00            
ATOM   4359  ND1 HSD X 274      79.650  85.330  41.920  0.00  0.00            
ATOM   4360  HD1 HSD X 274      79.240  85.040  41.060  0.00  0.00            
ATOM   4361  CG  HSD X 274      79.220  85.530  43.240  0.00  0.00            
ATOM   4362  CE1 HSD X 274      81.030  85.290  42.030  0.00  0.00            
ATOM   4363  HE1 HSD X 274      81.620  84.860  41.220  0.00  0.00            
ATOM   4364  NE2 HSD X 274      81.430  85.270  43.240  0.00  0.00            
ATOM   4365  CD2 HSD X 274      80.330  85.420  44.020  0.00  0.00            
ATOM   4366  HD2 HSD X 274      80.400  85.500  45.100  0.00  0.00            
ATOM   4367  C   HSD X 274      75.580  86.810  43.340  0.00  0.00            
ATOM   4368  O   HSD X 274      75.120  85.820  43.880  0.00  0.00            
ATOM   4369  N   ALA X 275      74.930  87.990  43.340  0.00  0.00            
ATOM   4370  HN  ALA X 275      75.430  88.780  43.000  0.00  0.00            
ATOM   4371  CA  ALA X 275      73.600  88.330  43.750  0.00  0.00            
ATOM   4372  HA  ALA X 275      73.550  88.180  44.820  0.00  0.00            
ATOM   4373  CB  ALA X 275      73.220  89.750  43.250  0.00  0.00            
ATOM   4374  HB1 ALA X 275      72.170  89.960  43.570  0.00  0.00            
ATOM   4375  HB2 ALA X 275      73.300  89.800  42.140  0.00  0.00            
ATOM   4376  HB3 ALA X 275      73.720  90.540  43.840  0.00  0.00            
ATOM   4377  C   ALA X 275      72.520  87.400  43.290  0.00  0.00            
ATOM   4378  O   ALA X 275      72.340  86.970  42.180  0.00  0.00            
ATOM   4379  N   TYR X 276      71.730  86.970  44.230  0.00  0.00            
ATOM   4380  HN  TYR X 276      71.870  87.300  45.160  0.00  0.00            
ATOM   4381  CA  TYR X 276      70.590  86.090  44.010  0.00  0.00            
ATOM   4382  HA  TYR X 276      70.290  86.150  42.970  0.00  0.00            
ATOM   4383  CB  TYR X 276      70.980  84.610  44.490  0.00  0.00            
ATOM   4384  HB1 TYR X 276      71.470  84.870  45.450  0.00  0.00            
ATOM   4385  HB2 TYR X 276      71.630  84.150  43.710  0.00  0.00            
ATOM   4386  CG  TYR X 276      69.810  83.660  44.740  0.00  0.00            
ATOM   4387  CD1 TYR X 276      69.190  83.480  46.050  0.00  0.00            
ATOM   4388  HD1 TYR X 276      69.550  84.070  46.880  0.00  0.00            
ATOM   4389  CE1 TYR X 276      68.210  82.560  46.260  0.00  0.00            
ATOM   4390  HE1 TYR X 276      67.790  82.460  47.250  0.00  0.00            
ATOM   4391  CZ  TYR X 276      67.780  81.750  45.210  0.00  0.00            
ATOM   4392  OH  TYR X 276      66.910  80.630  45.460  0.00  0.00            
ATOM   4393  HH  TYR X 276      66.890  80.010  44.720  0.00  0.00            
ATOM   4394  CD2 TYR X 276      69.410  82.780  43.740  0.00  0.00            
ATOM   4395  HD2 TYR X 276      69.970  82.720  42.820  0.00  0.00            
ATOM   4396  CE2 TYR X 276      68.460  81.820  44.000  0.00  0.00            
ATOM   4397  HE2 TYR X 276      68.290  81.070  43.250  0.00  0.00            
ATOM   4398  C   TYR X 276      69.440  86.630  44.800  0.00  0.00            
ATOM   4399  O   TYR X 276      69.570  86.910  45.980  0.00  0.00            
ATOM   4400  N   HSD X 277      68.200  86.830  44.200  0.00  0.00            
ATOM   4401  HN  HSD X 277      68.130  86.970  43.210  0.00  0.00            
ATOM   4402  CA  HSD X 277      66.930  87.070  44.900  0.00  0.00            
ATOM   4403  HA  HSD X 277      66.930  86.570  45.860  0.00  0.00            
ATOM   4404  CB  HSD X 277      66.780  88.580  45.310  0.00  0.00            
ATOM   4405  HB1 HSD X 277      65.740  88.810  45.610  0.00  0.00            
ATOM   4406  HB2 HSD X 277      67.090  89.230  44.470  0.00  0.00            
ATOM   4407  ND1 HSD X 277      67.020  88.760  47.810  0.00  0.00            
ATOM   4408  HD1 HSD X 277      66.200  88.230  48.020  0.00  0.00            
ATOM   4409  CG  HSD X 277      67.510  88.990  46.550  0.00  0.00            
ATOM   4410  CE1 HSD X 277      67.940  89.230  48.670  0.00  0.00            
ATOM   4411  HE1 HSD X 277      67.890  89.000  49.730  0.00  0.00            
ATOM   4412  NE2 HSD X 277      68.960  89.790  48.040  0.00  0.00            
ATOM   4413  CD2 HSD X 277      68.680  89.690  46.720  0.00  0.00            
ATOM   4414  HD2 HSD X 277      69.260  90.150  45.930  0.00  0.00            
ATOM   4415  C   HSD X 277      65.750  86.590  44.130  0.00  0.00            
ATOM   4416  O   HSD X 277      65.680  86.600  42.900  0.00  0.00            
ATOM   4417  N   ARG X 278      64.710  86.060  44.800  0.00  0.00            
ATOM   4418  HN  ARG X 278      64.700  86.230  45.780  0.00  0.00            
ATOM   4419  CA  ARG X 278      63.530  85.470  44.240  0.00  0.00            
ATOM   4420  HA  ARG X 278      63.450  85.780  43.210  0.00  0.00            
ATOM   4421  CB  ARG X 278      63.750  83.920  44.320  0.00  0.00            
ATOM   4422  HB1 ARG X 278      62.850  83.420  43.890  0.00  0.00            
ATOM   4423  HB2 ARG X 278      63.660  83.670  45.400  0.00  0.00            
ATOM   4424  CG  ARG X 278      64.940  83.340  43.510  0.00  0.00            
ATOM   4425  HG1 ARG X 278      65.190  82.260  43.600  0.00  0.00            
ATOM   4426  HG2 ARG X 278      65.910  83.740  43.880  0.00  0.00            
ATOM   4427  CD  ARG X 278      64.650  83.650  42.020  0.00  0.00            
ATOM   4428  HD1 ARG X 278      64.650  84.760  41.880  0.00  0.00            
ATOM   4429  HD2 ARG X 278      63.660  83.250  41.730  0.00  0.00            
ATOM   4430  NE  ARG X 278      65.710  83.030  41.150  0.00  0.00            
ATOM   4431  HE  ARG X 278      65.580  82.180  40.630  0.00  0.00            
ATOM   4432  CZ  ARG X 278      66.870  83.580  40.920  0.00  0.00            
ATOM   4433  NH1 ARG X 278      67.290  84.710  41.570  0.00  0.00            
ATOM   4434 HH11 ARG X 278      66.740  85.120  42.290  0.00  0.00            
ATOM   4435 HH12 ARG X 278      67.980  85.320  41.170  0.00  0.00            
ATOM   4436  NH2 ARG X 278      67.630  83.150  39.910  0.00  0.00            
ATOM   4437 HH21 ARG X 278      68.580  83.450  40.020  0.00  0.00            
ATOM   4438 HH22 ARG X 278      67.350  82.290  39.510  0.00  0.00            
ATOM   4439  C   ARG X 278      62.260  85.980  44.870  0.00  0.00            
ATOM   4440  O   ARG X 278      62.360  86.790  45.750  0.00  0.00            
ATOM   4441  N   ALA X 279      61.090  85.650  44.370  0.00  0.00            
ATOM   4442  HN  ALA X 279      61.080  84.930  43.680  0.00  0.00            
ATOM   4443  CA  ALA X 279      59.830  86.300  44.640  0.00  0.00            
ATOM   4444  HA  ALA X 279      59.180  85.780  43.950  0.00  0.00            
ATOM   4445  CB  ALA X 279      59.260  86.010  46.060  0.00  0.00            
ATOM   4446  HB1 ALA X 279      58.220  86.350  46.270  0.00  0.00            
ATOM   4447  HB2 ALA X 279      59.860  86.490  46.860  0.00  0.00            
ATOM   4448  HB3 ALA X 279      59.390  84.960  46.380  0.00  0.00            
ATOM   4449  C   ALA X 279      59.830  87.880  44.360  0.00  0.00            
ATOM   4450  O   ALA X 279      60.810  88.470  43.930  0.00  0.00            
ATOM   4451  N   THR X 280      58.710  88.570  44.580  0.00  0.00            
ATOM   4452  HN  THR X 280      58.060  88.120  45.190  0.00  0.00            
ATOM   4453  CA  THR X 280      58.520  89.990  44.300  0.00  0.00            
ATOM   4454  HA  THR X 280      59.480  90.370  43.980  0.00  0.00            
ATOM   4455  CB  THR X 280      57.400  90.290  43.350  0.00  0.00            
ATOM   4456  HB  THR X 280      57.550  89.570  42.510  0.00  0.00            
ATOM   4457  OG1 THR X 280      57.530  91.550  42.740  0.00  0.00            
ATOM   4458  HG1 THR X 280      58.070  91.400  41.950  0.00  0.00            
ATOM   4459  CG2 THR X 280      56.010  90.120  44.110  0.00  0.00            
ATOM   4460 HG21 THR X 280      55.080  90.300  43.540  0.00  0.00            
ATOM   4461 HG22 THR X 280      55.950  91.020  44.760  0.00  0.00            
ATOM   4462 HG23 THR X 280      55.900  89.270  44.820  0.00  0.00            
ATOM   4463  C   THR X 280      58.260  90.560  45.650  0.00  0.00            
ATOM   4464  O   THR X 280      58.090  89.810  46.670  0.00  0.00            
ATOM   4465  N   ASN X 281      58.270  91.870  45.870  0.00  0.00            
ATOM   4466  HN  ASN X 281      58.300  92.500  45.100  0.00  0.00            
ATOM   4467  CA  ASN X 281      58.410  92.540  47.160  0.00  0.00            
ATOM   4468  HA  ASN X 281      59.300  92.230  47.670  0.00  0.00            
ATOM   4469  CB  ASN X 281      58.490  94.130  46.970  0.00  0.00            
ATOM   4470  HB1 ASN X 281      58.590  94.700  47.920  0.00  0.00            
ATOM   4471  HB2 ASN X 281      57.660  94.470  46.320  0.00  0.00            
ATOM   4472  CG  ASN X 281      59.770  94.460  46.270  0.00  0.00            
ATOM   4473  OD1 ASN X 281      60.780  93.650  46.270  0.00  0.00            
ATOM   4474  ND2 ASN X 281      59.900  95.670  45.760  0.00  0.00            
ATOM   4475 HD21 ASN X 281      60.860  95.940  45.690  0.00  0.00            
ATOM   4476 HD22 ASN X 281      59.170  96.350  45.800  0.00  0.00            
ATOM   4477  C   ASN X 281      57.320  92.260  48.150  0.00  0.00            
ATOM   4478  O   ASN X 281      57.560  92.160  49.360  0.00  0.00            
ATOM   4479  N   ALA X 282      56.030  92.140  47.760  0.00  0.00            
ATOM   4480  HN  ALA X 282      55.730  92.370  46.840  0.00  0.00            
ATOM   4481  CA  ALA X 282      55.010  91.690  48.660  0.00  0.00            
ATOM   4482  HA  ALA X 282      55.250  92.190  49.580  0.00  0.00            
ATOM   4483  CB  ALA X 282      53.630  91.990  48.010  0.00  0.00            
ATOM   4484  HB1 ALA X 282      52.980  92.050  48.910  0.00  0.00            
ATOM   4485  HB2 ALA X 282      53.360  91.200  47.280  0.00  0.00            
ATOM   4486  HB3 ALA X 282      53.600  92.980  47.520  0.00  0.00            
ATOM   4487  C   ALA X 282      55.170  90.260  49.160  0.00  0.00            
ATOM   4488  O   ALA X 282      55.020  90.060  50.360  0.00  0.00            
ATOM   4489  N   ASP X 283      55.530  89.310  48.260  0.00  0.00            
ATOM   4490  HN  ASP X 283      55.880  89.630  47.380  0.00  0.00            
ATOM   4491  CA  ASP X 283      55.790  87.920  48.510  0.00  0.00            
ATOM   4492  HA  ASP X 283      55.000  87.410  49.040  0.00  0.00            
ATOM   4493  CB  ASP X 283      56.050  87.170  47.170  0.00  0.00            
ATOM   4494  HB1 ASP X 283      56.340  86.100  47.290  0.00  0.00            
ATOM   4495  HB2 ASP X 283      56.710  87.810  46.540  0.00  0.00            
ATOM   4496  CG  ASP X 283      54.760  87.000  46.420  0.00  0.00            
ATOM   4497  OD1 ASP X 283      53.740  86.770  47.070  0.00  0.00            
ATOM   4498  OD2 ASP X 283      54.790  86.980  45.120  0.00  0.00            
ATOM   4499  C   ASP X 283      57.140  87.810  49.320  0.00  0.00            
ATOM   4500  O   ASP X 283      57.280  86.920  50.160  0.00  0.00            
ATOM   4501  N   TYR X 284      58.130  88.720  49.150  0.00  0.00            
ATOM   4502  HN  TYR X 284      58.000  89.420  48.450  0.00  0.00            
ATOM   4503  CA  TYR X 284      59.260  88.750  50.050  0.00  0.00            
ATOM   4504  HA  TYR X 284      59.730  87.770  50.110  0.00  0.00            
ATOM   4505  CB  TYR X 284      60.280  89.840  49.460  0.00  0.00            
ATOM   4506  HB1 TYR X 284      59.870  90.870  49.530  0.00  0.00            
ATOM   4507  HB2 TYR X 284      60.420  89.810  48.360  0.00  0.00            
ATOM   4508  CG  TYR X 284      61.610  89.900  50.190  0.00  0.00            
ATOM   4509  CD1 TYR X 284      62.070  91.050  50.850  0.00  0.00            
ATOM   4510  HD1 TYR X 284      61.420  91.900  50.980  0.00  0.00            
ATOM   4511  CE1 TYR X 284      63.300  91.140  51.500  0.00  0.00            
ATOM   4512  HE1 TYR X 284      63.680  92.060  51.910  0.00  0.00            
ATOM   4513  CZ  TYR X 284      64.130  89.970  51.340  0.00  0.00            
ATOM   4514  OH  TYR X 284      65.470  90.050  51.810  0.00  0.00            
ATOM   4515  HH  TYR X 284      65.780  90.950  51.930  0.00  0.00            
ATOM   4516  CD2 TYR X 284      62.430  88.730  50.240  0.00  0.00            
ATOM   4517  HD2 TYR X 284      62.110  87.760  49.900  0.00  0.00            
ATOM   4518  CE2 TYR X 284      63.720  88.760  50.810  0.00  0.00            
ATOM   4519  HE2 TYR X 284      64.460  87.980  50.690  0.00  0.00            
ATOM   4520  C   TYR X 284      58.900  89.240  51.480  0.00  0.00            
ATOM   4521  O   TYR X 284      59.480  88.800  52.410  0.00  0.00            
ATOM   4522  N   ARG X 285      57.920  90.160  51.650  0.00  0.00            
ATOM   4523  HN  ARG X 285      57.450  90.630  50.910  0.00  0.00            
ATOM   4524  CA  ARG X 285      57.390  90.330  53.060  0.00  0.00            
ATOM   4525  HA  ARG X 285      58.310  90.360  53.620  0.00  0.00            
ATOM   4526  CB  ARG X 285      56.710  91.750  53.120  0.00  0.00            
ATOM   4527  HB1 ARG X 285      56.250  91.790  54.130  0.00  0.00            
ATOM   4528  HB2 ARG X 285      55.930  91.730  52.320  0.00  0.00            
ATOM   4529  CG  ARG X 285      57.650  92.940  53.180  0.00  0.00            
ATOM   4530  HG1 ARG X 285      58.100  93.130  52.190  0.00  0.00            
ATOM   4531  HG2 ARG X 285      58.480  92.660  53.870  0.00  0.00            
ATOM   4532  CD  ARG X 285      56.930  94.280  53.510  0.00  0.00            
ATOM   4533  HD1 ARG X 285      57.800  94.970  53.520  0.00  0.00            
ATOM   4534  HD2 ARG X 285      56.540  94.380  54.540  0.00  0.00            
ATOM   4535  NE  ARG X 285      55.930  94.650  52.430  0.00  0.00            
ATOM   4536  HE  ARG X 285      55.010  94.260  52.520  0.00  0.00            
ATOM   4537  CZ  ARG X 285      56.280  95.200  51.280  0.00  0.00            
ATOM   4538  NH1 ARG X 285      57.360  95.920  51.060  0.00  0.00            
ATOM   4539 HH11 ARG X 285      57.310  96.540  50.280  0.00  0.00            
ATOM   4540 HH12 ARG X 285      57.910  96.260  51.830  0.00  0.00            
ATOM   4541  NH2 ARG X 285      55.470  95.240  50.300  0.00  0.00            
ATOM   4542 HH21 ARG X 285      54.560  95.020  50.630  0.00  0.00            
ATOM   4543 HH22 ARG X 285      55.610  95.850  49.520  0.00  0.00            
ATOM   4544  C   ARG X 285      56.420  89.260  53.620  0.00  0.00            
ATOM   4545  O   ARG X 285      56.100  89.240  54.750  0.00  0.00            
ATOM   4546  N   GLY X 286      55.860  88.400  52.740  0.00  0.00            
ATOM   4547  HN  GLY X 286      56.080  88.580  51.780  0.00  0.00            
ATOM   4548  CA  GLY X 286      54.930  87.360  53.090  0.00  0.00            
ATOM   4549  HA1 GLY X 286      54.640  86.950  52.140  0.00  0.00            
ATOM   4550  HA2 GLY X 286      54.200  87.840  53.720  0.00  0.00            
ATOM   4551  C   GLY X 286      55.510  86.280  53.930  0.00  0.00            
ATOM   4552  O   GLY X 286      56.700  86.000  54.070  0.00  0.00            
ATOM   4553  N   SER X 287      54.570  85.650  54.670  0.00  0.00            
ATOM   4554  HN  SER X 287      53.660  85.950  54.410  0.00  0.00            
ATOM   4555  CA  SER X 287      54.820  84.700  55.770  0.00  0.00            
ATOM   4556  HA  SER X 287      53.830  84.540  56.170  0.00  0.00            
ATOM   4557  CB  SER X 287      55.210  83.260  55.400  0.00  0.00            
ATOM   4558  HB1 SER X 287      54.600  82.890  54.540  0.00  0.00            
ATOM   4559  HB2 SER X 287      54.990  82.620  56.280  0.00  0.00            
ATOM   4560  OG  SER X 287      56.570  83.190  55.060  0.00  0.00            
ATOM   4561  HG1 SER X 287      56.710  83.500  54.160  0.00  0.00            
ATOM   4562  C   SER X 287      55.650  85.340  56.880  0.00  0.00            
ATOM   4563  O   SER X 287      55.970  86.560  56.900  0.00  0.00            
ATOM   4564  N   GLY X 288      56.040  84.570  57.990  0.00  0.00            
ATOM   4565  HN  GLY X 288      55.740  83.620  58.030  0.00  0.00            
ATOM   4566  CA  GLY X 288      56.790  85.050  59.120  0.00  0.00            
ATOM   4567  HA1 GLY X 288      57.740  85.430  58.770  0.00  0.00            
ATOM   4568  HA2 GLY X 288      56.880  84.180  59.750  0.00  0.00            
ATOM   4569  C   GLY X 288      56.140  86.060  60.020  0.00  0.00            
ATOM   4570  O   GLY X 288      55.020  86.510  59.690  0.00  0.00            
ATOM   4571  N   PHE X 289      56.710  86.450  61.160  0.00  0.00            
ATOM   4572  HN  PHE X 289      57.450  85.940  61.590  0.00  0.00            
ATOM   4573  CA  PHE X 289      56.450  87.760  61.780  0.00  0.00            
ATOM   4574  HA  PHE X 289      55.380  87.800  61.930  0.00  0.00            
ATOM   4575  CB  PHE X 289      57.170  87.810  63.190  0.00  0.00            
ATOM   4576  HB1 PHE X 289      58.280  87.750  63.150  0.00  0.00            
ATOM   4577  HB2 PHE X 289      56.930  86.930  63.820  0.00  0.00            
ATOM   4578  CG  PHE X 289      56.840  89.080  63.920  0.00  0.00            
ATOM   4579  CD1 PHE X 289      55.510  89.220  64.380  0.00  0.00            
ATOM   4580  HD1 PHE X 289      54.710  88.580  64.060  0.00  0.00            
ATOM   4581  CE1 PHE X 289      55.110  90.290  65.120  0.00  0.00            
ATOM   4582  HE1 PHE X 289      54.090  90.480  65.430  0.00  0.00            
ATOM   4583  CZ  PHE X 289      56.020  91.270  65.460  0.00  0.00            
ATOM   4584  HZ  PHE X 289      55.750  92.130  66.060  0.00  0.00            
ATOM   4585  CD2 PHE X 289      57.770  90.060  64.280  0.00  0.00            
ATOM   4586  HD2 PHE X 289      58.800  89.920  64.020  0.00  0.00            
ATOM   4587  CE2 PHE X 289      57.410  91.070  65.180  0.00  0.00            
ATOM   4588  HE2 PHE X 289      58.100  91.830  65.500  0.00  0.00            
ATOM   4589  C   PHE X 289      56.710  89.000  60.840  0.00  0.00            
ATOM   4590  O   PHE X 289      57.400  88.890  59.790  0.00  0.00            
ATOM   4591  N   ASP X 290      55.890  90.100  61.070  0.00  0.00            
ATOM   4592  HN  ASP X 290      55.330  90.130  61.890  0.00  0.00            
ATOM   4593  CA  ASP X 290      55.930  91.330  60.310  0.00  0.00            
ATOM   4594  HA  ASP X 290      55.530  91.060  59.340  0.00  0.00            
ATOM   4595  CB  ASP X 290      55.160  92.440  61.100  0.00  0.00            
ATOM   4596  HB1 ASP X 290      55.290  93.440  60.620  0.00  0.00            
ATOM   4597  HB2 ASP X 290      55.590  92.470  62.120  0.00  0.00            
ATOM   4598  CG  ASP X 290      53.650  92.140  61.260  0.00  0.00            
ATOM   4599  OD1 ASP X 290      53.100  91.340  60.480  0.00  0.00            
ATOM   4600  OD2 ASP X 290      53.080  92.740  62.220  0.00  0.00            
ATOM   4601  C   ASP X 290      57.320  91.790  60.120  0.00  0.00            
ATOM   4602  O   ASP X 290      58.210  91.590  60.970  0.00  0.00            
ATOM   4603  N   ARG X 291      57.610  92.560  59.030  0.00  0.00            
ATOM   4604  HN  ARG X 291      56.960  92.640  58.270  0.00  0.00            
ATOM   4605  CA  ARG X 291      59.010  92.970  58.790  0.00  0.00            
ATOM   4606  HA  ARG X 291      59.630  92.240  59.290  0.00  0.00            
ATOM   4607  CB  ARG X 291      59.370  92.980  57.300  0.00  0.00            
ATOM   4608  HB1 ARG X 291      60.440  93.250  57.230  0.00  0.00            
ATOM   4609  HB2 ARG X 291      58.800  93.740  56.720  0.00  0.00            
ATOM   4610  CG  ARG X 291      59.200  91.580  56.720  0.00  0.00            
ATOM   4611  HG1 ARG X 291      59.730  91.630  55.740  0.00  0.00            
ATOM   4612  HG2 ARG X 291      58.140  91.410  56.440  0.00  0.00            
ATOM   4613  CD  ARG X 291      59.770  90.400  57.580  0.00  0.00            
ATOM   4614  HD1 ARG X 291      59.160  90.330  58.510  0.00  0.00            
ATOM   4615  HD2 ARG X 291      60.750  90.770  57.950  0.00  0.00            
ATOM   4616  NE  ARG X 291      60.000  89.150  56.830  0.00  0.00            
ATOM   4617  HE  ARG X 291      60.850  89.050  56.310  0.00  0.00            
ATOM   4618  CZ  ARG X 291      59.060  88.230  56.570  0.00  0.00            
ATOM   4619  NH1 ARG X 291      57.930  88.230  57.170  0.00  0.00            
ATOM   4620 HH11 ARG X 291      57.750  88.930  57.870  0.00  0.00            
ATOM   4621 HH12 ARG X 291      57.250  87.560  56.900  0.00  0.00            
ATOM   4622  NH2 ARG X 291      59.350  87.270  55.760  0.00  0.00            
ATOM   4623 HH21 ARG X 291      60.080  87.520  55.120  0.00  0.00            
ATOM   4624 HH22 ARG X 291      58.580  86.660  55.540  0.00  0.00            
ATOM   4625  C   ARG X 291      59.400  94.360  59.250  0.00  0.00            
ATOM   4626  O   ARG X 291      58.610  95.320  59.330  0.00  0.00            
ATOM   4627  N   GLY X 292      60.660  94.510  59.500  0.00  0.00            
ATOM   4628  HN  GLY X 292      61.330  93.770  59.520  0.00  0.00            
ATOM   4629  CA  GLY X 292      61.310  95.780  59.860  0.00  0.00            
ATOM   4630  HA1 GLY X 292      61.430  95.860  60.930  0.00  0.00            
ATOM   4631  HA2 GLY X 292      60.780  96.650  59.510  0.00  0.00            
ATOM   4632  C   GLY X 292      62.710  95.770  59.220  0.00  0.00            
ATOM   4633  O   GLY X 292      62.930  95.070  58.230  0.00  0.00            
ATOM   4634  N   HSD X 293      63.670  96.480  59.650  0.00  0.00            
ATOM   4635  HN  HSD X 293      63.550  97.220  60.320  0.00  0.00            
ATOM   4636  CA  HSD X 293      64.990  96.400  59.200  0.00  0.00            
ATOM   4637  HA  HSD X 293      65.270  95.440  58.780  0.00  0.00            
ATOM   4638  CB  HSD X 293      65.300  97.610  58.270  0.00  0.00            
ATOM   4639  HB1 HSD X 293      66.390  97.810  58.220  0.00  0.00            
ATOM   4640  HB2 HSD X 293      64.820  98.520  58.690  0.00  0.00            
ATOM   4641  ND1 HSD X 293      65.330  97.320  55.820  0.00  0.00            
ATOM   4642  HD1 HSD X 293      66.320  97.180  55.820  0.00  0.00            
ATOM   4643  CG  HSD X 293      64.590  97.560  56.980  0.00  0.00            
ATOM   4644  CE1 HSD X 293      64.510  97.400  54.760  0.00  0.00            
ATOM   4645  HE1 HSD X 293      64.930  97.280  53.760  0.00  0.00            
ATOM   4646  NE2 HSD X 293      63.310  97.670  55.190  0.00  0.00            
ATOM   4647  CD2 HSD X 293      63.330  97.840  56.580  0.00  0.00            
ATOM   4648  HD2 HSD X 293      62.500  98.240  57.150  0.00  0.00            
ATOM   4649  C   HSD X 293      65.850  96.560  60.370  0.00  0.00            
ATOM   4650  O   HSD X 293      65.590  97.310  61.310  0.00  0.00            
ATOM   4651  N   LEU X 294      66.920  95.760  60.370  0.00  0.00            
ATOM   4652  HN  LEU X 294      67.070  95.190  59.570  0.00  0.00            
ATOM   4653  CA  LEU X 294      67.750  95.530  61.560  0.00  0.00            
ATOM   4654  HA  LEU X 294      67.180  95.280  62.450  0.00  0.00            
ATOM   4655  CB  LEU X 294      68.830  94.340  61.360  0.00  0.00            
ATOM   4656  HB1 LEU X 294      69.570  94.550  60.560  0.00  0.00            
ATOM   4657  HB2 LEU X 294      68.260  93.440  61.040  0.00  0.00            
ATOM   4658  CG  LEU X 294      69.600  93.810  62.610  0.00  0.00            
ATOM   4659  HG  LEU X 294      70.370  94.550  62.910  0.00  0.00            
ATOM   4660  CD1 LEU X 294      68.810  93.450  63.940  0.00  0.00            
ATOM   4661 HD11 LEU X 294      69.510  92.860  64.560  0.00  0.00            
ATOM   4662 HD12 LEU X 294      67.910  92.910  63.580  0.00  0.00            
ATOM   4663 HD13 LEU X 294      68.450  94.430  64.330  0.00  0.00            
ATOM   4664  CD2 LEU X 294      70.390  92.590  62.200  0.00  0.00            
ATOM   4665 HD21 LEU X 294      71.020  92.750  61.290  0.00  0.00            
ATOM   4666 HD22 LEU X 294      69.670  91.790  61.920  0.00  0.00            
ATOM   4667 HD23 LEU X 294      71.000  92.240  63.060  0.00  0.00            
ATOM   4668  C   LEU X 294      68.560  96.760  61.890  0.00  0.00            
ATOM   4669  O   LEU X 294      68.810  97.000  63.050  0.00  0.00            
ATOM   4670  N   ALA X 295      68.940  97.600  60.930  0.00  0.00            
ATOM   4671  HN  ALA X 295      68.680  97.400  59.990  0.00  0.00            
ATOM   4672  CA  ALA X 295      69.790  98.740  61.060  0.00  0.00            
ATOM   4673  HA  ALA X 295      69.720  99.040  62.090  0.00  0.00            
ATOM   4674  CB  ALA X 295      71.150  98.360  60.630  0.00  0.00            
ATOM   4675  HB1 ALA X 295      71.800  99.230  60.900  0.00  0.00            
ATOM   4676  HB2 ALA X 295      71.100  98.310  59.530  0.00  0.00            
ATOM   4677  HB3 ALA X 295      71.530  97.420  61.100  0.00  0.00            
ATOM   4678  C   ALA X 295      69.310 100.000  60.270  0.00  0.00            
ATOM   4679  O   ALA X 295      68.910  99.900  59.130  0.00  0.00            
ATOM   4680  N   ALA X 296      69.350 101.200  60.840  0.00  0.00            
ATOM   4681  HN  ALA X 296      69.730 101.360  61.740  0.00  0.00            
ATOM   4682  CA  ALA X 296      68.740 102.380  60.250  0.00  0.00            
ATOM   4683  HA  ALA X 296      68.720 102.160  59.190  0.00  0.00            
ATOM   4684  CB  ALA X 296      67.250 102.400  60.750  0.00  0.00            
ATOM   4685  HB1 ALA X 296      67.260 102.830  61.770  0.00  0.00            
ATOM   4686  HB2 ALA X 296      66.870 101.350  60.780  0.00  0.00            
ATOM   4687  HB3 ALA X 296      66.550 102.910  60.060  0.00  0.00            
ATOM   4688  C   ALA X 296      69.510 103.670  60.550  0.00  0.00            
ATOM   4689  O   ALA X 296      70.330 103.690  61.490  0.00  0.00            
ATOM   4690  N   ALA X 297      69.250 104.800  59.780  0.00  0.00            
ATOM   4691  HN  ALA X 297      68.620 104.750  59.010  0.00  0.00            
ATOM   4692  CA  ALA X 297      69.920 106.060  59.970  0.00  0.00            
ATOM   4693  HA  ALA X 297      70.260 106.050  61.000  0.00  0.00            
ATOM   4694  CB  ALA X 297      71.190 106.130  59.050  0.00  0.00            
ATOM   4695  HB1 ALA X 297      71.800 105.220  59.240  0.00  0.00            
ATOM   4696  HB2 ALA X 297      71.890 106.990  59.090  0.00  0.00            
ATOM   4697  HB3 ALA X 297      70.820 106.080  58.000  0.00  0.00            
ATOM   4698  C   ALA X 297      69.000 107.220  59.860  0.00  0.00            
ATOM   4699  O   ALA X 297      69.310 108.290  59.310  0.00  0.00            
ATOM   4700  N   ALA X 298      67.760 107.050  60.410  0.00  0.00            
ATOM   4701  HN  ALA X 298      67.500 106.170  60.810  0.00  0.00            
ATOM   4702  CA  ALA X 298      66.740 108.130  60.410  0.00  0.00            
ATOM   4703  HA  ALA X 298      67.100 109.020  59.910  0.00  0.00            
ATOM   4704  CB  ALA X 298      65.300 107.600  59.920  0.00  0.00            
ATOM   4705  HB1 ALA X 298      65.100 106.580  60.320  0.00  0.00            
ATOM   4706  HB2 ALA X 298      65.090 107.390  58.850  0.00  0.00            
ATOM   4707  HB3 ALA X 298      64.560 108.230  60.460  0.00  0.00            
ATOM   4708  C   ALA X 298      66.660 108.720  61.830  0.00  0.00            
ATOM   4709  O   ALA X 298      66.400 109.900  62.040  0.00  0.00            
ATOM   4710  N   ASN X 299      66.920 107.840  62.830  0.00  0.00            
ATOM   4711  HN  ASN X 299      67.150 106.880  62.770  0.00  0.00            
ATOM   4712  CA  ASN X 299      67.110 108.270  64.240  0.00  0.00            
ATOM   4713  HA  ASN X 299      66.710 109.250  64.470  0.00  0.00            
ATOM   4714  CB  ASN X 299      66.480 107.240  65.250  0.00  0.00            
ATOM   4715  HB1 ASN X 299      66.480 107.680  66.270  0.00  0.00            
ATOM   4716  HB2 ASN X 299      67.070 106.310  65.360  0.00  0.00            
ATOM   4717  CG  ASN X 299      65.040 106.830  64.920  0.00  0.00            
ATOM   4718  OD1 ASN X 299      64.230 107.700  64.630  0.00  0.00            
ATOM   4719  ND2 ASN X 299      64.700 105.540  65.150  0.00  0.00            
ATOM   4720 HD21 ASN X 299      63.760 105.210  65.150  0.00  0.00            
ATOM   4721 HD22 ASN X 299      65.460 104.900  65.110  0.00  0.00            
ATOM   4722  C   ASN X 299      68.580 108.380  64.560  0.00  0.00            
ATOM   4723  O   ASN X 299      69.010 108.600  65.670  0.00  0.00            
ATOM   4724  N   HSD X 300      69.430 108.130  63.530  0.00  0.00            
ATOM   4725  HN  HSD X 300      68.980 107.700  62.750  0.00  0.00            
ATOM   4726  CA  HSD X 300      70.850 108.270  63.550  0.00  0.00            
ATOM   4727  HA  HSD X 300      71.090 108.970  64.330  0.00  0.00            
ATOM   4728  CB  HSD X 300      71.650 106.880  63.880  0.00  0.00            
ATOM   4729  HB1 HSD X 300      72.730 107.080  63.760  0.00  0.00            
ATOM   4730  HB2 HSD X 300      71.410 106.070  63.160  0.00  0.00            
ATOM   4731  ND1 HSD X 300      71.260 106.820  66.420  0.00  0.00            
ATOM   4732  HD1 HSD X 300      71.560 107.770  66.580  0.00  0.00            
ATOM   4733  CG  HSD X 300      71.310 106.220  65.200  0.00  0.00            
ATOM   4734  CE1 HSD X 300      70.900 105.870  67.310  0.00  0.00            
ATOM   4735  HE1 HSD X 300      70.660 106.070  68.350  0.00  0.00            
ATOM   4736  NE2 HSD X 300      70.790 104.680  66.740  0.00  0.00            
ATOM   4737  CD2 HSD X 300      71.050 104.900  65.400  0.00  0.00            
ATOM   4738  HD2 HSD X 300      70.960 104.130  64.640  0.00  0.00            
ATOM   4739  C   HSD X 300      71.340 108.840  62.220  0.00  0.00            
ATOM   4740  O   HSD X 300      72.090 108.230  61.480  0.00  0.00            
ATOM   4741  N   ARG X 301      70.910 110.110  61.930  0.00  0.00            
ATOM   4742  HN  ARG X 301      70.410 110.590  62.650  0.00  0.00            
ATOM   4743  CA  ARG X 301      71.180 110.830  60.690  0.00  0.00            
ATOM   4744  HA  ARG X 301      70.720 110.200  59.940  0.00  0.00            
ATOM   4745  CB  ARG X 301      70.540 112.300  60.520  0.00  0.00            
ATOM   4746  HB1 ARG X 301      70.840 112.740  59.550  0.00  0.00            
ATOM   4747  HB2 ARG X 301      70.800 113.010  61.340  0.00  0.00            
ATOM   4748  CG  ARG X 301      69.030 112.240  60.460  0.00  0.00            
ATOM   4749  HG1 ARG X 301      68.610 113.270  60.540  0.00  0.00            
ATOM   4750  HG2 ARG X 301      68.650 111.520  61.210  0.00  0.00            
ATOM   4751  CD  ARG X 301      68.480 111.740  59.030  0.00  0.00            
ATOM   4752  HD1 ARG X 301      68.880 110.720  58.860  0.00  0.00            
ATOM   4753  HD2 ARG X 301      68.790 112.400  58.190  0.00  0.00            
ATOM   4754  NE  ARG X 301      66.960 111.710  59.190  0.00  0.00            
ATOM   4755  HE  ARG X 301      66.690 111.820  60.150  0.00  0.00            
ATOM   4756  CZ  ARG X 301      66.150 111.000  58.370  0.00  0.00            
ATOM   4757  NH1 ARG X 301      66.480 110.890  57.110  0.00  0.00            
ATOM   4758 HH11 ARG X 301      67.260 111.390  56.740  0.00  0.00            
ATOM   4759 HH12 ARG X 301      65.830 110.430  56.500  0.00  0.00            
ATOM   4760  NH2 ARG X 301      64.970 110.560  58.570  0.00  0.00            
ATOM   4761 HH21 ARG X 301      64.440 110.770  59.400  0.00  0.00            
ATOM   4762 HH22 ARG X 301      64.510 110.070  57.830  0.00  0.00            
ATOM   4763  C   ARG X 301      72.650 110.990  60.320  0.00  0.00            
ATOM   4764  O   ARG X 301      73.480 111.210  61.190  0.00  0.00            
ATOM   4765  N   TRP X 302      73.010 110.840  59.050  0.00  0.00            
ATOM   4766  HN  TRP X 302      72.350 110.420  58.430  0.00  0.00            
ATOM   4767  CA  TRP X 302      74.350 110.850  58.550  0.00  0.00            
ATOM   4768  HA  TRP X 302      74.930 111.550  59.130  0.00  0.00            
ATOM   4769  CB  TRP X 302      74.940 109.400  58.570  0.00  0.00            
ATOM   4770  HB1 TRP X 302      74.360 108.760  57.870  0.00  0.00            
ATOM   4771  HB2 TRP X 302      74.830 108.910  59.560  0.00  0.00            
ATOM   4772  CG  TRP X 302      76.340 109.380  58.080  0.00  0.00            
ATOM   4773  CD1 TRP X 302      76.900 109.010  56.870  0.00  0.00            
ATOM   4774  HD1 TRP X 302      76.410 108.520  56.040  0.00  0.00            
ATOM   4775  NE1 TRP X 302      78.260 109.370  56.880  0.00  0.00            
ATOM   4776  HE1 TRP X 302      78.910 109.050  56.220  0.00  0.00            
ATOM   4777  CE2 TRP X 302      78.600 109.840  58.030  0.00  0.00            
ATOM   4778  CD2 TRP X 302      77.440 109.850  58.820  0.00  0.00            
ATOM   4779  CE3 TRP X 302      77.490 110.410  60.110  0.00  0.00            
ATOM   4780  HE3 TRP X 302      76.600 110.530  60.720  0.00  0.00            
ATOM   4781  CZ3 TRP X 302      78.740 110.840  60.640  0.00  0.00            
ATOM   4782  HZ3 TRP X 302      78.860 111.150  61.670  0.00  0.00            
ATOM   4783  CZ2 TRP X 302      79.780 110.370  58.480  0.00  0.00            
ATOM   4784  HZ2 TRP X 302      80.670 110.370  57.880  0.00  0.00            
ATOM   4785  CH2 TRP X 302      79.850 110.860  59.760  0.00  0.00            
ATOM   4786  HH2 TRP X 302      80.770 111.300  60.100  0.00  0.00            
ATOM   4787  C   TRP X 302      74.390 111.490  57.130  0.00  0.00            
ATOM   4788  O   TRP X 302      75.230 112.350  56.800  0.00  0.00            
ATOM   4789  N   SER X 303      73.460 110.920  56.250  0.00  0.00            
ATOM   4790  HN  SER X 303      72.870 110.190  56.590  0.00  0.00            
ATOM   4791  CA  SER X 303      73.480 111.210  54.800  0.00  0.00            
ATOM   4792  HA  SER X 303      73.430 112.280  54.680  0.00  0.00            
ATOM   4793  CB  SER X 303      74.700 110.600  54.050  0.00  0.00            
ATOM   4794  HB1 SER X 303      75.610 110.950  54.590  0.00  0.00            
ATOM   4795  HB2 SER X 303      74.830 111.000  53.020  0.00  0.00            
ATOM   4796  OG  SER X 303      74.730 109.180  54.060  0.00  0.00            
ATOM   4797  HG1 SER X 303      75.620 108.980  53.760  0.00  0.00            
ATOM   4798  C   SER X 303      72.240 110.620  54.100  0.00  0.00            
ATOM   4799  O   SER X 303      71.530 109.810  54.680  0.00  0.00            
ATOM   4800  N   GLN X 304      71.980 111.050  52.830  0.00  0.00            
ATOM   4801  HN  GLN X 304      72.440 111.830  52.410  0.00  0.00            
ATOM   4802  CA  GLN X 304      71.130 110.370  51.890  0.00  0.00            
ATOM   4803  HA  GLN X 304      70.230 110.340  52.490  0.00  0.00            
ATOM   4804  CB  GLN X 304      71.050 111.010  50.560  0.00  0.00            
ATOM   4805  HB1 GLN X 304      70.450 110.450  49.820  0.00  0.00            
ATOM   4806  HB2 GLN X 304      72.080 111.180  50.190  0.00  0.00            
ATOM   4807  CG  GLN X 304      70.360 112.340  50.580  0.00  0.00            
ATOM   4808  HG1 GLN X 304      70.330 112.870  49.600  0.00  0.00            
ATOM   4809  HG2 GLN X 304      70.960 112.990  51.260  0.00  0.00            
ATOM   4810  CD  GLN X 304      68.910 112.150  51.000  0.00  0.00            
ATOM   4811  OE1 GLN X 304      68.210 111.330  50.380  0.00  0.00            
ATOM   4812  NE2 GLN X 304      68.420 112.900  52.010  0.00  0.00            
ATOM   4813 HE21 GLN X 304      69.150 113.460  52.420  0.00  0.00            
ATOM   4814 HE22 GLN X 304      67.460 112.880  52.270  0.00  0.00            
ATOM   4815  C   GLN X 304      71.550 108.940  51.540  0.00  0.00            
ATOM   4816  O   GLN X 304      70.790 108.020  51.370  0.00  0.00            
ATOM   4817  N   LYS X 305      72.840 108.730  51.300  0.00  0.00            
ATOM   4818  HN  LYS X 305      73.550 109.430  51.260  0.00  0.00            
ATOM   4819  CA  LYS X 305      73.320 107.400  50.900  0.00  0.00            
ATOM   4820  HA  LYS X 305      72.750 106.950  50.100  0.00  0.00            
ATOM   4821  CB  LYS X 305      74.870 107.540  50.560  0.00  0.00            
ATOM   4822  HB1 LYS X 305      75.560 106.700  50.760  0.00  0.00            
ATOM   4823  HB2 LYS X 305      75.270 108.280  51.290  0.00  0.00            
ATOM   4824  CG  LYS X 305      75.100 108.110  49.240  0.00  0.00            
ATOM   4825  HG1 LYS X 305      76.140 108.450  49.030  0.00  0.00            
ATOM   4826  HG2 LYS X 305      74.550 109.060  49.040  0.00  0.00            
ATOM   4827  CD  LYS X 305      74.790 107.090  48.170  0.00  0.00            
ATOM   4828  HD1 LYS X 305      73.680 107.050  48.160  0.00  0.00            
ATOM   4829  HD2 LYS X 305      75.230 106.080  48.310  0.00  0.00            
ATOM   4830  CE  LYS X 305      75.200 107.550  46.640  0.00  0.00            
ATOM   4831  HE1 LYS X 305      76.310 107.640  46.650  0.00  0.00            
ATOM   4832  HE2 LYS X 305      74.830 108.540  46.310  0.00  0.00            
ATOM   4833  NZ  LYS X 305      74.740 106.620  45.620  0.00  0.00            
ATOM   4834  HZ1 LYS X 305      75.270 105.740  45.740  0.00  0.00            
ATOM   4835  HZ2 LYS X 305      75.000 106.990  44.680  0.00  0.00            
ATOM   4836  HZ3 LYS X 305      73.710 106.500  45.650  0.00  0.00            
ATOM   4837  C   LYS X 305      73.260 106.310  52.090  0.00  0.00            
ATOM   4838  O   LYS X 305      72.960 105.110  51.870  0.00  0.00            
ATOM   4839  N   ALA X 306      73.300 106.750  53.390  0.00  0.00            
ATOM   4840  HN  ALA X 306      73.650 107.670  53.490  0.00  0.00            
ATOM   4841  CA  ALA X 306      72.910 106.010  54.620  0.00  0.00            
ATOM   4842  HA  ALA X 306      73.520 105.130  54.540  0.00  0.00            
ATOM   4843  CB  ALA X 306      73.130 107.030  55.730  0.00  0.00            
ATOM   4844  HB1 ALA X 306      72.840 106.570  56.700  0.00  0.00            
ATOM   4845  HB2 ALA X 306      72.510 107.950  55.610  0.00  0.00            
ATOM   4846  HB3 ALA X 306      74.140 107.470  55.850  0.00  0.00            
ATOM   4847  C   ALA X 306      71.460 105.540  54.740  0.00  0.00            
ATOM   4848  O   ALA X 306      71.240 104.440  55.280  0.00  0.00            
ATOM   4849  N   MET X 307      70.550 106.310  54.080  0.00  0.00            
ATOM   4850  HN  MET X 307      70.760 107.150  53.590  0.00  0.00            
ATOM   4851  CA  MET X 307      69.150 105.910  53.850  0.00  0.00            
ATOM   4852  HA  MET X 307      68.780 105.340  54.700  0.00  0.00            
ATOM   4853  CB  MET X 307      68.280 107.180  53.710  0.00  0.00            
ATOM   4854  HB1 MET X 307      67.230 106.860  53.570  0.00  0.00            
ATOM   4855  HB2 MET X 307      68.540 107.650  52.730  0.00  0.00            
ATOM   4856  CG  MET X 307      68.410 108.160  54.860  0.00  0.00            
ATOM   4857  HG1 MET X 307      67.620 108.920  54.760  0.00  0.00            
ATOM   4858  HG2 MET X 307      69.390 108.690  54.800  0.00  0.00            
ATOM   4859  SD  MET X 307      68.240 107.390  56.530  0.00  0.00            
ATOM   4860  CE  MET X 307      66.750 106.500  56.290  0.00  0.00            
ATOM   4861  HE1 MET X 307      66.780 105.890  55.360  0.00  0.00            
ATOM   4862  HE2 MET X 307      65.790 107.050  56.280  0.00  0.00            
ATOM   4863  HE3 MET X 307      66.630 105.750  57.100  0.00  0.00            
ATOM   4864  C   MET X 307      68.830 104.990  52.680  0.00  0.00            
ATOM   4865  O   MET X 307      67.970 104.110  52.870  0.00  0.00            
ATOM   4866  N   ASP X 308      69.570 105.010  51.550  0.00  0.00            
ATOM   4867  HN  ASP X 308      70.150 105.800  51.360  0.00  0.00            
ATOM   4868  CA  ASP X 308      69.480 103.880  50.570  0.00  0.00            
ATOM   4869  HA  ASP X 308      68.430 103.730  50.370  0.00  0.00            
ATOM   4870  CB  ASP X 308      70.280 104.160  49.230  0.00  0.00            
ATOM   4871  HB1 ASP X 308      70.390 103.190  48.710  0.00  0.00            
ATOM   4872  HB2 ASP X 308      71.290 104.570  49.450  0.00  0.00            
ATOM   4873  CG  ASP X 308      69.520 105.120  48.360  0.00  0.00            
ATOM   4874  OD1 ASP X 308      70.150 105.560  47.370  0.00  0.00            
ATOM   4875  OD2 ASP X 308      68.280 105.250  48.490  0.00  0.00            
ATOM   4876  C   ASP X 308      69.950 102.540  51.240  0.00  0.00            
ATOM   4877  O   ASP X 308      69.340 101.500  51.040  0.00  0.00            
ATOM   4878  N   ASP X 309      71.060 102.560  51.980  0.00  0.00            
ATOM   4879  HN  ASP X 309      71.610 103.380  52.140  0.00  0.00            
ATOM   4880  CA  ASP X 309      71.500 101.410  52.670  0.00  0.00            
ATOM   4881  HA  ASP X 309      71.520 100.600  51.950  0.00  0.00            
ATOM   4882  CB  ASP X 309      72.920 101.730  53.230  0.00  0.00            
ATOM   4883  HB1 ASP X 309      73.270 100.900  53.880  0.00  0.00            
ATOM   4884  HB2 ASP X 309      72.830 102.700  53.770  0.00  0.00            
ATOM   4885  CG  ASP X 309      74.010 101.880  52.160  0.00  0.00            
ATOM   4886  OD1 ASP X 309      73.980 101.260  51.050  0.00  0.00            
ATOM   4887  OD2 ASP X 309      75.130 102.320  52.660  0.00  0.00            
ATOM   4888  C   ASP X 309      70.520 100.870  53.750  0.00  0.00            
ATOM   4889  O   ASP X 309      70.320  99.670  53.870  0.00  0.00            
ATOM   4890  N   THR X 310      69.830 101.780  54.520  0.00  0.00            
ATOM   4891  HN  THR X 310      70.100 102.740  54.570  0.00  0.00            
ATOM   4892  CA  THR X 310      68.790 101.460  55.470  0.00  0.00            
ATOM   4893  HA  THR X 310      69.310 100.970  56.280  0.00  0.00            
ATOM   4894  CB  THR X 310      68.190 102.730  56.070  0.00  0.00            
ATOM   4895  HB  THR X 310      67.860 103.440  55.280  0.00  0.00            
ATOM   4896  OG1 THR X 310      69.220 103.350  56.910  0.00  0.00            
ATOM   4897  HG1 THR X 310      69.900 103.650  56.310  0.00  0.00            
ATOM   4898  CG2 THR X 310      66.970 102.530  57.010  0.00  0.00            
ATOM   4899 HG21 THR X 310      66.720 103.520  57.460  0.00  0.00            
ATOM   4900 HG22 THR X 310      67.200 101.770  57.780  0.00  0.00            
ATOM   4901 HG23 THR X 310      66.120 102.350  56.320  0.00  0.00            
ATOM   4902  C   THR X 310      67.700 100.560  54.930  0.00  0.00            
ATOM   4903  O   THR X 310      67.320  99.660  55.680  0.00  0.00            
ATOM   4904  N   PHE X 311      67.240 100.790  53.710  0.00  0.00            
ATOM   4905  HN  PHE X 311      67.760 101.410  53.130  0.00  0.00            
ATOM   4906  CA  PHE X 311      66.110 100.060  53.020  0.00  0.00            
ATOM   4907  HA  PHE X 311      65.540  99.370  53.630  0.00  0.00            
ATOM   4908  CB  PHE X 311      65.100 101.000  52.400  0.00  0.00            
ATOM   4909  HB1 PHE X 311      64.250 100.480  51.920  0.00  0.00            
ATOM   4910  HB2 PHE X 311      65.590 101.580  51.590  0.00  0.00            
ATOM   4911  CG  PHE X 311      64.520 102.010  53.370  0.00  0.00            
ATOM   4912  CD1 PHE X 311      64.840 103.360  53.300  0.00  0.00            
ATOM   4913  HD1 PHE X 311      65.420 103.720  52.460  0.00  0.00            
ATOM   4914  CE1 PHE X 311      64.480 104.260  54.280  0.00  0.00            
ATOM   4915  HE1 PHE X 311      64.740 105.300  54.180  0.00  0.00            
ATOM   4916  CZ  PHE X 311      63.680 103.800  55.360  0.00  0.00            
ATOM   4917  HZ  PHE X 311      63.360 104.370  56.210  0.00  0.00            
ATOM   4918  CD2 PHE X 311      63.700 101.560  54.480  0.00  0.00            
ATOM   4919  HD2 PHE X 311      63.580 100.500  54.600  0.00  0.00            
ATOM   4920  CE2 PHE X 311      63.320 102.420  55.490  0.00  0.00            
ATOM   4921  HE2 PHE X 311      62.790 102.080  56.370  0.00  0.00            
ATOM   4922  C   PHE X 311      66.640  99.010  52.000  0.00  0.00            
ATOM   4923  O   PHE X 311      65.880  98.610  51.100  0.00  0.00            
ATOM   4924  N   TYR X 312      67.940  98.660  52.130  0.00  0.00            
ATOM   4925  HN  TYR X 312      68.660  99.090  52.660  0.00  0.00            
ATOM   4926  CA  TYR X 312      68.550  97.570  51.360  0.00  0.00            
ATOM   4927  HA  TYR X 312      68.440  97.830  50.310  0.00  0.00            
ATOM   4928  CB  TYR X 312      70.020  97.500  51.760  0.00  0.00            
ATOM   4929  HB1 TYR X 312      70.220  97.420  52.850  0.00  0.00            
ATOM   4930  HB2 TYR X 312      70.510  98.400  51.340  0.00  0.00            
ATOM   4931  CG  TYR X 312      70.800  96.390  51.060  0.00  0.00            
ATOM   4932  CD1 TYR X 312      71.540  95.460  51.870  0.00  0.00            
ATOM   4933  HD1 TYR X 312      71.690  95.640  52.920  0.00  0.00            
ATOM   4934  CE1 TYR X 312      72.290  94.480  51.260  0.00  0.00            
ATOM   4935  HE1 TYR X 312      72.860  93.800  51.880  0.00  0.00            
ATOM   4936  CZ  TYR X 312      72.420  94.460  49.840  0.00  0.00            
ATOM   4937  OH  TYR X 312      73.240  93.480  49.380  0.00  0.00            
ATOM   4938  HH  TYR X 312      73.100  93.410  48.430  0.00  0.00            
ATOM   4939  CD2 TYR X 312      70.890  96.340  49.660  0.00  0.00            
ATOM   4940  HD2 TYR X 312      70.300  97.000  49.030  0.00  0.00            
ATOM   4941  CE2 TYR X 312      71.680  95.330  49.030  0.00  0.00            
ATOM   4942  HE2 TYR X 312      71.670  95.210  47.960  0.00  0.00            
ATOM   4943  C   TYR X 312      67.810  96.280  51.500  0.00  0.00            
ATOM   4944  O   TYR X 312      67.270  95.860  52.590  0.00  0.00            
ATOM   4945  N   LEU X 313      67.770  95.380  50.480  0.00  0.00            
ATOM   4946  HN  LEU X 313      68.330  95.300  49.660  0.00  0.00            
ATOM   4947  CA  LEU X 313      66.920  94.240  50.510  0.00  0.00            
ATOM   4948  HA  LEU X 313      65.960  94.630  50.810  0.00  0.00            
ATOM   4949  CB  LEU X 313      66.830  93.690  49.070  0.00  0.00            
ATOM   4950  HB1 LEU X 313      67.840  93.470  48.660  0.00  0.00            
ATOM   4951  HB2 LEU X 313      66.410  94.500  48.420  0.00  0.00            
ATOM   4952  CG  LEU X 313      65.840  92.520  48.980  0.00  0.00            
ATOM   4953  HG  LEU X 313      66.090  91.730  49.720  0.00  0.00            
ATOM   4954  CD1 LEU X 313      64.370  92.970  49.310  0.00  0.00            
ATOM   4955 HD11 LEU X 313      63.980  93.640  48.510  0.00  0.00            
ATOM   4956 HD12 LEU X 313      64.170  93.430  50.300  0.00  0.00            
ATOM   4957 HD13 LEU X 313      63.840  92.000  49.210  0.00  0.00            
ATOM   4958  CD2 LEU X 313      65.880  91.910  47.520  0.00  0.00            
ATOM   4959 HD21 LEU X 313      65.640  92.650  46.730  0.00  0.00            
ATOM   4960 HD22 LEU X 313      65.090  91.130  47.510  0.00  0.00            
ATOM   4961 HD23 LEU X 313      66.900  91.490  47.410  0.00  0.00            
ATOM   4962  C   LEU X 313      67.280  93.180  51.530  0.00  0.00            
ATOM   4963  O   LEU X 313      66.440  92.510  52.140  0.00  0.00            
ATOM   4964  N   SER X 314      68.590  92.890  51.700  0.00  0.00            
ATOM   4965  HN  SER X 314      69.320  93.080  51.040  0.00  0.00            
ATOM   4966  CA  SER X 314      69.050  92.030  52.830  0.00  0.00            
ATOM   4967  HA  SER X 314      68.410  91.160  52.860  0.00  0.00            
ATOM   4968  CB  SER X 314      70.490  91.480  52.580  0.00  0.00            
ATOM   4969  HB1 SER X 314      70.760  90.920  53.500  0.00  0.00            
ATOM   4970  HB2 SER X 314      71.180  92.340  52.480  0.00  0.00            
ATOM   4971  OG  SER X 314      70.440  90.690  51.390  0.00  0.00            
ATOM   4972  HG1 SER X 314      70.360  91.320  50.670  0.00  0.00            
ATOM   4973  C   SER X 314      69.030  92.690  54.180  0.00  0.00            
ATOM   4974  O   SER X 314      69.320  91.990  55.190  0.00  0.00            
ATOM   4975  N   ASN X 315      68.670  94.000  54.280  0.00  0.00            
ATOM   4976  HN  ASN X 315      68.270  94.600  53.590  0.00  0.00            
ATOM   4977  CA  ASN X 315      68.790  94.740  55.560  0.00  0.00            
ATOM   4978  HA  ASN X 315      69.550  94.290  56.170  0.00  0.00            
ATOM   4979  CB  ASN X 315      69.150  96.230  55.290  0.00  0.00            
ATOM   4980  HB1 ASN X 315      68.340  96.840  54.810  0.00  0.00            
ATOM   4981  HB2 ASN X 315      70.010  96.220  54.590  0.00  0.00            
ATOM   4982  CG  ASN X 315      69.750  96.820  56.650  0.00  0.00            
ATOM   4983  OD1 ASN X 315      70.590  96.240  57.300  0.00  0.00            
ATOM   4984  ND2 ASN X 315      69.170  97.940  57.020  0.00  0.00            
ATOM   4985 HD21 ASN X 315      68.590  98.540  56.480  0.00  0.00            
ATOM   4986 HD22 ASN X 315      69.540  98.260  57.900  0.00  0.00            
ATOM   4987  C   ASN X 315      67.460  94.590  56.240  0.00  0.00            
ATOM   4988  O   ASN X 315      67.270  95.230  57.270  0.00  0.00            
ATOM   4989  N   VAL X 316      66.550  93.780  55.620  0.00  0.00            
ATOM   4990  HN  VAL X 316      66.680  93.420  54.700  0.00  0.00            
ATOM   4991  CA  VAL X 316      65.230  93.310  56.110  0.00  0.00            
ATOM   4992  HA  VAL X 316      64.700  94.140  56.550  0.00  0.00            
ATOM   4993  CB  VAL X 316      64.340  92.920  54.840  0.00  0.00            
ATOM   4994  HB  VAL X 316      64.930  92.300  54.130  0.00  0.00            
ATOM   4995  CG1 VAL X 316      63.040  92.300  55.280  0.00  0.00            
ATOM   4996 HG11 VAL X 316      63.220  91.330  55.790  0.00  0.00            
ATOM   4997 HG12 VAL X 316      62.460  92.080  54.360  0.00  0.00            
ATOM   4998 HG13 VAL X 316      62.410  92.950  55.920  0.00  0.00            
ATOM   4999  CG2 VAL X 316      64.040  94.260  54.100  0.00  0.00            
ATOM   5000 HG21 VAL X 316      63.610  93.960  53.120  0.00  0.00            
ATOM   5001 HG22 VAL X 316      64.930  94.890  53.890  0.00  0.00            
ATOM   5002 HG23 VAL X 316      63.310  94.810  54.720  0.00  0.00            
ATOM   5003  C   VAL X 316      65.330  92.290  57.250  0.00  0.00            
ATOM   5004  O   VAL X 316      66.160  91.370  57.210  0.00  0.00            
ATOM   5005  N   ALA X 317      64.580  92.510  58.340  0.00  0.00            
ATOM   5006  HN  ALA X 317      63.880  93.220  58.320  0.00  0.00            
ATOM   5007  CA  ALA X 317      64.570  91.620  59.460  0.00  0.00            
ATOM   5008  HA  ALA X 317      64.990  90.640  59.270  0.00  0.00            
ATOM   5009  CB  ALA X 317      65.360  92.280  60.580  0.00  0.00            
ATOM   5010  HB1 ALA X 317      65.440  91.580  61.440  0.00  0.00            
ATOM   5011  HB2 ALA X 317      64.880  93.180  61.020  0.00  0.00            
ATOM   5012  HB3 ALA X 317      66.390  92.520  60.230  0.00  0.00            
ATOM   5013  C   ALA X 317      63.120  91.400  59.850  0.00  0.00            
ATOM   5014  O   ALA X 317      62.230  92.220  59.430  0.00  0.00            
ATOM   5015  N   PRO X 318      62.640  90.360  60.610  0.00  0.00            
ATOM   5016  CD  PRO X 318      63.390  89.110  60.900  0.00  0.00            
ATOM   5017  HD1 PRO X 318      64.280  89.400  61.490  0.00  0.00            
ATOM   5018  HD2 PRO X 318      63.650  88.590  59.960  0.00  0.00            
ATOM   5019  CA  PRO X 318      61.470  90.530  61.480  0.00  0.00            
ATOM   5020  HA  PRO X 318      60.590  90.590  60.850  0.00  0.00            
ATOM   5021  CB  PRO X 318      61.480  89.240  62.350  0.00  0.00            
ATOM   5022  HB1 PRO X 318      60.470  88.790  62.500  0.00  0.00            
ATOM   5023  HB2 PRO X 318      61.910  89.520  63.340  0.00  0.00            
ATOM   5024  CG  PRO X 318      62.390  88.220  61.690  0.00  0.00            
ATOM   5025  HG1 PRO X 318      62.940  87.470  62.300  0.00  0.00            
ATOM   5026  HG2 PRO X 318      61.890  87.680  60.860  0.00  0.00            
ATOM   5027  C   PRO X 318      61.510  91.820  62.260  0.00  0.00            
ATOM   5028  O   PRO X 318      62.580  92.230  62.720  0.00  0.00            
ATOM   5029  N   GLN X 319      60.330  92.420  62.510  0.00  0.00            
ATOM   5030  HN  GLN X 319      59.490  92.040  62.140  0.00  0.00            
ATOM   5031  CA  GLN X 319      60.120  93.690  63.190  0.00  0.00            
ATOM   5032  HA  GLN X 319      60.680  94.380  62.570  0.00  0.00            
ATOM   5033  CB  GLN X 319      58.640  94.190  63.200  0.00  0.00            
ATOM   5034  HB1 GLN X 319      58.000  93.300  63.410  0.00  0.00            
ATOM   5035  HB2 GLN X 319      58.390  94.480  62.160  0.00  0.00            
ATOM   5036  CG  GLN X 319      58.120  95.420  64.070  0.00  0.00            
ATOM   5037  HG1 GLN X 319      58.250  95.190  65.150  0.00  0.00            
ATOM   5038  HG2 GLN X 319      57.050  95.590  63.830  0.00  0.00            
ATOM   5039  CD  GLN X 319      59.020  96.610  63.820  0.00  0.00            
ATOM   5040  OE1 GLN X 319      59.160  97.030  62.670  0.00  0.00            
ATOM   5041  NE2 GLN X 319      59.640  97.210  64.840  0.00  0.00            
ATOM   5042 HE21 GLN X 319      60.110  98.020  64.500  0.00  0.00            
ATOM   5043 HE22 GLN X 319      59.860  96.700  65.670  0.00  0.00            
ATOM   5044  C   GLN X 319      60.820  93.820  64.530  0.00  0.00            
ATOM   5045  O   GLN X 319      60.650  92.950  65.340  0.00  0.00            
ATOM   5046  N   VAL X 320      61.760  94.770  64.660  0.00  0.00            
ATOM   5047  HN  VAL X 320      61.800  95.480  63.960  0.00  0.00            
ATOM   5048  CA  VAL X 320      62.780  94.700  65.600  0.00  0.00            
ATOM   5049  HA  VAL X 320      63.180  93.700  65.580  0.00  0.00            
ATOM   5050  CB  VAL X 320      63.920  95.640  65.200  0.00  0.00            
ATOM   5051  HB  VAL X 320      64.640  95.590  66.050  0.00  0.00            
ATOM   5052  CG1 VAL X 320      64.560  95.100  63.890  0.00  0.00            
ATOM   5053 HG11 VAL X 320      63.980  95.120  62.950  0.00  0.00            
ATOM   5054 HG12 VAL X 320      64.810  94.030  64.100  0.00  0.00            
ATOM   5055 HG13 VAL X 320      65.490  95.680  63.680  0.00  0.00            
ATOM   5056  CG2 VAL X 320      63.380  97.070  65.130  0.00  0.00            
ATOM   5057 HG21 VAL X 320      64.220  97.700  64.760  0.00  0.00            
ATOM   5058 HG22 VAL X 320      63.050  97.420  66.130  0.00  0.00            
ATOM   5059 HG23 VAL X 320      62.550  97.160  64.390  0.00  0.00            
ATOM   5060  C   VAL X 320      62.160  94.960  67.020  0.00  0.00            
ATOM   5061  O   VAL X 320      61.190  95.730  67.100  0.00  0.00            
ATOM   5062  N   PRO X 321      62.660  94.250  68.100  0.00  0.00
[truncated: 19,147,630 more chars]
