# Supplementary material for: Discovery of an Endonuclease G-inhibitory Ku80-peptide protecting against leukemogenic rearrangements at the MLL breakpoint cluster
Source: Nat Commun. 2026 Apr 17;17:3562. doi: 10.1038/s41467-026-72034-2 (PMC13086865; doi:10.1038/s41467-026-72034-2)
Supplement: Supplementary file 6 — Supplementary Data 4 [file 41467_2026_72034_MOESM6_ESM.txt]

CRYST1  134.671  134.671  134.671  90.00  90.00  90.00 P 1           1
ATOM      1  N   GLU X   1      44.500  75.050  56.530  0.00  0.00            
ATOM      2  HT1 GLU X   1      44.380  75.990  56.100  0.00  0.00            
ATOM      3  HT2 GLU X   1      44.420  75.210  57.560  0.00  0.00            
ATOM      4  HT3 GLU X   1      43.690  74.440  56.290  0.00  0.00            
ATOM      5  CA  GLU X   1      45.820  74.600  56.190  0.00  0.00            
ATOM      6  HA  GLU X   1      45.800  74.520  55.110  0.00  0.00            
ATOM      7  CB  GLU X   1      46.890  75.700  56.700  0.00  0.00            
ATOM      8  HB1 GLU X   1      46.930  75.510  57.790  0.00  0.00            
ATOM      9  HB2 GLU X   1      46.490  76.720  56.480  0.00  0.00            
ATOM     10  CG  GLU X   1      48.330  75.680  56.040  0.00  0.00            
ATOM     11  HG1 GLU X   1      48.860  74.730  55.780  0.00  0.00            
ATOM     12  HG2 GLU X   1      49.060  76.340  56.560  0.00  0.00            
ATOM     13  CD  GLU X   1      48.240  76.430  54.770  0.00  0.00            
ATOM     14  OE1 GLU X   1      49.240  77.090  54.400  0.00  0.00            
ATOM     15  OE2 GLU X   1      47.190  76.400  54.110  0.00  0.00            
ATOM     16  C   GLU X   1      46.050  73.180  56.730  0.00  0.00            
ATOM     17  O   GLU X   1      45.580  72.830  57.810  0.00  0.00            
ATOM     18  N   LEU X   2      46.940  72.310  56.100  0.00  0.00            
ATOM     19  HN  LEU X   2      47.430  72.540  55.260  0.00  0.00            
ATOM     20  CA  LEU X   2      47.390  71.110  56.800  0.00  0.00            
ATOM     21  HA  LEU X   2      46.860  70.990  57.730  0.00  0.00            
ATOM     22  CB  LEU X   2      47.050  69.950  55.820  0.00  0.00            
ATOM     23  HB1 LEU X   2      47.390  69.020  56.320  0.00  0.00            
ATOM     24  HB2 LEU X   2      47.640  70.060  54.880  0.00  0.00            
ATOM     25  CG  LEU X   2      45.560  69.630  55.500  0.00  0.00            
ATOM     26  HG  LEU X   2      45.100  70.400  54.850  0.00  0.00            
ATOM     27  CD1 LEU X   2      45.510  68.330  54.740  0.00  0.00            
ATOM     28 HD11 LEU X   2      46.000  67.480  55.260  0.00  0.00            
ATOM     29 HD12 LEU X   2      46.060  68.420  53.780  0.00  0.00            
ATOM     30 HD13 LEU X   2      44.460  68.030  54.520  0.00  0.00            
ATOM     31  CD2 LEU X   2      44.590  69.710  56.730  0.00  0.00            
ATOM     32 HD21 LEU X   2      44.770  70.720  57.160  0.00  0.00            
ATOM     33 HD22 LEU X   2      44.750  68.960  57.530  0.00  0.00            
ATOM     34 HD23 LEU X   2      43.490  69.680  56.540  0.00  0.00            
ATOM     35  C   LEU X   2      48.880  71.170  57.180  0.00  0.00            
ATOM     36  O   LEU X   2      49.760  71.560  56.430  0.00  0.00            
ATOM     37  N   ALA X   3      49.150  70.740  58.350  0.00  0.00            
ATOM     38  HN  ALA X   3      48.460  70.430  59.000  0.00  0.00            
ATOM     39  CA  ALA X   3      50.440  70.760  58.940  0.00  0.00            
ATOM     40  HA  ALA X   3      51.190  70.880  58.170  0.00  0.00            
ATOM     41  CB  ALA X   3      50.510  71.970  59.900  0.00  0.00            
ATOM     42  HB1 ALA X   3      49.880  71.830  60.810  0.00  0.00            
ATOM     43  HB2 ALA X   3      50.230  72.830  59.250  0.00  0.00            
ATOM     44  HB3 ALA X   3      51.500  72.280  60.300  0.00  0.00            
ATOM     45  C   ALA X   3      50.680  69.480  59.730  0.00  0.00            
ATOM     46  O   ALA X   3      49.980  68.460  59.640  0.00  0.00            
ATOM     47  N   LYS X   4      51.650  69.480  60.590  0.00  0.00            
ATOM     48  HN  LYS X   4      52.150  70.340  60.650  0.00  0.00            
ATOM     49  CA  LYS X   4      52.060  68.300  61.410  0.00  0.00            
ATOM     50  HA  LYS X   4      51.780  67.390  60.900  0.00  0.00            
ATOM     51  CB  LYS X   4      53.600  68.290  61.680  0.00  0.00            
ATOM     52  HB1 LYS X   4      53.940  67.360  62.190  0.00  0.00            
ATOM     53  HB2 LYS X   4      53.810  69.150  62.350  0.00  0.00            
ATOM     54  CG  LYS X   4      54.460  68.330  60.390  0.00  0.00            
ATOM     55  HG1 LYS X   4      55.490  68.030  60.680  0.00  0.00            
ATOM     56  HG2 LYS X   4      54.520  69.390  60.060  0.00  0.00            
ATOM     57  CD  LYS X   4      53.890  67.550  59.220  0.00  0.00            
ATOM     58  HD1 LYS X   4      52.840  67.780  58.930  0.00  0.00            
ATOM     59  HD2 LYS X   4      53.920  66.460  59.400  0.00  0.00            
ATOM     60  CE  LYS X   4      54.580  67.890  57.870  0.00  0.00            
ATOM     61  HE1 LYS X   4      54.260  68.920  57.600  0.00  0.00            
ATOM     62  HE2 LYS X   4      54.230  67.220  57.060  0.00  0.00            
ATOM     63  NZ  LYS X   4      56.060  67.670  57.840  0.00  0.00            
ATOM     64  HZ1 LYS X   4      56.590  68.370  58.400  0.00  0.00            
ATOM     65  HZ2 LYS X   4      56.550  67.710  56.920  0.00  0.00            
ATOM     66  HZ3 LYS X   4      56.230  66.720  58.230  0.00  0.00            
ATOM     67  C   LYS X   4      51.230  68.170  62.600  0.00  0.00            
ATOM     68  O   LYS X   4      51.050  67.110  63.250  0.00  0.00            
ATOM     69  N   TYR X   5      50.520  69.350  62.870  0.00  0.00            
ATOM     70  HN  TYR X   5      50.670  70.070  62.200  0.00  0.00            
ATOM     71  CA  TYR X   5      49.710  69.530  64.060  0.00  0.00            
ATOM     72  HA  TYR X   5      49.260  68.640  64.470  0.00  0.00            
ATOM     73  CB  TYR X   5      50.640  70.230  65.110  0.00  0.00            
ATOM     74  HB1 TYR X   5      50.940  71.230  64.740  0.00  0.00            
ATOM     75  HB2 TYR X   5      51.430  69.550  65.490  0.00  0.00            
ATOM     76  CG  TYR X   5      49.980  70.600  66.420  0.00  0.00            
ATOM     77  CD1 TYR X   5      50.200  71.870  67.020  0.00  0.00            
ATOM     78  HD1 TYR X   5      50.920  72.560  66.600  0.00  0.00            
ATOM     79  CE1 TYR X   5      49.620  72.250  68.200  0.00  0.00            
ATOM     80  HE1 TYR X   5      49.860  73.210  68.610  0.00  0.00            
ATOM     81  CZ  TYR X   5      48.780  71.410  68.860  0.00  0.00            
ATOM     82  OH  TYR X   5      47.980  71.790  69.910  0.00  0.00            
ATOM     83  HH  TYR X   5      47.330  71.090  70.020  0.00  0.00            
ATOM     84  CD2 TYR X   5      49.200  69.680  67.170  0.00  0.00            
ATOM     85  HD2 TYR X   5      49.090  68.670  66.780  0.00  0.00            
ATOM     86  CE2 TYR X   5      48.610  70.110  68.350  0.00  0.00            
ATOM     87  HE2 TYR X   5      47.970  69.470  68.940  0.00  0.00            
ATOM     88  C   TYR X   5      48.480  70.380  63.700  0.00  0.00            
ATOM     89  O   TYR X   5      48.370  70.890  62.550  0.00  0.00            
ATOM     90  N   GLY X   6      47.470  70.510  64.650  0.00  0.00            
ATOM     91  HN  GLY X   6      47.570  70.230  65.600  0.00  0.00            
ATOM     92  CA  GLY X   6      46.260  71.180  64.360  0.00  0.00            
ATOM     93  HA1 GLY X   6      45.800  70.990  63.400  0.00  0.00            
ATOM     94  HA2 GLY X   6      46.480  72.230  64.470  0.00  0.00            
ATOM     95  C   GLY X   6      45.150  70.830  65.360  0.00  0.00            
ATOM     96  O   GLY X   6      45.430  70.230  66.420  0.00  0.00            
ATOM     97  N   LEU X   7      43.910  71.140  65.090  0.00  0.00            
ATOM     98  HN  LEU X   7      43.750  71.740  64.300  0.00  0.00            
ATOM     99  CA  LEU X   7      42.760  70.870  65.930  0.00  0.00            
ATOM    100  HA  LEU X   7      43.060  70.290  66.800  0.00  0.00            
ATOM    101  CB  LEU X   7      41.980  72.160  66.450  0.00  0.00            
ATOM    102  HB1 LEU X   7      41.050  71.770  66.920  0.00  0.00            
ATOM    103  HB2 LEU X   7      41.770  72.860  65.610  0.00  0.00            
ATOM    104  CG  LEU X   7      42.790  72.910  67.530  0.00  0.00            
ATOM    105  HG  LEU X   7      43.880  72.990  67.330  0.00  0.00            
ATOM    106  CD1 LEU X   7      42.210  74.390  67.560  0.00  0.00            
ATOM    107 HD11 LEU X   7      42.710  75.030  68.330  0.00  0.00            
ATOM    108 HD12 LEU X   7      41.110  74.470  67.670  0.00  0.00            
ATOM    109 HD13 LEU X   7      42.510  74.770  66.560  0.00  0.00            
ATOM    110  CD2 LEU X   7      42.640  72.310  68.880  0.00  0.00            
ATOM    111 HD21 LEU X   7      43.140  72.810  69.740  0.00  0.00            
ATOM    112 HD22 LEU X   7      43.150  71.320  68.880  0.00  0.00            
ATOM    113 HD23 LEU X   7      41.570  72.170  69.130  0.00  0.00            
ATOM    114  C   LEU X   7      41.960  69.940  65.150  0.00  0.00            
ATOM    115  O   LEU X   7      41.720  70.120  63.920  0.00  0.00            
ATOM    116  N   PRO X   8      41.260  69.060  65.770  0.00  0.00            
ATOM    117  CD  PRO X   8      41.540  68.290  67.050  0.00  0.00            
ATOM    118  HD1 PRO X   8      41.320  69.010  67.860  0.00  0.00            
ATOM    119  HD2 PRO X   8      42.590  67.930  67.050  0.00  0.00            
ATOM    120  CA  PRO X   8      40.040  68.620  65.230  0.00  0.00            
ATOM    121  HA  PRO X   8      40.310  68.090  64.330  0.00  0.00            
ATOM    122  CB  PRO X   8      39.330  67.810  66.320  0.00  0.00            
ATOM    123  HB1 PRO X   8      38.580  67.080  65.950  0.00  0.00            
ATOM    124  HB2 PRO X   8      38.790  68.510  66.990  0.00  0.00            
ATOM    125  CG  PRO X   8      40.580  67.210  67.120  0.00  0.00            
ATOM    126  HG1 PRO X   8      40.320  66.990  68.170  0.00  0.00            
ATOM    127  HG2 PRO X   8      40.950  66.240  66.710  0.00  0.00            
ATOM    128  C   PRO X   8      39.000  69.670  64.710  0.00  0.00            
ATOM    129  O   PRO X   8      38.820  70.720  65.290  0.00  0.00            
ATOM    130  N   GLY X   9      38.320  69.480  63.590  0.00  0.00            
ATOM    131  HN  GLY X   9      38.530  68.660  63.070  0.00  0.00            
ATOM    132  CA  GLY X   9      37.370  70.410  63.000  0.00  0.00            
ATOM    133  HA1 GLY X   9      36.990  69.910  62.120  0.00  0.00            
ATOM    134  HA2 GLY X   9      37.890  71.290  62.650  0.00  0.00            
ATOM    135  C   GLY X   9      36.110  70.800  63.790  0.00  0.00            
ATOM    136  O   GLY X   9      35.900  70.750  64.980  0.00  0.00            
ATOM    137  N   LEU X  10      35.150  71.360  63.050  0.00  0.00            
ATOM    138  HN  LEU X  10      35.360  71.450  62.080  0.00  0.00            
ATOM    139  CA  LEU X  10      33.780  71.670  63.530  0.00  0.00            
ATOM    140  HA  LEU X  10      33.160  72.100  62.760  0.00  0.00            
ATOM    141  CB  LEU X  10      33.150  70.480  64.260  0.00  0.00            
ATOM    142  HB1 LEU X  10      32.140  70.760  64.610  0.00  0.00            
ATOM    143  HB2 LEU X  10      33.710  70.110  65.140  0.00  0.00            
ATOM    144  CG  LEU X  10      32.920  69.240  63.440  0.00  0.00            
ATOM    145  HG  LEU X  10      33.940  68.850  63.230  0.00  0.00            
ATOM    146  CD1 LEU X  10      32.070  68.180  64.170  0.00  0.00            
ATOM    147 HD11 LEU X  10      31.010  68.490  64.170  0.00  0.00            
ATOM    148 HD12 LEU X  10      32.460  67.930  65.180  0.00  0.00            
ATOM    149 HD13 LEU X  10      31.960  67.210  63.650  0.00  0.00            
ATOM    150  CD2 LEU X  10      32.290  69.520  62.050  0.00  0.00            
ATOM    151 HD21 LEU X  10      31.400  70.180  62.200  0.00  0.00            
ATOM    152 HD22 LEU X  10      31.970  68.580  61.560  0.00  0.00            
ATOM    153 HD23 LEU X  10      33.020  70.090  61.440  0.00  0.00            
ATOM    154  C   LEU X  10      33.720  72.880  64.510  0.00  0.00            
ATOM    155  O   LEU X  10      32.650  73.320  64.840  0.00  0.00            
ATOM    156  N   ALA X  11      34.830  73.440  64.990  0.00  0.00            
ATOM    157  HN  ALA X  11      35.640  72.870  64.900  0.00  0.00            
ATOM    158  CA  ALA X  11      34.960  74.750  65.630  0.00  0.00            
ATOM    159  HA  ALA X  11      34.610  74.720  66.650  0.00  0.00            
ATOM    160  CB  ALA X  11      36.510  75.050  65.790  0.00  0.00            
ATOM    161  HB1 ALA X  11      36.710  75.940  66.430  0.00  0.00            
ATOM    162  HB2 ALA X  11      36.900  75.160  64.750  0.00  0.00            
ATOM    163  HB3 ALA X  11      36.940  74.140  66.240  0.00  0.00            
ATOM    164  C   ALA X  11      34.340  76.010  64.970  0.00  0.00            
ATOM    165  O   ALA X  11      34.020  75.990  63.770  0.00  0.00            
ATOM    166  N   GLN X  12      34.200  77.110  65.730  0.00  0.00            
ATOM    167  HN  GLN X  12      34.400  77.110  66.710  0.00  0.00            
ATOM    168  CA  GLN X  12      33.670  78.350  65.180  0.00  0.00            
ATOM    169  HA  GLN X  12      33.230  78.240  64.200  0.00  0.00            
ATOM    170  CB  GLN X  12      32.530  78.950  66.160  0.00  0.00            
ATOM    171  HB1 GLN X  12      32.370  80.040  66.200  0.00  0.00            
ATOM    172  HB2 GLN X  12      32.810  78.670  67.200  0.00  0.00            
ATOM    173  CG  GLN X  12      31.200  78.170  65.930  0.00  0.00            
ATOM    174  HG1 GLN X  12      31.170  77.140  66.330  0.00  0.00            
ATOM    175  HG2 GLN X  12      30.770  78.260  64.910  0.00  0.00            
ATOM    176  CD  GLN X  12      30.100  78.800  66.860  0.00  0.00            
ATOM    177  OE1 GLN X  12      29.120  79.390  66.390  0.00  0.00            
ATOM    178  NE2 GLN X  12      30.210  78.560  68.160  0.00  0.00            
ATOM    179 HE21 GLN X  12      30.960  77.960  68.410  0.00  0.00            
ATOM    180 HE22 GLN X  12      29.440  78.600  68.800  0.00  0.00            
ATOM    181  C   GLN X  12      34.840  79.340  65.080  0.00  0.00            
ATOM    182  O   GLN X  12      35.620  79.540  65.990  0.00  0.00            
ATOM    183  N   LEU X  13      34.890  80.080  63.920  0.00  0.00            
ATOM    184  HN  LEU X  13      34.090  80.100  63.330  0.00  0.00            
ATOM    185  CA  LEU X  13      35.900  81.100  63.620  0.00  0.00            
ATOM    186  HA  LEU X  13      36.700  80.950  64.330  0.00  0.00            
ATOM    187  CB  LEU X  13      36.490  80.840  62.210  0.00  0.00            
ATOM    188  HB1 LEU X  13      37.270  81.620  62.070  0.00  0.00            
ATOM    189  HB2 LEU X  13      35.650  80.920  61.480  0.00  0.00            
ATOM    190  CG  LEU X  13      37.240  79.530  61.950  0.00  0.00            
ATOM    191  HG  LEU X  13      36.430  78.780  61.800  0.00  0.00            
ATOM    192  CD1 LEU X  13      37.940  79.570  60.580  0.00  0.00            
ATOM    193 HD11 LEU X  13      38.730  80.330  60.420  0.00  0.00            
ATOM    194 HD12 LEU X  13      37.320  79.870  59.720  0.00  0.00            
ATOM    195 HD13 LEU X  13      38.490  78.640  60.300  0.00  0.00            
ATOM    196  CD2 LEU X  13      38.140  78.920  63.060  0.00  0.00            
ATOM    197 HD21 LEU X  13      38.710  79.830  63.350  0.00  0.00            
ATOM    198 HD22 LEU X  13      38.820  78.110  62.730  0.00  0.00            
ATOM    199 HD23 LEU X  13      37.500  78.590  63.900  0.00  0.00            
ATOM    200  C   LEU X  13      35.190  82.360  63.790  0.00  0.00            
ATOM    201  O   LEU X  13      34.050  82.590  63.380  0.00  0.00            
ATOM    202  N   LYS X  14      35.950  83.290  64.420  0.00  0.00            
ATOM    203  HN  LYS X  14      36.890  83.110  64.710  0.00  0.00            
ATOM    204  CA  LYS X  14      35.630  84.700  64.500  0.00  0.00            
ATOM    205  HA  LYS X  14      34.640  84.790  64.080  0.00  0.00            
ATOM    206  CB  LYS X  14      35.720  85.160  66.000  0.00  0.00            
ATOM    207  HB1 LYS X  14      36.790  85.110  66.290  0.00  0.00            
ATOM    208  HB2 LYS X  14      35.260  84.370  66.630  0.00  0.00            
ATOM    209  CG  LYS X  14      35.090  86.470  66.290  0.00  0.00            
ATOM    210  HG1 LYS X  14      35.720  87.270  65.840  0.00  0.00            
ATOM    211  HG2 LYS X  14      35.170  86.630  67.380  0.00  0.00            
ATOM    212  CD  LYS X  14      33.650  86.640  65.820  0.00  0.00            
ATOM    213  HD1 LYS X  14      33.130  85.670  65.970  0.00  0.00            
ATOM    214  HD2 LYS X  14      33.560  86.910  64.740  0.00  0.00            
ATOM    215  CE  LYS X  14      32.830  87.560  66.690  0.00  0.00            
ATOM    216  HE1 LYS X  14      33.360  88.530  66.670  0.00  0.00            
ATOM    217  HE2 LYS X  14      32.670  87.210  67.730  0.00  0.00            
ATOM    218  NZ  LYS X  14      31.480  87.590  66.210  0.00  0.00            
ATOM    219  HZ1 LYS X  14      31.170  86.600  66.140  0.00  0.00            
ATOM    220  HZ2 LYS X  14      31.460  87.940  65.230  0.00  0.00            
ATOM    221  HZ3 LYS X  14      30.840  88.150  66.800  0.00  0.00            
ATOM    222  C   LYS X  14      36.550  85.550  63.690  0.00  0.00            
ATOM    223  O   LYS X  14      37.750  85.790  64.070  0.00  0.00            
ATOM    224  N   SER X  15      35.980  85.970  62.560  0.00  0.00            
ATOM    225  HN  SER X  15      35.120  85.500  62.370  0.00  0.00            
ATOM    226  CA  SER X  15      36.480  86.890  61.630  0.00  0.00            
ATOM    227  HA  SER X  15      37.520  86.610  61.590  0.00  0.00            
ATOM    228  CB  SER X  15      35.940  86.700  60.160  0.00  0.00            
ATOM    229  HB1 SER X  15      34.840  86.860  60.160  0.00  0.00            
ATOM    230  HB2 SER X  15      36.250  85.680  59.840  0.00  0.00            
ATOM    231  OG  SER X  15      36.510  87.570  59.230  0.00  0.00            
ATOM    232  HG1 SER X  15      36.150  88.420  59.490  0.00  0.00            
ATOM    233  C   SER X  15      36.400  88.380  62.020  0.00  0.00            
ATOM    234  O   SER X  15      35.370  89.040  61.980  0.00  0.00            
ATOM    235  N   ARG X  16      37.470  88.940  62.510  0.00  0.00            
ATOM    236  HN  ARG X  16      38.340  88.470  62.640  0.00  0.00            
ATOM    237  CA  ARG X  16      37.780  90.370  62.580  0.00  0.00            
ATOM    238  HA  ARG X  16      36.890  90.970  62.420  0.00  0.00            
ATOM    239  CB  ARG X  16      38.480  90.720  63.980  0.00  0.00            
ATOM    240  HB1 ARG X  16      38.610  91.830  64.020  0.00  0.00            
ATOM    241  HB2 ARG X  16      39.470  90.210  64.060  0.00  0.00            
ATOM    242  CG  ARG X  16      37.650  90.260  65.180  0.00  0.00            
ATOM    243  HG1 ARG X  16      38.220  90.600  66.060  0.00  0.00            
ATOM    244  HG2 ARG X  16      37.660  89.150  65.240  0.00  0.00            
ATOM    245  CD  ARG X  16      36.190  90.900  65.310  0.00  0.00            
ATOM    246  HD1 ARG X  16      35.630  90.390  66.130  0.00  0.00            
ATOM    247  HD2 ARG X  16      35.680  90.690  64.350  0.00  0.00            
ATOM    248  NE  ARG X  16      36.370  92.420  65.490  0.00  0.00            
ATOM    249  HE  ARG X  16      37.280  92.830  65.420  0.00  0.00            
ATOM    250  CZ  ARG X  16      35.420  93.180  65.970  0.00  0.00            
ATOM    251  NH1 ARG X  16      34.190  92.710  66.080  0.00  0.00            
ATOM    252 HH11 ARG X  16      34.000  91.810  65.680  0.00  0.00            
ATOM    253 HH12 ARG X  16      33.440  93.360  66.210  0.00  0.00            
ATOM    254  NH2 ARG X  16      35.680  94.450  66.230  0.00  0.00            
ATOM    255 HH21 ARG X  16      34.890  95.000  66.500  0.00  0.00            
ATOM    256 HH22 ARG X  16      36.650  94.680  66.210  0.00  0.00            
ATOM    257  C   ARG X  16      38.760  90.730  61.500  0.00  0.00            
ATOM    258  O   ARG X  16      39.520  89.880  60.950  0.00  0.00            
ATOM    259  N   GLU X  17      38.860  92.010  61.020  0.00  0.00            
ATOM    260  HN  GLU X  17      38.440  92.780  61.480  0.00  0.00            
ATOM    261  CA  GLU X  17      39.850  92.420  60.000  0.00  0.00            
ATOM    262  HA  GLU X  17      39.650  91.890  59.090  0.00  0.00            
ATOM    263  CB  GLU X  17      39.690  94.000  59.780  0.00  0.00            
ATOM    264  HB1 GLU X  17      40.410  94.390  59.020  0.00  0.00            
ATOM    265  HB2 GLU X  17      39.820  94.600  60.700  0.00  0.00            
ATOM    266  CG  GLU X  17      38.290  94.310  59.240  0.00  0.00            
ATOM    267  HG1 GLU X  17      37.590  94.240  60.090  0.00  0.00            
ATOM    268  HG2 GLU X  17      37.980  93.560  58.480  0.00  0.00            
ATOM    269  CD  GLU X  17      38.090  95.690  58.670  0.00  0.00            
ATOM    270  OE1 GLU X  17      37.450  96.560  59.330  0.00  0.00            
ATOM    271  OE2 GLU X  17      38.520  95.910  57.480  0.00  0.00            
ATOM    272  C   GLU X  17      41.290  92.100  60.460  0.00  0.00            
ATOM    273  O   GLU X  17      42.120  91.760  59.680  0.00  0.00            
ATOM    274  N   SER X  18      41.680  92.220  61.780  0.00  0.00            
ATOM    275  HN  SER X  18      41.020  92.560  62.440  0.00  0.00            
ATOM    276  CA  SER X  18      43.110  92.150  62.080  0.00  0.00            
ATOM    277  HA  SER X  18      43.660  92.560  61.250  0.00  0.00            
ATOM    278  CB  SER X  18      43.360  92.940  63.460  0.00  0.00            
ATOM    279  HB1 SER X  18      44.430  92.970  63.760  0.00  0.00            
ATOM    280  HB2 SER X  18      42.830  92.390  64.260  0.00  0.00            
ATOM    281  OG  SER X  18      42.810  94.270  63.480  0.00  0.00            
ATOM    282  HG1 SER X  18      41.860  94.260  63.580  0.00  0.00            
ATOM    283  C   SER X  18      43.570  90.680  62.370  0.00  0.00            
ATOM    284  O   SER X  18      44.770  90.400  62.380  0.00  0.00            
ATOM    285  N   TYR X  19      42.700  89.710  62.570  0.00  0.00            
ATOM    286  HN  TYR X  19      41.730  89.940  62.580  0.00  0.00            
ATOM    287  CA  TYR X  19      43.070  88.400  62.810  0.00  0.00            
ATOM    288  HA  TYR X  19      43.830  88.110  62.100  0.00  0.00            
ATOM    289  CB  TYR X  19      43.530  88.040  64.310  0.00  0.00            
ATOM    290  HB1 TYR X  19      44.520  88.530  64.420  0.00  0.00            
ATOM    291  HB2 TYR X  19      43.700  86.960  64.550  0.00  0.00            
ATOM    292  CG  TYR X  19      42.660  88.690  65.430  0.00  0.00            
ATOM    293  CD1 TYR X  19      41.360  88.220  65.750  0.00  0.00            
ATOM    294  HD1 TYR X  19      41.010  87.350  65.220  0.00  0.00            
ATOM    295  CE1 TYR X  19      40.530  88.860  66.690  0.00  0.00            
ATOM    296  HE1 TYR X  19      39.570  88.450  66.980  0.00  0.00            
ATOM    297  CZ  TYR X  19      40.990  90.040  67.320  0.00  0.00            
ATOM    298  OH  TYR X  19      40.260  90.630  68.360  0.00  0.00            
ATOM    299  HH  TYR X  19      40.530  91.540  68.500  0.00  0.00            
ATOM    300  CD2 TYR X  19      43.160  89.720  66.300  0.00  0.00            
ATOM    301  HD2 TYR X  19      44.160  90.120  66.190  0.00  0.00            
ATOM    302  CE2 TYR X  19      42.300  90.390  67.170  0.00  0.00            
ATOM    303  HE2 TYR X  19      42.610  91.280  67.700  0.00  0.00            
ATOM    304  C   TYR X  19      41.840  87.490  62.540  0.00  0.00            
ATOM    305  O   TYR X  19      40.700  87.920  62.510  0.00  0.00            
ATOM    306  N   VAL X  20      42.060  86.130  62.520  0.00  0.00            
ATOM    307  HN  VAL X  20      43.030  85.950  62.640  0.00  0.00            
ATOM    308  CA  VAL X  20      41.100  85.070  62.740  0.00  0.00            
ATOM    309  HA  VAL X  20      40.080  85.430  62.670  0.00  0.00            
ATOM    310  CB  VAL X  20      41.200  84.050  61.650  0.00  0.00            
ATOM    311  HB  VAL X  20      42.210  83.600  61.650  0.00  0.00            
ATOM    312  CG1 VAL X  20      40.090  83.030  61.920  0.00  0.00            
ATOM    313 HG11 VAL X  20      40.420  82.390  62.770  0.00  0.00            
ATOM    314 HG12 VAL X  20      40.020  82.450  60.970  0.00  0.00            
ATOM    315 HG13 VAL X  20      39.150  83.550  62.190  0.00  0.00            
ATOM    316  CG2 VAL X  20      40.930  84.670  60.280  0.00  0.00            
ATOM    317 HG21 VAL X  20      40.000  85.280  60.210  0.00  0.00            
ATOM    318 HG22 VAL X  20      40.940  83.900  59.490  0.00  0.00            
ATOM    319 HG23 VAL X  20      41.790  85.360  60.150  0.00  0.00            
ATOM    320  C   VAL X  20      41.300  84.400  64.090  0.00  0.00            
ATOM    321  O   VAL X  20      42.360  83.850  64.440  0.00  0.00            
ATOM    322  N   LEU X  21      40.250  84.320  64.920  0.00  0.00            
ATOM    323  HN  LEU X  21      39.390  84.670  64.560  0.00  0.00            
ATOM    324  CA  LEU X  21      40.270  83.770  66.290  0.00  0.00            
ATOM    325  HA  LEU X  21      41.260  83.390  66.510  0.00  0.00            
ATOM    326  CB  LEU X  21      39.850  84.870  67.230  0.00  0.00            
ATOM    327  HB1 LEU X  21      38.990  85.490  66.890  0.00  0.00            
ATOM    328  HB2 LEU X  21      40.610  85.670  67.090  0.00  0.00            
ATOM    329  CG  LEU X  21      39.770  84.450  68.730  0.00  0.00            
ATOM    330  HG  LEU X  21      40.590  83.730  68.960  0.00  0.00            
ATOM    331  CD1 LEU X  21      40.130  85.690  69.540  0.00  0.00            
ATOM    332 HD11 LEU X  21      39.380  86.500  69.470  0.00  0.00            
ATOM    333 HD12 LEU X  21      41.050  86.060  69.040  0.00  0.00            
ATOM    334 HD13 LEU X  21      40.330  85.510  70.620  0.00  0.00            
ATOM    335  CD2 LEU X  21      38.420  83.870  69.050  0.00  0.00            
ATOM    336 HD21 LEU X  21      38.380  83.960  70.160  0.00  0.00            
ATOM    337 HD22 LEU X  21      38.340  82.780  68.820  0.00  0.00            
ATOM    338 HD23 LEU X  21      37.560  84.390  68.590  0.00  0.00            
ATOM    339  C   LEU X  21      39.350  82.580  66.250  0.00  0.00            
ATOM    340  O   LEU X  21      38.260  82.650  65.740  0.00  0.00            
ATOM    341  N   CYS X  22      39.780  81.450  66.890  0.00  0.00            
ATOM    342  HN  CYS X  22      40.670  81.490  67.340  0.00  0.00            
ATOM    343  CA  CYS X  22      39.050  80.170  66.910  0.00  0.00            
ATOM    344  HA  CYS X  22      38.150  80.240  66.320  0.00  0.00            
ATOM    345  CB  CYS X  22      40.030  79.090  66.330  0.00  0.00            
ATOM    346  HB1 CYS X  22      41.020  79.240  66.810  0.00  0.00            
ATOM    347  HB2 CYS X  22      40.220  79.260  65.250  0.00  0.00            
ATOM    348  SG  CYS X  22      39.510  77.330  66.410  0.00  0.00            
ATOM    349  HG1 CYS X  22      40.570  76.980  65.710  0.00  0.00            
ATOM    350  C   CYS X  22      38.570  79.840  68.410  0.00  0.00            
ATOM    351  O   CYS X  22      39.270  79.930  69.440  0.00  0.00            
ATOM    352  N   TYR X  23      37.220  79.570  68.600  0.00  0.00            
ATOM    353  HN  TYR X  23      36.590  79.560  67.830  0.00  0.00            
ATOM    354  CA  TYR X  23      36.480  79.490  69.860  0.00  0.00            
ATOM    355  HA  TYR X  23      36.860  80.200  70.570  0.00  0.00            
ATOM    356  CB  TYR X  23      34.930  79.600  69.690  0.00  0.00            
ATOM    357  HB1 TYR X  23      34.440  79.370  70.670  0.00  0.00            
ATOM    358  HB2 TYR X  23      34.540  78.920  68.900  0.00  0.00            
ATOM    359  CG  TYR X  23      34.500  81.010  69.420  0.00  0.00            
ATOM    360  CD1 TYR X  23      34.540  81.910  70.420  0.00  0.00            
ATOM    361  HD1 TYR X  23      34.980  81.700  71.380  0.00  0.00            
ATOM    362  CE1 TYR X  23      34.010  83.220  70.230  0.00  0.00            
ATOM    363  HE1 TYR X  23      33.950  83.930  71.040  0.00  0.00            
ATOM    364  CZ  TYR X  23      33.620  83.680  68.980  0.00  0.00            
ATOM    365  OH  TYR X  23      33.140  84.950  68.750  0.00  0.00            
ATOM    366  HH  TYR X  23      33.390  85.350  69.590  0.00  0.00            
ATOM    367  CD2 TYR X  23      34.030  81.400  68.110  0.00  0.00            
ATOM    368  HD2 TYR X  23      34.050  80.680  67.310  0.00  0.00            
ATOM    369  CE2 TYR X  23      33.580  82.710  67.980  0.00  0.00            
ATOM    370  HE2 TYR X  23      33.280  83.030  67.000  0.00  0.00            
ATOM    371  C   TYR X  23      36.870  78.230  70.610  0.00  0.00            
ATOM    372  O   TYR X  23      37.080  77.120  70.120  0.00  0.00            
ATOM    373  N   ASP X  24      36.990  78.420  71.940  0.00  0.00            
ATOM    374  HN  ASP X  24      36.670  79.260  72.360  0.00  0.00            
ATOM    375  CA  ASP X  24      36.990  77.260  72.880  0.00  0.00            
ATOM    376  HA  ASP X  24      37.590  76.540  72.330  0.00  0.00            
ATOM    377  CB  ASP X  24      37.790  77.650  74.170  0.00  0.00            
ATOM    378  HB1 ASP X  24      37.310  78.520  74.680  0.00  0.00            
ATOM    379  HB2 ASP X  24      38.660  78.130  73.680  0.00  0.00            
ATOM    380  CG  ASP X  24      38.060  76.690  75.290  0.00  0.00            
ATOM    381  OD1 ASP X  24      38.740  77.110  76.280  0.00  0.00            
ATOM    382  OD2 ASP X  24      37.760  75.520  75.160  0.00  0.00            
ATOM    383  C   ASP X  24      35.540  76.790  73.050  0.00  0.00            
ATOM    384  O   ASP X  24      34.680  77.650  73.230  0.00  0.00            
ATOM    385  N   PRO X  25      35.190  75.490  72.820  0.00  0.00            
ATOM    386  CD  PRO X  25      36.100  74.430  72.490  0.00  0.00            
ATOM    387  HD1 PRO X  25      36.800  74.160  73.310  0.00  0.00            
ATOM    388  HD2 PRO X  25      36.730  74.710  71.620  0.00  0.00            
ATOM    389  CA  PRO X  25      33.820  74.960  73.100  0.00  0.00            
ATOM    390  HA  PRO X  25      33.220  75.390  72.310  0.00  0.00            
ATOM    391  CB  PRO X  25      34.070  73.360  72.950  0.00  0.00            
ATOM    392  HB1 PRO X  25      33.200  72.920  72.410  0.00  0.00            
ATOM    393  HB2 PRO X  25      34.270  72.910  73.950  0.00  0.00            
ATOM    394  CG  PRO X  25      35.220  73.260  72.000  0.00  0.00            
ATOM    395  HG1 PRO X  25      35.810  72.330  72.140  0.00  0.00            
ATOM    396  HG2 PRO X  25      34.740  73.420  71.010  0.00  0.00            
ATOM    397  C   PRO X  25      33.120  75.330  74.430  0.00  0.00            
ATOM    398  O   PRO X  25      33.770  75.160  75.450  0.00  0.00            
ATOM    399  N   ARG X  26      31.880  75.850  74.390  0.00  0.00            
ATOM    400  HN  ARG X  26      31.440  75.800  73.500  0.00  0.00            
ATOM    401  CA  ARG X  26      31.090  76.220  75.560  0.00  0.00            
ATOM    402  HA  ARG X  26      30.090  76.300  75.160  0.00  0.00            
ATOM    403  CB  ARG X  26      31.020  75.120  76.660  0.00  0.00            
ATOM    404  HB1 ARG X  26      30.400  75.520  77.490  0.00  0.00            
ATOM    405  HB2 ARG X  26      32.020  75.000  77.140  0.00  0.00            
ATOM    406  CG  ARG X  26      30.500  73.690  76.280  0.00  0.00            
ATOM    407  HG1 ARG X  26      30.970  73.600  75.270  0.00  0.00            
ATOM    408  HG2 ARG X  26      29.400  73.770  76.180  0.00  0.00            
ATOM    409  CD  ARG X  26      30.850  72.520  77.100  0.00  0.00            
ATOM    410  HD1 ARG X  26      30.570  71.620  76.510  0.00  0.00            
ATOM    411  HD2 ARG X  26      30.370  72.660  78.090  0.00  0.00            
ATOM    412  NE  ARG X  26      32.370  72.530  77.280  0.00  0.00            
ATOM    413  HE  ARG X  26      32.860  73.200  76.720  0.00  0.00            
ATOM    414  CZ  ARG X  26      33.130  71.700  78.070  0.00  0.00            
ATOM    415  NH1 ARG X  26      32.610  70.720  78.740  0.00  0.00            
ATOM    416 HH11 ARG X  26      31.720  70.350  78.480  0.00  0.00            
ATOM    417 HH12 ARG X  26      33.200  70.110  79.270  0.00  0.00            
ATOM    418  NH2 ARG X  26      34.410  71.990  78.110  0.00  0.00            
ATOM    419 HH21 ARG X  26      34.930  71.440  78.760  0.00  0.00            
ATOM    420 HH22 ARG X  26      34.830  72.570  77.410  0.00  0.00            
ATOM    421  C   ARG X  26      31.500  77.570  76.230  0.00  0.00            
ATOM    422  O   ARG X  26      30.940  77.890  77.220  0.00  0.00            
ATOM    423  N   THR X  27      32.350  78.480  75.640  0.00  0.00            
ATOM    424  HN  THR X  27      32.770  78.250  74.760  0.00  0.00            
ATOM    425  CA  THR X  27      32.820  79.770  76.230  0.00  0.00            
ATOM    426  HA  THR X  27      32.050  80.230  76.820  0.00  0.00            
ATOM    427  CB  THR X  27      34.040  79.620  77.110  0.00  0.00            
ATOM    428  HB  THR X  27      33.670  79.190  78.070  0.00  0.00            
ATOM    429  OG1 THR X  27      34.660  80.880  77.360  0.00  0.00            
ATOM    430  HG1 THR X  27      35.020  80.790  78.250  0.00  0.00            
ATOM    431  CG2 THR X  27      35.030  78.730  76.400  0.00  0.00            
ATOM    432 HG21 THR X  27      35.350  79.180  75.430  0.00  0.00            
ATOM    433 HG22 THR X  27      34.680  77.690  76.250  0.00  0.00            
ATOM    434 HG23 THR X  27      36.010  78.660  76.930  0.00  0.00            
ATOM    435  C   THR X  27      33.010  80.650  74.970  0.00  0.00            
ATOM    436  O   THR X  27      32.990  80.240  73.800  0.00  0.00            
ATOM    437  N   ARG X  28      33.160  81.960  75.150  0.00  0.00            
ATOM    438  HN  ARG X  28      33.170  82.350  76.070  0.00  0.00            
ATOM    439  CA  ARG X  28      33.330  82.960  74.100  0.00  0.00            
ATOM    440  HA  ARG X  28      33.050  82.520  73.150  0.00  0.00            
ATOM    441  CB  ARG X  28      32.360  84.160  74.400  0.00  0.00            
ATOM    442  HB1 ARG X  28      32.470  85.070  73.780  0.00  0.00            
ATOM    443  HB2 ARG X  28      32.570  84.400  75.470  0.00  0.00            
ATOM    444  CG  ARG X  28      30.800  83.820  74.470  0.00  0.00            
ATOM    445  HG1 ARG X  28      30.260  84.790  74.580  0.00  0.00            
ATOM    446  HG2 ARG X  28      30.600  83.180  75.360  0.00  0.00            
ATOM    447  CD  ARG X  28      30.200  83.140  73.240  0.00  0.00            
ATOM    448  HD1 ARG X  28      29.100  83.100  73.400  0.00  0.00            
ATOM    449  HD2 ARG X  28      30.670  82.130  73.250  0.00  0.00            
ATOM    450  NE  ARG X  28      30.500  83.860  72.000  0.00  0.00            
ATOM    451  HE  ARG X  28      30.650  84.840  72.030  0.00  0.00            
ATOM    452  CZ  ARG X  28      30.010  83.410  70.850  0.00  0.00            
ATOM    453  NH1 ARG X  28      29.830  82.160  70.570  0.00  0.00            
ATOM    454 HH11 ARG X  28      30.180  81.410  71.130  0.00  0.00            
ATOM    455 HH12 ARG X  28      29.400  81.960  69.690  0.00  0.00            
ATOM    456  NH2 ARG X  28      29.830  84.260  69.850  0.00  0.00            
ATOM    457 HH21 ARG X  28      30.000  85.230  70.030  0.00  0.00            
ATOM    458 HH22 ARG X  28      29.570  83.990  68.930  0.00  0.00            
ATOM    459  C   ARG X  28      34.810  83.390  74.150  0.00  0.00            
ATOM    460  O   ARG X  28      35.280  84.300  73.430  0.00  0.00            
ATOM    461  N   GLY X  29      35.660  82.750  75.090  0.00  0.00            
ATOM    462  HN  GLY X  29      35.140  82.190  75.730  0.00  0.00            
ATOM    463  CA  GLY X  29      37.140  82.700  75.150  0.00  0.00            
ATOM    464  HA1 GLY X  29      37.530  82.260  76.060  0.00  0.00            
ATOM    465  HA2 GLY X  29      37.540  83.690  75.030  0.00  0.00            
ATOM    466  C   GLY X  29      37.640  81.980  73.920  0.00  0.00            
ATOM    467  O   GLY X  29      36.950  81.280  73.150  0.00  0.00            
ATOM    468  N   ALA X  30      38.980  82.180  73.620  0.00  0.00            
ATOM    469  HN  ALA X  30      39.430  82.710  74.340  0.00  0.00            
ATOM    470  CA  ALA X  30      39.680  81.660  72.490  0.00  0.00            
ATOM    471  HA  ALA X  30      38.950  81.310  71.780  0.00  0.00            
ATOM    472  CB  ALA X  30      40.510  82.830  71.920  0.00  0.00            
ATOM    473  HB1 ALA X  30      40.950  82.530  70.940  0.00  0.00            
ATOM    474  HB2 ALA X  30      41.250  83.210  72.650  0.00  0.00            
ATOM    475  HB3 ALA X  30      39.810  83.680  71.770  0.00  0.00            
ATOM    476  C   ALA X  30      40.640  80.480  72.740  0.00  0.00            
ATOM    477  O   ALA X  30      41.240  80.240  73.800  0.00  0.00            
ATOM    478  N   LEU X  31      40.710  79.580  71.740  0.00  0.00            
ATOM    479  HN  LEU X  31      40.210  79.880  70.930  0.00  0.00            
ATOM    480  CA  LEU X  31      41.530  78.360  71.730  0.00  0.00            
ATOM    481  HA  LEU X  31      41.870  78.100  72.720  0.00  0.00            
ATOM    482  CB  LEU X  31      40.690  77.190  71.220  0.00  0.00            
ATOM    483  HB1 LEU X  31      40.420  77.250  70.140  0.00  0.00            
ATOM    484  HB2 LEU X  31      39.730  77.330  71.760  0.00  0.00            
ATOM    485  CG  LEU X  31      41.350  75.770  71.380  0.00  0.00            
ATOM    486  HG  LEU X  31      42.300  75.710  70.810  0.00  0.00            
ATOM    487  CD1 LEU X  31      41.560  75.440  72.800  0.00  0.00            
ATOM    488 HD11 LEU X  31      41.640  74.350  73.040  0.00  0.00            
ATOM    489 HD12 LEU X  31      40.720  75.760  73.450  0.00  0.00            
ATOM    490 HD13 LEU X  31      42.530  75.820  73.170  0.00  0.00            
ATOM    491  CD2 LEU X  31      40.300  74.760  70.820  0.00  0.00            
ATOM    492 HD21 LEU X  31      40.080  74.980  69.750  0.00  0.00            
ATOM    493 HD22 LEU X  31      39.320  74.890  71.320  0.00  0.00            
ATOM    494 HD23 LEU X  31      40.660  73.710  70.870  0.00  0.00            
ATOM    495  C   LEU X  31      42.690  78.510  70.790  0.00  0.00            
ATOM    496  O   LEU X  31      43.640  77.740  70.840  0.00  0.00            
ATOM    497  N   TRP X  32      42.740  79.600  70.050  0.00  0.00            
ATOM    498  HN  TRP X  32      42.060  80.300  70.250  0.00  0.00            
ATOM    499  CA  TRP X  32      43.750  79.940  69.100  0.00  0.00            
ATOM    500  HA  TRP X  32      44.690  80.090  69.610  0.00  0.00            
ATOM    501  CB  TRP X  32      43.790  78.870  67.960  0.00  0.00            
ATOM    502  HB1 TRP X  32      42.710  78.720  67.750  0.00  0.00            
ATOM    503  HB2 TRP X  32      44.310  78.020  68.460  0.00  0.00            
ATOM    504  CG  TRP X  32      44.520  79.160  66.720  0.00  0.00            
ATOM    505  CD1 TRP X  32      43.930  79.520  65.520  0.00  0.00            
ATOM    506  HD1 TRP X  32      42.920  79.900  65.420  0.00  0.00            
ATOM    507  NE1 TRP X  32      44.850  79.330  64.500  0.00  0.00            
ATOM    508  HE1 TRP X  32      44.770  79.590  63.570  0.00  0.00            
ATOM    509  CE2 TRP X  32      46.000  78.880  65.030  0.00  0.00            
ATOM    510  CD2 TRP X  32      45.840  78.750  66.400  0.00  0.00            
ATOM    511  CE3 TRP X  32      46.980  78.370  67.160  0.00  0.00            
ATOM    512  HE3 TRP X  32      46.860  78.200  68.220  0.00  0.00            
ATOM    513  CZ3 TRP X  32      48.190  78.070  66.510  0.00  0.00            
ATOM    514  HZ3 TRP X  32      49.020  77.560  66.970  0.00  0.00            
ATOM    515  CZ2 TRP X  32      47.200  78.590  64.370  0.00  0.00            
ATOM    516  HZ2 TRP X  32      47.180  78.590  63.290  0.00  0.00            
ATOM    517  CH2 TRP X  32      48.290  78.210  65.160  0.00  0.00            
ATOM    518  HH2 TRP X  32      49.220  77.850  64.750  0.00  0.00            
ATOM    519  C   TRP X  32      43.360  81.280  68.430  0.00  0.00            
ATOM    520  O   TRP X  32      42.190  81.550  68.140  0.00  0.00            
ATOM    521  N   VAL X  33      44.380  82.030  68.040  0.00  0.00            
ATOM    522  HN  VAL X  33      45.310  81.690  68.180  0.00  0.00            
ATOM    523  CA  VAL X  33      44.230  83.280  67.250  0.00  0.00            
ATOM    524  HA  VAL X  33      43.310  83.180  66.700  0.00  0.00            
ATOM    525  CB  VAL X  33      44.070  84.530  68.120  0.00  0.00            
ATOM    526  HB  VAL X  33      43.200  84.400  68.800  0.00  0.00            
ATOM    527  CG1 VAL X  33      45.350  84.830  68.910  0.00  0.00            
ATOM    528 HG11 VAL X  33      45.200  85.570  69.730  0.00  0.00            
ATOM    529 HG12 VAL X  33      46.100  85.290  68.230  0.00  0.00            
ATOM    530 HG13 VAL X  33      45.910  83.960  69.320  0.00  0.00            
ATOM    531  CG2 VAL X  33      43.700  85.790  67.260  0.00  0.00            
ATOM    532 HG21 VAL X  33      44.440  85.920  66.450  0.00  0.00            
ATOM    533 HG22 VAL X  33      43.830  86.710  67.870  0.00  0.00            
ATOM    534 HG23 VAL X  33      42.710  85.700  66.770  0.00  0.00            
ATOM    535  C   VAL X  33      45.430  83.330  66.310  0.00  0.00            
ATOM    536  O   VAL X  33      46.530  83.090  66.810  0.00  0.00            
ATOM    537  N   VAL X  34      45.160  83.710  65.050  0.00  0.00            
ATOM    538  HN  VAL X  34      44.200  83.840  64.800  0.00  0.00            
ATOM    539  CA  VAL X  34      46.110  83.830  64.050  0.00  0.00            
ATOM    540  HA  VAL X  34      47.110  83.710  64.420  0.00  0.00            
ATOM    541  CB  VAL X  34      46.050  82.780  62.960  0.00  0.00            
ATOM    542  HB  VAL X  34      46.480  81.880  63.470  0.00  0.00            
ATOM    543  CG1 VAL X  34      44.640  82.590  62.400  0.00  0.00            
ATOM    544 HG11 VAL X  34      44.680  81.660  61.790  0.00  0.00            
ATOM    545 HG12 VAL X  34      44.260  83.450  61.820  0.00  0.00            
ATOM    546 HG13 VAL X  34      43.900  82.250  63.170  0.00  0.00            
ATOM    547  CG2 VAL X  34      46.990  83.130  61.710  0.00  0.00            
ATOM    548 HG21 VAL X  34      47.440  82.270  61.180  0.00  0.00            
ATOM    549 HG22 VAL X  34      47.770  83.880  61.970  0.00  0.00            
ATOM    550 HG23 VAL X  34      46.320  83.570  60.930  0.00  0.00            
ATOM    551  C   VAL X  34      45.890  85.270  63.400  0.00  0.00            
ATOM    552  O   VAL X  34      44.800  85.690  62.920  0.00  0.00            
ATOM    553  N   GLU X  35      47.010  86.090  63.470  0.00  0.00            
ATOM    554  HN  GLU X  35      47.790  85.710  63.950  0.00  0.00            
ATOM    555  CA  GLU X  35      47.130  87.430  62.950  0.00  0.00            
ATOM    556  HA  GLU X  35      46.200  87.970  63.110  0.00  0.00            
ATOM    557  CB  GLU X  35      48.240  88.210  63.710  0.00  0.00            
ATOM    558  HB1 GLU X  35      48.360  89.210  63.250  0.00  0.00            
ATOM    559  HB2 GLU X  35      49.220  87.710  63.600  0.00  0.00            
ATOM    560  CG  GLU X  35      47.790  88.300  65.200  0.00  0.00            
ATOM    561  HG1 GLU X  35      47.640  87.290  65.630  0.00  0.00            
ATOM    562  HG2 GLU X  35      46.790  88.750  65.360  0.00  0.00            
ATOM    563  CD  GLU X  35      48.650  89.100  66.170  0.00  0.00            
ATOM    564  OE1 GLU X  35      48.380  90.350  66.350  0.00  0.00            
ATOM    565  OE2 GLU X  35      49.620  88.450  66.690  0.00  0.00            
ATOM    566  C   GLU X  35      47.430  87.560  61.440  0.00  0.00            
ATOM    567  O   GLU X  35      48.190  86.820  60.880  0.00  0.00            
ATOM    568  N   GLN X  36      46.470  88.250  60.830  0.00  0.00            
ATOM    569  HN  GLN X  36      45.920  88.900  61.350  0.00  0.00            
ATOM    570  CA  GLN X  36      46.460  88.400  59.340  0.00  0.00            
ATOM    571  HA  GLN X  36      46.770  87.460  58.910  0.00  0.00            
ATOM    572  CB  GLN X  36      45.050  88.810  58.890  0.00  0.00            
ATOM    573  HB1 GLN X  36      45.020  89.140  57.830  0.00  0.00            
ATOM    574  HB2 GLN X  36      44.560  89.640  59.440  0.00  0.00            
ATOM    575  CG  GLN X  36      43.990  87.680  58.800  0.00  0.00            
ATOM    576  HG1 GLN X  36      43.230  87.960  58.030  0.00  0.00            
ATOM    577  HG2 GLN X  36      43.480  87.600  59.780  0.00  0.00            
ATOM    578  CD  GLN X  36      44.580  86.340  58.470  0.00  0.00            
ATOM    579  OE1 GLN X  36      45.160  86.310  57.350  0.00  0.00            
ATOM    580  NE2 GLN X  36      44.410  85.300  59.300  0.00  0.00            
ATOM    581 HE21 GLN X  36      44.950  84.470  59.250  0.00  0.00            
ATOM    582 HE22 GLN X  36      44.020  85.540  60.190  0.00  0.00            
ATOM    583  C   GLN X  36      47.440  89.360  58.810  0.00  0.00            
ATOM    584  O   GLN X  36      47.640  90.380  59.430  0.00  0.00            
ATOM    585  N   LEU X  37      48.020  89.110  57.670  0.00  0.00            
ATOM    586  HN  LEU X  37      47.690  88.390  57.070  0.00  0.00            
ATOM    587  CA  LEU X  37      49.070  89.970  57.140  0.00  0.00            
ATOM    588  HA  LEU X  37      49.810  90.040  57.920  0.00  0.00            
ATOM    589  CB  LEU X  37      49.610  89.400  55.720  0.00  0.00            
ATOM    590  HB1 LEU X  37      50.180  90.250  55.270  0.00  0.00            
ATOM    591  HB2 LEU X  37      48.800  89.000  55.080  0.00  0.00            
ATOM    592  CG  LEU X  37      50.810  88.320  55.780  0.00  0.00            
ATOM    593  HG  LEU X  37      51.460  88.600  56.630  0.00  0.00            
ATOM    594  CD1 LEU X  37      50.130  86.920  56.160  0.00  0.00            
ATOM    595 HD11 LEU X  37      49.470  86.640  55.310  0.00  0.00            
ATOM    596 HD12 LEU X  37      49.500  86.980  57.080  0.00  0.00            
ATOM    597 HD13 LEU X  37      50.820  86.090  56.390  0.00  0.00            
ATOM    598  CD2 LEU X  37      51.630  88.360  54.570  0.00  0.00            
ATOM    599 HD21 LEU X  37      51.010  88.080  53.700  0.00  0.00            
ATOM    600 HD22 LEU X  37      52.540  87.730  54.660  0.00  0.00            
ATOM    601 HD23 LEU X  37      51.920  89.380  54.240  0.00  0.00            
ATOM    602  C   LEU X  37      48.600  91.370  56.840  0.00  0.00            
ATOM    603  O   LEU X  37      47.510  91.520  56.230  0.00  0.00            
ATOM    604  N   ARG X  38      49.370  92.370  57.200  0.00  0.00            
ATOM    605  HN  ARG X  38      50.270  92.180  57.580  0.00  0.00            
ATOM    606  CA  ARG X  38      48.920  93.790  57.320  0.00  0.00            
ATOM    607  HA  ARG X  38      48.320  93.940  56.440  0.00  0.00            
ATOM    608  CB  ARG X  38      48.170  94.120  58.620  0.00  0.00            
ATOM    609  HB1 ARG X  38      48.180  95.200  58.840  0.00  0.00            
ATOM    610  HB2 ARG X  38      48.860  93.720  59.390  0.00  0.00            
ATOM    611  CG  ARG X  38      46.640  93.670  58.600  0.00  0.00            
ATOM    612  HG1 ARG X  38      46.200  93.900  59.600  0.00  0.00            
ATOM    613  HG2 ARG X  38      46.830  92.580  58.670  0.00  0.00            
ATOM    614  CD  ARG X  38      45.750  94.140  57.530  0.00  0.00            
ATOM    615  HD1 ARG X  38      46.180  93.990  56.510  0.00  0.00            
ATOM    616  HD2 ARG X  38      45.590  95.230  57.600  0.00  0.00            
ATOM    617  NE  ARG X  38      44.430  93.420  57.710  0.00  0.00            
ATOM    618  HE  ARG X  38      44.090  92.890  58.490  0.00  0.00            
ATOM    619  CZ  ARG X  38      43.430  93.800  56.950  0.00  0.00            
ATOM    620  NH1 ARG X  38      43.480  94.610  55.900  0.00  0.00            
ATOM    621 HH11 ARG X  38      44.360  95.040  55.680  0.00  0.00            
ATOM    622 HH12 ARG X  38      42.780  94.850  55.230  0.00  0.00            
ATOM    623  NH2 ARG X  38      42.350  93.240  57.260  0.00  0.00            
ATOM    624 HH21 ARG X  38      42.380  92.520  57.950  0.00  0.00            
ATOM    625 HH22 ARG X  38      41.470  93.550  56.900  0.00  0.00            
ATOM    626  C   ARG X  38      50.160  94.690  57.000  0.00  0.00            
ATOM    627  O   ARG X  38      51.290  94.190  56.940  0.00  0.00            
ATOM    628  N   PRO X  39      50.080  96.010  56.860  0.00  0.00            
ATOM    629  CD  PRO X  39      48.870  96.830  56.860  0.00  0.00            
ATOM    630  HD1 PRO X  39      48.600  96.990  57.930  0.00  0.00            
ATOM    631  HD2 PRO X  39      47.970  96.310  56.490  0.00  0.00            
ATOM    632  CA  PRO X  39      51.320  96.750  56.640  0.00  0.00            
ATOM    633  HA  PRO X  39      52.110  96.160  56.190  0.00  0.00            
ATOM    634  CB  PRO X  39      50.710  97.960  55.780  0.00  0.00            
ATOM    635  HB1 PRO X  39      50.770  97.680  54.710  0.00  0.00            
ATOM    636  HB2 PRO X  39      51.350  98.860  55.850  0.00  0.00            
ATOM    637  CG  PRO X  39      49.340  98.140  56.300  0.00  0.00            
ATOM    638  HG1 PRO X  39      49.280  98.910  57.100  0.00  0.00            
ATOM    639  HG2 PRO X  39      48.600  98.470  55.540  0.00  0.00            
ATOM    640  C   PRO X  39      51.890  97.250  57.970  0.00  0.00            
ATOM    641  O   PRO X  39      51.690  98.420  58.300  0.00  0.00            
ATOM    642  N   GLU X  40      52.550  96.430  58.760  0.00  0.00            
ATOM    643  HN  GLU X  40      52.720  95.480  58.510  0.00  0.00            
ATOM    644  CA  GLU X  40      53.040  96.680  60.050  0.00  0.00            
ATOM    645  HA  GLU X  40      52.280  97.110  60.690  0.00  0.00            
ATOM    646  CB  GLU X  40      53.440  95.410  60.850  0.00  0.00            
ATOM    647  HB1 GLU X  40      53.850  95.550  61.870  0.00  0.00            
ATOM    648  HB2 GLU X  40      54.260  94.990  60.230  0.00  0.00            
ATOM    649  CG  GLU X  40      52.190  94.520  61.190  0.00  0.00            
ATOM    650  HG1 GLU X  40      51.430  94.460  60.380  0.00  0.00            
ATOM    651  HG2 GLU X  40      51.680  95.070  62.010  0.00  0.00            
ATOM    652  CD  GLU X  40      52.600  93.100  61.670  0.00  0.00            
ATOM    653  OE1 GLU X  40      52.130  92.020  61.150  0.00  0.00            
ATOM    654  OE2 GLU X  40      53.370  93.080  62.660  0.00  0.00            
ATOM    655  C   GLU X  40      54.200  97.680  60.140  0.00  0.00            
ATOM    656  O   GLU X  40      55.280  97.560  59.560  0.00  0.00            
ATOM    657  N   ARG X  41      54.010  98.700  61.000  0.00  0.00            
ATOM    658  HN  ARG X  41      53.150  98.790  61.500  0.00  0.00            
ATOM    659  CA  ARG X  41      54.790  99.920  61.060  0.00  0.00            
ATOM    660  HA  ARG X  41      55.060 100.230  60.060  0.00  0.00            
ATOM    661  CB  ARG X  41      53.900 101.090  61.580  0.00  0.00            
ATOM    662  HB1 ARG X  41      54.450 102.060  61.620  0.00  0.00            
ATOM    663  HB2 ARG X  41      53.560 100.970  62.630  0.00  0.00            
ATOM    664  CG  ARG X  41      52.550 101.370  60.860  0.00  0.00            
ATOM    665  HG1 ARG X  41      52.070 102.230  61.370  0.00  0.00            
ATOM    666  HG2 ARG X  41      51.820 100.540  60.950  0.00  0.00            
ATOM    667  CD  ARG X  41      52.590 101.630  59.340  0.00  0.00            
ATOM    668  HD1 ARG X  41      52.890 100.810  58.650  0.00  0.00            
ATOM    669  HD2 ARG X  41      53.230 102.530  59.190  0.00  0.00            
ATOM    670  NE  ARG X  41      51.230 102.110  59.130  0.00  0.00            
ATOM    671  HE  ARG X  41      50.950 102.900  59.680  0.00  0.00            
ATOM    672  CZ  ARG X  41      50.650 102.030  57.960  0.00  0.00            
ATOM    673  NH1 ARG X  41      51.020 101.170  57.000  0.00  0.00            
ATOM    674 HH11 ARG X  41      51.700 100.460  57.140  0.00  0.00            
ATOM    675 HH12 ARG X  41      50.590 101.110  56.100  0.00  0.00            
ATOM    676  NH2 ARG X  41      49.670 102.760  57.730  0.00  0.00            
ATOM    677 HH21 ARG X  41      49.390 103.360  58.480  0.00  0.00            
ATOM    678 HH22 ARG X  41      49.080 102.800  56.920  0.00  0.00            
ATOM    679  C   ARG X  41      55.930  99.720  62.010  0.00  0.00            
ATOM    680  O   ARG X  41      56.070  98.800  62.850  0.00  0.00            
ATOM    681  N   LEU X  42      56.970 100.490  61.700  0.00  0.00            
ATOM    682  HN  LEU X  42      56.840 101.100  60.930  0.00  0.00            
ATOM    683  CA  LEU X  42      58.220 100.500  62.530  0.00  0.00            
ATOM    684  HA  LEU X  42      58.540  99.470  62.630  0.00  0.00            
ATOM    685  CB  LEU X  42      59.230 101.420  61.830  0.00  0.00            
ATOM    686  HB1 LEU X  42      58.810 102.440  61.790  0.00  0.00            
ATOM    687  HB2 LEU X  42      59.290 100.980  60.810  0.00  0.00            
ATOM    688  CG  LEU X  42      60.650 101.580  62.530  0.00  0.00            
ATOM    689  HG  LEU X  42      60.440 101.990  63.540  0.00  0.00            
ATOM    690  CD1 LEU X  42      61.390 100.280  62.730  0.00  0.00            
ATOM    691 HD11 LEU X  42      62.440 100.350  63.080  0.00  0.00            
ATOM    692 HD12 LEU X  42      61.420  99.660  61.810  0.00  0.00            
ATOM    693 HD13 LEU X  42      60.870  99.550  63.380  0.00  0.00            
ATOM    694  CD2 LEU X  42      61.580 102.590  61.780  0.00  0.00            
ATOM    695 HD21 LEU X  42      62.440 102.960  62.380  0.00  0.00            
ATOM    696 HD22 LEU X  42      60.930 103.400  61.400  0.00  0.00            
ATOM    697 HD23 LEU X  42      61.940 101.910  60.980  0.00  0.00            
ATOM    698  C   LEU X  42      57.930 101.000  63.920  0.00  0.00            
ATOM    699  O   LEU X  42      58.230 100.350  64.980  0.00  0.00            
ATOM    700  N   ARG X  43      57.230 102.100  63.940  0.00  0.00            
ATOM    701  HN  ARG X  43      57.250 102.490  63.020  0.00  0.00            
ATOM    702  CA  ARG X  43      56.580 102.700  65.080  0.00  0.00            
ATOM    703  HA  ARG X  43      56.350 102.060  65.920  0.00  0.00            
ATOM    704  CB  ARG X  43      57.220 103.990  65.660  0.00  0.00            
ATOM    705  HB1 ARG X  43      56.500 104.600  66.240  0.00  0.00            
ATOM    706  HB2 ARG X  43      57.430 104.630  64.780  0.00  0.00            
ATOM    707  CG  ARG X  43      58.500 103.770  66.500  0.00  0.00            
ATOM    708  HG1 ARG X  43      58.820 104.800  66.750  0.00  0.00            
ATOM    709  HG2 ARG X  43      59.300 103.290  65.900  0.00  0.00            
ATOM    710  CD  ARG X  43      58.200 102.910  67.790  0.00  0.00            
ATOM    711  HD1 ARG X  43      57.210 103.220  68.190  0.00  0.00            
ATOM    712  HD2 ARG X  43      58.890 103.040  68.650  0.00  0.00            
ATOM    713  NE  ARG X  43      58.160 101.440  67.440  0.00  0.00            
ATOM    714  HE  ARG X  43      58.410 101.090  66.540  0.00  0.00            
ATOM    715  CZ  ARG X  43      57.750 100.450  68.270  0.00  0.00            
ATOM    716  NH1 ARG X  43      57.430 100.640  69.540  0.00  0.00            
ATOM    717 HH11 ARG X  43      57.450 101.570  69.890  0.00  0.00            
ATOM    718 HH12 ARG X  43      57.730  99.870  70.110  0.00  0.00            
ATOM    719  NH2 ARG X  43      57.940  99.270  67.730  0.00  0.00            
ATOM    720 HH21 ARG X  43      58.570  99.270  66.950  0.00  0.00            
ATOM    721 HH22 ARG X  43      58.150  98.480  68.310  0.00  0.00            
ATOM    722  C   ARG X  43      55.150 102.990  64.590  0.00  0.00            
ATOM    723  O   ARG X  43      54.930 103.760  63.680  0.00  0.00            
ATOM    724  N   GLY X  44      54.120 102.480  65.270  0.00  0.00            
ATOM    725  HN  GLY X  44      54.320 101.710  65.870  0.00  0.00            
ATOM    726  CA  GLY X  44      52.690 102.760  65.170  0.00  0.00            
ATOM    727  HA1 GLY X  44      52.270 102.470  66.130  0.00  0.00            
ATOM    728  HA2 GLY X  44      52.320 102.210  64.320  0.00  0.00            
ATOM    729  C   GLY X  44      52.280 104.160  64.950  0.00  0.00            
ATOM    730  O   GLY X  44      52.800 105.130  65.530  0.00  0.00            
ATOM    731  N   ASP X  45      51.260 104.310  64.110  0.00  0.00            
ATOM    732  HN  ASP X  45      50.800 103.470  63.840  0.00  0.00            
ATOM    733  CA  ASP X  45      50.550 105.510  63.840  0.00  0.00            
ATOM    734  HA  ASP X  45      51.340 106.240  63.790  0.00  0.00            
ATOM    735  CB  ASP X  45      49.750 105.340  62.500  0.00  0.00            
ATOM    736  HB1 ASP X  45      49.120 106.190  62.170  0.00  0.00            
ATOM    737  HB2 ASP X  45      48.940 104.600  62.640  0.00  0.00            
ATOM    738  CG  ASP X  45      50.630 105.090  61.300  0.00  0.00            
ATOM    739  OD1 ASP X  45      50.140 104.690  60.210  0.00  0.00            
ATOM    740  OD2 ASP X  45      51.890 105.300  61.290  0.00  0.00            
ATOM    741  C   ASP X  45      49.610 105.940  64.920  0.00  0.00            
ATOM    742  O   ASP X  45      49.060 105.080  65.670  0.00  0.00            
ATOM    743  N   GLY X  46      49.400 107.200  65.230  0.00  0.00            
ATOM    744  HN  GLY X  46      49.870 107.990  64.820  0.00  0.00            
ATOM    745  CA  GLY X  46      48.490 107.630  66.300  0.00  0.00            
ATOM    746  HA1 GLY X  46      47.600 107.120  65.960  0.00  0.00            
ATOM    747  HA2 GLY X  46      48.300 108.690  66.210  0.00  0.00            
ATOM    748  C   GLY X  46      48.850 107.340  67.730  0.00  0.00            
ATOM    749  O   GLY X  46      49.710 106.450  68.030  0.00  0.00            
ATOM    750  N   ASP X  47      48.140 107.860  68.730  0.00  0.00            
ATOM    751  HN  ASP X  47      47.450 108.540  68.490  0.00  0.00            
ATOM    752  CA  ASP X  47      47.940 107.230  70.020  0.00  0.00            
ATOM    753  HA  ASP X  47      48.890 107.230  70.540  0.00  0.00            
ATOM    754  CB  ASP X  47      46.990 108.080  70.850  0.00  0.00            
ATOM    755  HB1 ASP X  47      46.820 107.620  71.840  0.00  0.00            
ATOM    756  HB2 ASP X  47      45.980 108.160  70.390  0.00  0.00            
ATOM    757  CG  ASP X  47      47.600 109.440  71.070  0.00  0.00            
ATOM    758  OD1 ASP X  47      48.700 109.550  71.700  0.00  0.00            
ATOM    759  OD2 ASP X  47      46.960 110.420  70.650  0.00  0.00            
ATOM    760  C   ASP X  47      47.560 105.770  69.990  0.00  0.00            
ATOM    761  O   ASP X  47      47.190 105.220  68.930  0.00  0.00            
ATOM    762  N   ARG X  48      47.640 105.110  71.150  0.00  0.00            
ATOM    763  HN  ARG X  48      48.060 105.550  71.940  0.00  0.00            
ATOM    764  CA  ARG X  48      47.110 103.810  71.310  0.00  0.00            
ATOM    765  HA  ARG X  48      47.190 103.240  70.400  0.00  0.00            
ATOM    766  CB  ARG X  48      47.990 102.990  72.270  0.00  0.00            
ATOM    767  HB1 ARG X  48      47.590 101.990  72.550  0.00  0.00            
ATOM    768  HB2 ARG X  48      48.090 103.680  73.130  0.00  0.00            
ATOM    769  CG  ARG X  48      49.460 102.600  71.700  0.00  0.00            
ATOM    770  HG1 ARG X  48      50.200 103.420  71.840  0.00  0.00            
ATOM    771  HG2 ARG X  48      49.430 102.350  70.620  0.00  0.00            
ATOM    772  CD  ARG X  48      50.230 101.470  72.480  0.00  0.00            
ATOM    773  HD1 ARG X  48      51.260 101.380  72.060  0.00  0.00            
ATOM    774  HD2 ARG X  48      49.720 100.490  72.320  0.00  0.00            
ATOM    775  NE  ARG X  48      50.320 101.850  73.960  0.00  0.00            
ATOM    776  HE  ARG X  48      50.300 102.800  74.280  0.00  0.00            
ATOM    777  CZ  ARG X  48      50.720 100.980  74.870  0.00  0.00            
ATOM    778  NH1 ARG X  48      51.230  99.820  74.610  0.00  0.00            
ATOM    779 HH11 ARG X  48      51.680  99.670  73.730  0.00  0.00            
ATOM    780 HH12 ARG X  48      51.500  99.250  75.390  0.00  0.00            
ATOM    781  NH2 ARG X  48      50.620 101.330  76.140  0.00  0.00            
ATOM    782 HH21 ARG X  48      50.330 102.270  76.320  0.00  0.00            
ATOM    783 HH22 ARG X  48      50.850 100.570  76.750  0.00  0.00            
ATOM    784  C   ARG X  48      45.720 103.780  71.800  0.00  0.00            
ATOM    785  O   ARG X  48      45.120 102.710  71.870  0.00  0.00            
ATOM    786  N   ARG X  49      45.100 104.970  72.020  0.00  0.00            
ATOM    787  HN  ARG X  49      45.640 105.800  72.100  0.00  0.00            
ATOM    788  CA  ARG X  49      43.690 105.080  72.390  0.00  0.00            
ATOM    789  HA  ARG X  49      43.610 106.140  72.600  0.00  0.00            
ATOM    790  CB  ARG X  49      42.750 104.840  71.140  0.00  0.00            
ATOM    791  HB1 ARG X  49      41.690 104.750  71.460  0.00  0.00            
ATOM    792  HB2 ARG X  49      42.980 103.810  70.770  0.00  0.00            
ATOM    793  CG  ARG X  49      42.940 105.850  70.000  0.00  0.00            
ATOM    794  HG1 ARG X  49      44.000 106.030  69.730  0.00  0.00            
ATOM    795  HG2 ARG X  49      42.450 106.830  70.190  0.00  0.00            
ATOM    796  CD  ARG X  49      42.390 105.290  68.640  0.00  0.00            
ATOM    797  HD1 ARG X  49      42.880 104.300  68.510  0.00  0.00            
ATOM    798  HD2 ARG X  49      42.670 106.000  67.840  0.00  0.00            
ATOM    799  NE  ARG X  49      40.970 105.000  68.810  0.00  0.00            
ATOM    800  HE  ARG X  49      40.670 104.040  68.800  0.00  0.00            
ATOM    801  CZ  ARG X  49      40.080 105.920  69.060  0.00  0.00            
ATOM    802  NH1 ARG X  49      40.230 107.220  69.050  0.00  0.00            
ATOM    803 HH11 ARG X  49      41.070 107.600  68.650  0.00  0.00            
ATOM    804 HH12 ARG X  49      39.450 107.830  69.210  0.00  0.00            
ATOM    805  NH2 ARG X  49      38.890 105.500  69.240  0.00  0.00            
ATOM    806 HH21 ARG X  49      38.660 104.540  69.130  0.00  0.00            
ATOM    807 HH22 ARG X  49      38.100 106.060  69.500  0.00  0.00            
ATOM    808  C   ARG X  49      43.220 104.360  73.690  0.00  0.00            
ATOM    809  O   ARG X  49      44.000 103.890  74.500  0.00  0.00            
ATOM    810  N   GLU X  50      41.880 104.340  74.080  0.00  0.00            
ATOM    811  HN  GLU X  50      41.140 104.660  73.490  0.00  0.00            
ATOM    812  CA  GLU X  50      41.380 103.760  75.370  0.00  0.00            
ATOM    813  HA  GLU X  50      41.870 104.390  76.090  0.00  0.00            
ATOM    814  CB  GLU X  50      39.890 103.990  75.400  0.00  0.00            
ATOM    815  HB1 GLU X  50      39.290 103.400  76.120  0.00  0.00            
ATOM    816  HB2 GLU X  50      39.480 103.550  74.470  0.00  0.00            
ATOM    817  CG  GLU X  50      39.550 105.470  75.560  0.00  0.00            
ATOM    818  HG1 GLU X  50      39.950 106.170  74.800  0.00  0.00            
ATOM    819  HG2 GLU X  50      39.960 105.740  76.560  0.00  0.00            
ATOM    820  CD  GLU X  50      38.080 105.670  75.650  0.00  0.00            
ATOM    821  OE1 GLU X  50      37.380 105.510  74.610  0.00  0.00            
ATOM    822  OE2 GLU X  50      37.610 106.110  76.760  0.00  0.00            
ATOM    823  C   GLU X  50      41.670 102.320  75.700  0.00  0.00            
ATOM    824  O   GLU X  50      41.810 101.540  74.810  0.00  0.00            
ATOM    825  N   CYS X  51      41.800 101.980  77.020  0.00  0.00            
ATOM    826  HN  CYS X  51      41.860 102.670  77.730  0.00  0.00            
ATOM    827  CA  CYS X  51      42.040 100.610  77.430  0.00  0.00            
ATOM    828  HA  CYS X  51      42.480 100.080  76.600  0.00  0.00            
ATOM    829  CB  CYS X  51      43.040 100.450  78.610  0.00  0.00            
ATOM    830  HB1 CYS X  51      43.330  99.390  78.740  0.00  0.00            
ATOM    831  HB2 CYS X  51      42.530 100.890  79.500  0.00  0.00            
ATOM    832  SG  CYS X  51      44.650 101.260  78.430  0.00  0.00            
ATOM    833  HG1 CYS X  51      45.270 100.430  79.270  0.00  0.00            
ATOM    834  C   CYS X  51      40.740  99.900  77.810  0.00  0.00            
ATOM    835  O   CYS X  51      40.710  98.710  78.240  0.00  0.00            
ATOM    836  N   ASP X  52      39.580 100.620  77.630  0.00  0.00            
ATOM    837  HN  ASP X  52      39.810 101.570  77.480  0.00  0.00            
ATOM    838  CA  ASP X  52      38.240 100.120  77.630  0.00  0.00            
ATOM    839  HA  ASP X  52      37.990  99.680  78.580  0.00  0.00            
ATOM    840  CB  ASP X  52      37.150 101.210  77.540  0.00  0.00            
ATOM    841  HB1 ASP X  52      36.230 100.580  77.580  0.00  0.00            
ATOM    842  HB2 ASP X  52      37.210 101.820  76.610  0.00  0.00            
ATOM    843  CG  ASP X  52      37.170 102.250  78.660  0.00  0.00            
ATOM    844  OD1 ASP X  52      36.240 103.070  78.720  0.00  0.00            
ATOM    845  OD2 ASP X  52      38.140 102.340  79.440  0.00  0.00            
ATOM    846  C   ASP X  52      37.980  98.890  76.640  0.00  0.00            
ATOM    847  O   ASP X  52      38.410  98.860  75.490  0.00  0.00            
ATOM    848  N   PHE X  53      37.250  97.800  77.090  0.00  0.00            
ATOM    849  HN  PHE X  53      36.880  97.850  78.010  0.00  0.00            
ATOM    850  CA  PHE X  53      37.110  96.620  76.260  0.00  0.00            
ATOM    851  HA  PHE X  53      38.070  96.500  75.790  0.00  0.00            
ATOM    852  CB  PHE X  53      36.950  95.330  77.110  0.00  0.00            
ATOM    853  HB1 PHE X  53      36.770  94.420  76.510  0.00  0.00            
ATOM    854  HB2 PHE X  53      36.030  95.500  77.710  0.00  0.00            
ATOM    855  CG  PHE X  53      38.100  95.000  78.060  0.00  0.00            
ATOM    856  CD1 PHE X  53      39.420  95.400  77.710  0.00  0.00            
ATOM    857  HD1 PHE X  53      39.640  95.800  76.740  0.00  0.00            
ATOM    858  CE1 PHE X  53      40.480  94.990  78.480  0.00  0.00            
ATOM    859  HE1 PHE X  53      41.500  94.930  78.150  0.00  0.00            
ATOM    860  CZ  PHE X  53      40.230  94.340  79.720  0.00  0.00            
ATOM    861  HZ  PHE X  53      41.100  93.960  80.240  0.00  0.00            
ATOM    862  CD2 PHE X  53      37.870  94.450  79.330  0.00  0.00            
ATOM    863  HD2 PHE X  53      36.890  94.220  79.730  0.00  0.00            
ATOM    864  CE2 PHE X  53      38.930  94.080  80.190  0.00  0.00            
ATOM    865  HE2 PHE X  53      38.640  93.590  81.110  0.00  0.00            
ATOM    866  C   PHE X  53      36.060  96.780  75.060  0.00  0.00            
ATOM    867  O   PHE X  53      35.130  97.640  75.100  0.00  0.00            
ATOM    868  N   ARG X  54      36.240  96.040  73.980  0.00  0.00            
ATOM    869  HN  ARG X  54      37.030  95.430  73.980  0.00  0.00            
ATOM    870  CA  ARG X  54      35.390  96.140  72.740  0.00  0.00            
ATOM    871  HA  ARG X  54      34.620  96.890  72.850  0.00  0.00            
ATOM    872  CB  ARG X  54      36.260  96.320  71.470  0.00  0.00            
ATOM    873  HB1 ARG X  54      35.830  95.990  70.510  0.00  0.00            
ATOM    874  HB2 ARG X  54      37.180  95.700  71.550  0.00  0.00            
ATOM    875  CG  ARG X  54      36.810  97.780  71.200  0.00  0.00            
ATOM    876  HG1 ARG X  54      36.030  98.530  70.950  0.00  0.00            
ATOM    877  HG2 ARG X  54      37.490  97.710  70.320  0.00  0.00            
ATOM    878  CD  ARG X  54      37.690  98.440  72.340  0.00  0.00            
ATOM    879  HD1 ARG X  54      38.430  97.740  72.790  0.00  0.00            
ATOM    880  HD2 ARG X  54      36.950  98.720  73.120  0.00  0.00            
ATOM    881  NE  ARG X  54      38.430  99.630  71.830  0.00  0.00            
ATOM    882  HE  ARG X  54      38.340  99.800  70.850  0.00  0.00            
ATOM    883  CZ  ARG X  54      39.370 100.370  72.420  0.00  0.00            
ATOM    884  NH1 ARG X  54      39.640 100.320  73.690  0.00  0.00            
ATOM    885 HH11 ARG X  54      39.070  99.730  74.260  0.00  0.00            
ATOM    886 HH12 ARG X  54      40.480 100.730  74.060  0.00  0.00            
ATOM    887  NH2 ARG X  54      40.170 100.990  71.540  0.00  0.00            
ATOM    888 HH21 ARG X  54      39.950 100.860  70.570  0.00  0.00            
ATOM    889 HH22 ARG X  54      41.130 101.060  71.810  0.00  0.00            
ATOM    890  C   ARG X  54      34.520  94.850  72.700  0.00  0.00            
ATOM    891  O   ARG X  54      35.110  93.790  72.740  0.00  0.00            
ATOM    892  N   GLU X  55      33.170  94.900  72.560  0.00  0.00            
ATOM    893  HN  GLU X  55      32.760  95.780  72.330  0.00  0.00            
ATOM    894  CA  GLU X  55      32.360  93.690  72.700  0.00  0.00            
ATOM    895  HA  GLU X  55      33.000  92.830  72.540  0.00  0.00            
ATOM    896  CB  GLU X  55      31.610  93.700  74.080  0.00  0.00            
ATOM    897  HB1 GLU X  55      32.390  93.970  74.820  0.00  0.00            
ATOM    898  HB2 GLU X  55      31.420  92.620  74.240  0.00  0.00            
ATOM    899  CG  GLU X  55      30.470  94.710  74.150  0.00  0.00            
ATOM    900  HG1 GLU X  55      29.670  94.320  73.500  0.00  0.00            
ATOM    901  HG2 GLU X  55      30.850  95.700  73.810  0.00  0.00            
ATOM    902  CD  GLU X  55      29.840  94.850  75.510  0.00  0.00            
ATOM    903  OE1 GLU X  55      30.540  95.070  76.560  0.00  0.00            
ATOM    904  OE2 GLU X  55      28.580  94.710  75.640  0.00  0.00            
ATOM    905  C   GLU X  55      31.330  93.650  71.570  0.00  0.00            
ATOM    906  O   GLU X  55      30.930  94.670  70.980  0.00  0.00            
ATOM    907  N   ASP X  56      30.810  92.460  71.300  0.00  0.00            
ATOM    908  HN  ASP X  56      31.270  91.630  71.600  0.00  0.00            
ATOM    909  CA  ASP X  56      29.710  92.210  70.410  0.00  0.00            
ATOM    910  HA  ASP X  56      30.020  92.660  69.480  0.00  0.00            
ATOM    911  CB  ASP X  56      29.380  90.670  70.210  0.00  0.00            
ATOM    912  HB1 ASP X  56      28.510  90.520  69.540  0.00  0.00            
ATOM    913  HB2 ASP X  56      29.140  90.330  71.240  0.00  0.00            
ATOM    914  CG  ASP X  56      30.660  90.000  69.750  0.00  0.00            
ATOM    915  OD1 ASP X  56      30.980  88.860  70.200  0.00  0.00            
ATOM    916  OD2 ASP X  56      31.330  90.670  68.910  0.00  0.00            
ATOM    917  C   ASP X  56      28.410  92.940  70.720  0.00  0.00            
ATOM    918  O   ASP X  56      27.910  93.070  71.850  0.00  0.00            
ATOM    919  N   ASP X  57      27.790  93.430  69.640  0.00  0.00            
ATOM    920  HN  ASP X  57      28.210  93.300  68.740  0.00  0.00            
ATOM    921  CA  ASP X  57      26.460  94.140  69.670  0.00  0.00            
ATOM    922  HA  ASP X  57      26.430  94.920  70.430  0.00  0.00            
ATOM    923  CB  ASP X  57      26.260  94.750  68.320  0.00  0.00            
ATOM    924  HB1 ASP X  57      25.240  95.170  68.270  0.00  0.00            
ATOM    925  HB2 ASP X  57      26.420  94.030  67.490  0.00  0.00            
ATOM    926  CG  ASP X  57      27.200  95.850  68.010  0.00  0.00            
ATOM    927  OD1 ASP X  57      27.480  96.080  66.800  0.00  0.00            
ATOM    928  OD2 ASP X  57      27.790  96.480  68.930  0.00  0.00            
ATOM    929  C   ASP X  57      25.330  93.120  69.930  0.00  0.00            
ATOM    930  O   ASP X  57      24.450  93.250  70.800  0.00  0.00            
ATOM    931  N   SER X  58      25.470  91.940  69.250  0.00  0.00            
ATOM    932  HN  SER X  58      26.240  91.730  68.660  0.00  0.00            
ATOM    933  CA  SER X  58      24.530  90.830  69.300  0.00  0.00            
ATOM    934  HA  SER X  58      23.560  91.190  69.600  0.00  0.00            
ATOM    935  CB  SER X  58      24.370  90.100  67.890  0.00  0.00            
ATOM    936  HB1 SER X  58      25.340  89.650  67.590  0.00  0.00            
ATOM    937  HB2 SER X  58      24.020  90.890  67.190  0.00  0.00            
ATOM    938  OG  SER X  58      23.340  89.110  67.940  0.00  0.00            
ATOM    939  HG1 SER X  58      22.550  89.430  68.390  0.00  0.00            
ATOM    940  C   SER X  58      24.950  89.860  70.340  0.00  0.00            
ATOM    941  O   SER X  58      25.800  89.050  70.130  0.00  0.00            
ATOM    942  N   VAL X  59      24.330  89.800  71.550  0.00  0.00            
ATOM    943  HN  VAL X  59      23.610  90.440  71.800  0.00  0.00            
ATOM    944  CA  VAL X  59      24.570  88.810  72.540  0.00  0.00            
ATOM    945  HA  VAL X  59      25.640  88.760  72.680  0.00  0.00            
ATOM    946  CB  VAL X  59      24.100  89.190  73.910  0.00  0.00            
ATOM    947  HB  VAL X  59      22.990  89.270  73.960  0.00  0.00            
ATOM    948  CG1 VAL X  59      24.490  88.180  74.980  0.00  0.00            
ATOM    949 HG11 VAL X  59      23.840  87.280  74.980  0.00  0.00            
ATOM    950 HG12 VAL X  59      24.370  88.590  76.010  0.00  0.00            
ATOM    951 HG13 VAL X  59      25.550  87.880  74.860  0.00  0.00            
ATOM    952  CG2 VAL X  59      24.780  90.560  74.300  0.00  0.00            
ATOM    953 HG21 VAL X  59      24.490  91.240  73.470  0.00  0.00            
ATOM    954 HG22 VAL X  59      25.860  90.330  74.410  0.00  0.00            
ATOM    955 HG23 VAL X  59      24.290  91.060  75.160  0.00  0.00            
ATOM    956  C   VAL X  59      24.190  87.450  72.180  0.00  0.00            
ATOM    957  O   VAL X  59      23.070  87.200  71.730  0.00  0.00            
ATOM    958  N   HSD X  60      25.100  86.430  72.370  0.00  0.00            
ATOM    959  HN  HSD X  60      25.980  86.670  72.770  0.00  0.00            
ATOM    960  CA  HSD X  60      24.870  85.030  72.050  0.00  0.00            
ATOM    961  HA  HSD X  60      24.360  84.980  71.100  0.00  0.00            
ATOM    962  CB  HSD X  60      26.240  84.270  72.150  0.00  0.00            
ATOM    963  HB1 HSD X  60      26.550  84.090  73.200  0.00  0.00            
ATOM    964  HB2 HSD X  60      27.000  84.850  71.580  0.00  0.00            
ATOM    965  ND1 HSD X  60      25.860  82.680  70.130  0.00  0.00            
ATOM    966  HD1 HSD X  60      25.470  83.270  69.430  0.00  0.00            
ATOM    967  CG  HSD X  60      26.300  82.910  71.450  0.00  0.00            
ATOM    968  CE1 HSD X  60      26.190  81.420  69.830  0.00  0.00            
ATOM    969  HE1 HSD X  60      26.220  81.050  68.800  0.00  0.00            
ATOM    970  NE2 HSD X  60      26.680  80.750  70.850  0.00  0.00            
ATOM    971  CD2 HSD X  60      26.780  81.660  71.880  0.00  0.00            
ATOM    972  HD2 HSD X  60      27.210  81.350  72.820  0.00  0.00            
ATOM    973  C   HSD X  60      23.760  84.320  72.870  0.00  0.00            
ATOM    974  O   HSD X  60      23.540  84.740  74.010  0.00  0.00            
ATOM    975  N   ALA X  61      23.030  83.360  72.330  0.00  0.00            
ATOM    976  HN  ALA X  61      23.080  83.190  71.350  0.00  0.00            
ATOM    977  CA  ALA X  61      21.760  82.870  72.910  0.00  0.00            
ATOM    978  HA  ALA X  61      21.290  83.620  73.520  0.00  0.00            
ATOM    979  CB  ALA X  61      20.860  82.530  71.720  0.00  0.00            
ATOM    980  HB1 ALA X  61      21.340  81.790  71.050  0.00  0.00            
ATOM    981  HB2 ALA X  61      20.710  83.430  71.090  0.00  0.00            
ATOM    982  HB3 ALA X  61      19.850  82.170  72.040  0.00  0.00            
ATOM    983  C   ALA X  61      22.080  81.610  73.690  0.00  0.00            
ATOM    984  O   ALA X  61      21.250  81.100  74.430  0.00  0.00            
ATOM    985  N   TYR X  62      23.330  81.110  73.490  0.00  0.00            
ATOM    986  HN  TYR X  62      23.990  81.680  73.000  0.00  0.00            
ATOM    987  CA  TYR X  62      23.770  79.830  73.970  0.00  0.00            
ATOM    988  HA  TYR X  62      22.880  79.410  74.420  0.00  0.00            
ATOM    989  CB  TYR X  62      24.240  78.860  72.830  0.00  0.00            
ATOM    990  HB1 TYR X  62      24.560  77.840  73.120  0.00  0.00            
ATOM    991  HB2 TYR X  62      25.160  79.330  72.430  0.00  0.00            
ATOM    992  CG  TYR X  62      23.210  78.770  71.690  0.00  0.00            
ATOM    993  CD1 TYR X  62      23.370  79.320  70.450  0.00  0.00            
ATOM    994  HD1 TYR X  62      24.240  79.890  70.140  0.00  0.00            
ATOM    995  CE1 TYR X  62      22.220  79.360  69.630  0.00  0.00            
ATOM    996  HE1 TYR X  62      22.330  79.800  68.650  0.00  0.00            
ATOM    997  CZ  TYR X  62      21.040  78.740  69.990  0.00  0.00            
ATOM    998  OH  TYR X  62      19.860  78.880  69.230  0.00  0.00            
ATOM    999  HH  TYR X  62      19.200  79.350  69.740  0.00  0.00            
ATOM   1000  CD2 TYR X  62      22.030  78.040  72.030  0.00  0.00            
ATOM   1001  HD2 TYR X  62      21.980  77.570  73.000  0.00  0.00            
ATOM   1002  CE2 TYR X  62      20.940  78.030  71.180  0.00  0.00            
ATOM   1003  HE2 TYR X  62      19.970  77.630  71.410  0.00  0.00            
ATOM   1004  C   TYR X  62      24.930  80.000  74.950  0.00  0.00            
ATOM   1005  O   TYR X  62      25.630  81.010  74.910  0.00  0.00            
ATOM   1006  N   HSD X  63      25.160  78.980  75.750  0.00  0.00            
ATOM   1007  HN  HSD X  63      24.400  78.330  75.790  0.00  0.00            
ATOM   1008  CA  HSD X  63      26.260  78.880  76.680  0.00  0.00            
ATOM   1009  HA  HSD X  63      26.300  77.860  77.060  0.00  0.00            
ATOM   1010  CB  HSD X  63      27.620  79.000  75.930  0.00  0.00            
ATOM   1011  HB1 HSD X  63      28.350  78.840  76.760  0.00  0.00            
ATOM   1012  HB2 HSD X  63      27.780  80.040  75.570  0.00  0.00            
ATOM   1013  ND1 HSD X  63      27.320  76.680  74.740  0.00  0.00            
ATOM   1014  HD1 HSD X  63      27.260  76.090  75.540  0.00  0.00            
ATOM   1015  CG  HSD X  63      27.650  77.990  74.760  0.00  0.00            
ATOM   1016  CE1 HSD X  63      27.510  76.190  73.500  0.00  0.00            
ATOM   1017  HE1 HSD X  63      27.230  75.180  73.220  0.00  0.00            
ATOM   1018  NE2 HSD X  63      27.860  77.140  72.650  0.00  0.00            
ATOM   1019  CD2 HSD X  63      28.000  78.270  73.480  0.00  0.00            
ATOM   1020  HD2 HSD X  63      28.320  79.190  73.000  0.00  0.00            
ATOM   1021  C   HSD X  63      26.150  79.860  77.920  0.00  0.00            
ATOM   1022  O   HSD X  63      25.630  80.980  77.770  0.00  0.00            
ATOM   1023  N   ARG X  64      26.600  79.520  79.110  0.00  0.00            
ATOM   1024  HN  ARG X  64      27.130  78.680  79.140  0.00  0.00            
ATOM   1025  CA  ARG X  64      26.710  80.300  80.260  0.00  0.00            
ATOM   1026  HA  ARG X  64      25.690  80.590  80.460  0.00  0.00            
ATOM   1027  CB  ARG X  64      27.200  79.530  81.500  0.00  0.00            
ATOM   1028  HB1 ARG X  64      27.200  80.240  82.350  0.00  0.00            
ATOM   1029  HB2 ARG X  64      28.240  79.220  81.290  0.00  0.00            
ATOM   1030  CG  ARG X  64      26.350  78.360  81.960  0.00  0.00            
ATOM   1031  HG1 ARG X  64      26.910  77.880  82.790  0.00  0.00            
ATOM   1032  HG2 ARG X  64      26.400  77.530  81.220  0.00  0.00            
ATOM   1033  CD  ARG X  64      24.870  78.600  82.290  0.00  0.00            
ATOM   1034  HD1 ARG X  64      24.340  78.870  81.350  0.00  0.00            
ATOM   1035  HD2 ARG X  64      24.690  79.560  82.800  0.00  0.00            
ATOM   1036  NE  ARG X  64      24.300  77.390  82.970  0.00  0.00            
ATOM   1037  HE  ARG X  64      24.580  77.350  83.930  0.00  0.00            
ATOM   1038  CZ  ARG X  64      23.270  76.570  82.600  0.00  0.00            
ATOM   1039  NH1 ARG X  64      22.730  76.670  81.420  0.00  0.00            
ATOM   1040 HH11 ARG X  64      22.740  77.560  80.960  0.00  0.00            
ATOM   1041 HH12 ARG X  64      22.020  76.000  81.190  0.00  0.00            
ATOM   1042  NH2 ARG X  64      22.750  75.660  83.420  0.00  0.00            
ATOM   1043 HH21 ARG X  64      23.110  75.510  84.340  0.00  0.00            
ATOM   1044 HH22 ARG X  64      21.950  75.130  83.110  0.00  0.00            
ATOM   1045  C   ARG X  64      27.560  81.630  80.020  0.00  0.00            
ATOM   1046  O   ARG X  64      28.570  81.680  79.340  0.00  0.00            
ATOM   1047  N   ALA X  65      27.240  82.650  80.840  0.00  0.00            
ATOM   1048  HN  ALA X  65      26.460  82.590  81.470  0.00  0.00            
ATOM   1049  CA  ALA X  65      27.840  83.950  80.930  0.00  0.00            
ATOM   1050  HA  ALA X  65      27.290  84.470  81.690  0.00  0.00            
ATOM   1051  CB  ALA X  65      29.280  83.840  81.430  0.00  0.00            
ATOM   1052  HB1 ALA X  65      29.580  84.890  81.620  0.00  0.00            
ATOM   1053  HB2 ALA X  65      29.920  83.350  80.670  0.00  0.00            
ATOM   1054  HB3 ALA X  65      29.440  83.250  82.360  0.00  0.00            
ATOM   1055  C   ALA X  65      27.590  84.930  79.790  0.00  0.00            
ATOM   1056  O   ALA X  65      27.410  84.590  78.640  0.00  0.00            
ATOM   1057  N   THR X  66      27.500  86.210  80.150  0.00  0.00            
ATOM   1058  HN  THR X  66      27.650  86.560  81.070  0.00  0.00            
ATOM   1059  CA  THR X  66      27.140  87.230  79.110  0.00  0.00            
ATOM   1060  HA  THR X  66      26.950  86.820  78.130  0.00  0.00            
ATOM   1061  CB  THR X  66      25.850  87.980  79.590  0.00  0.00            
ATOM   1062  HB  THR X  66      25.200  87.100  79.790  0.00  0.00            
ATOM   1063  OG1 THR X  66      25.320  88.790  78.550  0.00  0.00            
ATOM   1064  HG1 THR X  66      24.390  88.640  78.360  0.00  0.00            
ATOM   1065  CG2 THR X  66      26.110  88.940  80.740  0.00  0.00            
ATOM   1066 HG21 THR X  66      25.150  89.420  81.030  0.00  0.00            
ATOM   1067 HG22 THR X  66      26.790  89.750  80.380  0.00  0.00            
ATOM   1068 HG23 THR X  66      26.590  88.430  81.590  0.00  0.00            
ATOM   1069  C   THR X  66      28.370  88.130  78.910  0.00  0.00            
ATOM   1070  O   THR X  66      29.240  88.080  79.820  0.00  0.00            
ATOM   1071  N   ASN X  67      28.390  89.000  77.890  0.00  0.00            
ATOM   1072  HN  ASN X  67      27.780  88.940  77.100  0.00  0.00            
ATOM   1073  CA  ASN X  67      29.470  89.950  77.700  0.00  0.00            
ATOM   1074  HA  ASN X  67      30.330  89.380  77.380  0.00  0.00            
ATOM   1075  CB  ASN X  67      29.050  91.020  76.650  0.00  0.00            
ATOM   1076  HB1 ASN X  67      29.830  91.810  76.560  0.00  0.00            
ATOM   1077  HB2 ASN X  67      28.170  91.610  76.960  0.00  0.00            
ATOM   1078  CG  ASN X  67      28.530  90.520  75.340  0.00  0.00            
ATOM   1079  OD1 ASN X  67      28.240  89.310  75.070  0.00  0.00            
ATOM   1080  ND2 ASN X  67      28.550  91.390  74.330  0.00  0.00            
ATOM   1081 HD21 ASN X  67      28.250  91.090  73.430  0.00  0.00            
ATOM   1082 HD22 ASN X  67      28.990  92.290  74.410  0.00  0.00            
ATOM   1083  C   ASN X  67      29.890  90.770  78.940  0.00  0.00            
ATOM   1084  O   ASN X  67      31.090  90.970  79.130  0.00  0.00            
ATOM   1085  N   ALA X  68      28.910  91.270  79.660  0.00  0.00            
ATOM   1086  HN  ALA X  68      27.950  91.180  79.420  0.00  0.00            
ATOM   1087  CA  ALA X  68      29.130  92.020  80.940  0.00  0.00            
ATOM   1088  HA  ALA X  68      29.720  92.900  80.730  0.00  0.00            
ATOM   1089  CB  ALA X  68      27.770  92.440  81.550  0.00  0.00            
ATOM   1090  HB1 ALA X  68      27.220  91.680  82.150  0.00  0.00            
ATOM   1091  HB2 ALA X  68      27.210  92.890  80.700  0.00  0.00            
ATOM   1092  HB3 ALA X  68      28.100  93.270  82.210  0.00  0.00            
ATOM   1093  C   ALA X  68      29.900  91.120  82.010  0.00  0.00            
ATOM   1094  O   ALA X  68      30.820  91.640  82.660  0.00  0.00            
ATOM   1095  N   ASP X  69      29.640  89.780  82.210  0.00  0.00            
ATOM   1096  HN  ASP X  69      28.950  89.420  81.580  0.00  0.00            
ATOM   1097  CA  ASP X  69      30.450  88.850  82.980  0.00  0.00            
ATOM   1098  HA  ASP X  69      30.570  89.240  83.980  0.00  0.00            
ATOM   1099  CB  ASP X  69      29.870  87.450  83.090  0.00  0.00            
ATOM   1100  HB1 ASP X  69      30.510  86.820  83.740  0.00  0.00            
ATOM   1101  HB2 ASP X  69      29.810  86.960  82.090  0.00  0.00            
ATOM   1102  CG  ASP X  69      28.410  87.420  83.570  0.00  0.00            
ATOM   1103  OD1 ASP X  69      28.140  88.330  84.410  0.00  0.00            
ATOM   1104  OD2 ASP X  69      27.690  86.560  83.130  0.00  0.00            
ATOM   1105  C   ASP X  69      31.910  88.700  82.450  0.00  0.00            
ATOM   1106  O   ASP X  69      32.880  88.630  83.190  0.00  0.00            
ATOM   1107  N   TYR X  70      32.020  88.740  81.110  0.00  0.00            
ATOM   1108  HN  TYR X  70      31.220  88.810  80.520  0.00  0.00            
ATOM   1109  CA  TYR X  70      33.320  88.460  80.480  0.00  0.00            
ATOM   1110  HA  TYR X  70      33.810  87.760  81.130  0.00  0.00            
ATOM   1111  CB  TYR X  70      33.190  87.990  78.990  0.00  0.00            
ATOM   1112  HB1 TYR X  70      34.120  88.050  78.380  0.00  0.00            
ATOM   1113  HB2 TYR X  70      32.380  88.650  78.600  0.00  0.00            
ATOM   1114  CG  TYR X  70      32.790  86.520  78.940  0.00  0.00            
ATOM   1115  CD1 TYR X  70      33.790  85.540  79.130  0.00  0.00            
ATOM   1116  HD1 TYR X  70      34.790  85.900  79.330  0.00  0.00            
ATOM   1117  CE1 TYR X  70      33.550  84.230  79.070  0.00  0.00            
ATOM   1118  HE1 TYR X  70      34.350  83.540  79.300  0.00  0.00            
ATOM   1119  CZ  TYR X  70      32.240  83.780  78.760  0.00  0.00            
ATOM   1120  OH  TYR X  70      31.990  82.400  78.750  0.00  0.00            
ATOM   1121  HH  TYR X  70      32.770  81.990  79.140  0.00  0.00            
ATOM   1122  CD2 TYR X  70      31.550  86.130  78.520  0.00  0.00            
ATOM   1123  HD2 TYR X  70      30.840  86.900  78.240  0.00  0.00            
ATOM   1124  CE2 TYR X  70      31.310  84.720  78.370  0.00  0.00            
ATOM   1125  HE2 TYR X  70      30.300  84.530  78.030  0.00  0.00            
ATOM   1126  C   TYR X  70      34.290  89.590  80.510  0.00  0.00            
ATOM   1127  O   TYR X  70      35.480  89.330  80.620  0.00  0.00            
ATOM   1128  N   ARG X  71      33.840  90.850  80.630  0.00  0.00            
ATOM   1129  HN  ARG X  71      32.870  91.070  80.600  0.00  0.00            
ATOM   1130  CA  ARG X  71      34.700  91.950  80.980  0.00  0.00            
ATOM   1131  HA  ARG X  71      35.730  91.700  80.750  0.00  0.00            
ATOM   1132  CB  ARG X  71      34.310  93.220  80.110  0.00  0.00            
ATOM   1133  HB1 ARG X  71      34.450  92.900  79.060  0.00  0.00            
ATOM   1134  HB2 ARG X  71      34.930  94.120  80.300  0.00  0.00            
ATOM   1135  CG  ARG X  71      32.890  93.790  80.280  0.00  0.00            
ATOM   1136  HG1 ARG X  71      32.770  94.370  81.220  0.00  0.00            
ATOM   1137  HG2 ARG X  71      32.230  92.910  80.470  0.00  0.00            
ATOM   1138  CD  ARG X  71      32.480  94.600  79.000  0.00  0.00            
ATOM   1139  HD1 ARG X  71      31.410  94.860  79.170  0.00  0.00            
ATOM   1140  HD2 ARG X  71      32.680  94.070  78.040  0.00  0.00            
ATOM   1141  NE  ARG X  71      33.230  95.860  78.980  0.00  0.00            
ATOM   1142  HE  ARG X  71      33.640  96.120  79.860  0.00  0.00            
ATOM   1143  CZ  ARG X  71      33.350  96.670  77.970  0.00  0.00            
ATOM   1144  NH1 ARG X  71      32.870  96.420  76.760  0.00  0.00            
ATOM   1145 HH11 ARG X  71      31.980  95.960  76.750  0.00  0.00            
ATOM   1146 HH12 ARG X  71      33.060  97.080  76.040  0.00  0.00            
ATOM   1147  NH2 ARG X  71      34.100  97.690  78.070  0.00  0.00            
ATOM   1148 HH21 ARG X  71      34.680  97.760  78.880  0.00  0.00            
ATOM   1149 HH22 ARG X  71      34.430  98.230  77.300  0.00  0.00            
ATOM   1150  C   ARG X  71      34.650  92.280  82.440  0.00  0.00            
ATOM   1151  O   ARG X  71      35.330  93.250  82.800  0.00  0.00            
ATOM   1152  N   GLY X  72      33.870  91.470  83.250  0.00  0.00            
ATOM   1153  HN  GLY X  72      33.270  90.800  82.820  0.00  0.00            
ATOM   1154  CA  GLY X  72      33.770  91.630  84.660  0.00  0.00            
ATOM   1155  HA1 GLY X  72      33.010  90.950  85.000  0.00  0.00            
ATOM   1156  HA2 GLY X  72      33.660  92.680  84.880  0.00  0.00            
ATOM   1157  C   GLY X  72      34.980  91.200  85.440  0.00  0.00            
ATOM   1158  O   GLY X  72      35.920  90.600  84.890  0.00  0.00            
ATOM   1159  N   SER X  73      34.940  91.610  86.740  0.00  0.00            
ATOM   1160  HN  SER X  73      34.180  92.190  87.020  0.00  0.00            
ATOM   1161  CA  SER X  73      35.890  91.230  87.810  0.00  0.00            
ATOM   1162  HA  SER X  73      35.430  91.620  88.700  0.00  0.00            
ATOM   1163  CB  SER X  73      35.890  89.730  88.090  0.00  0.00            
ATOM   1164  HB1 SER X  73      36.290  89.320  87.140  0.00  0.00            
ATOM   1165  HB2 SER X  73      34.900  89.230  87.990  0.00  0.00            
ATOM   1166  OG  SER X  73      36.700  89.150  89.200  0.00  0.00            
ATOM   1167  HG1 SER X  73      36.210  89.340  90.000  0.00  0.00            
ATOM   1168  C   SER X  73      37.260  91.860  87.660  0.00  0.00            
ATOM   1169  O   SER X  73      37.570  92.330  86.590  0.00  0.00            
ATOM   1170  N   GLY X  74      38.030  91.890  88.800  0.00  0.00            
ATOM   1171  HN  GLY X  74      37.470  91.490  89.520  0.00  0.00            
ATOM   1172  CA  GLY X  74      39.300  92.550  89.030  0.00  0.00            
ATOM   1173  HA1 GLY X  74      39.490  92.630  90.090  0.00  0.00            
ATOM   1174  HA2 GLY X  74      39.220  93.440  88.430  0.00  0.00            
ATOM   1175  C   GLY X  74      40.470  91.860  88.530  0.00  0.00            
ATOM   1176  O   GLY X  74      41.510  92.460  88.600  0.00  0.00            
ATOM   1177  N   PHE X  75      40.400  90.620  88.090  0.00  0.00            
ATOM   1178  HN  PHE X  75      39.560  90.080  88.060  0.00  0.00            
ATOM   1179  CA  PHE X  75      41.660  90.160  87.630  0.00  0.00            
ATOM   1180  HA  PHE X  75      42.450  90.440  88.320  0.00  0.00            
ATOM   1181  CB  PHE X  75      41.730  88.550  87.540  0.00  0.00            
ATOM   1182  HB1 PHE X  75      42.000  88.210  88.560  0.00  0.00            
ATOM   1183  HB2 PHE X  75      42.540  88.200  86.860  0.00  0.00            
ATOM   1184  CG  PHE X  75      40.540  87.880  87.080  0.00  0.00            
ATOM   1185  CD1 PHE X  75      39.600  87.400  88.030  0.00  0.00            
ATOM   1186  HD1 PHE X  75      39.730  87.510  89.090  0.00  0.00            
ATOM   1187  CE1 PHE X  75      38.320  87.040  87.660  0.00  0.00            
ATOM   1188  HE1 PHE X  75      37.540  86.800  88.370  0.00  0.00            
ATOM   1189  CZ  PHE X  75      37.930  86.940  86.330  0.00  0.00            
ATOM   1190  HZ  PHE X  75      36.950  86.500  86.230  0.00  0.00            
ATOM   1191  CD2 PHE X  75      40.180  87.730  85.710  0.00  0.00            
ATOM   1192  HD2 PHE X  75      40.830  88.210  85.000  0.00  0.00            
ATOM   1193  CE2 PHE X  75      38.900  87.250  85.320  0.00  0.00            
ATOM   1194  HE2 PHE X  75      38.570  87.030  84.320  0.00  0.00            
ATOM   1195  C   PHE X  75      42.210  90.840  86.330  0.00  0.00            
ATOM   1196  O   PHE X  75      41.420  91.240  85.440  0.00  0.00            
ATOM   1197  N   ASP X  76      43.510  91.020  86.260  0.00  0.00            
ATOM   1198  HN  ASP X  76      44.130  90.830  87.010  0.00  0.00            
ATOM   1199  CA  ASP X  76      44.200  91.620  85.140  0.00  0.00            
ATOM   1200  HA  ASP X  76      43.740  92.590  85.000  0.00  0.00            
ATOM   1201  CB  ASP X  76      45.720  91.910  85.390  0.00  0.00            
ATOM   1202  HB1 ASP X  76      46.120  92.340  84.440  0.00  0.00            
ATOM   1203  HB2 ASP X  76      46.190  90.960  85.710  0.00  0.00            
ATOM   1204  CG  ASP X  76      45.830  93.000  86.450  0.00  0.00            
ATOM   1205  OD1 ASP X  76      45.710  92.630  87.660  0.00  0.00            
ATOM   1206  OD2 ASP X  76      45.990  94.170  86.090  0.00  0.00            
ATOM   1207  C   ASP X  76      43.960  90.780  83.900  0.00  0.00            
ATOM   1208  O   ASP X  76      43.750  89.610  83.950  0.00  0.00            
ATOM   1209  N   ARG X  77      43.980  91.440  82.750  0.00  0.00            
ATOM   1210  HN  ARG X  77      43.970  92.430  82.850  0.00  0.00            
ATOM   1211  CA  ARG X  77      44.020  90.840  81.470  0.00  0.00            
ATOM   1212  HA  ARG X  77      43.980  89.760  81.600  0.00  0.00            
ATOM   1213  CB  ARG X  77      42.790  91.230  80.680  0.00  0.00            
ATOM   1214  HB1 ARG X  77      43.020  90.970  79.620  0.00  0.00            
ATOM   1215  HB2 ARG X  77      42.580  92.320  80.710  0.00  0.00            
ATOM   1216  CG  ARG X  77      41.500  90.360  80.960  0.00  0.00            
ATOM   1217  HG1 ARG X  77      41.780  89.280  80.920  0.00  0.00            
ATOM   1218  HG2 ARG X  77      40.780  90.570  80.140  0.00  0.00            
ATOM   1219  CD  ARG X  77      40.940  90.600  82.430  0.00  0.00            
ATOM   1220  HD1 ARG X  77      40.960  91.700  82.520  0.00  0.00            
ATOM   1221  HD2 ARG X  77      41.600  90.060  83.150  0.00  0.00            
ATOM   1222  NE  ARG X  77      39.520  90.140  82.340  0.00  0.00            
ATOM   1223  HE  ARG X  77      39.240  89.400  81.720  0.00  0.00            
ATOM   1224  CZ  ARG X  77      38.520  90.480  83.150  0.00  0.00            
ATOM   1225  NH1 ARG X  77      38.680  91.150  84.260  0.00  0.00            
ATOM   1226 HH11 ARG X  77      39.610  91.240  84.630  0.00  0.00            
ATOM   1227 HH12 ARG X  77      37.860  91.240  84.810  0.00  0.00            
ATOM   1228  NH2 ARG X  77      37.310  90.080  82.710  0.00  0.00            
ATOM   1229 HH21 ARG X  77      37.270  89.630  81.810  0.00  0.00            
ATOM   1230 HH22 ARG X  77      36.550  90.090  83.350  0.00  0.00            
ATOM   1231  C   ARG X  77      45.280  91.260  80.750  0.00  0.00            
ATOM   1232  O   ARG X  77      45.830  92.320  80.990  0.00  0.00            
ATOM   1233  N   GLY X  78      45.790  90.340  79.840  0.00  0.00            
ATOM   1234  HN  GLY X  78      45.470  89.400  79.940  0.00  0.00            
ATOM   1235  CA  GLY X  78      46.700  90.530  78.710  0.00  0.00            
ATOM   1236  HA1 GLY X  78      47.370  89.680  78.700  0.00  0.00            
ATOM   1237  HA2 GLY X  78      47.130  91.510  78.620  0.00  0.00            
ATOM   1238  C   GLY X  78      45.910  90.330  77.390  0.00  0.00            
ATOM   1239  O   GLY X  78      44.680  90.270  77.430  0.00  0.00            
ATOM   1240  N   HSD X  79      46.680  90.200  76.260  0.00  0.00            
ATOM   1241  HN  HSD X  79      47.670  90.210  76.290  0.00  0.00            
ATOM   1242  CA  HSD X  79      46.100  90.040  74.950  0.00  0.00            
ATOM   1243  HA  HSD X  79      45.030  89.960  75.050  0.00  0.00            
ATOM   1244  CB  HSD X  79      46.550  91.200  74.010  0.00  0.00            
ATOM   1245  HB1 HSD X  79      46.220  91.150  72.950  0.00  0.00            
ATOM   1246  HB2 HSD X  79      47.650  91.330  73.940  0.00  0.00            
ATOM   1247  ND1 HSD X  79      45.000  93.260  74.110  0.00  0.00            
ATOM   1248  HD1 HSD X  79      44.310  92.910  73.480  0.00  0.00            
ATOM   1249  CG  HSD X  79      46.090  92.600  74.470  0.00  0.00            
ATOM   1250  CE1 HSD X  79      45.020  94.420  74.750  0.00  0.00            
ATOM   1251  HE1 HSD X  79      44.270  95.200  74.600  0.00  0.00            
ATOM   1252  NE2 HSD X  79      46.110  94.570  75.500  0.00  0.00            
ATOM   1253  CD2 HSD X  79      46.790  93.420  75.280  0.00  0.00            
ATOM   1254  HD2 HSD X  79      47.780  93.200  75.670  0.00  0.00            
ATOM   1255  C   HSD X  79      46.680  88.770  74.330  0.00  0.00            
ATOM   1256  O   HSD X  79      47.870  88.470  74.600  0.00  0.00            
ATOM   1257  N   LEU X  80      45.890  88.160  73.510  0.00  0.00            
ATOM   1258  HN  LEU X  80      45.000  88.460  73.170  0.00  0.00            
ATOM   1259  CA  LEU X  80      46.450  87.130  72.710  0.00  0.00            
ATOM   1260  HA  LEU X  80      47.200  86.570  73.250  0.00  0.00            
ATOM   1261  CB  LEU X  80      45.440  85.990  72.470  0.00  0.00            
ATOM   1262  HB1 LEU X  80      45.960  85.300  71.780  0.00  0.00            
ATOM   1263  HB2 LEU X  80      44.480  86.330  72.030  0.00  0.00            
ATOM   1264  CG  LEU X  80      45.040  85.190  73.780  0.00  0.00            
ATOM   1265  HG  LEU X  80      44.760  85.990  74.490  0.00  0.00            
ATOM   1266  CD1 LEU X  80      43.870  84.280  73.550  0.00  0.00            
ATOM   1267 HD11 LEU X  80      42.940  84.880  73.480  0.00  0.00            
ATOM   1268 HD12 LEU X  80      43.820  83.690  74.490  0.00  0.00            
ATOM   1269 HD13 LEU X  80      44.090  83.630  72.680  0.00  0.00            
ATOM   1270  CD2 LEU X  80      46.100  84.340  74.400  0.00  0.00            
ATOM   1271 HD21 LEU X  80      45.890  84.270  75.490  0.00  0.00            
ATOM   1272 HD22 LEU X  80      47.060  84.890  74.470  0.00  0.00            
ATOM   1273 HD23 LEU X  80      46.190  83.390  73.830  0.00  0.00            
ATOM   1274  C   LEU X  80      47.050  87.700  71.390  0.00  0.00            
ATOM   1275  O   LEU X  80      48.250  87.410  71.060  0.00  0.00            
ATOM   1276  N   ALA X  81      46.340  88.400  70.550  0.00  0.00            
ATOM   1277  HN  ALA X  81      45.430  88.690  70.850  0.00  0.00            
ATOM   1278  CA  ALA X  81      46.910  89.020  69.390  0.00  0.00            
ATOM   1279  HA  ALA X  81      47.940  88.690  69.280  0.00  0.00            
ATOM   1280  CB  ALA X  81      46.010  88.710  68.220  0.00  0.00            
ATOM   1281  HB1 ALA X  81      44.940  88.750  68.520  0.00  0.00            
ATOM   1282  HB2 ALA X  81      46.200  87.640  67.980  0.00  0.00            
ATOM   1283  HB3 ALA X  81      46.180  89.360  67.340  0.00  0.00            
ATOM   1284  C   ALA X  81      46.870  90.530  69.620  0.00  0.00            
ATOM   1285  O   ALA X  81      45.800  91.050  69.820  0.00  0.00            
ATOM   1286  N   ALA X  82      48.060  91.160  69.730  0.00  0.00            
ATOM   1287  HN  ALA X  82      48.870  90.580  69.630  0.00  0.00            
ATOM   1288  CA  ALA X  82      48.210  92.510  70.060  0.00  0.00            
ATOM   1289  HA  ALA X  82      47.280  93.060  70.070  0.00  0.00            
ATOM   1290  CB  ALA X  82      48.930  92.490  71.380  0.00  0.00            
ATOM   1291  HB1 ALA X  82      48.430  91.740  72.020  0.00  0.00            
ATOM   1292  HB2 ALA X  82      48.830  93.480  71.860  0.00  0.00            
ATOM   1293  HB3 ALA X  82      49.940  92.100  71.130  0.00  0.00            
ATOM   1294  C   ALA X  82      48.980  93.280  69.000  0.00  0.00            
ATOM   1295  O   ALA X  82      50.220  93.080  68.880  0.00  0.00            
ATOM   1296  N   ALA X  83      48.280  94.210  68.290  0.00  0.00            
ATOM   1297  HN  ALA X  83      47.300  94.410  68.320  0.00  0.00            
ATOM   1298  CA  ALA X  83      48.760  94.920  67.150  0.00  0.00            
ATOM   1299  HA  ALA X  83      49.580  94.420  66.650  0.00  0.00            
ATOM   1300  CB  ALA X  83      47.610  95.120  66.120  0.00  0.00            
ATOM   1301  HB1 ALA X  83      47.260  94.140  65.710  0.00  0.00            
ATOM   1302  HB2 ALA X  83      47.850  95.820  65.290  0.00  0.00            
ATOM   1303  HB3 ALA X  83      46.770  95.590  66.680  0.00  0.00            
ATOM   1304  C   ALA X  83      49.280  96.250  67.510  0.00  0.00            
ATOM   1305  O   ALA X  83      49.620  97.010  66.590  0.00  0.00            
ATOM   1306  N   ALA X  84      49.300  96.570  68.800  0.00  0.00            
ATOM   1307  HN  ALA X  84      49.130  95.830  69.450  0.00  0.00            
ATOM   1308  CA  ALA X  84      49.670  97.840  69.340  0.00  0.00            
ATOM   1309  HA  ALA X  84      48.910  98.450  68.870  0.00  0.00            
ATOM   1310  CB  ALA X  84      49.520  97.880  70.940  0.00  0.00            
ATOM   1311  HB1 ALA X  84      50.460  97.680  71.510  0.00  0.00            
ATOM   1312  HB2 ALA X  84      48.710  97.150  71.180  0.00  0.00            
ATOM   1313  HB3 ALA X  84      49.260  98.930  71.170  0.00  0.00            
ATOM   1314  C   ALA X  84      50.960  98.540  68.990  0.00  0.00            
ATOM   1315  O   ALA X  84      50.950  99.680  68.520  0.00  0.00            
ATOM   1316  N   ASN X  85      52.120  97.850  69.060  0.00  0.00            
ATOM   1317  HN  ASN X  85      52.090  96.940  69.450  0.00  0.00            
ATOM   1318  CA  ASN X  85      53.420  98.410  68.690  0.00  0.00            
ATOM   1319  HA  ASN X  85      53.610  99.250  69.350  0.00  0.00            
ATOM   1320  CB  ASN X  85      54.580  97.400  68.920  0.00  0.00            
ATOM   1321  HB1 ASN X  85      55.560  97.820  68.610  0.00  0.00            
ATOM   1322  HB2 ASN X  85      54.420  96.380  68.520  0.00  0.00            
ATOM   1323  CG  ASN X  85      54.790  97.020  70.360  0.00  0.00            
ATOM   1324  OD1 ASN X  85      54.150  97.510  71.310  0.00  0.00            
ATOM   1325  ND2 ASN X  85      55.700  96.090  70.640  0.00  0.00            
ATOM   1326 HD21 ASN X  85      56.140  95.620  69.870  0.00  0.00            
ATOM   1327 HD22 ASN X  85      56.020  95.970  71.580  0.00  0.00            
ATOM   1328  C   ASN X  85      53.500  98.870  67.270  0.00  0.00            
ATOM   1329  O   ASN X  85      54.160  99.850  67.050  0.00  0.00            
ATOM   1330  N   HSD X  86      52.890  98.130  66.320  0.00  0.00            
ATOM   1331  HN  HSD X  86      52.670  97.240  66.720  0.00  0.00            
ATOM   1332  CA  HSD X  86      52.920  98.150  64.910  0.00  0.00            
ATOM   1333  HA  HSD X  86      53.780  98.720  64.600  0.00  0.00            
ATOM   1334  CB  HSD X  86      53.090  96.740  64.350  0.00  0.00            
ATOM   1335  HB1 HSD X  86      53.040  96.750  63.240  0.00  0.00            
ATOM   1336  HB2 HSD X  86      52.360  96.010  64.760  0.00  0.00            
ATOM   1337  ND1 HSD X  86      54.670  94.780  64.530  0.00  0.00            
ATOM   1338  HD1 HSD X  86      54.100  94.060  64.130  0.00  0.00            
ATOM   1339  CG  HSD X  86      54.390  96.070  64.770  0.00  0.00            
ATOM   1340  CE1 HSD X  86      55.960  94.560  64.920  0.00  0.00            
ATOM   1341  HE1 HSD X  86      56.440  93.580  64.820  0.00  0.00            
ATOM   1342  NE2 HSD X  86      56.490  95.650  65.430  0.00  0.00            
ATOM   1343  CD2 HSD X  86      55.530  96.600  65.350  0.00  0.00            
ATOM   1344  HD2 HSD X  86      55.710  97.610  65.710  0.00  0.00            
ATOM   1345  C   HSD X  86      51.650  98.700  64.280  0.00  0.00            
ATOM   1346  O   HSD X  86      51.630  98.900  63.090  0.00  0.00            
ATOM   1347  N   ARG X  87      50.610  99.060  65.070  0.00  0.00            
ATOM   1348  HN  ARG X  87      50.680  98.850  66.040  0.00  0.00            
ATOM   1349  CA  ARG X  87      49.360  99.730  64.720  0.00  0.00            
ATOM   1350  HA  ARG X  87      48.660  98.920  64.560  0.00  0.00            
ATOM   1351  CB  ARG X  87      48.610 100.600  65.800  0.00  0.00            
ATOM   1352  HB1 ARG X  87      48.690  99.870  66.630  0.00  0.00            
ATOM   1353  HB2 ARG X  87      47.620 100.990  65.500  0.00  0.00            
ATOM   1354  CG  ARG X  87      49.580 101.670  66.350  0.00  0.00            
ATOM   1355  HG1 ARG X  87      49.670 102.460  65.580  0.00  0.00            
ATOM   1356  HG2 ARG X  87      50.550 101.150  66.510  0.00  0.00            
ATOM   1357  CD  ARG X  87      49.010 102.220  67.750  0.00  0.00            
ATOM   1358  HD1 ARG X  87      49.020 101.440  68.530  0.00  0.00            
ATOM   1359  HD2 ARG X  87      47.960 102.600  67.710  0.00  0.00            
ATOM   1360  NE  ARG X  87      49.860 103.420  67.990  0.00  0.00            
ATOM   1361  HE  ARG X  87      49.530 104.350  67.860  0.00  0.00            
ATOM   1362  CZ  ARG X  87      51.070 103.450  68.500  0.00  0.00            
ATOM   1363  NH1 ARG X  87      51.830 102.400  68.690  0.00  0.00            
ATOM   1364 HH11 ARG X  87      51.530 101.480  68.450  0.00  0.00            
ATOM   1365 HH12 ARG X  87      52.680 102.620  69.180  0.00  0.00            
ATOM   1366  NH2 ARG X  87      51.640 104.540  68.940  0.00  0.00            
ATOM   1367 HH21 ARG X  87      51.200 105.430  68.850  0.00  0.00            
ATOM   1368 HH22 ARG X  87      52.520 104.460  69.400  0.00  0.00            
ATOM   1369  C   ARG X  87      49.270 100.550  63.410  0.00  0.00            
ATOM   1370  O   ARG X  87      49.740 101.640  63.240  0.00  0.00            
ATOM   1371  N   TRP X  88      48.640 100.080  62.420  0.00  0.00            
ATOM   1372  HN  TRP X  88      48.340  99.130  62.480  0.00  0.00            
ATOM   1373  CA  TRP X  88      48.660 100.740  61.130  0.00  0.00            
ATOM   1374  HA  TRP X  88      49.550 101.350  61.090  0.00  0.00            
ATOM   1375  CB  TRP X  88      48.800  99.680  59.930  0.00  0.00            
ATOM   1376  HB1 TRP X  88      49.780  99.170  60.030  0.00  0.00            
ATOM   1377  HB2 TRP X  88      48.660 100.240  58.980  0.00  0.00            
ATOM   1378  CG  TRP X  88      47.740  98.590  59.980  0.00  0.00            
ATOM   1379  CD1 TRP X  88      46.540  98.530  59.340  0.00  0.00            
ATOM   1380  HD1 TRP X  88      46.210  99.100  58.480  0.00  0.00            
ATOM   1381  NE1 TRP X  88      45.880  97.350  59.750  0.00  0.00            
ATOM   1382  HE1 TRP X  88      44.980  97.080  59.480  0.00  0.00            
ATOM   1383  CE2 TRP X  88      46.530  96.840  60.760  0.00  0.00            
ATOM   1384  CD2 TRP X  88      47.810  97.430  60.820  0.00  0.00            
ATOM   1385  CE3 TRP X  88      48.820  96.920  61.690  0.00  0.00            
ATOM   1386  HE3 TRP X  88      49.770  97.370  61.930  0.00  0.00            
ATOM   1387  CZ3 TRP X  88      48.410  95.840  62.470  0.00  0.00            
ATOM   1388  HZ3 TRP X  88      49.160  95.310  63.040  0.00  0.00            
ATOM   1389  CZ2 TRP X  88      46.170  95.760  61.490  0.00  0.00            
ATOM   1390  HZ2 TRP X  88      45.200  95.280  61.450  0.00  0.00            
ATOM   1391  CH2 TRP X  88      47.150  95.290  62.340  0.00  0.00            
ATOM   1392  HH2 TRP X  88      46.880  94.530  63.050  0.00  0.00            
ATOM   1393  C   TRP X  88      47.390 101.510  60.840  0.00  0.00            
ATOM   1394  O   TRP X  88      47.380 102.360  59.950  0.00  0.00            
ATOM   1395  N   SER X  89      46.440 101.300  61.680  0.00  0.00            
ATOM   1396  HN  SER X  89      46.690 100.790  62.510  0.00  0.00            
ATOM   1397  CA  SER X  89      45.140 101.920  61.560  0.00  0.00            
ATOM   1398  HA  SER X  89      45.260 102.970  61.320  0.00  0.00            
ATOM   1399  CB  SER X  89      44.120 101.200  60.660  0.00  0.00            
ATOM   1400  HB1 SER X  89      43.850 100.230  61.120  0.00  0.00            
ATOM   1401  HB2 SER X  89      44.510 100.980  59.640  0.00  0.00            
ATOM   1402  OG  SER X  89      42.970 102.050  60.500  0.00  0.00            
ATOM   1403  HG1 SER X  89      43.350 102.710  59.910  0.00  0.00            
ATOM   1404  C   SER X  89      44.630 101.740  62.970  0.00  0.00            
ATOM   1405  O   SER X  89      45.100 100.880  63.730  0.00  0.00            
ATOM   1406  N   GLN X  90      43.570 102.540  63.290  0.00  0.00            
ATOM   1407  HN  GLN X  90      43.200 103.110  62.550  0.00  0.00            
ATOM   1408  CA  GLN X  90      42.990 102.550  64.620  0.00  0.00            
ATOM   1409  HA  GLN X  90      43.720 102.260  65.360  0.00  0.00            
ATOM   1410  CB  GLN X  90      42.450 103.980  64.970  0.00  0.00            
ATOM   1411  HB1 GLN X  90      41.920 103.970  65.940  0.00  0.00            
ATOM   1412  HB2 GLN X  90      41.780 104.180  64.110  0.00  0.00            
ATOM   1413  CG  GLN X  90      43.570 105.040  65.080  0.00  0.00            
ATOM   1414  HG1 GLN X  90      43.100 106.000  65.390  0.00  0.00            
ATOM   1415  HG2 GLN X  90      43.970 105.180  64.060  0.00  0.00            
ATOM   1416  CD  GLN X  90      44.760 104.740  66.060  0.00  0.00            
ATOM   1417  OE1 GLN X  90      45.300 103.680  65.980  0.00  0.00            
ATOM   1418  NE2 GLN X  90      45.230 105.690  66.950  0.00  0.00            
ATOM   1419 HE21 GLN X  90      45.980 105.460  67.560  0.00  0.00            
ATOM   1420 HE22 GLN X  90      45.010 106.650  66.800  0.00  0.00            
ATOM   1421  C   GLN X  90      41.860 101.550  64.820  0.00  0.00            
ATOM   1422  O   GLN X  90      41.430 101.270  65.930  0.00  0.00            
ATOM   1423  N   LYS X  91      41.420 100.890  63.720  0.00  0.00            
ATOM   1424  HN  LYS X  91      41.800 101.050  62.810  0.00  0.00            
ATOM   1425  CA  LYS X  91      40.580  99.730  63.770  0.00  0.00            
ATOM   1426  HA  LYS X  91      39.760  99.950  64.440  0.00  0.00            
ATOM   1427  CB  LYS X  91      40.010  99.450  62.350  0.00  0.00            
ATOM   1428  HB1 LYS X  91      39.470 100.380  62.080  0.00  0.00            
ATOM   1429  HB2 LYS X  91      39.250  98.640  62.430  0.00  0.00            
ATOM   1430  CG  LYS X  91      41.030  99.210  61.190  0.00  0.00            
ATOM   1431  HG1 LYS X  91      41.850  98.550  61.560  0.00  0.00            
ATOM   1432  HG2 LYS X  91      41.460 100.210  60.980  0.00  0.00            
ATOM   1433  CD  LYS X  91      40.390  98.570  59.970  0.00  0.00            
ATOM   1434  HD1 LYS X  91      40.100  97.520  60.180  0.00  0.00            
ATOM   1435  HD2 LYS X  91      41.240  98.450  59.270  0.00  0.00            
ATOM   1436  CE  LYS X  91      39.210  99.430  59.420  0.00  0.00            
ATOM   1437  HE1 LYS X  91      39.620 100.360  58.970  0.00  0.00            
ATOM   1438  HE2 LYS X  91      38.400  99.630  60.160  0.00  0.00            
ATOM   1439  NZ  LYS X  91      38.540  98.780  58.210  0.00  0.00            
ATOM   1440  HZ1 LYS X  91      38.190  97.820  58.420  0.00  0.00            
ATOM   1441  HZ2 LYS X  91      39.310  98.790  57.520  0.00  0.00            
ATOM   1442  HZ3 LYS X  91      37.790  99.390  57.840  0.00  0.00            
ATOM   1443  C   LYS X  91      41.220  98.510  64.490  0.00  0.00            
ATOM   1444  O   LYS X  91      40.590  97.750  65.270  0.00  0.00            
ATOM   1445  N   ALA X  92      42.570  98.340  64.210  0.00  0.00            
ATOM   1446  HN  ALA X  92      43.040  99.160  63.870  0.00  0.00            
ATOM   1447  CA  ALA X  92      43.380  97.360  64.820  0.00  0.00            
ATOM   1448  HA  ALA X  92      43.010  96.370  64.590  0.00  0.00            
ATOM   1449  CB  ALA X  92      44.730  97.570  64.230  0.00  0.00            
ATOM   1450  HB1 ALA X  92      44.780  97.780  63.140  0.00  0.00            
ATOM   1451  HB2 ALA X  92      45.440  96.770  64.530  0.00  0.00            
ATOM   1452  HB3 ALA X  92      45.290  98.430  64.630  0.00  0.00            
ATOM   1453  C   ALA X  92      43.490  97.430  66.370  0.00  0.00            
ATOM   1454  O   ALA X  92      43.320  96.490  67.130  0.00  0.00            
ATOM   1455  N   MET X  93      43.580  98.690  66.870  0.00  0.00            
ATOM   1456  HN  MET X  93      43.770  99.500  66.320  0.00  0.00            
ATOM   1457  CA  MET X  93      43.470  99.100  68.270  0.00  0.00            
ATOM   1458  HA  MET X  93      44.230  98.550  68.810  0.00  0.00            
ATOM   1459  CB  MET X  93      43.820 100.550  68.610  0.00  0.00            
ATOM   1460  HB1 MET X  93      43.770 100.830  69.680  0.00  0.00            
ATOM   1461  HB2 MET X  93      43.110 101.240  68.100  0.00  0.00            
ATOM   1462  CG  MET X  93      45.260 101.020  68.280  0.00  0.00            
ATOM   1463  HG1 MET X  93      45.470 102.070  68.570  0.00  0.00            
ATOM   1464  HG2 MET X  93      45.300 101.030  67.170  0.00  0.00            
ATOM   1465  SD  MET X  93      46.600  99.980  68.650  0.00  0.00            
ATOM   1466  CE  MET X  93      46.180  99.870  70.390  0.00  0.00            
ATOM   1467  HE1 MET X  93      46.700  99.040  70.900  0.00  0.00            
ATOM   1468  HE2 MET X  93      45.110  99.610  70.480  0.00  0.00            
ATOM   1469  HE3 MET X  93      46.350 100.760  71.040  0.00  0.00            
ATOM   1470  C   MET X  93      42.140  98.530  68.940  0.00  0.00            
ATOM   1471  O   MET X  93      42.130  97.980  70.030  0.00  0.00            
ATOM   1472  N   ASP X  94      41.010  98.630  68.210  0.00  0.00            
ATOM   1473  HN  ASP X  94      40.860  99.020  67.300  0.00  0.00            
ATOM   1474  CA  ASP X  94      39.690  98.060  68.660  0.00  0.00            
ATOM   1475  HA  ASP X  94      39.610  98.330  69.700  0.00  0.00            
ATOM   1476  CB  ASP X  94      38.470  98.660  67.840  0.00  0.00            
ATOM   1477  HB1 ASP X  94      37.610  98.020  68.150  0.00  0.00            
ATOM   1478  HB2 ASP X  94      38.610  98.620  66.740  0.00  0.00            
ATOM   1479  CG  ASP X  94      38.120 100.090  68.240  0.00  0.00            
ATOM   1480  OD1 ASP X  94      38.790 100.610  69.150  0.00  0.00            
ATOM   1481  OD2 ASP X  94      37.150 100.670  67.640  0.00  0.00            
ATOM   1482  C   ASP X  94      39.640  96.470  68.650  0.00  0.00            
ATOM   1483  O   ASP X  94      39.080  95.840  69.550  0.00  0.00            
ATOM   1484  N   ASP X  95      40.290  95.810  67.640  0.00  0.00            
ATOM   1485  HN  ASP X  95      40.640  96.320  66.860  0.00  0.00            
ATOM   1486  CA  ASP X  95      40.520  94.400  67.640  0.00  0.00            
ATOM   1487  HA  ASP X  95      39.530  94.010  67.810  0.00  0.00            
ATOM   1488  CB  ASP X  95      41.070  93.930  66.260  0.00  0.00            
ATOM   1489  HB1 ASP X  95      41.510  92.910  66.350  0.00  0.00            
ATOM   1490  HB2 ASP X  95      41.870  94.590  65.870  0.00  0.00            
ATOM   1491  CG  ASP X  95      39.980  93.870  65.190  0.00  0.00            
ATOM   1492  OD1 ASP X  95      40.340  93.680  63.940  0.00  0.00            
ATOM   1493  OD2 ASP X  95      38.810  94.090  65.540  0.00  0.00            
ATOM   1494  C   ASP X  95      41.420  93.980  68.770  0.00  0.00            
ATOM   1495  O   ASP X  95      41.280  92.940  69.380  0.00  0.00            
ATOM   1496  N   THR X  96      42.500  94.720  69.010  0.00  0.00            
ATOM   1497  HN  THR X  96      42.680  95.490  68.400  0.00  0.00            
ATOM   1498  CA  THR X  96      43.500  94.430  70.040  0.00  0.00            
ATOM   1499  HA  THR X  96      43.940  93.500  69.720  0.00  0.00            
ATOM   1500  CB  THR X  96      44.710  95.430  69.930  0.00  0.00            
ATOM   1501  HB  THR X  96      44.330  96.440  69.640  0.00  0.00            
ATOM   1502  OG1 THR X  96      45.560  95.030  68.890  0.00  0.00            
ATOM   1503  HG1 THR X  96      44.980  94.660  68.210  0.00  0.00            
ATOM   1504  CG2 THR X  96      45.490  95.530  71.220  0.00  0.00            
ATOM   1505 HG21 THR X  96      46.310  96.270  71.110  0.00  0.00            
ATOM   1506 HG22 THR X  96      45.870  94.530  71.530  0.00  0.00            
ATOM   1507 HG23 THR X  96      44.860  95.860  72.080  0.00  0.00            
ATOM   1508  C   THR X  96      42.900  94.380  71.470  0.00  0.00            
ATOM   1509  O   THR X  96      43.130  93.470  72.240  0.00  0.00            
ATOM   1510  N   PHE X  97      41.960  95.380  71.750  0.00  0.00            
ATOM   1511  HN  PHE X  97      41.630  95.980  71.020  0.00  0.00            
ATOM   1512  CA  PHE X  97      41.150  95.350  73.000  0.00  0.00            
ATOM   1513  HA  PHE X  97      41.790  94.830  73.700  0.00  0.00            
ATOM   1514  CB  PHE X  97      40.980  96.730  73.630  0.00  0.00            
ATOM   1515  HB1 PHE X  97      40.290  96.750  74.500  0.00  0.00            
ATOM   1516  HB2 PHE X  97      40.600  97.470  72.880  0.00  0.00            
ATOM   1517  CG  PHE X  97      42.230  97.190  74.190  0.00  0.00            
ATOM   1518  CD1 PHE X  97      43.080  98.060  73.500  0.00  0.00            
ATOM   1519  HD1 PHE X  97      42.720  98.440  72.550  0.00  0.00            
ATOM   1520  CE1 PHE X  97      44.140  98.700  74.200  0.00  0.00            
ATOM   1521  HE1 PHE X  97      44.710  99.430  73.640  0.00  0.00            
ATOM   1522  CZ  PHE X  97      44.430  98.350  75.520  0.00  0.00            
ATOM   1523  HZ  PHE X  97      45.350  98.720  75.940  0.00  0.00            
ATOM   1524  CD2 PHE X  97      42.450  97.040  75.590  0.00  0.00            
ATOM   1525  HD2 PHE X  97      41.640  96.540  76.090  0.00  0.00            
ATOM   1526  CE2 PHE X  97      43.570  97.490  76.190  0.00  0.00            
ATOM   1527  HE2 PHE X  97      43.800  97.160  77.190  0.00  0.00            
ATOM   1528  C   PHE X  97      39.820  94.580  73.020  0.00  0.00            
ATOM   1529  O   PHE X  97      38.990  94.670  73.940  0.00  0.00            
ATOM   1530  N   TYR X  98      39.540  93.850  71.970  0.00  0.00            
ATOM   1531  HN  TYR X  98      40.140  93.910  71.180  0.00  0.00            
ATOM   1532  CA  TYR X  98      38.320  93.060  71.820  0.00  0.00            
ATOM   1533  HA  TYR X  98      37.470  93.700  72.020  0.00  0.00            
ATOM   1534  CB  TYR X  98      38.150  92.480  70.390  0.00  0.00            
ATOM   1535  HB1 TYR X  98      39.140  92.000  70.280  0.00  0.00            
ATOM   1536  HB2 TYR X  98      38.000  93.400  69.780  0.00  0.00            
ATOM   1537  CG  TYR X  98      37.060  91.550  70.040  0.00  0.00            
ATOM   1538  CD1 TYR X  98      35.790  92.170  69.830  0.00  0.00            
ATOM   1539  HD1 TYR X  98      35.580  93.220  70.000  0.00  0.00            
ATOM   1540  CE1 TYR X  98      34.680  91.310  69.740  0.00  0.00            
ATOM   1541  HE1 TYR X  98      33.680  91.720  69.700  0.00  0.00            
ATOM   1542  CZ  TYR X  98      34.800  89.940  69.560  0.00  0.00            
ATOM   1543  OH  TYR X  98      33.560  89.250  69.540  0.00  0.00            
ATOM   1544  HH  TYR X  98      32.850  89.880  69.430  0.00  0.00            
ATOM   1545  CD2 TYR X  98      37.210  90.190  69.860  0.00  0.00            
ATOM   1546  HD2 TYR X  98      38.180  89.760  70.060  0.00  0.00            
ATOM   1547  CE2 TYR X  98      36.110  89.380  69.520  0.00  0.00            
ATOM   1548  HE2 TYR X  98      36.210  88.320  69.350  0.00  0.00            
ATOM   1549  C   TYR X  98      38.220  91.890  72.830  0.00  0.00            
ATOM   1550  O   TYR X  98      39.200  91.220  73.240  0.00  0.00            
ATOM   1551  N   LEU X  99      36.950  91.700  73.340  0.00  0.00            
ATOM   1552  HN  LEU X  99      36.290  92.290  72.860  0.00  0.00            
ATOM   1553  CA  LEU X  99      36.590  90.930  74.480  0.00  0.00            
ATOM   1554  HA  LEU X  99      37.140  91.390  75.290  0.00  0.00            
ATOM   1555  CB  LEU X  99      35.080  91.040  74.720  0.00  0.00            
ATOM   1556  HB1 LEU X  99      34.500  90.600  73.880  0.00  0.00            
ATOM   1557  HB2 LEU X  99      34.780  92.110  74.810  0.00  0.00            
ATOM   1558  CG  LEU X  99      34.490  90.450  76.080  0.00  0.00            
ATOM   1559  HG  LEU X  99      34.430  89.340  76.010  0.00  0.00            
ATOM   1560  CD1 LEU X  99      35.300  90.940  77.320  0.00  0.00            
ATOM   1561 HD11 LEU X  99      35.600  91.990  77.120  0.00  0.00            
ATOM   1562 HD12 LEU X  99      36.270  90.410  77.340  0.00  0.00            
ATOM   1563 HD13 LEU X  99      34.670  90.840  78.240  0.00  0.00            
ATOM   1564  CD2 LEU X  99      33.050  90.950  76.290  0.00  0.00            
ATOM   1565 HD21 LEU X  99      32.620  90.480  77.200  0.00  0.00            
ATOM   1566 HD22 LEU X  99      32.470  90.570  75.420  0.00  0.00            
ATOM   1567 HD23 LEU X  99      32.990  92.030  76.530  0.00  0.00            
ATOM   1568  C   LEU X  99      37.020  89.440  74.440  0.00  0.00            
ATOM   1569  O   LEU X  99      37.380  88.810  75.440  0.00  0.00            
ATOM   1570  N   SER X 100      37.000  88.770  73.260  0.00  0.00            
ATOM   1571  HN  SER X 100      36.690  89.230  72.440  0.00  0.00            
ATOM   1572  CA  SER X 100      37.450  87.370  73.100  0.00  0.00            
ATOM   1573  HA  SER X 100      37.110  86.780  73.940  0.00  0.00            
ATOM   1574  CB  SER X 100      36.890  86.660  71.800  0.00  0.00            
ATOM   1575  HB1 SER X 100      37.300  85.630  71.720  0.00  0.00            
ATOM   1576  HB2 SER X 100      37.330  87.130  70.900  0.00  0.00            
ATOM   1577  OG  SER X 100      35.460  86.680  71.790  0.00  0.00            
ATOM   1578  HG1 SER X 100      35.200  85.920  72.310  0.00  0.00            
ATOM   1579  C   SER X 100      38.980  87.320  73.160  0.00  0.00            
ATOM   1580  O   SER X 100      39.570  86.260  73.370  0.00  0.00            
ATOM   1581  N   ASN X 101      39.650  88.410  72.880  0.00  0.00            
ATOM   1582  HN  ASN X 101      39.170  89.270  72.740  0.00  0.00            
ATOM   1583  CA  ASN X 101      41.080  88.500  72.700  0.00  0.00            
ATOM   1584  HA  ASN X 101      41.460  87.490  72.610  0.00  0.00            
ATOM   1585  CB  ASN X 101      41.360  89.410  71.500  0.00  0.00            
ATOM   1586  HB1 ASN X 101      41.030  90.410  71.860  0.00  0.00            
ATOM   1587  HB2 ASN X 101      40.730  89.080  70.640  0.00  0.00            
ATOM   1588  CG  ASN X 101      42.850  89.630  71.080  0.00  0.00            
ATOM   1589  OD1 ASN X 101      43.710  88.780  71.440  0.00  0.00            
ATOM   1590  ND2 ASN X 101      43.170  90.750  70.420  0.00  0.00            
ATOM   1591 HD21 ASN X 101      44.130  91.010  70.340  0.00  0.00            
ATOM   1592 HD22 ASN X 101      42.450  91.400  70.190  0.00  0.00            
ATOM   1593  C   ASN X 101      41.730  88.950  74.010  0.00  0.00            
ATOM   1594  O   ASN X 101      42.880  88.630  74.190  0.00  0.00            
ATOM   1595  N   VAL X 102      41.080  89.680  74.910  0.00  0.00            
ATOM   1596  HN  VAL X 102      40.090  89.770  74.840  0.00  0.00            
ATOM   1597  CA  VAL X 102      41.590  90.070  76.230  0.00  0.00            
ATOM   1598  HA  VAL X 102      42.650  90.250  76.130  0.00  0.00            
ATOM   1599  CB  VAL X 102      41.000  91.220  76.880  0.00  0.00            
ATOM   1600  HB  VAL X 102      41.400  91.330  77.910  0.00  0.00            
ATOM   1601  CG1 VAL X 102      41.480  92.440  76.000  0.00  0.00            
ATOM   1602 HG11 VAL X 102      41.520  93.380  76.590  0.00  0.00            
ATOM   1603 HG12 VAL X 102      40.760  92.540  75.160  0.00  0.00            
ATOM   1604 HG13 VAL X 102      42.490  92.330  75.550  0.00  0.00            
ATOM   1605  CG2 VAL X 102      39.460  91.230  76.870  0.00  0.00            
ATOM   1606 HG21 VAL X 102      39.210  92.240  77.250  0.00  0.00            
ATOM   1607 HG22 VAL X 102      39.020  90.410  77.470  0.00  0.00            
ATOM   1608 HG23 VAL X 102      39.200  91.290  75.800  0.00  0.00            
ATOM   1609  C   VAL X 102      41.580  88.850  77.140  0.00  0.00            
ATOM   1610  O   VAL X 102      40.550  88.250  77.490  0.00  0.00            
ATOM   1611  N   ALA X 103      42.740  88.450  77.670  0.00  0.00            
ATOM   1612  HN  ALA X 103      43.580  88.960  77.510  0.00  0.00            
ATOM   1613  CA  ALA X 103      42.840  87.090  78.290  0.00  0.00            
ATOM   1614  HA  ALA X 103      41.880  86.590  78.300  0.00  0.00            
ATOM   1615  CB  ALA X 103      43.830  86.360  77.350  0.00  0.00            
ATOM   1616  HB1 ALA X 103      44.740  86.960  77.120  0.00  0.00            
ATOM   1617  HB2 ALA X 103      43.310  86.270  76.370  0.00  0.00            
ATOM   1618  HB3 ALA X 103      44.170  85.370  77.730  0.00  0.00            
ATOM   1619  C   ALA X 103      43.460  87.300  79.680  0.00  0.00            
ATOM   1620  O   ALA X 103      44.450  87.940  79.870  0.00  0.00            
ATOM   1621  N   PRO X 104      42.880  86.730  80.770  0.00  0.00            
ATOM   1622  CD  PRO X 104      41.500  86.180  80.850  0.00  0.00            
ATOM   1623  HD1 PRO X 104      41.620  85.160  80.430  0.00  0.00            
ATOM   1624  HD2 PRO X 104      40.800  86.830  80.290  0.00  0.00            
ATOM   1625  CA  PRO X 104      43.470  86.690  82.090  0.00  0.00            
ATOM   1626  HA  PRO X 104      43.280  87.690  82.470  0.00  0.00            
ATOM   1627  CB  PRO X 104      42.610  85.680  82.800  0.00  0.00            
ATOM   1628  HB1 PRO X 104      42.790  85.800  83.890  0.00  0.00            
ATOM   1629  HB2 PRO X 104      42.900  84.660  82.460  0.00  0.00            
ATOM   1630  CG  PRO X 104      41.280  86.120  82.310  0.00  0.00            
ATOM   1631  HG1 PRO X 104      40.460  85.410  82.560  0.00  0.00            
ATOM   1632  HG2 PRO X 104      40.950  87.160  82.550  0.00  0.00            
ATOM   1633  C   PRO X 104      44.930  86.530  82.320  0.00  0.00            
ATOM   1634  O   PRO X 104      45.540  85.770  81.630  0.00  0.00            
ATOM   1635  N   GLN X 105      45.580  87.280  83.270  0.00  0.00            
ATOM   1636  HN  GLN X 105      45.050  87.890  83.850  0.00  0.00            
ATOM   1637  CA  GLN X 105      47.010  87.170  83.330  0.00  0.00            
ATOM   1638  HA  GLN X 105      47.290  86.150  83.090  0.00  0.00            
ATOM   1639  CB  GLN X 105      47.530  88.340  82.510  0.00  0.00            
ATOM   1640  HB1 GLN X 105      47.050  88.380  81.510  0.00  0.00            
ATOM   1641  HB2 GLN X 105      48.610  88.150  82.320  0.00  0.00            
ATOM   1642  CG  GLN X 105      47.380  89.760  83.130  0.00  0.00            
ATOM   1643  HG1 GLN X 105      47.650  89.770  84.210  0.00  0.00            
ATOM   1644  HG2 GLN X 105      46.300  90.010  83.050  0.00  0.00            
ATOM   1645  CD  GLN X 105      48.230  90.880  82.520  0.00  0.00            
ATOM   1646  OE1 GLN X 105      48.380  91.970  83.080  0.00  0.00            
ATOM   1647  NE2 GLN X 105      48.970  90.580  81.420  0.00  0.00            
ATOM   1648 HE21 GLN X 105      49.500  91.320  81.010  0.00  0.00            
ATOM   1649 HE22 GLN X 105      48.930  89.620  81.140  0.00  0.00            
ATOM   1650  C   GLN X 105      47.570  87.260  84.750  0.00  0.00            
ATOM   1651  O   GLN X 105      46.990  87.710  85.700  0.00  0.00            
ATOM   1652  N   VAL X 106      48.870  86.880  84.920  0.00  0.00            
ATOM   1653  HN  VAL X 106      49.400  86.590  84.130  0.00  0.00            
ATOM   1654  CA  VAL X 106      49.600  87.030  86.120  0.00  0.00            
ATOM   1655  HA  VAL X 106      48.990  87.200  86.990  0.00  0.00            
ATOM   1656  CB  VAL X 106      50.430  85.880  86.630  0.00  0.00            
ATOM   1657  HB  VAL X 106      51.290  85.590  85.990  0.00  0.00            
ATOM   1658  CG1 VAL X 106      51.090  86.070  88.030  0.00  0.00            
ATOM   1659 HG11 VAL X 106      51.900  86.810  87.890  0.00  0.00            
ATOM   1660 HG12 VAL X 106      51.450  85.170  88.570  0.00  0.00            
ATOM   1661 HG13 VAL X 106      50.300  86.490  88.690  0.00  0.00            
ATOM   1662  CG2 VAL X 106      49.430  84.670  86.660  0.00  0.00            
ATOM   1663 HG21 VAL X 106      49.890  83.740  87.060  0.00  0.00            
ATOM   1664 HG22 VAL X 106      48.910  84.590  85.680  0.00  0.00            
ATOM   1665 HG23 VAL X 106      48.620  84.770  87.420  0.00  0.00            
ATOM   1666  C   VAL X 106      50.420  88.260  85.950  0.00  0.00            
ATOM   1667  O   VAL X 106      51.400  88.190  85.130  0.00  0.00            
ATOM   1668  N   PRO X 107      50.200  89.350  86.620  0.00  0.00            
ATOM   1669  CD  PRO X 107      49.080  89.580  87.490  0.00  0.00            
ATOM   1670  HD1 PRO X 107      49.340  89.010  88.410  0.00  0.00            
ATOM   1671  HD2 PRO X 107      48.140  89.110  87.140  0.00  0.00            
ATOM   1672  CA  PRO X 107      50.980  90.590  86.400  0.00  0.00            
ATOM   1673  HA  PRO X 107      50.870  90.820  85.350  0.00  0.00            
ATOM   1674  CB  PRO X 107      50.440  91.540  87.480  0.00  0.00            
ATOM   1675  HB1 PRO X 107      50.580  92.600  87.200  0.00  0.00            
ATOM   1676  HB2 PRO X 107      50.970  91.390  88.440  0.00  0.00            
ATOM   1677  CG  PRO X 107      49.080  91.080  87.670  0.00  0.00            
ATOM   1678  HG1 PRO X 107      48.770  91.420  88.680  0.00  0.00            
ATOM   1679  HG2 PRO X 107      48.350  91.450  86.920  0.00  0.00            
ATOM   1680  C   PRO X 107      52.490  90.400  86.540  0.00  0.00            
ATOM   1681  O   PRO X 107      53.060  89.700  87.430  0.00  0.00            
ATOM   1682  N   HSD X 108      53.250  91.050  85.620  0.00  0.00            
ATOM   1683  HN  HSD X 108      52.800  91.680  84.990  0.00  0.00            
ATOM   1684  CA  HSD X 108      54.670  91.190  85.570  0.00  0.00            
ATOM   1685  HA  HSD X 108      54.850  92.050  84.940  0.00  0.00            
ATOM   1686  CB  HSD X 108      55.440  91.570  86.850  0.00  0.00            
ATOM   1687  HB1 HSD X 108      56.500  91.830  86.660  0.00  0.00            
ATOM   1688  HB2 HSD X 108      55.680  90.750  87.560  0.00  0.00            
ATOM   1689  ND1 HSD X 108      55.290  94.110  87.020  0.00  0.00            
ATOM   1690  HD1 HSD X 108      55.680  94.300  86.120  0.00  0.00            
ATOM   1691  CG  HSD X 108      54.930  92.850  87.520  0.00  0.00            
ATOM   1692  CE1 HSD X 108      54.760  95.050  87.880  0.00  0.00            
ATOM   1693  HE1 HSD X 108      55.030  96.100  87.830  0.00  0.00            
ATOM   1694  NE2 HSD X 108      54.010  94.450  88.780  0.00  0.00            
ATOM   1695  CD2 HSD X 108      54.110  93.090  88.570  0.00  0.00            
ATOM   1696  HD2 HSD X 108      53.440  92.490  89.180  0.00  0.00            
ATOM   1697  C   HSD X 108      55.400  89.950  85.020  0.00  0.00            
ATOM   1698  O   HSD X 108      56.510  89.660  85.470  0.00  0.00            
ATOM   1699  N   LEU X 109      54.750  89.190  84.070  0.00  0.00            
ATOM   1700  HN  LEU X 109      53.830  89.440  83.750  0.00  0.00            
ATOM   1701  CA  LEU X 109      55.290  87.920  83.560  0.00  0.00            
ATOM   1702  HA  LEU X 109      56.140  87.620  84.160  0.00  0.00            
ATOM   1703  CB  LEU X 109      54.170  86.890  83.680  0.00  0.00            
ATOM   1704  HB1 LEU X 109      53.460  86.960  82.820  0.00  0.00            
ATOM   1705  HB2 LEU X 109      53.640  87.150  84.620  0.00  0.00            
ATOM   1706  CG  LEU X 109      54.610  85.420  83.780  0.00  0.00            
ATOM   1707  HG  LEU X 109      55.390  85.230  83.010  0.00  0.00            
ATOM   1708  CD1 LEU X 109      55.340  85.220  85.130  0.00  0.00            
ATOM   1709 HD11 LEU X 109      55.440  84.120  85.260  0.00  0.00            
ATOM   1710 HD12 LEU X 109      54.620  85.620  85.880  0.00  0.00            
ATOM   1711 HD13 LEU X 109      56.310  85.750  85.200  0.00  0.00            
ATOM   1712  CD2 LEU X 109      53.410  84.540  83.500  0.00  0.00            
ATOM   1713 HD21 LEU X 109      52.610  84.850  84.210  0.00  0.00            
ATOM   1714 HD22 LEU X 109      53.750  83.500  83.670  0.00  0.00            
ATOM   1715 HD23 LEU X 109      53.230  84.540  82.410  0.00  0.00            
ATOM   1716  C   LEU X 109      55.750  88.120  82.150  0.00  0.00            
ATOM   1717  O   LEU X 109      55.100  88.860  81.440  0.00  0.00            
ATOM   1718  N   ASN X 110      56.910  87.640  81.760  0.00  0.00            
ATOM   1719  HN  ASN X 110      57.510  87.100  82.360  0.00  0.00            
ATOM   1720  CA  ASN X 110      57.390  87.690  80.400  0.00  0.00            
ATOM   1721  HA  ASN X 110      58.280  87.080  80.450  0.00  0.00            
ATOM   1722  CB  ASN X 110      56.500  86.940  79.350  0.00  0.00            
ATOM   1723  HB1 ASN X 110      56.980  86.680  78.380  0.00  0.00            
ATOM   1724  HB2 ASN X 110      55.700  87.690  79.190  0.00  0.00            
ATOM   1725  CG  ASN X 110      55.730  85.770  79.840  0.00  0.00            
ATOM   1726  OD1 ASN X 110      54.560  85.780  80.180  0.00  0.00            
ATOM   1727  ND2 ASN X 110      56.490  84.610  79.880  0.00  0.00            
ATOM   1728 HD21 ASN X 110      56.010  83.830  80.280  0.00  0.00            
ATOM   1729 HD22 ASN X 110      57.470  84.780  80.020  0.00  0.00            
ATOM   1730  C   ASN X 110      57.780  89.120  79.930  0.00  0.00            
ATOM   1731  O   ASN X 110      57.800  89.450  78.740  0.00  0.00            
ATOM   1732  N   GLN X 111      58.040  90.120  80.850  0.00  0.00            
ATOM   1733  HN  GLN X 111      57.910  89.960  81.820  0.00  0.00            
ATOM   1734  CA  GLN X 111      58.650  91.380  80.510  0.00  0.00            
ATOM   1735  HA  GLN X 111      57.870  92.020  80.120  0.00  0.00            
ATOM   1736  CB  GLN X 111      59.250  92.100  81.710  0.00  0.00            
ATOM   1737  HB1 GLN X 111      59.640  93.110  81.440  0.00  0.00            
ATOM   1738  HB2 GLN X 111      60.100  91.490  82.080  0.00  0.00            
ATOM   1739  CG  GLN X 111      58.270  92.310  82.870  0.00  0.00            
ATOM   1740  HG1 GLN X 111      58.820  92.880  83.640  0.00  0.00            
ATOM   1741  HG2 GLN X 111      57.980  91.320  83.300  0.00  0.00            
ATOM   1742  CD  GLN X 111      56.950  92.890  82.450  0.00  0.00            
ATOM   1743  OE1 GLN X 111      55.930  92.240  82.360  0.00  0.00            
ATOM   1744  NE2 GLN X 111      56.980  94.220  82.080  0.00  0.00            
ATOM   1745 HE21 GLN X 111      57.820  94.700  82.350  0.00  0.00            
ATOM   1746 HE22 GLN X 111      56.150  94.660  81.740  0.00  0.00            
ATOM   1747  C   GLN X 111      59.690  91.480  79.410  0.00  0.00            
ATOM   1748  O   GLN X 111      60.710  90.780  79.470  0.00  0.00            
ATOM   1749  N   ASN X 112      59.310  92.250  78.320  0.00  0.00            
ATOM   1750  HN  ASN X 112      58.440  92.740  78.370  0.00  0.00            
ATOM   1751  CA  ASN X 112      59.960  92.420  77.040  0.00  0.00            
ATOM   1752  HA  ASN X 112      59.410  93.240  76.600  0.00  0.00            
ATOM   1753  CB  ASN X 112      61.390  93.150  77.140  0.00  0.00            
ATOM   1754  HB1 ASN X 112      62.060  92.540  77.780  0.00  0.00            
ATOM   1755  HB2 ASN X 112      61.280  94.150  77.600  0.00  0.00            
ATOM   1756  CG  ASN X 112      62.040  93.580  75.840  0.00  0.00            
ATOM   1757  OD1 ASN X 112      61.730  94.660  75.370  0.00  0.00            
ATOM   1758  ND2 ASN X 112      63.100  92.900  75.330  0.00  0.00            
ATOM   1759 HD21 ASN X 112      63.430  93.220  74.440  0.00  0.00            
ATOM   1760 HD22 ASN X 112      63.630  92.170  75.760  0.00  0.00            
ATOM   1761  C   ASN X 112      59.830  91.240  76.020  0.00  0.00            
ATOM   1762  O   ASN X 112      60.270  91.350  74.870  0.00  0.00            
ATOM   1763  N   ALA X 113      59.300  90.120  76.440  0.00  0.00            
ATOM   1764  HN  ALA X 113      58.930  90.060  77.360  0.00  0.00            
ATOM   1765  CA  ALA X 113      59.260  88.950  75.590  0.00  0.00            
ATOM   1766  HA  ALA X 113      60.260  88.750  75.220  0.00  0.00            
ATOM   1767  CB  ALA X 113      58.830  87.610  76.370  0.00  0.00            
ATOM   1768  HB1 ALA X 113      59.390  87.400  77.310  0.00  0.00            
ATOM   1769  HB2 ALA X 113      58.820  86.730  75.680  0.00  0.00            
ATOM   1770  HB3 ALA X 113      57.750  87.790  76.550  0.00  0.00            
ATOM   1771  C   ALA X 113      58.390  89.070  74.360  0.00  0.00            
ATOM   1772  O   ALA X 113      58.850  88.860  73.270  0.00  0.00            
ATOM   1773  N   TRP X 114      57.150  89.560  74.530  0.00  0.00            
ATOM   1774  HN  TRP X 114      56.770  89.720  75.440  0.00  0.00            
ATOM   1775  CA  TRP X 114      56.380  89.780  73.370  0.00  0.00            
ATOM   1776  HA  TRP X 114      56.290  88.870  72.790  0.00  0.00            
ATOM   1777  CB  TRP X 114      54.870  90.090  73.790  0.00  0.00            
ATOM   1778  HB1 TRP X 114      54.170  89.960  72.940  0.00  0.00            
ATOM   1779  HB2 TRP X 114      54.750  91.130  74.170  0.00  0.00            
ATOM   1780  CG  TRP X 114      54.350  89.240  74.900  0.00  0.00            
ATOM   1781  CD1 TRP X 114      53.590  89.810  75.940  0.00  0.00            
ATOM   1782  HD1 TRP X 114      53.410  90.870  76.000  0.00  0.00            
ATOM   1783  NE1 TRP X 114      53.340  88.770  76.890  0.00  0.00            
ATOM   1784  HE1 TRP X 114      52.800  88.940  77.690  0.00  0.00            
ATOM   1785  CE2 TRP X 114      53.820  87.590  76.380  0.00  0.00            
ATOM   1786  CD2 TRP X 114      54.360  87.780  75.050  0.00  0.00            
ATOM   1787  CE3 TRP X 114      54.790  86.720  74.250  0.00  0.00            
ATOM   1788  HE3 TRP X 114      55.210  86.850  73.270  0.00  0.00            
ATOM   1789  CZ3 TRP X 114      54.570  85.380  74.740  0.00  0.00            
ATOM   1790  HZ3 TRP X 114      54.620  84.510  74.090  0.00  0.00            
ATOM   1791  CZ2 TRP X 114      53.740  86.310  76.880  0.00  0.00            
ATOM   1792  HZ2 TRP X 114      53.240  86.220  77.840  0.00  0.00            
ATOM   1793  CH2 TRP X 114      54.010  85.260  76.000  0.00  0.00            
ATOM   1794  HH2 TRP X 114      53.860  84.250  76.370  0.00  0.00            
ATOM   1795  C   TRP X 114      56.910  90.890  72.440  0.00  0.00            
ATOM   1796  O   TRP X 114      56.900  90.810  71.260  0.00  0.00            
ATOM   1797  N   ASN X 115      57.400  92.030  73.100  0.00  0.00            
ATOM   1798  HN  ASN X 115      57.240  92.150  74.080  0.00  0.00            
ATOM   1799  CA  ASN X 115      58.070  93.130  72.370  0.00  0.00            
ATOM   1800  HA  ASN X 115      57.350  93.520  71.660  0.00  0.00            
ATOM   1801  CB  ASN X 115      58.570  94.300  73.280  0.00  0.00            
ATOM   1802  HB1 ASN X 115      59.270  93.890  74.030  0.00  0.00            
ATOM   1803  HB2 ASN X 115      57.680  94.710  73.810  0.00  0.00            
ATOM   1804  CG  ASN X 115      59.290  95.410  72.550  0.00  0.00            
ATOM   1805  OD1 ASN X 115      58.790  95.920  71.550  0.00  0.00            
ATOM   1806  ND2 ASN X 115      60.420  95.810  73.110  0.00  0.00            
ATOM   1807 HD21 ASN X 115      60.710  95.380  73.970  0.00  0.00            
ATOM   1808 HD22 ASN X 115      60.860  96.600  72.670  0.00  0.00            
ATOM   1809  C   ASN X 115      59.220  92.620  71.440  0.00  0.00            
ATOM   1810  O   ASN X 115      59.440  93.140  70.320  0.00  0.00            
ATOM   1811  N   ASN X 116      60.050  91.720  71.980  0.00  0.00            
ATOM   1812  HN  ASN X 116      59.880  91.390  72.910  0.00  0.00            
ATOM   1813  CA  ASN X 116      61.140  91.030  71.240  0.00  0.00            
ATOM   1814  HA  ASN X 116      61.660  91.810  70.710  0.00  0.00            
ATOM   1815  CB  ASN X 116      62.330  90.500  72.170  0.00  0.00            
ATOM   1816  HB1 ASN X 116      61.910  89.750  72.880  0.00  0.00            
ATOM   1817  HB2 ASN X 116      62.730  91.420  72.630  0.00  0.00            
ATOM   1818  CG  ASN X 116      63.460  89.760  71.440  0.00  0.00            
ATOM   1819  OD1 ASN X 116      63.460  89.630  70.230  0.00  0.00            
ATOM   1820  ND2 ASN X 116      64.450  89.310  72.210  0.00  0.00            
ATOM   1821 HD21 ASN X 116      65.100  88.750  71.700  0.00  0.00            
ATOM   1822 HD22 ASN X 116      64.780  89.760  73.040  0.00  0.00            
ATOM   1823  C   ASN X 116      60.580  90.130  70.120  0.00  0.00            
ATOM   1824  O   ASN X 116      60.960  90.230  68.950  0.00  0.00            
ATOM   1825  N   LEU X 117      59.540  89.360  70.350  0.00  0.00            
ATOM   1826  HN  LEU X 117      59.200  89.320  71.290  0.00  0.00            
ATOM   1827  CA  LEU X 117      58.970  88.490  69.310  0.00  0.00            
ATOM   1828  HA  LEU X 117      59.750  87.900  68.850  0.00  0.00            
ATOM   1829  CB  LEU X 117      57.910  87.600  69.990  0.00  0.00            
ATOM   1830  HB1 LEU X 117      57.060  88.220  70.350  0.00  0.00            
ATOM   1831  HB2 LEU X 117      58.350  87.190  70.920  0.00  0.00            
ATOM   1832  CG  LEU X 117      57.310  86.480  69.100  0.00  0.00            
ATOM   1833  HG  LEU X 117      56.900  85.710  69.780  0.00  0.00            
ATOM   1834  CD1 LEU X 117      56.080  86.860  68.180  0.00  0.00            
ATOM   1835 HD11 LEU X 117      55.250  87.380  68.710  0.00  0.00            
ATOM   1836 HD12 LEU X 117      55.660  85.890  67.840  0.00  0.00            
ATOM   1837 HD13 LEU X 117      56.360  87.380  67.230  0.00  0.00            
ATOM   1838  CD2 LEU X 117      58.360  85.690  68.300  0.00  0.00            
ATOM   1839 HD21 LEU X 117      58.950  86.230  67.530  0.00  0.00            
ATOM   1840 HD22 LEU X 117      57.720  84.910  67.820  0.00  0.00            
ATOM   1841 HD23 LEU X 117      58.990  85.200  69.070  0.00  0.00            
ATOM   1842  C   LEU X 117      58.260  89.220  68.140  0.00  0.00            
ATOM   1843  O   LEU X 117      58.340  88.820  67.010  0.00  0.00            
ATOM   1844  N   GLU X 118      57.530  90.330  68.530  0.00  0.00            
ATOM   1845  HN  GLU X 118      57.460  90.510  69.510  0.00  0.00            
ATOM   1846  CA  GLU X 118      56.880  91.350  67.720  0.00  0.00            
ATOM   1847  HA  GLU X 118      56.200  90.770  67.110  0.00  0.00            
ATOM   1848  CB  GLU X 118      55.900  92.220  68.600  0.00  0.00            
ATOM   1849  HB1 GLU X 118      55.630  93.140  68.040  0.00  0.00            
ATOM   1850  HB2 GLU X 118      56.360  92.460  69.580  0.00  0.00            
ATOM   1851  CG  GLU X 118      54.600  91.410  68.900  0.00  0.00            
ATOM   1852  HG1 GLU X 118      54.030  91.920  69.710  0.00  0.00            
ATOM   1853  HG2 GLU X 118      54.750  90.400  69.330  0.00  0.00            
ATOM   1854  CD  GLU X 118      53.610  91.340  67.750  0.00  0.00            
ATOM   1855  OE1 GLU X 118      53.250  92.350  67.100  0.00  0.00            
ATOM   1856  OE2 GLU X 118      53.250  90.220  67.340  0.00  0.00            
ATOM   1857  C   GLU X 118      57.810  91.980  66.670  0.00  0.00            
ATOM   1858  O   GLU X 118      57.460  92.050  65.500  0.00  0.00            
ATOM   1859  N   LYS X 119      59.040  92.470  67.160  0.00  0.00            
ATOM   1860  HN  LYS X 119      59.240  92.390  68.130  0.00  0.00            
ATOM   1861  CA  LYS X 119      59.990  93.120  66.220  0.00  0.00            
ATOM   1862  HA  LYS X 119      59.430  93.900  65.720  0.00  0.00            
ATOM   1863  CB  LYS X 119      61.190  93.800  66.960  0.00  0.00            
ATOM   1864  HB1 LYS X 119      61.720  93.000  67.520  0.00  0.00            
ATOM   1865  HB2 LYS X 119      60.830  94.560  67.690  0.00  0.00            
ATOM   1866  CG  LYS X 119      62.250  94.450  65.970  0.00  0.00            
ATOM   1867  HG1 LYS X 119      62.620  93.660  65.290  0.00  0.00            
ATOM   1868  HG2 LYS X 119      63.080  94.750  66.640  0.00  0.00            
ATOM   1869  CD  LYS X 119      61.700  95.610  65.130  0.00  0.00            
ATOM   1870  HD1 LYS X 119      60.870  96.190  65.580  0.00  0.00            
ATOM   1871  HD2 LYS X 119      61.290  95.160  64.200  0.00  0.00            
ATOM   1872  CE  LYS X 119      62.720  96.570  64.530  0.00  0.00            
ATOM   1873  HE1 LYS X 119      62.400  97.140  63.630  0.00  0.00            
ATOM   1874  HE2 LYS X 119      63.590  95.950  64.250  0.00  0.00            
ATOM   1875  NZ  LYS X 119      63.150  97.470  65.570  0.00  0.00            
ATOM   1876  HZ1 LYS X 119      62.350  97.760  66.180  0.00  0.00            
ATOM   1877  HZ2 LYS X 119      63.480  98.380  65.170  0.00  0.00            
ATOM   1878  HZ3 LYS X 119      63.900  97.030  66.140  0.00  0.00            
ATOM   1879  C   LYS X 119      60.550  92.090  65.170  0.00  0.00            
ATOM   1880  O   LYS X 119      60.740  92.420  63.980  0.00  0.00            
ATOM   1881  N   TYR X 120      60.900  90.930  65.700  0.00  0.00            
ATOM   1882  HN  TYR X 120      60.820  90.920  66.690  0.00  0.00            
ATOM   1883  CA  TYR X 120      61.480  89.790  65.010  0.00  0.00            
ATOM   1884  HA  TYR X 120      62.340  90.150  64.470  0.00  0.00            
ATOM   1885  CB  TYR X 120      61.820  88.720  66.170  0.00  0.00            
ATOM   1886  HB1 TYR X 120      60.910  88.620  66.800  0.00  0.00            
ATOM   1887  HB2 TYR X 120      62.650  89.200  66.730  0.00  0.00            
ATOM   1888  CG  TYR X 120      62.380  87.450  65.620  0.00  0.00            
ATOM   1889  CD1 TYR X 120      61.800  86.240  66.150  0.00  0.00            
ATOM   1890  HD1 TYR X 120      60.990  86.310  66.860  0.00  0.00            
ATOM   1891  CE1 TYR X 120      62.130  84.990  65.660  0.00  0.00            
ATOM   1892  HE1 TYR X 120      61.690  84.130  66.150  0.00  0.00            
ATOM   1893  CZ  TYR X 120      63.280  84.880  64.770  0.00  0.00            
ATOM   1894  OH  TYR X 120      63.660  83.580  64.290  0.00  0.00            
ATOM   1895  HH  TYR X 120      64.560  83.620  63.960  0.00  0.00            
ATOM   1896  CD2 TYR X 120      63.420  87.270  64.660  0.00  0.00            
ATOM   1897  HD2 TYR X 120      63.830  88.160  64.200  0.00  0.00            
ATOM   1898  CE2 TYR X 120      63.900  86.060  64.290  0.00  0.00            
ATOM   1899  HE2 TYR X 120      64.790  86.080  63.670  0.00  0.00            
ATOM   1900  C   TYR X 120      60.480  89.170  63.970  0.00  0.00            
ATOM   1901  O   TYR X 120      60.840  88.880  62.800  0.00  0.00            
ATOM   1902  N   SER X 121      59.120  88.900  64.310  0.00  0.00            
ATOM   1903  HN  SER X 121      58.770  88.960  65.240  0.00  0.00            
ATOM   1904  CA  SER X 121      58.140  88.620  63.340  0.00  0.00            
ATOM   1905  HA  SER X 121      58.470  87.780  62.750  0.00  0.00            
ATOM   1906  CB  SER X 121      56.810  88.220  64.020  0.00  0.00            
ATOM   1907  HB1 SER X 121      57.010  87.290  64.600  0.00  0.00            
ATOM   1908  HB2 SER X 121      56.090  87.950  63.210  0.00  0.00            
ATOM   1909  OG  SER X 121      56.280  89.190  64.940  0.00  0.00            
ATOM   1910  HG1 SER X 121      56.850  89.110  65.710  0.00  0.00            
ATOM   1911  C   SER X 121      57.980  89.690  62.240  0.00  0.00            
ATOM   1912  O   SER X 121      57.910  89.390  60.990  0.00  0.00            
ATOM   1913  N   ARG X 122      57.920  90.930  62.650  0.00  0.00            
ATOM   1914  HN  ARG X 122      58.120  91.050  63.620  0.00  0.00            
ATOM   1915  CA  ARG X 122      57.740  92.060  61.740  0.00  0.00            
ATOM   1916  HA  ARG X 122      56.880  91.800  61.140  0.00  0.00            
ATOM   1917  CB  ARG X 122      57.500  93.370  62.440  0.00  0.00            
ATOM   1918  HB1 ARG X 122      58.350  93.480  63.140  0.00  0.00            
ATOM   1919  HB2 ARG X 122      56.540  93.250  62.970  0.00  0.00            
ATOM   1920  CG  ARG X 122      57.230  94.630  61.570  0.00  0.00            
ATOM   1921  HG1 ARG X 122      56.600  95.350  62.140  0.00  0.00            
ATOM   1922  HG2 ARG X 122      56.590  94.410  60.690  0.00  0.00            
ATOM   1923  CD  ARG X 122      58.490  95.380  61.080  0.00  0.00            
ATOM   1924  HD1 ARG X 122      59.080  94.730  60.410  0.00  0.00            
ATOM   1925  HD2 ARG X 122      59.160  95.660  61.930  0.00  0.00            
ATOM   1926  NE  ARG X 122      58.080  96.530  60.220  0.00  0.00            
ATOM   1927  HE  ARG X 122      57.120  96.800  60.150  0.00  0.00            
ATOM   1928  CZ  ARG X 122      58.920  97.410  59.760  0.00  0.00            
ATOM   1929  NH1 ARG X 122      60.200  97.280  59.680  0.00  0.00            
ATOM   1930 HH11 ARG X 122      60.690  97.940  59.110  0.00  0.00            
ATOM   1931 HH12 ARG X 122      60.600  96.620  60.310  0.00  0.00            
ATOM   1932  NH2 ARG X 122      58.410  98.450  59.160  0.00  0.00            
ATOM   1933 HH21 ARG X 122      57.430  98.440  58.950  0.00  0.00            
ATOM   1934 HH22 ARG X 122      58.930  99.040  58.550  0.00  0.00            
ATOM   1935  C   ARG X 122      58.860  92.220  60.740  0.00  0.00            
ATOM   1936  O   ARG X 122      58.620  92.450  59.540  0.00  0.00            
ATOM   1937  N   SER X 123      60.140  92.030  61.120  0.00  0.00            
ATOM   1938  HN  SER X 123      60.200  92.020  62.110  0.00  0.00            
ATOM   1939  CA  SER X 123      61.310  91.950  60.210  0.00  0.00            
ATOM   1940  HA  SER X 123      61.270  92.880  59.670  0.00  0.00            
ATOM   1941  CB  SER X 123      62.670  91.920  60.930  0.00  0.00            
ATOM   1942  HB1 SER X 123      63.550  92.050  60.260  0.00  0.00            
ATOM   1943  HB2 SER X 123      62.860  90.920  61.360  0.00  0.00            
ATOM   1944  OG  SER X 123      62.730  93.050  61.910  0.00  0.00            
ATOM   1945  HG1 SER X 123      62.260  92.800  62.710  0.00  0.00            
ATOM   1946  C   SER X 123      61.320  90.670  59.230  0.00  0.00            
ATOM   1947  O   SER X 123      61.770  90.710  58.100  0.00  0.00            
ATOM   1948  N   LEU X 124      60.850  89.530  59.790  0.00  0.00            
ATOM   1949  HN  LEU X 124      60.610  89.460  60.760  0.00  0.00            
ATOM   1950  CA  LEU X 124      60.820  88.230  58.970  0.00  0.00            
ATOM   1951  HA  LEU X 124      61.710  88.140  58.360  0.00  0.00            
ATOM   1952  CB  LEU X 124      60.580  87.000  59.880  0.00  0.00            
ATOM   1953  HB1 LEU X 124      60.090  86.220  59.250  0.00  0.00            
ATOM   1954  HB2 LEU X 124      59.760  87.190  60.600  0.00  0.00            
ATOM   1955  CG  LEU X 124      61.710  86.400  60.690  0.00  0.00            
ATOM   1956  HG  LEU X 124      62.150  87.130  61.400  0.00  0.00            
ATOM   1957  CD1 LEU X 124      61.170  85.200  61.530  0.00  0.00            
ATOM   1958 HD11 LEU X 124      60.400  84.610  60.980  0.00  0.00            
ATOM   1959 HD12 LEU X 124      60.700  85.780  62.350  0.00  0.00            
ATOM   1960 HD13 LEU X 124      61.910  84.500  61.980  0.00  0.00            
ATOM   1961  CD2 LEU X 124      62.840  85.820  59.830  0.00  0.00            
ATOM   1962 HD21 LEU X 124      63.250  86.600  59.150  0.00  0.00            
ATOM   1963 HD22 LEU X 124      62.350  85.090  59.150  0.00  0.00            
ATOM   1964 HD23 LEU X 124      63.650  85.330  60.410  0.00  0.00            
ATOM   1965  C   LEU X 124      59.740  88.270  57.960  0.00  0.00            
ATOM   1966  O   LEU X 124      59.880  87.810  56.830  0.00  0.00            
ATOM   1967  N   THR X 125      58.570  88.850  58.300  0.00  0.00            
ATOM   1968  HN  THR X 125      58.500  89.160  59.240  0.00  0.00            
ATOM   1969  CA  THR X 125      57.470  89.130  57.320  0.00  0.00            
ATOM   1970  HA  THR X 125      57.150  88.190  56.910  0.00  0.00            
ATOM   1971  CB  THR X 125      56.370  89.970  58.010  0.00  0.00            
ATOM   1972  HB  THR X 125      56.720  91.020  58.170  0.00  0.00            
ATOM   1973  OG1 THR X 125      55.950  89.330  59.190  0.00  0.00            
ATOM   1974  HG1 THR X 125      56.600  89.530  59.860  0.00  0.00            
ATOM   1975  CG2 THR X 125      55.050  90.070  57.270  0.00  0.00            
ATOM   1976 HG21 THR X 125      54.550  89.120  56.970  0.00  0.00            
ATOM   1977 HG22 THR X 125      55.210  90.770  56.420  0.00  0.00            
ATOM   1978 HG23 THR X 125      54.280  90.480  57.950  0.00  0.00            
ATOM   1979  C   THR X 125      57.820  89.960  56.090  0.00  0.00            
ATOM   1980  O   THR X 125      57.290  89.740  54.990  0.00  0.00            
ATOM   1981  N   ARG X 126      58.720  90.940  56.210  0.00  0.00            
ATOM   1982  HN  ARG X 126      58.950  91.290  57.120  0.00  0.00            
ATOM   1983  CA  ARG X 126      59.380  91.640  55.130  0.00  0.00            
ATOM   1984  HA  ARG X 126      58.660  92.060  54.440  0.00  0.00            
ATOM   1985  CB  ARG X 126      60.030  92.880  55.680  0.00  0.00            
ATOM   1986  HB1 ARG X 126      60.590  93.360  54.840  0.00  0.00            
ATOM   1987  HB2 ARG X 126      60.810  92.570  56.410  0.00  0.00            
ATOM   1988  CG  ARG X 126      58.960  93.810  56.330  0.00  0.00            
ATOM   1989  HG1 ARG X 126      58.260  93.220  56.950  0.00  0.00            
ATOM   1990  HG2 ARG X 126      58.300  94.240  55.560  0.00  0.00            
ATOM   1991  CD  ARG X 126      59.560  94.810  57.270  0.00  0.00            
ATOM   1992  HD1 ARG X 126      60.170  94.400  58.100  0.00  0.00            
ATOM   1993  HD2 ARG X 126      58.780  95.450  57.740  0.00  0.00            
ATOM   1994  NE  ARG X 126      60.460  95.720  56.430  0.00  0.00            
ATOM   1995  HE  ARG X 126      61.430  95.620  56.630  0.00  0.00            
ATOM   1996  CZ  ARG X 126      60.160  96.770  55.620  0.00  0.00            
ATOM   1997  NH1 ARG X 126      58.980  97.020  55.190  0.00  0.00            
ATOM   1998 HH11 ARG X 126      58.270  96.650  55.800  0.00  0.00            
ATOM   1999 HH12 ARG X 126      58.800  97.860  54.690  0.00  0.00            
ATOM   2000  NH2 ARG X 126      61.130  97.650  55.310  0.00  0.00            
ATOM   2001 HH21 ARG X 126      62.070  97.300  55.220  0.00  0.00            
ATOM   2002 HH22 ARG X 126      60.800  98.340  54.660  0.00  0.00            
ATOM   2003  C   ARG X 126      60.290  90.750  54.180  0.00  0.00            
ATOM   2004  O   ARG X 126      60.160  90.720  52.980  0.00  0.00            
ATOM   2005  N   SER X 127      61.170  89.920  54.710  0.00  0.00            
ATOM   2006  HN  SER X 127      61.500  89.850  55.650  0.00  0.00            
ATOM   2007  CA  SER X 127      61.890  88.930  53.850  0.00  0.00            
ATOM   2008  HA  SER X 127      62.070  89.400  52.900  0.00  0.00            
ATOM   2009  CB  SER X 127      63.300  88.600  54.320  0.00  0.00            
ATOM   2010  HB1 SER X 127      63.820  89.590  54.360  0.00  0.00            
ATOM   2011  HB2 SER X 127      63.820  87.890  53.640  0.00  0.00            
ATOM   2012  OG  SER X 127      63.240  87.980  55.600  0.00  0.00            
ATOM   2013  HG1 SER X 127      63.230  87.020  55.520  0.00  0.00            
ATOM   2014  C   SER X 127      61.270  87.590  53.360  0.00  0.00            
ATOM   2015  O   SER X 127      61.610  87.140  52.290  0.00  0.00            
ATOM   2016  N   TYR X 128      60.290  87.100  54.120  0.00  0.00            
ATOM   2017  HN  TYR X 128      60.030  87.480  55.010  0.00  0.00            
ATOM   2018  CA  TYR X 128      59.660  85.850  53.810  0.00  0.00            
ATOM   2019  HA  TYR X 128      59.930  85.570  52.800  0.00  0.00            
ATOM   2020  CB  TYR X 128      60.030  84.740  54.900  0.00  0.00            
ATOM   2021  HB1 TYR X 128      59.510  83.840  54.510  0.00  0.00            
ATOM   2022  HB2 TYR X 128      59.450  84.940  55.830  0.00  0.00            
ATOM   2023  CG  TYR X 128      61.450  84.420  55.130  0.00  0.00            
ATOM   2024  CD1 TYR X 128      62.200  83.860  54.100  0.00  0.00            
ATOM   2025  HD1 TYR X 128      61.740  83.590  53.160  0.00  0.00            
ATOM   2026  CE1 TYR X 128      63.580  83.650  54.220  0.00  0.00            
ATOM   2027  HE1 TYR X 128      64.130  83.120  53.460  0.00  0.00            
ATOM   2028  CZ  TYR X 128      64.170  83.920  55.420  0.00  0.00            
ATOM   2029  OH  TYR X 128      65.520  83.630  55.610  0.00  0.00            
ATOM   2030  HH  TYR X 128      65.910  83.260  54.810  0.00  0.00            
ATOM   2031  CD2 TYR X 128      62.080  84.690  56.310  0.00  0.00            
ATOM   2032  HD2 TYR X 128      61.520  85.010  57.180  0.00  0.00            
ATOM   2033  CE2 TYR X 128      63.410  84.380  56.510  0.00  0.00            
ATOM   2034  HE2 TYR X 128      63.980  84.510  57.410  0.00  0.00            
ATOM   2035  C   TYR X 128      58.170  86.080  53.690  0.00  0.00            
ATOM   2036  O   TYR X 128      57.650  86.700  54.600  0.00  0.00            
ATOM   2037  N   GLN X 129      57.470  85.600  52.600  0.00  0.00            
ATOM   2038  HN  GLN X 129      58.050  85.140  51.930  0.00  0.00            
ATOM   2039  CA  GLN X 129      56.090  85.960  52.250  0.00  0.00            
ATOM   2040  HA  GLN X 129      56.080  86.980  52.610  0.00  0.00            
ATOM   2041  CB  GLN X 129      55.700  85.920  50.720  0.00  0.00            
ATOM   2042  HB1 GLN X 129      55.860  84.880  50.360  0.00  0.00            
ATOM   2043  HB2 GLN X 129      56.490  86.590  50.320  0.00  0.00            
ATOM   2044  CG  GLN X 129      54.350  86.490  50.200  0.00  0.00            
ATOM   2045  HG1 GLN X 129      53.600  85.720  50.460  0.00  0.00            
ATOM   2046  HG2 GLN X 129      54.460  86.680  49.110  0.00  0.00            
ATOM   2047  CD  GLN X 129      54.070  87.730  50.980  0.00  0.00            
ATOM   2048  OE1 GLN X 129      54.760  88.740  50.920  0.00  0.00            
ATOM   2049  NE2 GLN X 129      53.000  87.640  51.890  0.00  0.00            
ATOM   2050 HE21 GLN X 129      52.410  86.840  51.910  0.00  0.00            
ATOM   2051 HE22 GLN X 129      52.700  88.510  52.270  0.00  0.00            
ATOM   2052  C   GLN X 129      55.100  85.060  53.000  0.00  0.00            
ATOM   2053  O   GLN X 129      55.150  83.830  52.770  0.00  0.00            
ATOM   2054  N   ASN X 130      54.140  85.550  53.750  0.00  0.00            
ATOM   2055  HN  ASN X 130      54.180  86.530  53.930  0.00  0.00            
ATOM   2056  CA  ASN X 130      53.060  84.860  54.500  0.00  0.00            
ATOM   2057  HA  ASN X 130      52.310  85.630  54.640  0.00  0.00            
ATOM   2058  CB  ASN X 130      52.330  83.770  53.720  0.00  0.00            
ATOM   2059  HB1 ASN X 130      51.450  83.420  54.310  0.00  0.00            
ATOM   2060  HB2 ASN X 130      52.990  82.880  53.570  0.00  0.00            
ATOM   2061  CG  ASN X 130      51.640  84.210  52.400  0.00  0.00            
ATOM   2062  OD1 ASN X 130      51.330  85.340  51.930  0.00  0.00            
ATOM   2063  ND2 ASN X 130      51.280  83.220  51.550  0.00  0.00            
ATOM   2064 HD21 ASN X 130      50.710  83.380  50.750  0.00  0.00            
ATOM   2065 HD22 ASN X 130      51.500  82.290  51.830  0.00  0.00            
ATOM   2066  C   ASN X 130      53.490  84.370  55.830  0.00  0.00            
ATOM   2067  O   ASN X 130      53.410  83.180  56.230  0.00  0.00            
ATOM   2068  N   VAL X 131      54.060  85.310  56.630  0.00  0.00            
ATOM   2069  HN  VAL X 131      54.090  86.240  56.270  0.00  0.00            
ATOM   2070  CA  VAL X 131      54.320  85.130  57.960  0.00  0.00            
ATOM   2071  HA  VAL X 131      54.400  84.060  58.070  0.00  0.00            
ATOM   2072  CB  VAL X 131      55.560  85.890  58.330  0.00  0.00            
ATOM   2073  HB  VAL X 131      55.350  86.900  57.920  0.00  0.00            
ATOM   2074  CG1 VAL X 131      55.790  85.910  59.820  0.00  0.00            
ATOM   2075 HG11 VAL X 131      55.040  86.530  60.350  0.00  0.00            
ATOM   2076 HG12 VAL X 131      56.760  86.400  60.060  0.00  0.00            
ATOM   2077 HG13 VAL X 131      55.940  84.910  60.290  0.00  0.00            
ATOM   2078  CG2 VAL X 131      56.780  85.280  57.600  0.00  0.00            
ATOM   2079 HG21 VAL X 131      57.020  84.280  58.010  0.00  0.00            
ATOM   2080 HG22 VAL X 131      57.650  85.960  57.720  0.00  0.00            
ATOM   2081 HG23 VAL X 131      56.630  85.210  56.500  0.00  0.00            
ATOM   2082  C   VAL X 131      53.090  85.300  58.870  0.00  0.00            
ATOM   2083  O   VAL X 131      52.340  86.280  58.710  0.00  0.00            
ATOM   2084  N   TYR X 132      52.710  84.400  59.820  0.00  0.00            
ATOM   2085  HN  TYR X 132      53.350  83.650  60.000  0.00  0.00            
ATOM   2086  CA  TYR X 132      51.600  84.520  60.650  0.00  0.00            
ATOM   2087  HA  TYR X 132      51.230  85.540  60.610  0.00  0.00            
ATOM   2088  CB  TYR X 132      50.590  83.480  60.380  0.00  0.00            
ATOM   2089  HB1 TYR X 132      49.770  83.690  61.100  0.00  0.00            
ATOM   2090  HB2 TYR X 132      50.990  82.480  60.660  0.00  0.00            
ATOM   2091  CG  TYR X 132      50.150  83.570  58.930  0.00  0.00            
ATOM   2092  CD1 TYR X 132      48.900  84.180  58.470  0.00  0.00            
ATOM   2093  HD1 TYR X 132      48.320  84.760  59.170  0.00  0.00            
ATOM   2094  CE1 TYR X 132      48.490  83.920  57.190  0.00  0.00            
ATOM   2095  HE1 TYR X 132      47.630  84.380  56.740  0.00  0.00            
ATOM   2096  CZ  TYR X 132      49.200  83.090  56.350  0.00  0.00            
ATOM   2097  OH  TYR X 132      48.680  82.910  55.110  0.00  0.00            
ATOM   2098  HH  TYR X 132      49.280  82.250  54.750  0.00  0.00            
ATOM   2099  CD2 TYR X 132      50.890  82.810  58.010  0.00  0.00            
ATOM   2100  HD2 TYR X 132      51.780  82.280  58.320  0.00  0.00            
ATOM   2101  CE2 TYR X 132      50.350  82.450  56.770  0.00  0.00            
ATOM   2102  HE2 TYR X 132      50.880  81.760  56.130  0.00  0.00            
ATOM   2103  C   TYR X 132      52.030  84.340  62.130  0.00  0.00            
ATOM   2104  O   TYR X 132      52.960  83.560  62.390  0.00  0.00            
ATOM   2105  N   VAL X 133      51.380  85.020  63.000  0.00  0.00            
ATOM   2106  HN  VAL X 133      50.690  85.690  62.730  0.00  0.00            
ATOM   2107  CA  VAL X 133      51.760  84.970  64.430  0.00  0.00            
ATOM   2108  HA  VAL X 133      52.520  84.220  64.610  0.00  0.00            
ATOM   2109  CB  VAL X 133      52.080  86.390  64.800  0.00  0.00            
ATOM   2110  HB  VAL X 133      51.150  86.990  64.740  0.00  0.00            
ATOM   2111  CG1 VAL X 133      52.630  86.520  66.220  0.00  0.00            
ATOM   2112 HG11 VAL X 133      53.070  87.540  66.330  0.00  0.00            
ATOM   2113 HG12 VAL X 133      53.400  85.720  66.320  0.00  0.00            
ATOM   2114 HG13 VAL X 133      51.780  86.400  66.910  0.00  0.00            
ATOM   2115  CG2 VAL X 133      53.000  87.020  63.810  0.00  0.00            
ATOM   2116 HG21 VAL X 133      52.570  87.230  62.810  0.00  0.00            
ATOM   2117 HG22 VAL X 133      53.910  86.410  63.640  0.00  0.00            
ATOM   2118 HG23 VAL X 133      53.450  88.000  64.060  0.00  0.00            
ATOM   2119  C   VAL X 133      50.430  84.510  65.020  0.00  0.00            
ATOM   2120  O   VAL X 133      49.410  85.160  64.810  0.00  0.00            
ATOM   2121  N   CYS X 134      50.490  83.480  65.850  0.00  0.00            
ATOM   2122  HN  CYS X 134      51.370  83.140  66.160  0.00  0.00            
ATOM   2123  CA  CYS X 134      49.360  82.880  66.470  0.00  0.00            
ATOM   2124  HA  CYS X 134      48.550  83.580  66.390  0.00  0.00            
ATOM   2125  CB  CYS X 134      48.940  81.500  65.940  0.00  0.00            
ATOM   2126  HB1 CYS X 134      47.890  81.340  66.270  0.00  0.00            
ATOM   2127  HB2 CYS X 134      49.650  80.770  66.390  0.00  0.00            
ATOM   2128  SG  CYS X 134      49.170  81.450  64.140  0.00  0.00            
ATOM   2129  HG1 CYS X 134      50.470  81.680  63.970  0.00  0.00            
ATOM   2130  C   CYS X 134      49.640  82.760  67.980  0.00  0.00            
ATOM   2131  O   CYS X 134      50.810  82.660  68.380  0.00  0.00            
ATOM   2132  N   THR X 135      48.620  82.730  68.830  0.00  0.00            
ATOM   2133  HN  THR X 135      47.690  82.630  68.480  0.00  0.00            
ATOM   2134  CA  THR X 135      48.850  82.600  70.280  0.00  0.00            
ATOM   2135  HA  THR X 135      49.860  82.250  70.430  0.00  0.00            
ATOM   2136  CB  THR X 135      48.600  83.860  71.060  0.00  0.00            
ATOM   2137  HB  THR X 135      47.520  84.120  71.100  0.00  0.00            
ATOM   2138  OG1 THR X 135      49.270  84.920  70.400  0.00  0.00            
ATOM   2139  HG1 THR X 135      49.000  84.910  69.480  0.00  0.00            
ATOM   2140  CG2 THR X 135      49.260  83.720  72.470  0.00  0.00            
ATOM   2141 HG21 THR X 135      50.310  83.340  72.460  0.00  0.00            
ATOM   2142 HG22 THR X 135      48.730  83.060  73.190  0.00  0.00            
ATOM   2143 HG23 THR X 135      49.410  84.730  72.900  0.00  0.00            
ATOM   2144  C   THR X 135      47.980  81.480  70.820  0.00  0.00            
ATOM   2145  O   THR X 135      46.770  81.480  70.540  0.00  0.00            
ATOM   2146  N   GLY X 136      48.580  80.480  71.480  0.00  0.00            
ATOM   2147  HN  GLY X 136      49.550  80.650  71.650  0.00  0.00            
ATOM   2148  CA  GLY X 136      47.970  79.370  72.110  0.00  0.00            
ATOM   2149  HA1 GLY X 136      48.530  78.470  71.900  0.00  0.00            
ATOM   2150  HA2 GLY X 136      46.950  79.250  71.780  0.00  0.00            
ATOM   2151  C   GLY X 136      47.930  79.560  73.650  0.00  0.00            
ATOM   2152  O   GLY X 136      48.870  80.110  74.140  0.00  0.00            
ATOM   2153  N   PRO X 137      46.900  79.040  74.320  0.00  0.00            
ATOM   2154  CD  PRO X 137      45.520  78.750  73.710  0.00  0.00            
ATOM   2155  HD1 PRO X 137      45.630  78.220  72.740  0.00  0.00            
ATOM   2156  HD2 PRO X 137      45.100  79.730  73.390  0.00  0.00            
ATOM   2157  CA  PRO X 137      46.940  78.680  75.730  0.00  0.00            
ATOM   2158  HA  PRO X 137      47.160  79.580  76.280  0.00  0.00            
ATOM   2159  CB  PRO X 137      45.470  78.260  76.030  0.00  0.00            
ATOM   2160  HB1 PRO X 137      44.890  79.170  76.270  0.00  0.00            
ATOM   2161  HB2 PRO X 137      45.350  77.630  76.940  0.00  0.00            
ATOM   2162  CG  PRO X 137      44.870  77.810  74.680  0.00  0.00            
ATOM   2163  HG1 PRO X 137      45.180  76.750  74.530  0.00  0.00            
ATOM   2164  HG2 PRO X 137      43.770  77.810  74.570  0.00  0.00            
ATOM   2165  C   PRO X 137      48.070  77.730  76.100  0.00  0.00            
ATOM   2166  O   PRO X 137      48.380  76.790  75.380  0.00  0.00            
ATOM   2167  N   LEU X 138      48.650  77.990  77.250  0.00  0.00            
ATOM   2168  HN  LEU X 138      48.270  78.600  77.940  0.00  0.00            
ATOM   2169  CA  LEU X 138      49.770  77.310  77.860  0.00  0.00            
ATOM   2170  HA  LEU X 138      49.990  76.390  77.340  0.00  0.00            
ATOM   2171  CB  LEU X 138      51.080  78.200  77.760  0.00  0.00            
ATOM   2172  HB1 LEU X 138      50.780  79.210  78.100  0.00  0.00            
ATOM   2173  HB2 LEU X 138      51.480  78.340  76.740  0.00  0.00            
ATOM   2174  CG  LEU X 138      52.250  77.600  78.540  0.00  0.00            
ATOM   2175  HG  LEU X 138      51.940  77.340  79.580  0.00  0.00            
ATOM   2176  CD1 LEU X 138      52.770  76.270  78.030  0.00  0.00            
ATOM   2177 HD11 LEU X 138      51.880  75.610  78.060  0.00  0.00            
ATOM   2178 HD12 LEU X 138      53.490  75.800  78.730  0.00  0.00            
ATOM   2179 HD13 LEU X 138      53.220  76.470  77.030  0.00  0.00            
ATOM   2180  CD2 LEU X 138      53.400  78.630  78.590  0.00  0.00            
ATOM   2181 HD21 LEU X 138      54.160  78.300  79.330  0.00  0.00            
ATOM   2182 HD22 LEU X 138      53.010  79.620  78.910  0.00  0.00            
ATOM   2183 HD23 LEU X 138      53.980  78.720  77.650  0.00  0.00            
ATOM   2184  C   LEU X 138      49.300  76.930  79.220  0.00  0.00            
ATOM   2185  O   LEU X 138      48.840  77.710  80.060  0.00  0.00            
ATOM   2186  N   PHE X 139      49.420  75.650  79.560  0.00  0.00            
ATOM   2187  HN  PHE X 139      49.750  75.050  78.840  0.00  0.00            
ATOM   2188  CA  PHE X 139      49.390  75.170  80.880  0.00  0.00            
ATOM   2189  HA  PHE X 139      48.560  75.670  81.350  0.00  0.00            
ATOM   2190  CB  PHE X 139      49.240  73.570  80.720  0.00  0.00            
ATOM   2191  HB1 PHE X 139      50.060  73.110  80.140  0.00  0.00            
ATOM   2192  HB2 PHE X 139      48.350  73.250  80.150  0.00  0.00            
ATOM   2193  CG  PHE X 139      49.070  72.810  82.030  0.00  0.00            
ATOM   2194  CD1 PHE X 139      47.770  72.520  82.580  0.00  0.00            
ATOM   2195  HD1 PHE X 139      46.890  72.750  82.000  0.00  0.00            
ATOM   2196  CE1 PHE X 139      47.530  71.950  83.800  0.00  0.00            
ATOM   2197  HE1 PHE X 139      46.530  71.820  84.190  0.00  0.00            
ATOM   2198  CZ  PHE X 139      48.610  71.850  84.650  0.00  0.00            
ATOM   2199  HZ  PHE X 139      48.410  71.480  85.640  0.00  0.00            
ATOM   2200  CD2 PHE X 139      50.180  72.520  82.870  0.00  0.00            
ATOM   2201  HD2 PHE X 139      51.190  72.580  82.490  0.00  0.00            
ATOM   2202  CE2 PHE X 139      49.940  72.020  84.220  0.00  0.00            
ATOM   2203  HE2 PHE X 139      50.790  71.790  84.850  0.00  0.00            
ATOM   2204  C   PHE X 139      50.620  75.530  81.680  0.00  0.00            
ATOM   2205  O   PHE X 139      51.760  75.410  81.290  0.00  0.00            
ATOM   2206  N   LEU X 140      50.460  76.060  82.880  0.00  0.00            
ATOM   2207  HN  LEU X 140      49.560  76.120  83.310  0.00  0.00            
ATOM   2208  CA  LEU X 140      51.640  76.410  83.740  0.00  0.00            
ATOM   2209  HA  LEU X 140      52.460  75.750  83.490  0.00  0.00            
ATOM   2210  CB  LEU X 140      52.100  77.820  83.440  0.00  0.00            
ATOM   2211  HB1 LEU X 140      51.260  78.500  83.700  0.00  0.00            
ATOM   2212  HB2 LEU X 140      52.280  77.950  82.350  0.00  0.00            
ATOM   2213  CG  LEU X 140      53.380  78.210  84.110  0.00  0.00            
ATOM   2214  HG  LEU X 140      53.220  78.190  85.210  0.00  0.00            
ATOM   2215  CD1 LEU X 140      54.590  77.470  83.650  0.00  0.00            
ATOM   2216 HD11 LEU X 140      55.470  77.870  84.200  0.00  0.00            
ATOM   2217 HD12 LEU X 140      54.820  77.450  82.570  0.00  0.00            
ATOM   2218 HD13 LEU X 140      54.520  76.370  83.840  0.00  0.00            
ATOM   2219  CD2 LEU X 140      53.650  79.670  83.830  0.00  0.00            
ATOM   2220 HD21 LEU X 140      53.680  79.910  82.750  0.00  0.00            
ATOM   2221 HD22 LEU X 140      54.610  79.960  84.320  0.00  0.00            
ATOM   2222 HD23 LEU X 140      52.950  80.380  84.330  0.00  0.00            
ATOM   2223  C   LEU X 140      51.290  76.230  85.160  0.00  0.00            
ATOM   2224  O   LEU X 140      50.520  77.060  85.670  0.00  0.00            
ATOM   2225  N   PRO X 141      51.870  75.290  85.950  0.00  0.00            
ATOM   2226  CD  PRO X 141      52.810  74.220  85.540  0.00  0.00            
ATOM   2227  HD1 PRO X 141      53.840  74.560  85.290  0.00  0.00            
ATOM   2228  HD2 PRO X 141      52.410  73.560  84.740  0.00  0.00            
ATOM   2229  CA  PRO X 141      51.610  75.210  87.390  0.00  0.00            
ATOM   2230  HA  PRO X 141      50.600  75.590  87.510  0.00  0.00            
ATOM   2231  CB  PRO X 141      51.660  73.690  87.550  0.00  0.00            
ATOM   2232  HB1 PRO X 141      50.810  73.190  87.050  0.00  0.00            
ATOM   2233  HB2 PRO X 141      51.760  73.360  88.610  0.00  0.00            
ATOM   2234  CG  PRO X 141      52.830  73.270  86.770  0.00  0.00            
ATOM   2235  HG1 PRO X 141      53.630  73.590  87.470  0.00  0.00            
ATOM   2236  HG2 PRO X 141      52.770  72.170  86.610  0.00  0.00            
ATOM   2237  C   PRO X 141      52.550  76.070  88.250  0.00  0.00            
ATOM   2238  O   PRO X 141      53.350  76.780  87.660  0.00  0.00            
ATOM   2239  N   ARG X 142      52.420  76.020  89.610  0.00  0.00            
ATOM   2240  HN  ARG X 142      51.640  75.480  89.920  0.00  0.00            
ATOM   2241  CA  ARG X 142      53.390  76.640  90.450  0.00  0.00            
ATOM   2242  HA  ARG X 142      54.270  76.880  89.880  0.00  0.00            
ATOM   2243  CB  ARG X 142      52.840  77.950  91.080  0.00  0.00            
ATOM   2244  HB1 ARG X 142      53.780  78.440  91.410  0.00  0.00            
ATOM   2245  HB2 ARG X 142      52.210  77.740  91.970  0.00  0.00            
ATOM   2246  CG  ARG X 142      52.090  78.920  90.150  0.00  0.00            
ATOM   2247  HG1 ARG X 142      51.070  78.580  89.840  0.00  0.00            
ATOM   2248  HG2 ARG X 142      52.690  79.000  89.220  0.00  0.00            
ATOM   2249  CD  ARG X 142      52.030  80.260  90.800  0.00  0.00            
ATOM   2250  HD1 ARG X 142      53.070  80.630  90.940  0.00  0.00            
ATOM   2251  HD2 ARG X 142      51.640  80.160  91.830  0.00  0.00            
ATOM   2252  NE  ARG X 142      51.340  81.230  89.890  0.00  0.00            
ATOM   2253  HE  ARG X 142      51.340  81.090  88.900  0.00  0.00            
ATOM   2254  CZ  ARG X 142      50.830  82.330  90.330  0.00  0.00            
ATOM   2255  NH1 ARG X 142      50.870  82.650  91.610  0.00  0.00            
ATOM   2256 HH11 ARG X 142      51.550  82.330  92.260  0.00  0.00            
ATOM   2257 HH12 ARG X 142      50.480  83.560  91.800  0.00  0.00            
ATOM   2258  NH2 ARG X 142      49.960  82.890  89.520  0.00  0.00            
ATOM   2259 HH21 ARG X 142      50.310  82.980  88.580  0.00  0.00            
ATOM   2260 HH22 ARG X 142      49.400  83.640  89.860  0.00  0.00            
ATOM   2261  C   ARG X 142      53.770  75.650  91.480  0.00  0.00            
ATOM   2262  O   ARG X 142      52.890  74.970  92.020  0.00  0.00            
ATOM   2263  N   THR X 143      55.070  75.530  91.800  0.00  0.00            
ATOM   2264  HN  THR X 143      55.730  76.130  91.360  0.00  0.00            
ATOM   2265  CA  THR X 143      55.450  74.530  92.810  0.00  0.00            
ATOM   2266  HA  THR X 143      54.630  73.990  93.260  0.00  0.00            
ATOM   2267  CB  THR X 143      56.350  73.450  92.280  0.00  0.00            
ATOM   2268  HB  THR X 143      57.340  73.930  92.130  0.00  0.00            
ATOM   2269  OG1 THR X 143      55.730  72.970  91.120  0.00  0.00            
ATOM   2270  HG1 THR X 143      55.660  73.710  90.520  0.00  0.00            
ATOM   2271  CG2 THR X 143      56.650  72.230  93.230  0.00  0.00            
ATOM   2272 HG21 THR X 143      57.490  71.650  92.780  0.00  0.00            
ATOM   2273 HG22 THR X 143      55.700  71.690  93.450  0.00  0.00            
ATOM   2274 HG23 THR X 143      57.000  72.700  94.180  0.00  0.00            
ATOM   2275  C   THR X 143      56.140  75.190  93.990  0.00  0.00            
ATOM   2276  O   THR X 143      57.090  75.980  93.780  0.00  0.00            
ATOM   2277  N   GLU X 144      55.770  74.970  95.230  0.00  0.00            
ATOM   2278  HN  GLU X 144      55.030  74.330  95.420  0.00  0.00            
ATOM   2279  CA  GLU X 144      56.340  75.560  96.370  0.00  0.00            
ATOM   2280  HA  GLU X 144      56.970  76.350  95.990  0.00  0.00            
ATOM   2281  CB  GLU X 144      55.260  76.280  97.240  0.00  0.00            
ATOM   2282  HB1 GLU X 144      55.770  76.430  98.220  0.00  0.00            
ATOM   2283  HB2 GLU X 144      54.340  75.700  97.430  0.00  0.00            
ATOM   2284  CG  GLU X 144      54.930  77.650  96.590  0.00  0.00            
ATOM   2285  HG1 GLU X 144      54.400  77.490  95.620  0.00  0.00            
ATOM   2286  HG2 GLU X 144      55.830  78.210  96.290  0.00  0.00            
ATOM   2287  CD  GLU X 144      54.190  78.550  97.540  0.00  0.00            
ATOM   2288  OE1 GLU X 144      52.970  78.850  97.300  0.00  0.00            
ATOM   2289  OE2 GLU X 144      54.780  78.880  98.600  0.00  0.00            
ATOM   2290  C   GLU X 144      57.180  74.560  97.180  0.00  0.00            
ATOM   2291  O   GLU X 144      57.130  73.340  97.010  0.00  0.00            
ATOM   2292  N   ALA X 145      58.020  74.980  98.090  0.00  0.00            
ATOM   2293  HN  ALA X 145      58.020  75.970  98.160  0.00  0.00            
ATOM   2294  CA  ALA X 145      59.020  74.140  98.830  0.00  0.00            
ATOM   2295  HA  ALA X 145      59.790  73.900  98.110  0.00  0.00            
ATOM   2296  CB  ALA X 145      59.730  74.900  99.910  0.00  0.00            
ATOM   2297  HB1 ALA X 145      60.370  75.640  99.390  0.00  0.00            
ATOM   2298  HB2 ALA X 145      60.420  74.340 100.570  0.00  0.00            
ATOM   2299  HB3 ALA X 145      58.990  75.380 100.580  0.00  0.00            
ATOM   2300  C   ALA X 145      58.450  72.810  99.480  0.00  0.00            
ATOM   2301  O   ALA X 145      57.390  72.820 100.040  0.00  0.00            
ATOM   2302  N   ASP X 146      59.180  71.650  99.430  0.00  0.00            
ATOM   2303  HN  ASP X 146      60.020  71.810  98.920  0.00  0.00            
ATOM   2304  CA  ASP X 146      58.810  70.300  99.680  0.00  0.00            
ATOM   2305  HA  ASP X 146      59.750  69.780  99.800  0.00  0.00            
ATOM   2306  CB  ASP X 146      58.160  70.000 101.060  0.00  0.00            
ATOM   2307  HB1 ASP X 146      57.960  68.910 101.210  0.00  0.00            
ATOM   2308  HB2 ASP X 146      57.200  70.550 101.100  0.00  0.00            
ATOM   2309  CG  ASP X 146      59.010  70.370 102.240  0.00  0.00            
ATOM   2310  OD1 ASP X 146      60.250  70.100 102.220  0.00  0.00            
ATOM   2311  OD2 ASP X 146      58.440  70.790 103.270  0.00  0.00            
ATOM   2312  C   ASP X 146      58.110  69.620  98.510  0.00  0.00            
ATOM   2313  O   ASP X 146      57.550  68.540  98.640  0.00  0.00            
ATOM   2314  N   GLY X 147      58.170  70.230  97.320  0.00  0.00            
ATOM   2315  HN  GLY X 147      58.710  71.060  97.170  0.00  0.00            
ATOM   2316  CA  GLY X 147      57.590  69.640  96.090  0.00  0.00            
ATOM   2317  HA1 GLY X 147      57.830  68.590  96.020  0.00  0.00            
ATOM   2318  HA2 GLY X 147      57.980  70.240  95.290  0.00  0.00            
ATOM   2319  C   GLY X 147      56.060  69.710  95.960  0.00  0.00            
ATOM   2320  O   GLY X 147      55.430  69.010  95.140  0.00  0.00            
ATOM   2321  N   LYS X 148      55.420  70.570  96.780  0.00  0.00            
ATOM   2322  HN  LYS X 148      56.040  71.000  97.440  0.00  0.00            
ATOM   2323  CA  LYS X 148      53.990  70.820  96.720  0.00  0.00            
ATOM   2324  HA  LYS X 148      53.400  69.920  96.780  0.00  0.00            
ATOM   2325  CB  LYS X 148      53.580  71.620  97.970  0.00  0.00            
ATOM   2326  HB1 LYS X 148      52.530  71.960  97.870  0.00  0.00            
ATOM   2327  HB2 LYS X 148      54.240  72.510  98.110  0.00  0.00            
ATOM   2328  CG  LYS X 148      53.750  70.880  99.340  0.00  0.00            
ATOM   2329  HG1 LYS X 148      54.730  70.350  99.360  0.00  0.00            
ATOM   2330  HG2 LYS X 148      52.900  70.180  99.460  0.00  0.00            
ATOM   2331  CD  LYS X 148      53.730  71.850 100.560  0.00  0.00            
ATOM   2332  HD1 LYS X 148      52.800  72.430 100.420  0.00  0.00            
ATOM   2333  HD2 LYS X 148      54.630  72.500 100.450  0.00  0.00            
ATOM   2334  CE  LYS X 148      53.940  71.150 101.930  0.00  0.00            
ATOM   2335  HE1 LYS X 148      54.910  70.630 101.840  0.00  0.00            
ATOM   2336  HE2 LYS X 148      53.150  70.410 102.190  0.00  0.00            
ATOM   2337  NZ  LYS X 148      54.080  72.100 103.070  0.00  0.00            
ATOM   2338  HZ1 LYS X 148      53.140  72.540 103.150  0.00  0.00            
ATOM   2339  HZ2 LYS X 148      54.770  72.870 102.970  0.00  0.00            
ATOM   2340  HZ3 LYS X 148      54.120  71.750 104.050  0.00  0.00            
ATOM   2341  C   LYS X 148      53.570  71.660  95.470  0.00  0.00            
ATOM   2342  O   LYS X 148      53.790  72.900  95.400  0.00  0.00            
ATOM   2343  N   SER X 149      52.770  71.030  94.570  0.00  0.00            
ATOM   2344  HN  SER X 149      52.510  70.070  94.710  0.00  0.00            
ATOM   2345  CA  SER X 149      52.470  71.600  93.240  0.00  0.00            
ATOM   2346  HA  SER X 149      52.870  72.590  93.130  0.00  0.00            
ATOM   2347  CB  SER X 149      53.080  70.760  92.100  0.00  0.00            
ATOM   2348  HB1 SER X 149      52.500  69.820  91.930  0.00  0.00            
ATOM   2349  HB2 SER X 149      54.110  70.490  92.430  0.00  0.00            
ATOM   2350  OG  SER X 149      53.120  71.350  90.790  0.00  0.00            
ATOM   2351  HG1 SER X 149      53.840  72.000  90.790  0.00  0.00            
ATOM   2352  C   SER X 149      50.950  71.820  92.950  0.00  0.00            
ATOM   2353  O   SER X 149      50.130  71.060  93.370  0.00  0.00            
ATOM   2354  N   TYR X 150      50.540  72.880  92.190  0.00  0.00            
ATOM   2355  HN  TYR X 150      51.190  73.410  91.640  0.00  0.00            
ATOM   2356  CA  TYR X 150      49.230  73.400  92.050  0.00  0.00            
ATOM   2357  HA  TYR X 150      48.460  72.640  91.960  0.00  0.00            
ATOM   2358  CB  TYR X 150      48.880  74.150  93.350  0.00  0.00            
ATOM   2359  HB1 TYR X 150      49.000  73.420  94.180  0.00  0.00            
ATOM   2360  HB2 TYR X 150      47.820  74.440  93.230  0.00  0.00            
ATOM   2361  CG  TYR X 150      49.650  75.390  93.700  0.00  0.00            
ATOM   2362  CD1 TYR X 150      49.220  76.630  93.150  0.00  0.00            
ATOM   2363  HD1 TYR X 150      48.360  76.580  92.500  0.00  0.00            
ATOM   2364  CE1 TYR X 150      49.860  77.860  93.580  0.00  0.00            
ATOM   2365  HE1 TYR X 150      49.500  78.770  93.130  0.00  0.00            
ATOM   2366  CZ  TYR X 150      50.940  77.800  94.460  0.00  0.00            
ATOM   2367  OH  TYR X 150      51.610  78.990  94.800  0.00  0.00            
ATOM   2368  HH  TYR X 150      52.190  78.850  95.550  0.00  0.00            
ATOM   2369  CD2 TYR X 150      50.670  75.380  94.640  0.00  0.00            
ATOM   2370  HD2 TYR X 150      50.740  74.510  95.280  0.00  0.00            
ATOM   2371  CE2 TYR X 150      51.290  76.580  95.000  0.00  0.00            
ATOM   2372  HE2 TYR X 150      52.070  76.500  95.750  0.00  0.00            
ATOM   2373  C   TYR X 150      49.100  74.280  90.870  0.00  0.00            
ATOM   2374  O   TYR X 150      50.030  74.840  90.330  0.00  0.00            
ATOM   2375  N   VAL X 151      47.830  74.480  90.400  0.00  0.00            
ATOM   2376  HN  VAL X 151      47.120  73.930  90.820  0.00  0.00            
ATOM   2377  CA  VAL X 151      47.510  75.370  89.250  0.00  0.00            
ATOM   2378  HA  VAL X 151      48.300  76.100  89.190  0.00  0.00            
ATOM   2379  CB  VAL X 151      47.420  74.510  87.920  0.00  0.00            
ATOM   2380  HB  VAL X 151      48.410  74.000  87.810  0.00  0.00            
ATOM   2381  CG1 VAL X 151      46.270  73.600  87.760  0.00  0.00            
ATOM   2382 HG11 VAL X 151      45.280  74.100  87.890  0.00  0.00            
ATOM   2383 HG12 VAL X 151      46.340  72.930  88.650  0.00  0.00            
ATOM   2384 HG13 VAL X 151      46.260  73.050  86.790  0.00  0.00            
ATOM   2385  CG2 VAL X 151      47.380  75.370  86.660  0.00  0.00            
ATOM   2386 HG21 VAL X 151      46.450  75.980  86.560  0.00  0.00            
ATOM   2387 HG22 VAL X 151      47.540  74.770  85.740  0.00  0.00            
ATOM   2388 HG23 VAL X 151      48.260  76.050  86.670  0.00  0.00            
ATOM   2389  C   VAL X 151      46.220  76.070  89.640  0.00  0.00            
ATOM   2390  O   VAL X 151      45.410  75.530  90.410  0.00  0.00            
ATOM   2391  N   LYS X 152      45.960  77.240  89.050  0.00  0.00            
ATOM   2392  HN  LYS X 152      46.720  77.610  88.500  0.00  0.00            
ATOM   2393  CA  LYS X 152      44.670  77.950  89.210  0.00  0.00            
ATOM   2394  HA  LYS X 152      43.870  77.240  89.410  0.00  0.00            
ATOM   2395  CB  LYS X 152      44.670  78.930  90.420  0.00  0.00            
ATOM   2396  HB1 LYS X 152      44.790  78.330  91.340  0.00  0.00            
ATOM   2397  HB2 LYS X 152      43.660  79.380  90.430  0.00  0.00            
ATOM   2398  CG  LYS X 152      45.700  80.070  90.430  0.00  0.00            
ATOM   2399  HG1 LYS X 152      45.150  80.740  91.120  0.00  0.00            
ATOM   2400  HG2 LYS X 152      45.820  80.590  89.460  0.00  0.00            
ATOM   2401  CD  LYS X 152      47.040  79.780  91.150  0.00  0.00            
ATOM   2402  HD1 LYS X 152      47.730  79.260  90.450  0.00  0.00            
ATOM   2403  HD2 LYS X 152      46.690  79.190  92.020  0.00  0.00            
ATOM   2404  CE  LYS X 152      47.760  81.060  91.700  0.00  0.00            
ATOM   2405  HE1 LYS X 152      47.830  81.830  90.910  0.00  0.00            
ATOM   2406  HE2 LYS X 152      48.760  80.670  91.990  0.00  0.00            
ATOM   2407  NZ  LYS X 152      47.140  81.650  92.880  0.00  0.00            
ATOM   2408  HZ1 LYS X 152      46.870  80.880  93.510  0.00  0.00            
ATOM   2409  HZ2 LYS X 152      46.330  82.270  92.660  0.00  0.00            
ATOM   2410  HZ3 LYS X 152      47.790  82.250  93.430  0.00  0.00            
ATOM   2411  C   LYS X 152      44.320  78.690  87.940  0.00  0.00            
ATOM   2412  O   LYS X 152      45.180  78.970  87.100  0.00  0.00            
ATOM   2413  N   TYR X 153      43.000  78.760  87.730  0.00  0.00            
ATOM   2414  HN  TYR X 153      42.450  78.300  88.430  0.00  0.00            
ATOM   2415  CA  TYR X 153      42.360  79.280  86.560  0.00  0.00            
ATOM   2416  HA  TYR X 153      43.100  79.700  85.900  0.00  0.00            
ATOM   2417  CB  TYR X 153      41.590  78.130  85.820  0.00  0.00            
ATOM   2418  HB1 TYR X 153      41.200  78.520  84.850  0.00  0.00            
ATOM   2419  HB2 TYR X 153      40.790  77.620  86.400  0.00  0.00            
ATOM   2420  CG  TYR X 153      42.640  77.090  85.390  0.00  0.00            
ATOM   2421  CD1 TYR X 153      43.650  77.540  84.530  0.00  0.00            
ATOM   2422  HD1 TYR X 153      43.700  78.580  84.240  0.00  0.00            
ATOM   2423  CE1 TYR X 153      44.560  76.630  83.970  0.00  0.00            
ATOM   2424  HE1 TYR X 153      45.250  77.040  83.240  0.00  0.00            
ATOM   2425  CZ  TYR X 153      44.570  75.290  84.480  0.00  0.00            
ATOM   2426  OH  TYR X 153      45.350  74.370  83.760  0.00  0.00            
ATOM   2427  HH  TYR X 153      45.020  73.510  84.030  0.00  0.00            
ATOM   2428  CD2 TYR X 153      42.610  75.740  85.880  0.00  0.00            
ATOM   2429  HD2 TYR X 153      41.850  75.590  86.630  0.00  0.00            
ATOM   2430  CE2 TYR X 153      43.670  74.890  85.500  0.00  0.00            
ATOM   2431  HE2 TYR X 153      43.730  73.850  85.790  0.00  0.00            
ATOM   2432  C   TYR X 153      41.360  80.260  87.010  0.00  0.00            
ATOM   2433  O   TYR X 153      40.740  80.000  88.030  0.00  0.00            
ATOM   2434  N   GLN X 154      41.070  81.300  86.180  0.00  0.00            
ATOM   2435  HN  GLN X 154      41.320  81.340  85.220  0.00  0.00            
ATOM   2436  CA  GLN X 154      40.140  82.310  86.570  0.00  0.00            
ATOM   2437  HA  GLN X 154      39.920  82.330  87.620  0.00  0.00            
ATOM   2438  CB  GLN X 154      40.480  83.780  86.010  0.00  0.00            
ATOM   2439  HB1 GLN X 154      39.620  84.380  86.390  0.00  0.00            
ATOM   2440  HB2 GLN X 154      40.390  83.740  84.910  0.00  0.00            
ATOM   2441  CG  GLN X 154      41.810  84.470  86.360  0.00  0.00            
ATOM   2442  HG1 GLN X 154      41.680  85.560  86.180  0.00  0.00            
ATOM   2443  HG2 GLN X 154      42.580  84.140  85.620  0.00  0.00            
ATOM   2444  CD  GLN X 154      42.360  84.250  87.770  0.00  0.00            
ATOM   2445  OE1 GLN X 154      43.470  83.810  88.010  0.00  0.00            
ATOM   2446  NE2 GLN X 154      41.580  84.720  88.770  0.00  0.00            
ATOM   2447 HE21 GLN X 154      41.940  84.940  89.680  0.00  0.00            
ATOM   2448 HE22 GLN X 154      40.630  84.950  88.530  0.00  0.00            
ATOM   2449  C   GLN X 154      38.690  81.890  86.160  0.00  0.00            
ATOM   2450  O   GLN X 154      38.500  81.000  85.320  0.00  0.00            
ATOM   2451  N   VAL X 155      37.640  82.540  86.710  0.00  0.00            
ATOM   2452  HN  VAL X 155      37.760  83.300  87.350  0.00  0.00            
ATOM   2453  CA  VAL X 155      36.240  82.100  86.550  0.00  0.00            
ATOM   2454  HA  VAL X 155      36.140  81.410  85.730  0.00  0.00            
ATOM   2455  CB  VAL X 155      35.730  81.490  87.820  0.00  0.00            
ATOM   2456  HB  VAL X 155      35.810  82.200  88.680  0.00  0.00            
ATOM   2457  CG1 VAL X 155      34.240  80.990  87.680  0.00  0.00            
ATOM   2458 HG11 VAL X 155      33.510  81.810  87.480  0.00  0.00            
ATOM   2459 HG12 VAL X 155      33.840  80.570  88.630  0.00  0.00            
ATOM   2460 HG13 VAL X 155      34.200  80.330  86.780  0.00  0.00            
ATOM   2461  CG2 VAL X 155      36.520  80.200  88.220  0.00  0.00            
ATOM   2462 HG21 VAL X 155      35.900  79.310  87.990  0.00  0.00            
ATOM   2463 HG22 VAL X 155      36.770  80.120  89.300  0.00  0.00            
ATOM   2464 HG23 VAL X 155      37.480  80.100  87.670  0.00  0.00            
ATOM   2465  C   VAL X 155      35.470  83.330  86.070  0.00  0.00            
ATOM   2466  O   VAL X 155      35.450  84.470  86.610  0.00  0.00            
ATOM   2467  N   ILE X 156      34.590  83.080  85.040  0.00  0.00            
ATOM   2468  HN  ILE X 156      34.390  82.220  84.580  0.00  0.00            
ATOM   2469  CA  ILE X 156      33.750  84.120  84.420  0.00  0.00            
ATOM   2470  HA  ILE X 156      33.770  85.050  84.960  0.00  0.00            
ATOM   2471  CB  ILE X 156      34.120  84.280  82.970  0.00  0.00            
ATOM   2472  HB  ILE X 156      33.930  83.330  82.420  0.00  0.00            
ATOM   2473  CG2 ILE X 156      33.240  85.400  82.440  0.00  0.00            
ATOM   2474 HG21 ILE X 156      33.600  85.870  81.500  0.00  0.00            
ATOM   2475 HG22 ILE X 156      33.090  86.200  83.190  0.00  0.00            
ATOM   2476 HG23 ILE X 156      32.240  84.960  82.220  0.00  0.00            
ATOM   2477  CG1 ILE X 156      35.630  84.510  82.630  0.00  0.00            
ATOM   2478 HG11 ILE X 156      35.720  84.390  81.530  0.00  0.00            
ATOM   2479 HG12 ILE X 156      36.270  83.670  82.970  0.00  0.00            
ATOM   2480  CD  ILE X 156      36.300  85.820  83.190  0.00  0.00            
ATOM   2481  HD1 ILE X 156      35.860  86.050  84.190  0.00  0.00            
ATOM   2482  HD2 ILE X 156      36.040  86.760  82.660  0.00  0.00            
ATOM   2483  HD3 ILE X 156      37.380  85.650  83.370  0.00  0.00            
ATOM   2484  C   ILE X 156      32.210  83.720  84.480  0.00  0.00            
ATOM   2485  O   ILE X 156      31.860  82.580  84.140  0.00  0.00            
ATOM   2486  N   GLY X 157      31.390  84.600  85.020  0.00  0.00            
ATOM   2487  HN  GLY X 157      31.770  85.490  85.280  0.00  0.00            
ATOM   2488  CA  GLY X 157      30.030  84.380  85.420  0.00  0.00            
ATOM   2489  HA1 GLY X 157      29.490  84.410  84.480  0.00  0.00            
ATOM   2490  HA2 GLY X 157      29.690  85.090  86.160  0.00  0.00            
ATOM   2491  C   GLY X 157      29.700  83.130  85.990  0.00  0.00            
ATOM   2492  O   GLY X 157      30.310  82.620  86.920  0.00  0.00            
ATOM   2493  N   LYS X 158      28.610  82.390  85.500  0.00  0.00            
ATOM   2494  HN  LYS X 158      28.100  82.930  84.820  0.00  0.00            
ATOM   2495  CA  LYS X 158      28.290  81.010  85.850  0.00  0.00            
ATOM   2496  HA  LYS X 158      28.830  80.720  86.730  0.00  0.00            
ATOM   2497  CB  LYS X 158      26.780  80.710  86.170  0.00  0.00            
ATOM   2498  HB1 LYS X 158      26.520  79.640  86.300  0.00  0.00            
ATOM   2499  HB2 LYS X 158      26.250  80.990  85.230  0.00  0.00            
ATOM   2500  CG  LYS X 158      26.090  81.430  87.330  0.00  0.00            
ATOM   2501  HG1 LYS X 158      25.080  80.970  87.390  0.00  0.00            
ATOM   2502  HG2 LYS X 158      25.760  82.430  86.970  0.00  0.00            
ATOM   2503  CD  LYS X 158      26.850  81.480  88.630  0.00  0.00            
ATOM   2504  HD1 LYS X 158      27.790  82.050  88.440  0.00  0.00            
ATOM   2505  HD2 LYS X 158      27.110  80.500  89.080  0.00  0.00            
ATOM   2506  CE  LYS X 158      26.040  82.180  89.650  0.00  0.00            
ATOM   2507  HE1 LYS X 158      25.610  81.500  90.420  0.00  0.00            
ATOM   2508  HE2 LYS X 158      25.240  82.660  89.040  0.00  0.00            
ATOM   2509  NZ  LYS X 158      26.780  83.200  90.420  0.00  0.00            
ATOM   2510  HZ1 LYS X 158      26.180  83.840  90.980  0.00  0.00            
ATOM   2511  HZ2 LYS X 158      27.520  83.780  89.970  0.00  0.00            
ATOM   2512  HZ3 LYS X 158      27.330  82.650  91.110  0.00  0.00            
ATOM   2513  C   LYS X 158      28.790  80.000  84.830  0.00  0.00            
ATOM   2514  O   LYS X 158      28.270  78.860  84.690  0.00  0.00            
ATOM   2515  N   ASN X 159      29.890  80.340  84.090  0.00  0.00            
ATOM   2516  HN  ASN X 159      30.360  81.190  84.290  0.00  0.00            
ATOM   2517  CA  ASN X 159      30.360  79.560  83.020  0.00  0.00            
ATOM   2518  HA  ASN X 159      29.710  78.810  82.600  0.00  0.00            
ATOM   2519  CB  ASN X 159      30.740  80.430  81.800  0.00  0.00            
ATOM   2520  HB1 ASN X 159      31.610  81.050  82.110  0.00  0.00            
ATOM   2521  HB2 ASN X 159      29.850  81.090  81.660  0.00  0.00            
ATOM   2522  CG  ASN X 159      31.220  79.630  80.590  0.00  0.00            
ATOM   2523  OD1 ASN X 159      32.190  78.930  80.720  0.00  0.00            
ATOM   2524  ND2 ASN X 159      30.600  79.730  79.390  0.00  0.00            
ATOM   2525 HD21 ASN X 159      29.830  80.310  79.160  0.00  0.00            
ATOM   2526 HD22 ASN X 159      30.720  79.000  78.720  0.00  0.00            
ATOM   2527  C   ASN X 159      31.470  78.750  83.680  0.00  0.00            
ATOM   2528  O   ASN X 159      32.310  79.280  84.380  0.00  0.00            
ATOM   2529  N   HSD X 160      31.460  77.450  83.450  0.00  0.00            
ATOM   2530  HN  HSD X 160      30.700  77.060  82.940  0.00  0.00            
ATOM   2531  CA  HSD X 160      32.320  76.530  84.120  0.00  0.00            
ATOM   2532  HA  HSD X 160      32.720  77.050  84.990  0.00  0.00            
ATOM   2533  CB  HSD X 160      31.620  75.220  84.560  0.00  0.00            
ATOM   2534  HB1 HSD X 160      32.360  74.650  85.170  0.00  0.00            
ATOM   2535  HB2 HSD X 160      31.180  74.790  83.640  0.00  0.00            
ATOM   2536  ND1 HSD X 160      29.850  74.450  86.080  0.00  0.00            
ATOM   2537  HD1 HSD X 160      30.060  73.510  85.800  0.00  0.00            
ATOM   2538  CG  HSD X 160      30.400  75.500  85.470  0.00  0.00            
ATOM   2539  CE1 HSD X 160      28.950  74.900  86.960  0.00  0.00            
ATOM   2540  HE1 HSD X 160      28.180  74.310  87.470  0.00  0.00            
ATOM   2541  NE2 HSD X 160      28.890  76.210  86.950  0.00  0.00            
ATOM   2542  CD2 HSD X 160      29.860  76.600  86.020  0.00  0.00            
ATOM   2543  HD2 HSD X 160      29.930  77.690  86.010  0.00  0.00            
ATOM   2544  C   HSD X 160      33.560  76.130  83.330  0.00  0.00            
ATOM   2545  O   HSD X 160      34.440  75.430  83.730  0.00  0.00            
ATOM   2546  N   VAL X 161      33.730  76.740  82.150  0.00  0.00            
ATOM   2547  HN  VAL X 161      33.100  77.450  81.830  0.00  0.00            
ATOM   2548  CA  VAL X 161      34.960  76.720  81.470  0.00  0.00            
ATOM   2549  HA  VAL X 161      35.390  75.740  81.600  0.00  0.00            
ATOM   2550  CB  VAL X 161      34.860  76.970  79.970  0.00  0.00            
ATOM   2551  HB  VAL X 161      34.550  78.000  79.720  0.00  0.00            
ATOM   2552  CG1 VAL X 161      36.230  76.570  79.250  0.00  0.00            
ATOM   2553 HG11 VAL X 161      36.590  75.530  79.390  0.00  0.00            
ATOM   2554 HG12 VAL X 161      37.020  77.330  79.440  0.00  0.00            
ATOM   2555 HG13 VAL X 161      36.060  76.590  78.160  0.00  0.00            
ATOM   2556  CG2 VAL X 161      33.770  76.020  79.280  0.00  0.00            
ATOM   2557 HG21 VAL X 161      32.800  76.000  79.820  0.00  0.00            
ATOM   2558 HG22 VAL X 161      33.990  74.940  79.380  0.00  0.00            
ATOM   2559 HG23 VAL X 161      33.720  76.260  78.200  0.00  0.00            
ATOM   2560  C   VAL X 161      35.920  77.770  81.960  0.00  0.00            
ATOM   2561  O   VAL X 161      35.890  78.980  81.680  0.00  0.00            
ATOM   2562  N   ALA X 162      36.890  77.310  82.720  0.00  0.00            
ATOM   2563  HN  ALA X 162      37.030  76.340  82.900  0.00  0.00            
ATOM   2564  CA  ALA X 162      37.750  78.210  83.390  0.00  0.00            
ATOM   2565  HA  ALA X 162      37.300  79.170  83.600  0.00  0.00            
ATOM   2566  CB  ALA X 162      38.270  77.700  84.760  0.00  0.00            
ATOM   2567  HB1 ALA X 162      39.070  76.940  84.660  0.00  0.00            
ATOM   2568  HB2 ALA X 162      37.400  77.300  85.310  0.00  0.00            
ATOM   2569  HB3 ALA X 162      38.820  78.520  85.280  0.00  0.00            
ATOM   2570  C   ALA X 162      38.910  78.630  82.540  0.00  0.00            
ATOM   2571  O   ALA X 162      39.160  78.030  81.540  0.00  0.00            
ATOM   2572  N   VAL X 163      39.450  79.790  82.810  0.00  0.00            
ATOM   2573  HN  VAL X 163      39.110  80.280  83.610  0.00  0.00            
ATOM   2574  CA  VAL X 163      40.370  80.490  81.980  0.00  0.00            
ATOM   2575  HA  VAL X 163      40.130  80.130  80.990  0.00  0.00            
ATOM   2576  CB  VAL X 163      40.050  81.990  81.830  0.00  0.00            
ATOM   2577  HB  VAL X 163      40.260  82.530  82.770  0.00  0.00            
ATOM   2578  CG1 VAL X 163      40.750  82.680  80.670  0.00  0.00            
ATOM   2579 HG11 VAL X 163      40.270  83.680  80.600  0.00  0.00            
ATOM   2580 HG12 VAL X 163      40.490  82.110  79.750  0.00  0.00            
ATOM   2581 HG13 VAL X 163      41.840  82.810  80.800  0.00  0.00            
ATOM   2582  CG2 VAL X 163      38.510  82.160  81.740  0.00  0.00            
ATOM   2583 HG21 VAL X 163      38.060  81.370  81.100  0.00  0.00            
ATOM   2584 HG22 VAL X 163      38.340  83.210  81.430  0.00  0.00            
ATOM   2585 HG23 VAL X 163      38.020  82.040  82.730  0.00  0.00            
ATOM   2586  C   VAL X 163      41.800  80.350  82.270  0.00  0.00            
ATOM   2587  O   VAL X 163      42.140  80.640  83.380  0.00  0.00            
ATOM   2588  N   PRO X 164      42.690  79.870  81.340  0.00  0.00            
ATOM   2589  CD  PRO X 164      42.270  79.340  80.070  0.00  0.00            
ATOM   2590  HD1 PRO X 164      41.980  80.220  79.450  0.00  0.00            
ATOM   2591  HD2 PRO X 164      41.380  78.690  80.190  0.00  0.00            
ATOM   2592  CA  PRO X 164      44.140  80.000  81.370  0.00  0.00            
ATOM   2593  HA  PRO X 164      44.410  79.290  82.130  0.00  0.00            
ATOM   2594  CB  PRO X 164      44.640  79.640  79.980  0.00  0.00            
ATOM   2595  HB1 PRO X 164      45.630  79.140  79.900  0.00  0.00            
ATOM   2596  HB2 PRO X 164      44.670  80.580  79.400  0.00  0.00            
ATOM   2597  CG  PRO X 164      43.500  78.740  79.470  0.00  0.00            
ATOM   2598  HG1 PRO X 164      43.490  78.850  78.370  0.00  0.00            
ATOM   2599  HG2 PRO X 164      43.520  77.690  79.840  0.00  0.00            
ATOM   2600  C   PRO X 164      44.680  81.300  81.830  0.00  0.00            
ATOM   2601  O   PRO X 164      43.980  82.250  81.750  0.00  0.00            
ATOM   2602  N   THR X 165      45.890  81.340  82.400  0.00  0.00            
ATOM   2603  HN  THR X 165      46.470  80.530  82.480  0.00  0.00            
ATOM   2604  CA  THR X 165      46.450  82.600  82.880  0.00  0.00            
ATOM   2605  HA  THR X 165      45.860  83.470  82.630  0.00  0.00            
ATOM   2606  CB  THR X 165      46.580  82.640  84.460  0.00  0.00            
ATOM   2607  HB  THR X 165      47.090  83.550  84.830  0.00  0.00            
ATOM   2608  OG1 THR X 165      47.370  81.490  84.860  0.00  0.00            
ATOM   2609  HG1 THR X 165      48.310  81.700  84.930  0.00  0.00            
ATOM   2610  CG2 THR X 165      45.220  82.740  85.070  0.00  0.00            
ATOM   2611 HG21 THR X 165      45.290  82.680  86.180  0.00  0.00            
ATOM   2612 HG22 THR X 165      44.650  81.830  84.780  0.00  0.00            
ATOM   2613 HG23 THR X 165      44.680  83.680  84.830  0.00  0.00            
ATOM   2614  C   THR X 165      47.760  82.900  82.240  0.00  0.00            
ATOM   2615  O   THR X 165      48.410  83.880  82.700  0.00  0.00            
ATOM   2616  N   HSD X 166      48.100  82.030  81.210  0.00  0.00            
ATOM   2617  HN  HSD X 166      47.420  81.330  81.000  0.00  0.00            
ATOM   2618  CA  HSD X 166      49.390  81.970  80.500  0.00  0.00            
ATOM   2619  HA  HSD X 166      49.800  82.960  80.520  0.00  0.00            
ATOM   2620  CB  HSD X 166      50.310  80.900  81.200  0.00  0.00            
ATOM   2621  HB1 HSD X 166      51.360  80.940  80.830  0.00  0.00            
ATOM   2622  HB2 HSD X 166      49.910  79.870  81.050  0.00  0.00            
ATOM   2623  ND1 HSD X 166      51.250  82.200  83.150  0.00  0.00            
ATOM   2624  HD1 HSD X 166      51.790  82.880  82.670  0.00  0.00            
ATOM   2625  CG  HSD X 166      50.440  81.160  82.610  0.00  0.00            
ATOM   2626  CE1 HSD X 166      51.050  82.180  84.490  0.00  0.00            
ATOM   2627  HE1 HSD X 166      51.500  82.810  85.270  0.00  0.00            
ATOM   2628  NE2 HSD X 166      50.160  81.280  84.860  0.00  0.00            
ATOM   2629  CD2 HSD X 166      49.750  80.600  83.680  0.00  0.00            
ATOM   2630  HD2 HSD X 166      48.900  79.930  83.770  0.00  0.00            
ATOM   2631  C   HSD X 166      49.190  81.570  79.050  0.00  0.00            
ATOM   2632  O   HSD X 166      48.180  81.000  78.640  0.00  0.00            
ATOM   2633  N   PHE X 167      50.210  81.920  78.200  0.00  0.00            
ATOM   2634  HN  PHE X 167      50.980  82.450  78.550  0.00  0.00            
ATOM   2635  CA  PHE X 167      50.100  81.760  76.760  0.00  0.00            
ATOM   2636  HA  PHE X 167      49.830  80.720  76.650  0.00  0.00            
ATOM   2637  CB  PHE X 167      49.040  82.680  76.090  0.00  0.00            
ATOM   2638  HB1 PHE X 167      48.040  82.240  76.290  0.00  0.00            
ATOM   2639  HB2 PHE X 167      49.240  82.660  75.000  0.00  0.00            
ATOM   2640  CG  PHE X 167      49.230  84.060  76.600  0.00  0.00            
ATOM   2641  CD1 PHE X 167      48.360  84.550  77.540  0.00  0.00            
ATOM   2642  HD1 PHE X 167      47.670  83.910  78.080  0.00  0.00            
ATOM   2643  CE1 PHE X 167      48.240  85.910  77.860  0.00  0.00            
ATOM   2644  HE1 PHE X 167      47.520  86.220  78.610  0.00  0.00            
ATOM   2645  CZ  PHE X 167      49.090  86.790  77.380  0.00  0.00            
ATOM   2646  HZ  PHE X 167      49.260  87.790  77.740  0.00  0.00            
ATOM   2647  CD2 PHE X 167      50.160  85.010  76.080  0.00  0.00            
ATOM   2648  HD2 PHE X 167      50.840  84.750  75.280  0.00  0.00            
ATOM   2649  CE2 PHE X 167      50.090  86.340  76.550  0.00  0.00            
ATOM   2650  HE2 PHE X 167      50.810  86.980  76.060  0.00  0.00            
ATOM   2651  C   PHE X 167      51.390  81.690  76.100  0.00  0.00            
ATOM   2652  O   PHE X 167      52.400  82.200  76.620  0.00  0.00            
ATOM   2653  N   PHE X 168      51.480  81.110  74.890  0.00  0.00            
ATOM   2654  HN  PHE X 168      50.670  80.660  74.520  0.00  0.00            
ATOM   2655  CA  PHE X 168      52.660  80.980  74.040  0.00  0.00            
ATOM   2656  HA  PHE X 168      53.400  81.660  74.410  0.00  0.00            
ATOM   2657  CB  PHE X 168      53.200  79.510  74.200  0.00  0.00            
ATOM   2658  HB1 PHE X 168      53.130  79.160  75.260  0.00  0.00            
ATOM   2659  HB2 PHE X 168      54.230  79.630  73.820  0.00  0.00            
ATOM   2660  CG  PHE X 168      52.500  78.420  73.370  0.00  0.00            
ATOM   2661  CD1 PHE X 168      53.120  77.910  72.200  0.00  0.00            
ATOM   2662  HD1 PHE X 168      54.130  78.220  71.990  0.00  0.00            
ATOM   2663  CE1 PHE X 168      52.590  76.750  71.610  0.00  0.00            
ATOM   2664  HE1 PHE X 168      53.130  76.290  70.800  0.00  0.00            
ATOM   2665  CZ  PHE X 168      51.300  76.310  71.950  0.00  0.00            
ATOM   2666  HZ  PHE X 168      50.820  75.450  71.500  0.00  0.00            
ATOM   2667  CD2 PHE X 168      51.210  77.940  73.740  0.00  0.00            
ATOM   2668  HD2 PHE X 168      50.730  78.260  74.660  0.00  0.00            
ATOM   2669  CE2 PHE X 168      50.660  76.860  73.040  0.00  0.00            
ATOM   2670  HE2 PHE X 168      49.740  76.430  73.390  0.00  0.00            
ATOM   2671  C   PHE X 168      52.420  81.370  72.600  0.00  0.00            
ATOM   2672  O   PHE X 168      51.360  81.240  71.940  0.00  0.00            
ATOM   2673  N   LYS X 169      53.480  81.860  72.010  0.00  0.00            
ATOM   2674  HN  LYS X 169      54.320  81.940  72.530  0.00  0.00            
ATOM   2675  CA  LYS X 169      53.630  82.130  70.580  0.00  0.00            
ATOM   2676  HA  LYS X 169      52.640  82.410  70.240  0.00  0.00            
ATOM   2677  CB  LYS X 169      54.580  83.380  70.330  0.00  0.00            
ATOM   2678  HB1 LYS X 169      54.580  83.580  69.230  0.00  0.00            
ATOM   2679  HB2 LYS X 169      55.580  83.050  70.690  0.00  0.00            
ATOM   2680  CG  LYS X 169      54.190  84.700  70.990  0.00  0.00            
ATOM   2681  HG1 LYS X 169      55.030  85.410  70.840  0.00  0.00            
ATOM   2682  HG2 LYS X 169      54.240  84.490  72.080  0.00  0.00            
ATOM   2683  CD  LYS X 169      52.850  85.290  70.570  0.00  0.00            
ATOM   2684  HD1 LYS X 169      52.230  84.410  70.300  0.00  0.00            
ATOM   2685  HD2 LYS X 169      52.950  85.730  69.550  0.00  0.00            
ATOM   2686  CE  LYS X 169      52.330  86.270  71.610  0.00  0.00            
ATOM   2687  HE1 LYS X 169      53.000  87.090  71.940  0.00  0.00            
ATOM   2688  HE2 LYS X 169      51.840  85.810  72.490  0.00  0.00            
ATOM   2689  NZ  LYS X 169      51.190  86.910  71.030  0.00  0.00            
ATOM   2690  HZ1 LYS X 169      51.490  87.410  70.170  0.00  0.00            
ATOM   2691  HZ2 LYS X 169      50.750  87.600  71.680  0.00  0.00            
ATOM   2692  HZ3 LYS X 169      50.390  86.270  70.850  0.00  0.00            
ATOM   2693  C   LYS X 169      54.170  80.970  69.700  0.00  0.00            
ATOM   2694  O   LYS X 169      55.290  80.410  69.780  0.00  0.00            
ATOM   2695  N   VAL X 170      53.220  80.700  68.780  0.00  0.00            
ATOM   2696  HN  VAL X 170      52.270  81.000  68.780  0.00  0.00            
ATOM   2697  CA  VAL X 170      53.580  79.890  67.550  0.00  0.00            
ATOM   2698  HA  VAL X 170      54.470  79.310  67.730  0.00  0.00            
ATOM   2699  CB  VAL X 170      52.490  78.850  67.190  0.00  0.00            
ATOM   2700  HB  VAL X 170      51.600  79.390  66.790  0.00  0.00            
ATOM   2701  CG1 VAL X 170      53.080  77.950  66.090  0.00  0.00            
ATOM   2702 HG11 VAL X 170      54.020  77.430  66.360  0.00  0.00            
ATOM   2703 HG12 VAL X 170      53.050  78.500  65.120  0.00  0.00            
ATOM   2704 HG13 VAL X 170      52.360  77.140  65.840  0.00  0.00            
ATOM   2705  CG2 VAL X 170      52.110  77.810  68.280  0.00  0.00            
ATOM   2706 HG21 VAL X 170      51.650  78.310  69.160  0.00  0.00            
ATOM   2707 HG22 VAL X 170      53.050  77.250  68.500  0.00  0.00            
ATOM   2708 HG23 VAL X 170      51.440  77.010  67.920  0.00  0.00            
ATOM   2709  C   VAL X 170      53.870  80.950  66.460  0.00  0.00            
ATOM   2710  O   VAL X 170      53.080  81.930  66.360  0.00  0.00            
ATOM   2711  N   LEU X 171      55.030  80.790  65.810  0.00  0.00            
ATOM   2712  HN  LEU X 171      55.490  79.910  65.890  0.00  0.00            
ATOM   2713  CA  LEU X 171      55.410  81.610  64.660  0.00  0.00            
ATOM   2714  HA  LEU X 171      54.750  82.460  64.550  0.00  0.00            
ATOM   2715  CB  LEU X 171      56.880  82.220  64.850  0.00  0.00            
ATOM   2716  HB1 LEU X 171      57.560  81.350  64.810  0.00  0.00            
ATOM   2717  HB2 LEU X 171      56.970  82.690  65.850  0.00  0.00            
ATOM   2718  CG  LEU X 171      57.300  83.260  63.870  0.00  0.00            
ATOM   2719  HG  LEU X 171      57.220  82.810  62.860  0.00  0.00            
ATOM   2720  CD1 LEU X 171      56.470  84.580  63.750  0.00  0.00            
ATOM   2721 HD11 LEU X 171      56.330  84.960  64.790  0.00  0.00            
ATOM   2722 HD12 LEU X 171      55.410  84.420  63.480  0.00  0.00            
ATOM   2723 HD13 LEU X 171      56.920  85.380  63.120  0.00  0.00            
ATOM   2724  CD2 LEU X 171      58.820  83.660  63.890  0.00  0.00            
ATOM   2725 HD21 LEU X 171      59.280  84.220  64.730  0.00  0.00            
ATOM   2726 HD22 LEU X 171      59.110  84.170  62.950  0.00  0.00            
ATOM   2727 HD23 LEU X 171      59.260  82.640  63.930  0.00  0.00            
ATOM   2728  C   LEU X 171      55.370  80.710  63.380  0.00  0.00            
ATOM   2729  O   LEU X 171      56.110  79.660  63.250  0.00  0.00            
ATOM   2730  N   ILE X 172      54.540  81.130  62.380  0.00  0.00            
ATOM   2731  HN  ILE X 172      53.950  81.930  62.440  0.00  0.00            
ATOM   2732  CA  ILE X 172      54.480  80.360  61.120  0.00  0.00            
ATOM   2733  HA  ILE X 172      55.070  79.460  61.240  0.00  0.00            
ATOM   2734  CB  ILE X 172      53.060  79.840  60.930  0.00  0.00            
ATOM   2735  HB  ILE X 172      52.370  80.690  61.110  0.00  0.00            
ATOM   2736  CG2 ILE X 172      52.750  79.410  59.480  0.00  0.00            
ATOM   2737 HG21 ILE X 172      51.760  78.910  59.460  0.00  0.00            
ATOM   2738 HG22 ILE X 172      53.600  78.770  59.160  0.00  0.00            
ATOM   2739 HG23 ILE X 172      52.720  80.170  58.660  0.00  0.00            
ATOM   2740  CG1 ILE X 172      52.740  78.800  62.010  0.00  0.00            
ATOM   2741 HG11 ILE X 172      53.130  79.150  62.990  0.00  0.00            
ATOM   2742 HG12 ILE X 172      53.320  77.880  61.810  0.00  0.00            
ATOM   2743  CD  ILE X 172      51.230  78.480  62.240  0.00  0.00            
ATOM   2744  HD1 ILE X 172      50.960  77.400  62.200  0.00  0.00            
ATOM   2745  HD2 ILE X 172      50.610  78.940  61.450  0.00  0.00            
ATOM   2746  HD3 ILE X 172      50.950  78.760  63.280  0.00  0.00            
ATOM   2747  C   ILE X 172      55.080  81.050  59.910  0.00  0.00            
ATOM   2748  O   ILE X 172      54.780  82.200  59.700  0.00  0.00            
ATOM   2749  N   LEU X 173      55.880  80.320  59.080  0.00  0.00            
ATOM   2750  HN  LEU X 173      56.210  79.460  59.450  0.00  0.00            
ATOM   2751  CA  LEU X 173      56.440  80.830  57.850  0.00  0.00            
ATOM   2752  HA  LEU X 173      56.000  81.810  57.680  0.00  0.00            
ATOM   2753  CB  LEU X 173      57.940  81.120  57.970  0.00  0.00            
ATOM   2754  HB1 LEU X 173      58.220  81.640  57.030  0.00  0.00            
ATOM   2755  HB2 LEU X 173      58.470  80.160  58.140  0.00  0.00            
ATOM   2756  CG  LEU X 173      58.380  82.080  59.170  0.00  0.00            
ATOM   2757  HG  LEU X 173      57.450  82.580  59.510  0.00  0.00            
ATOM   2758  CD1 LEU X 173      58.980  81.320  60.370  0.00  0.00            
ATOM   2759 HD11 LEU X 173      58.170  80.970  61.040  0.00  0.00            
ATOM   2760 HD12 LEU X 173      59.610  81.930  61.060  0.00  0.00            
ATOM   2761 HD13 LEU X 173      59.640  80.480  60.080  0.00  0.00            
ATOM   2762  CD2 LEU X 173      59.530  83.030  58.610  0.00  0.00            
ATOM   2763 HD21 LEU X 173      59.310  83.530  57.640  0.00  0.00            
ATOM   2764 HD22 LEU X 173      60.470  82.470  58.410  0.00  0.00            
ATOM   2765 HD23 LEU X 173      59.660  83.800  59.390  0.00  0.00            
ATOM   2766  C   LEU X 173      56.040  79.930  56.660  0.00  0.00            
ATOM   2767  O   LEU X 173      56.310  78.710  56.730  0.00  0.00            
ATOM   2768  N   GLU X 174      55.290  80.410  55.720  0.00  0.00            
ATOM   2769  HN  GLU X 174      54.760  81.260  55.770  0.00  0.00            
ATOM   2770  CA  GLU X 174      55.080  79.610  54.540  0.00  0.00            
ATOM   2771  HA  GLU X 174      54.690  78.640  54.810  0.00  0.00            
ATOM   2772  CB  GLU X 174      54.060  80.250  53.500  0.00  0.00            
ATOM   2773  HB1 GLU X 174      53.920  79.470  52.720  0.00  0.00            
ATOM   2774  HB2 GLU X 174      54.390  81.230  53.100  0.00  0.00            
ATOM   2775  CG  GLU X 174      52.620  80.340  54.160  0.00  0.00            
ATOM   2776  HG1 GLU X 174      52.580  81.050  55.010  0.00  0.00            
ATOM   2777  HG2 GLU X 174      52.440  79.340  54.620  0.00  0.00            
ATOM   2778  CD  GLU X 174      51.430  80.530  53.250  0.00  0.00            
ATOM   2779  OE1 GLU X 174      51.490  80.460  52.010  0.00  0.00            
ATOM   2780  OE2 GLU X 174      50.320  80.910  53.730  0.00  0.00            
ATOM   2781  C   GLU X 174      56.390  79.250  53.780  0.00  0.00            
ATOM   2782  O   GLU X 174      57.080  80.210  53.390  0.00  0.00            
ATOM   2783  N   ALA X 175      56.720  77.990  53.470  0.00  0.00            
ATOM   2784  HN  ALA X 175      56.250  77.160  53.740  0.00  0.00            
ATOM   2785  CA  ALA X 175      58.080  77.730  53.020  0.00  0.00            
ATOM   2786  HA  ALA X 175      58.590  78.620  52.700  0.00  0.00            
ATOM   2787  CB  ALA X 175      58.850  77.210  54.220  0.00  0.00            
ATOM   2788  HB1 ALA X 175      59.150  78.110  54.790  0.00  0.00            
ATOM   2789  HB2 ALA X 175      59.730  76.610  53.920  0.00  0.00            
ATOM   2790  HB3 ALA X 175      58.170  76.620  54.870  0.00  0.00            
ATOM   2791  C   ALA X 175      57.910  76.900  51.710  0.00  0.00            
ATOM   2792  O   ALA X 175      56.870  76.270  51.450  0.00  0.00            
ATOM   2793  N   ALA X 176      58.860  77.070  50.760  0.00  0.00            
ATOM   2794  HN  ALA X 176      59.540  77.770  50.970  0.00  0.00            
ATOM   2795  CA  ALA X 176      58.920  76.350  49.510  0.00  0.00            
ATOM   2796  HA  ALA X 176      57.990  76.530  48.990  0.00  0.00            
ATOM   2797  CB  ALA X 176      60.220  76.840  48.730  0.00  0.00            
ATOM   2798  HB1 ALA X 176      59.850  77.830  48.370  0.00  0.00            
ATOM   2799  HB2 ALA X 176      60.500  76.290  47.810  0.00  0.00            
ATOM   2800  HB3 ALA X 176      61.140  76.980  49.330  0.00  0.00            
ATOM   2801  C   ALA X 176      58.940  74.820  49.700  0.00  0.00            
ATOM   2802  O   ALA X 176      59.670  74.210  50.490  0.00  0.00            
ATOM   2803  N   GLY X 177      58.050  74.120  48.960  0.00  0.00            
ATOM   2804  HN  GLY X 177      57.430  74.620  48.350  0.00  0.00            
ATOM   2805  CA  GLY X 177      57.810  72.700  48.850  0.00  0.00            
ATOM   2806  HA1 GLY X 177      58.500  72.120  49.450  0.00  0.00            
ATOM   2807  HA2 GLY X 177      57.930  72.540  47.790  0.00  0.00            
ATOM   2808  C   GLY X 177      56.430  72.470  49.360  0.00  0.00            
ATOM   2809  O   GLY X 177      56.070  71.360  49.720  0.00  0.00            
ATOM   2810  N   GLY X 178      55.580  73.540  49.540  0.00  0.00            
ATOM   2811  HN  GLY X 178      55.860  74.410  49.150  0.00  0.00            
ATOM   2812  CA  GLY X 178      54.190  73.480  49.990  0.00  0.00            
ATOM   2813  HA1 GLY X 178      53.710  72.770  49.340  0.00  0.00            
ATOM   2814  HA2 GLY X 178      53.810  74.490  49.970  0.00  0.00            
ATOM   2815  C   GLY X 178      53.830  72.910  51.410  0.00  0.00            
ATOM   2816  O   GLY X 178      52.850  72.180  51.540  0.00  0.00            
ATOM   2817  N   GLN X 179      54.720  73.230  52.370  0.00  0.00            
ATOM   2818  HN  GLN X 179      55.560  73.710  52.150  0.00  0.00            
ATOM   2819  CA  GLN X 179      54.410  72.850  53.740  0.00  0.00            
ATOM   2820  HA  GLN X 179      53.360  72.630  53.790  0.00  0.00            
ATOM   2821  CB  GLN X 179      55.200  71.530  54.280  0.00  0.00            
ATOM   2822  HB1 GLN X 179      55.130  70.760  53.490  0.00  0.00            
ATOM   2823  HB2 GLN X 179      54.730  71.200  55.230  0.00  0.00            
ATOM   2824  CG  GLN X 179      56.700  71.670  54.590  0.00  0.00            
ATOM   2825  HG1 GLN X 179      57.010  70.730  55.100  0.00  0.00            
ATOM   2826  HG2 GLN X 179      56.770  72.450  55.380  0.00  0.00            
ATOM   2827  CD  GLN X 179      57.590  72.010  53.470  0.00  0.00            
ATOM   2828  OE1 GLN X 179      57.990  71.150  52.700  0.00  0.00            
ATOM   2829  NE2 GLN X 179      58.030  73.340  53.380  0.00  0.00            
ATOM   2830 HE21 GLN X 179      58.780  73.470  52.740  0.00  0.00            
ATOM   2831 HE22 GLN X 179      57.610  74.090  53.910  0.00  0.00            
ATOM   2832  C   GLN X 179      54.750  74.060  54.620  0.00  0.00            
ATOM   2833  O   GLN X 179      55.770  74.760  54.370  0.00  0.00            
ATOM   2834  N   ILE X 180      53.900  74.390  55.670  0.00  0.00            
ATOM   2835  HN  ILE X 180      53.130  73.780  55.820  0.00  0.00            
ATOM   2836  CA  ILE X 180      54.200  75.520  56.600  0.00  0.00            
ATOM   2837  HA  ILE X 180      54.580  76.260  55.920  0.00  0.00            
ATOM   2838  CB  ILE X 180      52.920  76.160  57.360  0.00  0.00            
ATOM   2839  HB  ILE X 180      53.230  76.470  58.380  0.00  0.00            
ATOM   2840  CG2 ILE X 180      52.470  77.400  56.560  0.00  0.00            
ATOM   2841 HG21 ILE X 180      51.680  77.970  57.090  0.00  0.00            
ATOM   2842 HG22 ILE X 180      52.040  77.090  55.580  0.00  0.00            
ATOM   2843 HG23 ILE X 180      53.340  78.090  56.450  0.00  0.00            
ATOM   2844  CG1 ILE X 180      51.730  75.180  57.570  0.00  0.00            
ATOM   2845 HG11 ILE X 180      52.080  74.150  57.770  0.00  0.00            
ATOM   2846 HG12 ILE X 180      51.170  75.160  56.610  0.00  0.00            
ATOM   2847  CD  ILE X 180      50.790  75.690  58.640  0.00  0.00            
ATOM   2848  HD1 ILE X 180      50.540  76.770  58.510  0.00  0.00            
ATOM   2849  HD2 ILE X 180      51.190  75.550  59.670  0.00  0.00            
ATOM   2850  HD3 ILE X 180      49.860  75.080  58.630  0.00  0.00            
ATOM   2851  C   ILE X 180      55.340  75.210  57.530  0.00  0.00            
ATOM   2852  O   ILE X 180      55.410  74.070  58.000  0.00  0.00            
ATOM   2853  N   GLU X 181      56.250  76.130  57.770  0.00  0.00            
ATOM   2854  HN  GLU X 181      56.300  77.020  57.320  0.00  0.00            
ATOM   2855  CA  GLU X 181      57.190  76.040  58.850  0.00  0.00            
ATOM   2856  HA  GLU X 181      57.360  74.980  58.960  0.00  0.00            
ATOM   2857  CB  GLU X 181      58.510  76.780  58.600  0.00  0.00            
ATOM   2858  HB1 GLU X 181      58.400  77.830  58.260  0.00  0.00            
ATOM   2859  HB2 GLU X 181      58.950  76.270  57.720  0.00  0.00            
ATOM   2860  CG  GLU X 181      59.640  76.600  59.680  0.00  0.00            
ATOM   2861  HG1 GLU X 181      59.840  75.500  59.750  0.00  0.00            
ATOM   2862  HG2 GLU X 181      59.340  77.030  60.660  0.00  0.00            
ATOM   2863  CD  GLU X 181      60.840  77.330  59.250  0.00  0.00            
ATOM   2864  OE1 GLU X 181      60.750  78.510  58.880  0.00  0.00            
ATOM   2865  OE2 GLU X 181      61.900  76.680  59.160  0.00  0.00            
ATOM   2866  C   GLU X 181      56.550  76.510  60.150  0.00  0.00            
ATOM   2867  O   GLU X 181      55.940  77.560  60.240  0.00  0.00            
ATOM   2868  N   LEU X 182      56.650  75.600  61.130  0.00  0.00            
ATOM   2869  HN  LEU X 182      57.220  74.790  60.980  0.00  0.00            
ATOM   2870  CA  LEU X 182      56.060  75.730  62.440  0.00  0.00            
ATOM   2871  HA  LEU X 182      55.310  76.520  62.440  0.00  0.00            
ATOM   2872  CB  LEU X 182      55.290  74.430  62.960  0.00  0.00            
ATOM   2873  HB1 LEU X 182      54.870  74.720  63.950  0.00  0.00            
ATOM   2874  HB2 LEU X 182      56.000  73.600  63.180  0.00  0.00            
ATOM   2875  CG  LEU X 182      54.190  73.950  61.960  0.00  0.00            
ATOM   2876  HG  LEU X 182      54.800  73.560  61.120  0.00  0.00            
ATOM   2877  CD1 LEU X 182      53.340  72.900  62.640  0.00  0.00            
ATOM   2878 HD11 LEU X 182      53.980  72.310  63.330  0.00  0.00            
ATOM   2879 HD12 LEU X 182      52.960  72.160  61.900  0.00  0.00            
ATOM   2880 HD13 LEU X 182      52.540  73.350  63.270  0.00  0.00            
ATOM   2881  CD2 LEU X 182      53.240  74.990  61.380  0.00  0.00            
ATOM   2882 HD21 LEU X 182      52.460  74.460  60.790  0.00  0.00            
ATOM   2883 HD22 LEU X 182      53.700  75.720  60.690  0.00  0.00            
ATOM   2884 HD23 LEU X 182      52.830  75.610  62.200  0.00  0.00            
ATOM   2885  C   LEU X 182      57.240  75.980  63.360  0.00  0.00            
ATOM   2886  O   LEU X 182      58.000  75.110  63.450  0.00  0.00            
ATOM   2887  N   ARG X 183      57.260  77.120  64.020  0.00  0.00            
ATOM   2888  HN  ARG X 183      56.520  77.780  63.960  0.00  0.00            
ATOM   2889  CA  ARG X 183      58.240  77.450  65.020  0.00  0.00            
ATOM   2890  HA  ARG X 183      58.880  76.600  65.260  0.00  0.00            
ATOM   2891  CB  ARG X 183      59.290  78.650  64.720  0.00  0.00            
ATOM   2892  HB1 ARG X 183      59.960  78.560  65.600  0.00  0.00            
ATOM   2893  HB2 ARG X 183      58.790  79.640  64.660  0.00  0.00            
ATOM   2894  CG  ARG X 183      60.030  78.510  63.410  0.00  0.00            
ATOM   2895  HG1 ARG X 183      59.320  78.770  62.590  0.00  0.00            
ATOM   2896  HG2 ARG X 183      60.410  77.480  63.240  0.00  0.00            
ATOM   2897  CD  ARG X 183      61.220  79.470  63.270  0.00  0.00            
ATOM   2898  HD1 ARG X 183      62.040  79.110  63.940  0.00  0.00            
ATOM   2899  HD2 ARG X 183      61.020  80.490  63.650  0.00  0.00            
ATOM   2900  NE  ARG X 183      61.520  79.650  61.800  0.00  0.00            
ATOM   2901  HE  ARG X 183      60.850  79.290  61.150  0.00  0.00            
ATOM   2902  CZ  ARG X 183      62.310  80.600  61.270  0.00  0.00            
ATOM   2903  NH1 ARG X 183      63.140  81.430  61.930  0.00  0.00            
ATOM   2904 HH11 ARG X 183      63.340  81.260  62.890  0.00  0.00            
ATOM   2905 HH12 ARG X 183      63.840  81.940  61.440  0.00  0.00            
ATOM   2906  NH2 ARG X 183      62.370  80.610  59.900  0.00  0.00            
ATOM   2907 HH21 ARG X 183      62.180  79.740  59.440  0.00  0.00            
ATOM   2908 HH22 ARG X 183      63.180  81.040  59.490  0.00  0.00            
ATOM   2909  C   ARG X 183      57.450  77.740  66.220  0.00  0.00            
ATOM   2910  O   ARG X 183      56.380  78.370  66.180  0.00  0.00            
ATOM   2911  N   THR X 184      57.800  77.070  67.390  0.00  0.00            
ATOM   2912  HN  THR X 184      58.610  76.490  67.450  0.00  0.00            
ATOM   2913  CA  THR X 184      57.060  77.110  68.670  0.00  0.00            
ATOM   2914  HA  THR X 184      56.260  77.830  68.570  0.00  0.00            
ATOM   2915  CB  THR X 184      56.390  75.790  69.050  0.00  0.00            
ATOM   2916  HB  THR X 184      57.060  74.900  68.970  0.00  0.00            
ATOM   2917  OG1 THR X 184      55.370  75.490  68.180  0.00  0.00            
ATOM   2918  HG1 THR X 184      55.690  74.890  67.500  0.00  0.00            
ATOM   2919  CG2 THR X 184      55.720  76.000  70.430  0.00  0.00            
ATOM   2920 HG21 THR X 184      56.460  75.900  71.240  0.00  0.00            
ATOM   2921 HG22 THR X 184      54.950  75.220  70.600  0.00  0.00            
ATOM   2922 HG23 THR X 184      55.280  77.010  70.570  0.00  0.00            
ATOM   2923  C   THR X 184      57.990  77.550  69.820  0.00  0.00            
ATOM   2924  O   THR X 184      59.050  76.960  69.910  0.00  0.00            
ATOM   2925  N   TYR X 185      57.620  78.590  70.580  0.00  0.00            
ATOM   2926  HN  TYR X 185      56.820  79.110  70.290  0.00  0.00            
ATOM   2927  CA  TYR X 185      58.350  79.300  71.610  0.00  0.00            
ATOM   2928  HA  TYR X 185      59.300  78.800  71.750  0.00  0.00            
ATOM   2929  CB  TYR X 185      58.580  80.800  71.300  0.00  0.00            
ATOM   2930  HB1 TYR X 185      59.260  81.220  72.070  0.00  0.00            
ATOM   2931  HB2 TYR X 185      57.660  81.420  71.260  0.00  0.00            
ATOM   2932  CG  TYR X 185      59.280  80.770  69.990  0.00  0.00            
ATOM   2933  CD1 TYR X 185      58.600  81.070  68.750  0.00  0.00            
ATOM   2934  HD1 TYR X 185      57.580  81.420  68.700  0.00  0.00            
ATOM   2935  CE1 TYR X 185      59.350  81.120  67.560  0.00  0.00            
ATOM   2936  HE1 TYR X 185      58.880  81.260  66.600  0.00  0.00            
ATOM   2937  CZ  TYR X 185      60.670  80.920  67.580  0.00  0.00            
ATOM   2938  OH  TYR X 185      61.460  81.040  66.410  0.00  0.00            
ATOM   2939  HH  TYR X 185      62.310  81.410  66.670  0.00  0.00            
ATOM   2940  CD2 TYR X 185      60.660  80.630  69.930  0.00  0.00            
ATOM   2941  HD2 TYR X 185      61.170  80.390  70.850  0.00  0.00            
ATOM   2942  CE2 TYR X 185      61.370  80.690  68.760  0.00  0.00            
ATOM   2943  HE2 TYR X 185      62.420  80.420  68.760  0.00  0.00            
ATOM   2944  C   TYR X 185      57.640  79.180  72.930  0.00  0.00            
ATOM   2945  O   TYR X 185      56.410  79.290  73.030  0.00  0.00            
ATOM   2946  N   VAL X 186      58.320  78.900  74.050  0.00  0.00            
ATOM   2947  HN  VAL X 186      59.280  78.620  73.980  0.00  0.00            
ATOM   2948  CA  VAL X 186      57.780  78.930  75.370  0.00  0.00            
ATOM   2949  HA  VAL X 186      56.830  79.450  75.350  0.00  0.00            
ATOM   2950  CB  VAL X 186      57.720  77.570  76.120  0.00  0.00            
ATOM   2951  HB  VAL X 186      58.680  77.010  76.170  0.00  0.00            
ATOM   2952  CG1 VAL X 186      57.320  77.810  77.600  0.00  0.00            
ATOM   2953 HG11 VAL X 186      57.830  78.650  78.110  0.00  0.00            
ATOM   2954 HG12 VAL X 186      57.550  76.900  78.200  0.00  0.00            
ATOM   2955 HG13 VAL X 186      56.220  77.930  77.690  0.00  0.00            
ATOM   2956  CG2 VAL X 186      56.680  76.610  75.460  0.00  0.00            
ATOM   2957 HG21 VAL X 186      56.540  75.700  76.080  0.00  0.00            
ATOM   2958 HG22 VAL X 186      56.960  76.380  74.410  0.00  0.00            
ATOM   2959 HG23 VAL X 186      55.740  77.200  75.410  0.00  0.00            
ATOM   2960  C   VAL X 186      58.750  79.810  76.090  0.00  0.00            
ATOM   2961  O   VAL X 186      59.810  79.350  76.520  0.00  0.00            
ATOM   2962  N   MET X 187      58.460  81.110  76.220  0.00  0.00            
ATOM   2963  HN  MET X 187      57.590  81.530  75.960  0.00  0.00            
ATOM   2964  CA  MET X 187      59.250  82.190  76.760  0.00  0.00            
ATOM   2965  HA  MET X 187      60.180  82.190  76.220  0.00  0.00            
ATOM   2966  CB  MET X 187      58.560  83.590  76.520  0.00  0.00            
ATOM   2967  HB1 MET X 187      59.210  84.370  76.950  0.00  0.00            
ATOM   2968  HB2 MET X 187      57.560  83.710  76.980  0.00  0.00            
ATOM   2969  CG  MET X 187      58.370  83.850  74.960  0.00  0.00            
ATOM   2970  HG1 MET X 187      57.950  84.870  75.000  0.00  0.00            
ATOM   2971  HG2 MET X 187      57.630  83.240  74.400  0.00  0.00            
ATOM   2972  SD  MET X 187      60.000  83.850  74.120  0.00  0.00            
ATOM   2973  CE  MET X 187      59.380  85.210  72.920  0.00  0.00            
ATOM   2974  HE1 MET X 187      60.260  85.500  72.290  0.00  0.00            
ATOM   2975  HE2 MET X 187      59.050  86.190  73.310  0.00  0.00            
ATOM   2976  HE3 MET X 187      58.490  84.840  72.370  0.00  0.00            
ATOM   2977  C   MET X 187      59.500  82.130  78.190  0.00  0.00            
ATOM   2978  O   MET X 187      58.600  81.640  78.850  0.00  0.00            
ATOM   2979  N   PRO X 188      60.580  82.700  78.680  0.00  0.00            
ATOM   2980  CD  PRO X 188      61.800  83.030  77.900  0.00  0.00            
ATOM   2981  HD1 PRO X 188      61.680  83.980  77.350  0.00  0.00            
ATOM   2982  HD2 PRO X 188      62.090  82.160  77.260  0.00  0.00            
ATOM   2983  CA  PRO X 188      60.800  82.880  80.150  0.00  0.00            
ATOM   2984  HA  PRO X 188      60.850  81.860  80.500  0.00  0.00            
ATOM   2985  CB  PRO X 188      62.130  83.540  80.270  0.00  0.00            
ATOM   2986  HB1 PRO X 188      62.610  83.250  81.230  0.00  0.00            
ATOM   2987  HB2 PRO X 188      61.970  84.640  80.220  0.00  0.00            
ATOM   2988  CG  PRO X 188      62.910  83.180  79.010  0.00  0.00            
ATOM   2989  HG1 PRO X 188      63.680  83.920  78.730  0.00  0.00            
ATOM   2990  HG2 PRO X 188      63.410  82.190  79.110  0.00  0.00            
ATOM   2991  C   PRO X 188      59.680  83.600  80.900  0.00  0.00            
ATOM   2992  O   PRO X 188      59.160  84.540  80.330  0.00  0.00            
ATOM   2993  N   ASN X 189      59.280  83.050  82.110  0.00  0.00            
ATOM   2994  HN  ASN X 189      59.630  82.150  82.350  0.00  0.00            
ATOM   2995  CA  ASN X 189      58.410  83.730  83.080  0.00  0.00            
ATOM   2996  HA  ASN X 189      57.480  83.970  82.570  0.00  0.00            
ATOM   2997  CB  ASN X 189      58.190  82.820  84.320  0.00  0.00            
ATOM   2998  HB1 ASN X 189      57.630  83.290  85.150  0.00  0.00            
ATOM   2999  HB2 ASN X 189      59.120  82.560  84.880  0.00  0.00            
ATOM   3000  CG  ASN X 189      57.470  81.540  84.020  0.00  0.00            
ATOM   3001  OD1 ASN X 189      56.820  81.350  82.980  0.00  0.00            
ATOM   3002  ND2 ASN X 189      57.360  80.630  84.980  0.00  0.00            
ATOM   3003 HD21 ASN X 189      57.780  80.770  85.870  0.00  0.00            
ATOM   3004 HD22 ASN X 189      56.650  79.920  84.920  0.00  0.00            
ATOM   3005  C   ASN X 189      59.000  85.060  83.520  0.00  0.00            
ATOM   3006  O   ASN X 189      58.320  86.080  83.650  0.00  0.00            
ATOM   3007  N   ALA X 190      60.290  85.070  83.720  0.00  0.00            
ATOM   3008  HN  ALA X 190      60.790  84.210  83.650  0.00  0.00            
ATOM   3009  CA  ALA X 190      61.290  86.110  84.040  0.00  0.00            
ATOM   3010  HA  ALA X 190      60.980  86.560  84.970  0.00  0.00            
ATOM   3011  CB  ALA X 190      62.680  85.520  84.210  0.00  0.00            
ATOM   3012  HB1 ALA X 190      63.480  86.270  84.380  0.00  0.00            
ATOM   3013  HB2 ALA X 190      62.910  84.850  83.350  0.00  0.00            
ATOM   3014  HB3 ALA X 190      62.650  84.910  85.140  0.00  0.00            
ATOM   3015  C   ALA X 190      61.450  87.170  82.970  0.00  0.00            
ATOM   3016  O   ALA X 190      61.160  86.890  81.800  0.00  0.00            
ATOM   3017  N   PRO X 191      61.920  88.430  83.270  0.00  0.00            
ATOM   3018  CD  PRO X 191      62.060  89.050  84.520  0.00  0.00            
ATOM   3019  HD1 PRO X 191      62.930  88.720  85.130  0.00  0.00            
ATOM   3020  HD2 PRO X 191      61.180  88.920  85.190  0.00  0.00            
ATOM   3021  CA  PRO X 191      62.300  89.310  82.140  0.00  0.00            
ATOM   3022  HA  PRO X 191      61.360  89.610  81.690  0.00  0.00            
ATOM   3023  CB  PRO X 191      62.960  90.520  82.900  0.00  0.00            
ATOM   3024  HB1 PRO X 191      62.750  91.490  82.390  0.00  0.00            
ATOM   3025  HB2 PRO X 191      64.060  90.550  83.020  0.00  0.00            
ATOM   3026  CG  PRO X 191      62.260  90.510  84.180  0.00  0.00            
ATOM   3027  HG1 PRO X 191      62.880  91.130  84.860  0.00  0.00            
ATOM   3028  HG2 PRO X 191      61.290  91.030  84.050  0.00  0.00            
ATOM   3029  C   PRO X 191      63.190  88.790  80.930  0.00  0.00            
ATOM   3030  O   PRO X 191      64.060  87.950  81.200  0.00  0.00            
ATOM   3031  N   VAL X 192      63.070  89.290  79.670  0.00  0.00            
ATOM   3032  HN  VAL X 192      62.370  89.980  79.520  0.00  0.00            
ATOM   3033  CA  VAL X 192      63.830  88.890  78.450  0.00  0.00            
ATOM   3034  HA  VAL X 192      64.460  88.080  78.780  0.00  0.00            
ATOM   3035  CB  VAL X 192      62.830  88.430  77.410  0.00  0.00            
ATOM   3036  HB  VAL X 192      62.000  89.160  77.310  0.00  0.00            
ATOM   3037  CG1 VAL X 192      63.480  88.200  76.040  0.00  0.00            
ATOM   3038 HG11 VAL X 192      64.400  87.590  76.070  0.00  0.00            
ATOM   3039 HG12 VAL X 192      63.790  89.130  75.530  0.00  0.00            
ATOM   3040 HG13 VAL X 192      62.770  87.740  75.320  0.00  0.00            
ATOM   3041  CG2 VAL X 192      62.220  87.100  77.810  0.00  0.00            
ATOM   3042 HG21 VAL X 192      63.030  86.350  77.970  0.00  0.00            
ATOM   3043 HG22 VAL X 192      61.470  86.740  77.080  0.00  0.00            
ATOM   3044 HG23 VAL X 192      61.660  87.260  78.760  0.00  0.00            
ATOM   3045  C   VAL X 192      64.740  89.970  77.960  0.00  0.00            
ATOM   3046  O   VAL X 192      64.360  91.110  77.960  0.00  0.00            
ATOM   3047  N   ASP X 193      66.030  89.620  77.690  0.00  0.00            
ATOM   3048  HN  ASP X 193      66.310  88.680  77.850  0.00  0.00            
ATOM   3049  CA  ASP X 193      67.020  90.580  77.130  0.00  0.00            
ATOM   3050  HA  ASP X 193      67.060  91.410  77.810  0.00  0.00            
ATOM   3051  CB  ASP X 193      68.380  89.940  77.120  0.00  0.00            
ATOM   3052  HB1 ASP X 193      69.040  90.640  76.560  0.00  0.00            
ATOM   3053  HB2 ASP X 193      68.220  88.980  76.600  0.00  0.00            
ATOM   3054  CG  ASP X 193      68.860  89.700  78.530  0.00  0.00            
ATOM   3055  OD1 ASP X 193      68.740  90.630  79.370  0.00  0.00            
ATOM   3056  OD2 ASP X 193      69.310  88.530  78.750  0.00  0.00            
ATOM   3057  C   ASP X 193      66.550  91.140  75.860  0.00  0.00            
ATOM   3058  O   ASP X 193      65.810  90.580  75.040  0.00  0.00            
ATOM   3059  N   GLU X 194      67.070  92.320  75.530  0.00  0.00            
ATOM   3060  HN  GLU X 194      67.610  92.870  76.170  0.00  0.00            
ATOM   3061  CA  GLU X 194      66.630  93.130  74.350  0.00  0.00            
ATOM   3062  HA  GLU X 194      65.590  92.900  74.180  0.00  0.00            
ATOM   3063  CB  GLU X 194      66.790  94.670  74.540  0.00  0.00            
ATOM   3064  HB1 GLU X 194      66.480  95.240  73.640  0.00  0.00            
ATOM   3065  HB2 GLU X 194      67.880  94.820  74.670  0.00  0.00            
ATOM   3066  CG  GLU X 194      66.040  95.120  75.760  0.00  0.00            
ATOM   3067  HG1 GLU X 194      66.360  94.680  76.730  0.00  0.00            
ATOM   3068  HG2 GLU X 194      65.030  94.770  75.470  0.00  0.00            
ATOM   3069  CD  GLU X 194      66.030  96.570  76.030  0.00  0.00            
ATOM   3070  OE1 GLU X 194      67.140  97.180  75.940  0.00  0.00            
ATOM   3071  OE2 GLU X 194      64.910  97.190  76.270  0.00  0.00            
ATOM   3072  C   GLU X 194      67.240  92.630  73.080  0.00  0.00            
ATOM   3073  O   GLU X 194      68.480  92.600  72.830  0.00  0.00            
ATOM   3074  N   ALA X 195      66.460  92.170  72.130  0.00  0.00            
ATOM   3075  HN  ALA X 195      65.490  92.400  72.140  0.00  0.00            
ATOM   3076  CA  ALA X 195      66.820  91.650  70.840  0.00  0.00            
ATOM   3077  HA  ALA X 195      65.900  91.250  70.430  0.00  0.00            
ATOM   3078  CB  ALA X 195      67.490  92.610  69.820  0.00  0.00            
ATOM   3079  HB1 ALA X 195      67.690  92.180  68.810  0.00  0.00            
ATOM   3080  HB2 ALA X 195      68.410  93.080  70.220  0.00  0.00            
ATOM   3081  HB3 ALA X 195      66.780  93.440  69.600  0.00  0.00            
ATOM   3082  C   ALA X 195      67.630  90.330  70.870  0.00  0.00            
ATOM   3083  O   ALA X 195      68.190  89.900  69.910  0.00  0.00            
ATOM   3084  N   ILE X 196      67.650  89.600  71.990  0.00  0.00            
ATOM   3085  HN  ILE X 196      67.200  89.990  72.790  0.00  0.00            
ATOM   3086  CA  ILE X 196      68.320  88.400  72.170  0.00  0.00            
ATOM   3087  HA  ILE X 196      69.280  88.590  71.710  0.00  0.00            
ATOM   3088  CB  ILE X 196      68.450  88.220  73.720  0.00  0.00            
ATOM   3089  HB  ILE X 196      68.590  89.170  74.270  0.00  0.00            
ATOM   3090  CG2 ILE X 196      67.110  87.640  74.290  0.00  0.00            
ATOM   3091 HG21 ILE X 196      66.890  86.620  73.890  0.00  0.00            
ATOM   3092 HG22 ILE X 196      66.280  88.310  73.990  0.00  0.00            
ATOM   3093 HG23 ILE X 196      67.010  87.570  75.400  0.00  0.00            
ATOM   3094  CG1 ILE X 196      69.640  87.300  74.080  0.00  0.00            
ATOM   3095 HG11 ILE X 196      69.650  86.430  73.380  0.00  0.00            
ATOM   3096 HG12 ILE X 196      69.610  87.040  75.160  0.00  0.00            
ATOM   3097  CD  ILE X 196      71.000  88.020  73.870  0.00  0.00            
ATOM   3098  HD1 ILE X 196      71.150  88.270  72.800  0.00  0.00            
ATOM   3099  HD2 ILE X 196      71.780  87.400  74.370  0.00  0.00            
ATOM   3100  HD3 ILE X 196      70.940  88.970  74.440  0.00  0.00            
ATOM   3101  C   ILE X 196      67.750  87.300  71.290  0.00  0.00            
ATOM   3102  O   ILE X 196      66.530  87.140  71.130  0.00  0.00            
ATOM   3103  N   PRO X 197      68.550  86.430  70.710  0.00  0.00            
ATOM   3104  CD  PRO X 197      69.990  86.570  70.520  0.00  0.00            
ATOM   3105  HD1 PRO X 197      70.530  86.310  71.460  0.00  0.00            
ATOM   3106  HD2 PRO X 197      70.240  87.570  70.120  0.00  0.00            
ATOM   3107  CA  PRO X 197      68.120  85.060  70.240  0.00  0.00            
ATOM   3108  HA  PRO X 197      67.630  85.190  69.280  0.00  0.00            
ATOM   3109  CB  PRO X 197      69.440  84.340  69.950  0.00  0.00            
ATOM   3110  HB1 PRO X 197      69.400  83.420  69.330  0.00  0.00            
ATOM   3111  HB2 PRO X 197      69.910  84.030  70.910  0.00  0.00            
ATOM   3112  CG  PRO X 197      70.320  85.500  69.480  0.00  0.00            
ATOM   3113  HG1 PRO X 197      71.400  85.270  69.530  0.00  0.00            
ATOM   3114  HG2 PRO X 197      70.030  85.780  68.440  0.00  0.00            
ATOM   3115  C   PRO X 197      67.130  84.280  71.080  0.00  0.00            
ATOM   3116  O   PRO X 197      67.320  84.200  72.310  0.00  0.00            
ATOM   3117  N   LEU X 198      66.080  83.780  70.360  0.00  0.00            
ATOM   3118  HN  LEU X 198      66.030  84.000  69.390  0.00  0.00            
ATOM   3119  CA  LEU X 198      65.030  82.990  71.080  0.00  0.00            
ATOM   3120  HA  LEU X 198      65.040  83.130  72.150  0.00  0.00            
ATOM   3121  CB  LEU X 198      63.540  83.290  70.510  0.00  0.00            
ATOM   3122  HB1 LEU X 198      62.720  82.850  71.110  0.00  0.00            
ATOM   3123  HB2 LEU X 198      63.370  82.920  69.480  0.00  0.00            
ATOM   3124  CG  LEU X 198      63.180  84.800  70.500  0.00  0.00            
ATOM   3125  HG  LEU X 198      64.010  85.260  69.920  0.00  0.00            
ATOM   3126  CD1 LEU X 198      61.760  85.120  69.930  0.00  0.00            
ATOM   3127 HD11 LEU X 198      61.630  86.230  69.880  0.00  0.00            
ATOM   3128 HD12 LEU X 198      60.890  84.720  70.490  0.00  0.00            
ATOM   3129 HD13 LEU X 198      61.640  84.610  68.950  0.00  0.00            
ATOM   3130  CD2 LEU X 198      63.290  85.470  71.970  0.00  0.00            
ATOM   3131 HD21 LEU X 198      64.300  85.310  72.400  0.00  0.00            
ATOM   3132 HD22 LEU X 198      62.520  84.970  72.600  0.00  0.00            
ATOM   3133 HD23 LEU X 198      63.100  86.560  71.880  0.00  0.00            
ATOM   3134  C   LEU X 198      65.260  81.500  71.050  0.00  0.00            
ATOM   3135  O   LEU X 198      64.420  80.740  71.540  0.00  0.00            
ATOM   3136  N   GLU X 199      66.440  80.970  70.550  0.00  0.00            
ATOM   3137  HN  GLU X 199      67.100  81.610  70.170  0.00  0.00            
ATOM   3138  CA  GLU X 199      66.580  79.550  70.230  0.00  0.00            
ATOM   3139  HA  GLU X 199      65.810  79.180  69.570  0.00  0.00            
ATOM   3140  CB  GLU X 199      67.900  79.300  69.390  0.00  0.00            
ATOM   3141  HB1 GLU X 199      68.030  78.200  69.310  0.00  0.00            
ATOM   3142  HB2 GLU X 199      68.860  79.640  69.810  0.00  0.00            
ATOM   3143  CG  GLU X 199      67.720  79.910  67.990  0.00  0.00            
ATOM   3144  HG1 GLU X 199      67.800  81.010  67.920  0.00  0.00            
ATOM   3145  HG2 GLU X 199      66.760  79.620  67.510  0.00  0.00            
ATOM   3146  CD  GLU X 199      68.850  79.410  67.080  0.00  0.00            
ATOM   3147  OE1 GLU X 199      69.430  80.270  66.380  0.00  0.00            
ATOM   3148  OE2 GLU X 199      69.180  78.170  67.070  0.00  0.00            
ATOM   3149  C   GLU X 199      66.580  78.560  71.440  0.00  0.00            
ATOM   3150  O   GLU X 199      66.090  77.470  71.260  0.00  0.00            
ATOM   3151  N   ARG X 200      66.890  79.020  72.690  0.00  0.00            
ATOM   3152  HN  ARG X 200      67.140  79.970  72.850  0.00  0.00            
ATOM   3153  CA  ARG X 200      66.620  78.190  73.900  0.00  0.00            
ATOM   3154  HA  ARG X 200      66.940  77.190  73.670  0.00  0.00            
ATOM   3155  CB  ARG X 200      67.560  78.500  75.150  0.00  0.00            
ATOM   3156  HB1 ARG X 200      67.560  79.580  75.390  0.00  0.00            
ATOM   3157  HB2 ARG X 200      68.540  78.110  74.810  0.00  0.00            
ATOM   3158  CG  ARG X 200      67.270  77.770  76.460  0.00  0.00            
ATOM   3159  HG1 ARG X 200      67.050  76.710  76.210  0.00  0.00            
ATOM   3160  HG2 ARG X 200      66.290  78.210  76.760  0.00  0.00            
ATOM   3161  CD  ARG X 200      68.420  77.900  77.560  0.00  0.00            
ATOM   3162  HD1 ARG X 200      68.100  77.330  78.460  0.00  0.00            
ATOM   3163  HD2 ARG X 200      68.600  78.970  77.800  0.00  0.00            
ATOM   3164  NE  ARG X 200      69.590  77.130  77.130  0.00  0.00            
ATOM   3165  HE  ARG X 200      69.470  76.380  76.480  0.00  0.00            
ATOM   3166  CZ  ARG X 200      70.820  77.590  77.130  0.00  0.00            
ATOM   3167  NH1 ARG X 200      71.170  78.810  77.560  0.00  0.00            
ATOM   3168 HH11 ARG X 200      70.640  79.120  78.350  0.00  0.00            
ATOM   3169 HH12 ARG X 200      72.150  79.000  77.520  0.00  0.00            
ATOM   3170  NH2 ARG X 200      71.780  76.940  76.580  0.00  0.00            
ATOM   3171 HH21 ARG X 200      71.630  76.180  75.950  0.00  0.00            
ATOM   3172 HH22 ARG X 200      72.610  77.500  76.560  0.00  0.00            
ATOM   3173  C   ARG X 200      65.220  78.090  74.310  0.00  0.00            
ATOM   3174  O   ARG X 200      64.770  77.200  75.040  0.00  0.00            
ATOM   3175  N   PHE X 201      64.400  78.930  73.780  0.00  0.00            
ATOM   3176  HN  PHE X 201      64.770  79.620  73.160  0.00  0.00            
ATOM   3177  CA  PHE X 201      63.000  79.040  74.180  0.00  0.00            
ATOM   3178  HA  PHE X 201      62.810  78.590  75.140  0.00  0.00            
ATOM   3179  CB  PHE X 201      62.460  80.520  74.190  0.00  0.00            
ATOM   3180  HB1 PHE X 201      61.470  80.600  74.690  0.00  0.00            
ATOM   3181  HB2 PHE X 201      62.420  80.830  73.120  0.00  0.00            
ATOM   3182  CG  PHE X 201      63.420  81.510  74.810  0.00  0.00            
ATOM   3183  CD1 PHE X 201      64.310  81.120  75.870  0.00  0.00            
ATOM   3184  HD1 PHE X 201      64.260  80.120  76.290  0.00  0.00            
ATOM   3185  CE1 PHE X 201      65.290  82.000  76.330  0.00  0.00            
ATOM   3186  HE1 PHE X 201      65.960  81.680  77.110  0.00  0.00            
ATOM   3187  CZ  PHE X 201      65.170  83.380  75.890  0.00  0.00            
ATOM   3188  HZ  PHE X 201      65.860  84.070  76.350  0.00  0.00            
ATOM   3189  CD2 PHE X 201      63.460  82.830  74.380  0.00  0.00            
ATOM   3190  HD2 PHE X 201      62.730  83.100  73.620  0.00  0.00            
ATOM   3191  CE2 PHE X 201      64.230  83.790  74.980  0.00  0.00            
ATOM   3192  HE2 PHE X 201      64.220  84.840  74.730  0.00  0.00            
ATOM   3193  C   PHE X 201      62.130  78.320  73.130  0.00  0.00            
ATOM   3194  O   PHE X 201      60.940  78.200  73.290  0.00  0.00            
ATOM   3195  N   LEU X 202      62.730  77.730  72.120  0.00  0.00            
ATOM   3196  HN  LEU X 202      63.710  77.740  71.990  0.00  0.00            
ATOM   3197  CA  LEU X 202      62.110  76.740  71.170  0.00  0.00            
ATOM   3198  HA  LEU X 202      61.230  77.230  70.800  0.00  0.00            
ATOM   3199  CB  LEU X 202      63.170  76.460  70.040  0.00  0.00            
ATOM   3200  HB1 LEU X 202      62.990  75.420  69.680  0.00  0.00            
ATOM   3201  HB2 LEU X 202      64.180  76.450  70.500  0.00  0.00            
ATOM   3202  CG  LEU X 202      63.220  77.510  68.880  0.00  0.00            
ATOM   3203  HG  LEU X 202      63.380  78.480  69.410  0.00  0.00            
ATOM   3204  CD1 LEU X 202      64.340  77.260  67.900  0.00  0.00            
ATOM   3205 HD11 LEU X 202      64.080  76.440  67.180  0.00  0.00            
ATOM   3206 HD12 LEU X 202      65.190  76.920  68.530  0.00  0.00            
ATOM   3207 HD13 LEU X 202      64.600  78.130  67.260  0.00  0.00            
ATOM   3208  CD2 LEU X 202      61.930  77.350  68.060  0.00  0.00            
ATOM   3209 HD21 LEU X 202      61.770  76.370  67.560  0.00  0.00            
ATOM   3210 HD22 LEU X 202      61.960  78.060  67.210  0.00  0.00            
ATOM   3211 HD23 LEU X 202      61.070  77.500  68.740  0.00  0.00            
ATOM   3212  C   LEU X 202      61.680  75.460  71.780  0.00  0.00            
ATOM   3213  O   LEU X 202      62.160  74.960  72.820  0.00  0.00            
ATOM   3214  N   VAL X 203      60.590  74.910  71.190  0.00  0.00            
ATOM   3215  HN  VAL X 203      60.250  75.500  70.450  0.00  0.00            
ATOM   3216  CA  VAL X 203      59.980  73.620  71.400  0.00  0.00            
ATOM   3217  HA  VAL X 203      60.540  73.110  72.170  0.00  0.00            
ATOM   3218  CB  VAL X 203      58.530  73.620  72.040  0.00  0.00            
ATOM   3219  HB  VAL X 203      57.810  74.160  71.380  0.00  0.00            
ATOM   3220  CG1 VAL X 203      58.050  72.270  72.190  0.00  0.00            
ATOM   3221 HG11 VAL X 203      57.030  72.260  72.630  0.00  0.00            
ATOM   3222 HG12 VAL X 203      58.790  71.600  72.680  0.00  0.00            
ATOM   3223 HG13 VAL X 203      57.950  71.910  71.140  0.00  0.00            
ATOM   3224  CG2 VAL X 203      58.530  74.210  73.420  0.00  0.00            
ATOM   3225 HG21 VAL X 203      57.460  74.290  73.710  0.00  0.00            
ATOM   3226 HG22 VAL X 203      58.850  75.280  73.410  0.00  0.00            
ATOM   3227 HG23 VAL X 203      59.150  73.540  74.060  0.00  0.00            
ATOM   3228  C   VAL X 203      60.130  72.910  70.100  0.00  0.00            
ATOM   3229  O   VAL X 203      59.670  73.410  69.080  0.00  0.00            
ATOM   3230  N   PRO X 204      60.880  71.800  69.990  0.00  0.00            
ATOM   3231  CD  PRO X 204      62.000  71.500  70.860  0.00  0.00            
ATOM   3232  HD1 PRO X 204      61.640  71.180  71.860  0.00  0.00            
ATOM   3233  HD2 PRO X 204      62.720  72.340  70.780  0.00  0.00            
ATOM   3234  CA  PRO X 204      60.710  70.700  69.030  0.00  0.00            
ATOM   3235  HA  PRO X 204      61.130  71.140  68.130  0.00  0.00            
ATOM   3236  CB  PRO X 204      61.450  69.550  69.570  0.00  0.00            
ATOM   3237  HB1 PRO X 204      61.760  68.790  68.810  0.00  0.00            
ATOM   3238  HB2 PRO X 204      60.810  68.970  70.270  0.00  0.00            
ATOM   3239  CG  PRO X 204      62.610  70.160  70.400  0.00  0.00            
ATOM   3240  HG1 PRO X 204      63.000  69.450  71.160  0.00  0.00            
ATOM   3241  HG2 PRO X 204      63.520  70.450  69.840  0.00  0.00            
ATOM   3242  C   PRO X 204      59.280  70.380  68.500  0.00  0.00            
ATOM   3243  O   PRO X 204      58.260  70.340  69.190  0.00  0.00            
ATOM   3244  N   ILE X 205      59.090  70.210  67.130  0.00  0.00            
ATOM   3245  HN  ILE X 205      59.890  70.070  66.540  0.00  0.00            
ATOM   3246  CA  ILE X 205      57.740  70.050  66.470  0.00  0.00            
ATOM   3247  HA  ILE X 205      57.190  70.960  66.640  0.00  0.00            
ATOM   3248  CB  ILE X 205      57.810  69.980  64.940  0.00  0.00            
ATOM   3249  HB  ILE X 205      58.230  70.980  64.700  0.00  0.00            
ATOM   3250  CG2 ILE X 205      58.840  68.930  64.430  0.00  0.00            
ATOM   3251 HG21 ILE X 205      58.810  68.840  63.330  0.00  0.00            
ATOM   3252 HG22 ILE X 205      58.660  67.920  64.870  0.00  0.00            
ATOM   3253 HG23 ILE X 205      59.840  69.230  64.810  0.00  0.00            
ATOM   3254  CG1 ILE X 205      56.410  69.870  64.250  0.00  0.00            
ATOM   3255 HG11 ILE X 205      55.650  70.480  64.770  0.00  0.00            
ATOM   3256 HG12 ILE X 205      55.910  68.880  64.280  0.00  0.00            
ATOM   3257  CD  ILE X 205      56.410  70.330  62.770  0.00  0.00            
ATOM   3258  HD1 ILE X 205      55.430  70.540  62.300  0.00  0.00            
ATOM   3259  HD2 ILE X 205      56.900  69.620  62.060  0.00  0.00            
ATOM   3260  HD3 ILE X 205      56.980  71.290  62.730  0.00  0.00            
ATOM   3261  C   ILE X 205      56.970  68.770  67.040  0.00  0.00            
ATOM   3262  O   ILE X 205      55.740  68.750  67.080  0.00  0.00            
ATOM   3263  N   GLU X 206      57.700  67.740  67.540  0.00  0.00            
ATOM   3264  HN  GLU X 206      58.700  67.730  67.440  0.00  0.00            
ATOM   3265  CA  GLU X 206      57.030  66.560  67.920  0.00  0.00            
ATOM   3266  HA  GLU X 206      56.150  66.320  67.340  0.00  0.00            
ATOM   3267  CB  GLU X 206      58.020  65.370  67.880  0.00  0.00            
ATOM   3268  HB1 GLU X 206      57.540  64.410  68.180  0.00  0.00            
ATOM   3269  HB2 GLU X 206      58.860  65.600  68.560  0.00  0.00            
ATOM   3270  CG  GLU X 206      58.480  65.050  66.410  0.00  0.00            
ATOM   3271  HG1 GLU X 206      58.910  65.980  65.980  0.00  0.00            
ATOM   3272  HG2 GLU X 206      57.640  64.680  65.780  0.00  0.00            
ATOM   3273  CD  GLU X 206      59.620  64.000  66.520  0.00  0.00            
ATOM   3274  OE1 GLU X 206      60.640  64.280  67.230  0.00  0.00            
ATOM   3275  OE2 GLU X 206      59.490  63.000  65.770  0.00  0.00            
ATOM   3276  C   GLU X 206      56.510  66.610  69.330  0.00  0.00            
ATOM   3277  O   GLU X 206      55.790  65.720  69.830  0.00  0.00            
ATOM   3278  N   SER X 207      56.930  67.690  69.980  0.00  0.00            
ATOM   3279  HN  SER X 207      57.370  68.450  69.500  0.00  0.00            
ATOM   3280  CA  SER X 207      56.460  67.860  71.400  0.00  0.00            
ATOM   3281  HA  SER X 207      56.110  66.930  71.810  0.00  0.00            
ATOM   3282  CB  SER X 207      57.700  68.100  72.320  0.00  0.00            
ATOM   3283  HB1 SER X 207      57.490  68.220  73.400  0.00  0.00            
ATOM   3284  HB2 SER X 207      58.190  69.040  71.980  0.00  0.00            
ATOM   3285  OG  SER X 207      58.580  66.970  72.300  0.00  0.00            
ATOM   3286  HG1 SER X 207      59.040  66.890  71.460  0.00  0.00            
ATOM   3287  C   SER X 207      55.540  69.040  71.810  0.00  0.00            
ATOM   3288  O   SER X 207      55.260  69.260  73.010  0.00  0.00            
ATOM   3289  N   ILE X 208      54.980  69.860  70.880  0.00  0.00            
ATOM   3290  HN  ILE X 208      55.120  69.800  69.900  0.00  0.00            
ATOM   3291  CA  ILE X 208      54.090  70.970  71.120  0.00  0.00            
ATOM   3292  HA  ILE X 208      54.670  71.720  71.640  0.00  0.00            
ATOM   3293  CB  ILE X 208      53.520  71.500  69.760  0.00  0.00            
ATOM   3294  HB  ILE X 208      52.910  70.710  69.260  0.00  0.00            
ATOM   3295  CG2 ILE X 208      52.590  72.780  70.000  0.00  0.00            
ATOM   3296 HG21 ILE X 208      53.180  73.550  70.550  0.00  0.00            
ATOM   3297 HG22 ILE X 208      51.690  72.440  70.570  0.00  0.00            
ATOM   3298 HG23 ILE X 208      52.230  73.300  69.080  0.00  0.00            
ATOM   3299  CG1 ILE X 208      54.620  71.890  68.690  0.00  0.00            
ATOM   3300 HG11 ILE X 208      55.380  71.090  68.690  0.00  0.00            
ATOM   3301 HG12 ILE X 208      55.070  72.870  68.940  0.00  0.00            
ATOM   3302  CD  ILE X 208      54.160  71.900  67.200  0.00  0.00            
ATOM   3303  HD1 ILE X 208      54.890  72.320  66.470  0.00  0.00            
ATOM   3304  HD2 ILE X 208      53.180  72.410  67.100  0.00  0.00            
ATOM   3305  HD3 ILE X 208      54.040  70.820  66.980  0.00  0.00            
ATOM   3306  C   ILE X 208      52.940  70.750  72.060  0.00  0.00            
ATOM   3307  O   ILE X 208      52.830  71.540  72.980  0.00  0.00            
ATOM   3308  N   GLU X 209      52.110  69.710  71.870  0.00  0.00            
ATOM   3309  HN  GLU X 209      52.320  69.020  71.180  0.00  0.00            
ATOM   3310  CA  GLU X 209      51.060  69.320  72.820  0.00  0.00            
ATOM   3311  HA  GLU X 209      50.360  70.140  72.840  0.00  0.00            
ATOM   3312  CB  GLU X 209      50.350  68.050  72.300  0.00  0.00            
ATOM   3313  HB1 GLU X 209      49.580  67.800  73.060  0.00  0.00            
ATOM   3314  HB2 GLU X 209      51.180  67.310  72.320  0.00  0.00            
ATOM   3315  CG  GLU X 209      49.570  68.300  70.990  0.00  0.00            
ATOM   3316  HG1 GLU X 209      50.350  68.620  70.270  0.00  0.00            
ATOM   3317  HG2 GLU X 209      48.840  69.130  71.140  0.00  0.00            
ATOM   3318  CD  GLU X 209      48.880  67.060  70.540  0.00  0.00            
ATOM   3319  OE1 GLU X 209      47.660  67.120  70.290  0.00  0.00            
ATOM   3320  OE2 GLU X 209      49.460  65.930  70.460  0.00  0.00            
ATOM   3321  C   GLU X 209      51.500  69.080  74.250  0.00  0.00            
ATOM   3322  O   GLU X 209      50.900  69.620  75.160  0.00  0.00            
ATOM   3323  N   ARG X 210      52.590  68.270  74.470  0.00  0.00            
ATOM   3324  HN  ARG X 210      53.200  67.900  73.770  0.00  0.00            
ATOM   3325  CA  ARG X 210      53.130  67.960  75.810  0.00  0.00            
ATOM   3326  HA  ARG X 210      52.300  67.830  76.480  0.00  0.00            
ATOM   3327  CB  ARG X 210      53.960  66.690  75.860  0.00  0.00            
ATOM   3328  HB1 ARG X 210      53.290  65.870  75.540  0.00  0.00            
ATOM   3329  HB2 ARG X 210      54.190  66.550  76.940  0.00  0.00            
ATOM   3330  CG  ARG X 210      55.380  66.730  75.230  0.00  0.00            
ATOM   3331  HG1 ARG X 210      55.970  67.620  75.540  0.00  0.00            
ATOM   3332  HG2 ARG X 210      55.280  66.790  74.130  0.00  0.00            
ATOM   3333  CD  ARG X 210      56.260  65.490  75.490  0.00  0.00            
ATOM   3334  HD1 ARG X 210      57.200  65.670  74.920  0.00  0.00            
ATOM   3335  HD2 ARG X 210      55.770  64.510  75.270  0.00  0.00            
ATOM   3336  NE  ARG X 210      56.620  65.600  76.970  0.00  0.00            
ATOM   3337  HE  ARG X 210      56.430  66.460  77.450  0.00  0.00            
ATOM   3338  CZ  ARG X 210      57.230  64.670  77.670  0.00  0.00            
ATOM   3339  NH1 ARG X 210      57.400  63.430  77.160  0.00  0.00            
ATOM   3340 HH11 ARG X 210      56.950  63.070  76.340  0.00  0.00            
ATOM   3341 HH12 ARG X 210      58.040  62.820  77.620  0.00  0.00            
ATOM   3342  NH2 ARG X 210      57.940  64.910  78.760  0.00  0.00            
ATOM   3343 HH21 ARG X 210      58.520  64.190  79.150  0.00  0.00            
ATOM   3344 HH22 ARG X 210      58.050  65.880  78.950  0.00  0.00            
ATOM   3345  C   ARG X 210      53.910  69.170  76.450  0.00  0.00            
ATOM   3346  O   ARG X 210      53.990  69.380  77.620  0.00  0.00            
ATOM   3347  N   ALA X 211      54.470  70.050  75.620  0.00  0.00            
ATOM   3348  HN  ALA X 211      54.570  69.790  74.660  0.00  0.00            
ATOM   3349  CA  ALA X 211      55.060  71.280  76.110  0.00  0.00            
ATOM   3350  HA  ALA X 211      55.640  71.150  77.010  0.00  0.00            
ATOM   3351  CB  ALA X 211      56.040  71.950  75.170  0.00  0.00            
ATOM   3352  HB1 ALA X 211      56.750  71.120  74.960  0.00  0.00            
ATOM   3353  HB2 ALA X 211      56.550  72.810  75.650  0.00  0.00            
ATOM   3354  HB3 ALA X 211      55.640  72.260  74.180  0.00  0.00            
ATOM   3355  C   ALA X 211      54.050  72.380  76.340  0.00  0.00            
ATOM   3356  O   ALA X 211      54.350  73.350  77.070  0.00  0.00            
ATOM   3357  N   SER X 212      52.800  72.270  75.780  0.00  0.00            
ATOM   3358  HN  SER X 212      52.740  71.690  74.970  0.00  0.00            
ATOM   3359  CA  SER X 212      51.630  73.170  75.960  0.00  0.00            
ATOM   3360  HA  SER X 212      52.040  74.040  76.460  0.00  0.00            
ATOM   3361  CB  SER X 212      51.030  73.620  74.680  0.00  0.00            
ATOM   3362  HB1 SER X 212      51.730  74.140  73.980  0.00  0.00            
ATOM   3363  HB2 SER X 212      50.120  74.240  74.770  0.00  0.00            
ATOM   3364  OG  SER X 212      50.540  72.530  73.890  0.00  0.00            
ATOM   3365  HG1 SER X 212      51.310  72.040  73.600  0.00  0.00            
ATOM   3366  C   SER X 212      50.690  72.720  76.990  0.00  0.00            
ATOM   3367  O   SER X 212      50.000  73.500  77.660  0.00  0.00            
ATOM   3368  N   GLY X 213      50.620  71.370  77.120  0.00  0.00            
ATOM   3369  HN  GLY X 213      51.190  70.790  76.540  0.00  0.00            
ATOM   3370  CA  GLY X 213      49.750  70.670  78.080  0.00  0.00            
ATOM   3371  HA1 GLY X 213      50.070  70.910  79.080  0.00  0.00            
ATOM   3372  HA2 GLY X 213      49.900  69.600  78.030  0.00  0.00            
ATOM   3373  C   GLY X 213      48.310  70.980  77.970  0.00  0.00            
ATOM   3374  O   GLY X 213      47.550  70.920  78.920  0.00  0.00            
ATOM   3375  N   LEU X 214      47.880  71.350  76.780  0.00  0.00            
ATOM   3376  HN  LEU X 214      48.380  71.380  75.920  0.00  0.00            
ATOM   3377  CA  LEU X 214      46.440  71.420  76.490  0.00  0.00            
ATOM   3378  HA  LEU X 214      45.890  72.070  77.160  0.00  0.00            
ATOM   3379  CB  LEU X 214      46.450  71.810  75.040  0.00  0.00            
ATOM   3380  HB1 LEU X 214      47.060  71.080  74.470  0.00  0.00            
ATOM   3381  HB2 LEU X 214      46.970  72.790  74.980  0.00  0.00            
ATOM   3382  CG  LEU X 214      45.100  72.080  74.440  0.00  0.00            
ATOM   3383  HG  LEU X 214      44.520  71.140  74.520  0.00  0.00            
ATOM   3384  CD1 LEU X 214      44.250  73.150  75.150  0.00  0.00            
ATOM   3385 HD11 LEU X 214      43.320  73.420  74.610  0.00  0.00            
ATOM   3386 HD12 LEU X 214      44.940  74.020  75.270  0.00  0.00            
ATOM   3387 HD13 LEU X 214      43.920  72.850  76.170  0.00  0.00            
ATOM   3388  CD2 LEU X 214      45.340  72.490  72.940  0.00  0.00            
ATOM   3389 HD21 LEU X 214      45.990  71.830  72.340  0.00  0.00            
ATOM   3390 HD22 LEU X 214      46.020  73.370  72.990  0.00  0.00            
ATOM   3391 HD23 LEU X 214      44.310  72.500  72.520  0.00  0.00            
ATOM   3392  C   LEU X 214      45.730  70.030  76.600  0.00  0.00            
ATOM   3393  OT1 LEU X 214      45.870  69.020  75.890  0.00  0.00            
ATOM   3394  OT2 LEU X 214      44.940  70.040  77.560  0.00  0.00            
ATOM   3395  N   GLU X 215      14.020  56.920  83.690  0.00  0.00            
ATOM   3396  HT1 GLU X 215      13.450  57.630  83.180  0.00  0.00            
ATOM   3397  HT2 GLU X 215      14.100  57.180  84.700  0.00  0.00            
ATOM   3398  HT3 GLU X 215      13.480  56.040  83.620  0.00  0.00            
ATOM   3399  CA  GLU X 215      15.430  56.870  83.070  0.00  0.00            
ATOM   3400  HA  GLU X 215      15.860  56.020  83.590  0.00  0.00            
ATOM   3401  CB  GLU X 215      15.220  56.690  81.520  0.00  0.00            
ATOM   3402  HB1 GLU X 215      16.260  56.530  81.160  0.00  0.00            
ATOM   3403  HB2 GLU X 215      14.780  57.610  81.070  0.00  0.00            
ATOM   3404  CG  GLU X 215      14.270  55.550  81.090  0.00  0.00            
ATOM   3405  HG1 GLU X 215      13.230  55.930  81.200  0.00  0.00            
ATOM   3406  HG2 GLU X 215      14.500  54.640  81.680  0.00  0.00            
ATOM   3407  CD  GLU X 215      14.420  55.240  79.620  0.00  0.00            
ATOM   3408  OE1 GLU X 215      14.700  54.120  79.240  0.00  0.00            
ATOM   3409  OE2 GLU X 215      14.240  56.120  78.730  0.00  0.00            
ATOM   3410  C   GLU X 215      16.300  58.100  83.270  0.00  0.00            
ATOM   3411  O   GLU X 215      15.760  59.130  83.650  0.00  0.00            
ATOM   3412  N   LEU X 216      17.650  58.020  83.120  0.00  0.00            
ATOM   3413  HN  LEU X 216      18.110  57.200  82.800  0.00  0.00            
ATOM   3414  CA  LEU X 216      18.500  59.180  83.220  0.00  0.00            
ATOM   3415  HA  LEU X 216      17.950  60.090  83.020  0.00  0.00            
ATOM   3416  CB  LEU X 216      18.960  59.400  84.690  0.00  0.00            
ATOM   3417  HB1 LEU X 216      19.720  58.640  84.970  0.00  0.00            
ATOM   3418  HB2 LEU X 216      18.130  59.300  85.420  0.00  0.00            
ATOM   3419  CG  LEU X 216      19.680  60.680  85.170  0.00  0.00            
ATOM   3420  HG  LEU X 216      20.530  60.880  84.480  0.00  0.00            
ATOM   3421  CD1 LEU X 216      18.850  62.070  85.100  0.00  0.00            
ATOM   3422 HD11 LEU X 216      18.460  62.360  84.110  0.00  0.00            
ATOM   3423 HD12 LEU X 216      19.420  62.960  85.450  0.00  0.00            
ATOM   3424 HD13 LEU X 216      17.940  61.940  85.730  0.00  0.00            
ATOM   3425  CD2 LEU X 216      20.350  60.450  86.530  0.00  0.00            
ATOM   3426 HD21 LEU X 216      19.540  60.330  87.280  0.00  0.00            
ATOM   3427 HD22 LEU X 216      20.880  61.370  86.880  0.00  0.00            
ATOM   3428 HD23 LEU X 216      21.110  59.650  86.520  0.00  0.00            
ATOM   3429  C   LEU X 216      19.700  59.180  82.310  0.00  0.00            
ATOM   3430  O   LEU X 216      20.450  58.210  82.210  0.00  0.00            
ATOM   3431  N   ALA X 217      19.990  60.300  81.560  0.00  0.00            
ATOM   3432  HN  ALA X 217      19.390  61.100  81.600  0.00  0.00            
ATOM   3433  CA  ALA X 217      21.180  60.470  80.820  0.00  0.00            
ATOM   3434  HA  ALA X 217      21.940  59.800  81.190  0.00  0.00            
ATOM   3435  CB  ALA X 217      20.800  60.220  79.300  0.00  0.00            
ATOM   3436  HB1 ALA X 217      19.970  60.880  78.970  0.00  0.00            
ATOM   3437  HB2 ALA X 217      20.690  59.120  79.150  0.00  0.00            
ATOM   3438  HB3 ALA X 217      21.640  60.670  78.740  0.00  0.00            
ATOM   3439  C   ALA X 217      21.560  61.900  81.060  0.00  0.00            
ATOM   3440  O   ALA X 217      22.370  62.260  81.860  0.00  0.00            
ATOM   3441  N   LYS X 218      21.100  62.940  80.280  0.00  0.00            
ATOM   3442  HN  LYS X 218      20.670  62.690  79.410  0.00  0.00            
ATOM   3443  CA  LYS X 218      21.450  64.350  80.370  0.00  0.00            
ATOM   3444  HA  LYS X 218      22.530  64.340  80.250  0.00  0.00            
ATOM   3445  CB  LYS X 218      20.810  65.100  79.160  0.00  0.00            
ATOM   3446  HB1 LYS X 218      21.050  64.540  78.230  0.00  0.00            
ATOM   3447  HB2 LYS X 218      21.070  66.170  79.030  0.00  0.00            
ATOM   3448  CG  LYS X 218      19.250  65.030  79.130  0.00  0.00            
ATOM   3449  HG1 LYS X 218      18.930  65.600  80.030  0.00  0.00            
ATOM   3450  HG2 LYS X 218      18.870  63.980  79.210  0.00  0.00            
ATOM   3451  CD  LYS X 218      18.650  65.670  77.870  0.00  0.00            
ATOM   3452  HD1 LYS X 218      19.140  65.170  77.000  0.00  0.00            
ATOM   3453  HD2 LYS X 218      19.060  66.690  77.740  0.00  0.00            
ATOM   3454  CE  LYS X 218      17.190  65.570  77.670  0.00  0.00            
ATOM   3455  HE1 LYS X 218      16.750  66.240  78.430  0.00  0.00            
ATOM   3456  HE2 LYS X 218      16.780  64.550  77.800  0.00  0.00            
ATOM   3457  NZ  LYS X 218      16.880  66.040  76.340  0.00  0.00            
ATOM   3458  HZ1 LYS X 218      17.230  65.350  75.640  0.00  0.00            
ATOM   3459  HZ2 LYS X 218      17.420  66.910  76.140  0.00  0.00            
ATOM   3460  HZ3 LYS X 218      15.860  66.080  76.170  0.00  0.00            
ATOM   3461  C   LYS X 218      21.010  64.900  81.670  0.00  0.00            
ATOM   3462  O   LYS X 218      19.860  64.720  82.130  0.00  0.00            
ATOM   3463  N   TYR X 219      21.890  65.730  82.260  0.00  0.00            
ATOM   3464  HN  TYR X 219      22.760  65.940  81.810  0.00  0.00            
ATOM   3465  CA  TYR X 219      21.590  66.430  83.580  0.00  0.00            
ATOM   3466  HA  TYR X 219      20.790  67.140  83.490  0.00  0.00            
ATOM   3467  CB  TYR X 219      21.400  65.380  84.730  0.00  0.00            
ATOM   3468  HB1 TYR X 219      22.380  64.960  85.040  0.00  0.00            
ATOM   3469  HB2 TYR X 219      20.800  64.540  84.300  0.00  0.00            
ATOM   3470  CG  TYR X 219      20.640  66.090  85.840  0.00  0.00            
ATOM   3471  CD1 TYR X 219      19.320  66.380  85.770  0.00  0.00            
ATOM   3472  HD1 TYR X 219      18.650  66.140  84.960  0.00  0.00            
ATOM   3473  CE1 TYR X 219      18.610  67.070  86.790  0.00  0.00            
ATOM   3474  HE1 TYR X 219      17.550  67.170  86.600  0.00  0.00            
ATOM   3475  CZ  TYR X 219      19.240  67.340  88.030  0.00  0.00            
ATOM   3476  OH  TYR X 219      18.670  67.940  89.140  0.00  0.00            
ATOM   3477  HH  TYR X 219      17.730  68.000  88.940  0.00  0.00            
ATOM   3478  CD2 TYR X 219      21.270  66.410  87.060  0.00  0.00            
ATOM   3479  HD2 TYR X 219      22.330  66.240  87.160  0.00  0.00            
ATOM   3480  CE2 TYR X 219      20.590  66.910  88.200  0.00  0.00            
ATOM   3481  HE2 TYR X 219      21.090  67.070  89.140  0.00  0.00            
ATOM   3482  C   TYR X 219      22.760  67.330  83.890  0.00  0.00            
ATOM   3483  O   TYR X 219      22.650  68.540  84.100  0.00  0.00            
ATOM   3484  N   GLY X 220      24.080  66.820  83.840  0.00  0.00            
ATOM   3485  HN  GLY X 220      24.160  65.840  83.680  0.00  0.00            
ATOM   3486  CA  GLY X 220      25.260  67.590  83.880  0.00  0.00            
ATOM   3487  HA1 GLY X 220      26.150  67.010  84.050  0.00  0.00            
ATOM   3488  HA2 GLY X 220      25.210  68.320  84.670  0.00  0.00            
ATOM   3489  C   GLY X 220      25.480  68.550  82.660  0.00  0.00            
ATOM   3490  O   GLY X 220      24.690  68.850  81.750  0.00  0.00            
ATOM   3491  N   LEU X 221      26.730  69.090  82.680  0.00  0.00            
ATOM   3492  HN  LEU X 221      27.410  68.820  83.360  0.00  0.00            
ATOM   3493  CA  LEU X 221      27.270  70.030  81.580  0.00  0.00            
ATOM   3494  HA  LEU X 221      26.530  70.780  81.360  0.00  0.00            
ATOM   3495  CB  LEU X 221      28.410  70.730  82.290  0.00  0.00            
ATOM   3496  HB1 LEU X 221      28.990  69.920  82.780  0.00  0.00            
ATOM   3497  HB2 LEU X 221      28.070  71.360  83.140  0.00  0.00            
ATOM   3498  CG  LEU X 221      29.490  71.450  81.400  0.00  0.00            
ATOM   3499  HG  LEU X 221      29.870  70.750  80.620  0.00  0.00            
ATOM   3500  CD1 LEU X 221      28.850  72.670  80.660  0.00  0.00            
ATOM   3501 HD11 LEU X 221      28.120  72.370  79.880  0.00  0.00            
ATOM   3502 HD12 LEU X 221      29.620  73.350  80.230  0.00  0.00            
ATOM   3503 HD13 LEU X 221      28.310  73.330  81.380  0.00  0.00            
ATOM   3504  CD2 LEU X 221      30.610  71.890  82.300  0.00  0.00            
ATOM   3505 HD21 LEU X 221      30.210  72.610  83.040  0.00  0.00            
ATOM   3506 HD22 LEU X 221      31.410  72.450  81.770  0.00  0.00            
ATOM   3507 HD23 LEU X 221      31.010  71.040  82.890  0.00  0.00            
ATOM   3508  C   LEU X 221      27.540  69.240  80.330  0.00  0.00            
ATOM   3509  O   LEU X 221      28.130  68.170  80.480  0.00  0.00            
ATOM   3510  N   PRO X 222      27.130  69.690  79.180  0.00  0.00            
ATOM   3511  CD  PRO X 222      26.060  70.650  78.990  0.00  0.00            
ATOM   3512  HD1 PRO X 222      26.290  71.690  79.310  0.00  0.00            
ATOM   3513  HD2 PRO X 222      25.080  70.390  79.440  0.00  0.00            
ATOM   3514  CA  PRO X 222      27.550  69.130  77.800  0.00  0.00            
ATOM   3515  HA  PRO X 222      27.190  68.120  77.740  0.00  0.00            
ATOM   3516  CB  PRO X 222      26.910  70.070  76.790  0.00  0.00            
ATOM   3517  HB1 PRO X 222      26.660  69.630  75.800  0.00  0.00            
ATOM   3518  HB2 PRO X 222      27.600  70.930  76.670  0.00  0.00            
ATOM   3519  CG  PRO X 222      25.710  70.610  77.490  0.00  0.00            
ATOM   3520  HG1 PRO X 222      25.430  71.640  77.180  0.00  0.00            
ATOM   3521  HG2 PRO X 222      24.870  69.880  77.390  0.00  0.00            
ATOM   3522  C   PRO X 222      29.110  69.030  77.730  0.00  0.00            
ATOM   3523  O   PRO X 222      29.830  69.990  78.100  0.00  0.00            
ATOM   3524  N   GLY X 223      29.560  67.900  77.330  0.00  0.00            
ATOM   3525  HN  GLY X 223      28.840  67.220  77.240  0.00  0.00            
ATOM   3526  CA  GLY X 223      30.950  67.700  77.000  0.00  0.00            
ATOM   3527  HA1 GLY X 223      31.120  66.700  76.610  0.00  0.00            
ATOM   3528  HA2 GLY X 223      31.520  67.860  77.900  0.00  0.00            
ATOM   3529  C   GLY X 223      31.580  68.600  75.890  0.00  0.00            
ATOM   3530  O   GLY X 223      30.970  69.220  75.080  0.00  0.00            
ATOM   3531  N   LEU X 224      32.930  68.710  75.940  0.00  0.00            
ATOM   3532  HN  LEU X 224      33.370  68.260  76.720  0.00  0.00            
ATOM   3533  CA  LEU X 224      33.680  69.250  74.850  0.00  0.00            
ATOM   3534  HA  LEU X 224      33.290  70.240  74.680  0.00  0.00            
ATOM   3535  CB  LEU X 224      35.250  69.250  75.300  0.00  0.00            
ATOM   3536  HB1 LEU X 224      35.610  68.210  75.270  0.00  0.00            
ATOM   3537  HB2 LEU X 224      35.280  69.600  76.360  0.00  0.00            
ATOM   3538  CG  LEU X 224      36.110  70.160  74.370  0.00  0.00            
ATOM   3539  HG  LEU X 224      35.480  71.040  74.140  0.00  0.00            
ATOM   3540  CD1 LEU X 224      37.280  70.750  75.120  0.00  0.00            
ATOM   3541 HD11 LEU X 224      36.840  71.360  75.940  0.00  0.00            
ATOM   3542 HD12 LEU X 224      37.710  71.550  74.490  0.00  0.00            
ATOM   3543 HD13 LEU X 224      38.010  70.000  75.490  0.00  0.00            
ATOM   3544  CD2 LEU X 224      36.600  69.400  73.130  0.00  0.00            
ATOM   3545 HD21 LEU X 224      37.340  68.610  73.390  0.00  0.00            
ATOM   3546 HD22 LEU X 224      37.130  70.020  72.370  0.00  0.00            
ATOM   3547 HD23 LEU X 224      35.740  68.990  72.560  0.00  0.00            
ATOM   3548  C   LEU X 224      33.380  68.390  73.520  0.00  0.00            
ATOM   3549  O   LEU X 224      33.110  69.020  72.470  0.00  0.00            
ATOM   3550  N   ALA X 225      33.410  67.030  73.610  0.00  0.00            
ATOM   3551  HN  ALA X 225      33.580  66.640  74.510  0.00  0.00            
ATOM   3552  CA  ALA X 225      33.250  65.990  72.630  0.00  0.00            
ATOM   3553  HA  ALA X 225      33.050  66.500  71.710  0.00  0.00            
ATOM   3554  CB  ALA X 225      34.500  65.070  72.370  0.00  0.00            
ATOM   3555  HB1 ALA X 225      34.590  64.320  73.180  0.00  0.00            
ATOM   3556  HB2 ALA X 225      35.400  65.720  72.350  0.00  0.00            
ATOM   3557  HB3 ALA X 225      34.410  64.610  71.360  0.00  0.00            
ATOM   3558  C   ALA X 225      32.050  65.160  72.920  0.00  0.00            
ATOM   3559  O   ALA X 225      31.210  65.590  73.710  0.00  0.00            
ATOM   3560  N   GLN X 226      31.860  63.980  72.210  0.00  0.00            
ATOM   3561  HN  GLN X 226      32.490  63.610  71.540  0.00  0.00            
ATOM   3562  CA  GLN X 226      30.610  63.190  72.230  0.00  0.00            
ATOM   3563  HA  GLN X 226      29.770  63.850  72.350  0.00  0.00            
ATOM   3564  CB  GLN X 226      30.570  62.420  70.850  0.00  0.00            
ATOM   3565  HB1 GLN X 226      29.730  61.700  70.780  0.00  0.00            
ATOM   3566  HB2 GLN X 226      31.490  61.800  70.770  0.00  0.00            
ATOM   3567  CG  GLN X 226      30.560  63.130  69.430  0.00  0.00            
ATOM   3568  HG1 GLN X 226      30.930  62.280  68.810  0.00  0.00            
ATOM   3569  HG2 GLN X 226      31.350  63.910  69.350  0.00  0.00            
ATOM   3570  CD  GLN X 226      29.300  63.550  68.790  0.00  0.00            
ATOM   3571  OE1 GLN X 226      28.280  63.830  69.390  0.00  0.00            
ATOM   3572  NE2 GLN X 226      29.420  63.860  67.480  0.00  0.00            
ATOM   3573 HE21 GLN X 226      28.700  64.320  66.940  0.00  0.00            
ATOM   3574 HE22 GLN X 226      30.340  63.960  67.120  0.00  0.00            
ATOM   3575  C   GLN X 226      30.650  62.160  73.410  0.00  0.00            
ATOM   3576  O   GLN X 226      31.730  61.750  73.850  0.00  0.00            
ATOM   3577  N   LEU X 227      29.540  61.740  74.030  0.00  0.00            
ATOM   3578  HN  LEU X 227      28.690  62.170  73.750  0.00  0.00            
ATOM   3579  CA  LEU X 227      29.410  60.840  75.090  0.00  0.00            
ATOM   3580  HA  LEU X 227      29.870  61.220  75.990  0.00  0.00            
ATOM   3581  CB  LEU X 227      27.920  60.630  75.520  0.00  0.00            
ATOM   3582  HB1 LEU X 227      27.730  59.710  76.110  0.00  0.00            
ATOM   3583  HB2 LEU X 227      27.340  60.360  74.610  0.00  0.00            
ATOM   3584  CG  LEU X 227      27.450  61.900  76.130  0.00  0.00            
ATOM   3585  HG  LEU X 227      27.860  62.690  75.470  0.00  0.00            
ATOM   3586  CD1 LEU X 227      25.940  61.780  76.090  0.00  0.00            
ATOM   3587 HD11 LEU X 227      25.440  62.710  76.450  0.00  0.00            
ATOM   3588 HD12 LEU X 227      25.630  60.950  76.750  0.00  0.00            
ATOM   3589 HD13 LEU X 227      25.490  61.570  75.100  0.00  0.00            
ATOM   3590  CD2 LEU X 227      27.950  62.050  77.550  0.00  0.00            
ATOM   3591 HD21 LEU X 227      27.530  61.340  78.290  0.00  0.00            
ATOM   3592 HD22 LEU X 227      27.600  63.060  77.860  0.00  0.00            
ATOM   3593 HD23 LEU X 227      29.050  62.020  77.700  0.00  0.00            
ATOM   3594  C   LEU X 227      29.890  59.400  74.790  0.00  0.00            
ATOM   3595  O   LEU X 227      29.850  58.880  73.670  0.00  0.00            
ATOM   3596  N   LYS X 228      30.370  58.760  75.870  0.00  0.00            
ATOM   3597  HN  LYS X 228      30.500  59.200  76.750  0.00  0.00            
ATOM   3598  CA  LYS X 228      30.760  57.420  75.910  0.00  0.00            
ATOM   3599  HA  LYS X 228      30.870  56.990  74.920  0.00  0.00            
ATOM   3600  CB  LYS X 228      32.150  57.280  76.730  0.00  0.00            
ATOM   3601  HB1 LYS X 228      32.240  56.220  77.050  0.00  0.00            
ATOM   3602  HB2 LYS X 228      32.220  57.960  77.610  0.00  0.00            
ATOM   3603  CG  LYS X 228      33.300  57.630  75.870  0.00  0.00            
ATOM   3604  HG1 LYS X 228      34.130  57.780  76.600  0.00  0.00            
ATOM   3605  HG2 LYS X 228      33.270  58.640  75.400  0.00  0.00            
ATOM   3606  CD  LYS X 228      33.600  56.500  74.780  0.00  0.00            
ATOM   3607  HD1 LYS X 228      32.780  56.280  74.060  0.00  0.00            
ATOM   3608  HD2 LYS X 228      33.780  55.540  75.310  0.00  0.00            
ATOM   3609  CE  LYS X 228      34.950  56.730  74.050  0.00  0.00            
ATOM   3610  HE1 LYS X 228      35.170  55.760  73.570  0.00  0.00            
ATOM   3611  HE2 LYS X 228      35.790  56.930  74.750  0.00  0.00            
ATOM   3612  NZ  LYS X 228      34.800  57.760  73.010  0.00  0.00            
ATOM   3613  HZ1 LYS X 228      35.460  57.800  72.210  0.00  0.00            
ATOM   3614  HZ2 LYS X 228      34.790  58.660  73.530  0.00  0.00            
ATOM   3615  HZ3 LYS X 228      33.850  57.590  72.620  0.00  0.00            
ATOM   3616  C   LYS X 228      29.710  56.570  76.550  0.00  0.00            
ATOM   3617  O   LYS X 228      29.560  56.590  77.760  0.00  0.00            
ATOM   3618  N   SER X 229      28.970  55.820  75.720  0.00  0.00            
ATOM   3619  HN  SER X 229      29.190  55.690  74.750  0.00  0.00            
ATOM   3620  CA  SER X 229      27.780  55.140  76.160  0.00  0.00            
ATOM   3621  HA  SER X 229      27.560  55.320  77.210  0.00  0.00            
ATOM   3622  CB  SER X 229      26.390  55.600  75.410  0.00  0.00            
ATOM   3623  HB1 SER X 229      26.520  55.280  74.350  0.00  0.00            
ATOM   3624  HB2 SER X 229      26.180  56.680  75.520  0.00  0.00            
ATOM   3625  OG  SER X 229      25.250  55.020  76.060  0.00  0.00            
ATOM   3626  HG1 SER X 229      24.520  55.480  75.640  0.00  0.00            
ATOM   3627  C   SER X 229      27.950  53.670  76.130  0.00  0.00            
ATOM   3628  O   SER X 229      28.190  52.950  75.120  0.00  0.00            
ATOM   3629  N   ARG X 230      28.040  53.080  77.370  0.00  0.00            
ATOM   3630  HN  ARG X 230      27.930  53.620  78.200  0.00  0.00            
ATOM   3631  CA  ARG X 230      28.230  51.700  77.640  0.00  0.00            
ATOM   3632  HA  ARG X 230      28.410  51.140  76.740  0.00  0.00            
ATOM   3633  CB  ARG X 230      29.350  51.430  78.730  0.00  0.00            
ATOM   3634  HB1 ARG X 230      29.450  50.330  78.870  0.00  0.00            
ATOM   3635  HB2 ARG X 230      29.110  51.860  79.720  0.00  0.00            
ATOM   3636  CG  ARG X 230      30.740  52.080  78.410  0.00  0.00            
ATOM   3637  HG1 ARG X 230      31.450  51.840  79.230  0.00  0.00            
ATOM   3638  HG2 ARG X 230      30.670  53.190  78.460  0.00  0.00            
ATOM   3639  CD  ARG X 230      31.480  51.620  77.150  0.00  0.00            
ATOM   3640  HD1 ARG X 230      32.490  52.100  77.190  0.00  0.00            
ATOM   3641  HD2 ARG X 230      30.880  51.910  76.260  0.00  0.00            
ATOM   3642  NE  ARG X 230      31.550  50.110  77.240  0.00  0.00            
ATOM   3643  HE  ARG X 230      31.450  49.710  78.150  0.00  0.00            
ATOM   3644  CZ  ARG X 230      31.730  49.310  76.220  0.00  0.00            
ATOM   3645  NH1 ARG X 230      31.970  49.790  75.000  0.00  0.00            
ATOM   3646 HH11 ARG X 230      32.120  50.770  74.910  0.00  0.00            
ATOM   3647 HH12 ARG X 230      32.270  49.140  74.300  0.00  0.00            
ATOM   3648  NH2 ARG X 230      31.670  47.990  76.470  0.00  0.00            
ATOM   3649 HH21 ARG X 230      31.560  47.790  77.440  0.00  0.00            
ATOM   3650 HH22 ARG X 230      31.940  47.320  75.780  0.00  0.00            
ATOM   3651  C   ARG X 230      26.950  51.120  78.230  0.00  0.00            
ATOM   3652  O   ARG X 230      26.030  51.850  78.530  0.00  0.00            
ATOM   3653  N   GLU X 231      26.830  49.810  78.260  0.00  0.00            
ATOM   3654  HN  GLU X 231      27.650  49.270  78.110  0.00  0.00            
ATOM   3655  CA  GLU X 231      25.620  49.120  78.710  0.00  0.00            
ATOM   3656  HA  GLU X 231      24.790  49.270  78.030  0.00  0.00            
ATOM   3657  CB  GLU X 231      25.830  47.600  78.610  0.00  0.00            
ATOM   3658  HB1 GLU X 231      26.840  47.340  78.990  0.00  0.00            
ATOM   3659  HB2 GLU X 231      25.880  47.370  77.520  0.00  0.00            
ATOM   3660  CG  GLU X 231      24.700  46.760  79.280  0.00  0.00            
ATOM   3661  HG1 GLU X 231      23.730  47.240  79.040  0.00  0.00            
ATOM   3662  HG2 GLU X 231      24.770  46.660  80.390  0.00  0.00            
ATOM   3663  CD  GLU X 231      24.580  45.380  78.730  0.00  0.00            
ATOM   3664  OE1 GLU X 231      23.730  45.120  77.840  0.00  0.00            
ATOM   3665  OE2 GLU X 231      25.400  44.460  79.090  0.00  0.00            
ATOM   3666  C   GLU X 231      25.250  49.440  80.200  0.00  0.00            
ATOM   3667  O   GLU X 231      24.090  49.740  80.580  0.00  0.00            
ATOM   3668  N   SER X 232      26.280  49.370  81.050  0.00  0.00            
ATOM   3669  HN  SER X 232      27.200  49.180  80.730  0.00  0.00            
ATOM   3670  CA  SER X 232      26.230  49.690  82.480  0.00  0.00            
ATOM   3671  HA  SER X 232      25.280  49.350  82.850  0.00  0.00            
ATOM   3672  CB  SER X 232      27.330  48.920  83.240  0.00  0.00            
ATOM   3673  HB1 SER X 232      27.190  47.850  82.980  0.00  0.00            
ATOM   3674  HB2 SER X 232      27.170  49.170  84.310  0.00  0.00            
ATOM   3675  OG  SER X 232      28.630  49.240  82.820  0.00  0.00            
ATOM   3676  HG1 SER X 232      28.870  48.730  82.040  0.00  0.00            
ATOM   3677  C   SER X 232      26.240  51.190  82.850  0.00  0.00            
ATOM   3678  O   SER X 232      25.730  51.610  83.890  0.00  0.00            
ATOM   3679  N   TYR X 233      26.690  52.130  82.030  0.00  0.00            
ATOM   3680  HN  TYR X 233      27.110  51.930  81.150  0.00  0.00            
ATOM   3681  CA  TYR X 233      26.790  53.540  82.260  0.00  0.00            
ATOM   3682  HA  TYR X 233      25.810  53.710  82.690  0.00  0.00            
ATOM   3683  CB  TYR X 233      27.750  53.980  83.460  0.00  0.00            
ATOM   3684  HB1 TYR X 233      27.530  53.370  84.360  0.00  0.00            
ATOM   3685  HB2 TYR X 233      27.680  55.060  83.700  0.00  0.00            
ATOM   3686  CG  TYR X 233      29.170  53.700  83.060  0.00  0.00            
ATOM   3687  CD1 TYR X 233      29.640  52.410  83.150  0.00  0.00            
ATOM   3688  HD1 TYR X 233      29.000  51.630  83.530  0.00  0.00            
ATOM   3689  CE1 TYR X 233      30.990  52.080  82.770  0.00  0.00            
ATOM   3690  HE1 TYR X 233      31.420  51.100  82.840  0.00  0.00            
ATOM   3691  CZ  TYR X 233      31.810  53.110  82.310  0.00  0.00            
ATOM   3692  OH  TYR X 233      33.150  52.840  82.080  0.00  0.00            
ATOM   3693  HH  TYR X 233      33.270  52.020  82.560  0.00  0.00            
ATOM   3694  CD2 TYR X 233      29.970  54.680  82.500  0.00  0.00            
ATOM   3695  HD2 TYR X 233      29.630  55.690  82.360  0.00  0.00            
ATOM   3696  CE2 TYR X 233      31.350  54.450  82.190  0.00  0.00            
ATOM   3697  HE2 TYR X 233      32.100  55.190  81.970  0.00  0.00            
ATOM   3698  C   TYR X 233      26.970  54.470  81.100  0.00  0.00            
ATOM   3699  O   TYR X 233      27.520  54.070  80.070  0.00  0.00            
ATOM   3700  N   VAL X 234      26.640  55.780  81.220  0.00  0.00            
ATOM   3701  HN  VAL X 234      26.270  56.190  82.050  0.00  0.00            
ATOM   3702  CA  VAL X 234      26.950  56.720  80.140  0.00  0.00            
ATOM   3703  HA  VAL X 234      27.430  56.100  79.400  0.00  0.00            
ATOM   3704  CB  VAL X 234      25.730  57.390  79.440  0.00  0.00            
ATOM   3705  HB  VAL X 234      25.170  56.610  78.880  0.00  0.00            
ATOM   3706  CG1 VAL X 234      24.740  57.970  80.490  0.00  0.00            
ATOM   3707 HG11 VAL X 234      24.630  57.170  81.260  0.00  0.00            
ATOM   3708 HG12 VAL X 234      23.740  58.160  80.060  0.00  0.00            
ATOM   3709 HG13 VAL X 234      25.180  58.890  80.940  0.00  0.00            
ATOM   3710  CG2 VAL X 234      26.180  58.400  78.450  0.00  0.00            
ATOM   3711 HG21 VAL X 234      26.930  59.060  78.920  0.00  0.00            
ATOM   3712 HG22 VAL X 234      25.280  58.950  78.080  0.00  0.00            
ATOM   3713 HG23 VAL X 234      26.660  57.970  77.540  0.00  0.00            
ATOM   3714  C   VAL X 234      27.900  57.760  80.720  0.00  0.00            
ATOM   3715  O   VAL X 234      27.720  58.190  81.850  0.00  0.00            
ATOM   3716  N   LEU X 235      28.980  58.040  80.030  0.00  0.00            
ATOM   3717  HN  LEU X 235      29.140  57.540  79.180  0.00  0.00            
ATOM   3718  CA  LEU X 235      30.100  58.820  80.550  0.00  0.00            
ATOM   3719  HA  LEU X 235      30.010  59.110  81.580  0.00  0.00            
ATOM   3720  CB  LEU X 235      31.360  57.890  80.620  0.00  0.00            
ATOM   3721  HB1 LEU X 235      31.480  57.380  79.640  0.00  0.00            
ATOM   3722  HB2 LEU X 235      31.160  57.050  81.320  0.00  0.00            
ATOM   3723  CG  LEU X 235      32.660  58.490  81.070  0.00  0.00            
ATOM   3724  HG  LEU X 235      32.370  59.310  81.760  0.00  0.00            
ATOM   3725  CD1 LEU X 235      33.490  57.430  81.840  0.00  0.00            
ATOM   3726 HD11 LEU X 235      33.030  57.320  82.840  0.00  0.00            
ATOM   3727 HD12 LEU X 235      34.540  57.710  82.060  0.00  0.00            
ATOM   3728 HD13 LEU X 235      33.620  56.440  81.350  0.00  0.00            
ATOM   3729  CD2 LEU X 235      33.580  59.070  79.950  0.00  0.00            
ATOM   3730 HD21 LEU X 235      34.100  58.340  79.300  0.00  0.00            
ATOM   3731 HD22 LEU X 235      34.240  59.880  80.340  0.00  0.00            
ATOM   3732 HD23 LEU X 235      32.800  59.610  79.360  0.00  0.00            
ATOM   3733  C   LEU X 235      30.320  60.040  79.650  0.00  0.00            
ATOM   3734  O   LEU X 235      30.310  59.990  78.450  0.00  0.00            
ATOM   3735  N   CYS X 236      30.550  61.170  80.290  0.00  0.00            
ATOM   3736  HN  CYS X 236      30.490  61.340  81.270  0.00  0.00            
ATOM   3737  CA  CYS X 236      31.100  62.380  79.690  0.00  0.00            
ATOM   3738  HA  CYS X 236      31.090  62.330  78.610  0.00  0.00            
ATOM   3739  CB  CYS X 236      30.080  63.540  80.070  0.00  0.00            
ATOM   3740  HB1 CYS X 236      29.920  63.700  81.160  0.00  0.00            
ATOM   3741  HB2 CYS X 236      29.080  63.230  79.710  0.00  0.00            
ATOM   3742  SG  CYS X 236      30.490  65.230  79.470  0.00  0.00            
ATOM   3743  HG1 CYS X 236      30.190  65.290  78.180  0.00  0.00            
ATOM   3744  C   CYS X 236      32.510  62.560  80.250  0.00  0.00            
ATOM   3745  O   CYS X 236      32.870  62.420  81.370  0.00  0.00            
ATOM   3746  N   TYR X 237      33.450  62.800  79.300  0.00  0.00            
ATOM   3747  HN  TYR X 237      33.190  62.810  78.340  0.00  0.00            
ATOM   3748  CA  TYR X 237      34.900  62.940  79.470  0.00  0.00            
ATOM   3749  HA  TYR X 237      35.280  62.680  80.450  0.00  0.00            
ATOM   3750  CB  TYR X 237      35.520  61.970  78.430  0.00  0.00            
ATOM   3751  HB1 TYR X 237      35.480  62.440  77.430  0.00  0.00            
ATOM   3752  HB2 TYR X 237      35.240  60.890  78.460  0.00  0.00            
ATOM   3753  CG  TYR X 237      36.990  61.940  78.800  0.00  0.00            
ATOM   3754  CD1 TYR X 237      37.320  61.080  79.780  0.00  0.00            
ATOM   3755  HD1 TYR X 237      36.550  60.590  80.370  0.00  0.00            
ATOM   3756  CE1 TYR X 237      38.690  60.890  80.140  0.00  0.00            
ATOM   3757  HE1 TYR X 237      39.010  60.250  80.950  0.00  0.00            
ATOM   3758  CZ  TYR X 237      39.700  61.550  79.420  0.00  0.00            
ATOM   3759  OH  TYR X 237      41.050  61.580  79.930  0.00  0.00            
ATOM   3760  HH  TYR X 237      41.610  62.020  79.290  0.00  0.00            
ATOM   3761  CD2 TYR X 237      38.040  62.490  77.920  0.00  0.00            
ATOM   3762  HD2 TYR X 237      37.800  63.000  77.000  0.00  0.00            
ATOM   3763  CE2 TYR X 237      39.390  62.260  78.260  0.00  0.00            
ATOM   3764  HE2 TYR X 237      40.160  62.780  77.720  0.00  0.00            
ATOM   3765  C   TYR X 237      35.460  64.420  79.380  0.00  0.00            
ATOM   3766  O   TYR X 237      35.010  65.210  78.570  0.00  0.00            
ATOM   3767  N   ASP X 238      36.440  64.800  80.220  0.00  0.00            
ATOM   3768  HN  ASP X 238      36.920  64.140  80.790  0.00  0.00            
ATOM   3769  CA  ASP X 238      37.050  66.120  80.130  0.00  0.00            
ATOM   3770  HA  ASP X 238      36.550  66.800  79.450  0.00  0.00            
ATOM   3771  CB  ASP X 238      37.010  66.870  81.490  0.00  0.00            
ATOM   3772  HB1 ASP X 238      37.660  66.290  82.180  0.00  0.00            
ATOM   3773  HB2 ASP X 238      35.970  67.030  81.840  0.00  0.00            
ATOM   3774  CG  ASP X 238      37.590  68.250  81.450  0.00  0.00            
ATOM   3775  OD1 ASP X 238      37.300  69.130  82.370  0.00  0.00            
ATOM   3776  OD2 ASP X 238      38.440  68.490  80.560  0.00  0.00            
ATOM   3777  C   ASP X 238      38.470  65.860  79.500  0.00  0.00            
ATOM   3778  O   ASP X 238      39.330  65.380  80.160  0.00  0.00            
ATOM   3779  N   PRO X 239      38.800  66.220  78.280  0.00  0.00            
ATOM   3780  CD  PRO X 239      37.880  66.170  77.130  0.00  0.00            
ATOM   3781  HD1 PRO X 239      37.320  67.120  77.240  0.00  0.00            
ATOM   3782  HD2 PRO X 239      37.090  65.390  77.160  0.00  0.00            
ATOM   3783  CA  PRO X 239      40.190  66.220  77.800  0.00  0.00            
ATOM   3784  HA  PRO X 239      40.610  65.230  77.820  0.00  0.00            
ATOM   3785  CB  PRO X 239      40.030  66.770  76.380  0.00  0.00            
ATOM   3786  HB1 PRO X 239      41.020  66.570  75.900  0.00  0.00            
ATOM   3787  HB2 PRO X 239      40.050  67.880  76.420  0.00  0.00            
ATOM   3788  CG  PRO X 239      38.750  66.170  75.940  0.00  0.00            
ATOM   3789  HG1 PRO X 239      38.230  66.780  75.170  0.00  0.00            
ATOM   3790  HG2 PRO X 239      38.840  65.100  75.630  0.00  0.00            
ATOM   3791  C   PRO X 239      41.200  67.050  78.580  0.00  0.00            
ATOM   3792  O   PRO X 239      42.300  66.590  78.860  0.00  0.00            
ATOM   3793  N   ARG X 240      40.850  68.270  78.970  0.00  0.00            
ATOM   3794  HN  ARG X 240      39.910  68.540  79.130  0.00  0.00            
ATOM   3795  CA  ARG X 240      41.840  69.160  79.590  0.00  0.00            
ATOM   3796  HA  ARG X 240      42.770  69.170  79.030  0.00  0.00            
ATOM   3797  CB  ARG X 240      41.300  70.560  79.520  0.00  0.00            
ATOM   3798  HB1 ARG X 240      42.080  71.200  79.980  0.00  0.00            
ATOM   3799  HB2 ARG X 240      40.330  70.630  80.060  0.00  0.00            
ATOM   3800  CG  ARG X 240      40.870  71.050  78.100  0.00  0.00            
ATOM   3801  HG1 ARG X 240      40.510  72.100  78.160  0.00  0.00            
ATOM   3802  HG2 ARG X 240      40.030  70.440  77.700  0.00  0.00            
ATOM   3803  CD  ARG X 240      41.990  70.980  77.070  0.00  0.00            
ATOM   3804  HD1 ARG X 240      42.450  69.990  76.870  0.00  0.00            
ATOM   3805  HD2 ARG X 240      42.810  71.590  77.490  0.00  0.00            
ATOM   3806  NE  ARG X 240      41.400  71.610  75.860  0.00  0.00            
ATOM   3807  HE  ARG X 240      41.040  72.540  75.950  0.00  0.00            
ATOM   3808  CZ  ARG X 240      41.350  71.020  74.680  0.00  0.00            
ATOM   3809  NH1 ARG X 240      41.610  69.820  74.360  0.00  0.00            
ATOM   3810 HH11 ARG X 240      41.470  69.640  73.390  0.00  0.00            
ATOM   3811 HH12 ARG X 240      42.280  69.330  74.920  0.00  0.00            
ATOM   3812  NH2 ARG X 240      40.660  71.660  73.750  0.00  0.00            
ATOM   3813 HH21 ARG X 240      40.400  72.590  74.010  0.00  0.00            
ATOM   3814 HH22 ARG X 240      40.340  71.350  72.860  0.00  0.00            
ATOM   3815  C   ARG X 240      42.140  68.690  81.030  0.00  0.00            
ATOM   3816  O   ARG X 240      43.290  68.730  81.510  0.00  0.00            
ATOM   3817  N   THR X 241      41.200  68.170  81.830  0.00  0.00            
ATOM   3818  HN  THR X 241      40.250  68.060  81.560  0.00  0.00            
ATOM   3819  CA  THR X 241      41.420  67.840  83.240  0.00  0.00            
ATOM   3820  HA  THR X 241      42.300  68.400  83.520  0.00  0.00            
ATOM   3821  CB  THR X 241      40.340  68.220  84.220  0.00  0.00            
ATOM   3822  HB  THR X 241      40.570  67.960  85.280  0.00  0.00            
ATOM   3823  OG1 THR X 241      39.030  67.760  83.920  0.00  0.00            
ATOM   3824  HG1 THR X 241      38.570  68.450  83.430  0.00  0.00            
ATOM   3825  CG2 THR X 241      40.190  69.770  84.310  0.00  0.00            
ATOM   3826 HG21 THR X 241      39.690  70.100  85.240  0.00  0.00            
ATOM   3827 HG22 THR X 241      39.750  70.160  83.370  0.00  0.00            
ATOM   3828 HG23 THR X 241      41.190  70.260  84.310  0.00  0.00            
ATOM   3829  C   THR X 241      41.820  66.380  83.340  0.00  0.00            
ATOM   3830  O   THR X 241      42.020  65.920  84.470  0.00  0.00            
ATOM   3831  N   ARG X 242      41.800  65.680  82.150  0.00  0.00            
ATOM   3832  HN  ARG X 242      41.550  66.170  81.330  0.00  0.00            
ATOM   3833  CA  ARG X 242      42.410  64.320  82.120  0.00  0.00            
ATOM   3834  HA  ARG X 242      42.460  64.170  81.050  0.00  0.00            
ATOM   3835  CB  ARG X 242      43.850  64.340  82.580  0.00  0.00            
ATOM   3836  HB1 ARG X 242      44.380  63.410  82.280  0.00  0.00            
ATOM   3837  HB2 ARG X 242      43.930  64.390  83.680  0.00  0.00            
ATOM   3838  CG  ARG X 242      44.730  65.470  81.930  0.00  0.00            
ATOM   3839  HG1 ARG X 242      45.700  65.370  82.450  0.00  0.00            
ATOM   3840  HG2 ARG X 242      44.330  66.470  82.220  0.00  0.00            
ATOM   3841  CD  ARG X 242      44.940  65.180  80.480  0.00  0.00            
ATOM   3842  HD1 ARG X 242      44.010  65.370  79.900  0.00  0.00            
ATOM   3843  HD2 ARG X 242      45.210  64.120  80.300  0.00  0.00            
ATOM   3844  NE  ARG X 242      46.050  66.090  79.980  0.00  0.00            
ATOM   3845  HE  ARG X 242      46.770  66.200  80.670  0.00  0.00            
ATOM   3846  CZ  ARG X 242      45.830  67.210  79.220  0.00  0.00            
ATOM   3847  NH1 ARG X 242      44.840  67.430  78.450  0.00  0.00            
ATOM   3848 HH11 ARG X 242      44.810  68.310  77.960  0.00  0.00            
ATOM   3849 HH12 ARG X 242      43.900  67.110  78.540  0.00  0.00            
ATOM   3850  NH2 ARG X 242      46.860  68.060  79.030  0.00  0.00            
ATOM   3851 HH21 ARG X 242      47.630  68.050  79.680  0.00  0.00            
ATOM   3852 HH22 ARG X 242      46.690  68.830  78.420  0.00  0.00            
ATOM   3853  C   ARG X 242      41.630  63.210  82.810  0.00  0.00            
ATOM   3854  O   ARG X 242      42.280  62.350  83.460  0.00  0.00            
ATOM   3855  N   GLY X 243      40.220  63.230  82.740  0.00  0.00            
ATOM   3856  HN  GLY X 243      39.680  63.990  82.390  0.00  0.00            
ATOM   3857  CA  GLY X 243      39.510  62.160  83.340  0.00  0.00            
ATOM   3858  HA1 GLY X 243      39.630  61.970  84.390  0.00  0.00            
ATOM   3859  HA2 GLY X 243      39.580  61.280  82.720  0.00  0.00            
ATOM   3860  C   GLY X 243      38.110  62.510  83.140  0.00  0.00            
ATOM   3861  O   GLY X 243      37.860  63.480  82.460  0.00  0.00            
ATOM   3862  N   ALA X 244      37.160  61.770  83.600  0.00  0.00            
ATOM   3863  HN  ALA X 244      37.420  60.930  84.080  0.00  0.00            
ATOM   3864  CA  ALA X 244      35.780  62.150  83.410  0.00  0.00            
ATOM   3865  HA  ALA X 244      35.630  62.220  82.340  0.00  0.00            
ATOM   3866  CB  ALA X 244      34.860  60.970  83.900  0.00  0.00            
ATOM   3867  HB1 ALA X 244      35.230  60.040  83.420  0.00  0.00            
ATOM   3868  HB2 ALA X 244      33.850  60.930  83.450  0.00  0.00            
ATOM   3869  HB3 ALA X 244      34.880  60.760  84.990  0.00  0.00            
ATOM   3870  C   ALA X 244      35.210  63.450  83.940  0.00  0.00            
ATOM   3871  O   ALA X 244      35.590  63.840  85.060  0.00  0.00            
ATOM   3872  N   LEU X 245      34.230  64.050  83.230  0.00  0.00            
ATOM   3873  HN  LEU X 245      33.960  63.590  82.380  0.00  0.00            
ATOM   3874  CA  LEU X 245      33.460  65.180  83.620  0.00  0.00            
ATOM   3875  HA  LEU X 245      34.150  65.770  84.200  0.00  0.00            
ATOM   3876  CB  LEU X 245      33.000  65.920  82.340  0.00  0.00            
ATOM   3877  HB1 LEU X 245      32.310  65.320  81.710  0.00  0.00            
ATOM   3878  HB2 LEU X 245      33.840  66.220  81.680  0.00  0.00            
ATOM   3879  CG  LEU X 245      32.240  67.280  82.640  0.00  0.00            
ATOM   3880  HG  LEU X 245      31.320  67.010  83.190  0.00  0.00            
ATOM   3881  CD1 LEU X 245      33.190  68.200  83.500  0.00  0.00            
ATOM   3882 HD11 LEU X 245      34.150  68.350  82.950  0.00  0.00            
ATOM   3883 HD12 LEU X 245      33.460  67.870  84.520  0.00  0.00            
ATOM   3884 HD13 LEU X 245      32.710  69.190  83.620  0.00  0.00            
ATOM   3885  CD2 LEU X 245      31.940  68.120  81.420  0.00  0.00            
ATOM   3886 HD21 LEU X 245      31.460  67.500  80.640  0.00  0.00            
ATOM   3887 HD22 LEU X 245      32.840  68.630  81.010  0.00  0.00            
ATOM   3888 HD23 LEU X 245      31.240  68.930  81.740  0.00  0.00            
ATOM   3889  C   LEU X 245      32.300  64.850  84.520  0.00  0.00            
ATOM   3890  O   LEU X 245      32.030  65.480  85.630  0.00  0.00            
ATOM   3891  N   TRP X 246      31.600  63.740  84.180  0.00  0.00            
ATOM   3892  HN  TRP X 246      31.730  63.370  83.260  0.00  0.00            
ATOM   3893  CA  TRP X 246      30.570  63.090  85.030  0.00  0.00            
ATOM   3894  HA  TRP X 246      30.990  62.990  86.020  0.00  0.00            
ATOM   3895  CB  TRP X 246      29.260  63.940  85.140  0.00  0.00            
ATOM   3896  HB1 TRP X 246      29.460  64.820  85.790  0.00  0.00            
ATOM   3897  HB2 TRP X 246      28.540  63.320  85.720  0.00  0.00            
ATOM   3898  CG  TRP X 246      28.640  64.390  83.810  0.00  0.00            
ATOM   3899  CD1 TRP X 246      28.780  65.660  83.440  0.00  0.00            
ATOM   3900  HD1 TRP X 246      29.300  66.400  84.040  0.00  0.00            
ATOM   3901  NE1 TRP X 246      28.030  65.890  82.310  0.00  0.00            
ATOM   3902  HE1 TRP X 246      28.080  66.650  81.700  0.00  0.00            
ATOM   3903  CE2 TRP X 246      27.370  64.700  81.930  0.00  0.00            
ATOM   3904  CD2 TRP X 246      27.730  63.740  82.940  0.00  0.00            
ATOM   3905  CE3 TRP X 246      27.210  62.450  82.860  0.00  0.00            
ATOM   3906  HE3 TRP X 246      27.590  61.800  83.640  0.00  0.00            
ATOM   3907  CZ3 TRP X 246      26.320  62.170  81.830  0.00  0.00            
ATOM   3908  HZ3 TRP X 246      25.910  61.190  81.660  0.00  0.00            
ATOM   3909  CZ2 TRP X 246      26.420  64.490  80.970  0.00  0.00            
ATOM   3910  HZ2 TRP X 246      26.140  65.300  80.310  0.00  0.00            
ATOM   3911  CH2 TRP X 246      25.960  63.160  80.920  0.00  0.00            
ATOM   3912  HH2 TRP X 246      25.250  62.820  80.180  0.00  0.00            
ATOM   3913  C   TRP X 246      30.230  61.850  84.340  0.00  0.00            
ATOM   3914  O   TRP X 246      30.550  61.630  83.180  0.00  0.00            
ATOM   3915  N   VAL X 247      29.620  60.920  85.040  0.00  0.00            
ATOM   3916  HN  VAL X 247      29.580  61.020  86.040  0.00  0.00            
ATOM   3917  CA  VAL X 247      29.010  59.690  84.500  0.00  0.00            
ATOM   3918  HA  VAL X 247      29.060  59.740  83.420  0.00  0.00            
ATOM   3919  CB  VAL X 247      29.690  58.410  85.060  0.00  0.00            
ATOM   3920  HB  VAL X 247      29.240  57.500  84.610  0.00  0.00            
ATOM   3921  CG1 VAL X 247      31.100  58.350  84.520  0.00  0.00            
ATOM   3922 HG11 VAL X 247      31.060  58.430  83.410  0.00  0.00            
ATOM   3923 HG12 VAL X 247      31.620  57.400  84.780  0.00  0.00            
ATOM   3924 HG13 VAL X 247      31.730  59.100  85.040  0.00  0.00            
ATOM   3925  CG2 VAL X 247      29.550  58.200  86.580  0.00  0.00            
ATOM   3926 HG21 VAL X 247      28.510  58.270  86.980  0.00  0.00            
ATOM   3927 HG22 VAL X 247      30.140  59.030  87.020  0.00  0.00            
ATOM   3928 HG23 VAL X 247      29.980  57.230  86.910  0.00  0.00            
ATOM   3929  C   VAL X 247      27.600  59.600  84.970  0.00  0.00            
ATOM   3930  O   VAL X 247      27.280  60.100  85.990  0.00  0.00            
ATOM   3931  N   VAL X 248      26.660  58.960  84.210  0.00  0.00            
ATOM   3932  HN  VAL X 248      26.860  58.740  83.260  0.00  0.00            
ATOM   3933  CA  VAL X 248      25.360  58.540  84.730  0.00  0.00            
ATOM   3934  HA  VAL X 248      25.250  58.960  85.720  0.00  0.00            
ATOM   3935  CB  VAL X 248      24.140  59.070  84.010  0.00  0.00            
ATOM   3936  HB  VAL X 248      24.360  58.990  82.920  0.00  0.00            
ATOM   3937  CG1 VAL X 248      22.810  58.430  84.380  0.00  0.00            
ATOM   3938 HG11 VAL X 248      22.680  58.210  85.470  0.00  0.00            
ATOM   3939 HG12 VAL X 248      22.530  57.530  83.810  0.00  0.00            
ATOM   3940 HG13 VAL X 248      22.030  59.170  84.090  0.00  0.00            
ATOM   3941  CG2 VAL X 248      23.990  60.590  84.390  0.00  0.00            
ATOM   3942 HG21 VAL X 248      23.950  60.770  85.490  0.00  0.00            
ATOM   3943 HG22 VAL X 248      23.130  61.130  83.940  0.00  0.00            
ATOM   3944 HG23 VAL X 248      24.910  61.080  84.010  0.00  0.00            
ATOM   3945  C   VAL X 248      25.250  56.980  84.640  0.00  0.00            
ATOM   3946  O   VAL X 248      25.330  56.430  83.570  0.00  0.00            
ATOM   3947  N   GLU X 249      25.060  56.350  85.810  0.00  0.00            
ATOM   3948  HN  GLU X 249      24.900  56.890  86.630  0.00  0.00            
ATOM   3949  CA  GLU X 249      24.990  54.890  86.000  0.00  0.00            
ATOM   3950  HA  GLU X 249      25.800  54.420  85.470  0.00  0.00            
ATOM   3951  CB  GLU X 249      25.230  54.330  87.460  0.00  0.00            
ATOM   3952  HB1 GLU X 249      25.000  53.250  87.560  0.00  0.00            
ATOM   3953  HB2 GLU X 249      24.540  54.880  88.130  0.00  0.00            
ATOM   3954  CG  GLU X 249      26.700  54.500  88.010  0.00  0.00            
ATOM   3955  HG1 GLU X 249      26.830  55.490  88.500  0.00  0.00            
ATOM   3956  HG2 GLU X 249      27.430  54.340  87.190  0.00  0.00            
ATOM   3957  CD  GLU X 249      27.090  53.450  89.050  0.00  0.00            
ATOM   3958  OE1 GLU X 249      27.250  52.240  88.670  0.00  0.00            
ATOM   3959  OE2 GLU X 249      27.210  53.810  90.230  0.00  0.00            
ATOM   3960  C   GLU X 249      23.660  54.330  85.410  0.00  0.00            
ATOM   3961  O   GLU X 249      22.640  55.050  85.400  0.00  0.00            
ATOM   3962  N   GLN X 250      23.630  53.040  84.950  0.00  0.00            
ATOM   3963  HN  GLN X 250      24.460  52.510  84.830  0.00  0.00            
ATOM   3964  CA  GLN X 250      22.410  52.350  84.660  0.00  0.00            
ATOM   3965  HA  GLN X 250      21.540  52.990  84.730  0.00  0.00            
ATOM   3966  CB  GLN X 250      22.450  51.880  83.210  0.00  0.00            
ATOM   3967  HB1 GLN X 250      21.550  51.320  82.880  0.00  0.00            
ATOM   3968  HB2 GLN X 250      23.160  51.040  83.100  0.00  0.00            
ATOM   3969  CG  GLN X 250      22.620  53.000  82.120  0.00  0.00            
ATOM   3970  HG1 GLN X 250      22.210  52.620  81.170  0.00  0.00            
ATOM   3971  HG2 GLN X 250      23.660  53.300  81.880  0.00  0.00            
ATOM   3972  CD  GLN X 250      21.720  54.260  82.420  0.00  0.00            
ATOM   3973  OE1 GLN X 250      20.540  54.070  82.760  0.00  0.00            
ATOM   3974  NE2 GLN X 250      22.300  55.430  82.310  0.00  0.00            
ATOM   3975 HE21 GLN X 250      21.800  56.250  82.580  0.00  0.00            
ATOM   3976 HE22 GLN X 250      23.300  55.360  82.290  0.00  0.00            
ATOM   3977  C   GLN X 250      22.270  51.160  85.640  0.00  0.00            
ATOM   3978  O   GLN X 250      23.000  50.180  85.640  0.00  0.00            
ATOM   3979  N   LEU X 251      21.270  51.230  86.520  0.00  0.00            
ATOM   3980  HN  LEU X 251      20.710  52.050  86.570  0.00  0.00            
ATOM   3981  CA  LEU X 251      21.170  50.380  87.690  0.00  0.00            
ATOM   3982  HA  LEU X 251      22.130  50.080  88.070  0.00  0.00            
ATOM   3983  CB  LEU X 251      20.520  51.140  88.860  0.00  0.00            
ATOM   3984  HB1 LEU X 251      20.310  50.380  89.650  0.00  0.00            
ATOM   3985  HB2 LEU X 251      19.560  51.610  88.540  0.00  0.00            
ATOM   3986  CG  LEU X 251      21.520  52.140  89.420  0.00  0.00            
ATOM   3987  HG  LEU X 251      22.510  51.660  89.260  0.00  0.00            
ATOM   3988  CD1 LEU X 251      21.430  53.530  88.720  0.00  0.00            
ATOM   3989 HD11 LEU X 251      22.300  54.100  89.080  0.00  0.00            
ATOM   3990 HD12 LEU X 251      20.500  53.960  89.150  0.00  0.00            
ATOM   3991 HD13 LEU X 251      21.510  53.520  87.610  0.00  0.00            
ATOM   3992  CD2 LEU X 251      21.500  52.220  90.960  0.00  0.00            
ATOM   3993 HD21 LEU X 251      20.640  52.810  91.350  0.00  0.00            
ATOM   3994 HD22 LEU X 251      22.430  52.720  91.300  0.00  0.00            
ATOM   3995 HD23 LEU X 251      21.460  51.200  91.390  0.00  0.00            
ATOM   3996  C   LEU X 251      20.390  49.150  87.400  0.00  0.00            
ATOM   3997  O   LEU X 251      19.610  48.980  86.470  0.00  0.00            
ATOM   3998  N   ARG X 252      20.700  48.150  88.190  0.00  0.00            
ATOM   3999  HN  ARG X 252      21.360  48.340  88.920  0.00  0.00            
ATOM   4000  CA  ARG X 252      20.230  46.820  88.000  0.00  0.00            
ATOM   4001  HA  ARG X 252      19.410  46.780  87.300  0.00  0.00            
ATOM   4002  CB  ARG X 252      21.300  45.970  87.240  0.00  0.00            
ATOM   4003  HB1 ARG X 252      20.910  44.930  87.230  0.00  0.00            
ATOM   4004  HB2 ARG X 252      22.150  46.030  87.950  0.00  0.00            
ATOM   4005  CG  ARG X 252      21.760  46.380  85.850  0.00  0.00            
ATOM   4006  HG1 ARG X 252      22.520  45.610  85.610  0.00  0.00            
ATOM   4007  HG2 ARG X 252      22.170  47.410  85.870  0.00  0.00            
ATOM   4008  CD  ARG X 252      20.620  46.330  84.850  0.00  0.00            
ATOM   4009  HD1 ARG X 252      19.830  47.080  85.050  0.00  0.00            
ATOM   4010  HD2 ARG X 252      20.110  45.350  84.940  0.00  0.00            
ATOM   4011  NE  ARG X 252      21.220  46.470  83.470  0.00  0.00            
ATOM   4012  HE  ARG X 252      21.930  47.140  83.280  0.00  0.00            
ATOM   4013  CZ  ARG X 252      20.870  45.770  82.380  0.00  0.00            
ATOM   4014  NH1 ARG X 252      20.200  44.660  82.380  0.00  0.00            
ATOM   4015 HH11 ARG X 252      20.150  44.190  83.260  0.00  0.00            
ATOM   4016 HH12 ARG X 252      19.780  44.440  81.500  0.00  0.00            
ATOM   4017  NH2 ARG X 252      21.310  46.270  81.250  0.00  0.00            
ATOM   4018 HH21 ARG X 252      21.480  47.250  81.240  0.00  0.00            
ATOM   4019 HH22 ARG X 252      21.000  45.780  80.440  0.00  0.00            
ATOM   4020  C   ARG X 252      19.840  46.170  89.320  0.00  0.00            
ATOM   4021  O   ARG X 252      20.570  46.580  90.250  0.00  0.00            
ATOM   4022  N   PRO X 253      18.850  45.320  89.420  0.00  0.00            
ATOM   4023  CD  PRO X 253      18.100  44.770  88.260  0.00  0.00            
ATOM   4024  HD1 PRO X 253      18.820  44.180  87.660  0.00  0.00            
ATOM   4025  HD2 PRO X 253      17.710  45.670  87.730  0.00  0.00            
ATOM   4026  CA  PRO X 253      18.290  44.970  90.690  0.00  0.00            
ATOM   4027  HA  PRO X 253      18.410  45.820  91.340  0.00  0.00            
ATOM   4028  CB  PRO X 253      16.900  44.490  90.340  0.00  0.00            
ATOM   4029  HB1 PRO X 253      16.200  45.350  90.210  0.00  0.00            
ATOM   4030  HB2 PRO X 253      16.430  43.710  90.980  0.00  0.00            
ATOM   4031  CG  PRO X 253      17.060  43.860  88.850  0.00  0.00            
ATOM   4032  HG1 PRO X 253      17.580  42.880  88.960  0.00  0.00            
ATOM   4033  HG2 PRO X 253      16.140  43.750  88.240  0.00  0.00            
ATOM   4034  C   PRO X 253      18.990  43.830  91.380  0.00  0.00            
ATOM   4035  O   PRO X 253      18.450  43.300  92.320  0.00  0.00            
ATOM   4036  N   GLU X 254      20.200  43.470  90.980  0.00  0.00            
ATOM   4037  HN  GLU X 254      20.580  43.910  90.170  0.00  0.00            
ATOM   4038  CA  GLU X 254      20.910  42.400  91.610  0.00  0.00            
ATOM   4039  HA  GLU X 254      20.190  41.600  91.750  0.00  0.00            
ATOM   4040  CB  GLU X 254      22.110  41.890  90.920  0.00  0.00            
ATOM   4041  HB1 GLU X 254      22.600  41.130  91.570  0.00  0.00            
ATOM   4042  HB2 GLU X 254      22.740  42.770  90.690  0.00  0.00            
ATOM   4043  CG  GLU X 254      21.930  41.010  89.650  0.00  0.00            
ATOM   4044  HG1 GLU X 254      22.920  40.690  89.290  0.00  0.00            
ATOM   4045  HG2 GLU X 254      21.380  41.590  88.880  0.00  0.00            
ATOM   4046  CD  GLU X 254      20.960  39.860  89.960  0.00  0.00            
ATOM   4047  OE1 GLU X 254      21.430  38.940  90.550  0.00  0.00            
ATOM   4048  OE2 GLU X 254      19.810  39.900  89.470  0.00  0.00            
ATOM   4049  C   GLU X 254      21.460  42.870  92.940  0.00  0.00            
ATOM   4050  O   GLU X 254      21.770  44.040  93.180  0.00  0.00            
ATOM   4051  N   ARG X 255      21.580  41.990  93.910  0.00  0.00            
ATOM   4052  HN  ARG X 255      21.200  41.080  93.780  0.00  0.00            
ATOM   4053  CA  ARG X 255      22.260  42.160  95.200  0.00  0.00            
ATOM   4054  HA  ARG X 255      21.690  42.910  95.740  0.00  0.00            
ATOM   4055  CB  ARG X 255      22.240  40.800  95.980  0.00  0.00            
ATOM   4056  HB1 ARG X 255      23.020  40.810  96.760  0.00  0.00            
ATOM   4057  HB2 ARG X 255      22.410  39.940  95.300  0.00  0.00            
ATOM   4058  CG  ARG X 255      20.890  40.320  96.680  0.00  0.00            
ATOM   4059  HG1 ARG X 255      21.100  39.310  97.090  0.00  0.00            
ATOM   4060  HG2 ARG X 255      20.120  40.200  95.890  0.00  0.00            
ATOM   4061  CD  ARG X 255      20.410  41.320  97.760  0.00  0.00            
ATOM   4062  HD1 ARG X 255      19.460  40.920  98.180  0.00  0.00            
ATOM   4063  HD2 ARG X 255      20.110  42.260  97.250  0.00  0.00            
ATOM   4064  NE  ARG X 255      21.480  41.490  98.820  0.00  0.00            
ATOM   4065  HE  ARG X 255      22.160  40.790  99.020  0.00  0.00            
ATOM   4066  CZ  ARG X 255      21.660  42.550  99.580  0.00  0.00            
ATOM   4067  NH1 ARG X 255      21.040  43.670  99.470  0.00  0.00            
ATOM   4068 HH11 ARG X 255      20.340  43.790  98.770  0.00  0.00            
ATOM   4069 HH12 ARG X 255      21.520  44.450  99.880  0.00  0.00            
ATOM   4070  NH2 ARG X 255      22.800  42.580 100.330  0.00  0.00            
ATOM   4071 HH21 ARG X 255      23.520  41.890 100.250  0.00  0.00            
ATOM   4072 HH22 ARG X 255      22.970  43.300 101.000  0.00  0.00            
ATOM   4073  C   ARG X 255      23.610  42.880  95.250  0.00  0.00            
ATOM   4074  O   ARG X 255      24.550  42.490  94.590  0.00  0.00            
ATOM   4075  N   LEU X 256      23.780  43.970  96.010  0.00  0.00            
ATOM   4076  HN  LEU X 256      23.010  44.390  96.470  0.00  0.00            
ATOM   4077  CA  LEU X 256      25.080  44.610  96.050  0.00  0.00            
ATOM   4078  HA  LEU X 256      25.520  44.620  95.070  0.00  0.00            
ATOM   4079  CB  LEU X 256      24.960  46.100  96.450  0.00  0.00            
ATOM   4080  HB1 LEU X 256      24.620  46.200  97.500  0.00  0.00            
ATOM   4081  HB2 LEU X 256      24.130  46.620  95.920  0.00  0.00            
ATOM   4082  CG  LEU X 256      26.180  47.000  96.270  0.00  0.00            
ATOM   4083  HG  LEU X 256      26.930  46.820  97.070  0.00  0.00            
ATOM   4084  CD1 LEU X 256      26.870  46.820  94.940  0.00  0.00            
ATOM   4085 HD11 LEU X 256      27.590  47.660  94.810  0.00  0.00            
ATOM   4086 HD12 LEU X 256      26.170  47.020  94.100  0.00  0.00            
ATOM   4087 HD13 LEU X 256      27.300  45.800  94.840  0.00  0.00            
ATOM   4088  CD2 LEU X 256      25.760  48.430  96.620  0.00  0.00            
ATOM   4089 HD21 LEU X 256      26.600  49.160  96.650  0.00  0.00            
ATOM   4090 HD22 LEU X 256      25.330  48.540  97.640  0.00  0.00            
ATOM   4091 HD23 LEU X 256      24.940  48.820  95.980  0.00  0.00            
ATOM   4092  C   LEU X 256      25.910  43.960  97.060  0.00  0.00            
ATOM   4093  O   LEU X 256      25.590  43.780  98.270  0.00  0.00            
ATOM   4094  N   ARG X 257      27.160  43.590  96.580  0.00  0.00            
ATOM   4095  HN  ARG X 257      27.290  43.590  95.590  0.00  0.00            
ATOM   4096  CA  ARG X 257      28.230  43.010  97.390  0.00  0.00            
ATOM   4097  HA  ARG X 257      27.910  42.620  98.350  0.00  0.00            
ATOM   4098  CB  ARG X 257      28.910  41.770  96.670  0.00  0.00            
ATOM   4099  HB1 ARG X 257      29.770  41.410  97.280  0.00  0.00            
ATOM   4100  HB2 ARG X 257      29.330  42.040  95.680  0.00  0.00            
ATOM   4101  CG  ARG X 257      27.970  40.530  96.490  0.00  0.00            
ATOM   4102  HG1 ARG X 257      27.840  39.920  97.410  0.00  0.00            
ATOM   4103  HG2 ARG X 257      28.590  39.820  95.890  0.00  0.00            
ATOM   4104  CD  ARG X 257      26.570  40.640  95.790  0.00  0.00            
ATOM   4105  HD1 ARG X 257      26.810  41.310  94.930  0.00  0.00            
ATOM   4106  HD2 ARG X 257      25.900  41.060  96.570  0.00  0.00            
ATOM   4107  NE  ARG X 257      26.160  39.290  95.330  0.00  0.00            
ATOM   4108  HE  ARG X 257      26.420  38.430  95.780  0.00  0.00            
ATOM   4109  CZ  ARG X 257      25.480  39.090  94.200  0.00  0.00            
ATOM   4110  NH1 ARG X 257      24.950  40.000  93.440  0.00  0.00            
ATOM   4111 HH11 ARG X 257      24.940  40.920  93.850  0.00  0.00            
ATOM   4112 HH12 ARG X 257      24.460  39.750  92.610  0.00  0.00            
ATOM   4113  NH2 ARG X 257      25.440  37.870  93.730  0.00  0.00            
ATOM   4114 HH21 ARG X 257      25.600  37.070  94.320  0.00  0.00            
ATOM   4115 HH22 ARG X 257      24.890  37.650  92.920  0.00  0.00            
ATOM   4116  C   ARG X 257      29.200  44.080  97.770  0.00  0.00            
ATOM   4117  O   ARG X 257      29.120  45.220  97.290  0.00  0.00            
ATOM   4118  N   GLY X 258      30.230  43.790  98.540  0.00  0.00            
ATOM   4119  HN  GLY X 258      30.380  42.840  98.800  0.00  0.00            
ATOM   4120  CA  GLY X 258      31.290  44.770  98.840  0.00  0.00            
ATOM   4121  HA1 GLY X 258      31.490  44.600  99.880  0.00  0.00            
ATOM   4122  HA2 GLY X 258      30.970  45.790  98.650  0.00  0.00            
ATOM   4123  C   GLY X 258      32.540  44.290  98.040  0.00  0.00            
ATOM   4124  O   GLY X 258      32.650  43.080  97.700  0.00  0.00            
ATOM   4125  N   ASP X 259      33.500  45.240  97.850  0.00  0.00            
ATOM   4126  HN  ASP X 259      33.330  46.170  98.160  0.00  0.00            
ATOM   4127  CA  ASP X 259      34.830  45.010  97.290  0.00  0.00            
ATOM   4128  HA  ASP X 259      34.600  44.710  96.280  0.00  0.00            
ATOM   4129  CB  ASP X 259      35.810  46.240  97.390  0.00  0.00            
ATOM   4130  HB1 ASP X 259      36.650  46.190  96.660  0.00  0.00            
ATOM   4131  HB2 ASP X 259      36.250  46.180  98.410  0.00  0.00            
ATOM   4132  CG  ASP X 259      35.140  47.570  97.310  0.00  0.00            
ATOM   4133  OD1 ASP X 259      35.650  48.520  97.870  0.00  0.00            
ATOM   4134  OD2 ASP X 259      34.110  47.720  96.610  0.00  0.00            
ATOM   4135  C   ASP X 259      35.580  43.810  97.710  0.00  0.00            
ATOM   4136  O   ASP X 259      35.640  43.460  98.890  0.00  0.00            
ATOM   4137  N   GLY X 260      36.320  43.170  96.760  0.00  0.00            
ATOM   4138  HN  GLY X 260      36.220  43.500  95.830  0.00  0.00            
ATOM   4139  CA  GLY X 260      37.310  42.130  97.060  0.00  0.00            
ATOM   4140  HA1 GLY X 260      37.670  41.950  96.050  0.00  0.00            
ATOM   4141  HA2 GLY X 260      36.830  41.260  97.480  0.00  0.00            
ATOM   4142  C   GLY X 260      38.470  42.490  97.940  0.00  0.00            
ATOM   4143  O   GLY X 260      38.770  43.670  98.050  0.00  0.00            
ATOM   4144  N   ASP X 261      39.100  41.460  98.580  0.00  0.00            
ATOM   4145  HN  ASP X 261      38.780  40.550  98.330  0.00  0.00            
ATOM   4146  CA  ASP X 261      40.270  41.680  99.410  0.00  0.00            
ATOM   4147  HA  ASP X 261      40.100  42.610  99.930  0.00  0.00            
ATOM   4148  CB  ASP X 261      40.520  40.520 100.320  0.00  0.00            
ATOM   4149  HB1 ASP X 261      41.370  40.670 101.020  0.00  0.00            
ATOM   4150  HB2 ASP X 261      40.770  39.570  99.810  0.00  0.00            
ATOM   4151  CG  ASP X 261      39.320  40.360 101.240  0.00  0.00            
ATOM   4152  OD1 ASP X 261      38.260  39.760 100.920  0.00  0.00            
ATOM   4153  OD2 ASP X 261      39.360  40.990 102.330  0.00  0.00            
ATOM   4154  C   ASP X 261      41.600  41.970  98.590  0.00  0.00            
ATOM   4155  O   ASP X 261      42.470  42.730  99.010  0.00  0.00            
ATOM   4156  N   ARG X 262      41.780  41.250  97.390  0.00  0.00            
ATOM   4157  HN  ARG X 262      41.160  40.540  97.060  0.00  0.00            
ATOM   4158  CA  ARG X 262      42.950  41.490  96.530  0.00  0.00            
ATOM   4159  HA  ARG X 262      43.340  42.480  96.670  0.00  0.00            
ATOM   4160  CB  ARG X 262      44.040  40.480  96.960  0.00  0.00            
ATOM   4161  HB1 ARG X 262      44.110  40.600  98.070  0.00  0.00            
ATOM   4162  HB2 ARG X 262      45.030  40.740  96.540  0.00  0.00            
ATOM   4163  CG  ARG X 262      43.690  38.970  96.640  0.00  0.00            
ATOM   4164  HG1 ARG X 262      42.730  38.940  96.090  0.00  0.00            
ATOM   4165  HG2 ARG X 262      43.680  38.460  97.620  0.00  0.00            
ATOM   4166  CD  ARG X 262      44.830  38.200  95.870  0.00  0.00            
ATOM   4167  HD1 ARG X 262      45.700  37.990  96.520  0.00  0.00            
ATOM   4168  HD2 ARG X 262      45.160  38.780  94.980  0.00  0.00            
ATOM   4169  NE  ARG X 262      44.180  36.940  95.450  0.00  0.00            
ATOM   4170  HE  ARG X 262      43.220  36.760  95.670  0.00  0.00            
ATOM   4171  CZ  ARG X 262      44.940  35.990  94.870  0.00  0.00            
ATOM   4172  NH1 ARG X 262      46.240  36.110  94.690  0.00  0.00            
ATOM   4173 HH11 ARG X 262      46.680  36.860  95.190  0.00  0.00            
ATOM   4174 HH12 ARG X 262      46.610  35.390  94.100  0.00  0.00            
ATOM   4175  NH2 ARG X 262      44.320  34.980  94.400  0.00  0.00            
ATOM   4176 HH21 ARG X 262      43.320  35.050  94.370  0.00  0.00            
ATOM   4177 HH22 ARG X 262      44.840  34.450  93.720  0.00  0.00            
ATOM   4178  C   ARG X 262      42.780  41.310  94.960  0.00  0.00            
ATOM   4179  O   ARG X 262      41.990  40.430  94.520  0.00  0.00            
ATOM   4180  N   ARG X 263      43.480  42.160  94.220  0.00  0.00            
ATOM   4181  HN  ARG X 263      44.010  42.880  94.650  0.00  0.00            
ATOM   4182  CA  ARG X 263      43.430  42.170  92.810  0.00  0.00            
ATOM   4183  HA  ARG X 263      42.380  42.110  92.560  0.00  0.00            
ATOM   4184  CB  ARG X 263      44.230  43.370  92.180  0.00  0.00            
ATOM   4185  HB1 ARG X 263      44.520  43.200  91.110  0.00  0.00            
ATOM   4186  HB2 ARG X 263      44.980  43.580  92.960  0.00  0.00            
ATOM   4187  CG  ARG X 263      43.340  44.570  92.030  0.00  0.00            
ATOM   4188  HG1 ARG X 263      43.080  45.010  93.020  0.00  0.00            
ATOM   4189  HG2 ARG X 263      42.460  44.280  91.420  0.00  0.00            
ATOM   4190  CD  ARG X 263      44.080  45.780  91.270  0.00  0.00            
ATOM   4191  HD1 ARG X 263      43.270  46.520  91.080  0.00  0.00            
ATOM   4192  HD2 ARG X 263      44.630  45.460  90.350  0.00  0.00            
ATOM   4193  NE  ARG X 263      45.000  46.270  92.300  0.00  0.00            
ATOM   4194  HE  ARG X 263      44.540  46.780  93.020  0.00  0.00            
ATOM   4195  CZ  ARG X 263      46.310  46.190  92.410  0.00  0.00            
ATOM   4196  NH1 ARG X 263      47.110  45.460  91.700  0.00  0.00            
ATOM   4197 HH11 ARG X 263      46.820  44.860  90.950  0.00  0.00            
ATOM   4198 HH12 ARG X 263      48.080  45.450  91.930  0.00  0.00            
ATOM   4199  NH2 ARG X 263      46.900  46.800  93.430  0.00  0.00            
ATOM   4200 HH21 ARG X 263      46.300  47.480  93.860  0.00  0.00            
ATOM   4201 HH22 ARG X 263      47.890  46.820  93.500  0.00  0.00            
ATOM   4202  C   ARG X 263      43.930  40.820  92.200  0.00  0.00            
ATOM   4203  O   ARG X 263      45.010  40.350  92.570  0.00  0.00            
ATOM   4204  N   GLU X 264      43.200  40.240  91.250  0.00  0.00            
ATOM   4205  HN  GLU X 264      42.290  40.630  91.070  0.00  0.00            
ATOM   4206  CA  GLU X 264      43.510  38.920  90.630  0.00  0.00            
ATOM   4207  HA  GLU X 264      44.440  38.440  90.900  0.00  0.00            
ATOM   4208  CB  GLU X 264      42.390  37.880  90.870  0.00  0.00            
ATOM   4209  HB1 GLU X 264      42.580  37.000  90.230  0.00  0.00            
ATOM   4210  HB2 GLU X 264      41.430  38.230  90.430  0.00  0.00            
ATOM   4211  CG  GLU X 264      42.120  37.540  92.390  0.00  0.00            
ATOM   4212  HG1 GLU X 264      41.740  38.400  92.980  0.00  0.00            
ATOM   4213  HG2 GLU X 264      43.140  37.340  92.790  0.00  0.00            
ATOM   4214  CD  GLU X 264      41.200  36.400  92.530  0.00  0.00            
ATOM   4215  OE1 GLU X 264      39.950  36.550  92.360  0.00  0.00            
ATOM   4216  OE2 GLU X 264      41.650  35.280  92.890  0.00  0.00            
ATOM   4217  C   GLU X 264      43.490  39.250  89.140  0.00  0.00            
ATOM   4218  O   GLU X 264      43.710  38.390  88.300  0.00  0.00            
ATOM   4219  N   CYS X 265      43.240  40.530  88.760  0.00  0.00            
ATOM   4220  HN  CYS X 265      42.720  41.050  89.430  0.00  0.00            
ATOM   4221  CA  CYS X 265      43.380  41.010  87.360  0.00  0.00            
ATOM   4222  HA  CYS X 265      44.070  40.360  86.840  0.00  0.00            
ATOM   4223  CB  CYS X 265      42.040  41.030  86.630  0.00  0.00            
ATOM   4224  HB1 CYS X 265      41.360  41.800  87.060  0.00  0.00            
ATOM   4225  HB2 CYS X 265      41.540  40.100  86.980  0.00  0.00            
ATOM   4226  SG  CYS X 265      41.960  41.050  84.750  0.00  0.00            
ATOM   4227  HG1 CYS X 265      42.400  39.800  84.690  0.00  0.00            
ATOM   4228  C   CYS X 265      43.980  42.340  87.520  0.00  0.00            
ATOM   4229  O   CYS X 265      43.390  43.160  88.220  0.00  0.00            
ATOM   4230  N   ASP X 266      45.030  42.680  86.760  0.00  0.00            
ATOM   4231  HN  ASP X 266      45.470  42.040  86.140  0.00  0.00            
ATOM   4232  CA  ASP X 266      45.460  44.010  86.480  0.00  0.00            
ATOM   4233  HA  ASP X 266      45.720  44.410  87.450  0.00  0.00            
ATOM   4234  CB  ASP X 266      46.680  43.990  85.560  0.00  0.00            
ATOM   4235  HB1 ASP X 266      46.960  45.040  85.340  0.00  0.00            
ATOM   4236  HB2 ASP X 266      46.320  43.480  84.640  0.00  0.00            
ATOM   4237  CG  ASP X 266      47.830  43.300  86.280  0.00  0.00            
ATOM   4238  OD1 ASP X 266      48.560  42.520  85.600  0.00  0.00            
ATOM   4239  OD2 ASP X 266      48.030  43.640  87.460  0.00  0.00            
ATOM   4240  C   ASP X 266      44.400  44.920  85.890  0.00  0.00            
ATOM   4241  O   ASP X 266      43.510  44.470  85.210  0.00  0.00            
ATOM   4242  N   PHE X 267      44.410  46.230  86.210  0.00  0.00            
ATOM   4243  HN  PHE X 267      45.130  46.430  86.870  0.00  0.00            
ATOM   4244  CA  PHE X 267      43.530  47.280  85.700  0.00  0.00            
ATOM   4245  HA  PHE X 267      42.600  47.040  86.190  0.00  0.00            
ATOM   4246  CB  PHE X 267      43.880  48.720  86.100  0.00  0.00            
ATOM   4247  HB1 PHE X 267      43.190  49.430  85.580  0.00  0.00            
ATOM   4248  HB2 PHE X 267      44.940  48.880  85.830  0.00  0.00            
ATOM   4249  CG  PHE X 267      43.640  49.020  87.530  0.00  0.00            
ATOM   4250  CD1 PHE X 267      42.330  49.060  88.110  0.00  0.00            
ATOM   4251  HD1 PHE X 267      41.510  48.670  87.520  0.00  0.00            
ATOM   4252  CE1 PHE X 267      42.150  49.350  89.460  0.00  0.00            
ATOM   4253  HE1 PHE X 267      41.260  49.250  90.060  0.00  0.00            
ATOM   4254  CZ  PHE X 267      43.280  49.640  90.240  0.00  0.00            
ATOM   4255  HZ  PHE X 267      43.210  49.880  91.290  0.00  0.00            
ATOM   4256  CD2 PHE X 267      44.770  49.510  88.260  0.00  0.00            
ATOM   4257  HD2 PHE X 267      45.750  49.550  87.810  0.00  0.00            
ATOM   4258  CE2 PHE X 267      44.560  49.700  89.680  0.00  0.00            
ATOM   4259  HE2 PHE X 267      45.420  49.950  90.270  0.00  0.00            
ATOM   4260  C   PHE X 267      43.350  47.250  84.180  0.00  0.00            
ATOM   4261  O   PHE X 267      44.260  46.900  83.410  0.00  0.00            
ATOM   4262  N   ARG X 268      42.200  47.710  83.630  0.00  0.00            
ATOM   4263  HN  ARG X 268      41.430  48.090  84.140  0.00  0.00            
ATOM   4264  CA  ARG X 268      41.920  47.610  82.200  0.00  0.00            
ATOM   4265  HA  ARG X 268      42.450  46.790  81.720  0.00  0.00            
ATOM   4266  CB  ARG X 268      40.410  47.400  81.920  0.00  0.00            
ATOM   4267  HB1 ARG X 268      40.270  47.160  80.850  0.00  0.00            
ATOM   4268  HB2 ARG X 268      39.730  48.240  82.190  0.00  0.00            
ATOM   4269  CG  ARG X 268      39.830  46.190  82.720  0.00  0.00            
ATOM   4270  HG1 ARG X 268      38.760  46.270  82.430  0.00  0.00            
ATOM   4271  HG2 ARG X 268      39.820  46.650  83.740  0.00  0.00            
ATOM   4272  CD  ARG X 268      40.350  44.840  82.410  0.00  0.00            
ATOM   4273  HD1 ARG X 268      41.430  44.700  82.650  0.00  0.00            
ATOM   4274  HD2 ARG X 268      40.220  44.500  81.360  0.00  0.00            
ATOM   4275  NE  ARG X 268      39.570  43.900  83.270  0.00  0.00            
ATOM   4276  HE  ARG X 268      38.680  43.550  82.970  0.00  0.00            
ATOM   4277  CZ  ARG X 268      39.630  43.740  84.580  0.00  0.00            
ATOM   4278  NH1 ARG X 268      40.540  44.270  85.420  0.00  0.00            
ATOM   4279 HH11 ARG X 268      41.500  44.440  85.190  0.00  0.00            
ATOM   4280 HH12 ARG X 268      40.500  44.090  86.400  0.00  0.00            
ATOM   4281  NH2 ARG X 268      38.670  43.040  85.160  0.00  0.00            
ATOM   4282 HH21 ARG X 268      37.930  42.630  84.630  0.00  0.00            
ATOM   4283 HH22 ARG X 268      38.610  43.110  86.150  0.00  0.00            
ATOM   4284  C   ARG X 268      42.430  48.810  81.400  0.00  0.00            
ATOM   4285  O   ARG X 268      42.300  49.980  81.800  0.00  0.00            
ATOM   4286  N   GLU X 269      43.100  48.580  80.240  0.00  0.00            
ATOM   4287  HN  GLU X 269      43.170  47.640  79.920  0.00  0.00            
ATOM   4288  CA  GLU X 269      43.690  49.570  79.460  0.00  0.00            
ATOM   4289  HA  GLU X 269      43.120  50.480  79.550  0.00  0.00            
ATOM   4290  CB  GLU X 269      45.160  49.840  79.760  0.00  0.00            
ATOM   4291  HB1 GLU X 269      45.440  50.530  78.940  0.00  0.00            
ATOM   4292  HB2 GLU X 269      45.820  48.940  79.680  0.00  0.00            
ATOM   4293  CG  GLU X 269      45.390  50.630  81.010  0.00  0.00            
ATOM   4294  HG1 GLU X 269      45.120  50.300  82.030  0.00  0.00            
ATOM   4295  HG2 GLU X 269      44.760  51.530  80.880  0.00  0.00            
ATOM   4296  CD  GLU X 269      46.820  51.120  81.110  0.00  0.00            
ATOM   4297  OE1 GLU X 269      47.480  51.190  80.050  0.00  0.00            
ATOM   4298  OE2 GLU X 269      47.300  51.380  82.210  0.00  0.00            
ATOM   4299  C   GLU X 269      43.610  48.970  78.010  0.00  0.00            
ATOM   4300  O   GLU X 269      43.450  47.720  77.890  0.00  0.00            
ATOM   4301  N   ASP X 270      43.780  49.790  76.930  0.00  0.00            
ATOM   4302  HN  ASP X 270      43.830  50.780  76.980  0.00  0.00            
ATOM   4303  CA  ASP X 270      43.790  49.380  75.550  0.00  0.00            
ATOM   4304  HA  ASP X 270      44.200  48.390  75.430  0.00  0.00            
ATOM   4305  CB  ASP X 270      42.360  49.410  74.990  0.00  0.00            
ATOM   4306  HB1 ASP X 270      41.710  48.660  75.490  0.00  0.00            
ATOM   4307  HB2 ASP X 270      42.330  49.230  73.890  0.00  0.00            
ATOM   4308  CG  ASP X 270      41.540  50.680  75.120  0.00  0.00            
ATOM   4309  OD1 ASP X 270      42.130  51.740  75.410  0.00  0.00            
ATOM   4310  OD2 ASP X 270      40.360  50.710  74.710  0.00  0.00            
ATOM   4311  C   ASP X 270      44.730  50.200  74.620  0.00  0.00            
ATOM   4312  O   ASP X 270      44.650  50.030  73.390  0.00  0.00            
ATOM   4313  N   ASP X 271      45.590  51.170  75.140  0.00  0.00            
ATOM   4314  HN  ASP X 271      45.820  51.040  76.100  0.00  0.00            
ATOM   4315  CA  ASP X 271      46.500  52.070  74.420  0.00  0.00            
ATOM   4316  HA  ASP X 271      46.970  52.590  75.250  0.00  0.00            
ATOM   4317  CB  ASP X 271      47.540  51.310  73.610  0.00  0.00            
ATOM   4318  HB1 ASP X 271      48.330  52.050  73.390  0.00  0.00            
ATOM   4319  HB2 ASP X 271      47.110  51.070  72.610  0.00  0.00            
ATOM   4320  CG  ASP X 271      48.260  50.200  74.390  0.00  0.00            
ATOM   4321  OD1 ASP X 271      48.600  49.180  73.710  0.00  0.00            
ATOM   4322  OD2 ASP X 271      48.720  50.440  75.520  0.00  0.00            
ATOM   4323  C   ASP X 271      45.880  53.230  73.730  0.00  0.00            
ATOM   4324  O   ASP X 271      46.510  53.980  73.000  0.00  0.00            
ATOM   4325  N   SER X 272      44.550  53.400  73.910  0.00  0.00            
ATOM   4326  HN  SER X 272      43.920  52.700  74.250  0.00  0.00            
ATOM   4327  CA  SER X 272      43.860  54.550  73.360  0.00  0.00            
ATOM   4328  HA  SER X 272      44.090  54.660  72.310  0.00  0.00            
ATOM   4329  CB  SER X 272      42.300  54.420  73.490  0.00  0.00            
ATOM   4330  HB1 SER X 272      41.840  55.190  72.820  0.00  0.00            
ATOM   4331  HB2 SER X 272      42.020  54.460  74.560  0.00  0.00            
ATOM   4332  OG  SER X 272      41.890  53.210  72.900  0.00  0.00            
ATOM   4333  HG1 SER X 272      41.600  52.640  73.610  0.00  0.00            
ATOM   4334  C   SER X 272      44.230  55.930  73.920  0.00  0.00            
ATOM   4335  O   SER X 272      44.550  56.880  73.240  0.00  0.00            
ATOM   4336  N   VAL X 273      44.360  56.090  75.290  0.00  0.00            
ATOM   4337  HN  VAL X 273      43.970  55.380  75.860  0.00  0.00            
ATOM   4338  CA  VAL X 273      44.780  57.240  76.030  0.00  0.00            
ATOM   4339  HA  VAL X 273      44.440  58.200  75.650  0.00  0.00            
ATOM   4340  CB  VAL X 273      44.320  57.170  77.490  0.00  0.00            
ATOM   4341  HB  VAL X 273      44.420  56.100  77.760  0.00  0.00            
ATOM   4342  CG1 VAL X 273      45.010  58.050  78.520  0.00  0.00            
ATOM   4343 HG11 VAL X 273      44.580  57.760  79.500  0.00  0.00            
ATOM   4344 HG12 VAL X 273      44.910  59.120  78.210  0.00  0.00            
ATOM   4345 HG13 VAL X 273      46.080  57.770  78.470  0.00  0.00            
ATOM   4346  CG2 VAL X 273      42.790  57.570  77.500  0.00  0.00            
ATOM   4347 HG21 VAL X 273      42.410  57.640  78.550  0.00  0.00            
ATOM   4348 HG22 VAL X 273      42.190  56.840  76.920  0.00  0.00            
ATOM   4349 HG23 VAL X 273      42.680  58.610  77.130  0.00  0.00            
ATOM   4350  C   VAL X 273      46.300  57.230  75.980  0.00  0.00            
ATOM   4351  O   VAL X 273      47.040  56.320  76.350  0.00  0.00            
ATOM   4352  N   HSD X 274      46.860  58.410  75.560  0.00  0.00            
ATOM   4353  HN  HSD X 274      46.160  59.100  75.400  0.00  0.00            
ATOM   4354  CA  HSD X 274      48.270  58.870  75.460  0.00  0.00            
ATOM   4355  HA  HSD X 274      48.760  58.210  74.760  0.00  0.00            
ATOM   4356  CB  HSD X 274      48.330  60.330  74.940  0.00  0.00            
ATOM   4357  HB1 HSD X 274      49.300  60.850  75.090  0.00  0.00            
ATOM   4358  HB2 HSD X 274      47.530  61.030  75.270  0.00  0.00            
ATOM   4359  ND1 HSD X 274      47.720  59.690  72.450  0.00  0.00            
ATOM   4360  HD1 HSD X 274      47.290  58.810  72.670  0.00  0.00            
ATOM   4361  CG  HSD X 274      48.380  60.470  73.340  0.00  0.00            
ATOM   4362  CE1 HSD X 274      48.080  60.160  71.230  0.00  0.00            
ATOM   4363  HE1 HSD X 274      47.740  59.570  70.380  0.00  0.00            
ATOM   4364  NE2 HSD X 274      48.930  61.130  71.290  0.00  0.00            
ATOM   4365  CD2 HSD X 274      49.100  61.350  72.590  0.00  0.00            
ATOM   4366  HD2 HSD X 274      49.510  62.290  72.930  0.00  0.00            
ATOM   4367  C   HSD X 274      49.040  58.880  76.800  0.00  0.00            
ATOM   4368  O   HSD X 274      48.440  59.060  77.800  0.00  0.00            
ATOM   4369  N   ALA X 275      50.380  58.640  76.770  0.00  0.00            
ATOM   4370  HN  ALA X 275      50.840  58.580  75.880  0.00  0.00            
ATOM   4371  CA  ALA X 275      51.240  58.630  77.880  0.00  0.00            
ATOM   4372  HA  ALA X 275      50.890  57.910  78.610  0.00  0.00            
ATOM   4373  CB  ALA X 275      52.720  58.230  77.480  0.00  0.00            
ATOM   4374  HB1 ALA X 275      53.330  58.250  78.410  0.00  0.00            
ATOM   4375  HB2 ALA X 275      53.240  58.920  76.780  0.00  0.00            
ATOM   4376  HB3 ALA X 275      52.810  57.200  77.080  0.00  0.00            
ATOM   4377  C   ALA X 275      51.260  59.950  78.650  0.00  0.00            
ATOM   4378  O   ALA X 275      51.150  60.090  79.860  0.00  0.00            
ATOM   4379  N   TYR X 276      51.340  61.060  77.890  0.00  0.00            
ATOM   4380  HN  TYR X 276      51.690  61.000  76.960  0.00  0.00            
ATOM   4381  CA  TYR X 276      51.360  62.340  78.520  0.00  0.00            
ATOM   4382  HA  TYR X 276      51.970  62.150  79.390  0.00  0.00            
ATOM   4383  CB  TYR X 276      51.850  63.380  77.420  0.00  0.00            
ATOM   4384  HB1 TYR X 276      50.970  63.540  76.770  0.00  0.00            
ATOM   4385  HB2 TYR X 276      52.740  62.900  76.950  0.00  0.00            
ATOM   4386  CG  TYR X 276      52.290  64.620  78.090  0.00  0.00            
ATOM   4387  CD1 TYR X 276      53.630  64.590  78.690  0.00  0.00            
ATOM   4388  HD1 TYR X 276      54.220  63.690  78.560  0.00  0.00            
ATOM   4389  CE1 TYR X 276      54.050  65.620  79.520  0.00  0.00            
ATOM   4390  HE1 TYR X 276      55.020  65.680  79.990  0.00  0.00            
ATOM   4391  CZ  TYR X 276      53.230  66.730  79.690  0.00  0.00            
ATOM   4392  OH  TYR X 276      53.440  67.720  80.690  0.00  0.00            
ATOM   4393  HH  TYR X 276      54.350  67.640  80.990  0.00  0.00            
ATOM   4394  CD2 TYR X 276      51.530  65.750  78.230  0.00  0.00            
ATOM   4395  HD2 TYR X 276      50.520  65.800  77.830  0.00  0.00            
ATOM   4396  CE2 TYR X 276      52.040  66.840  78.990  0.00  0.00            
ATOM   4397  HE2 TYR X 276      51.450  67.710  79.260  0.00  0.00            
ATOM   4398  C   TYR X 276      49.960  62.820  79.080  0.00  0.00            
ATOM   4399  O   TYR X 276      49.770  63.650  80.000  0.00  0.00            
ATOM   4400  N   HSD X 277      48.810  62.150  78.660  0.00  0.00            
ATOM   4401  HN  HSD X 277      48.820  61.410  77.980  0.00  0.00            
ATOM   4402  CA  HSD X 277      47.510  62.440  79.190  0.00  0.00            
ATOM   4403  HA  HSD X 277      47.400  63.510  79.250  0.00  0.00            
ATOM   4404  CB  HSD X 277      46.480  62.000  78.110  0.00  0.00            
ATOM   4405  HB1 HSD X 277      46.250  60.910  78.050  0.00  0.00            
ATOM   4406  HB2 HSD X 277      47.040  62.300  77.190  0.00  0.00            
ATOM   4407  ND1 HSD X 277      44.920  63.900  77.550  0.00  0.00            
ATOM   4408  HD1 HSD X 277      45.540  64.590  77.180  0.00  0.00            
ATOM   4409  CG  HSD X 277      45.190  62.680  78.090  0.00  0.00            
ATOM   4410  CE1 HSD X 277      43.610  64.140  77.660  0.00  0.00            
ATOM   4411  HE1 HSD X 277      43.100  65.090  77.500  0.00  0.00            
ATOM   4412  NE2 HSD X 277      42.990  63.130  78.200  0.00  0.00            
ATOM   4413  CD2 HSD X 277      43.990  62.180  78.410  0.00  0.00            
ATOM   4414  HD2 HSD X 277      43.650  61.200  78.720  0.00  0.00            
ATOM   4415  C   HSD X 277      47.140  61.660  80.450  0.00  0.00            
ATOM   4416  O   HSD X 277      46.010  61.650  80.950  0.00  0.00            
ATOM   4417  N   ARG X 278      48.140  60.990  81.070  0.00  0.00            
ATOM   4418  HN  ARG X 278      49.050  60.890  80.690  0.00  0.00            
ATOM   4419  CA  ARG X 278      47.860  60.200  82.260  0.00  0.00            
ATOM   4420  HA  ARG X 278      46.870  60.480  82.600  0.00  0.00            
ATOM   4421  CB  ARG X 278      47.780  58.670  81.910  0.00  0.00            
ATOM   4422  HB1 ARG X 278      47.010  58.660  81.110  0.00  0.00            
ATOM   4423  HB2 ARG X 278      47.350  58.140  82.790  0.00  0.00            
ATOM   4424  CG  ARG X 278      49.010  57.980  81.350  0.00  0.00            
ATOM   4425  HG1 ARG X 278      49.860  58.160  82.050  0.00  0.00            
ATOM   4426  HG2 ARG X 278      49.280  58.600  80.470  0.00  0.00            
ATOM   4427  CD  ARG X 278      48.750  56.590  80.740  0.00  0.00            
ATOM   4428  HD1 ARG X 278      49.600  56.320  80.080  0.00  0.00            
ATOM   4429  HD2 ARG X 278      47.790  56.650  80.180  0.00  0.00            
ATOM   4430  NE  ARG X 278      48.640  55.720  81.900  0.00  0.00            
ATOM   4431  HE  ARG X 278      48.860  56.150  82.770  0.00  0.00            
ATOM   4432  CZ  ARG X 278      48.510  54.420  81.870  0.00  0.00            
ATOM   4433  NH1 ARG X 278      48.280  53.750  80.740  0.00  0.00            
ATOM   4434 HH11 ARG X 278      48.400  54.260  79.890  0.00  0.00            
ATOM   4435 HH12 ARG X 278      48.050  52.780  80.720  0.00  0.00            
ATOM   4436  NH2 ARG X 278      48.630  53.740  82.980  0.00  0.00            
ATOM   4437 HH21 ARG X 278      48.540  52.740  82.980  0.00  0.00            
ATOM   4438 HH22 ARG X 278      48.670  54.240  83.840  0.00  0.00            
ATOM   4439  C   ARG X 278      48.750  60.520  83.410  0.00  0.00            
ATOM   4440  O   ARG X 278      49.900  60.920  83.270  0.00  0.00            
ATOM   4441  N   ALA X 279      48.200  60.520  84.650  0.00  0.00            
ATOM   4442  HN  ALA X 279      47.270  60.180  84.800  0.00  0.00            
ATOM   4443  CA  ALA X 279      49.000  60.880  85.870  0.00  0.00            
ATOM   4444  HA  ALA X 279      49.120  61.960  85.820  0.00  0.00            
ATOM   4445  CB  ALA X 279      48.150  60.550  87.130  0.00  0.00            
ATOM   4446  HB1 ALA X 279      47.080  60.840  87.060  0.00  0.00            
ATOM   4447  HB2 ALA X 279      48.570  61.140  87.970  0.00  0.00            
ATOM   4448  HB3 ALA X 279      48.270  59.460  87.320  0.00  0.00            
ATOM   4449  C   ALA X 279      50.400  60.180  86.050  0.00  0.00            
ATOM   4450  O   ALA X 279      51.360  60.760  86.500  0.00  0.00            
ATOM   4451  N   THR X 280      50.530  58.840  85.730  0.00  0.00            
ATOM   4452  HN  THR X 280      49.740  58.470  85.260  0.00  0.00            
ATOM   4453  CA  THR X 280      51.770  58.100  85.810  0.00  0.00            
ATOM   4454  HA  THR X 280      52.570  58.820  85.680  0.00  0.00            
ATOM   4455  CB  THR X 280      51.910  57.340  87.160  0.00  0.00            
ATOM   4456  HB  THR X 280      52.330  58.060  87.890  0.00  0.00            
ATOM   4457  OG1 THR X 280      52.780  56.240  87.120  0.00  0.00            
ATOM   4458  HG1 THR X 280      53.020  56.080  88.040  0.00  0.00            
ATOM   4459  CG2 THR X 280      50.490  56.790  87.610  0.00  0.00            
ATOM   4460 HG21 THR X 280      49.980  56.240  86.790  0.00  0.00            
ATOM   4461 HG22 THR X 280      49.820  57.560  88.030  0.00  0.00            
ATOM   4462 HG23 THR X 280      50.720  56.110  88.460  0.00  0.00            
ATOM   4463  C   THR X 280      51.840  57.250  84.650  0.00  0.00            
ATOM   4464  O   THR X 280      50.800  57.090  83.970  0.00  0.00            
ATOM   4465  N   ASN X 281      53.090  56.760  84.310  0.00  0.00            
ATOM   4466  HN  ASN X 281      53.840  57.170  84.820  0.00  0.00            
ATOM   4467  CA  ASN X 281      53.390  55.800  83.200  0.00  0.00            
ATOM   4468  HA  ASN X 281      52.410  55.440  82.920  0.00  0.00            
ATOM   4469  CB  ASN X 281      54.240  56.510  82.050  0.00  0.00            
ATOM   4470  HB1 ASN X 281      54.350  55.800  81.200  0.00  0.00            
ATOM   4471  HB2 ASN X 281      55.270  56.590  82.450  0.00  0.00            
ATOM   4472  CG  ASN X 281      53.590  57.850  81.740  0.00  0.00            
ATOM   4473  OD1 ASN X 281      54.220  58.880  81.990  0.00  0.00            
ATOM   4474  ND2 ASN X 281      52.360  57.880  81.170  0.00  0.00            
ATOM   4475 HD21 ASN X 281      52.020  58.780  80.870  0.00  0.00            
ATOM   4476 HD22 ASN X 281      51.880  57.050  80.900  0.00  0.00            
ATOM   4477  C   ASN X 281      54.070  54.620  83.750  0.00  0.00            
ATOM   4478  O   ASN X 281      54.590  53.720  83.110  0.00  0.00            
ATOM   4479  N   ALA X 282      54.090  54.530  85.170  0.00  0.00            
ATOM   4480  HN  ALA X 282      53.740  55.290  85.710  0.00  0.00            
ATOM   4481  CA  ALA X 282      54.690  53.410  85.940  0.00  0.00            
ATOM   4482  HA  ALA X 282      55.310  52.790  85.320  0.00  0.00            
ATOM   4483  CB  ALA X 282      55.620  53.960  87.040  0.00  0.00            
ATOM   4484  HB1 ALA X 282      55.250  54.070  88.090  0.00  0.00            
ATOM   4485  HB2 ALA X 282      56.000  54.960  86.740  0.00  0.00            
ATOM   4486  HB3 ALA X 282      56.540  53.340  87.120  0.00  0.00            
ATOM   4487  C   ALA X 282      53.620  52.570  86.570  0.00  0.00            
ATOM   4488  O   ALA X 282      52.680  53.060  87.240  0.00  0.00            
ATOM   4489  N   ASP X 283      53.770  51.220  86.340  0.00  0.00            
ATOM   4490  HN  ASP X 283      54.490  50.800  85.790  0.00  0.00            
ATOM   4491  CA  ASP X 283      52.830  50.280  86.870  0.00  0.00            
ATOM   4492  HA  ASP X 283      51.870  50.620  86.530  0.00  0.00            
ATOM   4493  CB  ASP X 283      53.120  48.910  86.240  0.00  0.00            
ATOM   4494  HB1 ASP X 283      52.840  49.080  85.180  0.00  0.00            
ATOM   4495  HB2 ASP X 283      52.400  48.130  86.560  0.00  0.00            
ATOM   4496  CG  ASP X 283      54.550  48.360  86.530  0.00  0.00            
ATOM   4497  OD1 ASP X 283      55.550  49.160  86.460  0.00  0.00            
ATOM   4498  OD2 ASP X 283      54.700  47.120  86.750  0.00  0.00            
ATOM   4499  C   ASP X 283      52.720  50.120  88.420  0.00  0.00            
ATOM   4500  O   ASP X 283      53.620  50.220  89.200  0.00  0.00            
ATOM   4501  N   TYR X 284      51.440  49.880  88.950  0.00  0.00            
ATOM   4502  HN  TYR X 284      50.680  49.610  88.360  0.00  0.00            
ATOM   4503  CA  TYR X 284      51.230  49.820  90.410  0.00  0.00            
ATOM   4504  HA  TYR X 284      51.610  50.740  90.810  0.00  0.00            
ATOM   4505  CB  TYR X 284      49.660  49.760  90.600  0.00  0.00            
ATOM   4506  HB1 TYR X 284      49.320  49.620  91.650  0.00  0.00            
ATOM   4507  HB2 TYR X 284      49.320  48.900  89.990  0.00  0.00            
ATOM   4508  CG  TYR X 284      48.860  50.960  90.200  0.00  0.00            
ATOM   4509  CD1 TYR X 284      47.890  50.850  89.160  0.00  0.00            
ATOM   4510  HD1 TYR X 284      47.710  49.920  88.650  0.00  0.00            
ATOM   4511  CE1 TYR X 284      47.100  51.990  88.860  0.00  0.00            
ATOM   4512  HE1 TYR X 284      46.380  51.780  88.090  0.00  0.00            
ATOM   4513  CZ  TYR X 284      47.250  53.110  89.540  0.00  0.00            
ATOM   4514  OH  TYR X 284      46.470  54.170  89.260  0.00  0.00            
ATOM   4515  HH  TYR X 284      46.130  54.090  88.370  0.00  0.00            
ATOM   4516  CD2 TYR X 284      49.010  52.140  90.900  0.00  0.00            
ATOM   4517  HD2 TYR X 284      49.650  52.270  91.760  0.00  0.00            
ATOM   4518  CE2 TYR X 284      48.170  53.220  90.520  0.00  0.00            
ATOM   4519  HE2 TYR X 284      48.290  54.090  91.140  0.00  0.00            
ATOM   4520  C   TYR X 284      51.790  48.580  91.050  0.00  0.00            
ATOM   4521  O   TYR X 284      51.400  47.450  90.800  0.00  0.00            
ATOM   4522  N   ARG X 285      52.640  48.760  92.070  0.00  0.00            
ATOM   4523  HN  ARG X 285      52.830  49.680  92.400  0.00  0.00            
ATOM   4524  CA  ARG X 285      53.280  47.630  92.760  0.00  0.00            
ATOM   4525  HA  ARG X 285      52.770  46.780  92.330  0.00  0.00            
ATOM   4526  CB  ARG X 285      54.750  47.530  92.480  0.00  0.00            
ATOM   4527  HB1 ARG X 285      55.220  46.560  92.730  0.00  0.00            
ATOM   4528  HB2 ARG X 285      55.280  48.420  92.900  0.00  0.00            
ATOM   4529  CG  ARG X 285      55.050  47.630  90.960  0.00  0.00            
ATOM   4530  HG1 ARG X 285      54.890  48.690  90.690  0.00  0.00            
ATOM   4531  HG2 ARG X 285      54.260  47.070  90.410  0.00  0.00            
ATOM   4532  CD  ARG X 285      56.460  47.160  90.580  0.00  0.00            
ATOM   4533  HD1 ARG X 285      56.440  46.050  90.620  0.00  0.00            
ATOM   4534  HD2 ARG X 285      57.280  47.700  91.100  0.00  0.00            
ATOM   4535  NE  ARG X 285      56.570  47.450  89.140  0.00  0.00            
ATOM   4536  HE  ARG X 285      55.730  47.600  88.620  0.00  0.00            
ATOM   4537  CZ  ARG X 285      57.710  47.340  88.410  0.00  0.00            
ATOM   4538  NH1 ARG X 285      58.860  46.980  88.940  0.00  0.00            
ATOM   4539 HH11 ARG X 285      58.910  46.870  89.930  0.00  0.00            
ATOM   4540 HH12 ARG X 285      59.640  47.210  88.360  0.00  0.00            
ATOM   4541  NH2 ARG X 285      57.710  47.490  87.080  0.00  0.00            
ATOM   4542 HH21 ARG X 285      56.850  47.520  86.580  0.00  0.00            
ATOM   4543 HH22 ARG X 285      58.610  47.260  86.690  0.00  0.00            
ATOM   4544  C   ARG X 285      53.110  47.720  94.290  0.00  0.00            
ATOM   4545  O   ARG X 285      53.140  48.770  94.910  0.00  0.00            
ATOM   4546  N   GLY X 286      52.980  46.620  95.030  0.00  0.00            
ATOM   4547  HN  GLY X 286      52.930  45.710  94.640  0.00  0.00            
ATOM   4548  CA  GLY X 286      52.870  46.500  96.460  0.00  0.00            
ATOM   4549  HA1 GLY X 286      53.500  47.260  96.880  0.00  0.00            
ATOM   4550  HA2 GLY X 286      53.080  45.460  96.670  0.00  0.00            
ATOM   4551  C   GLY X 286      51.540  46.810  97.070  0.00  0.00            
ATOM   4552  O   GLY X 286      50.600  47.310  96.460  0.00  0.00            
ATOM   4553  N   SER X 287      51.410  46.520  98.370  0.00  0.00            
ATOM   4554  HN  SER X 287      52.130  46.030  98.850  0.00  0.00            
ATOM   4555  CA  SER X 287      50.400  46.920  99.320  0.00  0.00            
ATOM   4556  HA  SER X 287      49.560  46.260  99.160  0.00  0.00            
ATOM   4557  CB  SER X 287      50.780  46.570 100.720  0.00  0.00            
ATOM   4558  HB1 SER X 287      49.850  46.740 101.300  0.00  0.00            
ATOM   4559  HB2 SER X 287      51.680  47.140 101.050  0.00  0.00            
ATOM   4560  OG  SER X 287      51.070  45.200 100.840  0.00  0.00            
ATOM   4561  HG1 SER X 287      50.210  44.820 100.640  0.00  0.00            
ATOM   4562  C   SER X 287      49.870  48.300  99.210  0.00  0.00            
ATOM   4563  O   SER X 287      50.590  49.250  98.830  0.00  0.00            
ATOM   4564  N   GLY X 288      48.620  48.580  99.680  0.00  0.00            
ATOM   4565  HN  GLY X 288      48.030  47.850 100.020  0.00  0.00            
ATOM   4566  CA  GLY X 288      48.000  49.930  99.660  0.00  0.00            
ATOM   4567  HA1 GLY X 288      48.430  50.520  98.860  0.00  0.00            
ATOM   4568  HA2 GLY X 288      48.060  50.360 100.650  0.00  0.00            
ATOM   4569  C   GLY X 288      46.560  49.810  99.320  0.00  0.00            
ATOM   4570  O   GLY X 288      46.060  48.830  98.790  0.00  0.00            
ATOM   4571  N   PHE X 289      45.770  50.910  99.520  0.00  0.00            
ATOM   4572  HN  PHE X 289      46.080  51.660 100.090  0.00  0.00            
ATOM   4573  CA  PHE X 289      44.420  50.990  99.060  0.00  0.00            
ATOM   4574  HA  PHE X 289      43.940  50.070  99.330  0.00  0.00            
ATOM   4575  CB  PHE X 289      43.500  51.980  99.860  0.00  0.00            
ATOM   4576  HB1 PHE X 289      42.490  52.050  99.410  0.00  0.00            
ATOM   4577  HB2 PHE X 289      43.910  53.020  99.770  0.00  0.00            
ATOM   4578  CG  PHE X 289      43.390  51.740 101.350  0.00  0.00            
ATOM   4579  CD1 PHE X 289      43.620  52.860 102.230  0.00  0.00            
ATOM   4580  HD1 PHE X 289      43.740  53.780 101.680  0.00  0.00            
ATOM   4581  CE1 PHE X 289      43.560  52.700 103.590  0.00  0.00            
ATOM   4582  HE1 PHE X 289      43.650  53.570 104.220  0.00  0.00            
ATOM   4583  CZ  PHE X 289      43.420  51.400 104.160  0.00  0.00            
ATOM   4584  HZ  PHE X 289      43.530  51.260 105.230  0.00  0.00            
ATOM   4585  CD2 PHE X 289      43.250  50.500 101.940  0.00  0.00            
ATOM   4586  HD2 PHE X 289      43.040  49.620 101.360  0.00  0.00            
ATOM   4587  CE2 PHE X 289      43.350  50.280 103.320  0.00  0.00            
ATOM   4588  HE2 PHE X 289      43.300  49.290 103.750  0.00  0.00            
ATOM   4589  C   PHE X 289      44.350  51.440  97.520  0.00  0.00            
ATOM   4590  O   PHE X 289      44.840  52.560  97.220  0.00  0.00            
ATOM   4591  N   ASP X 290      43.810  50.580  96.650  0.00  0.00            
ATOM   4592  HN  ASP X 290      43.440  49.700  96.930  0.00  0.00            
ATOM   4593  CA  ASP X 290      43.470  50.890  95.200  0.00  0.00            
ATOM   4594  HA  ASP X 290      44.440  51.140  94.810  0.00  0.00            
ATOM   4595  CB  ASP X 290      42.850  49.640  94.580  0.00  0.00            
ATOM   4596  HB1 ASP X 290      42.600  49.830  93.510  0.00  0.00            
ATOM   4597  HB2 ASP X 290      41.900  49.400  95.100  0.00  0.00            
ATOM   4598  CG  ASP X 290      43.840  48.440  94.570  0.00  0.00            
ATOM   4599  OD1 ASP X 290      45.040  48.690  94.390  0.00  0.00            
ATOM   4600  OD2 ASP X 290      43.470  47.270  94.690  0.00  0.00            
ATOM   4601  C   ASP X 290      42.500  52.010  94.930  0.00  0.00            
ATOM   4602  O   ASP X 290      41.580  52.310  95.620  0.00  0.00            
ATOM   4603  N   ARG X 291      42.760  52.650  93.770  0.00  0.00            
ATOM   4604  HN  ARG X 291      43.370  52.270  93.080  0.00  0.00            
ATOM   4605  CA  ARG X 291      41.900  53.670  93.210  0.00  0.00            
ATOM   4606  HA  ARG X 291      41.910  54.580  93.790  0.00  0.00            
ATOM   4607  CB  ARG X 291      42.470  54.090  91.830  0.00  0.00            
ATOM   4608  HB1 ARG X 291      43.570  54.210  91.710  0.00  0.00            
ATOM   4609  HB2 ARG X 291      42.190  55.160  91.680  0.00  0.00            
ATOM   4610  CG  ARG X 291      42.070  53.260  90.580  0.00  0.00            
ATOM   4611  HG1 ARG X 291      41.030  53.590  90.370  0.00  0.00            
ATOM   4612  HG2 ARG X 291      42.040  52.170  90.810  0.00  0.00            
ATOM   4613  CD  ARG X 291      43.020  53.350  89.360  0.00  0.00            
ATOM   4614  HD1 ARG X 291      43.960  52.800  89.590  0.00  0.00            
ATOM   4615  HD2 ARG X 291      43.280  54.390  89.070  0.00  0.00            
ATOM   4616  NE  ARG X 291      42.220  52.710  88.250  0.00  0.00            
ATOM   4617  HE  ARG X 291      41.310  52.370  88.490  0.00  0.00            
ATOM   4618  CZ  ARG X 291      42.590  52.400  87.010  0.00  0.00            
ATOM   4619  NH1 ARG X 291      43.760  52.650  86.530  0.00  0.00            
ATOM   4620 HH11 ARG X 291      44.360  53.390  86.840  0.00  0.00            
ATOM   4621 HH12 ARG X 291      43.940  52.190  85.660  0.00  0.00            
ATOM   4622  NH2 ARG X 291      41.700  51.780  86.190  0.00  0.00            
ATOM   4623 HH21 ARG X 291      40.770  51.570  86.470  0.00  0.00            
ATOM   4624 HH22 ARG X 291      42.000  51.460  85.290  0.00  0.00            
ATOM   4625  C   ARG X 291      40.420  53.310  93.020  0.00  0.00            
ATOM   4626  O   ARG X 291      39.950  52.190  92.830  0.00  0.00            
ATOM   4627  N   GLY X 292      39.610  54.310  93.020  0.00  0.00            
ATOM   4628  HN  GLY X 292      39.980  55.240  93.110  0.00  0.00            
ATOM   4629  CA  GLY X 292      38.110  54.250  92.830  0.00  0.00            
ATOM   4630  HA1 GLY X 292      37.660  54.960  93.500  0.00  0.00            
ATOM   4631  HA2 GLY X 292      37.790  53.220  92.890  0.00  0.00            
ATOM   4632  C   GLY X 292      37.780  54.590  91.400  0.00  0.00            
ATOM   4633  O   GLY X 292      38.620  55.030  90.590  0.00  0.00            
ATOM   4634  N   HSD X 293      36.460  54.450  91.090  0.00  0.00            
ATOM   4635  HN  HSD X 293      35.860  54.310  91.880  0.00  0.00            
ATOM   4636  CA  HSD X 293      35.930  54.410  89.780  0.00  0.00            
ATOM   4637  HA  HSD X 293      36.520  55.020  89.110  0.00  0.00            
ATOM   4638  CB  HSD X 293      35.940  52.950  89.250  0.00  0.00            
ATOM   4639  HB1 HSD X 293      35.350  52.800  88.330  0.00  0.00            
ATOM   4640  HB2 HSD X 293      35.620  52.350  90.130  0.00  0.00            
ATOM   4641  ND1 HSD X 293      38.150  51.890  89.930  0.00  0.00            
ATOM   4642  HD1 HSD X 293      37.660  51.580  90.740  0.00  0.00            
ATOM   4643  CG  HSD X 293      37.380  52.500  88.980  0.00  0.00            
ATOM   4644  CE1 HSD X 293      39.310  51.470  89.390  0.00  0.00            
ATOM   4645  HE1 HSD X 293      39.990  50.900  90.020  0.00  0.00            
ATOM   4646  NE2 HSD X 293      39.360  51.840  88.130  0.00  0.00            
ATOM   4647  CD2 HSD X 293      38.150  52.520  87.870  0.00  0.00            
ATOM   4648  HD2 HSD X 293      37.910  52.970  86.910  0.00  0.00            
ATOM   4649  C   HSD X 293      34.500  54.970  89.790  0.00  0.00            
ATOM   4650  O   HSD X 293      33.750  54.760  90.750  0.00  0.00            
ATOM   4651  N   LEU X 294      34.060  55.840  88.810  0.00  0.00            
ATOM   4652  HN  LEU X 294      34.720  55.920  88.070  0.00  0.00            
ATOM   4653  CA  LEU X 294      32.860  56.640  88.900  0.00  0.00            
ATOM   4654  HA  LEU X 294      32.680  57.110  89.850  0.00  0.00            
ATOM   4655  CB  LEU X 294      32.860  57.800  87.850  0.00  0.00            
ATOM   4656  HB1 LEU X 294      31.850  58.210  88.060  0.00  0.00            
ATOM   4657  HB2 LEU X 294      32.880  57.370  86.830  0.00  0.00            
ATOM   4658  CG  LEU X 294      33.940  59.010  88.060  0.00  0.00            
ATOM   4659  HG  LEU X 294      34.100  59.060  89.160  0.00  0.00            
ATOM   4660  CD1 LEU X 294      35.240  58.740  87.300  0.00  0.00            
ATOM   4661 HD11 LEU X 294      35.790  57.950  87.840  0.00  0.00            
ATOM   4662 HD12 LEU X 294      35.870  59.650  87.370  0.00  0.00            
ATOM   4663 HD13 LEU X 294      34.980  58.420  86.270  0.00  0.00            
ATOM   4664  CD2 LEU X 294      33.290  60.360  87.630  0.00  0.00            
ATOM   4665 HD21 LEU X 294      34.070  61.140  87.730  0.00  0.00            
ATOM   4666 HD22 LEU X 294      32.340  60.550  88.170  0.00  0.00            
ATOM   4667 HD23 LEU X 294      32.880  60.220  86.610  0.00  0.00            
ATOM   4668  C   LEU X 294      31.540  55.790  88.770  0.00  0.00            
ATOM   4669  O   LEU X 294      30.590  55.890  89.610  0.00  0.00            
ATOM   4670  N   ALA X 295      31.540  54.940  87.750  0.00  0.00            
ATOM   4671  HN  ALA X 295      32.290  55.030  87.100  0.00  0.00            
ATOM   4672  CA  ALA X 295      30.610  53.950  87.450  0.00  0.00            
ATOM   4673  HA  ALA X 295      29.690  54.090  88.000  0.00  0.00            
ATOM   4674  CB  ALA X 295      30.350  53.890  85.970  0.00  0.00            
ATOM   4675  HB1 ALA X 295      29.980  54.880  85.620  0.00  0.00            
ATOM   4676  HB2 ALA X 295      29.630  53.080  85.740  0.00  0.00            
ATOM   4677  HB3 ALA X 295      31.310  53.860  85.400  0.00  0.00            
ATOM   4678  C   ALA X 295      31.160  52.630  87.910  0.00  0.00            
ATOM   4679  O   ALA X 295      32.350  52.370  87.750  0.00  0.00            
ATOM   4680  N   ALA X 296      30.290  51.760  88.550  0.00  0.00            
ATOM   4681  HN  ALA X 296      29.340  51.990  88.750  0.00  0.00            
ATOM   4682  CA  ALA X 296      30.820  50.590  89.220  0.00  0.00            
ATOM   4683  HA  ALA X 296      31.620  50.180  88.620  0.00  0.00            
ATOM   4684  CB  ALA X 296      31.050  51.010  90.790  0.00  0.00            
ATOM   4685  HB1 ALA X 296      31.440  50.180  91.410  0.00  0.00            
ATOM   4686  HB2 ALA X 296      30.170  51.440  91.320  0.00  0.00            
ATOM   4687  HB3 ALA X 296      31.730  51.890  90.740  0.00  0.00            
ATOM   4688  C   ALA X 296      29.720  49.520  89.430  0.00  0.00            
ATOM   4689  O   ALA X 296      28.860  49.590  90.340  0.00  0.00            
ATOM   4690  N   ALA X 297      29.710  48.570  88.520  0.00  0.00            
ATOM   4691  HN  ALA X 297      30.260  48.690  87.700  0.00  0.00            
ATOM   4692  CA  ALA X 297      28.850  47.480  88.380  0.00  0.00            
ATOM   4693  HA  ALA X 297      27.970  47.520  89.000  0.00  0.00            
ATOM   4694  CB  ALA X 297      28.240  47.500  86.930  0.00  0.00            
ATOM   4695  HB1 ALA X 297      27.580  46.620  86.790  0.00  0.00            
ATOM   4696  HB2 ALA X 297      28.940  47.420  86.080  0.00  0.00            
ATOM   4697  HB3 ALA X 297      27.710  48.440  86.660  0.00  0.00            
ATOM   4698  C   ALA X 297      29.510  46.140  88.710  0.00  0.00            
ATOM   4699  O   ALA X 297      28.840  45.120  88.620  0.00  0.00            
ATOM   4700  N   ALA X 298      30.760  46.070  89.170  0.00  0.00            
ATOM   4701  HN  ALA X 298      31.280  46.910  89.330  0.00  0.00            
ATOM   4702  CA  ALA X 298      31.450  44.910  89.530  0.00  0.00            
ATOM   4703  HA  ALA X 298      31.510  44.290  88.640  0.00  0.00            
ATOM   4704  CB  ALA X 298      32.880  45.310  90.050  0.00  0.00            
ATOM   4705  HB1 ALA X 298      33.560  45.840  89.340  0.00  0.00            
ATOM   4706  HB2 ALA X 298      33.430  44.370  90.270  0.00  0.00            
ATOM   4707  HB3 ALA X 298      32.790  45.860  91.020  0.00  0.00            
ATOM   4708  C   ALA X 298      30.720  44.140  90.670  0.00  0.00            
ATOM   4709  O   ALA X 298      30.540  42.920  90.630  0.00  0.00            
ATOM   4710  N   ASN X 299      30.310  44.840  91.750  0.00  0.00            
ATOM   4711  HN  ASN X 299      30.360  45.830  91.900  0.00  0.00            
ATOM   4712  CA  ASN X 299      29.850  44.110  92.930  0.00  0.00            
ATOM   4713  HA  ASN X 299      30.180  43.110  93.170  0.00  0.00            
ATOM   4714  CB  ASN X 299      30.200  44.870  94.300  0.00  0.00            
ATOM   4715  HB1 ASN X 299      29.880  44.360  95.230  0.00  0.00            
ATOM   4716  HB2 ASN X 299      29.640  45.840  94.300  0.00  0.00            
ATOM   4717  CG  ASN X 299      31.680  45.210  94.440  0.00  0.00            
ATOM   4718  OD1 ASN X 299      32.520  44.440  94.050  0.00  0.00            
ATOM   4719  ND2 ASN X 299      31.940  46.340  95.130  0.00  0.00            
ATOM   4720 HD21 ASN X 299      32.670  46.440  95.810  0.00  0.00            
ATOM   4721 HD22 ASN X 299      31.240  47.050  95.190  0.00  0.00            
ATOM   4722  C   ASN X 299      28.320  43.870  92.860  0.00  0.00            
ATOM   4723  O   ASN X 299      27.750  43.400  93.900  0.00  0.00            
ATOM   4724  N   HSD X 300      27.680  44.060  91.690  0.00  0.00            
ATOM   4725  HN  HSD X 300      28.060  44.590  90.940  0.00  0.00            
ATOM   4726  CA  HSD X 300      26.280  43.670  91.540  0.00  0.00            
ATOM   4727  HA  HSD X 300      25.900  43.540  92.550  0.00  0.00            
ATOM   4728  CB  HSD X 300      25.550  44.740  90.710  0.00  0.00            
ATOM   4729  HB1 HSD X 300      24.610  44.380  90.230  0.00  0.00            
ATOM   4730  HB2 HSD X 300      26.070  45.170  89.830  0.00  0.00            
ATOM   4731  ND1 HSD X 300      23.980  45.720  92.570  0.00  0.00            
ATOM   4732  HD1 HSD X 300      23.380  44.940  92.720  0.00  0.00            
ATOM   4733  CG  HSD X 300      24.990  45.860  91.590  0.00  0.00            
ATOM   4734  CE1 HSD X 300      23.660  46.970  93.010  0.00  0.00            
ATOM   4735  HE1 HSD X 300      22.890  47.230  93.730  0.00  0.00            
ATOM   4736  NE2 HSD X 300      24.480  47.890  92.520  0.00  0.00            
ATOM   4737  CD2 HSD X 300      25.280  47.220  91.590  0.00  0.00            
ATOM   4738  HD2 HSD X 300      26.120  47.720  91.130  0.00  0.00            
ATOM   4739  C   HSD X 300      26.100  42.300  90.850  0.00  0.00            
ATOM   4740  O   HSD X 300      25.050  41.610  90.950  0.00  0.00            
ATOM   4741  N   ARG X 301      27.230  41.720  90.370  0.00  0.00            
ATOM   4742  HN  ARG X 301      28.050  42.270  90.500  0.00  0.00            
ATOM   4743  CA  ARG X 301      27.410  40.410  89.730  0.00  0.00            
ATOM   4744  HA  ARG X 301      28.290  40.480  89.120  0.00  0.00            
ATOM   4745  CB  ARG X 301      27.510  39.460  90.940  0.00  0.00            
ATOM   4746  HB1 ARG X 301      27.700  38.470  90.490  0.00  0.00            
ATOM   4747  HB2 ARG X 301      26.570  39.410  91.530  0.00  0.00            
ATOM   4748  CG  ARG X 301      28.640  39.790  91.900  0.00  0.00            
ATOM   4749  HG1 ARG X 301      28.260  40.650  92.490  0.00  0.00            
ATOM   4750  HG2 ARG X 301      29.490  40.270  91.370  0.00  0.00            
ATOM   4751  CD  ARG X 301      29.120  38.630  92.790  0.00  0.00            
ATOM   4752  HD1 ARG X 301      29.370  37.680  92.280  0.00  0.00            
ATOM   4753  HD2 ARG X 301      28.280  38.400  93.480  0.00  0.00            
ATOM   4754  NE  ARG X 301      30.270  39.170  93.630  0.00  0.00            
ATOM   4755  HE  ARG X 301      30.870  39.870  93.240  0.00  0.00            
ATOM   4756  CZ  ARG X 301      30.770  38.500  94.650  0.00  0.00            
ATOM   4757  NH1 ARG X 301      30.230  37.330  94.980  0.00  0.00            
ATOM   4758 HH11 ARG X 301      29.540  36.890  94.400  0.00  0.00            
ATOM   4759 HH12 ARG X 301      30.560  36.910  95.820  0.00  0.00            
ATOM   4760  NH2 ARG X 301      31.650  39.030  95.450  0.00  0.00            
ATOM   4761 HH21 ARG X 301      31.980  39.950  95.260  0.00  0.00            
ATOM   4762 HH22 ARG X 301      32.120  38.500  96.160  0.00  0.00            
ATOM   4763  C   ARG X 301      26.360  39.910  88.720  0.00  0.00            
ATOM   4764  O   ARG X 301      25.600  39.020  89.060  0.00  0.00            
ATOM   4765  N   TRP X 302      26.290  40.500  87.490  0.00  0.00            
ATOM   4766  HN  TRP X 302      26.900  41.280  87.400  0.00  0.00            
ATOM   4767  CA  TRP X 302      25.320  40.180  86.500  0.00  0.00            
ATOM   4768  HA  TRP X 302      24.870  39.210  86.670  0.00  0.00            
ATOM   4769  CB  TRP X 302      24.150  41.200  86.450  0.00  0.00            
ATOM   4770  HB1 TRP X 302      23.640  41.100  87.430  0.00  0.00            
ATOM   4771  HB2 TRP X 302      23.380  40.970  85.680  0.00  0.00            
ATOM   4772  CG  TRP X 302      24.570  42.660  86.410  0.00  0.00            
ATOM   4773  CD1 TRP X 302      24.680  43.570  87.460  0.00  0.00            
ATOM   4774  HD1 TRP X 302      24.530  43.210  88.460  0.00  0.00            
ATOM   4775  NE1 TRP X 302      24.850  44.810  86.880  0.00  0.00            
ATOM   4776  HE1 TRP X 302      24.920  45.700  87.290  0.00  0.00            
ATOM   4777  CE2 TRP X 302      24.910  44.710  85.540  0.00  0.00            
ATOM   4778  CD2 TRP X 302      24.750  43.380  85.190  0.00  0.00            
ATOM   4779  CE3 TRP X 302      24.720  42.940  83.820  0.00  0.00            
ATOM   4780  HE3 TRP X 302      24.410  41.930  83.590  0.00  0.00            
ATOM   4781  CZ3 TRP X 302      24.840  43.870  82.810  0.00  0.00            
ATOM   4782  HZ3 TRP X 302      24.770  43.710  81.740  0.00  0.00            
ATOM   4783  CZ2 TRP X 302      25.120  45.650  84.560  0.00  0.00            
ATOM   4784  HZ2 TRP X 302      25.260  46.700  84.770  0.00  0.00            
ATOM   4785  CH2 TRP X 302      25.060  45.200  83.220  0.00  0.00            
ATOM   4786  HH2 TRP X 302      25.080  45.990  82.480  0.00  0.00            
ATOM   4787  C   TRP X 302      26.000  40.080  85.180  0.00  0.00            
ATOM   4788  O   TRP X 302      25.460  39.670  84.160  0.00  0.00            
ATOM   4789  N   SER X 303      27.250  40.600  85.140  0.00  0.00            
ATOM   4790  HN  SER X 303      27.590  41.070  85.950  0.00  0.00            
ATOM   4791  CA  SER X 303      28.060  40.550  83.960  0.00  0.00            
ATOM   4792  HA  SER X 303      27.880  39.670  83.350  0.00  0.00            
ATOM   4793  CB  SER X 303      27.720  41.620  82.940  0.00  0.00            
ATOM   4794  HB1 SER X 303      27.590  42.580  83.500  0.00  0.00            
ATOM   4795  HB2 SER X 303      26.720  41.390  82.510  0.00  0.00            
ATOM   4796  OG  SER X 303      28.590  41.740  81.820  0.00  0.00            
ATOM   4797  HG1 SER X 303      28.030  42.130  81.150  0.00  0.00            
ATOM   4798  C   SER X 303      29.550  40.550  84.330  0.00  0.00            
ATOM   4799  O   SER X 303      29.930  41.280  85.290  0.00  0.00            
ATOM   4800  N   GLN X 304      30.340  39.720  83.640  0.00  0.00            
ATOM   4801  HN  GLN X 304      30.100  38.860  83.190  0.00  0.00            
ATOM   4802  CA  GLN X 304      31.810  39.840  83.610  0.00  0.00            
ATOM   4803  HA  GLN X 304      32.140  39.830  84.640  0.00  0.00            
ATOM   4804  CB  GLN X 304      32.460  38.720  82.890  0.00  0.00            
ATOM   4805  HB1 GLN X 304      33.560  38.860  82.770  0.00  0.00            
ATOM   4806  HB2 GLN X 304      32.040  38.740  81.870  0.00  0.00            
ATOM   4807  CG  GLN X 304      32.380  37.300  83.570  0.00  0.00            
ATOM   4808  HG1 GLN X 304      33.050  36.500  83.200  0.00  0.00            
ATOM   4809  HG2 GLN X 304      31.350  36.960  83.330  0.00  0.00            
ATOM   4810  CD  GLN X 304      32.290  37.450  85.080  0.00  0.00            
ATOM   4811  OE1 GLN X 304      31.280  37.320  85.810  0.00  0.00            
ATOM   4812  NE2 GLN X 304      33.490  37.530  85.620  0.00  0.00            
ATOM   4813 HE21 GLN X 304      33.530  37.660  86.610  0.00  0.00            
ATOM   4814 HE22 GLN X 304      34.300  37.470  85.040  0.00  0.00            
ATOM   4815  C   GLN X 304      32.270  41.130  82.920  0.00  0.00            
ATOM   4816  O   GLN X 304      33.220  41.770  83.400  0.00  0.00            
ATOM   4817  N   LYS X 305      31.610  41.580  81.840  0.00  0.00            
ATOM   4818  HN  LYS X 305      30.790  41.110  81.520  0.00  0.00            
ATOM   4819  CA  LYS X 305      32.090  42.570  80.910  0.00  0.00            
ATOM   4820  HA  LYS X 305      33.170  42.600  80.860  0.00  0.00            
ATOM   4821  CB  LYS X 305      31.450  42.430  79.540  0.00  0.00            
ATOM   4822  HB1 LYS X 305      31.710  43.340  78.970  0.00  0.00            
ATOM   4823  HB2 LYS X 305      30.350  42.520  79.580  0.00  0.00            
ATOM   4824  CG  LYS X 305      31.690  41.150  78.790  0.00  0.00            
ATOM   4825  HG1 LYS X 305      31.130  41.210  77.830  0.00  0.00            
ATOM   4826  HG2 LYS X 305      31.280  40.320  79.410  0.00  0.00            
ATOM   4827  CD  LYS X 305      33.170  40.740  78.720  0.00  0.00            
ATOM   4828  HD1 LYS X 305      33.300  39.830  78.090  0.00  0.00            
ATOM   4829  HD2 LYS X 305      33.580  40.780  79.750  0.00  0.00            
ATOM   4830  CE  LYS X 305      33.900  41.920  78.040  0.00  0.00            
ATOM   4831  HE1 LYS X 305      33.700  42.880  78.560  0.00  0.00            
ATOM   4832  HE2 LYS X 305      33.590  42.140  77.000  0.00  0.00            
ATOM   4833  NZ  LYS X 305      35.350  41.580  78.030  0.00  0.00            
ATOM   4834  HZ1 LYS X 305      35.430  40.560  77.860  0.00  0.00            
ATOM   4835  HZ2 LYS X 305      35.860  41.860  78.900  0.00  0.00            
ATOM   4836  HZ3 LYS X 305      35.790  42.100  77.240  0.00  0.00            
ATOM   4837  C   LYS X 305      31.730  44.050  81.420  0.00  0.00            
ATOM   4838  O   LYS X 305      32.390  45.060  81.150  0.00  0.00            
ATOM   4839  N   ALA X 306      30.740  44.010  82.320  0.00  0.00            
ATOM   4840  HN  ALA X 306      30.140  43.220  82.430  0.00  0.00            
ATOM   4841  CA  ALA X 306      30.640  45.040  83.420  0.00  0.00            
ATOM   4842  HA  ALA X 306      30.610  45.990  82.890  0.00  0.00            
ATOM   4843  CB  ALA X 306      29.370  44.780  84.180  0.00  0.00            
ATOM   4844  HB1 ALA X 306      29.220  45.530  85.000  0.00  0.00            
ATOM   4845  HB2 ALA X 306      29.430  43.830  84.750  0.00  0.00            
ATOM   4846  HB3 ALA X 306      28.420  44.690  83.610  0.00  0.00            
ATOM   4847  C   ALA X 306      31.810  45.280  84.350  0.00  0.00            
ATOM   4848  O   ALA X 306      32.180  46.450  84.640  0.00  0.00            
ATOM   4849  N   MET X 307      32.430  44.210  84.950  0.00  0.00            
ATOM   4850  HN  MET X 307      32.080  43.290  84.840  0.00  0.00            
ATOM   4851  CA  MET X 307      33.780  44.310  85.680  0.00  0.00            
ATOM   4852  HA  MET X 307      33.540  45.010  86.470  0.00  0.00            
ATOM   4853  CB  MET X 307      34.300  42.920  86.300  0.00  0.00            
ATOM   4854  HB1 MET X 307      35.290  43.070  86.800  0.00  0.00            
ATOM   4855  HB2 MET X 307      34.550  42.180  85.500  0.00  0.00            
ATOM   4856  CG  MET X 307      33.360  42.210  87.300  0.00  0.00            
ATOM   4857  HG1 MET X 307      32.400  42.130  86.750  0.00  0.00            
ATOM   4858  HG2 MET X 307      33.310  42.840  88.210  0.00  0.00            
ATOM   4859  SD  MET X 307      33.950  40.580  87.770  0.00  0.00            
ATOM   4860  CE  MET X 307      32.200  40.120  88.170  0.00  0.00            
ATOM   4861  HE1 MET X 307      32.170  39.170  88.730  0.00  0.00            
ATOM   4862  HE2 MET X 307      31.530  40.080  87.270  0.00  0.00            
ATOM   4863  HE3 MET X 307      31.730  40.800  88.910  0.00  0.00            
ATOM   4864  C   MET X 307      34.850  44.980  84.810  0.00  0.00            
ATOM   4865  O   MET X 307      35.520  45.910  85.200  0.00  0.00            
ATOM   4866  N   ASP X 308      35.020  44.570  83.520  0.00  0.00            
ATOM   4867  HN  ASP X 308      34.470  43.840  83.140  0.00  0.00            
ATOM   4868  CA  ASP X 308      35.910  45.260  82.560  0.00  0.00            
ATOM   4869  HA  ASP X 308      36.910  45.240  82.970  0.00  0.00            
ATOM   4870  CB  ASP X 308      36.020  44.460  81.220  0.00  0.00            
ATOM   4871  HB1 ASP X 308      36.630  45.100  80.550  0.00  0.00            
ATOM   4872  HB2 ASP X 308      35.040  44.460  80.690  0.00  0.00            
ATOM   4873  CG  ASP X 308      36.520  43.030  81.390  0.00  0.00            
ATOM   4874  OD1 ASP X 308      37.290  42.870  82.420  0.00  0.00            
ATOM   4875  OD2 ASP X 308      36.380  42.250  80.370  0.00  0.00            
ATOM   4876  C   ASP X 308      35.680  46.760  82.350  0.00  0.00            
ATOM   4877  O   ASP X 308      36.580  47.550  82.300  0.00  0.00            
ATOM   4878  N   ASP X 309      34.440  47.190  82.090  0.00  0.00            
ATOM   4879  HN  ASP X 309      33.690  46.540  82.140  0.00  0.00            
ATOM   4880  CA  ASP X 309      33.980  48.560  82.060  0.00  0.00            
ATOM   4881  HA  ASP X 309      34.620  49.180  81.440  0.00  0.00            
ATOM   4882  CB  ASP X 309      32.630  48.570  81.320  0.00  0.00            
ATOM   4883  HB1 ASP X 309      32.200  49.600  81.320  0.00  0.00            
ATOM   4884  HB2 ASP X 309      31.940  47.870  81.820  0.00  0.00            
ATOM   4885  CG  ASP X 309      32.800  48.300  79.870  0.00  0.00            
ATOM   4886  OD1 ASP X 309      31.840  47.830  79.270  0.00  0.00            
ATOM   4887  OD2 ASP X 309      33.850  48.670  79.230  0.00  0.00            
ATOM   4888  C   ASP X 309      33.910  49.380  83.330  0.00  0.00            
ATOM   4889  O   ASP X 309      34.120  50.540  83.280  0.00  0.00            
ATOM   4890  N   THR X 310      33.740  48.740  84.500  0.00  0.00            
ATOM   4891  HN  THR X 310      33.300  47.840  84.530  0.00  0.00            
ATOM   4892  CA  THR X 310      34.050  49.310  85.810  0.00  0.00            
ATOM   4893  HA  THR X 310      33.560  50.250  86.010  0.00  0.00            
ATOM   4894  CB  THR X 310      33.810  48.420  87.020  0.00  0.00            
ATOM   4895  HB  THR X 310      34.350  47.460  86.870  0.00  0.00            
ATOM   4896  OG1 THR X 310      32.460  48.120  87.040  0.00  0.00            
ATOM   4897  HG1 THR X 310      32.120  47.590  86.310  0.00  0.00            
ATOM   4898  CG2 THR X 310      33.990  49.130  88.370  0.00  0.00            
ATOM   4899 HG21 THR X 310      33.650  50.180  88.220  0.00  0.00            
ATOM   4900 HG22 THR X 310      35.060  49.170  88.690  0.00  0.00            
ATOM   4901 HG23 THR X 310      33.420  48.650  89.190  0.00  0.00            
ATOM   4902  C   THR X 310      35.510  49.730  85.890  0.00  0.00            
ATOM   4903  O   THR X 310      35.830  50.880  86.250  0.00  0.00            
ATOM   4904  N   PHE X 311      36.480  48.820  85.610  0.00  0.00            
ATOM   4905  HN  PHE X 311      36.250  47.880  85.390  0.00  0.00            
ATOM   4906  CA  PHE X 311      37.920  49.060  85.980  0.00  0.00            
ATOM   4907  HA  PHE X 311      38.030  49.830  86.730  0.00  0.00            
ATOM   4908  CB  PHE X 311      38.510  47.780  86.680  0.00  0.00            
ATOM   4909  HB1 PHE X 311      39.490  48.020  87.150  0.00  0.00            
ATOM   4910  HB2 PHE X 311      38.490  46.940  85.950  0.00  0.00            
ATOM   4911  CG  PHE X 311      37.690  47.370  87.880  0.00  0.00            
ATOM   4912  CD1 PHE X 311      37.480  48.260  88.970  0.00  0.00            
ATOM   4913  HD1 PHE X 311      37.910  49.250  88.930  0.00  0.00            
ATOM   4914  CE1 PHE X 311      36.780  47.700  90.110  0.00  0.00            
ATOM   4915  HE1 PHE X 311      36.660  48.330  90.980  0.00  0.00            
ATOM   4916  CZ  PHE X 311      36.240  46.430  90.170  0.00  0.00            
ATOM   4917  HZ  PHE X 311      35.700  46.080  91.040  0.00  0.00            
ATOM   4918  CD2 PHE X 311      37.160  46.090  87.950  0.00  0.00            
ATOM   4919  HD2 PHE X 311      37.280  45.420  87.110  0.00  0.00            
ATOM   4920  CE2 PHE X 311      36.500  45.560  89.080  0.00  0.00            
ATOM   4921  HE2 PHE X 311      36.050  44.580  89.090  0.00  0.00            
ATOM   4922  C   PHE X 311      38.810  49.590  84.850  0.00  0.00            
ATOM   4923  O   PHE X 311      40.060  49.500  84.900  0.00  0.00            
ATOM   4924  N   TYR X 312      38.180  50.230  83.800  0.00  0.00            
ATOM   4925  HN  TYR X 312      37.190  50.350  83.840  0.00  0.00            
ATOM   4926  CA  TYR X 312      38.900  51.000  82.720  0.00  0.00            
ATOM   4927  HA  TYR X 312      39.750  50.390  82.470  0.00  0.00            
ATOM   4928  CB  TYR X 312      37.980  51.020  81.490  0.00  0.00            
ATOM   4929  HB1 TYR X 312      37.040  51.560  81.750  0.00  0.00            
ATOM   4930  HB2 TYR X 312      37.740  49.980  81.160  0.00  0.00            
ATOM   4931  CG  TYR X 312      38.630  51.680  80.300  0.00  0.00            
ATOM   4932  CD1 TYR X 312      38.240  52.930  79.770  0.00  0.00            
ATOM   4933  HD1 TYR X 312      37.370  53.380  80.210  0.00  0.00            
ATOM   4934  CE1 TYR X 312      38.870  53.490  78.680  0.00  0.00            
ATOM   4935  HE1 TYR X 312      38.600  54.460  78.300  0.00  0.00            
ATOM   4936  CZ  TYR X 312      39.910  52.780  78.050  0.00  0.00            
ATOM   4937  OH  TYR X 312      40.600  53.330  76.980  0.00  0.00            
ATOM   4938  HH  TYR X 312      40.970  52.570  76.530  0.00  0.00            
ATOM   4939  CD2 TYR X 312      39.710  51.000  79.630  0.00  0.00            
ATOM   4940  HD2 TYR X 312      39.960  50.020  79.980  0.00  0.00            
ATOM   4941  CE2 TYR X 312      40.310  51.570  78.540  0.00  0.00            
ATOM   4942  HE2 TYR X 312      41.040  51.010  77.970  0.00  0.00            
ATOM   4943  C   TYR X 312      39.500  52.310  83.160  0.00  0.00            
ATOM   4944  O   TYR X 312      39.000  53.020  84.070  0.00  0.00            
ATOM   4945  N   LEU X 313      40.590  52.750  82.430  0.00  0.00            
ATOM   4946  HN  LEU X 313      40.940  52.150  81.720  0.00  0.00            
ATOM   4947  CA  LEU X 313      41.500  53.820  82.830  0.00  0.00            
ATOM   4948  HA  LEU X 313      41.900  53.630  83.820  0.00  0.00            
ATOM   4949  CB  LEU X 313      42.750  53.810  81.930  0.00  0.00            
ATOM   4950  HB1 LEU X 313      42.320  53.900  80.910  0.00  0.00            
ATOM   4951  HB2 LEU X 313      43.410  52.930  82.100  0.00  0.00            
ATOM   4952  CG  LEU X 313      43.660  55.080  81.990  0.00  0.00            
ATOM   4953  HG  LEU X 313      43.060  55.990  81.760  0.00  0.00            
ATOM   4954  CD1 LEU X 313      44.420  55.240  83.330  0.00  0.00            
ATOM   4955 HD11 LEU X 313      45.020  54.340  83.600  0.00  0.00            
ATOM   4956 HD12 LEU X 313      43.610  55.350  84.080  0.00  0.00            
ATOM   4957 HD13 LEU X 313      45.020  56.170  83.300  0.00  0.00            
ATOM   4958  CD2 LEU X 313      44.630  55.090  80.830  0.00  0.00            
ATOM   4959 HD21 LEU X 313      44.090  54.950  79.870  0.00  0.00            
ATOM   4960 HD22 LEU X 313      45.280  54.190  80.800  0.00  0.00            
ATOM   4961 HD23 LEU X 313      45.170  56.060  80.810  0.00  0.00            
ATOM   4962  C   LEU X 313      40.690  55.100  82.880  0.00  0.00            
ATOM   4963  O   LEU X 313      40.790  55.860  83.870  0.00  0.00            
ATOM   4964  N   SER X 314      39.850  55.380  81.840  0.00  0.00            
ATOM   4965  HN  SER X 314      39.680  54.760  81.070  0.00  0.00            
ATOM   4966  CA  SER X 314      39.140  56.610  81.770  0.00  0.00            
ATOM   4967  HA  SER X 314      39.770  57.350  82.240  0.00  0.00            
ATOM   4968  CB  SER X 314      38.950  57.050  80.300  0.00  0.00            
ATOM   4969  HB1 SER X 314      38.620  58.110  80.310  0.00  0.00            
ATOM   4970  HB2 SER X 314      38.180  56.440  79.780  0.00  0.00            
ATOM   4971  OG  SER X 314      40.210  57.020  79.610  0.00  0.00            
ATOM   4972  HG1 SER X 314      40.770  57.660  80.060  0.00  0.00            
ATOM   4973  C   SER X 314      37.890  56.650  82.550  0.00  0.00            
ATOM   4974  O   SER X 314      37.170  57.630  82.530  0.00  0.00            
ATOM   4975  N   ASN X 315      37.560  55.660  83.400  0.00  0.00            
ATOM   4976  HN  ASN X 315      38.040  54.780  83.340  0.00  0.00            
ATOM   4977  CA  ASN X 315      36.530  55.740  84.370  0.00  0.00            
ATOM   4978  HA  ASN X 315      35.830  56.550  84.200  0.00  0.00            
ATOM   4979  CB  ASN X 315      35.720  54.450  84.390  0.00  0.00            
ATOM   4980  HB1 ASN X 315      36.440  53.700  84.800  0.00  0.00            
ATOM   4981  HB2 ASN X 315      35.600  54.090  83.340  0.00  0.00            
ATOM   4982  CG  ASN X 315      34.390  54.290  85.180  0.00  0.00            
ATOM   4983  OD1 ASN X 315      33.620  55.210  85.480  0.00  0.00            
ATOM   4984  ND2 ASN X 315      34.140  53.080  85.670  0.00  0.00            
ATOM   4985 HD21 ASN X 315      34.760  52.300  85.550  0.00  0.00            
ATOM   4986 HD22 ASN X 315      33.320  53.070  86.230  0.00  0.00            
ATOM   4987  C   ASN X 315      37.130  55.960  85.790  0.00  0.00            
ATOM   4988  O   ASN X 315      36.460  56.020  86.830  0.00  0.00            
ATOM   4989  N   VAL X 316      38.460  56.080  85.920  0.00  0.00            
ATOM   4990  HN  VAL X 316      38.980  56.130  85.080  0.00  0.00            
ATOM   4991  CA  VAL X 316      39.140  56.280  87.210  0.00  0.00            
ATOM   4992  HA  VAL X 316      38.910  55.410  87.810  0.00  0.00            
ATOM   4993  CB  VAL X 316      40.690  56.450  87.100  0.00  0.00            
ATOM   4994  HB  VAL X 316      40.990  55.450  86.730  0.00  0.00            
ATOM   4995  CG1 VAL X 316      41.150  57.590  86.160  0.00  0.00            
ATOM   4996 HG11 VAL X 316      41.230  58.490  86.810  0.00  0.00            
ATOM   4997 HG12 VAL X 316      40.370  57.780  85.400  0.00  0.00            
ATOM   4998 HG13 VAL X 316      42.160  57.420  85.720  0.00  0.00            
ATOM   4999  CG2 VAL X 316      41.360  56.460  88.470  0.00  0.00            
ATOM   5000 HG21 VAL X 316      42.440  56.290  88.250  0.00  0.00            
ATOM   5001 HG22 VAL X 316      40.910  55.650  89.080  0.00  0.00            
ATOM   5002 HG23 VAL X 316      41.170  57.430  88.970  0.00  0.00            
ATOM   5003  C   VAL X 316      38.550  57.550  87.980  0.00  0.00            
ATOM   5004  O   VAL X 316      38.270  58.580  87.400  0.00  0.00            
ATOM   5005  N   ALA X 317      38.330  57.440  89.320  0.00  0.00            
ATOM   5006  HN  ALA X 317      38.610  56.580  89.720  0.00  0.00            
ATOM   5007  CA  ALA X 317      37.970  58.540  90.180  0.00  0.00            
ATOM   5008  HA  ALA X 317      37.230  59.060  89.580  0.00  0.00            
ATOM   5009  CB  ALA X 317      37.270  58.110  91.400  0.00  0.00            
ATOM   5010  HB1 ALA X 317      36.450  57.360  91.340  0.00  0.00            
ATOM   5011  HB2 ALA X 317      36.880  58.950  92.020  0.00  0.00            
ATOM   5012  HB3 ALA X 317      37.970  57.570  92.070  0.00  0.00            
ATOM   5013  C   ALA X 317      39.220  59.440  90.530  0.00  0.00            
ATOM   5014  O   ALA X 317      40.310  58.980  90.800  0.00  0.00            
ATOM   5015  N   PRO X 318      38.950  60.730  90.620  0.00  0.00            
ATOM   5016  CD  PRO X 318      37.660  61.330  90.370  0.00  0.00            
ATOM   5017  HD1 PRO X 318      36.830  60.900  90.980  0.00  0.00            
ATOM   5018  HD2 PRO X 318      37.460  61.170  89.290  0.00  0.00            
ATOM   5019  CA  PRO X 318      39.920  61.630  90.950  0.00  0.00            
ATOM   5020  HA  PRO X 318      40.780  61.300  90.390  0.00  0.00            
ATOM   5021  CB  PRO X 318      39.350  63.000  90.520  0.00  0.00            
ATOM   5022  HB1 PRO X 318      39.450  63.190  89.430  0.00  0.00            
ATOM   5023  HB2 PRO X 318      39.700  63.870  91.120  0.00  0.00            
ATOM   5024  CG  PRO X 318      37.880  62.840  90.680  0.00  0.00            
ATOM   5025  HG1 PRO X 318      37.630  63.000  91.750  0.00  0.00            
ATOM   5026  HG2 PRO X 318      37.340  63.580  90.050  0.00  0.00            
ATOM   5027  C   PRO X 318      40.290  61.660  92.380  0.00  0.00            
ATOM   5028  O   PRO X 318      41.300  62.270  92.780  0.00  0.00            
ATOM   5029  N   GLN X 319      39.420  61.060  93.250  0.00  0.00            
ATOM   5030  HN  GLN X 319      38.600  60.660  92.840  0.00  0.00            
ATOM   5031  CA  GLN X 319      39.480  60.980  94.730  0.00  0.00            
ATOM   5032  HA  GLN X 319      39.530  62.020  95.030  0.00  0.00            
ATOM   5033  CB  GLN X 319      38.210  60.260  95.360  0.00  0.00            
ATOM   5034  HB1 GLN X 319      38.280  60.110  96.450  0.00  0.00            
ATOM   5035  HB2 GLN X 319      38.100  59.220  94.980  0.00  0.00            
ATOM   5036  CG  GLN X 319      36.940  61.030  95.140  0.00  0.00            
ATOM   5037  HG1 GLN X 319      36.130  60.500  95.690  0.00  0.00            
ATOM   5038  HG2 GLN X 319      36.640  61.050  94.070  0.00  0.00            
ATOM   5039  CD  GLN X 319      36.980  62.470  95.630  0.00  0.00            
ATOM   5040  OE1 GLN X 319      37.260  63.380  94.820  0.00  0.00            
ATOM   5041  NE2 GLN X 319      36.950  62.690  96.970  0.00  0.00            
ATOM   5042 HE21 GLN X 319      37.160  63.600  97.320  0.00  0.00            
ATOM   5043 HE22 GLN X 319      36.940  61.980  97.660  0.00  0.00            
ATOM   5044  C   GLN X 319      40.660  60.260  95.240  0.00  0.00            
ATOM   5045  O   GLN X 319      40.960  59.170  94.790  0.00  0.00            
ATOM   5046  N   VAL X 320      41.430  60.800  96.180  0.00  0.00            
ATOM   5047  HN  VAL X 320      41.170  61.740  96.420  0.00  0.00            
ATOM   5048  CA  VAL X 320      42.570  60.100  96.770  0.00  0.00            
ATOM   5049  HA  VAL X 320      43.220  59.690  96.010  0.00  0.00            
ATOM   5050  CB  VAL X 320      43.310  61.180  97.510  0.00  0.00            
ATOM   5051  HB  VAL X 320      42.540  61.740  98.080  0.00  0.00            
ATOM   5052  CG1 VAL X 320      44.320  60.710  98.580  0.00  0.00            
ATOM   5053 HG11 VAL X 320      43.720  60.110  99.300  0.00  0.00            
ATOM   5054 HG12 VAL X 320      44.770  61.430  99.300  0.00  0.00            
ATOM   5055 HG13 VAL X 320      45.050  59.960  98.200  0.00  0.00            
ATOM   5056  CG2 VAL X 320      44.160  61.810  96.430  0.00  0.00            
ATOM   5057 HG21 VAL X 320      44.880  62.590  96.770  0.00  0.00            
ATOM   5058 HG22 VAL X 320      43.610  62.340  95.630  0.00  0.00            
ATOM   5059 HG23 VAL X 320      44.710  61.020  95.890  0.00  0.00            
ATOM   5060  C   VAL X 320      42.090  59.040  97.790  0.00  0.00            
ATOM   5061  O   VAL X 320      41.340  59.390  98.720  0.00  0.00            
ATOM   5062  N   PRO X 321      42.440  57.730  97.700  0.00  0.00
[truncated: 19,147,630 more chars]
