# Supplementary material for: Discovery of an Endonuclease G-inhibitory Ku80-peptide protecting against leukemogenic rearrangements at the MLL breakpoint cluster
Source: Nat Commun. 2026 Apr 17;17:3562. doi: 10.1038/s41467-026-72034-2 (PMC13086865; doi:10.1038/s41467-026-72034-2)
Supplement: Supplementary file 7 — Supplementary Data 5 [file 41467_2026_72034_MOESM7_ESM.txt]

ATOM      1  N   GLU     1      94.809  59.133  55.772  1.00  0.00      PROA N
ATOM      2  HT1 GLU     1      95.625  59.701  56.093  1.00  0.00      PROA H
ATOM      3  HT2 GLU     1      95.099  58.742  54.843  1.00  0.00      PROA H
ATOM      4  HT3 GLU     1      94.638  58.317  56.387  1.00  0.00      PROA H
ATOM      5  CA  GLU     1      93.591  59.958  55.612  1.00  0.00      PROA C
ATOM      6  HA  GLU     1      93.816  60.765  54.926  1.00  0.00      PROA H
ATOM      7  CB  GLU     1      92.448  59.094  55.061  1.00  0.00      PROA C
ATOM      8  HB1 GLU     1      91.486  59.664  55.044  1.00  0.00      PROA H
ATOM      9  HB2 GLU     1      92.284  58.218  55.735  1.00  0.00      PROA H
ATOM     10  CG  GLU     1      92.724  58.630  53.630  1.00  0.00      PROA C
ATOM     11  HG1 GLU     1      93.702  58.120  53.524  1.00  0.00      PROA H
ATOM     12  HG2 GLU     1      92.656  59.464  52.901  1.00  0.00      PROA H
ATOM     13  CD  GLU     1      91.666  57.614  53.228  1.00  0.00      PROA C
ATOM     14  OE1 GLU     1      90.789  57.299  54.076  1.00  0.00      PROA O
ATOM     15  OE2 GLU     1      91.729  57.137  52.064  1.00  0.00      PROA O
ATOM     16  C   GLU     1      93.202  60.552  56.922  1.00  0.00      PROA C
ATOM     17  O   GLU     1      93.594  60.066  57.981  1.00  0.00      PROA O
ATOM     18  N   LEU     2      92.428  61.647  56.881  1.00  0.00      PROA N
ATOM     19  HN  LEU     2      92.084  62.063  56.040  1.00  0.00      PROA H
ATOM     20  CA  LEU     2      92.063  62.303  58.099  1.00  0.00      PROA C
ATOM     21  HA  LEU     2      92.944  62.550  58.675  1.00  0.00      PROA H
ATOM     22  CB  LEU     2      91.215  63.547  57.819  1.00  0.00      PROA C
ATOM     23  HB1 LEU     2      91.121  64.127  58.756  1.00  0.00      PROA H
ATOM     24  HB2 LEU     2      90.196  63.309  57.442  1.00  0.00      PROA H
ATOM     25  CG  LEU     2      91.890  64.480  56.792  1.00  0.00      PROA C
ATOM     26  HG  LEU     2      91.899  63.972  55.795  1.00  0.00      PROA H
ATOM     27  CD1 LEU     2      91.063  65.753  56.556  1.00  0.00      PROA C
ATOM     28 HD11 LEU     2      90.881  66.286  57.509  1.00  0.00      PROA H
ATOM     29 HD12 LEU     2      90.078  65.493  56.117  1.00  0.00      PROA H
ATOM     30 HD13 LEU     2      91.574  66.428  55.835  1.00  0.00      PROA H
ATOM     31  CD2 LEU     2      93.360  64.755  57.151  1.00  0.00      PROA C
ATOM     32 HD21 LEU     2      93.980  63.860  56.973  1.00  0.00      PROA H
ATOM     33 HD22 LEU     2      93.438  65.105  58.202  1.00  0.00      PROA H
ATOM     34 HD23 LEU     2      93.748  65.564  56.492  1.00  0.00      PROA H
ATOM     35  C   LEU     2      91.246  61.346  58.878  1.00  0.00      PROA C
ATOM     36  O   LEU     2      91.495  61.124  60.061  1.00  0.00      PROA O
ATOM     37  N   ALA     3      90.256  60.719  58.215  1.00  0.00      PROA N
ATOM     38  HN  ALA     3      90.007  60.880  57.266  1.00  0.00      PROA H
ATOM     39  CA  ALA     3      89.468  59.806  58.973  1.00  0.00      PROA C
ATOM     40  HA  ALA     3      89.502  59.972  60.043  1.00  0.00      PROA H
ATOM     41  CB  ALA     3      87.988  59.817  58.563  1.00  0.00      PROA C
ATOM     42  HB1 ALA     3      87.855  59.672  57.470  1.00  0.00      PROA H
ATOM     43  HB2 ALA     3      87.517  60.774  58.865  1.00  0.00      PROA H
ATOM     44  HB3 ALA     3      87.523  58.969  59.102  1.00  0.00      PROA H
ATOM     45  C   ALA     3      89.993  58.430  58.695  1.00  0.00      PROA C
ATOM     46  O   ALA     3      89.346  57.639  58.011  1.00  0.00      PROA O
ATOM     47  N   LYS     4      91.191  58.104  59.229  1.00  0.00      PROA N
ATOM     48  HN  LYS     4      91.677  58.780  59.763  1.00  0.00      PROA H
ATOM     49  CA  LYS     4      91.709  56.770  59.088  1.00  0.00      PROA C
ATOM     50  HA  LYS     4      91.586  56.427  58.067  1.00  0.00      PROA H
ATOM     51  CB  LYS     4      93.165  56.619  59.562  1.00  0.00      PROA C
ATOM     52  HB1 LYS     4      93.805  57.139  58.826  1.00  0.00      PROA H
ATOM     53  HB2 LYS     4      93.416  55.534  59.494  1.00  0.00      PROA H
ATOM     54  CG  LYS     4      93.396  57.098  60.995  1.00  0.00      PROA C
ATOM     55  HG1 LYS     4      94.435  56.798  61.278  1.00  0.00      PROA H
ATOM     56  HG2 LYS     4      92.838  56.501  61.712  1.00  0.00      PROA H
ATOM     57  CD  LYS     4      93.318  58.617  61.148  1.00  0.00      PROA C
ATOM     58  HD1 LYS     4      93.062  58.579  62.221  1.00  0.00      PROA H
ATOM     59  HD2 LYS     4      92.581  59.229  60.655  1.00  0.00      PROA H
ATOM     60  CE  LYS     4      94.688  59.297  61.052  1.00  0.00      PROA C
ATOM     61  HE1 LYS     4      95.314  59.012  61.928  1.00  0.00      PROA H
ATOM     62  HE2 LYS     4      94.583  60.401  61.025  1.00  0.00      PROA H
ATOM     63  NZ  LYS     4      95.401  58.854  59.832  1.00  0.00      PROA N
ATOM     64  HZ1 LYS     4      94.852  59.224  59.021  1.00  0.00      PROA H
ATOM     65  HZ2 LYS     4      95.386  57.809  59.805  1.00  0.00      PROA H
ATOM     66  HZ3 LYS     4      96.381  59.180  59.776  1.00  0.00      PROA H
ATOM     67  C   LYS     4      90.871  55.900  59.955  1.00  0.00      PROA C
ATOM     68  O   LYS     4      90.466  54.803  59.574  1.00  0.00      PROA O
ATOM     69  N   TYR     5      90.607  56.402  61.172  1.00  0.00      PROA N
ATOM     70  HN  TYR     5      90.889  57.321  61.407  1.00  0.00      PROA H
ATOM     71  CA  TYR     5      89.734  55.764  62.104  1.00  0.00      PROA C
ATOM     72  HA  TYR     5      89.675  54.698  61.914  1.00  0.00      PROA H
ATOM     73  CB  TYR     5      90.025  56.085  63.577  1.00  0.00      PROA C
ATOM     74  HB1 TYR     5      89.311  55.672  64.311  1.00  0.00      PROA H
ATOM     75  HB2 TYR     5      90.005  57.192  63.722  1.00  0.00      PROA H
ATOM     76  CG  TYR     5      91.397  55.598  63.875  1.00  0.00      PROA C
ATOM     77  CD1 TYR     5      91.655  54.253  63.992  1.00  0.00      PROA C
ATOM     78  HD1 TYR     5      90.879  53.521  63.865  1.00  0.00      PROA H
ATOM     79  CE1 TYR     5      92.926  53.809  64.272  1.00  0.00      PROA C
ATOM     80  HE1 TYR     5      93.123  52.749  64.368  1.00  0.00      PROA H
ATOM     81  CZ  TYR     5      93.946  54.715  64.442  1.00  0.00      PROA C
ATOM     82  OH  TYR     5      95.251  54.264  64.729  1.00  0.00      PROA O
ATOM     83  HH  TYR     5      95.876  54.393  64.003  1.00  0.00      PROA H
ATOM     84  CD2 TYR     5      92.422  56.498  64.053  1.00  0.00      PROA C
ATOM     85  HD2 TYR     5      92.213  57.557  64.004  1.00  0.00      PROA H
ATOM     86  CE2 TYR     5      93.694  56.061  64.333  1.00  0.00      PROA C
ATOM     87  HE2 TYR     5      94.499  56.766  64.500  1.00  0.00      PROA H
ATOM     88  C   TYR     5      88.424  56.393  61.764  1.00  0.00      PROA C
ATOM     89  O   TYR     5      88.386  57.520  61.272  1.00  0.00      PROA O
ATOM     90  N   GLY     6      87.314  55.674  61.984  1.00  0.00      PROA N
ATOM     91  HN  GLY     6      87.346  54.755  62.377  1.00  0.00      PROA H
ATOM     92  CA  GLY     6      86.036  56.167  61.561  1.00  0.00      PROA C
ATOM     93  HA1 GLY     6      85.272  55.455  61.826  1.00  0.00      PROA H
ATOM     94  HA2 GLY     6      86.093  56.376  60.513  1.00  0.00      PROA H
ATOM     95  C   GLY     6      85.727  57.465  62.221  1.00  0.00      PROA C
ATOM     96  O   GLY     6      86.353  57.845  63.209  1.00  0.00      PROA O
ATOM     97  N   LEU     7      84.722  58.177  61.662  1.00  0.00      PROA N
ATOM     98  HN  LEU     7      84.225  57.845  60.865  1.00  0.00      PROA H
ATOM     99  CA  LEU     7      84.372  59.476  62.140  1.00  0.00      PROA C
ATOM    100  HA  LEU     7      85.261  59.957  62.511  1.00  0.00      PROA H
ATOM    101  CB  LEU     7      83.909  60.448  61.037  1.00  0.00      PROA C
ATOM    102  HB1 LEU     7      83.677  61.438  61.495  1.00  0.00      PROA H
ATOM    103  HB2 LEU     7      82.985  60.064  60.579  1.00  0.00      PROA H
ATOM    104  CG  LEU     7      84.954  60.667  59.929  1.00  0.00      PROA C
ATOM    105  HG  LEU     7      85.936  60.846  60.434  1.00  0.00      PROA H
ATOM    106  CD1 LEU     7      85.109  59.413  59.052  1.00  0.00      PROA C
ATOM    107 HD11 LEU     7      84.094  59.012  58.850  1.00  0.00      PROA H
ATOM    108 HD12 LEU     7      85.692  58.597  59.505  1.00  0.00      PROA H
ATOM    109 HD13 LEU     7      85.522  59.667  58.056  1.00  0.00      PROA H
ATOM    110  CD2 LEU     7      84.649  61.941  59.126  1.00  0.00      PROA C
ATOM    111 HD21 LEU     7      84.652  62.832  59.790  1.00  0.00      PROA H
ATOM    112 HD22 LEU     7      83.648  61.865  58.653  1.00  0.00      PROA H
ATOM    113 HD23 LEU     7      85.406  62.091  58.328  1.00  0.00      PROA H
ATOM    114  C   LEU     7      83.272  59.379  63.119  1.00  0.00      PROA C
ATOM    115  O   LEU     7      82.206  58.821  62.858  1.00  0.00      PROA O
ATOM    116  N   PRO     8      83.535  59.915  64.267  1.00  0.00      PROA N
ATOM    117  CD  PRO     8      84.866  59.856  64.853  1.00  0.00      PROA C
ATOM    118  HD1 PRO     8      85.476  60.740  64.570  1.00  0.00      PROA H
ATOM    119  HD2 PRO     8      85.363  58.904  64.694  1.00  0.00      PROA H
ATOM    120  CA  PRO     8      82.516  59.885  65.255  1.00  0.00      PROA C
ATOM    121  HA  PRO     8      82.121  58.881  65.345  1.00  0.00      PROA H
ATOM    122  CB  PRO     8      83.186  60.257  66.572  1.00  0.00      PROA C
ATOM    123  HB1 PRO     8      82.692  59.794  67.452  1.00  0.00      PROA H
ATOM    124  HB2 PRO     8      83.199  61.362  66.711  1.00  0.00      PROA H
ATOM    125  CG  PRO     8      84.633  59.763  66.371  1.00  0.00      PROA C
ATOM    126  HG1 PRO     8      85.383  60.337  66.935  1.00  0.00      PROA H
ATOM    127  HG2 PRO     8      84.682  58.699  66.696  1.00  0.00      PROA H
ATOM    128  C   PRO     8      81.399  60.776  64.801  1.00  0.00      PROA C
ATOM    129  O   PRO     8      81.620  61.978  64.673  1.00  0.00      PROA O
ATOM    130  N   GLY     9      80.203  60.209  64.556  1.00  0.00      PROA N
ATOM    131  HN  GLY     9      80.091  59.223  64.637  1.00  0.00      PROA H
ATOM    132  CA  GLY     9      79.057  60.994  64.195  1.00  0.00      PROA C
ATOM    133  HA1 GLY     9      79.149  62.009  64.425  1.00  0.00      PROA H
ATOM    134  HA2 GLY     9      78.149  60.480  64.450  1.00  0.00      PROA H
ATOM    135  C   GLY     9      79.102  61.355  62.745  1.00  0.00      PROA C
ATOM    136  O   GLY     9      80.170  61.425  62.138  1.00  0.00      PROA O
ATOM    137  N   LEU    10      77.912  61.593  62.152  1.00  0.00      PROA N
ATOM    138  HN  LEU    10      77.054  61.504  62.663  1.00  0.00      PROA H
ATOM    139  CA  LEU    10      77.837  62.049  60.795  1.00  0.00      PROA C
ATOM    140  HA  LEU    10      78.803  62.380  60.496  1.00  0.00      PROA H
ATOM    141  CB  LEU    10      77.326  60.988  59.802  1.00  0.00      PROA C
ATOM    142  HB1 LEU    10      76.344  60.593  60.144  1.00  0.00      PROA H
ATOM    143  HB2 LEU    10      78.045  60.139  59.807  1.00  0.00      PROA H
ATOM    144  CG  LEU    10      77.191  61.508  58.354  1.00  0.00      PROA C
ATOM    145  HG  LEU    10      76.574  62.440  58.350  1.00  0.00      PROA H
ATOM    146  CD1 LEU    10      78.554  61.881  57.750  1.00  0.00      PROA C
ATOM    147 HD11 LEU    10      78.953  60.993  57.211  1.00  0.00      PROA H
ATOM    148 HD12 LEU    10      79.314  62.103  58.517  1.00  0.00      PROA H
ATOM    149 HD13 LEU    10      78.447  62.705  57.020  1.00  0.00      PROA H
ATOM    150  CD2 LEU    10      76.399  60.523  57.479  1.00  0.00      PROA C
ATOM    151 HD21 LEU    10      75.377  60.374  57.889  1.00  0.00      PROA H
ATOM    152 HD22 LEU    10      76.913  59.540  57.436  1.00  0.00      PROA H
ATOM    153 HD23 LEU    10      76.308  60.907  56.454  1.00  0.00      PROA H
ATOM    154  C   LEU    10      76.848  63.176  60.763  1.00  0.00      PROA C
ATOM    155  O   LEU    10      75.646  62.940  60.645  1.00  0.00      PROA O
ATOM    156  N   ALA    11      77.309  64.439  60.870  1.00  0.00      PROA N
ATOM    157  HN  ALA    11      78.268  64.683  60.986  1.00  0.00      PROA H
ATOM    158  CA  ALA    11      76.340  65.497  60.802  1.00  0.00      PROA C
ATOM    159  HA  ALA    11      75.468  65.205  60.227  1.00  0.00      PROA H
ATOM    160  CB  ALA    11      75.891  66.005  62.181  1.00  0.00      PROA C
ATOM    161  HB1 ALA    11      76.711  66.527  62.720  1.00  0.00      PROA H
ATOM    162  HB2 ALA    11      75.569  65.138  62.796  1.00  0.00      PROA H
ATOM    163  HB3 ALA    11      75.024  66.689  62.101  1.00  0.00      PROA H
ATOM    164  C   ALA    11      76.945  66.671  60.100  1.00  0.00      PROA C
ATOM    165  O   ALA    11      77.966  67.188  60.551  1.00  0.00      PROA O
ATOM    166  N   GLN    12      76.301  67.112  58.988  1.00  0.00      PROA N
ATOM    167  HN  GLN    12      75.431  66.703  58.713  1.00  0.00      PROA H
ATOM    168  CA  GLN    12      76.676  68.274  58.223  1.00  0.00      PROA C
ATOM    169  HA  GLN    12      76.257  68.164  57.232  1.00  0.00      PROA H
ATOM    170  CB  GLN    12      76.206  69.590  58.860  1.00  0.00      PROA C
ATOM    171  HB1 GLN    12      76.594  70.210  58.044  1.00  0.00      PROA H
ATOM    172  HB2 GLN    12      76.670  69.817  59.839  1.00  0.00      PROA H
ATOM    173  CG  GLN    12      74.691  69.810  58.784  1.00  0.00      PROA C
ATOM    174  HG1 GLN    12      74.381  69.383  57.815  1.00  0.00      PROA H
ATOM    175  HG2 GLN    12      74.342  70.849  58.835  1.00  0.00      PROA H
ATOM    176  CD  GLN    12      74.017  69.019  59.895  1.00  0.00      PROA C
ATOM    177  OE1 GLN    12      74.659  68.610  60.862  1.00  0.00      PROA O
ATOM    178  NE2 GLN    12      72.680  68.804  59.762  1.00  0.00      PROA N
ATOM    179 HE21 GLN    12      72.233  68.260  60.469  1.00  0.00      PROA H
ATOM    180 HE22 GLN    12      72.181  69.090  58.943  1.00  0.00      PROA H
ATOM    181  C   GLN    12      78.162  68.291  58.075  1.00  0.00      PROA C
ATOM    182  O   GLN    12      78.819  69.256  58.461  1.00  0.00      PROA O
ATOM    183  N   LEU    13      78.728  67.203  57.519  1.00  0.00      PROA N
ATOM    184  HN  LEU    13      78.182  66.456  57.159  1.00  0.00      PROA H
ATOM    185  CA  LEU    13      80.154  67.076  57.407  1.00  0.00      PROA C
ATOM    186  HA  LEU    13      80.587  67.307  58.370  1.00  0.00      PROA H
ATOM    187  CB  LEU    13      80.622  65.676  56.957  1.00  0.00      PROA C
ATOM    188  HB1 LEU    13      81.660  65.703  56.547  1.00  0.00      PROA H
ATOM    189  HB2 LEU    13      79.968  65.328  56.131  1.00  0.00      PROA H
ATOM    190  CG  LEU    13      80.647  64.619  58.074  1.00  0.00      PROA C
ATOM    191  HG  LEU    13      80.807  63.624  57.594  1.00  0.00      PROA H
ATOM    192  CD1 LEU    13      81.852  64.841  58.994  1.00  0.00      PROA C
ATOM    193 HD11 LEU    13      81.818  65.866  59.414  1.00  0.00      PROA H
ATOM    194 HD12 LEU    13      82.795  64.754  58.412  1.00  0.00      PROA H
ATOM    195 HD13 LEU    13      81.873  64.064  59.785  1.00  0.00      PROA H
ATOM    196  CD2 LEU    13      79.321  64.568  58.849  1.00  0.00      PROA C
ATOM    197 HD21 LEU    13      78.427  64.399  58.224  1.00  0.00      PROA H
ATOM    198 HD22 LEU    13      79.220  65.536  59.376  1.00  0.00      PROA H
ATOM    199 HD23 LEU    13      79.468  63.825  59.637  1.00  0.00      PROA H
ATOM    200  C   LEU    13      80.699  68.068  56.436  1.00  0.00      PROA C
ATOM    201  O   LEU    13      80.050  68.456  55.467  1.00  0.00      PROA O
ATOM    202  N   LYS    14      81.936  68.519  56.726  1.00  0.00      PROA N
ATOM    203  HN  LYS    14      82.381  68.234  57.582  1.00  0.00      PROA H
ATOM    204  CA  LYS    14      82.653  69.462  55.924  1.00  0.00      PROA C
ATOM    205  HA  LYS    14      82.203  69.539  54.942  1.00  0.00      PROA H
ATOM    206  CB  LYS    14      82.759  70.826  56.624  1.00  0.00      PROA C
ATOM    207  HB1 LYS    14      83.282  70.669  57.594  1.00  0.00      PROA H
ATOM    208  HB2 LYS    14      81.732  71.091  56.936  1.00  0.00      PROA H
ATOM    209  CG  LYS    14      83.508  71.910  55.850  1.00  0.00      PROA C
ATOM    210  HG1 LYS    14      83.300  71.859  54.759  1.00  0.00      PROA H
ATOM    211  HG2 LYS    14      84.600  71.702  55.972  1.00  0.00      PROA H
ATOM    212  CD  LYS    14      83.235  73.312  56.399  1.00  0.00      PROA C
ATOM    213  HD1 LYS    14      84.081  73.999  56.179  1.00  0.00      PROA H
ATOM    214  HD2 LYS    14      83.142  73.262  57.509  1.00  0.00      PROA H
ATOM    215  CE  LYS    14      81.970  73.943  55.815  1.00  0.00      PROA C
ATOM    216  HE1 LYS    14      82.225  74.430  54.845  1.00  0.00      PROA H
ATOM    217  HE2 LYS    14      81.455  74.670  56.397  1.00  0.00      PROA H
ATOM    218  NZ  LYS    14      80.980  72.886  55.508  1.00  0.00      PROA N
ATOM    219  HZ1 LYS    14      80.792  72.308  56.347  1.00  0.00      PROA H
ATOM    220  HZ2 LYS    14      81.296  72.283  54.728  1.00  0.00      PROA H
ATOM    221  HZ3 LYS    14      80.088  73.340  55.207  1.00  0.00      PROA H
ATOM    222  C   LYS    14      84.020  68.912  55.775  1.00  0.00      PROA C
ATOM    223  O   LYS    14      84.539  68.253  56.675  1.00  0.00      PROA O
ATOM    224  N   SER    15      84.627  69.141  54.605  1.00  0.00      PROA N
ATOM    225  HN  SER    15      84.168  69.558  53.829  1.00  0.00      PROA H
ATOM    226  CA  SER    15      85.970  68.702  54.424  1.00  0.00      PROA C
ATOM    227  HA  SER    15      86.399  68.269  55.318  1.00  0.00      PROA H
ATOM    228  CB  SER    15      86.156  67.730  53.248  1.00  0.00      PROA C
ATOM    229  HB1 SER    15      87.228  67.493  53.061  1.00  0.00      PROA H
ATOM    230  HB2 SER    15      85.710  68.173  52.329  1.00  0.00      PROA H
ATOM    231  OG  SER    15      85.451  66.523  53.498  1.00  0.00      PROA O
ATOM    232  HG1 SER    15      85.901  65.954  54.143  1.00  0.00      PROA H
ATOM    233  C   SER    15      86.727  69.921  54.103  1.00  0.00      PROA C
ATOM    234  O   SER    15      86.208  70.855  53.493  1.00  0.00      PROA O
ATOM    235  N   ARG    16      87.982  69.947  54.544  1.00  0.00      PROA N
ATOM    236  HN  ARG    16      88.431  69.205  55.041  1.00  0.00      PROA H
ATOM    237  CA  ARG    16      88.769  71.091  54.271  1.00  0.00      PROA C
ATOM    238  HA  ARG    16      88.400  71.648  53.430  1.00  0.00      PROA H
ATOM    239  CB  ARG    16      89.041  71.951  55.514  1.00  0.00      PROA C
ATOM    240  HB1 ARG    16      89.640  72.857  55.273  1.00  0.00      PROA H
ATOM    241  HB2 ARG    16      89.653  71.372  56.241  1.00  0.00      PROA H
ATOM    242  CG  ARG    16      87.754  72.379  56.226  1.00  0.00      PROA C
ATOM    243  HG1 ARG    16      88.043  72.587  57.287  1.00  0.00      PROA H
ATOM    244  HG2 ARG    16      87.009  71.563  56.290  1.00  0.00      PROA H
ATOM    245  CD  ARG    16      87.124  73.678  55.712  1.00  0.00      PROA C
ATOM    246  HD1 ARG    16      87.830  74.537  55.768  1.00  0.00      PROA H
ATOM    247  HD2 ARG    16      86.275  73.941  56.385  1.00  0.00      PROA H
ATOM    248  NE  ARG    16      86.568  73.434  54.349  1.00  0.00      PROA N
ATOM    249  HE  ARG    16      85.956  72.659  54.189  1.00  0.00      PROA H
ATOM    250  CZ  ARG    16      87.261  73.847  53.249  1.00  0.00      PROA C
ATOM    251  NH1 ARG    16      88.484  74.435  53.401  1.00  0.00      PROA N
ATOM    252 HH11 ARG    16      88.837  74.720  54.288  1.00  0.00      PROA H
ATOM    253 HH12 ARG    16      88.989  74.831  52.647  1.00  0.00      PROA H
ATOM    254  NH2 ARG    16      86.731  73.690  52.001  1.00  0.00      PROA N
ATOM    255 HH21 ARG    16      87.157  74.130  51.216  1.00  0.00      PROA H
ATOM    256 HH22 ARG    16      85.841  73.267  51.924  1.00  0.00      PROA H
ATOM    257  C   ARG    16      90.050  70.532  53.806  1.00  0.00      PROA C
ATOM    258  O   ARG    16      90.144  69.324  53.584  1.00  0.00      PROA O
ATOM    259  N   GLU    17      91.061  71.389  53.599  1.00  0.00      PROA N
ATOM    260  HN  GLU    17      91.022  72.375  53.747  1.00  0.00      PROA H
ATOM    261  CA  GLU    17      92.256  70.811  53.090  1.00  0.00      PROA C
ATOM    262  HA  GLU    17      92.040  70.267  52.177  1.00  0.00      PROA H
ATOM    263  CB  GLU    17      93.356  71.852  52.815  1.00  0.00      PROA C
ATOM    264  HB1 GLU    17      93.827  72.248  53.740  1.00  0.00      PROA H
ATOM    265  HB2 GLU    17      92.843  72.724  52.342  1.00  0.00      PROA H
ATOM    266  CG  GLU    17      94.426  71.384  51.820  1.00  0.00      PROA C
ATOM    267  HG1 GLU    17      95.158  72.190  51.617  1.00  0.00      PROA H
ATOM    268  HG2 GLU    17      93.959  71.043  50.873  1.00  0.00      PROA H
ATOM    269  CD  GLU    17      95.190  70.215  52.421  1.00  0.00      PROA C
ATOM    270  OE1 GLU    17      95.596  70.315  53.609  1.00  0.00      PROA O
ATOM    271  OE2 GLU    17      95.376  69.200  51.695  1.00  0.00      PROA O
ATOM    272  C   GLU    17      92.780  69.835  54.084  1.00  0.00      PROA C
ATOM    273  O   GLU    17      92.910  68.645  53.799  1.00  0.00      PROA O
ATOM    274  N   SER    18      93.082  70.327  55.295  1.00  0.00      PROA N
ATOM    275  HN  SER    18      93.025  71.302  55.459  1.00  0.00      PROA H
ATOM    276  CA  SER    18      93.634  69.474  56.295  1.00  0.00      PROA C
ATOM    277  HA  SER    18      94.168  68.664  55.814  1.00  0.00      PROA H
ATOM    278  CB  SER    18      94.657  70.209  57.181  1.00  0.00      PROA C
ATOM    279  HB1 SER    18      94.179  71.063  57.713  1.00  0.00      PROA H
ATOM    280  HB2 SER    18      95.460  70.616  56.522  1.00  0.00      PROA H
ATOM    281  OG  SER    18      95.222  69.313  58.128  1.00  0.00      PROA O
ATOM    282  HG1 SER    18      95.533  68.547  57.633  1.00  0.00      PROA H
ATOM    283  C   SER    18      92.637  68.838  57.208  1.00  0.00      PROA C
ATOM    284  O   SER    18      92.771  67.661  57.541  1.00  0.00      PROA O
ATOM    285  N   TYR    19      91.596  69.578  57.643  1.00  0.00      PROA N
ATOM    286  HN  TYR    19      91.397  70.508  57.366  1.00  0.00      PROA H
ATOM    287  CA  TYR    19      90.837  68.984  58.703  1.00  0.00      PROA C
ATOM    288  HA  TYR    19      91.139  67.975  58.943  1.00  0.00      PROA H
ATOM    289  CB  TYR    19      90.922  69.728  60.057  1.00  0.00      PROA C
ATOM    290  HB1 TYR    19      91.989  69.887  60.328  1.00  0.00      PROA H
ATOM    291  HB2 TYR    19      90.468  69.137  60.881  1.00  0.00      PROA H
ATOM    292  CG  TYR    19      90.225  71.052  60.018  1.00  0.00      PROA C
ATOM    293  CD1 TYR    19      88.859  71.134  60.188  1.00  0.00      PROA C
ATOM    294  HD1 TYR    19      88.292  70.259  60.398  1.00  0.00      PROA H
ATOM    295  CE1 TYR    19      88.219  72.353  60.164  1.00  0.00      PROA C
ATOM    296  HE1 TYR    19      87.158  72.437  60.321  1.00  0.00      PROA H
ATOM    297  CZ  TYR    19      88.940  73.507  59.977  1.00  0.00      PROA C
ATOM    298  OH  TYR    19      88.286  74.758  59.954  1.00  0.00      PROA O
ATOM    299  HH  TYR    19      88.920  75.474  59.839  1.00  0.00      PROA H
ATOM    300  CD2 TYR    19      90.939  72.216  59.842  1.00  0.00      PROA C
ATOM    301  HD2 TYR    19      92.016  72.167  59.740  1.00  0.00      PROA H
ATOM    302  CE2 TYR    19      90.304  73.438  59.818  1.00  0.00      PROA C
ATOM    303  HE2 TYR    19      90.895  74.324  59.651  1.00  0.00      PROA H
ATOM    304  C   TYR    19      89.391  68.872  58.359  1.00  0.00      PROA C
ATOM    305  O   TYR    19      88.869  69.598  57.515  1.00  0.00      PROA O
ATOM    306  N   VAL    20      88.715  67.910  59.028  1.00  0.00      PROA N
ATOM    307  HN  VAL    20      89.139  67.405  59.772  1.00  0.00      PROA H
ATOM    308  CA  VAL    20      87.324  67.684  58.790  1.00  0.00      PROA C
ATOM    309  HA  VAL    20      87.014  68.148  57.863  1.00  0.00      PROA H
ATOM    310  CB  VAL    20      86.893  66.249  58.765  1.00  0.00      PROA C
ATOM    311  HB  VAL    20      85.844  66.182  58.371  1.00  0.00      PROA H
ATOM    312  CG1 VAL    20      87.770  65.492  57.755  1.00  0.00      PROA C
ATOM    313 HG11 VAL    20      88.820  65.441  58.093  1.00  0.00      PROA H
ATOM    314 HG12 VAL    20      87.744  66.000  56.767  1.00  0.00      PROA H
ATOM    315 HG13 VAL    20      87.391  64.456  57.624  1.00  0.00      PROA H
ATOM    316  CG2 VAL    20      86.877  65.702  60.198  1.00  0.00      PROA C
ATOM    317 HG21 VAL    20      85.877  65.868  60.661  1.00  0.00      PROA H
ATOM    318 HG22 VAL    20      87.600  66.191  60.840  1.00  0.00      PROA H
ATOM    319 HG23 VAL    20      86.994  64.601  60.112  1.00  0.00      PROA H
ATOM    320  C   VAL    20      86.574  68.315  59.900  1.00  0.00      PROA C
ATOM    321  O   VAL    20      87.073  68.473  61.013  1.00  0.00      PROA O
ATOM    322  N   LEU    21      85.342  68.734  59.598  1.00  0.00      PROA N
ATOM    323  HN  LEU    21      84.920  68.583  58.701  1.00  0.00      PROA H
ATOM    324  CA  LEU    21      84.570  69.365  60.608  1.00  0.00      PROA C
ATOM    325  HA  LEU    21      84.921  69.133  61.607  1.00  0.00      PROA H
ATOM    326  CB  LEU    21      84.510  70.878  60.382  1.00  0.00      PROA C
ATOM    327  HB1 LEU    21      84.192  71.102  59.347  1.00  0.00      PROA H
ATOM    328  HB2 LEU    21      85.541  71.263  60.492  1.00  0.00      PROA H
ATOM    329  CG  LEU    21      83.609  71.633  61.362  1.00  0.00      PROA C
ATOM    330  HG  LEU    21      82.575  71.210  61.341  1.00  0.00      PROA H
ATOM    331  CD1 LEU    21      84.124  71.532  62.806  1.00  0.00      PROA C
ATOM    332 HD11 LEU    21      85.217  71.676  62.734  1.00  0.00      PROA H
ATOM    333 HD12 LEU    21      83.815  70.556  63.218  1.00  0.00      PROA H
ATOM    334 HD13 LEU    21      83.716  72.416  63.305  1.00  0.00      PROA H
ATOM    335  CD2 LEU    21      83.422  73.076  60.884  1.00  0.00      PROA C
ATOM    336 HD21 LEU    21      83.152  73.135  59.813  1.00  0.00      PROA H
ATOM    337 HD22 LEU    21      84.296  73.719  61.107  1.00  0.00      PROA H
ATOM    338 HD23 LEU    21      82.541  73.327  61.488  1.00  0.00      PROA H
ATOM    339  C   LEU    21      83.172  68.835  60.497  1.00  0.00      PROA C
ATOM    340  O   LEU    21      82.680  68.587  59.398  1.00  0.00      PROA O
ATOM    341  N   CYS    22      82.508  68.618  61.650  1.00  0.00      PROA N
ATOM    342  HN  CYS    22      82.936  68.770  62.542  1.00  0.00      PROA H
ATOM    343  CA  CYS    22      81.129  68.208  61.672  1.00  0.00      PROA C
ATOM    344  HA  CYS    22      80.715  68.084  60.679  1.00  0.00      PROA H
ATOM    345  CB  CYS    22      80.890  66.968  62.544  1.00  0.00      PROA C
ATOM    346  HB1 CYS    22      79.805  66.716  62.539  1.00  0.00      PROA H
ATOM    347  HB2 CYS    22      81.185  67.186  63.595  1.00  0.00      PROA H
ATOM    348  SG  CYS    22      81.862  65.546  61.974  1.00  0.00      PROA S
ATOM    349  HG1 CYS    22      81.461  64.686  62.905  1.00  0.00      PROA H
ATOM    350  C   CYS    22      80.448  69.370  62.348  1.00  0.00      PROA C
ATOM    351  O   CYS    22      81.015  69.933  63.284  1.00  0.00      PROA O
ATOM    352  N   TYR    23      79.240  69.803  61.912  1.00  0.00      PROA N
ATOM    353  HN  TYR    23      78.702  69.371  61.185  1.00  0.00      PROA H
ATOM    354  CA  TYR    23      78.729  70.960  62.606  1.00  0.00      PROA C
ATOM    355  HA  TYR    23      79.254  71.153  63.530  1.00  0.00      PROA H
ATOM    356  CB  TYR    23      78.861  72.295  61.850  1.00  0.00      PROA C
ATOM    357  HB1 TYR    23      79.937  72.455  61.603  1.00  0.00      PROA H
ATOM    358  HB2 TYR    23      78.555  73.150  62.493  1.00  0.00      PROA H
ATOM    359  CG  TYR    23      78.061  72.330  60.594  1.00  0.00      PROA C
ATOM    360  CD1 TYR    23      76.703  72.556  60.638  1.00  0.00      PROA C
ATOM    361  HD1 TYR    23      76.273  72.793  61.591  1.00  0.00      PROA H
ATOM    362  CE1 TYR    23      75.965  72.606  59.479  1.00  0.00      PROA C
ATOM    363  HE1 TYR    23      74.907  72.800  59.480  1.00  0.00      PROA H
ATOM    364  CZ  TYR    23      76.586  72.443  58.262  1.00  0.00      PROA C
ATOM    365  OH  TYR    23      75.833  72.496  57.072  1.00  0.00      PROA O
ATOM    366  HH  TYR    23      76.436  72.371  56.326  1.00  0.00      PROA H
ATOM    367  CD2 TYR    23      78.675  72.173  59.372  1.00  0.00      PROA C
ATOM    368  HD2 TYR    23      79.741  71.986  59.336  1.00  0.00      PROA H
ATOM    369  CE2 TYR    23      77.941  72.222  58.211  1.00  0.00      PROA C
ATOM    370  HE2 TYR    23      78.468  72.104  57.285  1.00  0.00      PROA H
ATOM    371  C   TYR    23      77.333  70.794  63.093  1.00  0.00      PROA C
ATOM    372  O   TYR    23      76.507  70.120  62.480  1.00  0.00      PROA O
ATOM    373  N   ASP    24      77.062  71.417  64.265  1.00  0.00      PROA N
ATOM    374  HN  ASP    24      77.712  71.924  64.851  1.00  0.00      PROA H
ATOM    375  CA  ASP    24      75.766  71.384  64.858  1.00  0.00      PROA C
ATOM    376  HA  ASP    24      75.182  70.607  64.394  1.00  0.00      PROA H
ATOM    377  CB  ASP    24      75.733  70.858  66.313  1.00  0.00      PROA C
ATOM    378  HB1 ASP    24      76.126  69.822  66.349  1.00  0.00      PROA H
ATOM    379  HB2 ASP    24      74.709  70.866  66.732  1.00  0.00      PROA H
ATOM    380  CG  ASP    24      76.632  71.705  67.197  1.00  0.00      PROA C
ATOM    381  OD1 ASP    24      77.506  72.434  66.656  1.00  0.00      PROA O
ATOM    382  OD2 ASP    24      76.463  71.617  68.442  1.00  0.00      PROA O
ATOM    383  C   ASP    24      75.113  72.739  64.776  1.00  0.00      PROA C
ATOM    384  O   ASP    24      75.598  73.728  65.318  1.00  0.00      PROA O
ATOM    385  N   PRO    25      74.042  72.787  64.018  1.00  0.00      PROA N
ATOM    386  CD  PRO    25      73.978  71.931  62.841  1.00  0.00      PROA C
ATOM    387  HD1 PRO    25      73.430  70.997  63.109  1.00  0.00      PROA H
ATOM    388  HD2 PRO    25      74.930  71.656  62.396  1.00  0.00      PROA H
ATOM    389  CA  PRO    25      73.296  74.009  63.813  1.00  0.00      PROA C
ATOM    390  HA  PRO    25      74.024  74.759  63.591  1.00  0.00      PROA H
ATOM    391  CB  PRO    25      72.381  73.749  62.622  1.00  0.00      PROA C
ATOM    392  HB1 PRO    25      72.256  74.619  61.980  1.00  0.00      PROA H
ATOM    393  HB2 PRO    25      71.411  73.366  62.957  1.00  0.00      PROA H
ATOM    394  CG  PRO    25      73.153  72.703  61.801  1.00  0.00      PROA C
ATOM    395  HG1 PRO    25      72.468  72.040  61.228  1.00  0.00      PROA H
ATOM    396  HG2 PRO    25      73.818  73.242  61.106  1.00  0.00      PROA H
ATOM    397  C   PRO    25      72.565  74.565  65.025  1.00  0.00      PROA C
ATOM    398  O   PRO    25      72.463  75.788  65.113  1.00  0.00      PROA O
ATOM    399  N   ARG    26      72.049  73.729  65.955  1.00  0.00      PROA N
ATOM    400  HN  ARG    26      72.171  72.745  65.856  1.00  0.00      PROA H
ATOM    401  CA  ARG    26      71.310  74.271  67.081  1.00  0.00      PROA C
ATOM    402  HA  ARG    26      70.457  74.845  66.753  1.00  0.00      PROA H
ATOM    403  CB  ARG    26      70.967  73.205  68.135  1.00  0.00      PROA C
ATOM    404  HB1 ARG    26      70.598  73.692  69.066  1.00  0.00      PROA H
ATOM    405  HB2 ARG    26      71.902  72.653  68.365  1.00  0.00      PROA H
ATOM    406  CG  ARG    26      69.972  72.130  67.714  1.00  0.00      PROA C
ATOM    407  HG1 ARG    26      70.442  71.136  67.926  1.00  0.00      PROA H
ATOM    408  HG2 ARG    26      69.785  72.143  66.636  1.00  0.00      PROA H
ATOM    409  CD  ARG    26      68.671  72.215  68.508  1.00  0.00      PROA C
ATOM    410  HD1 ARG    26      68.166  73.136  68.179  1.00  0.00      PROA H
ATOM    411  HD2 ARG    26      68.869  72.259  69.602  1.00  0.00      PROA H
ATOM    412  NE  ARG    26      67.883  70.985  68.226  1.00  0.00      PROA N
ATOM    413  HE  ARG    26      68.266  70.246  67.674  1.00  0.00      PROA H
ATOM    414  CZ  ARG    26      66.528  71.036  68.363  1.00  0.00      PROA C
ATOM    415  NH1 ARG    26      65.951  72.193  68.796  1.00  0.00      PROA N
ATOM    416 HH11 ARG    26      66.492  73.022  68.682  1.00  0.00      PROA H
ATOM    417 HH12 ARG    26      64.962  72.215  68.826  1.00  0.00      PROA H
ATOM    418  NH2 ARG    26      65.758  69.948  68.073  1.00  0.00      PROA N
ATOM    419 HH21 ARG    26      64.831  69.898  68.451  1.00  0.00      PROA H
ATOM    420 HH22 ARG    26      66.188  69.173  67.623  1.00  0.00      PROA H
ATOM    421  C   ARG    26      72.253  75.158  67.793  1.00  0.00      PROA C
ATOM    422  O   ARG    26      71.979  76.335  68.023  1.00  0.00      PROA O
ATOM    423  N   THR    27      73.417  74.590  68.147  1.00  0.00      PROA N
ATOM    424  HN  THR    27      73.722  73.674  67.889  1.00  0.00      PROA H
ATOM    425  CA  THR    27      74.404  75.386  68.786  1.00  0.00      PROA C
ATOM    426  HA  THR    27      74.062  76.389  68.996  1.00  0.00      PROA H
ATOM    427  CB  THR    27      74.926  74.816  70.078  1.00  0.00      PROA C
ATOM    428  HB  THR    27      75.701  75.484  70.481  1.00  0.00      PROA H
ATOM    429  OG1 THR    27      75.535  73.552  69.869  1.00  0.00      PROA O
ATOM    430  HG1 THR    27      76.074  73.510  69.041  1.00  0.00      PROA H
ATOM    431  CG2 THR    27      73.755  74.690  71.066  1.00  0.00      PROA C
ATOM    432 HG21 THR    27      73.001  73.986  70.672  1.00  0.00      PROA H
ATOM    433 HG22 THR    27      73.289  75.679  71.253  1.00  0.00      PROA H
ATOM    434 HG23 THR    27      74.133  74.287  72.033  1.00  0.00      PROA H
ATOM    435  C   THR    27      75.523  75.495  67.804  1.00  0.00      PROA C
ATOM    436  O   THR    27      76.279  74.545  67.613  1.00  0.00      PROA O
ATOM    437  N   ARG    28      75.662  76.677  67.163  1.00  0.00      PROA N
ATOM    438  HN  ARG    28      75.059  77.447  67.341  1.00  0.00      PROA H
ATOM    439  CA  ARG    28      76.676  76.853  66.161  1.00  0.00      PROA C
ATOM    440  HA  ARG    28      76.550  76.097  65.397  1.00  0.00      PROA H
ATOM    441  CB  ARG    28      76.733  78.277  65.579  1.00  0.00      PROA C
ATOM    442  HB1 ARG    28      77.635  78.386  64.939  1.00  0.00      PROA H
ATOM    443  HB2 ARG    28      76.839  79.009  66.416  1.00  0.00      PROA H
ATOM    444  CG  ARG    28      75.477  78.651  64.788  1.00  0.00      PROA C
ATOM    445  HG1 ARG    28      75.612  79.667  64.350  1.00  0.00      PROA H
ATOM    446  HG2 ARG    28      74.609  78.723  65.484  1.00  0.00      PROA H
ATOM    447  CD  ARG    28      75.136  77.648  63.686  1.00  0.00      PROA C
ATOM    448  HD1 ARG    28      74.313  78.101  63.099  1.00  0.00      PROA H
ATOM    449  HD2 ARG    28      74.832  76.677  64.139  1.00  0.00      PROA H
ATOM    450  NE  ARG    28      76.353  77.503  62.840  1.00  0.00      PROA N
ATOM    451  HE  ARG    28      77.119  78.125  62.931  1.00  0.00      PROA H
ATOM    452  CZ  ARG    28      76.455  76.485  61.934  1.00  0.00      PROA C
ATOM    453  NH1 ARG    28      75.446  75.578  61.786  1.00  0.00      PROA N
ATOM    454 HH11 ARG    28      74.672  75.623  62.392  1.00  0.00      PROA H
ATOM    455 HH12 ARG    28      75.583  74.839  61.138  1.00  0.00      PROA H
ATOM    456  NH2 ARG    28      77.576  76.382  61.164  1.00  0.00      PROA N
ATOM    457 HH21 ARG    28      78.279  77.083  61.166  1.00  0.00      PROA H
ATOM    458 HH22 ARG    28      77.657  75.662  60.483  1.00  0.00      PROA H
ATOM    459  C   ARG    28      77.950  76.573  66.856  1.00  0.00      PROA C
ATOM    460  O   ARG    28      78.167  76.979  67.997  1.00  0.00      PROA O
ATOM    461  N   GLY    29      78.816  75.827  66.167  1.00  0.00      PROA N
ATOM    462  HN  GLY    29      78.548  75.317  65.348  1.00  0.00      PROA H
ATOM    463  CA  GLY    29      80.032  75.388  66.753  1.00  0.00      PROA C
ATOM    464  HA1 GLY    29      79.889  75.148  67.799  1.00  0.00      PROA H
ATOM    465  HA2 GLY    29      80.818  76.095  66.537  1.00  0.00      PROA H
ATOM    466  C   GLY    29      80.313  74.132  66.049  1.00  0.00      PROA C
ATOM    467  O   GLY    29      79.771  73.879  64.973  1.00  0.00      PROA O
ATOM    468  N   ALA    30      81.179  73.299  66.623  1.00  0.00      PROA N
ATOM    469  HN  ALA    30      81.561  73.393  67.533  1.00  0.00      PROA H
ATOM    470  CA  ALA    30      81.374  72.099  65.903  1.00  0.00      PROA C
ATOM    471  HA  ALA    30      80.739  71.958  65.037  1.00  0.00      PROA H
ATOM    472  CB  ALA    30      82.824  71.894  65.430  1.00  0.00      PROA C
ATOM    473  HB1 ALA    30      83.416  71.375  66.195  1.00  0.00      PROA H
ATOM    474  HB2 ALA    30      83.283  72.855  65.128  1.00  0.00      PROA H
ATOM    475  HB3 ALA    30      82.693  71.154  64.628  1.00  0.00      PROA H
ATOM    476  C   ALA    30      81.058  70.979  66.819  1.00  0.00      PROA C
ATOM    477  O   ALA    30      81.412  70.992  67.997  1.00  0.00      PROA O
ATOM    478  N   LEU    31      80.349  69.975  66.285  1.00  0.00      PROA N
ATOM    479  HN  LEU    31      80.040  70.005  65.339  1.00  0.00      PROA H
ATOM    480  CA  LEU    31      80.051  68.832  67.076  1.00  0.00      PROA C
ATOM    481  HA  LEU    31      79.565  69.118  68.002  1.00  0.00      PROA H
ATOM    482  CB  LEU    31      79.236  67.797  66.266  1.00  0.00      PROA C
ATOM    483  HB1 LEU    31      79.815  67.459  65.381  1.00  0.00      PROA H
ATOM    484  HB2 LEU    31      78.346  68.339  65.866  1.00  0.00      PROA H
ATOM    485  CG  LEU    31      78.704  66.548  67.007  1.00  0.00      PROA C
ATOM    486  HG  LEU    31      77.936  66.916  67.731  1.00  0.00      PROA H
ATOM    487  CD1 LEU    31      78.021  65.602  66.010  1.00  0.00      PROA C
ATOM    488 HD11 LEU    31      78.781  65.232  65.286  1.00  0.00      PROA H
ATOM    489 HD12 LEU    31      77.253  66.143  65.418  1.00  0.00      PROA H
ATOM    490 HD13 LEU    31      77.601  64.735  66.544  1.00  0.00      PROA H
ATOM    491  CD2 LEU    31      79.773  65.816  67.833  1.00  0.00      PROA C
ATOM    492 HD21 LEU    31      80.094  66.390  68.718  1.00  0.00      PROA H
ATOM    493 HD22 LEU    31      80.587  65.476  67.190  1.00  0.00      PROA H
ATOM    494 HD23 LEU    31      79.308  64.921  68.300  1.00  0.00      PROA H
ATOM    495  C   LEU    31      81.387  68.227  67.370  1.00  0.00      PROA C
ATOM    496  O   LEU    31      81.683  67.870  68.509  1.00  0.00      PROA O
ATOM    497  N   TRP    32      82.250  68.141  66.335  1.00  0.00      PROA N
ATOM    498  HN  TRP    32      82.051  68.526  65.438  1.00  0.00      PROA H
ATOM    499  CA  TRP    32      83.485  67.435  66.506  1.00  0.00      PROA C
ATOM    500  HA  TRP    32      83.947  67.667  67.458  1.00  0.00      PROA H
ATOM    501  CB  TRP    32      83.205  65.936  66.296  1.00  0.00      PROA C
ATOM    502  HB1 TRP    32      82.804  65.738  65.277  1.00  0.00      PROA H
ATOM    503  HB2 TRP    32      82.402  65.712  66.998  1.00  0.00      PROA H
ATOM    504  CG  TRP    32      84.274  64.924  66.613  1.00  0.00      PROA C
ATOM    505  CD1 TRP    32      85.372  64.544  65.899  1.00  0.00      PROA C
ATOM    506  HD1 TRP    32      85.647  64.962  64.939  1.00  0.00      PROA H
ATOM    507  NE1 TRP    32      86.004  63.501  66.533  1.00  0.00      PROA N
ATOM    508  HE1 TRP    32      86.806  63.013  66.257  1.00  0.00      PROA H
ATOM    509  CE2 TRP    32      85.296  63.188  67.676  1.00  0.00      PROA C
ATOM    510  CD2 TRP    32      84.210  64.059  67.757  1.00  0.00      PROA C
ATOM    511  CE3 TRP    32      83.307  63.985  68.778  1.00  0.00      PROA C
ATOM    512  HE3 TRP    32      82.453  64.642  68.846  1.00  0.00      PROA H
ATOM    513  CZ3 TRP    32      83.524  63.026  69.742  1.00  0.00      PROA C
ATOM    514  HZ3 TRP    32      82.817  62.897  70.555  1.00  0.00      PROA H
ATOM    515  CZ2 TRP    32      85.499  62.226  68.624  1.00  0.00      PROA C
ATOM    516  HZ2 TRP    32      86.290  61.499  68.582  1.00  0.00      PROA H
ATOM    517  CH2 TRP    32      84.599  62.163  69.666  1.00  0.00      PROA C
ATOM    518  HH2 TRP    32      84.697  61.385  70.417  1.00  0.00      PROA H
ATOM    519  C   TRP    32      84.397  67.846  65.374  1.00  0.00      PROA C
ATOM    520  O   TRP    32      83.919  68.312  64.341  1.00  0.00      PROA O
ATOM    521  N   VAL    33      85.739  67.708  65.530  1.00  0.00      PROA N
ATOM    522  HN  VAL    33      86.141  67.449  66.407  1.00  0.00      PROA H
ATOM    523  CA  VAL    33      86.609  67.958  64.402  1.00  0.00      PROA C
ATOM    524  HA  VAL    33      86.060  67.874  63.472  1.00  0.00      PROA H
ATOM    525  CB  VAL    33      87.345  69.265  64.406  1.00  0.00      PROA C
ATOM    526  HB  VAL    33      87.863  69.389  63.417  1.00  0.00      PROA H
ATOM    527  CG1 VAL    33      86.323  70.408  64.506  1.00  0.00      PROA C
ATOM    528 HG11 VAL    33      86.098  70.594  65.570  1.00  0.00      PROA H
ATOM    529 HG12 VAL    33      85.431  70.014  64.025  1.00  0.00      PROA H
ATOM    530 HG13 VAL    33      86.719  71.308  64.007  1.00  0.00      PROA H
ATOM    531  CG2 VAL    33      88.423  69.238  65.491  1.00  0.00      PROA C
ATOM    532 HG21 VAL    33      89.333  68.692  65.154  1.00  0.00      PROA H
ATOM    533 HG22 VAL    33      87.993  68.725  66.370  1.00  0.00      PROA H
ATOM    534 HG23 VAL    33      88.735  70.278  65.727  1.00  0.00      PROA H
ATOM    535  C   VAL    33      87.644  66.855  64.386  1.00  0.00      PROA C
ATOM    536  O   VAL    33      88.119  66.441  65.441  1.00  0.00      PROA O
ATOM    537  N   VAL    34      88.004  66.329  63.187  1.00  0.00      PROA N
ATOM    538  HN  VAL    34      87.679  66.751  62.343  1.00  0.00      PROA H
ATOM    539  CA  VAL    34      89.015  65.296  63.084  1.00  0.00      PROA C
ATOM    540  HA  VAL    34      89.103  64.759  64.020  1.00  0.00      PROA H
ATOM    541  CB  VAL    34      88.903  64.377  61.910  1.00  0.00      PROA C
ATOM    542  HB  VAL    34      87.831  64.149  61.787  1.00  0.00      PROA H
ATOM    543  CG1 VAL    34      89.673  65.009  60.737  1.00  0.00      PROA C
ATOM    544 HG11 VAL    34      90.766  64.809  60.764  1.00  0.00      PROA H
ATOM    545 HG12 VAL    34      89.492  66.060  60.487  1.00  0.00      PROA H
ATOM    546 HG13 VAL    34      89.337  64.433  59.847  1.00  0.00      PROA H
ATOM    547  CG2 VAL    34      89.477  63.011  62.306  1.00  0.00      PROA C
ATOM    548 HG21 VAL    34      89.132  62.802  63.339  1.00  0.00      PROA H
ATOM    549 HG22 VAL    34      90.585  63.028  62.291  1.00  0.00      PROA H
ATOM    550 HG23 VAL    34      89.121  62.240  61.590  1.00  0.00      PROA H
ATOM    551  C   VAL    34      90.270  66.023  62.820  1.00  0.00      PROA C
ATOM    552  O   VAL    34      90.258  67.159  62.343  1.00  0.00      PROA O
ATOM    553  N   GLU    35      91.400  65.399  63.158  1.00  0.00      PROA N
ATOM    554  HN  GLU    35      91.414  64.575  63.721  1.00  0.00      PROA H
ATOM    555  CA  GLU    35      92.619  66.070  62.877  1.00  0.00      PROA C
ATOM    556  HA  GLU    35      92.586  66.575  61.919  1.00  0.00      PROA H
ATOM    557  CB  GLU    35      92.960  67.053  64.010  1.00  0.00      PROA C
ATOM    558  HB1 GLU    35      92.890  66.494  64.948  1.00  0.00      PROA H
ATOM    559  HB2 GLU    35      92.117  67.791  64.051  1.00  0.00      PROA H
ATOM    560  CG  GLU    35      94.243  67.862  63.857  1.00  0.00      PROA C
ATOM    561  HG1 GLU    35      94.205  68.523  62.966  1.00  0.00      PROA H
ATOM    562  HG2 GLU    35      95.150  67.229  63.817  1.00  0.00      PROA H
ATOM    563  CD  GLU    35      94.328  68.744  65.098  1.00  0.00      PROA C
ATOM    564  OE1 GLU    35      94.868  68.268  66.131  1.00  0.00      PROA O
ATOM    565  OE2 GLU    35      93.832  69.901  65.033  1.00  0.00      PROA O
ATOM    566  C   GLU    35      93.670  65.009  62.820  1.00  0.00      PROA C
ATOM    567  O   GLU    35      93.704  64.121  63.672  1.00  0.00      PROA O
ATOM    568  N   GLN    36      94.550  65.052  61.801  1.00  0.00      PROA N
ATOM    569  HN  GLN    36      94.576  65.809  61.152  1.00  0.00      PROA H
ATOM    570  CA  GLN    36      95.569  64.046  61.743  1.00  0.00      PROA C
ATOM    571  HA  GLN    36      95.566  63.420  62.623  1.00  0.00      PROA H
ATOM    572  CB  GLN    36      95.484  63.140  60.497  1.00  0.00      PROA C
ATOM    573  HB1 GLN    36      94.387  62.904  60.452  1.00  0.00      PROA H
ATOM    574  HB2 GLN    36      95.933  62.148  60.679  1.00  0.00      PROA H
ATOM    575  CG  GLN    36      95.784  63.843  59.171  1.00  0.00      PROA C
ATOM    576  HG1 GLN    36      95.460  64.901  59.136  1.00  0.00      PROA H
ATOM    577  HG2 GLN    36      95.309  63.272  58.350  1.00  0.00      PROA H
ATOM    578  CD  GLN    36      97.283  63.744  58.922  1.00  0.00      PROA C
ATOM    579  OE1 GLN    36      97.834  64.439  58.072  1.00  0.00      PROA O
ATOM    580  NE2 GLN    36      97.965  62.850  59.688  1.00  0.00      PROA N
ATOM    581 HE21 GLN    36      98.951  62.872  59.576  1.00  0.00      PROA H
ATOM    582 HE22 GLN    36      97.519  62.485  60.497  1.00  0.00      PROA H
ATOM    583  C   GLN    36      96.882  64.755  61.716  1.00  0.00      PROA C
ATOM    584  O   GLN    36      97.101  65.642  60.893  1.00  0.00      PROA O
ATOM    585  N   LEU    37      97.796  64.400  62.642  1.00  0.00      PROA N
ATOM    586  HN  LEU    37      97.621  63.684  63.323  1.00  0.00      PROA H
ATOM    587  CA  LEU    37      99.060  65.071  62.621  1.00  0.00      PROA C
ATOM    588  HA  LEU    37      99.196  65.656  61.724  1.00  0.00      PROA H
ATOM    589  CB  LEU    37      99.345  65.956  63.852  1.00  0.00      PROA C
ATOM    590  HB1 LEU    37     100.390  66.341  63.791  1.00  0.00      PROA H
ATOM    591  HB2 LEU    37      99.253  65.470  64.820  1.00  0.00      PROA H
ATOM    592  CG  LEU    37      98.447  67.204  63.948  1.00  0.00      PROA C
ATOM    593  HG  LEU    37      97.419  66.839  64.204  1.00  0.00      PROA H
ATOM    594  CD1 LEU    37      98.905  68.129  65.087  1.00  0.00      PROA C
ATOM    595 HD11 LEU    37      99.663  68.842  64.708  1.00  0.00      PROA H
ATOM    596 HD12 LEU    37      99.354  67.532  65.908  1.00  0.00      PROA H
ATOM    597 HD13 LEU    37      98.023  68.644  65.519  1.00  0.00      PROA H
ATOM    598  CD2 LEU    37      98.349  67.931  62.597  1.00  0.00      PROA C
ATOM    599 HD21 LEU    37      98.122  67.340  61.717  1.00  0.00      PROA H
ATOM    600 HD22 LEU    37      99.289  68.481  62.388  1.00  0.00      PROA H
ATOM    601 HD23 LEU    37      97.528  68.677  62.678  1.00  0.00      PROA H
ATOM    602  C   LEU    37     100.163  64.063  62.547  1.00  0.00      PROA C
ATOM    603  O   LEU    37     100.112  63.018  63.192  1.00  0.00      PROA O
ATOM    604  N   ARG    38     101.192  64.355  61.721  1.00  0.00      PROA N
ATOM    605  HN  ARG    38     101.241  65.218  61.227  1.00  0.00      PROA H
ATOM    606  CA  ARG    38     102.332  63.485  61.634  1.00  0.00      PROA C
ATOM    607  HA  ARG    38     102.458  62.980  62.585  1.00  0.00      PROA H
ATOM    608  CB  ARG    38     102.261  62.486  60.461  1.00  0.00      PROA C
ATOM    609  HB1 ARG    38     101.295  61.944  60.602  1.00  0.00      PROA H
ATOM    610  HB2 ARG    38     102.992  61.696  60.430  1.00  0.00      PROA H
ATOM    611  CG  ARG    38     102.221  63.153  59.082  1.00  0.00      PROA C
ATOM    612  HG1 ARG    38     103.137  63.745  58.868  1.00  0.00      PROA H
ATOM    613  HG2 ARG    38     101.314  63.785  59.140  1.00  0.00      PROA H
ATOM    614  CD  ARG    38     101.970  62.179  57.930  1.00  0.00      PROA C
ATOM    615  HD1 ARG    38     101.978  62.723  56.955  1.00  0.00      PROA H
ATOM    616  HD2 ARG    38     100.984  61.678  58.066  1.00  0.00      PROA H
ATOM    617  NE  ARG    38     103.065  61.170  57.946  1.00  0.00      PROA N
ATOM    618  HE  ARG    38     103.832  61.203  58.584  1.00  0.00      PROA H
ATOM    619  CZ  ARG    38     102.993  60.076  57.132  1.00  0.00      PROA C
ATOM    620  NH1 ARG    38     101.950  59.929  56.265  1.00  0.00      PROA N
ATOM    621 HH11 ARG    38     101.455  60.733  55.958  1.00  0.00      PROA H
ATOM    622 HH12 ARG    38     101.991  59.127  55.663  1.00  0.00      PROA H
ATOM    623  NH2 ARG    38     103.969  59.125  57.188  1.00  0.00      PROA N
ATOM    624 HH21 ARG    38     104.615  59.143  57.947  1.00  0.00      PROA H
ATOM    625 HH22 ARG    38     103.847  58.263  56.701  1.00  0.00      PROA H
ATOM    626  C   ARG    38     103.525  64.356  61.402  1.00  0.00      PROA C
ATOM    627  O   ARG    38     103.401  65.441  60.833  1.00  0.00      PROA O
ATOM    628  N   PRO    39     104.665  63.914  61.875  1.00  0.00      PROA N
ATOM    629  CD  PRO    39     104.925  62.491  62.023  1.00  0.00      PROA C
ATOM    630  HD1 PRO    39     104.631  61.833  61.196  1.00  0.00      PROA H
ATOM    631  HD2 PRO    39     104.569  62.128  63.015  1.00  0.00      PROA H
ATOM    632  CA  PRO    39     105.880  64.659  61.699  1.00  0.00      PROA C
ATOM    633  HA  PRO    39     106.077  65.498  62.194  1.00  0.00      PROA H
ATOM    634  CB  PRO    39     106.990  63.757  62.225  1.00  0.00      PROA C
ATOM    635  HB1 PRO    39     107.075  63.856  63.331  1.00  0.00      PROA H
ATOM    636  HB2 PRO    39     107.985  63.937  61.768  1.00  0.00      PROA H
ATOM    637  CG  PRO    39     106.454  62.345  61.911  1.00  0.00      PROA C
ATOM    638  HG1 PRO    39     106.775  62.025  60.900  1.00  0.00      PROA H
ATOM    639  HG2 PRO    39     106.847  61.606  62.644  1.00  0.00      PROA H
ATOM    640  C   PRO    39     105.972  64.773  60.217  1.00  0.00      PROA C
ATOM    641  O   PRO    39     105.761  63.753  59.559  1.00  0.00      PROA O
ATOM    642  N   GLU    40     106.266  65.992  59.714  1.00  0.00      PROA N
ATOM    643  HN  GLU    40     106.455  66.734  60.346  1.00  0.00      PROA H
ATOM    644  CA  GLU    40     106.325  66.351  58.326  1.00  0.00      PROA C
ATOM    645  HA  GLU    40     107.276  66.825  58.127  1.00  0.00      PROA H
ATOM    646  CB  GLU    40     106.069  65.214  57.307  1.00  0.00      PROA C
ATOM    647  HB1 GLU    40     105.066  64.748  57.401  1.00  0.00      PROA H
ATOM    648  HB2 GLU    40     106.828  64.443  57.606  1.00  0.00      PROA H
ATOM    649  CG  GLU    40     106.398  65.542  55.848  1.00  0.00      PROA C
ATOM    650  HG1 GLU    40     107.398  66.019  55.761  1.00  0.00      PROA H
ATOM    651  HG2 GLU    40     105.643  66.200  55.380  1.00  0.00      PROA H
ATOM    652  CD  GLU    40     106.462  64.226  55.076  1.00  0.00      PROA C
ATOM    653  OE1 GLU    40     106.299  63.154  55.719  1.00  0.00      PROA O
ATOM    654  OE2 GLU    40     106.685  64.273  53.837  1.00  0.00      PROA O
ATOM    655  C   GLU    40     105.241  67.357  58.178  1.00  0.00      PROA C
ATOM    656  O   GLU    40     105.466  68.493  57.766  1.00  0.00      PROA O
ATOM    657  N   ARG    41     104.015  66.936  58.541  1.00  0.00      PROA N
ATOM    658  HN  ARG    41     103.899  66.041  58.973  1.00  0.00      PROA H
ATOM    659  CA  ARG    41     102.881  67.803  58.482  1.00  0.00      PROA C
ATOM    660  HA  ARG    41     102.776  68.208  57.485  1.00  0.00      PROA H
ATOM    661  CB  ARG    41     101.581  67.142  58.974  1.00  0.00      PROA C
ATOM    662  HB1 ARG    41     100.765  67.908  58.992  1.00  0.00      PROA H
ATOM    663  HB2 ARG    41     101.676  66.786  60.019  1.00  0.00      PROA H
ATOM    664  CG  ARG    41     101.076  65.994  58.099  1.00  0.00      PROA C
ATOM    665  HG1 ARG    41     100.184  65.533  58.583  1.00  0.00      PROA H
ATOM    666  HG2 ARG    41     101.904  65.273  58.030  1.00  0.00      PROA H
ATOM    667  CD  ARG    41     100.700  66.425  56.683  1.00  0.00      PROA C
ATOM    668  HD1 ARG    41     100.489  67.517  56.617  1.00  0.00      PROA H
ATOM    669  HD2 ARG    41      99.763  65.865  56.440  1.00  0.00      PROA H
ATOM    670  NE  ARG    41     101.849  66.077  55.802  1.00  0.00      PROA N
ATOM    671  HE  ARG    41     102.792  66.201  56.089  1.00  0.00      PROA H
ATOM    672  CZ  ARG    41     101.611  65.521  54.581  1.00  0.00      PROA C
ATOM    673  NH1 ARG    41     100.325  65.329  54.163  1.00  0.00      PROA N
ATOM    674 HH11 ARG    41      99.564  65.631  54.722  1.00  0.00      PROA H
ATOM    675 HH12 ARG    41     100.109  65.174  53.201  1.00  0.00      PROA H
ATOM    676  NH2 ARG    41     102.653  65.143  53.786  1.00  0.00      PROA N
ATOM    677 HH21 ARG    41     103.592  65.203  54.107  1.00  0.00      PROA H
ATOM    678 HH22 ARG    41     102.482  64.723  52.899  1.00  0.00      PROA H
ATOM    679  C   ARG    41     103.129  68.948  59.412  1.00  0.00      PROA C
ATOM    680  O   ARG    41     102.892  70.102  59.053  1.00  0.00      PROA O
ATOM    681  N   LEU    42     103.638  68.668  60.629  1.00  0.00      PROA N
ATOM    682  HN  LEU    42     103.832  67.736  60.925  1.00  0.00      PROA H
ATOM    683  CA  LEU    42     103.787  69.754  61.555  1.00  0.00      PROA C
ATOM    684  HA  LEU    42     103.003  70.483  61.384  1.00  0.00      PROA H
ATOM    685  CB  LEU    42     103.685  69.366  63.044  1.00  0.00      PROA C
ATOM    686  HB1 LEU    42     102.763  68.750  63.159  1.00  0.00      PROA H
ATOM    687  HB2 LEU    42     103.547  70.281  63.658  1.00  0.00      PROA H
ATOM    688  CG  LEU    42     104.882  68.563  63.577  1.00  0.00      PROA C
ATOM    689  HG  LEU    42     105.782  69.216  63.641  1.00  0.00      PROA H
ATOM    690  CD1 LEU    42     104.667  68.128  65.038  1.00  0.00      PROA C
ATOM    691 HD11 LEU    42     103.597  68.279  65.290  1.00  0.00      PROA H
ATOM    692 HD12 LEU    42     105.267  68.710  65.754  1.00  0.00      PROA H
ATOM    693 HD13 LEU    42     104.931  67.053  65.140  1.00  0.00      PROA H
ATOM    694  CD2 LEU    42     105.210  67.399  62.643  1.00  0.00      PROA C
ATOM    695 HD21 LEU    42     105.531  67.642  61.622  1.00  0.00      PROA H
ATOM    696 HD22 LEU    42     104.375  66.670  62.672  1.00  0.00      PROA H
ATOM    697 HD23 LEU    42     106.111  66.997  63.167  1.00  0.00      PROA H
ATOM    698  C   LEU    42     105.094  70.422  61.321  1.00  0.00      PROA C
ATOM    699  O   LEU    42     106.160  69.840  61.510  1.00  0.00      PROA O
ATOM    700  N   ARG    43     105.012  71.683  60.863  1.00  0.00      PROA N
ATOM    701  HN  ARG    43     104.149  72.084  60.552  1.00  0.00      PROA H
ATOM    702  CA  ARG    43     106.159  72.511  60.664  1.00  0.00      PROA C
ATOM    703  HA  ARG    43     107.061  72.061  61.059  1.00  0.00      PROA H
ATOM    704  CB  ARG    43     106.347  72.972  59.213  1.00  0.00      PROA C
ATOM    705  HB1 ARG    43     107.282  73.571  59.117  1.00  0.00      PROA H
ATOM    706  HB2 ARG    43     105.495  73.635  58.914  1.00  0.00      PROA H
ATOM    707  CG  ARG    43     106.366  71.829  58.198  1.00  0.00      PROA C
ATOM    708  HG1 ARG    43     105.463  71.195  58.358  1.00  0.00      PROA H
ATOM    709  HG2 ARG    43     107.264  71.218  58.398  1.00  0.00      PROA H
ATOM    710  CD  ARG    43     106.400  72.323  56.751  1.00  0.00      PROA C
ATOM    711  HD1 ARG    43     107.398  72.712  56.453  1.00  0.00      PROA H
ATOM    712  HD2 ARG    43     105.680  73.169  56.638  1.00  0.00      PROA H
ATOM    713  NE  ARG    43     105.892  71.214  55.895  1.00  0.00      PROA N
ATOM    714  HE  ARG    43     104.934  70.960  55.921  1.00  0.00      PROA H
ATOM    715  CZ  ARG    43     106.745  70.452  55.148  1.00  0.00      PROA C
ATOM    716  NH1 ARG    43     108.083  70.715  55.148  1.00  0.00      PROA N
ATOM    717 HH11 ARG    43     108.461  71.488  55.640  1.00  0.00      PROA H
ATOM    718 HH12 ARG    43     108.698  70.113  54.644  1.00  0.00      PROA H
ATOM    719  NH2 ARG    43     106.250  69.428  54.394  1.00  0.00      PROA N
ATOM    720 HH21 ARG    43     105.290  69.215  54.429  1.00  0.00      PROA H
ATOM    721 HH22 ARG    43     106.912  68.838  53.894  1.00  0.00      PROA H
ATOM    722  C   ARG    43     105.823  73.739  61.435  1.00  0.00      PROA C
ATOM    723  O   ARG    43     104.694  74.221  61.385  1.00  0.00      PROA O
ATOM    724  N   GLY    44     106.789  74.275  62.190  1.00  0.00      PROA N
ATOM    725  HN  GLY    44     107.730  73.928  62.236  1.00  0.00      PROA H
ATOM    726  CA  GLY    44     106.490  75.417  62.995  1.00  0.00      PROA C
ATOM    727  HA1 GLY    44     107.377  75.676  63.553  1.00  0.00      PROA H
ATOM    728  HA2 GLY    44     105.631  75.217  63.619  1.00  0.00      PROA H
ATOM    729  C   GLY    44     106.163  76.600  62.136  1.00  0.00      PROA C
ATOM    730  O   GLY    44     105.273  77.384  62.465  1.00  0.00      PROA O
ATOM    731  N   ASP    45     106.873  76.763  61.004  1.00  0.00      PROA N
ATOM    732  HN  ASP    45     107.633  76.180  60.752  1.00  0.00      PROA H
ATOM    733  CA  ASP    45     106.700  77.940  60.199  1.00  0.00      PROA C
ATOM    734  HA  ASP    45     106.841  78.814  60.824  1.00  0.00      PROA H
ATOM    735  CB  ASP    45     107.614  78.002  58.960  1.00  0.00      PROA C
ATOM    736  HB1 ASP    45     107.329  78.807  58.248  1.00  0.00      PROA H
ATOM    737  HB2 ASP    45     107.619  77.034  58.424  1.00  0.00      PROA H
ATOM    738  CG  ASP    45     109.036  78.326  59.387  1.00  0.00      PROA C
ATOM    739  OD1 ASP    45     109.232  78.716  60.569  1.00  0.00      PROA O
ATOM    740  OD2 ASP    45     109.946  78.200  58.525  1.00  0.00      PROA O
ATOM    741  C   ASP    45     105.308  78.006  59.676  1.00  0.00      PROA C
ATOM    742  O   ASP    45     104.612  76.999  59.552  1.00  0.00      PROA O
ATOM    743  N   GLY    46     104.876  79.246  59.378  1.00  0.00      PROA N
ATOM    744  HN  GLY    46     105.463  80.048  59.524  1.00  0.00      PROA H
ATOM    745  CA  GLY    46     103.587  79.502  58.823  1.00  0.00      PROA C
ATOM    746  HA1 GLY    46     102.824  79.007  59.399  1.00  0.00      PROA H
ATOM    747  HA2 GLY    46     103.610  79.227  57.779  1.00  0.00      PROA H
ATOM    748  C   GLY    46     103.382  80.980  58.918  1.00  0.00      PROA C
ATOM    749  O   GLY    46     104.054  81.657  59.694  1.00  0.00      PROA O
ATOM    750  N   ASP    47     102.442  81.529  58.122  1.00  0.00      PROA N
ATOM    751  HN  ASP    47     101.878  81.025  57.473  1.00  0.00      PROA H
ATOM    752  CA  ASP    47     102.222  82.947  58.173  1.00  0.00      PROA C
ATOM    753  HA  ASP    47     102.876  83.442  58.882  1.00  0.00      PROA H
ATOM    754  CB  ASP    47     102.393  83.626  56.804  1.00  0.00      PROA C
ATOM    755  HB1 ASP    47     102.138  84.702  56.833  1.00  0.00      PROA H
ATOM    756  HB2 ASP    47     101.784  83.124  56.027  1.00  0.00      PROA H
ATOM    757  CG  ASP    47     103.860  83.509  56.399  1.00  0.00      PROA C
ATOM    758  OD1 ASP    47     104.709  83.220  57.285  1.00  0.00      PROA O
ATOM    759  OD2 ASP    47     104.149  83.699  55.189  1.00  0.00      PROA O
ATOM    760  C   ASP    47     100.809  83.170  58.642  1.00  0.00      PROA C
ATOM    761  O   ASP    47      99.862  83.123  57.858  1.00  0.00      PROA O
ATOM    762  N   ARG    48     100.653  83.383  59.965  1.00  0.00      PROA N
ATOM    763  HN  ARG    48     101.481  83.327  60.511  1.00  0.00      PROA H
ATOM    764  CA  ARG    48      99.414  83.608  60.672  1.00  0.00      PROA C
ATOM    765  HA  ARG    48      98.690  82.885  60.321  1.00  0.00      PROA H
ATOM    766  CB  ARG    48      99.601  83.493  62.195  1.00  0.00      PROA C
ATOM    767  HB1 ARG    48      99.912  82.445  62.407  1.00  0.00      PROA H
ATOM    768  HB2 ARG    48      98.621  83.652  62.699  1.00  0.00      PROA H
ATOM    769  CG  ARG    48     100.653  84.461  62.742  1.00  0.00      PROA C
ATOM    770  HG1 ARG    48     100.343  85.509  62.554  1.00  0.00      PROA H
ATOM    771  HG2 ARG    48     101.624  84.301  62.217  1.00  0.00      PROA H
ATOM    772  CD  ARG    48     100.922  84.287  64.237  1.00  0.00      PROA C
ATOM    773  HD1 ARG    48     101.930  84.694  64.479  1.00  0.00      PROA H
ATOM    774  HD2 ARG    48     100.955  83.204  64.494  1.00  0.00      PROA H
ATOM    775  NE  ARG    48      99.785  84.907  64.970  1.00  0.00      PROA N
ATOM    776  HE  ARG    48      98.837  84.623  64.824  1.00  0.00      PROA H
ATOM    777  CZ  ARG    48      99.996  86.032  65.712  1.00  0.00      PROA C
ATOM    778  NH1 ARG    48     101.265  86.514  65.868  1.00  0.00      PROA N
ATOM    779 HH11 ARG    48     102.046  85.971  65.576  1.00  0.00      PROA H
ATOM    780 HH12 ARG    48     101.423  87.201  66.569  1.00  0.00      PROA H
ATOM    781  NH2 ARG    48      98.944  86.660  66.313  1.00  0.00      PROA N
ATOM    782 HH21 ARG    48      98.026  86.303  66.160  1.00  0.00      PROA H
ATOM    783 HH22 ARG    48      99.108  87.431  66.918  1.00  0.00      PROA H
ATOM    784  C   ARG    48      98.847  84.960  60.396  1.00  0.00      PROA C
ATOM    785  O   ARG    48      97.631  85.143  60.438  1.00  0.00      PROA O
ATOM    786  N   ARG    49      99.709  85.951  60.117  1.00  0.00      PROA N
ATOM    787  HN  ARG    49     100.652  85.735  59.913  1.00  0.00      PROA H
ATOM    788  CA  ARG    49      99.248  87.306  60.063  1.00  0.00      PROA C
ATOM    789  HA  ARG    49      98.832  87.566  61.027  1.00  0.00      PROA H
ATOM    790  CB  ARG    49     100.359  88.302  59.683  1.00  0.00      PROA C
ATOM    791  HB1 ARG    49     100.686  88.169  58.629  1.00  0.00      PROA H
ATOM    792  HB2 ARG    49     101.222  88.103  60.346  1.00  0.00      PROA H
ATOM    793  CG  ARG    49      99.966  89.751  59.970  1.00  0.00      PROA C
ATOM    794  HG1 ARG    49      99.683  89.831  61.045  1.00  0.00      PROA H
ATOM    795  HG2 ARG    49      99.053  90.014  59.381  1.00  0.00      PROA H
ATOM    796  CD  ARG    49     101.044  90.780  59.629  1.00  0.00      PROA C
ATOM    797  HD1 ARG    49     101.203  90.856  58.536  1.00  0.00      PROA H
ATOM    798  HD2 ARG    49     101.987  90.448  60.098  1.00  0.00      PROA H
ATOM    799  NE  ARG    49     100.562  92.097  60.134  1.00  0.00      PROA N
ATOM    800  HE  ARG    49     100.263  92.805  59.489  1.00  0.00      PROA H
ATOM    801  CZ  ARG    49     100.850  92.485  61.411  1.00  0.00      PROA C
ATOM    802  NH1 ARG    49     101.649  91.707  62.198  1.00  0.00      PROA N
ATOM    803 HH11 ARG    49     102.195  91.009  61.755  1.00  0.00      PROA H
ATOM    804 HH12 ARG    49     102.001  92.124  63.026  1.00  0.00      PROA H
ATOM    805  NH2 ARG    49     100.345  93.654  61.902  1.00  0.00      PROA N
ATOM    806 HH21 ARG    49      99.668  94.115  61.342  1.00  0.00      PROA H
ATOM    807 HH22 ARG    49     100.386  93.834  62.875  1.00  0.00      PROA H
ATOM    808  C   ARG    49      98.155  87.456  59.067  1.00  0.00      PROA C
ATOM    809  O   ARG    49      97.118  88.046  59.374  1.00  0.00      PROA O
ATOM    810  N   GLU    50      98.324  86.920  57.851  1.00  0.00      PROA N
ATOM    811  HN  GLU    50      99.091  86.364  57.557  1.00  0.00      PROA H
ATOM    812  CA  GLU    50      97.237  87.104  56.946  1.00  0.00      PROA C
ATOM    813  HA  GLU    50      96.727  88.046  57.099  1.00  0.00      PROA H
ATOM    814  CB  GLU    50      97.660  87.007  55.473  1.00  0.00      PROA C
ATOM    815  HB1 GLU    50      96.772  86.885  54.807  1.00  0.00      PROA H
ATOM    816  HB2 GLU    50      98.268  86.078  55.357  1.00  0.00      PROA H
ATOM    817  CG  GLU    50      98.511  88.196  55.026  1.00  0.00      PROA C
ATOM    818  HG1 GLU    50      98.950  88.002  54.028  1.00  0.00      PROA H
ATOM    819  HG2 GLU    50      99.315  88.436  55.748  1.00  0.00      PROA H
ATOM    820  CD  GLU    50      97.579  89.392  54.898  1.00  0.00      PROA C
ATOM    821  OE1 GLU    50      96.355  89.206  55.131  1.00  0.00      PROA O
ATOM    822  OE2 GLU    50      98.074  90.502  54.564  1.00  0.00      PROA O
ATOM    823  C   GLU    50      96.264  86.017  57.236  1.00  0.00      PROA C
ATOM    824  O   GLU    50      96.241  84.985  56.567  1.00  0.00      PROA O
ATOM    825  N   CYS    51      95.435  86.236  58.272  1.00  0.00      PROA N
ATOM    826  HN  CYS    51      95.533  87.061  58.831  1.00  0.00      PROA H
ATOM    827  CA  CYS    51      94.441  85.276  58.629  1.00  0.00      PROA C
ATOM    828  HA  CYS    51      94.086  84.763  57.742  1.00  0.00      PROA H
ATOM    829  CB  CYS    51      94.899  84.267  59.698  1.00  0.00      PROA C
ATOM    830  HB1 CYS    51      94.011  83.654  59.895  1.00  0.00      PROA H
ATOM    831  HB2 CYS    51      95.226  84.786  60.622  1.00  0.00      PROA H
ATOM    832  SG  CYS    51      96.152  83.107  59.072  1.00  0.00      PROA S
ATOM    833  HG1 CYS    51      95.624  82.885  57.857  1.00  0.00      PROA H
ATOM    834  C   CYS    51      93.295  86.045  59.203  1.00  0.00      PROA C
ATOM    835  O   CYS    51      93.492  87.042  59.896  1.00  0.00      PROA O
ATOM    836  N   ASP    52      92.055  85.597  58.923  1.00  0.00      PROA N
ATOM    837  HN  ASP    52      91.864  84.800  58.355  1.00  0.00      PROA H
ATOM    838  CA  ASP    52      90.926  86.357  59.371  1.00  0.00      PROA C
ATOM    839  HA  ASP    52      91.189  86.957  60.235  1.00  0.00      PROA H
ATOM    840  CB  ASP    52      90.356  87.228  58.236  1.00  0.00      PROA C
ATOM    841  HB1 ASP    52      89.908  86.615  57.427  1.00  0.00      PROA H
ATOM    842  HB2 ASP    52      91.173  87.838  57.794  1.00  0.00      PROA H
ATOM    843  CG  ASP    52      89.309  88.197  58.766  1.00  0.00      PROA C
ATOM    844  OD1 ASP    52      89.250  88.416  60.004  1.00  0.00      PROA O
ATOM    845  OD2 ASP    52      88.548  88.739  57.920  1.00  0.00      PROA O
ATOM    846  C   ASP    52      89.841  85.437  59.795  1.00  0.00      PROA C
ATOM    847  O   ASP    52      89.723  84.312  59.313  1.00  0.00      PROA O
ATOM    848  N   PHE    53      89.032  85.923  60.749  1.00  0.00      PROA N
ATOM    849  HN  PHE    53      89.055  86.927  60.845  1.00  0.00      PROA H
ATOM    850  CA  PHE    53      87.876  85.228  61.201  1.00  0.00      PROA C
ATOM    851  HA  PHE    53      87.967  84.176  61.157  1.00  0.00      PROA H
ATOM    852  CB  PHE    53      87.358  85.795  62.534  1.00  0.00      PROA C
ATOM    853  HB1 PHE    53      87.198  86.889  62.370  1.00  0.00      PROA H
ATOM    854  HB2 PHE    53      87.985  85.778  63.422  1.00  0.00      PROA H
ATOM    855  CG  PHE    53      86.041  85.186  62.862  1.00  0.00      PROA C
ATOM    856  CD1 PHE    53      85.958  83.964  63.483  1.00  0.00      PROA C
ATOM    857  HD1 PHE    53      86.882  83.459  63.673  1.00  0.00      PROA H
ATOM    858  CE1 PHE    53      84.730  83.422  63.784  1.00  0.00      PROA C
ATOM    859  HE1 PHE    53      84.676  82.451  64.263  1.00  0.00      PROA H
ATOM    860  CZ  PHE    53      83.577  84.099  63.465  1.00  0.00      PROA C
ATOM    861  HZ  PHE    53      82.609  83.666  63.683  1.00  0.00      PROA H
ATOM    862  CD2 PHE    53      84.884  85.860  62.548  1.00  0.00      PROA C
ATOM    863  HD2 PHE    53      84.935  86.596  61.776  1.00  0.00      PROA H
ATOM    864  CE2 PHE    53      83.655  85.322  62.847  1.00  0.00      PROA C
ATOM    865  HE2 PHE    53      82.767  85.737  62.406  1.00  0.00      PROA H
ATOM    866  C   PHE    53      86.826  85.439  60.161  1.00  0.00      PROA C
ATOM    867  O   PHE    53      86.651  86.554  59.672  1.00  0.00      PROA O
ATOM    868  N   ARG    54      86.109  84.364  59.781  1.00  0.00      PROA N
ATOM    869  HN  ARG    54      86.233  83.467  60.194  1.00  0.00      PROA H
ATOM    870  CA  ARG    54      85.082  84.511  58.791  1.00  0.00      PROA C
ATOM    871  HA  ARG    54      84.571  85.453  58.938  1.00  0.00      PROA H
ATOM    872  CB  ARG    54      85.569  84.369  57.331  1.00  0.00      PROA C
ATOM    873  HB1 ARG    54      85.879  83.350  57.164  1.00  0.00      PROA H
ATOM    874  HB2 ARG    54      86.522  84.953  57.262  1.00  0.00      PROA H
ATOM    875  CG  ARG    54      84.599  84.979  56.307  1.00  0.00      PROA C
ATOM    876  HG1 ARG    54      84.948  86.037  56.183  1.00  0.00      PROA H
ATOM    877  HG2 ARG    54      83.555  85.125  56.627  1.00  0.00      PROA H
ATOM    878  CD  ARG    54      84.620  84.328  54.919  1.00  0.00      PROA C
ATOM    879  HD1 ARG    54      83.905  84.982  54.351  1.00  0.00      PROA H
ATOM    880  HD2 ARG    54      84.130  83.353  54.784  1.00  0.00      PROA H
ATOM    881  NE  ARG    54      85.938  84.602  54.283  1.00  0.00      PROA N
ATOM    882  HE  ARG    54      86.766  84.802  54.813  1.00  0.00      PROA H
ATOM    883  CZ  ARG    54      86.146  84.264  52.976  1.00  0.00      PROA C
ATOM    884  NH1 ARG    54      85.148  83.679  52.252  1.00  0.00      PROA N
ATOM    885 HH11 ARG    54      84.261  83.555  52.668  1.00  0.00      PROA H
ATOM    886 HH12 ARG    54      85.330  83.484  51.299  1.00  0.00      PROA H
ATOM    887  NH2 ARG    54      87.355  84.511  52.391  1.00  0.00      PROA N
ATOM    888 HH21 ARG    54      88.080  84.936  52.948  1.00  0.00      PROA H
ATOM    889 HH22 ARG    54      87.545  84.222  51.465  1.00  0.00      PROA H
ATOM    890  C   ARG    54      84.099  83.423  59.006  1.00  0.00      PROA C
ATOM    891  O   ARG    54      84.143  82.706  60.004  1.00  0.00      PROA O
ATOM    892  N   GLU    55      83.162  83.299  58.054  1.00  0.00      PROA N
ATOM    893  HN  GLU    55      83.170  83.826  57.216  1.00  0.00      PROA H
ATOM    894  CA  GLU    55      82.144  82.311  58.151  1.00  0.00      PROA C
ATOM    895  HA  GLU    55      82.277  81.783  58.894  1.00  0.00      PROA H
ATOM    896  CB  GLU    55      80.734  82.880  57.932  1.00  0.00      PROA C
ATOM    897  HB1 GLU    55      80.529  83.708  58.645  1.00  0.00      PROA H
ATOM    898  HB2 GLU    55      79.972  82.078  58.099  1.00  0.00      PROA H
ATOM    899  CG  GLU    55      80.557  83.456  56.524  1.00  0.00      PROA C
ATOM    900  HG1 GLU    55      80.725  82.752  55.685  1.00  0.00      PROA H
ATOM    901  HG2 GLU    55      81.169  84.361  56.364  1.00  0.00      PROA H
ATOM    902  CD  GLU    55      79.097  83.828  56.330  1.00  0.00      PROA C
ATOM    903  OE1 GLU    55      78.534  84.507  57.231  1.00  0.00      PROA O
ATOM    904  OE2 GLU    55      78.523  83.434  55.281  1.00  0.00      PROA O
ATOM    905  C   GLU    55      82.310  81.346  57.040  1.00  0.00      PROA C
ATOM    906  O   GLU    55      82.686  81.710  55.927  1.00  0.00      PROA O
ATOM    907  N   ASP    56      82.041  80.065  57.331  1.00  0.00      PROA N
ATOM    908  HN  ASP    56      81.655  79.691  58.185  1.00  0.00      PROA H
ATOM    909  CA  ASP    56      81.996  79.132  56.257  1.00  0.00      PROA C
ATOM    910  HA  ASP    56      82.693  79.398  55.473  1.00  0.00      PROA H
ATOM    911  CB  ASP    56      82.298  77.679  56.685  1.00  0.00      PROA C
ATOM    912  HB1 ASP    56      83.328  77.613  57.092  1.00  0.00      PROA H
ATOM    913  HB2 ASP    56      82.200  76.988  55.826  1.00  0.00      PROA H
ATOM    914  CG  ASP    56      81.345  77.226  57.787  1.00  0.00      PROA C
ATOM    915  OD1 ASP    56      80.750  78.096  58.479  1.00  0.00      PROA O
ATOM    916  OD2 ASP    56      81.213  75.985  57.961  1.00  0.00      PROA O
ATOM    917  C   ASP    56      80.600  79.268  55.736  1.00  0.00      PROA C
ATOM    918  O   ASP    56      79.630  78.773  56.309  1.00  0.00      PROA O
ATOM    919  N   ASP    57      80.487  79.991  54.612  1.00  0.00      PROA N
ATOM    920  HN  ASP    57      81.285  80.455  54.251  1.00  0.00      PROA H
ATOM    921  CA  ASP    57      79.243  80.390  54.027  1.00  0.00      PROA C
ATOM    922  HA  ASP    57      78.659  80.842  54.823  1.00  0.00      PROA H
ATOM    923  CB  ASP    57      79.426  81.367  52.854  1.00  0.00      PROA C
ATOM    924  HB1 ASP    57      79.812  80.885  51.939  1.00  0.00      PROA H
ATOM    925  HB2 ASP    57      80.111  82.185  53.162  1.00  0.00      PROA H
ATOM    926  CG  ASP    57      78.083  82.026  52.571  1.00  0.00      PROA C
ATOM    927  OD1 ASP    57      77.141  81.833  53.387  1.00  0.00      PROA O
ATOM    928  OD2 ASP    57      77.982  82.735  51.536  1.00  0.00      PROA O
ATOM    929  C   ASP    57      78.468  79.217  53.509  1.00  0.00      PROA C
ATOM    930  O   ASP    57      77.245  79.298  53.398  1.00  0.00      PROA O
ATOM    931  N   SER    58      79.151  78.105  53.172  1.00  0.00      PROA N
ATOM    932  HN  SER    58      80.138  78.105  53.288  1.00  0.00      PROA H
ATOM    933  CA  SER    58      78.498  76.976  52.564  1.00  0.00      PROA C
ATOM    934  HA  SER    58      78.094  77.265  51.605  1.00  0.00      PROA H
ATOM    935  CB  SER    58      79.417  75.750  52.432  1.00  0.00      PROA C
ATOM    936  HB1 SER    58      80.328  76.038  51.863  1.00  0.00      PROA H
ATOM    937  HB2 SER    58      78.898  74.940  51.869  1.00  0.00      PROA H
ATOM    938  OG  SER    58      79.776  75.274  53.722  1.00  0.00      PROA O
ATOM    939  HG1 SER    58      79.568  75.999  54.332  1.00  0.00      PROA H
ATOM    940  C   SER    58      77.346  76.572  53.434  1.00  0.00      PROA C
ATOM    941  O   SER    58      76.336  76.065  52.945  1.00  0.00      PROA O
ATOM    942  N   VAL    59      77.453  76.822  54.751  1.00  0.00      PROA N
ATOM    943  HN  VAL    59      78.135  77.457  55.115  1.00  0.00      PROA H
ATOM    944  CA  VAL    59      76.415  76.447  55.666  1.00  0.00      PROA C
ATOM    945  HA  VAL    59      76.090  75.446  55.421  1.00  0.00      PROA H
ATOM    946  CB  VAL    59      76.865  76.472  57.101  1.00  0.00      PROA C
ATOM    947  HB  VAL    59      77.224  77.499  57.371  1.00  0.00      PROA H
ATOM    948  CG1 VAL    59      75.682  76.113  58.015  1.00  0.00      PROA C
ATOM    949 HG11 VAL    59      75.188  75.178  57.681  1.00  0.00      PROA H
ATOM    950 HG12 VAL    59      74.949  76.937  58.099  1.00  0.00      PROA H
ATOM    951 HG13 VAL    59      76.061  75.943  59.039  1.00  0.00      PROA H
ATOM    952  CG2 VAL    59      78.058  75.510  57.239  1.00  0.00      PROA C
ATOM    953 HG21 VAL    59      78.951  75.928  56.726  1.00  0.00      PROA H
ATOM    954 HG22 VAL    59      77.819  74.525  56.794  1.00  0.00      PROA H
ATOM    955 HG23 VAL    59      78.336  75.376  58.304  1.00  0.00      PROA H
ATOM    956  C   VAL    59      75.233  77.352  55.503  1.00  0.00      PROA C
ATOM    957  O   VAL    59      75.361  78.502  55.081  1.00  0.00      PROA O
ATOM    958  N   HSD    60      74.036  76.822  55.837  1.00  0.00      PROA N
ATOM    959  HN  HSD    60      73.970  75.864  56.067  1.00  0.00      PROA H
ATOM    960  CA  HSD    60      72.793  77.525  55.707  1.00  0.00      PROA C
ATOM    961  HA  HSD    60      72.597  77.675  54.656  1.00  0.00      PROA H
ATOM    962  CB  HSD    60      71.631  76.807  56.409  1.00  0.00      PROA C
ATOM    963  HB1 HSD    60      70.665  77.289  56.142  1.00  0.00      PROA H
ATOM    964  HB2 HSD    60      71.747  76.852  57.513  1.00  0.00      PROA H
ATOM    965  ND1 HSD    60      72.486  74.430  56.451  1.00  0.00      PROA N
ATOM    966  HD1 HSD    60      73.217  74.561  57.117  1.00  0.00      PROA H
ATOM    967  CG  HSD    60      71.556  75.357  56.037  1.00  0.00      PROA C
ATOM    968  CE1 HSD    60      72.105  73.236  55.933  1.00  0.00      PROA C
ATOM    969  HE1 HSD    60      72.637  72.301  56.113  1.00  0.00      PROA H
ATOM    970  NE2 HSD    60      71.000  73.331  55.217  1.00  0.00      PROA N
ATOM    971  CD2 HSD    60      70.655  74.671  55.284  1.00  0.00      PROA C
ATOM    972  HD2 HSD    60      69.771  75.032  54.773  1.00  0.00      PROA H
ATOM    973  C   HSD    60      72.981  78.838  56.402  1.00  0.00      PROA C
ATOM    974  O   HSD    60      73.555  78.909  57.488  1.00  0.00      PROA O
ATOM    975  N   ALA    61      72.497  79.920  55.765  1.00  0.00      PROA N
ATOM    976  HN  ALA    61      72.292  79.825  54.779  1.00  0.00      PROA H
ATOM    977  CA  ALA    61      72.632  81.246  56.285  1.00  0.00      PROA C
ATOM    978  HA  ALA    61      73.682  81.449  56.462  1.00  0.00      PROA H
ATOM    979  CB  ALA    61      71.996  82.315  55.379  1.00  0.00      PROA C
ATOM    980  HB1 ALA    61      70.900  82.174  55.268  1.00  0.00      PROA H
ATOM    981  HB2 ALA    61      72.442  82.265  54.363  1.00  0.00      PROA H
ATOM    982  HB3 ALA    61      72.193  83.327  55.791  1.00  0.00      PROA H
ATOM    983  C   ALA    61      71.918  81.289  57.584  1.00  0.00      PROA C
ATOM    984  O   ALA    61      72.347  81.949  58.529  1.00  0.00      PROA O
ATOM    985  N   TYR    62      70.803  80.552  57.653  1.00  0.00      PROA N
ATOM    986  HN  TYR    62      70.530  79.999  56.876  1.00  0.00      PROA H
ATOM    987  CA  TYR    62      69.997  80.546  58.827  1.00  0.00      PROA C
ATOM    988  HA  TYR    62      69.653  81.551  59.032  1.00  0.00      PROA H
ATOM    989  CB  TYR    62      68.823  79.553  58.690  1.00  0.00      PROA C
ATOM    990  HB1 TYR    62      68.307  79.391  59.661  1.00  0.00      PROA H
ATOM    991  HB2 TYR    62      69.153  78.561  58.309  1.00  0.00      PROA H
ATOM    992  CG  TYR    62      67.851  80.127  57.708  1.00  0.00      PROA C
ATOM    993  CD1 TYR    62      68.217  80.355  56.401  1.00  0.00      PROA C
ATOM    994  HD1 TYR    62      69.162  80.037  55.993  1.00  0.00      PROA H
ATOM    995  CE1 TYR    62      67.318  80.880  55.501  1.00  0.00      PROA C
ATOM    996  HE1 TYR    62      67.607  81.045  54.473  1.00  0.00      PROA H
ATOM    997  CZ  TYR    62      66.035  81.171  55.902  1.00  0.00      PROA C
ATOM    998  OH  TYR    62      65.110  81.710  54.984  1.00  0.00      PROA O
ATOM    999  HH  TYR    62      64.328  81.975  55.478  1.00  0.00      PROA H
ATOM   1000  CD2 TYR    62      66.559  80.407  58.094  1.00  0.00      PROA C
ATOM   1001  HD2 TYR    62      66.237  80.185  59.103  1.00  0.00      PROA H
ATOM   1002  CE2 TYR    62      65.654  80.930  57.200  1.00  0.00      PROA C
ATOM   1003  HE2 TYR    62      64.641  81.130  57.519  1.00  0.00      PROA H
ATOM   1004  C   TYR    62      70.872  80.133  59.963  1.00  0.00      PROA C
ATOM   1005  O   TYR    62      70.829  80.740  61.033  1.00  0.00      PROA O
ATOM   1006  N   HSD    63      71.712  79.103  59.771  1.00  0.00      PROA N
ATOM   1007  HN  HSD    63      71.899  78.717  58.870  1.00  0.00      PROA H
ATOM   1008  CA  HSD    63      72.551  78.732  60.869  1.00  0.00      PROA C
ATOM   1009  HA  HSD    63      72.253  79.168  61.813  1.00  0.00      PROA H
ATOM   1010  CB  HSD    63      72.675  77.211  61.055  1.00  0.00      PROA C
ATOM   1011  HB1 HSD    63      73.209  76.927  61.969  1.00  0.00      PROA H
ATOM   1012  HB2 HSD    63      73.175  76.727  60.187  1.00  0.00      PROA H
ATOM   1013  ND1 HSD    63      70.578  76.368  62.229  1.00  0.00      PROA N
ATOM   1014  HD1 HSD    63      70.817  76.751  63.120  1.00  0.00      PROA H
ATOM   1015  CG  HSD    63      71.364  76.486  61.105  1.00  0.00      PROA C
ATOM   1016  CE1 HSD    63      69.493  75.635  61.869  1.00  0.00      PROA C
ATOM   1017  HE1 HSD    63      68.649  75.395  62.517  1.00  0.00      PROA H
ATOM   1018  NE2 HSD    63      69.528  75.277  60.598  1.00  0.00      PROA N
ATOM   1019  CD2 HSD    63      70.709  75.814  60.119  1.00  0.00      PROA C
ATOM   1020  HD2 HSD    63      70.980  75.629  59.089  1.00  0.00      PROA H
ATOM   1021  C   HSD    63      73.935  79.173  60.542  1.00  0.00      PROA C
ATOM   1022  O   HSD    63      74.684  78.449  59.889  1.00  0.00      PROA O
ATOM   1023  N   ARG    64      74.316  80.386  60.974  1.00  0.00      PROA N
ATOM   1024  HN  ARG    64      73.695  81.048  61.381  1.00  0.00      PROA H
ATOM   1025  CA  ARG    64      75.670  80.787  60.751  1.00  0.00      PROA C
ATOM   1026  HA  ARG    64      76.338  79.935  60.729  1.00  0.00      PROA H
ATOM   1027  CB  ARG    64      75.870  81.641  59.493  1.00  0.00      PROA C
ATOM   1028  HB1 ARG    64      75.545  81.039  58.610  1.00  0.00      PROA H
ATOM   1029  HB2 ARG    64      76.956  81.856  59.352  1.00  0.00      PROA H
ATOM   1030  CG  ARG    64      75.087  82.951  59.517  1.00  0.00      PROA C
ATOM   1031  HG1 ARG    64      75.417  83.572  60.382  1.00  0.00      PROA H
ATOM   1032  HG2 ARG    64      74.012  82.812  59.649  1.00  0.00      PROA H
ATOM   1033  CD  ARG    64      75.482  83.887  58.381  1.00  0.00      PROA C
ATOM   1034  HD1 ARG    64      75.283  83.416  57.389  1.00  0.00      PROA H
ATOM   1035  HD2 ARG    64      76.579  84.046  58.481  1.00  0.00      PROA H
ATOM   1036  NE  ARG    64      74.659  85.118  58.512  1.00  0.00      PROA N
ATOM   1037  HE  ARG    64      73.675  85.037  58.588  1.00  0.00      PROA H
ATOM   1038  CZ  ARG    64      75.246  86.336  58.328  1.00  0.00      PROA C
ATOM   1039  NH1 ARG    64      76.586  86.420  58.082  1.00  0.00      PROA N
ATOM   1040 HH11 ARG    64      77.120  85.585  57.836  1.00  0.00      PROA H
ATOM   1041 HH12 ARG    64      77.044  87.293  58.005  1.00  0.00      PROA H
ATOM   1042  NH2 ARG    64      74.491  87.470  58.383  1.00  0.00      PROA N
ATOM   1043 HH21 ARG    64      73.505  87.376  58.388  1.00  0.00      PROA H
ATOM   1044 HH22 ARG    64      74.882  88.357  58.144  1.00  0.00      PROA H
ATOM   1045  C   ARG    64      76.044  81.643  61.933  1.00  0.00      PROA C
ATOM   1046  O   ARG    64      75.271  82.512  62.336  1.00  0.00      PROA O
ATOM   1047  N   ALA    65      77.229  81.404  62.538  1.00  0.00      PROA N
ATOM   1048  HN  ALA    65      77.892  80.794  62.125  1.00  0.00      PROA H
ATOM   1049  CA  ALA    65      77.696  82.209  63.642  1.00  0.00      PROA C
ATOM   1050  HA  ALA    65      76.862  82.491  64.276  1.00  0.00      PROA H
ATOM   1051  CB  ALA    65      78.797  81.537  64.479  1.00  0.00      PROA C
ATOM   1052  HB1 ALA    65      79.682  81.290  63.853  1.00  0.00      PROA H
ATOM   1053  HB2 ALA    65      78.410  80.598  64.926  1.00  0.00      PROA H
ATOM   1054  HB3 ALA    65      79.123  82.197  65.313  1.00  0.00      PROA H
ATOM   1055  C   ALA    65      78.262  83.447  63.031  1.00  0.00      PROA C
ATOM   1056  O   ALA    65      78.563  83.475  61.839  1.00  0.00      PROA O
ATOM   1057  N   THR    66      78.408  84.530  63.813  1.00  0.00      PROA N
ATOM   1058  HN  THR    66      78.132  84.574  64.774  1.00  0.00      PROA H
ATOM   1059  CA  THR    66      78.919  85.703  63.174  1.00  0.00      PROA C
ATOM   1060  HA  THR    66      79.295  85.522  62.177  1.00  0.00      PROA H
ATOM   1061  CB  THR    66      77.920  86.820  63.066  1.00  0.00      PROA C
ATOM   1062  HB  THR    66      78.340  87.695  62.512  1.00  0.00      PROA H
ATOM   1063  OG1 THR    66      77.529  87.256  64.358  1.00  0.00      PROA O
ATOM   1064  HG1 THR    66      76.937  86.590  64.754  1.00  0.00      PROA H
ATOM   1065  CG2 THR    66      76.698  86.316  62.279  1.00  0.00      PROA C
ATOM   1066 HG21 THR    66      76.137  85.552  62.858  1.00  0.00      PROA H
ATOM   1067 HG22 THR    66      77.015  85.862  61.315  1.00  0.00      PROA H
ATOM   1068 HG23 THR    66      76.014  87.163  62.066  1.00  0.00      PROA H
ATOM   1069  C   THR    66      80.080  86.227  63.936  1.00  0.00      PROA C
ATOM   1070  O   THR    66      80.301  85.890  65.098  1.00  0.00      PROA O
ATOM   1071  N   ASN    67      80.864  87.070  63.247  1.00  0.00      PROA N
ATOM   1072  HN  ASN    67      80.663  87.281  62.297  1.00  0.00      PROA H
ATOM   1073  CA  ASN    67      82.004  87.706  63.820  1.00  0.00      PROA C
ATOM   1074  HA  ASN    67      82.670  86.992  64.278  1.00  0.00      PROA H
ATOM   1075  CB  ASN    67      82.662  88.653  62.791  1.00  0.00      PROA C
ATOM   1076  HB1 ASN    67      82.072  89.572  62.597  1.00  0.00      PROA H
ATOM   1077  HB2 ASN    67      82.727  88.101  61.829  1.00  0.00      PROA H
ATOM   1078  CG  ASN    67      84.063  89.074  63.217  1.00  0.00      PROA C
ATOM   1079  OD1 ASN    67      84.265  89.662  64.277  1.00  0.00      PROA O
ATOM   1080  ND2 ASN    67      85.064  88.771  62.345  1.00  0.00      PROA N
ATOM   1081 HD21 ASN    67      85.967  89.131  62.565  1.00  0.00      PROA H
ATOM   1082 HD22 ASN    67      84.883  88.474  61.412  1.00  0.00      PROA H
ATOM   1083  C   ASN    67      81.464  88.538  64.930  1.00  0.00      PROA C
ATOM   1084  O   ASN    67      81.949  88.460  66.045  1.00  0.00      PROA O
ATOM   1085  N   ALA    68      80.377  89.286  64.679  1.00  0.00      PROA N
ATOM   1086  HN  ALA    68      79.912  89.245  63.801  1.00  0.00      PROA H
ATOM   1087  CA  ALA    68      79.845  90.219  65.637  1.00  0.00      PROA C
ATOM   1088  HA  ALA    68      80.637  90.904  65.911  1.00  0.00      PROA H
ATOM   1089  CB  ALA    68      78.632  90.990  65.091  1.00  0.00      PROA C
ATOM   1090  HB1 ALA    68      77.846  90.265  64.777  1.00  0.00      PROA H
ATOM   1091  HB2 ALA    68      78.931  91.576  64.198  1.00  0.00      PROA H
ATOM   1092  HB3 ALA    68      78.180  91.663  65.826  1.00  0.00      PROA H
ATOM   1093  C   ALA    68      79.416  89.544  66.875  1.00  0.00      PROA C
ATOM   1094  O   ALA    68      79.551  90.117  67.956  1.00  0.00      PROA O
ATOM   1095  N   ASP    69      78.878  88.321  66.746  1.00  0.00      PROA N
ATOM   1096  HN  ASP    69      78.668  87.908  65.856  1.00  0.00      PROA H
ATOM   1097  CA  ASP    69      78.430  87.618  67.902  1.00  0.00      PROA C
ATOM   1098  HA  ASP    69      77.684  88.204  68.421  1.00  0.00      PROA H
ATOM   1099  CB  ASP    69      77.933  86.195  67.587  1.00  0.00      PROA C
ATOM   1100  HB1 ASP    69      77.742  85.596  68.499  1.00  0.00      PROA H
ATOM   1101  HB2 ASP    69      78.648  85.652  66.942  1.00  0.00      PROA H
ATOM   1102  CG  ASP    69      76.602  86.304  66.847  1.00  0.00      PROA C
ATOM   1103  OD1 ASP    69      76.040  87.430  66.796  1.00  0.00      PROA O
ATOM   1104  OD2 ASP    69      76.126  85.260  66.323  1.00  0.00      PROA O
ATOM   1105  C   ASP    69      79.626  87.529  68.790  1.00  0.00      PROA C
ATOM   1106  O   ASP    69      79.522  87.563  70.013  1.00  0.00      PROA O
ATOM   1107  N   TYR    70      80.816  87.447  68.173  1.00  0.00      PROA N
ATOM   1108  HN  TYR    70      80.925  87.525  67.178  1.00  0.00      PROA H
ATOM   1109  CA  TYR    70      82.017  87.410  68.948  1.00  0.00      PROA C
ATOM   1110  HA  TYR    70      81.806  87.239  69.994  1.00  0.00      PROA H
ATOM   1111  CB  TYR    70      82.968  86.271  68.517  1.00  0.00      PROA C
ATOM   1112  HB1 TYR    70      82.862  86.108  67.419  1.00  0.00      PROA H
ATOM   1113  HB2 TYR    70      82.730  85.321  69.039  1.00  0.00      PROA H
ATOM   1114  CG  TYR    70      84.371  86.677  68.828  1.00  0.00      PROA C
ATOM   1115  CD1 TYR    70      84.864  86.736  70.110  1.00  0.00      PROA C
ATOM   1116  HD1 TYR    70      84.213  86.506  70.942  1.00  0.00      PROA H
ATOM   1117  CE1 TYR    70      86.165  87.130  70.324  1.00  0.00      PROA C
ATOM   1118  HE1 TYR    70      86.576  87.330  71.298  1.00  0.00      PROA H
ATOM   1119  CZ  TYR    70      86.985  87.462  69.275  1.00  0.00      PROA C
ATOM   1120  OH  TYR    70      88.316  87.866  69.511  1.00  0.00      PROA O
ATOM   1121  HH  TYR    70      88.390  88.062  70.453  1.00  0.00      PROA H
ATOM   1122  CD2 TYR    70      85.205  87.000  67.782  1.00  0.00      PROA C
ATOM   1123  HD2 TYR    70      84.813  86.989  66.770  1.00  0.00      PROA H
ATOM   1124  CE2 TYR    70      86.501  87.394  67.993  1.00  0.00      PROA C
ATOM   1125  HE2 TYR    70      87.116  87.691  67.155  1.00  0.00      PROA H
ATOM   1126  C   TYR    70      82.771  88.721  68.886  1.00  0.00      PROA C
ATOM   1127  O   TYR    70      83.448  89.082  67.926  1.00  0.00      PROA O
ATOM   1128  N   ARG    71      82.693  89.501  69.964  1.00  0.00      PROA N
ATOM   1129  HN  ARG    71      82.163  89.215  70.751  1.00  0.00      PROA H
ATOM   1130  CA  ARG    71      83.443  90.719  69.993  1.00  0.00      PROA C
ATOM   1131  HA  ARG    71      84.477  90.519  69.734  1.00  0.00      PROA H
ATOM   1132  CB  ARG    71      82.847  91.877  69.176  1.00  0.00      PROA C
ATOM   1133  HB1 ARG    71      81.821  92.192  69.443  1.00  0.00      PROA H
ATOM   1134  HB2 ARG    71      82.725  91.466  68.140  1.00  0.00      PROA H
ATOM   1135  CG  ARG    71      83.819  93.055  69.025  1.00  0.00      PROA C
ATOM   1136  HG1 ARG    71      84.752  92.652  68.563  1.00  0.00      PROA H
ATOM   1137  HG2 ARG    71      84.090  93.447  70.031  1.00  0.00      PROA H
ATOM   1138  CD  ARG    71      83.291  94.205  68.164  1.00  0.00      PROA C
ATOM   1139  HD1 ARG    71      82.377  94.635  68.625  1.00  0.00      PROA H
ATOM   1140  HD2 ARG    71      83.017  93.828  67.151  1.00  0.00      PROA H
ATOM   1141  NE  ARG    71      84.405  95.186  68.012  1.00  0.00      PROA N
ATOM   1142  HE  ARG    71      85.159  95.027  67.374  1.00  0.00      PROA H
ATOM   1143  CZ  ARG    71      84.529  96.233  68.876  1.00  0.00      PROA C
ATOM   1144  NH1 ARG    71      83.597  96.426  69.855  1.00  0.00      PROA N
ATOM   1145 HH11 ARG    71      82.753  95.916  69.769  1.00  0.00      PROA H
ATOM   1146 HH12 ARG    71      83.642  97.293  70.333  1.00  0.00      PROA H
ATOM   1147  NH2 ARG    71      85.592  97.084  68.770  1.00  0.00      PROA N
ATOM   1148 HH21 ARG    71      85.964  97.041  67.836  1.00  0.00      PROA H
ATOM   1149 HH22 ARG    71      85.465  97.976  69.200  1.00  0.00      PROA H
ATOM   1150  C   ARG    71      83.388  91.117  71.437  1.00  0.00      PROA C
ATOM   1151  O   ARG    71      84.264  90.785  72.234  1.00  0.00      PROA O
ATOM   1152  N   GLY    72      82.308  91.836  71.791  1.00  0.00      PROA N
ATOM   1153  HN  GLY    72      81.641  92.025  71.076  1.00  0.00      PROA H
ATOM   1154  CA  GLY    72      82.026  92.367  73.094  1.00  0.00      PROA C
ATOM   1155  HA1 GLY    72      81.111  92.936  73.032  1.00  0.00      PROA H
ATOM   1156  HA2 GLY    72      82.879  92.952  73.413  1.00  0.00      PROA H
ATOM   1157  C   GLY    72      81.820  91.302  74.136  1.00  0.00      PROA C
ATOM   1158  O   GLY    72      82.128  91.544  75.303  1.00  0.00      PROA O
ATOM   1159  N   SER    73      81.286  90.118  73.759  1.00  0.00      PROA N
ATOM   1160  HN  SER    73      81.091  89.932  72.804  1.00  0.00      PROA H
ATOM   1161  CA  SER    73      80.919  89.092  74.710  1.00  0.00      PROA C
ATOM   1162  HA  SER    73      80.097  89.457  75.306  1.00  0.00      PROA H
ATOM   1163  CB  SER    73      80.549  87.761  74.025  1.00  0.00      PROA C
ATOM   1164  HB1 SER    73      79.707  87.954  73.318  1.00  0.00      PROA H
ATOM   1165  HB2 SER    73      80.206  87.016  74.778  1.00  0.00      PROA H
ATOM   1166  OG  SER    73      81.662  87.249  73.311  1.00  0.00      PROA O
ATOM   1167  HG1 SER    73      81.323  86.663  72.619  1.00  0.00      PROA H
ATOM   1168  C   SER    73      82.065  88.835  75.625  1.00  0.00      PROA C
ATOM   1169  O   SER    73      81.914  88.862  76.844  1.00  0.00      PROA O
ATOM   1170  N   GLY    74      83.277  88.669  75.092  1.00  0.00      PROA N
ATOM   1171  HN  GLY    74      83.463  88.688  74.110  1.00  0.00      PROA H
ATOM   1172  CA  GLY    74      84.295  88.425  76.061  1.00  0.00      PROA C
ATOM   1173  HA1 GLY    74      84.018  88.363  77.105  1.00  0.00      PROA H
ATOM   1174  HA2 GLY    74      85.051  89.175  75.913  1.00  0.00      PROA H
ATOM   1175  C   GLY    74      84.976  87.140  75.758  1.00  0.00      PROA C
ATOM   1176  O   GLY    74      86.121  86.930  76.151  1.00  0.00      PROA O
ATOM   1177  N   PHE    75      84.301  86.239  75.037  1.00  0.00      PROA N
ATOM   1178  HN  PHE    75      83.409  86.441  74.644  1.00  0.00      PROA H
ATOM   1179  CA  PHE    75      84.943  84.999  74.755  1.00  0.00      PROA C
ATOM   1180  HA  PHE    75      85.467  84.651  75.632  1.00  0.00      PROA H
ATOM   1181  CB  PHE    75      84.002  83.938  74.166  1.00  0.00      PROA C
ATOM   1182  HB1 PHE    75      84.527  83.087  73.788  1.00  0.00      PROA H
ATOM   1183  HB2 PHE    75      83.469  84.365  73.283  1.00  0.00      PROA H
ATOM   1184  CG  PHE    75      82.971  83.564  75.161  1.00  0.00      PROA C
ATOM   1185  CD1 PHE    75      83.215  82.544  76.045  1.00  0.00      PROA C
ATOM   1186  HD1 PHE    75      84.100  81.981  76.034  1.00  0.00      PROA H
ATOM   1187  CE1 PHE    75      82.262  82.189  76.965  1.00  0.00      PROA C
ATOM   1188  HE1 PHE    75      82.510  81.391  77.641  1.00  0.00      PROA H
ATOM   1189  CZ  PHE    75      81.055  82.849  76.998  1.00  0.00      PROA C
ATOM   1190  HZ  PHE    75      80.324  82.692  77.775  1.00  0.00      PROA H
ATOM   1191  CD2 PHE    75      81.764  84.223  75.197  1.00  0.00      PROA C
ATOM   1192  HD2 PHE    75      81.571  85.019  74.495  1.00  0.00      PROA H
ATOM   1193  CE2 PHE    75      80.808  83.871  76.117  1.00  0.00      PROA C
ATOM   1194  HE2 PHE    75      79.879  84.422  76.183  1.00  0.00      PROA H
ATOM   1195  C   PHE    75      85.896  85.238  73.657  1.00  0.00      PROA C
ATOM   1196  O   PHE    75      85.669  86.089  72.803  1.00  0.00      PROA O
ATOM   1197  N   ASP    76      87.015  84.504  73.667  1.00  0.00      PROA N
ATOM   1198  HN  ASP    76      87.229  83.867  74.402  1.00  0.00      PROA H
ATOM   1199  CA  ASP    76      87.832  84.615  72.514  1.00  0.00      PROA C
ATOM   1200  HA  ASP    76      87.824  85.618  72.104  1.00  0.00      PROA H
ATOM   1201  CB  ASP    76      89.289  84.173  72.730  1.00  0.00      PROA C
ATOM   1202  HB1 ASP    76      89.876  84.144  71.793  1.00  0.00      PROA H
ATOM   1203  HB2 ASP    76      89.342  83.199  73.255  1.00  0.00      PROA H
ATOM   1204  CG  ASP    76      89.947  85.223  73.620  1.00  0.00      PROA C
ATOM   1205  OD1 ASP    76      89.233  86.170  74.046  1.00  0.00      PROA O
ATOM   1206  OD2 ASP    76      91.173  85.097  73.881  1.00  0.00      PROA O
ATOM   1207  C   ASP    76      87.180  83.713  71.557  1.00  0.00      PROA C
ATOM   1208  O   ASP    76      86.203  83.034  71.875  1.00  0.00      PROA O
ATOM   1209  N   ARG    77      87.683  83.731  70.331  1.00  0.00      PROA N
ATOM   1210  HN  ARG    77      88.363  84.393  70.054  1.00  0.00      PROA H
ATOM   1211  CA  ARG    77      87.047  82.956  69.334  1.00  0.00      PROA C
ATOM   1212  HA  ARG    77      85.993  83.211  69.291  1.00  0.00      PROA H
ATOM   1213  CB  ARG    77      87.700  83.223  67.975  1.00  0.00      PROA C
ATOM   1214  HB1 ARG    77      87.039  82.738  67.214  1.00  0.00      PROA H
ATOM   1215  HB2 ARG    77      88.665  82.702  67.868  1.00  0.00      PROA H
ATOM   1216  CG  ARG    77      87.694  84.720  67.682  1.00  0.00      PROA C
ATOM   1217  HG1 ARG    77      87.464  85.259  68.598  1.00  0.00      PROA H
ATOM   1218  HG2 ARG    77      86.886  84.940  66.947  1.00  0.00      PROA H
ATOM   1219  CD  ARG    77      89.031  85.200  67.137  1.00  0.00      PROA C
ATOM   1220  HD1 ARG    77      89.057  86.313  67.154  1.00  0.00      PROA H
ATOM   1221  HD2 ARG    77      89.122  84.862  66.080  1.00  0.00      PROA H
ATOM   1222  NE  ARG    77      90.047  84.708  68.110  1.00  0.00      PROA N
ATOM   1223  HE  ARG    77      90.120  85.112  69.015  1.00  0.00      PROA H
ATOM   1224  CZ  ARG    77      90.972  83.805  67.680  1.00  0.00      PROA C
ATOM   1225  NH1 ARG    77      91.045  83.543  66.345  1.00  0.00      PROA N
ATOM   1226 HH11 ARG    77      90.500  84.097  65.735  1.00  0.00      PROA H
ATOM   1227 HH12 ARG    77      91.036  82.576  66.037  1.00  0.00      PROA H
ATOM   1228  NH2 ARG    77      91.795  83.169  68.564  1.00  0.00      PROA N
ATOM   1229 HH21 ARG    77      91.877  83.598  69.453  1.00  0.00      PROA H
ATOM   1230 HH22 ARG    77      92.589  82.735  68.118  1.00  0.00      PROA H
ATOM   1231  C   ARG    77      87.158  81.492  69.647  1.00  0.00      PROA C
ATOM   1232  O   ARG    77      86.163  80.778  69.566  1.00  0.00      PROA O
ATOM   1233  N   GLY    78      88.360  80.992  70.009  1.00  0.00      PROA N
ATOM   1234  HN  GLY    78      89.123  81.617  70.079  1.00  0.00      PROA H
ATOM   1235  CA  GLY    78      88.529  79.583  70.278  1.00  0.00      PROA C
ATOM   1236  HA1 GLY    78      87.702  79.187  70.836  1.00  0.00      PROA H
ATOM   1237  HA2 GLY    78      89.481  79.443  70.761  1.00  0.00      PROA H
ATOM   1238  C   GLY    78      88.576  78.933  68.907  1.00  0.00      PROA C
ATOM   1239  O   GLY    78      87.877  79.380  67.999  1.00  0.00      PROA O
ATOM   1240  N   HSD    79      89.388  77.867  68.702  1.00  0.00      PROA N
ATOM   1241  HN  HSD    79      89.905  77.434  69.428  1.00  0.00      PROA H
ATOM   1242  CA  HSD    79      89.432  77.197  67.417  1.00  0.00      PROA C
ATOM   1243  HA  HSD    79      88.508  77.337  66.867  1.00  0.00      PROA H
ATOM   1244  CB  HSD    79      90.623  77.612  66.540  1.00  0.00      PROA C
ATOM   1245  HB1 HSD    79      90.777  76.877  65.714  1.00  0.00      PROA H
ATOM   1246  HB2 HSD    79      91.555  77.632  67.140  1.00  0.00      PROA H
ATOM   1247  ND1 HSD    79      90.011  79.053  64.554  1.00  0.00      PROA N
ATOM   1248  HD1 HSD    79      89.730  78.325  63.908  1.00  0.00      PROA H
ATOM   1249  CG  HSD    79      90.430  78.931  65.860  1.00  0.00      PROA C
ATOM   1250  CE1 HSD    79      89.948  80.381  64.287  1.00  0.00      PROA C
ATOM   1251  HE1 HSD    79      89.534  80.814  63.390  1.00  0.00      PROA H
ATOM   1252  NE2 HSD    79      90.294  81.116  65.326  1.00  0.00      PROA N
ATOM   1253  CD2 HSD    79      90.599  80.202  66.318  1.00  0.00      PROA C
ATOM   1254  HD2 HSD    79      90.877  80.536  67.307  1.00  0.00      PROA H
ATOM   1255  C   HSD    79      89.590  75.746  67.674  1.00  0.00      PROA C
ATOM   1256  O   HSD    79      90.534  75.322  68.341  1.00  0.00      PROA O
ATOM   1257  N   LEU    80      88.657  74.934  67.157  1.00  0.00      PROA N
ATOM   1258  HN  LEU    80      87.917  75.228  66.558  1.00  0.00      PROA H
ATOM   1259  CA  LEU    80      88.803  73.552  67.461  1.00  0.00      PROA C
ATOM   1260  HA  LEU    80      88.937  73.425  68.525  1.00  0.00      PROA H
ATOM   1261  CB  LEU    80      87.573  72.712  67.084  1.00  0.00      PROA C
ATOM   1262  HB1 LEU    80      87.784  71.684  67.347  1.00  0.00      PROA H
ATOM   1263  HB2 LEU    80      87.318  72.529  66.070  1.00  0.00      PROA H
ATOM   1264  CG  LEU    80      86.360  72.997  67.992  1.00  0.00      PROA C
ATOM   1265  HG  LEU    80      86.695  72.902  69.055  1.00  0.00      PROA H
ATOM   1266  CD1 LEU    80      85.854  74.437  67.817  1.00  0.00      PROA C
ATOM   1267 HD11 LEU    80      85.825  74.709  66.743  1.00  0.00      PROA H
ATOM   1268 HD12 LEU    80      86.471  75.168  68.375  1.00  0.00      PROA H
ATOM   1269 HD13 LEU    80      84.816  74.518  68.206  1.00  0.00      PROA H
ATOM   1270  CD2 LEU    80      85.259  71.942  67.805  1.00  0.00      PROA C
ATOM   1271 HD21 LEU    80      85.576  70.945  68.175  1.00  0.00      PROA H
ATOM   1272 HD22 LEU    80      85.135  71.873  66.712  1.00  0.00      PROA H
ATOM   1273 HD23 LEU    80      84.292  72.251  68.244  1.00  0.00      PROA H
ATOM   1274  C   LEU    80      90.000  72.945  66.830  1.00  0.00      PROA C
ATOM   1275  O   LEU    80      90.882  72.440  67.522  1.00  0.00      PROA O
ATOM   1276  N   ALA    81      90.082  72.986  65.494  1.00  0.00      PROA N
ATOM   1277  HN  ALA    81      89.470  73.464  64.869  1.00  0.00      PROA H
ATOM   1278  CA  ALA    81      91.283  72.462  64.938  1.00  0.00      PROA C
ATOM   1279  HA  ALA    81      91.647  71.581  65.459  1.00  0.00      PROA H
ATOM   1280  CB  ALA    81      91.207  72.179  63.429  1.00  0.00      PROA C
ATOM   1281  HB1 ALA    81      90.979  73.088  62.837  1.00  0.00      PROA H
ATOM   1282  HB2 ALA    81      90.417  71.426  63.224  1.00  0.00      PROA H
ATOM   1283  HB3 ALA    81      92.165  71.749  63.086  1.00  0.00      PROA H
ATOM   1284  C   ALA    81      92.225  73.619  65.141  1.00  0.00      PROA C
ATOM   1285  O   ALA    81      91.812  74.770  65.004  1.00  0.00      PROA O
ATOM   1286  N   ALA    82      93.504  73.375  65.485  1.00  0.00      PROA N
ATOM   1287  HN  ALA    82      93.855  72.434  65.450  1.00  0.00      PROA H
ATOM   1288  CA  ALA    82      94.379  74.483  65.778  1.00  0.00      PROA C
ATOM   1289  HA  ALA    82      93.817  75.248  66.293  1.00  0.00      PROA H
ATOM   1290  CB  ALA    82      95.590  74.084  66.642  1.00  0.00      PROA C
ATOM   1291  HB1 ALA    82      96.036  73.154  66.236  1.00  0.00      PROA H
ATOM   1292  HB2 ALA    82      95.236  73.832  67.663  1.00  0.00      PROA H
ATOM   1293  HB3 ALA    82      96.365  74.871  66.726  1.00  0.00      PROA H
ATOM   1294  C   ALA    82      94.913  75.085  64.526  1.00  0.00      PROA C
ATOM   1295  O   ALA    82      95.059  74.415  63.505  1.00  0.00      PROA O
ATOM   1296  N   ALA    83      95.205  76.400  64.576  1.00  0.00      PROA N
ATOM   1297  HN  ALA    83      94.895  76.957  65.330  1.00  0.00      PROA H
ATOM   1298  CA  ALA    83      95.855  77.026  63.468  1.00  0.00      PROA C
ATOM   1299  HA  ALA    83      95.360  76.744  62.554  1.00  0.00      PROA H
ATOM   1300  CB  ALA    83      96.045  78.541  63.658  1.00  0.00      PROA C
ATOM   1301  HB1 ALA    83      96.649  78.790  64.553  1.00  0.00      PROA H
ATOM   1302  HB2 ALA    83      95.049  79.025  63.760  1.00  0.00      PROA H
ATOM   1303  HB3 ALA    83      96.524  78.959  62.747  1.00  0.00      PROA H
ATOM   1304  C   ALA    83      97.203  76.396  63.403  1.00  0.00      PROA C
ATOM   1305  O   ALA    83      97.678  76.011  62.335  1.00  0.00      PROA O
ATOM   1306  N   ALA    84      97.846  76.259  64.579  1.00  0.00      PROA N
ATOM   1307  HN  ALA    84      97.346  76.404  65.425  1.00  0.00      PROA H
ATOM   1308  CA  ALA    84      99.072  75.527  64.646  1.00  0.00      PROA C
ATOM   1309  HA  ALA    84      99.733  75.760  63.835  1.00  0.00      PROA H
ATOM   1310  CB  ALA    84      99.745  75.567  66.031  1.00  0.00      PROA C
ATOM   1311  HB1 ALA    84      99.796  74.579  66.539  1.00  0.00      PROA H
ATOM   1312  HB2 ALA    84      99.221  76.295  66.685  1.00  0.00      PROA H
ATOM   1313  HB3 ALA    84     100.764  75.944  65.872  1.00  0.00      PROA H
ATOM   1314  C   ALA    84      98.567  74.137  64.397  1.00  0.00      PROA C
ATOM   1315  O   ALA    84      97.369  73.902  64.525  1.00  0.00      PROA O
ATOM   1316  N   ASN    85      99.427  73.176  64.024  1.00  0.00      PROA N
ATOM   1317  HN  ASN    85     100.403  73.331  63.970  1.00  0.00      PROA H
ATOM   1318  CA  ASN    85      98.960  71.852  63.699  1.00  0.00      PROA C
ATOM   1319  HA  ASN    85      99.822  71.207  63.605  1.00  0.00      PROA H
ATOM   1320  CB  ASN    85      97.985  71.252  64.725  1.00  0.00      PROA C
ATOM   1321  HB1 ASN    85      97.689  70.245  64.384  1.00  0.00      PROA H
ATOM   1322  HB2 ASN    85      97.008  71.748  64.837  1.00  0.00      PROA H
ATOM   1323  CG  ASN    85      98.744  71.154  66.036  1.00  0.00      PROA C
ATOM   1324  OD1 ASN    85      99.911  70.765  66.066  1.00  0.00      PROA O
ATOM   1325  ND2 ASN    85      98.067  71.527  67.155  1.00  0.00      PROA N
ATOM   1326 HD21 ASN    85      97.103  71.764  67.054  1.00  0.00      PROA H
ATOM   1327 HD22 ASN    85      98.528  71.475  68.033  1.00  0.00      PROA H
ATOM   1328  C   ASN    85      98.331  71.871  62.358  1.00  0.00      PROA C
ATOM   1329  O   ASN    85      97.754  70.880  61.910  1.00  0.00      PROA O
ATOM   1330  N   HSD    86      98.447  73.012  61.671  1.00  0.00      PROA N
ATOM   1331  HN  HSD    86      98.605  73.881  62.126  1.00  0.00      PROA H
ATOM   1332  CA  HSD    86      98.058  73.027  60.302  1.00  0.00      PROA C
ATOM   1333  HA  HSD    86      98.231  72.069  59.841  1.00  0.00      PROA H
ATOM   1334  CB  HSD    86      96.605  73.457  60.064  1.00  0.00      PROA C
ATOM   1335  HB1 HSD    86      96.380  73.596  58.990  1.00  0.00      PROA H
ATOM   1336  HB2 HSD    86      96.390  74.412  60.591  1.00  0.00      PROA H
ATOM   1337  ND1 HSD    86      95.650  71.109  60.145  1.00  0.00      PROA N
ATOM   1338  HD1 HSD    86      96.221  70.661  59.453  1.00  0.00      PROA H
ATOM   1339  CG  HSD    86      95.658  72.414  60.582  1.00  0.00      PROA C
ATOM   1340  CE1 HSD    86      94.679  70.467  60.843  1.00  0.00      PROA C
ATOM   1341  HE1 HSD    86      94.448  69.411  60.698  1.00  0.00      PROA H
ATOM   1342  NE2 HSD    86      94.064  71.268  61.695  1.00  0.00      PROA N
ATOM   1343  CD2 HSD    86      94.682  72.494  61.527  1.00  0.00      PROA C
ATOM   1344  HD2 HSD    86      94.154  73.361  61.883  1.00  0.00      PROA H
ATOM   1345  C   HSD    86      98.982  73.995  59.662  1.00  0.00      PROA C
ATOM   1346  O   HSD    86      98.562  74.897  58.938  1.00  0.00      PROA O
ATOM   1347  N   ARG    87     100.290  73.814  59.924  1.00  0.00      PROA N
ATOM   1348  HN  ARG    87     100.618  73.054  60.472  1.00  0.00      PROA H
ATOM   1349  CA  ARG    87     101.245  74.701  59.348  1.00  0.00      PROA C
ATOM   1350  HA  ARG    87     100.790  75.586  58.919  1.00  0.00      PROA H
ATOM   1351  CB  ARG    87     102.332  75.151  60.342  1.00  0.00      PROA C
ATOM   1352  HB1 ARG    87     103.086  75.661  59.797  1.00  0.00      PROA H
ATOM   1353  HB2 ARG    87     102.689  74.153  60.677  1.00  0.00      PROA H
ATOM   1354  CG  ARG    87     101.775  75.793  61.621  1.00  0.00      PROA C
ATOM   1355  HG1 ARG    87     102.585  75.712  62.387  1.00  0.00      PROA H
ATOM   1356  HG2 ARG    87     100.903  75.212  61.985  1.00  0.00      PROA H
ATOM   1357  CD  ARG    87     101.415  77.280  61.510  1.00  0.00      PROA C
ATOM   1358  HD1 ARG    87     100.642  77.401  60.724  1.00  0.00      PROA H
ATOM   1359  HD2 ARG    87     102.348  77.833  61.243  1.00  0.00      PROA H
ATOM   1360  NE  ARG    87     100.856  77.691  62.832  1.00  0.00      PROA N
ATOM   1361  HE  ARG    87     100.189  77.106  63.268  1.00  0.00      PROA H
ATOM   1362  CZ  ARG    87     100.959  78.980  63.274  1.00  0.00      PROA C
ATOM   1363  NH1 ARG    87     101.622  79.914  62.532  1.00  0.00      PROA N
ATOM   1364 HH11 ARG    87     102.129  79.601  61.733  1.00  0.00      PROA H
ATOM   1365 HH12 ARG    87     101.880  80.791  62.916  1.00  0.00      PROA H
ATOM   1366  NH2 ARG    87     100.387  79.335  64.462  1.00  0.00      PROA N
ATOM   1367 HH21 ARG    87      99.989  78.612  65.008  1.00  0.00      PROA H
ATOM   1368 HH22 ARG    87     100.622  80.236  64.806  1.00  0.00      PROA H
ATOM   1369  C   ARG    87     101.905  73.934  58.252  1.00  0.00      PROA C
ATOM   1370  O   ARG    87     102.744  73.065  58.485  1.00  0.00      PROA O
ATOM   1371  N   TRP    88     101.501  74.255  57.014  1.00  0.00      PROA N
ATOM   1372  HN  TRP    88     100.872  75.024  56.915  1.00  0.00      PROA H
ATOM   1373  CA  TRP    88     101.955  73.648  55.800  1.00  0.00      PROA C
ATOM   1374  HA  TRP    88     103.020  73.459  55.844  1.00  0.00      PROA H
ATOM   1375  CB  TRP    88     101.118  72.424  55.394  1.00  0.00      PROA C
ATOM   1376  HB1 TRP    88     100.026  72.611  55.469  1.00  0.00      PROA H
ATOM   1377  HB2 TRP    88     101.335  71.634  56.150  1.00  0.00      PROA H
ATOM   1378  CG  TRP    88     101.445  71.848  54.033  1.00  0.00      PROA C
ATOM   1379  CD1 TRP    88     102.457  72.150  53.167  1.00  0.00      PROA C
ATOM   1380  HD1 TRP    88     103.230  72.897  53.338  1.00  0.00      PROA H
ATOM   1381  NE1 TRP    88     102.343  71.391  52.027  1.00  0.00      PROA N
ATOM   1382  HE1 TRP    88     102.864  71.461  51.201  1.00  0.00      PROA H
ATOM   1383  CE2 TRP    88     101.234  70.579  52.150  1.00  0.00      PROA C
ATOM   1384  CD2 TRP    88     100.651  70.837  53.391  1.00  0.00      PROA C
ATOM   1385  CE3 TRP    88      99.527  70.180  53.801  1.00  0.00      PROA C
ATOM   1386  HE3 TRP    88      99.018  70.408  54.727  1.00  0.00      PROA H
ATOM   1387  CZ3 TRP    88      98.989  69.250  52.941  1.00  0.00      PROA C
ATOM   1388  HZ3 TRP    88      98.018  68.820  53.177  1.00  0.00      PROA H
ATOM   1389  CZ2 TRP    88     100.697  69.658  51.298  1.00  0.00      PROA C
ATOM   1390  HZ2 TRP    88     101.125  69.466  50.324  1.00  0.00      PROA H
ATOM   1391  CH2 TRP    88      99.562  68.995  51.713  1.00  0.00      PROA C
ATOM   1392  HH2 TRP    88      99.065  68.309  51.035  1.00  0.00      PROA H
ATOM   1393  C   TRP    88     101.695  74.707  54.788  1.00  0.00      PROA C
ATOM   1394  O   TRP    88     102.607  75.389  54.324  1.00  0.00      PROA O
ATOM   1395  N   SER    89     100.406  74.869  54.429  1.00  0.00      PROA N
ATOM   1396  HN  SER    89      99.675  74.340  54.845  1.00  0.00      PROA H
ATOM   1397  CA  SER    89     100.044  75.869  53.476  1.00  0.00      PROA C
ATOM   1398  HA  SER    89     100.909  76.424  53.132  1.00  0.00      PROA H
ATOM   1399  CB  SER    89      99.354  75.302  52.225  1.00  0.00      PROA C
ATOM   1400  HB1 SER    89      99.027  76.116  51.538  1.00  0.00      PROA H
ATOM   1401  HB2 SER    89      98.466  74.691  52.500  1.00  0.00      PROA H
ATOM   1402  OG  SER    89     100.275  74.502  51.498  1.00  0.00      PROA O
ATOM   1403  HG1 SER    89     100.502  73.737  52.040  1.00  0.00      PROA H
ATOM   1404  C   SER    89      99.142  76.876  54.118  1.00  0.00      PROA C
ATOM   1405  O   SER    89      98.594  76.660  55.198  1.00  0.00      PROA O
ATOM   1406  N   GLN    90      99.001  78.037  53.451  1.00  0.00      PROA N
ATOM   1407  HN  GLN    90      99.582  78.234  52.654  1.00  0.00      PROA H
ATOM   1408  CA  GLN    90      98.213  79.126  53.941  1.00  0.00      PROA C
ATOM   1409  HA  GLN    90      98.505  79.363  54.952  1.00  0.00      PROA H
ATOM   1410  CB  GLN    90      98.299  80.371  53.045  1.00  0.00      PROA C
ATOM   1411  HB1 GLN    90      97.507  81.107  53.343  1.00  0.00      PROA H
ATOM   1412  HB2 GLN    90      98.085  80.109  51.993  1.00  0.00      PROA H
ATOM   1413  CG  GLN    90      99.650  81.079  53.115  1.00  0.00      PROA C
ATOM   1414  HG1 GLN    90      99.754  81.844  52.319  1.00  0.00      PROA H
ATOM   1415  HG2 GLN    90     100.498  80.370  53.030  1.00  0.00      PROA H
ATOM   1416  CD  GLN    90      99.740  81.751  54.477  1.00  0.00      PROA C
ATOM   1417  OE1 GLN    90     100.112  81.125  55.468  1.00  0.00      PROA O
ATOM   1418  NE2 GLN    90      99.375  83.060  54.531  1.00  0.00      PROA N
ATOM   1419 HE21 GLN    90      99.286  83.445  55.449  1.00  0.00      PROA H
ATOM   1420 HE22 GLN    90      99.020  83.528  53.722  1.00  0.00      PROA H
ATOM   1421  C   GLN    90      96.778  78.731  54.003  1.00  0.00      PROA C
ATOM   1422  O   GLN    90      96.071  79.076  54.951  1.00  0.00      PROA O
ATOM   1423  N   LYS    91      96.313  77.979  52.996  1.00  0.00      PROA N
ATOM   1424  HN  LYS    91      96.903  77.711  52.245  1.00  0.00      PROA H
ATOM   1425  CA  LYS    91      94.933  77.609  52.944  1.00  0.00      PROA C
ATOM   1426  HA  LYS    91      94.301  78.489  52.919  1.00  0.00      PROA H
ATOM   1427  CB  LYS    91      94.635  76.606  51.820  1.00  0.00      PROA C
ATOM   1428  HB1 LYS    91      93.704  76.041  52.038  1.00  0.00      PROA H
ATOM   1429  HB2 LYS    91      95.444  75.834  51.842  1.00  0.00      PROA H
ATOM   1430  CG  LYS    91      94.648  77.187  50.410  1.00  0.00      PROA C
ATOM   1431  HG1 LYS    91      94.630  76.409  49.629  1.00  0.00      PROA H
ATOM   1432  HG2 LYS    91      95.615  77.721  50.244  1.00  0.00      PROA H
ATOM   1433  CD  LYS    91      93.525  78.193  50.175  1.00  0.00      PROA C
ATOM   1434  HD1 LYS    91      93.428  78.393  49.082  1.00  0.00      PROA H
ATOM   1435  HD2 LYS    91      93.787  79.166  50.655  1.00  0.00      PROA H
ATOM   1436  CE  LYS    91      92.185  77.735  50.755  1.00  0.00      PROA C
ATOM   1437  HE1 LYS    91      91.341  78.374  50.422  1.00  0.00      PROA H
ATOM   1438  HE2 LYS    91      92.236  77.735  51.865  1.00  0.00      PROA H
ATOM   1439  NZ  LYS    91      91.914  76.331  50.371  1.00  0.00      PROA N
ATOM   1440  HZ1 LYS    91      92.795  75.780  50.374  1.00  0.00      PROA H
ATOM   1441  HZ2 LYS    91      91.531  76.281  49.398  1.00  0.00      PROA H
ATOM   1442  HZ3 LYS    91      91.243  75.909  51.042  1.00  0.00      PROA H
ATOM   1443  C   LYS    91      94.632  76.864  54.198  1.00  0.00      PROA C
ATOM   1444  O   LYS    91      93.592  77.069  54.823  1.00  0.00      PROA O
ATOM   1445  N   ALA    92      95.558  75.982  54.611  1.00  0.00      PROA N
ATOM   1446  HN  ALA    92      96.451  75.914  54.188  1.00  0.00      PROA H
ATOM   1447  CA  ALA    92      95.271  75.156  55.739  1.00  0.00      PROA C
ATOM   1448  HA  ALA    92      94.356  74.607  55.550  1.00  0.00      PROA H
ATOM   1449  CB  ALA    92      96.418  74.189  56.075  1.00  0.00      PROA C
ATOM   1450  HB1 ALA    92      97.353  74.728  56.339  1.00  0.00      PROA H
ATOM   1451  HB2 ALA    92      96.620  73.538  55.197  1.00  0.00      PROA H
ATOM   1452  HB3 ALA    92      96.134  73.523  56.916  1.00  0.00      PROA H
ATOM   1453  C   ALA    92      95.044  76.001  56.943  1.00  0.00      PROA C
ATOM   1454  O   ALA    92      94.047  75.834  57.643  1.00  0.00      PROA O
ATOM   1455  N   MET    93      95.949  76.957  57.202  1.00  0.00      PROA N
ATOM   1456  HN  MET    93      96.709  77.148  56.585  1.00  0.00      PROA H
ATOM   1457  CA  MET    93      95.810  77.760  58.378  1.00  0.00      PROA C
ATOM   1458  HA  MET    93      95.712  77.124  59.247  1.00  0.00      PROA H
ATOM   1459  CB  MET    93      96.967  78.770  58.564  1.00  0.00      PROA C
ATOM   1460  HB1 MET    93      96.701  79.517  59.348  1.00  0.00      PROA H
ATOM   1461  HB2 MET    93      97.103  79.341  57.613  1.00  0.00      PROA H
ATOM   1462  CG  MET    93      98.314  78.154  58.964  1.00  0.00      PROA C
ATOM   1463  HG1 MET    93      98.583  77.388  58.201  1.00  0.00      PROA H
ATOM   1464  HG2 MET    93      98.163  77.603  59.919  1.00  0.00      PROA H
ATOM   1465  SD  MET    93      99.687  79.339  59.145  1.00  0.00      PROA S
ATOM   1466  CE  MET    93     100.374  79.093  57.481  1.00  0.00      PROA C
ATOM   1467  HE1 MET    93      99.556  79.092  56.731  1.00  0.00      PROA H
ATOM   1468  HE2 MET    93     100.810  78.082  57.464  1.00  0.00      PROA H
ATOM   1469  HE3 MET    93     101.128  79.814  57.153  1.00  0.00      PROA H
ATOM   1470  C   MET    93      94.564  78.587  58.268  1.00  0.00      PROA C
ATOM   1471  O   MET    93      93.801  78.694  59.224  1.00  0.00      PROA O
ATOM   1472  N   ASP    94      94.306  79.181  57.084  1.00  0.00      PROA N
ATOM   1473  HN  ASP    94      94.950  79.173  56.311  1.00  0.00      PROA H
ATOM   1474  CA  ASP    94      93.182  80.066  56.928  1.00  0.00      PROA C
ATOM   1475  HA  ASP    94      93.228  80.845  57.678  1.00  0.00      PROA H
ATOM   1476  CB  ASP    94      93.058  80.661  55.517  1.00  0.00      PROA C
ATOM   1477  HB1 ASP    94      92.105  81.210  55.369  1.00  0.00      PROA H
ATOM   1478  HB2 ASP    94      93.161  79.874  54.743  1.00  0.00      PROA H
ATOM   1479  CG  ASP    94      94.187  81.657  55.328  1.00  0.00      PROA C
ATOM   1480  OD1 ASP    94      94.996  81.820  56.280  1.00  0.00      PROA O
ATOM   1481  OD2 ASP    94      94.254  82.273  54.230  1.00  0.00      PROA O
ATOM   1482  C   ASP    94      91.939  79.289  57.169  1.00  0.00      PROA C
ATOM   1483  O   ASP    94      90.993  79.790  57.775  1.00  0.00      PROA O
ATOM   1484  N   ASP    95      91.915  78.025  56.719  1.00  0.00      PROA N
ATOM   1485  HN  ASP    95      92.650  77.653  56.142  1.00  0.00      PROA H
ATOM   1486  CA  ASP    95      90.716  77.264  56.864  1.00  0.00      PROA C
ATOM   1487  HA  ASP    95      89.916  77.811  56.403  1.00  0.00      PROA H
ATOM   1488  CB  ASP    95      90.806  75.840  56.288  1.00  0.00      PROA C
ATOM   1489  HB1 ASP    95      89.996  75.183  56.664  1.00  0.00      PROA H
ATOM   1490  HB2 ASP    95      91.789  75.381  56.511  1.00  0.00      PROA H
ATOM   1491  CG  ASP    95      90.633  75.951  54.779  1.00  0.00      PROA C
ATOM   1492  OD1 ASP    95      89.883  76.862  54.340  1.00  0.00      PROA O
ATOM   1493  OD2 ASP    95      91.238  75.123  54.047  1.00  0.00      PROA O
ATOM   1494  C   ASP    95      90.386  77.167  58.318  1.00  0.00      PROA C
ATOM   1495  O   ASP    95      89.216  77.219  58.695  1.00  0.00      PROA O
ATOM   1496  N   THR    96      91.401  77.058  59.190  1.00  0.00      PROA N
ATOM   1497  HN  THR    96      92.353  77.107  58.877  1.00  0.00      PROA H
ATOM   1498  CA  THR    96      91.095  76.880  60.576  1.00  0.00      PROA C
ATOM   1499  HA  THR    96      90.406  76.060  60.684  1.00  0.00      PROA H
ATOM   1500  CB  THR    96      92.281  76.613  61.460  1.00  0.00      PROA C
ATOM   1501  HB  THR    96      92.963  75.885  60.959  1.00  0.00      PROA H
ATOM   1502  OG1 THR    96      91.841  76.068  62.696  1.00  0.00      PROA O
ATOM   1503  HG1 THR    96      91.429  75.207  62.549  1.00  0.00      PROA H
ATOM   1504  CG2 THR    96      93.017  77.934  61.732  1.00  0.00      PROA C
ATOM   1505 HG21 THR    96      92.827  78.258  62.780  1.00  0.00      PROA H
ATOM   1506 HG22 THR    96      92.853  78.815  61.128  1.00  0.00      PROA H
ATOM   1507 HG23 THR    96      94.097  77.759  61.614  1.00  0.00      PROA H
ATOM   1508  C   THR    96      90.391  78.081  61.118  1.00  0.00      PROA C
ATOM   1509  O   THR    96      89.536  77.967  61.996  1.00  0.00      PROA O
ATOM   1510  N   PHE    97      90.725  79.270  60.598  1.00  0.00      PROA N
ATOM   1511  HN  PHE    97      91.291  79.324  59.773  1.00  0.00      PROA H
ATOM   1512  CA  PHE    97      90.235  80.487  61.170  1.00  0.00      PROA C
ATOM   1513  HA  PHE    97      90.608  80.483  62.169  1.00  0.00      PROA H
ATOM   1514  CB  PHE    97      90.747  81.717  60.408  1.00  0.00      PROA C
ATOM   1515  HB1 PHE    97      90.081  82.048  59.586  1.00  0.00      PROA H
ATOM   1516  HB2 PHE    97      91.723  81.467  59.934  1.00  0.00      PROA H
ATOM   1517  CG  PHE    97      90.950  82.792  61.415  1.00  0.00      PROA C
ATOM   1518  CD1 PHE    97      89.901  83.323  62.117  1.00  0.00      PROA C
ATOM   1519  HD1 PHE    97      88.928  82.904  62.036  1.00  0.00      PROA H
ATOM   1520  CE1 PHE    97      90.113  84.309  63.052  1.00  0.00      PROA C
ATOM   1521  HE1 PHE    97      89.342  84.552  63.751  1.00  0.00      PROA H
ATOM   1522  CZ  PHE    97      91.387  84.755  63.309  1.00  0.00      PROA C
ATOM   1523  HZ  PHE    97      91.556  85.536  64.041  1.00  0.00      PROA H
ATOM   1524  CD2 PHE    97      92.226  83.219  61.700  1.00  0.00      PROA C
ATOM   1525  HD2 PHE    97      93.028  82.695  61.218  1.00  0.00      PROA H
ATOM   1526  CE2 PHE    97      92.448  84.203  62.633  1.00  0.00      PROA C
ATOM   1527  HE2 PHE    97      93.445  84.574  62.824  1.00  0.00      PROA H
ATOM   1528  C   PHE    97      88.727  80.508  61.096  1.00  0.00      PROA C
ATOM   1529  O   PHE    97      88.074  80.859  62.078  1.00  0.00      PROA O
ATOM   1530  N   TYR    98      88.142  80.112  59.937  1.00  0.00      PROA N
ATOM   1531  HN  TYR    98      88.720  79.747  59.209  1.00  0.00      PROA H
ATOM   1532  CA  TYR    98      86.717  80.132  59.671  1.00  0.00      PROA C
ATOM   1533  HA  TYR    98      86.455  81.165  59.491  1.00  0.00      PROA H
ATOM   1534  CB  TYR    98      86.265  79.254  58.490  1.00  0.00      PROA C
ATOM   1535  HB1 TYR    98      85.165  79.088  58.461  1.00  0.00      PROA H
ATOM   1536  HB2 TYR    98      86.764  78.260  58.533  1.00  0.00      PROA H
ATOM   1537  CG  TYR    98      86.641  79.969  57.245  1.00  0.00      PROA C
ATOM   1538  CD1 TYR    98      85.823  80.964  56.761  1.00  0.00      PROA C
ATOM   1539  HD1 TYR    98      84.906  81.179  57.282  1.00  0.00      PROA H
ATOM   1540  CE1 TYR    98      86.155  81.638  55.612  1.00  0.00      PROA C
ATOM   1541  HE1 TYR    98      85.453  82.169  55.076  1.00  0.00      PROA H
ATOM   1542  CZ  TYR    98      87.309  81.316  54.940  1.00  0.00      PROA C
ATOM   1543  OH  TYR    98      87.653  82.007  53.759  1.00  0.00      PROA O
ATOM   1544  HH  TYR    98      88.612  81.972  53.696  1.00  0.00      PROA H
ATOM   1545  CD2 TYR    98      87.791  79.647  56.565  1.00  0.00      PROA C
ATOM   1546  HD2 TYR    98      88.422  78.881  56.972  1.00  0.00      PROA H
ATOM   1547  CE2 TYR    98      88.127  80.318  55.415  1.00  0.00      PROA C
ATOM   1548  HE2 TYR    98      89.047  80.056  54.907  1.00  0.00      PROA H
ATOM   1549  C   TYR    98      85.915  79.712  60.854  1.00  0.00      PROA C
ATOM   1550  O   TYR    98      86.327  78.871  61.652  1.00  0.00      PROA O
ATOM   1551  N   LEU    99      84.734  80.355  60.990  1.00  0.00      PROA N
ATOM   1552  HN  LEU    99      84.485  81.122  60.395  1.00  0.00      PROA H
ATOM   1553  CA  LEU    99      83.765  80.019  61.990  1.00  0.00      PROA C
ATOM   1554  HA  LEU    99      84.268  79.925  62.943  1.00  0.00      PROA H
ATOM   1555  CB  LEU    99      82.571  80.994  62.078  1.00  0.00      PROA C
ATOM   1556  HB1 LEU    99      83.023  81.990  62.245  1.00  0.00      PROA H
ATOM   1557  HB2 LEU    99      81.925  80.764  62.949  1.00  0.00      PROA H
ATOM   1558  CG  LEU    99      81.704  81.129  60.810  1.00  0.00      PROA C
ATOM   1559  HG  LEU    99      82.559  80.846  60.206  1.00  0.00      PROA H
ATOM   1560  CD1 LEU    99      80.820  79.897  60.558  1.00  0.00      PROA C
ATOM   1561 HD11 LEU    99      80.210  79.667  61.454  1.00  0.00      PROA H
ATOM   1562 HD12 LEU    99      81.380  79.011  60.284  1.00  0.00      PROA H
ATOM   1563 HD13 LEU    99      80.121  80.106  59.717  1.00  0.00      PROA H
ATOM   1564  CD2 LEU    99      80.890  82.431  60.840  1.00  0.00      PROA C
ATOM   1565 HD21 LEU    99      81.492  83.298  60.505  1.00  0.00      PROA H
ATOM   1566 HD22 LEU    99      80.651  82.622  61.905  1.00  0.00      PROA H
ATOM   1567 HD23 LEU    99      79.946  82.338  60.268  1.00  0.00      PROA H
ATOM   1568  C   LEU    99      83.303  78.674  61.547  1.00  0.00      PROA C
ATOM   1569  O   LEU    99      83.653  78.228  60.456  1.00  0.00      PROA O
ATOM   1570  N   SER   100      82.515  77.993  62.393  1.00  0.00      PROA N
ATOM   1571  HN  SER   100      82.222  78.430  63.233  1.00  0.00      PROA H
ATOM   1572  CA  SER   100      82.119  76.629  62.204  1.00  0.00      PROA C
ATOM   1573  HA  SER   100      81.264  76.420  62.829  1.00  0.00      PROA H
ATOM   1574  CB  SER   100      81.789  76.261  60.744  1.00  0.00      PROA C
ATOM   1575  HB1 SER   100      82.635  76.328  60.038  1.00  0.00      PROA H
ATOM   1576  HB2 SER   100      80.953  76.911  60.425  1.00  0.00      PROA H
ATOM   1577  OG  SER   100      81.350  74.916  60.654  1.00  0.00      PROA O
ATOM   1578  HG1 SER   100      81.179  74.851  59.697  1.00  0.00      PROA H
ATOM   1579  C   SER   100      83.242  75.806  62.702  1.00  0.00      PROA C
ATOM   1580  O   SER   100      83.063  74.652  63.086  1.00  0.00      PROA O
ATOM   1581  N   ASN   101      84.430  76.415  62.782  1.00  0.00      PROA N
ATOM   1582  HN  ASN   101      84.641  77.270  62.307  1.00  0.00      PROA H
ATOM   1583  CA  ASN   101      85.483  75.748  63.455  1.00  0.00      PROA C
ATOM   1584  HA  ASN   101      85.075  74.880  63.945  1.00  0.00      PROA H
ATOM   1585  CB  ASN   101      86.724  75.509  62.579  1.00  0.00      PROA C
ATOM   1586  HB1 ASN   101      87.334  76.404  62.348  1.00  0.00      PROA H
ATOM   1587  HB2 ASN   101      86.376  75.091  61.609  1.00  0.00      PROA H
ATOM   1588  CG  ASN   101      87.569  74.429  63.244  1.00  0.00      PROA C
ATOM   1589  OD1 ASN   101      88.704  74.182  62.840  1.00  0.00      PROA O
ATOM   1590  ND2 ASN   101      87.002  73.755  64.280  1.00  0.00      PROA N
ATOM   1591 HD21 ASN   101      87.479  72.928  64.563  1.00  0.00      PROA H
ATOM   1592 HD22 ASN   101      86.050  73.913  64.516  1.00  0.00      PROA H
ATOM   1593  C   ASN   101      85.846  76.714  64.533  1.00  0.00      PROA C
ATOM   1594  O   ASN   101      86.953  77.250  64.567  1.00  0.00      PROA O
ATOM   1595  N   VAL   102      84.887  76.969  65.447  1.00  0.00      PROA N
ATOM   1596  HN  VAL   102      83.993  76.530  65.415  1.00  0.00      PROA H
ATOM   1597  CA  VAL   102      85.088  77.944  66.484  1.00  0.00      PROA C
ATOM   1598  HA  VAL   102      86.126  77.981  66.782  1.00  0.00      PROA H
ATOM   1599  CB  VAL   102      84.596  79.297  66.069  1.00  0.00      PROA C
ATOM   1600  HB  VAL   102      85.172  79.625  65.169  1.00  0.00      PROA H
ATOM   1601  CG1 VAL   102      83.106  79.171  65.711  1.00  0.00      PROA C
ATOM   1602 HG11 VAL   102      82.461  79.082  66.610  1.00  0.00      PROA H
ATOM   1603 HG12 VAL   102      82.882  78.337  65.021  1.00  0.00      PROA H
ATOM   1604 HG13 VAL   102      82.789  80.113  65.213  1.00  0.00      PROA H
ATOM   1605  CG2 VAL   102      84.850  80.286  67.214  1.00  0.00      PROA C
ATOM   1606 HG21 VAL   102      85.938  80.369  67.365  1.00  0.00      PROA H
ATOM   1607 HG22 VAL   102      84.291  80.103  68.148  1.00  0.00      PROA H
ATOM   1608 HG23 VAL   102      84.524  81.295  66.876  1.00  0.00      PROA H
ATOM   1609  C   VAL   102      84.268  77.547  67.638  1.00  0.00      PROA C
ATOM   1610  O   VAL   102      83.182  76.988  67.501  1.00  0.00      PROA O
ATOM   1611  N   ALA   103      84.808  77.813  68.827  1.00  0.00      PROA N
ATOM   1612  HN  ALA   103      85.643  78.356  68.921  1.00  0.00      PROA H
ATOM   1613  CA  ALA   103      84.020  77.607  69.974  1.00  0.00      PROA C
ATOM   1614  HA  ALA   103      82.987  77.518  69.688  1.00  0.00      PROA H
ATOM   1615  CB  ALA   103      84.412  76.335  70.763  1.00  0.00      PROA C
ATOM   1616  HB1 ALA   103      85.504  76.316  70.963  1.00  0.00      PROA H
ATOM   1617  HB2 ALA   103      84.153  75.440  70.161  1.00  0.00      PROA H
ATOM   1618  HB3 ALA   103      83.871  76.273  71.731  1.00  0.00      PROA H
ATOM   1619  C   ALA   103      84.327  78.764  70.836  1.00  0.00      PROA C
ATOM   1620  O   ALA   103      85.487  78.977  71.196  1.00  0.00      PROA O
ATOM   1621  N   PRO   104      83.295  79.496  71.160  1.00  0.00      PROA N
ATOM   1622  CD  PRO   104      81.960  78.928  71.233  1.00  0.00      PROA C
ATOM   1623  HD1 PRO   104      81.956  77.862  71.554  1.00  0.00      PROA H
ATOM   1624  HD2 PRO   104      81.479  79.034  70.233  1.00  0.00      PROA H
ATOM   1625  CA  PRO   104      83.432  80.662  71.979  1.00  0.00      PROA C
ATOM   1626  HA  PRO   104      84.056  81.395  71.485  1.00  0.00      PROA H
ATOM   1627  CB  PRO   104      82.006  81.111  72.296  1.00  0.00      PROA C
ATOM   1628  HB1 PRO   104      81.661  81.776  71.473  1.00  0.00      PROA H
ATOM   1629  HB2 PRO   104      81.978  81.642  73.263  1.00  0.00      PROA H
ATOM   1630  CG  PRO   104      81.213  79.788  72.267  1.00  0.00      PROA C
ATOM   1631  HG1 PRO   104      81.376  79.375  73.245  1.00  0.00      PROA H
ATOM   1632  HG2 PRO   104      80.160  79.960  71.979  1.00  0.00      PROA H
ATOM   1633  C   PRO   104      84.139  80.187  73.217  1.00  0.00      PROA C
ATOM   1634  O   PRO   104      83.806  79.105  73.702  1.00  0.00      PROA O
ATOM   1635  N   GLN   105      85.121  80.940  73.737  1.00  0.00      PROA N
ATOM   1636  HN  GLN   105      85.458  81.777  73.296  1.00  0.00      PROA H
ATOM   1637  CA  GLN   105      85.836  80.339  74.815  1.00  0.00      PROA C
ATOM   1638  HA  GLN   105      85.185  79.716  75.416  1.00  0.00      PROA H
ATOM   1639  CB  GLN   105      87.030  79.509  74.312  1.00  0.00      PROA C
ATOM   1640  HB1 GLN   105      87.714  80.170  73.731  1.00  0.00      PROA H
ATOM   1641  HB2 GLN   105      86.593  78.787  73.578  1.00  0.00      PROA H
ATOM   1642  CG  GLN   105      87.799  78.743  75.389  1.00  0.00      PROA C
ATOM   1643  HG1 GLN   105      87.147  78.155  76.049  1.00  0.00      PROA H
ATOM   1644  HG2 GLN   105      88.448  79.404  75.997  1.00  0.00      PROA H
ATOM   1645  CD  GLN   105      88.775  77.822  74.670  1.00  0.00      PROA C
ATOM   1646  OE1 GLN   105      89.963  78.118  74.551  1.00  0.00      PROA O
ATOM   1647  NE2 GLN   105      88.257  76.668  74.168  1.00  0.00      PROA N
ATOM   1648 HE21 GLN   105      88.871  76.039  73.698  1.00  0.00      PROA H
ATOM   1649 HE22 GLN   105      87.281  76.468  74.242  1.00  0.00      PROA H
ATOM   1650  C   GLN   105      86.333  81.377  75.736  1.00  0.00      PROA C
ATOM   1651  O   GLN   105      86.336  82.567  75.424  1.00  0.00      PROA O
ATOM   1652  N   VAL   106      86.742  80.921  76.926  1.00  0.00      PROA N
ATOM   1653  HN  VAL   106      86.739  79.961  77.168  1.00  0.00      PROA H
ATOM   1654  CA  VAL   106      87.268  81.841  77.851  1.00  0.00      PROA C
ATOM   1655  HA  VAL   106      86.630  82.712  77.839  1.00  0.00      PROA H
ATOM   1656  CB  VAL   106      87.282  81.329  79.268  1.00  0.00      PROA C
ATOM   1657  HB  VAL   106      87.910  80.405  79.342  1.00  0.00      PROA H
ATOM   1658  CG1 VAL   106      87.901  82.406  80.172  1.00  0.00      PROA C
ATOM   1659 HG11 VAL   106      87.180  83.213  80.367  1.00  0.00      PROA H
ATOM   1660 HG12 VAL   106      88.833  82.830  79.875  1.00  0.00      PROA H
ATOM   1661 HG13 VAL   106      88.078  81.945  81.171  1.00  0.00      PROA H
ATOM   1662  CG2 VAL   106      85.847  80.936  79.650  1.00  0.00      PROA C
ATOM   1663 HG21 VAL   106      85.442  80.125  79.012  1.00  0.00      PROA H
ATOM   1664 HG22 VAL   106      85.183  81.824  79.574  1.00  0.00      PROA H
ATOM   1665 HG23 VAL   106      85.822  80.580  80.703  1.00  0.00      PROA H
ATOM   1666  C   VAL   106      88.700  82.070  77.458  1.00  0.00      PROA C
ATOM   1667  O   VAL   106      89.487  81.127  77.367  1.00  0.00      PROA O
ATOM   1668  N   PRO   107      89.044  83.308  77.202  1.00  0.00      PROA N
ATOM   1669  CD  PRO   107      88.272  84.429  77.696  1.00  0.00      PROA C
ATOM   1670  HD1 PRO   107      87.860  84.335  78.706  1.00  0.00      PROA H
ATOM   1671  HD2 PRO   107      87.456  84.643  76.966  1.00  0.00      PROA H
ATOM   1672  CA  PRO   107      90.376  83.690  76.797  1.00  0.00      PROA C
ATOM   1673  HA  PRO   107      90.651  83.186  75.884  1.00  0.00      PROA H
ATOM   1674  CB  PRO   107      90.326  85.210  76.671  1.00  0.00      PROA C
ATOM   1675  HB1 PRO   107      89.900  85.641  75.856  1.00  0.00      PROA H
ATOM   1676  HB2 PRO   107      91.306  85.705  76.841  1.00  0.00      PROA H
ATOM   1677  CG  PRO   107      89.252  85.615  77.699  1.00  0.00      PROA C
ATOM   1678  HG1 PRO   107      89.760  85.792  78.660  1.00  0.00      PROA H
ATOM   1679  HG2 PRO   107      88.709  86.533  77.397  1.00  0.00      PROA H
ATOM   1680  C   PRO   107      91.348  83.289  77.869  1.00  0.00      PROA C
ATOM   1681  O   PRO   107      92.516  83.084  77.550  1.00  0.00      PROA O
ATOM   1682  N   HSD   108      90.906  83.196  79.137  1.00  0.00      PROA N
ATOM   1683  HN  HSD   108      90.006  83.560  79.362  1.00  0.00      PROA H
ATOM   1684  CA  HSD   108      91.843  82.904  80.183  1.00  0.00      PROA C
ATOM   1685  HA  HSD   108      92.637  83.640  80.168  1.00  0.00      PROA H
ATOM   1686  CB  HSD   108      91.177  82.818  81.563  1.00  0.00      PROA C
ATOM   1687  HB1 HSD   108      90.703  81.832  81.751  1.00  0.00      PROA H
ATOM   1688  HB2 HSD   108      90.373  83.542  81.693  1.00  0.00      PROA H
ATOM   1689  ND1 HSD   108      93.053  82.216  83.192  1.00  0.00      PROA N
ATOM   1690  HD1 HSD   108      93.319  81.319  82.831  1.00  0.00      PROA H
ATOM   1691  CG  HSD   108      92.147  83.109  82.665  1.00  0.00      PROA C
ATOM   1692  CE1 HSD   108      93.751  82.887  84.143  1.00  0.00      PROA C
ATOM   1693  HE1 HSD   108      94.539  82.410  84.733  1.00  0.00      PROA H
ATOM   1694  NE2 HSD   108      93.358  84.142  84.262  1.00  0.00      PROA N
ATOM   1695  CD2 HSD   108      92.347  84.278  83.330  1.00  0.00      PROA C
ATOM   1696  HD2 HSD   108      91.854  85.237  83.215  1.00  0.00      PROA H
ATOM   1697  C   HSD   108      92.429  81.564  79.869  1.00  0.00      PROA C
ATOM   1698  O   HSD   108      93.644  81.390  79.898  1.00  0.00      PROA O
ATOM   1699  N   LEU   109      91.554  80.577  79.587  1.00  0.00      PROA N
ATOM   1700  HN  LEU   109      90.589  80.802  79.521  1.00  0.00      PROA H
ATOM   1701  CA  LEU   109      91.918  79.224  79.256  1.00  0.00      PROA C
ATOM   1702  HA  LEU   109      92.713  78.949  79.927  1.00  0.00      PROA H
ATOM   1703  CB  LEU   109      90.715  78.273  79.464  1.00  0.00      PROA C
ATOM   1704  HB1 LEU   109      89.868  78.615  78.832  1.00  0.00      PROA H
ATOM   1705  HB2 LEU   109      90.402  78.389  80.527  1.00  0.00      PROA H
ATOM   1706  CG  LEU   109      90.946  76.767  79.209  1.00  0.00      PROA C
ATOM   1707  HG  LEU   109      91.763  76.395  79.855  1.00  0.00      PROA H
ATOM   1708  CD1 LEU   109      89.747  75.951  79.719  1.00  0.00      PROA C
ATOM   1709 HD11 LEU   109      88.804  76.479  79.463  1.00  0.00      PROA H
ATOM   1710 HD12 LEU   109      89.794  75.853  80.826  1.00  0.00      PROA H
ATOM   1711 HD13 LEU   109      89.712  74.945  79.272  1.00  0.00      PROA H
ATOM   1712  CD2 LEU   109      91.216  76.451  77.730  1.00  0.00      PROA C
ATOM   1713 HD21 LEU   109      92.242  76.552  77.441  1.00  0.00      PROA H
ATOM   1714 HD22 LEU   109      90.588  77.095  77.077  1.00  0.00      PROA H
ATOM   1715 HD23 LEU   109      90.863  75.409  77.598  1.00  0.00      PROA H
ATOM   1716  C   LEU   109      92.471  79.100  77.857  1.00  0.00      PROA C
ATOM   1717  O   LEU   109      93.428  78.360  77.650  1.00  0.00      PROA O
ATOM   1718  N   ASN   110      91.895  79.809  76.857  1.00  0.00      PROA N
ATOM   1719  HN  ASN   110      91.127  80.427  77.046  1.00  0.00      PROA H
ATOM   1720  CA  ASN   110      92.323  79.611  75.487  1.00  0.00      PROA C
ATOM   1721  HA  ASN   110      92.160  78.576  75.227  1.00  0.00      PROA H
ATOM   1722  CB  ASN   110      91.653  80.593  74.507  1.00  0.00      PROA C
ATOM   1723  HB1 ASN   110      91.835  81.652  74.788  1.00  0.00      PROA H
ATOM   1724  HB2 ASN   110      90.555  80.445  74.507  1.00  0.00      PROA H
ATOM   1725  CG  ASN   110      92.202  80.318  73.113  1.00  0.00      PROA C
ATOM   1726  OD1 ASN   110      92.857  79.305  72.879  1.00  0.00      PROA O
ATOM   1727  ND2 ASN   110      91.946  81.254  72.159  1.00  0.00      PROA N
ATOM   1728 HD21 ASN   110      91.496  82.102  72.450  1.00  0.00      PROA H
ATOM   1729 HD22 ASN   110      92.306  81.135  71.243  1.00  0.00      PROA H
ATOM   1730  C   ASN   110      93.772  79.875  75.402  1.00  0.00      PROA C
ATOM   1731  O   ASN   110      94.560  79.005  75.035  1.00  0.00      PROA O
ATOM   1732  N   GLN   111      94.166  81.095  75.774  1.00  0.00      PROA N
ATOM   1733  HN  GLN   111      93.570  81.741  76.262  1.00  0.00      PROA H
ATOM   1734  CA  GLN   111      95.562  81.325  75.816  1.00  0.00      PROA C
ATOM   1735  HA  GLN   111      96.088  80.875  74.988  1.00  0.00      PROA H
ATOM   1736  CB  GLN   111      95.913  82.816  75.993  1.00  0.00      PROA C
ATOM   1737  HB1 GLN   111      96.951  83.005  76.336  1.00  0.00      PROA H
ATOM   1738  HB2 GLN   111      95.305  83.143  76.884  1.00  0.00      PROA H
ATOM   1739  CG  GLN   111      95.397  83.738  74.882  1.00  0.00      PROA C
ATOM   1740  HG1 GLN   111      95.248  84.748  75.313  1.00  0.00      PROA H
ATOM   1741  HG2 GLN   111      94.427  83.409  74.458  1.00  0.00      PROA H
ATOM   1742  CD  GLN   111      96.444  83.817  73.782  1.00  0.00      PROA C
ATOM   1743  OE1 GLN   111      96.253  84.490  72.770  1.00  0.00      PROA O
ATOM   1744  NE2 GLN   111      97.591  83.117  73.987  1.00  0.00      PROA N
ATOM   1745 HE21 GLN   111      98.355  83.326  73.386  1.00  0.00      PROA H
ATOM   1746 HE22 GLN   111      97.756  82.773  74.907  1.00  0.00      PROA H
ATOM   1747  C   GLN   111      95.907  80.639  77.100  1.00  0.00      PROA C
ATOM   1748  O   GLN   111      95.066  80.545  77.991  1.00  0.00      PROA O
ATOM   1749  N   ASN   112      97.123  80.100  77.231  1.00  0.00      PROA N
ATOM   1750  HN  ASN   112      97.819  80.230  76.540  1.00  0.00      PROA H
ATOM   1751  CA  ASN   112      97.545  79.539  78.484  1.00  0.00      PROA C
ATOM   1752  HA  ASN   112      98.440  78.963  78.292  1.00  0.00      PROA H
ATOM   1753  CB  ASN   112      97.856  80.616  79.535  1.00  0.00      PROA C
ATOM   1754  HB1 ASN   112      98.087  80.192  80.538  1.00  0.00      PROA H
ATOM   1755  HB2 ASN   112      97.001  81.317  79.652  1.00  0.00      PROA H
ATOM   1756  CG  ASN   112      99.066  81.401  79.059  1.00  0.00      PROA C
ATOM   1757  OD1 ASN   112      98.932  82.462  78.454  1.00  0.00      PROA O
ATOM   1758  ND2 ASN   112     100.283  80.865  79.342  1.00  0.00      PROA N
ATOM   1759 HD21 ASN   112     101.084  81.435  79.170  1.00  0.00      PROA H
ATOM   1760 HD22 ASN   112     100.353  80.097  79.976  1.00  0.00      PROA H
ATOM   1761  C   ASN   112      96.598  78.576  79.142  1.00  0.00      PROA C
ATOM   1762  O   ASN   112      95.949  78.935  80.123  1.00  0.00      PROA O
ATOM   1763  N   ALA   113      96.498  77.327  78.633  1.00  0.00      PROA N
ATOM   1764  HN  ALA   113      97.153  77.049  77.944  1.00  0.00      PROA H
ATOM   1765  CA  ALA   113      95.680  76.312  79.255  1.00  0.00      PROA C
ATOM   1766  HA  ALA   113      96.250  75.830  80.026  1.00  0.00      PROA H
ATOM   1767  CB  ALA   113      94.295  76.791  79.722  1.00  0.00      PROA C
ATOM   1768  HB1 ALA   113      93.462  76.810  79.057  1.00  0.00      PROA H
ATOM   1769  HB2 ALA   113      94.261  77.728  80.270  1.00  0.00      PROA H
ATOM   1770  HB3 ALA   113      93.978  76.028  80.472  1.00  0.00      PROA H
ATOM   1771  C   ALA   113      95.424  75.303  78.184  1.00  0.00      PROA C
ATOM   1772  O   ALA   113      96.155  74.326  78.039  1.00  0.00      PROA O
ATOM   1773  N   TRP   114      94.328  75.518  77.422  1.00  0.00      PROA N
ATOM   1774  HN  TRP   114      93.795  76.354  77.596  1.00  0.00      PROA H
ATOM   1775  CA  TRP   114      93.972  74.667  76.323  1.00  0.00      PROA C
ATOM   1776  HA  TRP   114      93.850  73.655  76.687  1.00  0.00      PROA H
ATOM   1777  CB  TRP   114      92.757  75.163  75.520  1.00  0.00      PROA C
ATOM   1778  HB1 TRP   114      92.813  76.222  75.194  1.00  0.00      PROA H
ATOM   1779  HB2 TRP   114      91.873  74.969  76.104  1.00  0.00      PROA H
ATOM   1780  CG  TRP   114      92.354  74.223  74.408  1.00  0.00      PROA C
ATOM   1781  CD1 TRP   114      92.682  72.910  74.241  1.00  0.00      PROA C
ATOM   1782  HD1 TRP   114      93.194  72.348  74.980  1.00  0.00      PROA H
ATOM   1783  NE1 TRP   114      92.110  72.426  73.089  1.00  0.00      PROA N
ATOM   1784  HE1 TRP   114      92.112  71.516  72.726  1.00  0.00      PROA H
ATOM   1785  CE2 TRP   114      91.397  73.444  72.492  1.00  0.00      PROA C
ATOM   1786  CD2 TRP   114      91.529  74.582  73.290  1.00  0.00      PROA C
ATOM   1787  CE3 TRP   114      90.931  75.762  72.950  1.00  0.00      PROA C
ATOM   1788  HE3 TRP   114      91.127  76.635  73.531  1.00  0.00      PROA H
ATOM   1789  CZ3 TRP   114      90.191  75.785  71.789  1.00  0.00      PROA C
ATOM   1790  HZ3 TRP   114      89.653  76.685  71.511  1.00  0.00      PROA H
ATOM   1791  CZ2 TRP   114      90.663  73.470  71.341  1.00  0.00      PROA C
ATOM   1792  HZ2 TRP   114      90.548  72.605  70.701  1.00  0.00      PROA H
ATOM   1793  CH2 TRP   114      90.059  74.660  71.000  1.00  0.00      PROA C
ATOM   1794  HH2 TRP   114      89.347  74.667  70.187  1.00  0.00      PROA H
ATOM   1795  C   TRP   114      95.154  74.724  75.419  1.00  0.00      PROA C
ATOM   1796  O   TRP   114      95.502  73.745  74.762  1.00  0.00      PROA O
ATOM   1797  N   ASN   115      95.823  75.893  75.384  1.00  0.00      PROA N
ATOM   1798  HN  ASN   115      95.532  76.664  75.956  1.00  0.00      PROA H
ATOM   1799  CA  ASN   115      96.971  76.029  74.546  1.00  0.00      PROA C
ATOM   1800  HA  ASN   115      96.688  75.796  73.529  1.00  0.00      PROA H
ATOM   1801  CB  ASN   115      97.672  77.395  74.630  1.00  0.00      PROA C
ATOM   1802  HB1 ASN   115      98.198  77.534  75.599  1.00  0.00      PROA H
ATOM   1803  HB2 ASN   115      96.944  78.221  74.518  1.00  0.00      PROA H
ATOM   1804  CG  ASN   115      98.710  77.433  73.511  1.00  0.00      PROA C
ATOM   1805  OD1 ASN   115      99.773  76.822  73.611  1.00  0.00      PROA O
ATOM   1806  ND2 ASN   115      98.390  78.160  72.407  1.00  0.00      PROA N
ATOM   1807 HD21 ASN   115      99.070  78.097  71.673  1.00  0.00      PROA H
ATOM   1808 HD22 ASN   115      97.871  78.996  72.532  1.00  0.00      PROA H
ATOM   1809  C   ASN   115      97.953  74.975  74.961  1.00  0.00      PROA C
ATOM   1810  O   ASN   115      98.630  74.389  74.119  1.00  0.00      PROA O
ATOM   1811  N   ASN   116      98.046  74.696  76.278  1.00  0.00      PROA N
ATOM   1812  HN  ASN   116      97.478  75.114  76.981  1.00  0.00      PROA H
ATOM   1813  CA  ASN   116      98.943  73.688  76.777  1.00  0.00      PROA C
ATOM   1814  HA  ASN   116      99.953  73.912  76.462  1.00  0.00      PROA H
ATOM   1815  CB  ASN   116      98.851  73.464  78.300  1.00  0.00      PROA C
ATOM   1816  HB1 ASN   116      99.474  72.564  78.535  1.00  0.00      PROA H
ATOM   1817  HB2 ASN   116      97.892  73.259  78.739  1.00  0.00      PROA H
ATOM   1818  CG  ASN   116      99.506  74.613  79.049  1.00  0.00      PROA C
ATOM   1819  OD1 ASN   116      99.517  75.754  78.590  1.00  0.00      PROA O
ATOM   1820  ND2 ASN   116     100.077  74.298  80.243  1.00  0.00      PROA N
ATOM   1821 HD21 ASN   116     100.534  75.035  80.752  1.00  0.00      PROA H
ATOM   1822 HD22 ASN   116     100.070  73.368  80.592  1.00  0.00      PROA H
ATOM   1823  C   ASN   116      98.555  72.366  76.170  1.00  0.00      PROA C
ATOM   1824  O   ASN   116      99.417  71.609  75.724  1.00  0.00      PROA O
ATOM   1825  N   LEU   117      97.238  72.061  76.117  1.00  0.00      PROA N
ATOM   1826  HN  LEU   117      96.566  72.704  76.477  1.00  0.00      PROA H
ATOM   1827  CA  LEU   117      96.779  70.803  75.584  1.00  0.00      PROA C
ATOM   1828  HA  LEU   117      97.248  69.985  76.113  1.00  0.00      PROA H
ATOM   1829  CB  LEU   117      95.245  70.677  75.506  1.00  0.00      PROA C
ATOM   1830  HB1 LEU   117      94.996  69.764  74.918  1.00  0.00      PROA H
ATOM   1831  HB2 LEU   117      94.876  71.520  74.921  1.00  0.00      PROA H
ATOM   1832  CG  LEU   117      94.520  70.507  76.853  1.00  0.00      PROA C
ATOM   1833  HG  LEU   117      94.677  71.472  77.383  1.00  0.00      PROA H
ATOM   1834  CD1 LEU   117      92.999  70.396  76.650  1.00  0.00      PROA C
ATOM   1835 HD11 LEU   117      92.758  69.772  75.764  1.00  0.00      PROA H
ATOM   1836 HD12 LEU   117      92.510  71.381  76.557  1.00  0.00      PROA H
ATOM   1837 HD13 LEU   117      92.563  69.891  77.538  1.00  0.00      PROA H
ATOM   1838  CD2 LEU   117      95.086  69.313  77.640  1.00  0.00      PROA C
ATOM   1839 HD21 LEU   117      96.174  69.402  77.781  1.00  0.00      PROA H
ATOM   1840 HD22 LEU   117      94.915  68.375  77.082  1.00  0.00      PROA H
ATOM   1841 HD23 LEU   117      94.579  69.201  78.622  1.00  0.00      PROA H
ATOM   1842  C   LEU   117      97.258  70.741  74.182  1.00  0.00      PROA C
ATOM   1843  O   LEU   117      97.726  69.706  73.712  1.00  0.00      PROA O
ATOM   1844  N   GLU   118      97.162  71.875  73.476  1.00  0.00      PROA N
ATOM   1845  HN  GLU   118      96.795  72.709  73.887  1.00  0.00      PROA H
ATOM   1846  CA  GLU   118      97.572  71.872  72.111  1.00  0.00      PROA C
ATOM   1847  HA  GLU   118      97.015  71.128  71.556  1.00  0.00      PROA H
ATOM   1848  CB  GLU   118      97.457  73.258  71.454  1.00  0.00      PROA C
ATOM   1849  HB1 GLU   118      98.007  74.027  72.023  1.00  0.00      PROA H
ATOM   1850  HB2 GLU   118      96.380  73.537  71.466  1.00  0.00      PROA H
ATOM   1851  CG  GLU   118      97.982  73.290  70.018  1.00  0.00      PROA C
ATOM   1852  HG1 GLU   118      97.332  72.683  69.359  1.00  0.00      PROA H
ATOM   1853  HG2 GLU   118      99.032  72.950  69.916  1.00  0.00      PROA H
ATOM   1854  CD  GLU   118      97.947  74.730  69.526  1.00  0.00      PROA C
ATOM   1855  OE1 GLU   118      97.267  75.567  70.179  1.00  0.00      PROA O
ATOM   1856  OE2 GLU   118      98.606  75.013  68.490  1.00  0.00      PROA O
ATOM   1857  C   GLU   118      99.019  71.520  72.048  1.00  0.00      PROA C
ATOM   1858  O   GLU   118      99.431  70.674  71.258  1.00  0.00      PROA O
ATOM   1859  N   LYS   119      99.826  72.162  72.905  1.00  0.00      PROA N
ATOM   1860  HN  LYS   119      99.459  72.852  73.536  1.00  0.00      PROA H
ATOM   1861  CA  LYS   119     101.239  71.952  72.862  1.00  0.00      PROA C
ATOM   1862  HA  LYS   119     101.584  72.149  71.857  1.00  0.00      PROA H
ATOM   1863  CB  LYS   119     101.979  72.828  73.888  1.00  0.00      PROA C
ATOM   1864  HB1 LYS   119     101.786  72.480  74.928  1.00  0.00      PROA H
ATOM   1865  HB2 LYS   119     101.536  73.852  73.833  1.00  0.00      PROA H
ATOM   1866  CG  LYS   119     103.486  72.952  73.651  1.00  0.00      PROA C
ATOM   1867  HG1 LYS   119     103.963  71.945  73.647  1.00  0.00      PROA H
ATOM   1868  HG2 LYS   119     103.898  73.497  74.534  1.00  0.00      PROA H
ATOM   1869  CD  LYS   119     103.832  73.719  72.373  1.00  0.00      PROA C
ATOM   1870  HD1 LYS   119     103.139  74.585  72.259  1.00  0.00      PROA H
ATOM   1871  HD2 LYS   119     103.635  73.043  71.509  1.00  0.00      PROA H
ATOM   1872  CE  LYS   119     105.290  74.179  72.300  1.00  0.00      PROA C
ATOM   1873  HE1 LYS   119     105.569  74.437  71.255  1.00  0.00      PROA H
ATOM   1874  HE2 LYS   119     105.979  73.388  72.662  1.00  0.00      PROA H
ATOM   1875  NZ  LYS   119     105.476  75.385  73.138  1.00  0.00      PROA N
ATOM   1876  HZ1 LYS   119     105.298  75.120  74.132  1.00  0.00      PROA H
ATOM   1877  HZ2 LYS   119     104.828  76.171  72.928  1.00  0.00      PROA H
ATOM   1878  HZ3 LYS   119     106.460  75.727  73.096  1.00  0.00      PROA H
ATOM   1879  C   LYS   119     101.522  70.524  73.196  1.00  0.00      PROA C
ATOM   1880  O   LYS   119     102.315  69.872  72.518  1.00  0.00      PROA O
ATOM   1881  N   TYR   120     100.860  69.985  74.240  1.00  0.00      PROA N
ATOM   1882  HN  TYR   120     100.201  70.520  74.782  1.00  0.00      PROA H
ATOM   1883  CA  TYR   120     101.090  68.609  74.575  1.00  0.00      PROA C
ATOM   1884  HA  TYR   120     102.078  68.268  74.290  1.00  0.00      PROA H
ATOM   1885  CB  TYR   120     100.805  68.251  76.046  1.00  0.00      PROA C
ATOM   1886  HB1 TYR   120     100.718  67.149  76.198  1.00  0.00      PROA H
ATOM   1887  HB2 TYR   120      99.850  68.713  76.382  1.00  0.00      PROA H
ATOM   1888  CG  TYR   120     101.876  68.750  76.950  1.00  0.00      PROA C
ATOM   1889  CD1 TYR   120     101.991  70.086  77.266  1.00  0.00      PROA C
ATOM   1890  HD1 TYR   120     101.306  70.809  76.860  1.00  0.00      PROA H
ATOM   1891  CE1 TYR   120     102.983  70.513  78.117  1.00  0.00      PROA C
ATOM   1892  HE1 TYR   120     103.070  71.560  78.380  1.00  0.00      PROA H
ATOM   1893  CZ  TYR   120     103.864  69.607  78.661  1.00  0.00      PROA C
ATOM   1894  OH  TYR   120     104.883  70.040  79.535  1.00  0.00      PROA O
ATOM   1895  HH  TYR   120     105.075  69.336  80.159  1.00  0.00      PROA H
ATOM   1896  CD2 TYR   120     102.754  67.852  77.512  1.00  0.00      PROA C
ATOM   1897  HD2 TYR   120     102.673  66.802  77.283  1.00  0.00      PROA H
ATOM   1898  CE2 TYR   120     103.745  68.274  78.361  1.00  0.00      PROA C
ATOM   1899  HE2 TYR   120     104.497  67.598  78.710  1.00  0.00      PROA H
ATOM   1900  C   TYR   120     100.070  67.861  73.815  1.00  0.00      PROA C
ATOM   1901  O   TYR   120      98.974  67.571  74.293  1.00  0.00      PROA O
ATOM   1902  N   SER   121     100.460  67.543  72.581  1.00  0.00      PROA N
ATOM   1903  HN  SER   121     101.355  67.879  72.303  1.00  0.00      PROA H
ATOM   1904  CA  SER   121      99.680  66.877  71.601  1.00  0.00      PROA C
ATOM   1905  HA  SER   121      99.489  65.850  71.877  1.00  0.00      PROA H
ATOM   1906  CB  SER   121      98.426  67.673  71.200  1.00  0.00      PROA C
ATOM   1907  HB1 SER   121      98.631  68.667  70.784  1.00  0.00      PROA H
ATOM   1908  HB2 SER   121      97.773  67.818  72.085  1.00  0.00      PROA H
ATOM   1909  OG  SER   121      97.681  66.965  70.219  1.00  0.00      PROA O
ATOM   1910  HG1 SER   121      97.439  67.590  69.519  1.00  0.00      PROA H
ATOM   1911  C   SER   121     100.638  66.938  70.471  1.00  0.00      PROA C
ATOM   1912  O   SER   121     100.974  65.941  69.832  1.00  0.00      PROA O
ATOM   1913  N   ARG   122     101.101  68.181  70.237  1.00  0.00      PROA N
ATOM   1914  HN  ARG   122     100.695  68.958  70.726  1.00  0.00      PROA H
ATOM   1915  CA  ARG   122     102.096  68.501  69.267  1.00  0.00      PROA C
ATOM   1916  HA  ARG   122     101.767  68.137  68.314  1.00  0.00      PROA H
ATOM   1917  CB  ARG   122     102.396  70.005  69.182  1.00  0.00      PROA C
ATOM   1918  HB1 ARG   122     102.370  70.466  70.191  1.00  0.00      PROA H
ATOM   1919  HB2 ARG   122     101.568  70.471  68.596  1.00  0.00      PROA H
ATOM   1920  CG  ARG   122     103.743  70.309  68.524  1.00  0.00      PROA C
ATOM   1921  HG1 ARG   122     103.846  69.700  67.599  1.00  0.00      PROA H
ATOM   1922  HG2 ARG   122     104.561  70.009  69.224  1.00  0.00      PROA H
ATOM   1923  CD  ARG   122     103.950  71.788  68.186  1.00  0.00      PROA C
ATOM   1924  HD1 ARG   122     103.605  72.410  69.046  1.00  0.00      PROA H
ATOM   1925  HD2 ARG   122     103.377  72.116  67.290  1.00  0.00      PROA H
ATOM   1926  NE  ARG   122     105.415  72.012  68.032  1.00  0.00      PROA N
ATOM   1927  HE  ARG   122     105.906  72.585  68.680  1.00  0.00      PROA H
ATOM   1928  CZ  ARG   122     106.054  71.706  66.865  1.00  0.00      PROA C
ATOM   1929  NH1 ARG   122     105.365  71.150  65.827  1.00  0.00      PROA N
ATOM   1930 HH11 ARG   122     105.784  71.126  64.927  1.00  0.00      PROA H
ATOM   1931 HH12 ARG   122     104.395  70.986  65.952  1.00  0.00      PROA H
ATOM   1932  NH2 ARG   122     107.394  71.940  66.744  1.00  0.00      PROA N
ATOM   1933 HH21 ARG   122     107.881  72.515  67.407  1.00  0.00      PROA H
ATOM   1934 HH22 ARG   122     107.823  71.928  65.846  1.00  0.00      PROA H
ATOM   1935  C   ARG   122     103.364  67.826  69.648  1.00  0.00      PROA C
ATOM   1936  O   ARG   122     104.060  67.260  68.808  1.00  0.00      PROA O
ATOM   1937  N   SER   123     103.707  67.859  70.941  1.00  0.00      PROA N
ATOM   1938  HN  SER   123     103.193  68.373  71.629  1.00  0.00      PROA H
ATOM   1939  CA  SER   123     104.946  67.257  71.307  1.00  0.00      PROA C
ATOM   1940  HA  SER   123     105.733  67.673  70.697  1.00  0.00      PROA H
ATOM   1941  CB  SER   123     105.281  67.408  72.796  1.00  0.00      PROA C
ATOM   1942  HB1 SER   123     105.244  68.482  73.083  1.00  0.00      PROA H
ATOM   1943  HB2 SER   123     106.299  67.027  73.006  1.00  0.00      PROA H
ATOM   1944  OG  SER   123     104.365  66.657  73.577  1.00  0.00      PROA O
ATOM   1945  HG1 SER   123     104.850  66.313  74.344  1.00  0.00      PROA H
ATOM   1946  C   SER   123     104.871  65.796  71.011  1.00  0.00      PROA C
ATOM   1947  O   SER   123     105.780  65.226  70.413  1.00  0.00      PROA O
ATOM   1948  N   LEU   124     103.749  65.165  71.400  1.00  0.00      PROA N
ATOM   1949  HN  LEU   124     103.089  65.655  71.956  1.00  0.00      PROA H
ATOM   1950  CA  LEU   124     103.572  63.755  71.239  1.00  0.00      PROA C
ATOM   1951  HA  LEU   124     104.440  63.244  71.629  1.00  0.00      PROA H
ATOM   1952  CB  LEU   124     102.285  63.234  71.894  1.00  0.00      PROA C
ATOM   1953  HB1 LEU   124     102.162  62.150  71.656  1.00  0.00      PROA H
ATOM   1954  HB2 LEU   124     101.397  63.772  71.496  1.00  0.00      PROA H
ATOM   1955  CG  LEU   124     102.327  63.362  73.427  1.00  0.00      PROA C
ATOM   1956  HG  LEU   124     102.330  64.454  73.666  1.00  0.00      PROA H
ATOM   1957  CD1 LEU   124     101.071  62.761  74.075  1.00  0.00      PROA C
ATOM   1958 HD11 LEU   124     100.894  61.738  73.677  1.00  0.00      PROA H
ATOM   1959 HD12 LEU   124     100.189  63.394  73.848  1.00  0.00      PROA H
ATOM   1960 HD13 LEU   124     101.182  62.674  75.174  1.00  0.00      PROA H
ATOM   1961  CD2 LEU   124     103.640  62.789  73.991  1.00  0.00      PROA C
ATOM   1962 HD21 LEU   124     104.530  63.384  73.698  1.00  0.00      PROA H
ATOM   1963 HD22 LEU   124     103.753  61.749  73.625  1.00  0.00      PROA H
ATOM   1964 HD23 LEU   124     103.610  62.742  75.100  1.00  0.00      PROA H
ATOM   1965  C   LEU   124     103.555  63.409  69.783  1.00  0.00      PROA C
ATOM   1966  O   LEU   124     104.059  62.359  69.386  1.00  0.00      PROA O
ATOM   1967  N   THR   125     102.979  64.285  68.941  1.00  0.00      PROA N
ATOM   1968  HN  THR   125     102.496  65.093  69.284  1.00  0.00      PROA H
ATOM   1969  CA  THR   125     102.856  63.959  67.552  1.00  0.00      PROA C
ATOM   1970  HA  THR   125     102.377  62.990  67.487  1.00  0.00      PROA H
ATOM   1971  CB  THR   125     102.035  64.943  66.765  1.00  0.00      PROA C
ATOM   1972  HB  THR   125     101.084  65.151  67.310  1.00  0.00      PROA H
ATOM   1973  OG1 THR   125     101.718  64.401  65.492  1.00  0.00      PROA O
ATOM   1974  HG1 THR   125     101.404  63.496  65.616  1.00  0.00      PROA H
ATOM   1975  CG2 THR   125     102.831  66.242  66.584  1.00  0.00      PROA C
ATOM   1976 HG21 THR   125     102.981  66.300  65.480  1.00  0.00      PROA H
ATOM   1977 HG22 THR   125     103.815  66.428  66.932  1.00  0.00      PROA H
ATOM   1978 HG23 THR   125     102.172  67.105  66.777  1.00  0.00      PROA H
ATOM   1979  C   THR   125     104.187  63.816  66.901  1.00  0.00      PROA C
ATOM   1980  O   THR   125     104.387  62.902  66.102  1.00  0.00      PROA O
ATOM   1981  N   ARG   126     105.141  64.701  67.236  1.00  0.00      PROA N
ATOM   1982  HN  ARG   126     104.971  65.401  67.928  1.00  0.00      PROA H
ATOM   1983  CA  ARG   126     106.422  64.608  66.607  1.00  0.00      PROA C
ATOM   1984  HA  ARG   126     106.311  64.656  65.532  1.00  0.00      PROA H
ATOM   1985  CB  ARG   126     107.442  65.641  67.123  1.00  0.00      PROA C
ATOM   1986  HB1 ARG   126     108.465  65.331  66.792  1.00  0.00      PROA H
ATOM   1987  HB2 ARG   126     107.434  65.632  68.237  1.00  0.00      PROA H
ATOM   1988  CG  ARG   126     107.207  67.066  66.616  1.00  0.00      PROA C
ATOM   1989  HG1 ARG   126     106.216  67.359  67.034  1.00  0.00      PROA H
ATOM   1990  HG2 ARG   126     107.153  67.048  65.508  1.00  0.00      PROA H
ATOM   1991  CD  ARG   126     108.226  68.087  67.135  1.00  0.00      PROA C
ATOM   1992  HD1 ARG   126     108.328  67.972  68.237  1.00  0.00      PROA H
ATOM   1993  HD2 ARG   126     107.899  69.136  66.961  1.00  0.00      PROA H
ATOM   1994  NE  ARG   126     109.528  67.812  66.466  1.00  0.00      PROA N
ATOM   1995  HE  ARG   126     110.281  67.293  66.867  1.00  0.00      PROA H
ATOM   1996  CZ  ARG   126     109.742  68.279  65.201  1.00  0.00      PROA C
ATOM   1997  NH1 ARG   126     108.765  68.994  64.573  1.00  0.00      PROA N
ATOM   1998 HH11 ARG   126     107.862  68.945  64.961  1.00  0.00      PROA H
ATOM   1999 HH12 ARG   126     108.920  69.218  63.612  1.00  0.00      PROA H
ATOM   2000  NH2 ARG   126     110.917  68.014  64.558  1.00  0.00      PROA N
ATOM   2001 HH21 ARG   126     111.628  67.483  65.010  1.00  0.00      PROA H
ATOM   2002 HH22 ARG   126     111.065  68.281  63.611  1.00  0.00      PROA H
ATOM   2003  C   ARG   126     106.970  63.259  66.938  1.00  0.00      PROA C
ATOM   2004  O   ARG   126     107.568  62.588  66.098  1.00  0.00      PROA O
ATOM   2005  N   SER   127     106.735  62.821  68.184  1.00  0.00      PROA N
ATOM   2006  HN  SER   127     106.117  63.328  68.774  1.00  0.00      PROA H
ATOM   2007  CA  SER   127     107.291  61.609  68.704  1.00  0.00      PROA C
ATOM   2008  HA  SER   127     108.364  61.649  68.583  1.00  0.00      PROA H
ATOM   2009  CB  SER   127     106.953  61.409  70.191  1.00  0.00      PROA C
ATOM   2010  HB1 SER   127     107.462  60.493  70.569  1.00  0.00      PROA H
ATOM   2011  HB2 SER   127     105.870  61.260  70.377  1.00  0.00      PROA H
ATOM   2012  OG  SER   127     107.418  62.517  70.948  1.00  0.00      PROA O
ATOM   2013  HG1 SER   127     106.765  63.223  70.838  1.00  0.00      PROA H
ATOM   2014  C   SER   127     106.821  60.391  67.979  1.00  0.00      PROA C
ATOM   2015  O   SER   127     107.639  59.540  67.631  1.00  0.00      PROA O
ATOM   2016  N   TYR   128     105.509  60.257  67.704  1.00  0.00      PROA N
ATOM   2017  HN  TYR   128     104.832  60.975  67.853  1.00  0.00      PROA H
ATOM   2018  CA  TYR   128     105.108  59.004  67.130  1.00  0.00      PROA C
ATOM   2019  HA  TYR   128     105.950  58.389  66.845  1.00  0.00      PROA H
ATOM   2020  CB  TYR   128     104.221  58.130  68.039  1.00  0.00      PROA C
ATOM   2021  HB1 TYR   128     103.604  57.347  67.567  1.00  0.00      PROA H
ATOM   2022  HB2 TYR   128     103.633  58.896  68.513  1.00  0.00      PROA H
ATOM   2023  CG  TYR   128     105.103  57.542  69.089  1.00  0.00      PROA C
ATOM   2024  CD1 TYR   128     105.795  56.385  68.818  1.00  0.00      PROA C
ATOM   2025  HD1 TYR   128     105.715  55.945  67.843  1.00  0.00      PROA H
ATOM   2026  CE1 TYR   128     106.620  55.820  69.760  1.00  0.00      PROA C
ATOM   2027  HE1 TYR   128     107.167  54.915  69.533  1.00  0.00      PROA H
ATOM   2028  CZ  TYR   128     106.765  56.415  70.989  1.00  0.00      PROA C
ATOM   2029  OH  TYR   128     107.612  55.835  71.958  1.00  0.00      PROA O
ATOM   2030  HH  TYR   128     107.437  56.282  72.802  1.00  0.00      PROA H
ATOM   2031  CD2 TYR   128     105.262  58.141  70.320  1.00  0.00      PROA C
ATOM   2032  HD2 TYR   128     104.729  59.055  70.546  1.00  0.00      PROA H
ATOM   2033  CE2 TYR   128     106.086  57.578  71.268  1.00  0.00      PROA C
ATOM   2034  HE2 TYR   128     106.193  58.054  72.234  1.00  0.00      PROA H
ATOM   2035  C   TYR   128     104.403  59.176  65.831  1.00  0.00      PROA C
ATOM   2036  O   TYR   128     103.917  60.251  65.483  1.00  0.00      PROA O
ATOM   2037  N   GLN   129     104.370  58.061  65.075  1.00  0.00      PROA N
ATOM   2038  HN  GLN   129     104.687  57.191  65.450  1.00  0.00      PROA H
ATOM   2039  CA  GLN   129     103.787  57.961  63.772  1.00  0.00      PROA C
ATOM   2040  HA  GLN   129     104.218  58.730  63.149  1.00  0.00      PROA H
ATOM   2041  CB  GLN   129     103.989  56.568  63.148  1.00  0.00      PROA C
ATOM   2042  HB1 GLN   129     103.536  55.824  63.856  1.00  0.00      PROA H
ATOM   2043  HB2 GLN   129     105.081  56.358  63.120  1.00  0.00      PROA H
ATOM   2044  CG  GLN   129     103.377  56.390  61.758  1.00  0.00      PROA C
ATOM   2045  HG1 GLN   129     103.911  56.951  60.969  1.00  0.00      PROA H
ATOM   2046  HG2 GLN   129     102.292  56.618  61.731  1.00  0.00      PROA H
ATOM   2047  CD  GLN   129     103.429  54.900  61.435  1.00  0.00      PROA C
ATOM   2048  OE1 GLN   129     102.403  54.222  61.410  1.00  0.00      PROA O
ATOM   2049  NE2 GLN   129     104.658  54.369  61.198  1.00  0.00      PROA N
ATOM   2050 HE21 GLN   129     104.685  53.394  61.021  1.00  0.00      PROA H
ATOM   2051 HE22 GLN   129     105.459  54.952  61.245  1.00  0.00      PROA H
ATOM   2052  C   GLN   129     102.308  58.181  63.878  1.00  0.00      PROA C
ATOM   2053  O   GLN   129     101.660  57.793  64.849  1.00  0.00      PROA O
ATOM   2054  N   ASN   130     101.755  58.857  62.855  1.00  0.00      PROA N
ATOM   2055  HN  ASN   130     102.382  59.167  62.166  1.00  0.00      PROA H
ATOM   2056  CA  ASN   130     100.349  59.051  62.647  1.00  0.00      PROA C
ATOM   2057  HA  ASN   130     100.271  60.001  62.145  1.00  0.00      PROA H
ATOM   2058  CB  ASN   130      99.693  57.927  61.825  1.00  0.00      PROA C
ATOM   2059  HB1 ASN   130      98.596  57.835  61.906  1.00  0.00      PROA H
ATOM   2060  HB2 ASN   130     100.167  56.998  62.182  1.00  0.00      PROA H
ATOM   2061  CG  ASN   130     100.114  58.111  60.375  1.00  0.00      PROA C
ATOM   2062  OD1 ASN   130     100.656  57.202  59.748  1.00  0.00      PROA O
ATOM   2063  ND2 ASN   130      99.849  59.325  59.821  1.00  0.00      PROA N
ATOM   2064 HD21 ASN   130     100.341  59.474  58.964  1.00  0.00      PROA H
ATOM   2065 HD22 ASN   130      99.498  60.047  60.407  1.00  0.00      PROA H
ATOM   2066  C   ASN   130      99.534  59.278  63.877  1.00  0.00      PROA C
ATOM   2067  O   ASN   130      99.128  58.331  64.548  1.00  0.00      PROA O
ATOM   2068  N   VAL   131      99.288  60.559  64.218  1.00  0.00      PROA N
ATOM   2069  HN  VAL   131      99.674  61.362  63.761  1.00  0.00      PROA H
ATOM   2070  CA  VAL   131      98.433  60.826  65.337  1.00  0.00      PROA C
ATOM   2071  HA  VAL   131      98.246  59.927  65.913  1.00  0.00      PROA H
ATOM   2072  CB  VAL   131      98.943  61.882  66.273  1.00  0.00      PROA C
ATOM   2073  HB  VAL   131     100.030  61.677  66.431  1.00  0.00      PROA H
ATOM   2074  CG1 VAL   131      98.759  63.256  65.606  1.00  0.00      PROA C
ATOM   2075 HG11 VAL   131      97.822  63.698  66.022  1.00  0.00      PROA H
ATOM   2076 HG12 VAL   131      98.596  63.297  64.561  1.00  0.00      PROA H
ATOM   2077 HG13 VAL   131      99.543  63.930  65.969  1.00  0.00      PROA H
ATOM   2078  CG2 VAL   131      98.221  61.736  67.625  1.00  0.00      PROA C
ATOM   2079 HG21 VAL   131      98.150  60.681  67.933  1.00  0.00      PROA H
ATOM   2080 HG22 VAL   131      97.197  62.163  67.598  1.00  0.00      PROA H
ATOM   2081 HG23 VAL   131      98.784  62.283  68.411  1.00  0.00      PROA H
ATOM   2082  C   VAL   131      97.118  61.322  64.813  1.00  0.00      PROA C
ATOM   2083  O   VAL   131      97.036  61.902  63.731  1.00  0.00      PROA O
ATOM   2084  N   TYR   132      96.047  61.069  65.588  1.00  0.00      PROA N
ATOM   2085  HN  TYR   132      96.164  60.524  66.426  1.00  0.00      PROA H
ATOM   2086  CA  TYR   132      94.691  61.409  65.252  1.00  0.00      PROA C
ATOM   2087  HA  TYR   132      94.638  62.010  64.357  1.00  0.00      PROA H
ATOM   2088  CB  TYR   132      93.895  60.092  65.154  1.00  0.00      PROA C
ATOM   2089  HB1 TYR   132      93.897  59.445  65.972  1.00  0.00      PROA H
ATOM   2090  HB2 TYR   132      94.428  59.478  64.390  1.00  0.00      PROA H
ATOM   2091  CG  TYR   132      92.500  60.239  64.661  1.00  0.00      PROA C
ATOM   2092  CD1 TYR   132      92.255  60.391  63.316  1.00  0.00      PROA C
ATOM   2093  HD1 TYR   132      93.082  60.600  62.663  1.00  0.00      PROA H
ATOM   2094  CE1 TYR   132      90.967  60.503  62.850  1.00  0.00      PROA C
ATOM   2095  HE1 TYR   132      90.648  60.515  61.849  1.00  0.00      PROA H
ATOM   2096  CZ  TYR   132      89.912  60.450  63.730  1.00  0.00      PROA C
ATOM   2097  OH  TYR   132      88.585  60.559  63.258  1.00  0.00      PROA O
ATOM   2098  HH  TYR   132      88.102  59.761  63.515  1.00  0.00      PROA H
ATOM   2099  CD2 TYR   132      91.438  60.175  65.534  1.00  0.00      PROA C
ATOM   2100  HD2 TYR   132      91.646  60.181  66.590  1.00  0.00      PROA H
ATOM   2101  CE2 TYR   132      90.148  60.286  65.074  1.00  0.00      PROA C
ATOM   2102  HE2 TYR   132      89.313  60.169  65.745  1.00  0.00      PROA H
ATOM   2103  C   TYR   132      94.187  62.188  66.430  1.00  0.00      PROA C
ATOM   2104  O   TYR   132      94.339  61.749  67.567  1.00  0.00      PROA O
ATOM   2105  N   VAL   133      93.588  63.375  66.204  1.00  0.00      PROA N
ATOM   2106  HN  VAL   133      93.474  63.767  65.284  1.00  0.00      PROA H
ATOM   2107  CA  VAL   133      93.118  64.133  67.331  1.00  0.00      PROA C
ATOM   2108  HA  VAL   133      93.194  63.588  68.260  1.00  0.00      PROA H
ATOM   2109  CB  VAL   133      93.804  65.457  67.486  1.00  0.00      PROA C
ATOM   2110  HB  VAL   133      93.694  66.103  66.603  1.00  0.00      PROA H
ATOM   2111  CG1 VAL   133      93.176  66.195  68.679  1.00  0.00      PROA C
ATOM   2112 HG11 VAL   133      93.201  65.587  69.605  1.00  0.00      PROA H
ATOM   2113 HG12 VAL   133      92.140  66.531  68.472  1.00  0.00      PROA H
ATOM   2114 HG13 VAL   133      93.750  67.129  68.823  1.00  0.00      PROA H
ATOM   2115  CG2 VAL   133      95.318  65.220  67.624  1.00  0.00      PROA C
ATOM   2116 HG21 VAL   133      95.731  64.745  66.709  1.00  0.00      PROA H
ATOM   2117 HG22 VAL   133      95.542  64.575  68.498  1.00  0.00      PROA H
ATOM   2118 HG23 VAL   133      95.834  66.197  67.745  1.00  0.00      PROA H
ATOM   2119  C   VAL   133      91.656  64.422  67.107  1.00  0.00      PROA C
ATOM   2120  O   VAL   133      91.236  64.678  65.979  1.00  0.00      PROA O
ATOM   2121  N   CYS   134      90.836  64.356  68.183  1.00  0.00      PROA N
ATOM   2122  HN  CYS   134      91.203  64.101  69.077  1.00  0.00      PROA H
ATOM   2123  CA  CYS   134      89.430  64.674  68.096  1.00  0.00      PROA C
ATOM   2124  HA  CYS   134      89.175  65.032  67.108  1.00  0.00      PROA H
ATOM   2125  CB  CYS   134      88.496  63.511  68.485  1.00  0.00      PROA C
ATOM   2126  HB1 CYS   134      87.500  63.983  68.380  1.00  0.00      PROA H
ATOM   2127  HB2 CYS   134      88.464  63.199  69.521  1.00  0.00      PROA H
ATOM   2128  SG  CYS   134      88.555  62.127  67.308  1.00  0.00      PROA S
ATOM   2129  HG1 CYS   134      89.842  61.863  67.488  1.00  0.00      PROA H
ATOM   2130  C   CYS   134      89.187  65.791  69.077  1.00  0.00      PROA C
ATOM   2131  O   CYS   134      89.554  65.679  70.246  1.00  0.00      PROA O
ATOM   2132  N   THR   135      88.586  66.917  68.628  1.00  0.00      PROA N
ATOM   2133  HN  THR   135      88.265  67.009  67.684  1.00  0.00      PROA H
ATOM   2134  CA  THR   135      88.312  67.975  69.564  1.00  0.00      PROA C
ATOM   2135  HA  THR   135      88.489  67.644  70.559  1.00  0.00      PROA H
ATOM   2136  CB  THR   135      89.080  69.246  69.349  1.00  0.00      PROA C
ATOM   2137  HB  THR   135      88.763  70.007  70.018  1.00  0.00      PROA H
ATOM   2138  OG1 THR   135      88.650  69.905  68.171  1.00  0.00      PROA O
ATOM   2139  HG1 THR   135      89.018  69.402  67.434  1.00  0.00      PROA H
ATOM   2140  CG2 THR   135      90.575  68.891  69.242  1.00  0.00      PROA C
ATOM   2141 HG21 THR   135      90.784  68.325  68.309  1.00  0.00      PROA H
ATOM   2142 HG22 THR   135      90.897  68.282  70.111  1.00  0.00      PROA H
ATOM   2143 HG23 THR   135      91.180  69.822  69.201  1.00  0.00      PROA H
ATOM   2144  C   THR   135      86.844  68.305  69.451  1.00  0.00      PROA C
ATOM   2145  O   THR   135      86.283  68.229  68.360  1.00  0.00      PROA O
ATOM   2146  N   GLY   136      86.172  68.660  70.576  1.00  0.00      PROA N
ATOM   2147  HN  GLY   136      86.601  68.560  71.475  1.00  0.00      PROA H
ATOM   2148  CA  GLY   136      84.773  68.992  70.498  1.00  0.00      PROA C
ATOM   2149  HA1 GLY   136      84.129  68.218  70.160  1.00  0.00      PROA H
ATOM   2150  HA2 GLY   136      84.741  69.701  69.698  1.00  0.00      PROA H
ATOM   2151  C   GLY   136      84.287  69.526  71.805  1.00  0.00      PROA C
ATOM   2152  O   GLY   136      84.695  69.090  72.872  1.00  0.00      PROA O
ATOM   2153  N   PRO   137      83.394  70.467  71.737  1.00  0.00      PROA N
ATOM   2154  CD  PRO   137      83.501  71.466  70.681  1.00  0.00      PROA C
ATOM   2155  HD1 PRO   137      82.781  71.207  69.881  1.00  0.00      PROA H
ATOM   2156  HD2 PRO   137      84.535  71.581  70.287  1.00  0.00      PROA H
ATOM   2157  CA  PRO   137      82.870  71.036  72.954  1.00  0.00      PROA C
ATOM   2158  HA  PRO   137      83.676  71.152  73.662  1.00  0.00      PROA H
ATOM   2159  CB  PRO   137      82.329  72.410  72.578  1.00  0.00      PROA C
ATOM   2160  HB1 PRO   137      82.530  73.103  73.408  1.00  0.00      PROA H
ATOM   2161  HB2 PRO   137      81.248  72.377  72.315  1.00  0.00      PROA H
ATOM   2162  CG  PRO   137      83.161  72.807  71.345  1.00  0.00      PROA C
ATOM   2163  HG1 PRO   137      82.586  73.463  70.658  1.00  0.00      PROA H
ATOM   2164  HG2 PRO   137      84.090  73.325  71.658  1.00  0.00      PROA H
ATOM   2165  C   PRO   137      81.841  70.133  73.602  1.00  0.00      PROA C
ATOM   2166  O   PRO   137      81.274  69.296  72.901  1.00  0.00      PROA O
ATOM   2167  N   LEU   138      81.591  70.275  74.931  1.00  0.00      PROA N
ATOM   2168  HN  LEU   138      82.047  70.993  75.449  1.00  0.00      PROA H
ATOM   2169  CA  LEU   138      80.619  69.461  75.624  1.00  0.00      PROA C
ATOM   2170  HA  LEU   138      79.996  68.936  74.909  1.00  0.00      PROA H
ATOM   2171  CB  LEU   138      81.228  68.471  76.635  1.00  0.00      PROA C
ATOM   2172  HB1 LEU   138      80.318  67.848  76.882  1.00  0.00      PROA H
ATOM   2173  HB2 LEU   138      81.477  68.678  77.664  1.00  0.00      PROA H
ATOM   2174  CG  LEU   138      82.085  67.352  76.026  1.00  0.00      PROA C
ATOM   2175  HG  LEU   138      81.458  66.806  75.273  1.00  0.00      PROA H
ATOM   2176  CD1 LEU   138      83.290  67.918  75.260  1.00  0.00      PROA C
ATOM   2177 HD11 LEU   138      83.459  68.984  75.489  1.00  0.00      PROA H
ATOM   2178 HD12 LEU   138      83.150  67.828  74.187  1.00  0.00      PROA H
ATOM   2179 HD13 LEU   138      84.201  67.518  75.708  1.00  0.00      PROA H
ATOM   2180  CD2 LEU   138      82.497  66.339  77.107  1.00  0.00      PROA C
ATOM   2181 HD21 LEU   138      81.604  65.905  77.597  1.00  0.00      PROA H
ATOM   2182 HD22 LEU   138      83.116  66.836  77.883  1.00  0.00      PROA H
ATOM   2183 HD23 LEU   138      83.091  65.516  76.654  1.00  0.00      PROA H
ATOM   2184  C   LEU   138      79.744  70.335  76.459  1.00  0.00      PROA C
ATOM   2185  O   LEU   138      80.157  71.395  76.925  1.00  0.00      PROA O
ATOM   2186  N   PHE   139      78.484  69.905  76.644  1.00  0.00      PROA N
ATOM   2187  HN  PHE   139      78.127  69.085  76.201  1.00  0.00      PROA H
ATOM   2188  CA  PHE   139      77.595  70.595  77.529  1.00  0.00      PROA C
ATOM   2189  HA  PHE   139      78.041  71.464  77.990  1.00  0.00      PROA H
ATOM   2190  CB  PHE   139      76.251  70.938  76.862  1.00  0.00      PROA C
ATOM   2191  HB1 PHE   139      75.650  71.619  77.499  1.00  0.00      PROA H
ATOM   2192  HB2 PHE   139      75.637  70.045  76.611  1.00  0.00      PROA H
ATOM   2193  CG  PHE   139      76.559  71.615  75.570  1.00  0.00      PROA C
ATOM   2194  CD1 PHE   139      76.877  70.852  74.471  1.00  0.00      PROA C
ATOM   2195  HD1 PHE   139      76.855  69.770  74.533  1.00  0.00      PROA H
ATOM   2196  CE1 PHE   139      77.167  71.435  73.261  1.00  0.00      PROA C
ATOM   2197  HE1 PHE   139      77.381  70.833  72.391  1.00  0.00      PROA H
ATOM   2198  CZ  PHE   139      77.131  72.803  73.140  1.00  0.00      PROA C
ATOM   2199  HZ  PHE   139      77.333  73.262  72.178  1.00  0.00      PROA H
ATOM   2200  CD2 PHE   139      76.525  72.986  75.441  1.00  0.00      PROA C
ATOM   2201  HD2 PHE   139      76.483  73.589  76.322  1.00  0.00      PROA H
ATOM   2202  CE2 PHE   139      76.814  73.577  74.232  1.00  0.00      PROA C
ATOM   2203  HE2 PHE   139      76.802  74.654  74.157  1.00  0.00      PROA H
ATOM   2204  C   PHE   139      77.293  69.542  78.566  1.00  0.00      PROA C
ATOM   2205  O   PHE   139      76.639  68.548  78.252  1.00  0.00      PROA O
ATOM   2206  N   LEU   140      77.766  69.703  79.824  1.00  0.00      PROA N
ATOM   2207  HN  LEU   140      78.280  70.520  80.095  1.00  0.00      PROA H
ATOM   2208  CA  LEU   140      77.512  68.684  80.816  1.00  0.00      PROA C
ATOM   2209  HA  LEU   140      76.853  67.999  80.350  1.00  0.00      PROA H
ATOM   2210  CB  LEU   140      78.768  67.963  81.327  1.00  0.00      PROA C
ATOM   2211  HB1 LEU   140      78.508  67.228  82.123  1.00  0.00      PROA H
ATOM   2212  HB2 LEU   140      79.315  68.784  81.801  1.00  0.00      PROA H
ATOM   2213  CG  LEU   140      79.478  67.182  80.204  1.00  0.00      PROA C
ATOM   2214  HG  LEU   140      79.954  67.882  79.495  1.00  0.00      PROA H
ATOM   2215  CD1 LEU   140      80.548  66.231  80.764  1.00  0.00      PROA C
ATOM   2216 HD11 LEU   140      80.056  65.330  81.188  1.00  0.00      PROA H
ATOM   2217 HD12 LEU   140      81.146  66.682  81.579  1.00  0.00      PROA H
ATOM   2218 HD13 LEU   140      81.241  65.905  79.961  1.00  0.00      PROA H
ATOM   2219  CD2 LEU   140      78.465  66.473  79.289  1.00  0.00      PROA C
ATOM   2220 HD21 LEU   140      78.417  66.912  78.273  1.00  0.00      PROA H
ATOM   2221 HD22 LEU   140      77.452  66.352  79.707  1.00  0.00      PROA H
ATOM   2222 HD23 LEU   140      78.792  65.426  79.192  1.00  0.00      PROA H
ATOM   2223  C   LEU   140      76.794  69.314  81.973  1.00  0.00      PROA C
ATOM   2224  O   LEU   140      76.853  70.524  82.197  1.00  0.00      PROA O
ATOM   2225  N   PRO   141      76.091  68.481  82.695  1.00  0.00      PROA N
ATOM   2226  CD  PRO   141      75.517  67.298  82.076  1.00  0.00      PROA C
ATOM   2227  HD1 PRO   141      76.314  66.550  81.856  1.00  0.00      PROA H
ATOM   2228  HD2 PRO   141      74.962  67.522  81.140  1.00  0.00      PROA H
ATOM   2229  CA  PRO   141      75.308  68.925  83.820  1.00  0.00      PROA C
ATOM   2230  HA  PRO   141      74.938  69.884  83.512  1.00  0.00      PROA H
ATOM   2231  CB  PRO   141      74.142  67.940  83.941  1.00  0.00      PROA C
ATOM   2232  HB1 PRO   141      73.233  68.370  83.474  1.00  0.00      PROA H
ATOM   2233  HB2 PRO   141      73.891  67.656  84.986  1.00  0.00      PROA H
ATOM   2234  CG  PRO   141      74.589  66.706  83.143  1.00  0.00      PROA C
ATOM   2235  HG1 PRO   141      75.194  66.049  83.813  1.00  0.00      PROA H
ATOM   2236  HG2 PRO   141      73.760  66.111  82.719  1.00  0.00      PROA H
ATOM   2237  C   PRO   141      75.946  69.198  85.135  1.00  0.00      PROA C
ATOM   2238  O   PRO   141      77.066  68.757  85.390  1.00  0.00      PROA O
ATOM   2239  N   ARG   142      75.204  69.962  85.966  1.00  0.00      PROA N
ATOM   2240  HN  ARG   142      74.334  70.330  85.625  1.00  0.00      PROA H
ATOM   2241  CA  ARG   142      75.569  70.275  87.311  1.00  0.00      PROA C
ATOM   2242  HA  ARG   142      76.339  69.594  87.654  1.00  0.00      PROA H
ATOM   2243  CB  ARG   142      76.001  71.735  87.538  1.00  0.00      PROA C
ATOM   2244  HB1 ARG   142      76.239  71.849  88.623  1.00  0.00      PROA H
ATOM   2245  HB2 ARG   142      75.170  72.425  87.268  1.00  0.00      PROA H
ATOM   2246  CG  ARG   142      77.271  72.147  86.792  1.00  0.00      PROA C
ATOM   2247  HG1 ARG   142      77.111  72.179  85.701  1.00  0.00      PROA H
ATOM   2248  HG2 ARG   142      78.026  71.348  86.975  1.00  0.00      PROA H
ATOM   2249  CD  ARG   142      77.888  73.444  87.322  1.00  0.00      PROA C
ATOM   2250  HD1 ARG   142      78.773  73.757  86.732  1.00  0.00      PROA H
ATOM   2251  HD2 ARG   142      78.211  73.211  88.366  1.00  0.00      PROA H
ATOM   2252  NE  ARG   142      76.843  74.506  87.265  1.00  0.00      PROA N
ATOM   2253  HE  ARG   142      76.029  74.394  86.710  1.00  0.00      PROA H
ATOM   2254  CZ  ARG   142      76.838  75.488  88.214  1.00  0.00      PROA C
ATOM   2255  NH1 ARG   142      77.785  75.479  89.196  1.00  0.00      PROA N
ATOM   2256 HH11 ARG   142      78.269  74.628  89.340  1.00  0.00      PROA H
ATOM   2257 HH12 ARG   142      77.708  76.114  89.971  1.00  0.00      PROA H
ATOM   2258  NH2 ARG   142      75.893  76.471  88.180  1.00  0.00      PROA N
ATOM   2259 HH21 ARG   142      75.194  76.517  87.478  1.00  0.00      PROA H
ATOM   2260 HH22 ARG   142      75.917  77.192  88.858  1.00  0.00      PROA H
ATOM   2261  C   ARG   142      74.361  70.068  88.132  1.00  0.00      PROA C
ATOM   2262  O   ARG   142      73.233  70.164  87.650  1.00  0.00      PROA O
ATOM   2263  N   THR   143      74.583  69.757  89.413  1.00  0.00      PROA N
ATOM   2264  HN  THR   143      75.500  69.678  89.800  1.00  0.00      PROA H
ATOM   2265  CA  THR   143      73.475  69.597  90.285  1.00  0.00      PROA C
ATOM   2266  HA  THR   143      72.579  69.412  89.734  1.00  0.00      PROA H
ATOM   2267  CB  THR   143      73.686  68.490  91.288  1.00  0.00      PROA C
ATOM   2268  HB  THR   143      73.819  67.526  90.739  1.00  0.00      PROA H
ATOM   2269  OG1 THR   143      72.554  68.366  92.136  1.00  0.00      PROA O
ATOM   2270  HG1 THR   143      72.427  69.212  92.587  1.00  0.00      PROA H
ATOM   2271  CG2 THR   143      74.959  68.770  92.108  1.00  0.00      PROA C
ATOM   2272 HG21 THR   143      74.781  69.495  92.929  1.00  0.00      PROA H
ATOM   2273 HG22 THR   143      75.817  69.105  91.497  1.00  0.00      PROA H
ATOM   2274 HG23 THR   143      75.276  67.817  92.589  1.00  0.00      PROA H
ATOM   2275  C   THR   143      73.363  70.898  91.005  1.00  0.00      PROA C
ATOM   2276  O   THR   143      74.325  71.385  91.598  1.00  0.00      PROA O
ATOM   2277  N   GLU   144      72.179  71.527  90.926  1.00  0.00      PROA N
ATOM   2278  HN  GLU   144      71.360  71.078  90.567  1.00  0.00      PROA H
ATOM   2279  CA  GLU   144      71.999  72.804  91.548  1.00  0.00      PROA C
ATOM   2280  HA  GLU   144      72.800  73.034  92.238  1.00  0.00      PROA H
ATOM   2281  CB  GLU   144      71.831  73.945  90.524  1.00  0.00      PROA C
ATOM   2282  HB1 GLU   144      70.911  73.736  89.925  1.00  0.00      PROA H
ATOM   2283  HB2 GLU   144      72.652  73.930  89.794  1.00  0.00      PROA H
ATOM   2284  CG  GLU   144      71.698  75.338  91.145  1.00  0.00      PROA C
ATOM   2285  HG1 GLU   144      72.604  75.630  91.710  1.00  0.00      PROA H
ATOM   2286  HG2 GLU   144      70.809  75.426  91.802  1.00  0.00      PROA H
ATOM   2287  CD  GLU   144      71.485  76.347  90.022  1.00  0.00      PROA C
ATOM   2288  OE1 GLU   144      71.715  75.984  88.836  1.00  0.00      PROA O
ATOM   2289  OE2 GLU   144      71.078  77.498  90.339  1.00  0.00      PROA O
ATOM   2290  C   GLU   144      70.745  72.726  92.347  1.00  0.00      PROA C
ATOM   2291  O   GLU   144      69.830  71.982  91.996  1.00  0.00      PROA O
ATOM   2292  N   ALA   145      70.681  73.462  93.475  1.00  0.00      PROA N
ATOM   2293  HN  ALA   145      71.455  73.974  93.828  1.00  0.00      PROA H
ATOM   2294  CA  ALA   145      69.458  73.424  94.212  1.00  0.00      PROA C
ATOM   2295  HA  ALA   145      69.558  74.100  95.048  1.00  0.00      PROA H
ATOM   2296  CB  ALA   145      68.213  73.739  93.362  1.00  0.00      PROA C
ATOM   2297  HB1 ALA   145      67.873  72.892  92.730  1.00  0.00      PROA H
ATOM   2298  HB2 ALA   145      68.442  74.593  92.688  1.00  0.00      PROA H
ATOM   2299  HB3 ALA   145      67.356  74.040  93.994  1.00  0.00      PROA H
ATOM   2300  C   ALA   145      69.346  72.040  94.741  1.00  0.00      PROA C
ATOM   2301  O   ALA   145      70.338  71.318  94.829  1.00  0.00      PROA O
ATOM   2302  N   ASP   146      68.123  71.620  95.110  1.00  0.00      PROA N
ATOM   2303  HN  ASP   146      67.291  72.126  94.959  1.00  0.00      PROA H
ATOM   2304  CA  ASP   146      67.975  70.284  95.598  1.00  0.00      PROA C
ATOM   2305  HA  ASP   146      68.666  70.160  96.425  1.00  0.00      PROA H
ATOM   2306  CB  ASP   146      66.533  69.918  96.004  1.00  0.00      PROA C
ATOM   2307  HB1 ASP   146      65.853  69.821  95.134  1.00  0.00      PROA H
ATOM   2308  HB2 ASP   146      66.128  70.679  96.700  1.00  0.00      PROA H
ATOM   2309  CG  ASP   146      66.560  68.594  96.762  1.00  0.00      PROA C
ATOM   2310  OD1 ASP   146      67.652  68.227  97.272  1.00  0.00      PROA O
ATOM   2311  OD2 ASP   146      65.491  67.931  96.837  1.00  0.00      PROA O
ATOM   2312  C   ASP   146      68.394  69.380  94.499  1.00  0.00      PROA C
ATOM   2313  O   ASP   146      68.549  69.832  93.365  1.00  0.00      PROA O
ATOM   2314  N   GLY   147      68.605  68.085  94.825  1.00  0.00      PROA N
ATOM   2315  HN  GLY   147      68.348  67.825  95.772  1.00  0.00      PROA H
ATOM   2316  CA  GLY   147      69.108  67.130  93.880  1.00  0.00      PROA C
ATOM   2317  HA1 GLY   147      68.954  66.145  94.293  1.00  0.00      PROA H
ATOM   2318  HA2 GLY   147      70.139  67.366  93.658  1.00  0.00      PROA H
ATOM   2319  C   GLY   147      68.289  67.223  92.637  1.00  0.00      PROA C
ATOM   2320  O   GLY   147      67.182  66.699  92.545  1.00  0.00      PROA O
ATOM   2321  N   LYS   148      68.873  67.915  91.641  1.00  0.00      PROA N
ATOM   2322  HN  LYS   148      69.703  68.431  91.851  1.00  0.00      PROA H
ATOM   2323  CA  LYS   148      68.288  68.160  90.365  1.00  0.00      PROA C
ATOM   2324  HA  LYS   148      67.758  67.259  90.169  1.00  0.00      PROA H
ATOM   2325  CB  LYS   148      67.453  69.454  90.310  1.00  0.00      PROA C
ATOM   2326  HB1 LYS   148      68.077  70.301  90.653  1.00  0.00      PROA H
ATOM   2327  HB2 LYS   148      66.675  69.341  91.107  1.00  0.00      PROA H
ATOM   2328  CG  LYS   148      66.744  69.685  88.975  1.00  0.00      PROA C
ATOM   2329  HG1 LYS   148      67.361  69.943  88.102  1.00  0.00      PROA H
ATOM   2330  HG2 LYS   148      65.981  70.409  89.293  1.00  0.00      PROA H
ATOM   2331  CD  LYS   148      65.676  68.639  88.660  1.00  0.00      PROA C
ATOM   2332  HD1 LYS   148      64.906  69.072  87.982  1.00  0.00      PROA H
ATOM   2333  HD2 LYS   148      65.147  68.370  89.607  1.00  0.00      PROA H
ATOM   2334  CE  LYS   148      66.250  67.353  88.064  1.00  0.00      PROA C
ATOM   2335  HE1 LYS   148      65.389  66.663  87.886  1.00  0.00      PROA H
ATOM   2336  HE2 LYS   148      66.946  66.766  88.646  1.00  0.00      PROA H
ATOM   2337  NZ  LYS   148      66.839  67.631  86.734  1.00  0.00      PROA N
ATOM   2338  HZ1 LYS   148      67.641  68.299  86.805  1.00  0.00      PROA H
ATOM   2339  HZ2 LYS   148      66.125  68.025  86.105  1.00  0.00      PROA H
ATOM   2340  HZ3 LYS   148      67.190  66.727  86.318  1.00  0.00      PROA H
ATOM   2341  C   LYS   148      69.461  68.330  89.452  1.00  0.00      PROA C
ATOM   2342  O   LYS   148      70.474  68.903  89.849  1.00  0.00      PROA O
ATOM   2343  N   SER   149      69.373  67.830  88.204  1.00  0.00      PROA N
ATOM   2344  HN  SER   149      68.747  67.072  88.043  1.00  0.00      PROA H
ATOM   2345  CA  SER   149      70.508  67.955  87.333  1.00  0.00      PROA C
ATOM   2346  HA  SER   149      71.405  68.263  87.856  1.00  0.00      PROA H
ATOM   2347  CB  SER   149      70.831  66.667  86.557  1.00  0.00      PROA C
ATOM   2348  HB1 SER   149      71.632  66.805  85.797  1.00  0.00      PROA H
ATOM   2349  HB2 SER   149      69.897  66.304  86.077  1.00  0.00      PROA H
ATOM   2350  OG  SER   149      71.217  65.639  87.455  1.00  0.00      PROA O
ATOM   2351  HG1 SER   149      72.153  65.772  87.693  1.00  0.00      PROA H
ATOM   2352  C   SER   149      70.178  68.997  86.316  1.00  0.00      PROA C
ATOM   2353  O   SER   149      69.062  69.045  85.801  1.00  0.00      PROA O
ATOM   2354  N   TYR   150      71.150  69.882  86.014  1.00  0.00      PROA N
ATOM   2355  HN  TYR   150      72.023  69.915  86.520  1.00  0.00      PROA H
ATOM   2356  CA  TYR   150      70.899  70.907  85.046  1.00  0.00      PROA C
ATOM   2357  HA  TYR   150      70.023  70.686  84.451  1.00  0.00      PROA H
ATOM   2358  CB  TYR   150      70.791  72.321  85.647  1.00  0.00      PROA C
ATOM   2359  HB1 TYR   150      70.703  73.102  84.864  1.00  0.00      PROA H
ATOM   2360  HB2 TYR   150      71.676  72.546  86.287  1.00  0.00      PROA H
ATOM   2361  CG  TYR   150      69.568  72.363  86.490  1.00  0.00      PROA C
ATOM   2362  CD1 TYR   150      68.352  72.687  85.938  1.00  0.00      PROA C
ATOM   2363  HD1 TYR   150      68.324  73.152  84.973  1.00  0.00      PROA H
ATOM   2364  CE1 TYR   150      67.220  72.721  86.714  1.00  0.00      PROA C
ATOM   2365  HE1 TYR   150      66.272  73.029  86.294  1.00  0.00      PROA H
ATOM   2366  CZ  TYR   150      67.298  72.427  88.053  1.00  0.00      PROA C
ATOM   2367  OH  TYR   150      66.140  72.458  88.857  1.00  0.00      PROA O
ATOM   2368  HH  TYR   150      66.419  72.313  89.769  1.00  0.00      PROA H
ATOM   2369  CD2 TYR   150      69.639  72.068  87.830  1.00  0.00      PROA C
ATOM   2370  HD2 TYR   150      70.592  71.818  88.282  1.00  0.00      PROA H
ATOM   2371  CE2 TYR   150      68.510  72.099  88.611  1.00  0.00      PROA C
ATOM   2372  HE2 TYR   150      68.610  71.951  89.675  1.00  0.00      PROA H
ATOM   2373  C   TYR   150      72.050  70.975  84.101  1.00  0.00      PROA C
ATOM   2374  O   TYR   150      73.199  70.771  84.485  1.00  0.00      PROA O
ATOM   2375  N   VAL   151      71.752  71.240  82.815  1.00  0.00      PROA N
ATOM   2376  HN  VAL   151      70.821  71.344  82.486  1.00  0.00      PROA H
ATOM   2377  CA  VAL   151      72.805  71.511  81.883  1.00  0.00      PROA C
ATOM   2378  HA  VAL   151      73.791  71.375  82.308  1.00  0.00      PROA H
ATOM   2379  CB  VAL   151      72.721  70.767  80.586  1.00  0.00      PROA C
ATOM   2380  HB  VAL   151      71.757  70.535  80.197  1.00  0.00      PROA H
ATOM   2381  CG1 VAL   151      73.795  71.343  79.644  1.00  0.00      PROA C
ATOM   2382 HG11 VAL   151      74.788  71.367  80.145  1.00  0.00      PROA H
ATOM   2383 HG12 VAL   151      73.557  72.357  79.267  1.00  0.00      PROA H
ATOM   2384 HG13 VAL   151      73.889  70.678  78.757  1.00  0.00      PROA H
ATOM   2385  CG2 VAL   151      72.903  69.266  80.865  1.00  0.00      PROA C
ATOM   2386 HG21 VAL   151      72.076  68.865  81.470  1.00  0.00      PROA H
ATOM   2387 HG22 VAL   151      73.838  69.176  81.435  1.00  0.00      PROA H
ATOM   2388 HG23 VAL   151      72.998  68.682  79.923  1.00  0.00      PROA H
ATOM   2389  C   VAL   151      72.642  72.962  81.565  1.00  0.00      PROA C
ATOM   2390  O   VAL   151      71.583  73.380  81.099  1.00  0.00      PROA O
ATOM   2391  N   LYS   152      73.673  73.790  81.826  1.00  0.00      PROA N
ATOM   2392  HN  LYS   152      74.542  73.531  82.258  1.00  0.00      PROA H
ATOM   2393  CA  LYS   152      73.433  75.172  81.546  1.00  0.00      PROA C
ATOM   2394  HA  LYS   152      72.709  75.278  80.757  1.00  0.00      PROA H
ATOM   2395  CB  LYS   152      72.904  75.952  82.766  1.00  0.00      PROA C
ATOM   2396  HB1 LYS   152      71.849  75.628  82.780  1.00  0.00      PROA H
ATOM   2397  HB2 LYS   152      72.914  77.048  82.558  1.00  0.00      PROA H
ATOM   2398  CG  LYS   152      73.630  75.666  84.081  1.00  0.00      PROA C
ATOM   2399  HG1 LYS   152      74.709  75.922  83.935  1.00  0.00      PROA H
ATOM   2400  HG2 LYS   152      73.588  74.585  84.340  1.00  0.00      PROA H
ATOM   2401  CD  LYS   152      73.103  76.496  85.257  1.00  0.00      PROA C
ATOM   2402  HD1 LYS   152      73.079  77.569  84.991  1.00  0.00      PROA H
ATOM   2403  HD2 LYS   152      73.842  76.412  86.087  1.00  0.00      PROA H
ATOM   2404  CE  LYS   152      71.778  75.983  85.834  1.00  0.00      PROA C
ATOM   2405  HE1 LYS   152      71.480  76.659  86.665  1.00  0.00      PROA H
ATOM   2406  HE2 LYS   152      71.850  74.941  86.200  1.00  0.00      PROA H
ATOM   2407  NZ  LYS   152      70.702  76.085  84.821  1.00  0.00      PROA N
ATOM   2408  HZ1 LYS   152      70.952  75.510  83.999  1.00  0.00      PROA H
ATOM   2409  HZ2 LYS   152      70.649  77.102  84.563  1.00  0.00      PROA H
ATOM   2410  HZ3 LYS   152      69.813  75.797  85.276  1.00  0.00      PROA H
ATOM   2411  C   LYS   152      74.642  75.828  80.943  1.00  0.00      PROA C
ATOM   2412  O   LYS   152      75.748  75.734  81.474  1.00  0.00      PROA O
ATOM   2413  N   TYR   153      74.433  76.508  79.788  1.00  0.00      PROA N
ATOM   2414  HN  TYR   153      73.525  76.541  79.374  1.00  0.00      PROA H
ATOM   2415  CA  TYR   153      75.456  77.224  79.067  1.00  0.00      PROA C
ATOM   2416  HA  TYR   153      76.277  77.438  79.738  1.00  0.00      PROA H
ATOM   2417  CB  TYR   153      76.028  76.497  77.835  1.00  0.00      PROA C
ATOM   2418  HB1 TYR   153      76.647  75.627  78.137  1.00  0.00      PROA H
ATOM   2419  HB2 TYR   153      76.627  77.154  77.200  1.00  0.00      PROA H
ATOM   2420  CG  TYR   153      74.911  76.052  76.960  1.00  0.00      PROA C
ATOM   2421  CD1 TYR   153      74.270  76.926  76.114  1.00  0.00      PROA C
ATOM   2422  HD1 TYR   153      74.603  77.946  76.014  1.00  0.00      PROA H
ATOM   2423  CE1 TYR   153      73.244  76.481  75.316  1.00  0.00      PROA C
ATOM   2424  HE1 TYR   153      72.871  77.140  74.549  1.00  0.00      PROA H
ATOM   2425  CZ  TYR   153      72.856  75.162  75.351  1.00  0.00      PROA C
ATOM   2426  OH  TYR   153      71.800  74.709  74.532  1.00  0.00      PROA O
ATOM   2427  HH  TYR   153      71.642  73.781  74.761  1.00  0.00      PROA H
ATOM   2428  CD2 TYR   153      74.524  74.732  76.984  1.00  0.00      PROA C
ATOM   2429  HD2 TYR   153      74.995  74.052  77.681  1.00  0.00      PROA H
ATOM   2430  CE2 TYR   153      73.499  74.285  76.187  1.00  0.00      PROA C
ATOM   2431  HE2 TYR   153      73.245  73.236  76.181  1.00  0.00      PROA H
ATOM   2432  C   TYR   153      74.907  78.562  78.658  1.00  0.00      PROA C
ATOM   2433  O   TYR   153      73.745  78.871  78.917  1.00  0.00      PROA O
ATOM   2434  N   GLN   154      75.756  79.410  78.034  1.00  0.00      PROA N
ATOM   2435  HN  GLN   154      76.632  79.085  77.678  1.00  0.00      PROA H
ATOM   2436  CA  GLN   154      75.369  80.753  77.690  1.00  0.00      PROA C
ATOM   2437  HA  GLN   154      74.459  81.009  78.208  1.00  0.00      PROA H
ATOM   2438  CB  GLN   154      76.430  81.802  78.089  1.00  0.00      PROA C
ATOM   2439  HB1 GLN   154      77.483  81.519  78.112  1.00  0.00      PROA H
ATOM   2440  HB2 GLN   154      76.365  81.703  79.200  1.00  0.00      PROA H
ATOM   2441  CG  GLN   154      76.146  83.223  77.608  1.00  0.00      PROA C
ATOM   2442  HG1 GLN   154      75.758  83.509  76.635  1.00  0.00      PROA H
ATOM   2443  HG2 GLN   154      77.178  83.663  77.551  1.00  0.00      PROA H
ATOM   2444  CD  GLN   154      75.507  83.990  78.750  1.00  0.00      PROA C
ATOM   2445  OE1 GLN   154      75.136  83.420  79.775  1.00  0.00      PROA O
ATOM   2446  NE2 GLN   154      75.384  85.331  78.569  1.00  0.00      PROA N
ATOM   2447 HE21 GLN   154      75.224  85.876  79.389  1.00  0.00      PROA H
ATOM   2448 HE22 GLN   154      75.738  85.750  77.737  1.00  0.00      PROA H
ATOM   2449  C   GLN   154      75.080  80.907  76.207  1.00  0.00      PROA C
ATOM   2450  O   GLN   154      75.435  80.085  75.375  1.00  0.00      PROA O
ATOM   2451  N   VAL   155      74.312  81.949  75.839  1.00  0.00      PROA N
ATOM   2452  HN  VAL   155      73.917  82.504  76.570  1.00  0.00      PROA H
ATOM   2453  CA  VAL   155      73.876  82.186  74.481  1.00  0.00      PROA C
ATOM   2454  HA  VAL   155      73.727  81.185  74.167  1.00  0.00      PROA H
ATOM   2455  CB  VAL   155      72.613  83.000  74.443  1.00  0.00      PROA C
ATOM   2456  HB  VAL   155      72.997  83.846  74.973  1.00  0.00      PROA H
ATOM   2457  CG1 VAL   155      72.375  83.484  73.001  1.00  0.00      PROA C
ATOM   2458 HG11 VAL   155      71.870  82.796  72.308  1.00  0.00      PROA H
ATOM   2459 HG12 VAL   155      73.117  84.115  72.475  1.00  0.00      PROA H
ATOM   2460 HG13 VAL   155      71.555  84.236  73.120  1.00  0.00      PROA H
ATOM   2461  CG2 VAL   155      71.465  82.131  74.989  1.00  0.00      PROA C
ATOM   2462 HG21 VAL   155      71.500  81.984  76.078  1.00  0.00      PROA H
ATOM   2463 HG22 VAL   155      71.499  81.125  74.557  1.00  0.00      PROA H
ATOM   2464 HG23 VAL   155      70.520  82.594  74.656  1.00  0.00      PROA H
ATOM   2465  C   VAL   155      74.792  82.804  73.462  1.00  0.00      PROA C
ATOM   2466  O   VAL   155      74.777  82.360  72.319  1.00  0.00      PROA O
ATOM   2467  N   ILE   156      75.551  83.862  73.813  1.00  0.00      PROA N
ATOM   2468  HN  ILE   156      75.516  84.142  74.763  1.00  0.00      PROA H
ATOM   2469  CA  ILE   156      76.414  84.636  72.937  1.00  0.00      PROA C
ATOM   2470  HA  ILE   156      76.725  85.497  73.471  1.00  0.00      PROA H
ATOM   2471  CB  ILE   156      77.680  83.943  72.535  1.00  0.00      PROA C
ATOM   2472  HB  ILE   156      77.288  83.164  72.001  1.00  0.00      PROA H
ATOM   2473  CG2 ILE   156      78.454  84.914  71.623  1.00  0.00      PROA C
ATOM   2474 HG21 ILE   156      78.596  85.897  72.119  1.00  0.00      PROA H
ATOM   2475 HG22 ILE   156      77.990  85.099  70.635  1.00  0.00      PROA H
ATOM   2476 HG23 ILE   156      79.467  84.516  71.407  1.00  0.00      PROA H
ATOM   2477  CG1 ILE   156      78.479  83.525  73.779  1.00  0.00      PROA C
ATOM   2478 HG11 ILE   156      77.823  83.045  74.537  1.00  0.00      PROA H
ATOM   2479 HG12 ILE   156      78.902  84.452  74.221  1.00  0.00      PROA H
ATOM   2480  CD  ILE   156      79.604  82.540  73.473  1.00  0.00      PROA C
ATOM   2481  HD1 ILE   156      80.093  82.865  72.532  1.00  0.00      PROA H
ATOM   2482  HD2 ILE   156      79.166  81.536  73.298  1.00  0.00      PROA H
ATOM   2483  HD3 ILE   156      80.377  82.477  74.230  1.00  0.00      PROA H
ATOM   2484  C   ILE   156      75.748  85.118  71.674  1.00  0.00      PROA C
ATOM   2485  O   ILE   156      75.272  84.349  70.841  1.00  0.00      PROA O
ATOM   2486  N   GLY   157      75.705  86.459  71.531  1.00  0.00      PROA N
ATOM   2487  HN  GLY   157      76.109  87.024  72.237  1.00  0.00      PROA H
ATOM   2488  CA  GLY   157      75.370  87.142  70.309  1.00  0.00      PROA C
ATOM   2489  HA1 GLY   157      75.871  86.623  69.502  1.00  0.00      PROA H
ATOM   2490  HA2 GLY   157      75.699  88.165  70.400  1.00  0.00      PROA H
ATOM   2491  C   GLY   157      73.923  87.164  69.933  1.00  0.00      PROA C
ATOM   2492  O   GLY   157      73.060  86.590  70.595  1.00  0.00      PROA O
ATOM   2493  N   LYS   158      73.672  87.871  68.803  1.00  0.00      PROA N
ATOM   2494  HN  LYS   158      74.461  88.131  68.237  1.00  0.00      PROA H
ATOM   2495  CA  LYS   158      72.395  88.053  68.171  1.00  0.00      PROA C
ATOM   2496  HA  LYS   158      71.675  88.410  68.893  1.00  0.00      PROA H
ATOM   2497  CB  LYS   158      72.492  88.965  66.938  1.00  0.00      PROA C
ATOM   2498  HB1 LYS   158      71.466  89.174  66.555  1.00  0.00      PROA H
ATOM   2499  HB2 LYS   158      73.075  88.473  66.122  1.00  0.00      PROA H
ATOM   2500  CG  LYS   158      73.198  90.289  67.241  1.00  0.00      PROA C
ATOM   2501  HG1 LYS   158      73.194  90.910  66.314  1.00  0.00      PROA H
ATOM   2502  HG2 LYS   158      74.268  90.081  67.476  1.00  0.00      PROA H
ATOM   2503  CD  LYS   158      72.560  91.088  68.379  1.00  0.00      PROA C
ATOM   2504  HD1 LYS   158      72.430  90.422  69.261  1.00  0.00      PROA H
ATOM   2505  HD2 LYS   158      71.543  91.404  68.046  1.00  0.00      PROA H
ATOM   2506  CE  LYS   158      73.386  92.304  68.811  1.00  0.00      PROA C
ATOM   2507  HE1 LYS   158      73.501  93.012  67.960  1.00  0.00      PROA H
ATOM   2508  HE2 LYS   158      74.393  91.994  69.164  1.00  0.00      PROA H
ATOM   2509  NZ  LYS   158      72.701  93.014  69.914  1.00  0.00      PROA N
ATOM   2510  HZ1 LYS   158      72.647  92.405  70.753  1.00  0.00      PROA H
ATOM   2511  HZ2 LYS   158      71.733  93.231  69.591  1.00  0.00      PROA H
ATOM   2512  HZ3 LYS   158      73.170  93.906  70.168  1.00  0.00      PROA H
ATOM   2513  C   LYS   158      71.963  86.699  67.714  1.00  0.00      PROA C
ATOM   2514  O   LYS   158      70.819  86.290  67.908  1.00  0.00      PROA O
ATOM   2515  N   ASN   159      72.900  85.967  67.089  1.00  0.00      PROA N
ATOM   2516  HN  ASN   159      73.860  86.260  67.000  1.00  0.00      PROA H
ATOM   2517  CA  ASN   159      72.656  84.609  66.714  1.00  0.00      PROA C
ATOM   2518  HA  ASN   159      71.598  84.387  66.700  1.00  0.00      PROA H
ATOM   2519  CB  ASN   159      73.338  84.203  65.399  1.00  0.00      PROA C
ATOM   2520  HB1 ASN   159      74.425  84.324  65.386  1.00  0.00      PROA H
ATOM   2521  HB2 ASN   159      72.940  84.796  64.557  1.00  0.00      PROA H
ATOM   2522  CG  ASN   159      73.099  82.715  65.201  1.00  0.00      PROA C
ATOM   2523  OD1 ASN   159      73.674  81.887  65.908  1.00  0.00      PROA O
ATOM   2524  ND2 ASN   159      72.225  82.359  64.222  1.00  0.00      PROA N
ATOM   2525 HD21 ASN   159      72.074  81.377  64.108  1.00  0.00      PROA H
ATOM   2526 HD22 ASN   159      71.848  83.032  63.605  1.00  0.00      PROA H
ATOM   2527  C   ASN   159      73.293  83.848  67.809  1.00  0.00      PROA C
ATOM   2528  O   ASN   159      74.454  84.062  68.157  1.00  0.00      PROA O
ATOM   2529  N   HSD   160      72.505  82.951  68.398  1.00  0.00      PROA N
ATOM   2530  HN  HSD   160      71.590  82.777  68.061  1.00  0.00      PROA H
ATOM   2531  CA  HSD   160      72.917  82.203  69.533  1.00  0.00      PROA C
ATOM   2532  HA  HSD   160      73.181  82.881  70.333  1.00  0.00      PROA H
ATOM   2533  CB  HSD   160      71.778  81.236  69.914  1.00  0.00      PROA C
ATOM   2534  HB1 HSD   160      71.568  80.583  69.035  1.00  0.00      PROA H
ATOM   2535  HB2 HSD   160      70.865  81.846  70.088  1.00  0.00      PROA H
ATOM   2536  ND1 HSD   160      71.357  79.140  71.255  1.00  0.00      PROA N
ATOM   2537  HD1 HSD   160      71.021  78.597  70.485  1.00  0.00      PROA H
ATOM   2538  CG  HSD   160      71.958  80.373  71.124  1.00  0.00      PROA C
ATOM   2539  CE1 HSD   160      71.679  78.678  72.489  1.00  0.00      PROA C
ATOM   2540  HE1 HSD   160      71.426  77.672  72.827  1.00  0.00      PROA H
ATOM   2541  NE2 HSD   160      72.441  79.524  73.156  1.00  0.00      PROA N
ATOM   2542  CD2 HSD   160      72.617  80.591  72.291  1.00  0.00      PROA C
ATOM   2543  HD2 HSD   160      73.080  81.417  72.492  1.00  0.00      PROA H
ATOM   2544  C   HSD   160      74.131  81.376  69.166  1.00  0.00      PROA C
ATOM   2545  O   HSD   160      74.076  80.564  68.243  1.00  0.00      PROA O
ATOM   2546  N   VAL   161      75.273  81.583  69.872  1.00  0.00      PROA N
ATOM   2547  HN  VAL   161      75.304  82.306  70.575  1.00  0.00      PROA H
ATOM   2548  CA  VAL   161      76.440  80.736  69.752  1.00  0.00      PROA C
ATOM   2549  HA  VAL   161      76.171  79.837  69.217  1.00  0.00      PROA H
ATOM   2550  CB  VAL   161      77.640  81.358  69.092  1.00  0.00      PROA C
ATOM   2551  HB  VAL   161      77.298  81.772  68.110  1.00  0.00      PROA H
ATOM   2552  CG1 VAL   161      78.164  82.509  69.956  1.00  0.00      PROA C
ATOM   2553 HG11 VAL   161      78.670  82.173  70.878  1.00  0.00      PROA H
ATOM   2554 HG12 VAL   161      77.308  83.200  70.082  1.00  0.00      PROA H
ATOM   2555 HG13 VAL   161      78.919  83.078  69.373  1.00  0.00      PROA H
ATOM   2556  CG2 VAL   161      78.673  80.247  68.835  1.00  0.00      PROA C
ATOM   2557 HG21 VAL   161      78.181  79.372  68.362  1.00  0.00      PROA H
ATOM   2558 HG22 VAL   161      79.159  79.913  69.774  1.00  0.00      PROA H
ATOM   2559 HG23 VAL   161      79.455  80.592  68.129  1.00  0.00      PROA H
ATOM   2560  C   VAL   161      76.764  80.358  71.172  1.00  0.00      PROA C
ATOM   2561  O   VAL   161      76.974  81.189  72.050  1.00  0.00      PROA O
ATOM   2562  N   ALA   162      76.930  79.054  71.364  1.00  0.00      PROA N
ATOM   2563  HN  ALA   162      76.975  78.477  70.555  1.00  0.00      PROA H
ATOM   2564  CA  ALA   162      76.789  78.319  72.583  1.00  0.00      PROA C
ATOM   2565  HA  ALA   162      75.779  78.538  72.911  1.00  0.00      PROA H
ATOM   2566  CB  ALA   162      76.840  76.803  72.325  1.00  0.00      PROA C
ATOM   2567  HB1 ALA   162      77.186  76.618  71.285  1.00  0.00      PROA H
ATOM   2568  HB2 ALA   162      75.833  76.359  72.472  1.00  0.00      PROA H
ATOM   2569  HB3 ALA   162      77.550  76.254  72.979  1.00  0.00      PROA H
ATOM   2570  C   ALA   162      77.600  78.543  73.846  1.00  0.00      PROA C
ATOM   2571  O   ALA   162      77.031  78.237  74.890  1.00  0.00      PROA O
ATOM   2572  N   VAL   163      78.888  78.973  73.847  1.00  0.00      PROA N
ATOM   2573  HN  VAL   163      79.283  79.292  72.996  1.00  0.00      PROA H
ATOM   2574  CA  VAL   163      79.709  78.995  75.063  1.00  0.00      PROA C
ATOM   2575  HA  VAL   163      80.759  79.094  74.924  1.00  0.00      PROA H
ATOM   2576  CB  VAL   163      79.548  80.216  75.915  1.00  0.00      PROA C
ATOM   2577  HB  VAL   163      80.053  81.049  75.426  1.00  0.00      PROA H
ATOM   2578  CG1 VAL   163      78.059  80.489  76.050  1.00  0.00      PROA C
ATOM   2579 HG11 VAL   163      77.597  79.750  76.699  1.00  0.00      PROA H
ATOM   2580 HG12 VAL   163      77.574  80.614  75.069  1.00  0.00      PROA H
ATOM   2581 HG13 VAL   163      78.034  81.545  76.366  1.00  0.00      PROA H
ATOM   2582  CG2 VAL   163      80.255  79.996  77.263  1.00  0.00      PROA C
ATOM   2583 HG21 VAL   163      81.335  79.801  77.111  1.00  0.00      PROA H
ATOM   2584 HG22 VAL   163      79.880  79.136  77.844  1.00  0.00      PROA H
ATOM   2585 HG23 VAL   163      80.072  80.805  77.981  1.00  0.00      PROA H
ATOM   2586  C   VAL   163      79.499  77.721  75.823  1.00  0.00      PROA C
ATOM   2587  O   VAL   163      78.690  77.613  76.744  1.00  0.00      PROA O
ATOM   2588  N   PRO   164      80.251  76.750  75.371  1.00  0.00      PROA N
ATOM   2589  CD  PRO   164      80.849  76.829  74.050  1.00  0.00      PROA C
ATOM   2590  HD1 PRO   164      81.616  77.622  73.982  1.00  0.00      PROA H
ATOM   2591  HD2 PRO   164      80.091  76.836  73.236  1.00  0.00      PROA H
ATOM   2592  CA  PRO   164      80.255  75.414  75.901  1.00  0.00      PROA C
ATOM   2593  HA  PRO   164      79.224  75.106  76.010  1.00  0.00      PROA H
ATOM   2594  CB  PRO   164      80.956  74.553  74.843  1.00  0.00      PROA C
ATOM   2595  HB1 PRO   164      80.184  74.027  74.237  1.00  0.00      PROA H
ATOM   2596  HB2 PRO   164      81.642  73.797  75.280  1.00  0.00      PROA H
ATOM   2597  CG  PRO   164      81.703  75.560  73.948  1.00  0.00      PROA C
ATOM   2598  HG1 PRO   164      82.710  75.748  74.387  1.00  0.00      PROA H
ATOM   2599  HG2 PRO   164      81.813  75.221  72.900  1.00  0.00      PROA H
ATOM   2600  C   PRO   164      80.867  75.302  77.240  1.00  0.00      PROA C
ATOM   2601  O   PRO   164      81.804  76.033  77.554  1.00  0.00      PROA O
ATOM   2602  N   THR   165      80.313  74.391  78.053  1.00  0.00      PROA N
ATOM   2603  HN  THR   165      79.582  73.789  77.742  1.00  0.00      PROA H
ATOM   2604  CA  THR   165      80.825  74.158  79.357  1.00  0.00      PROA C
ATOM   2605  HA  THR   165      81.005  75.106  79.845  1.00  0.00      PROA H
ATOM   2606  CB  THR   165      79.915  73.324  80.216  1.00  0.00      PROA C
ATOM   2607  HB  THR   165      80.347  73.207  81.243  1.00  0.00      PROA H
ATOM   2608  OG1 THR   165      79.743  72.035  79.646  1.00  0.00      PROA O
ATOM   2609  HG1 THR   165      80.639  71.732  79.448  1.00  0.00      PROA H
ATOM   2610  CG2 THR   165      78.559  74.039  80.344  1.00  0.00      PROA C
ATOM   2611 HG21 THR   165      78.062  74.147  79.359  1.00  0.00      PROA H
ATOM   2612 HG22 THR   165      78.685  75.045  80.793  1.00  0.00      PROA H
ATOM   2613 HG23 THR   165      77.885  73.447  81.001  1.00  0.00      PROA H
ATOM   2614  C   THR   165      82.142  73.445  79.276  1.00  0.00      PROA C
ATOM   2615  O   THR   165      83.051  73.737  80.047  1.00  0.00      PROA O
ATOM   2616  N   HSD   166      82.300  72.492  78.337  1.00  0.00      PROA N
ATOM   2617  HN  HSD   166      81.607  72.328  77.631  1.00  0.00      PROA H
ATOM   2618  CA  HSD   166      83.504  71.703  78.345  1.00  0.00      PROA C
ATOM   2619  HA  HSD   166      84.190  72.068  79.080  1.00  0.00      PROA H
ATOM   2620  CB  HSD   166      83.281  70.194  78.447  1.00  0.00      PROA C
ATOM   2621  HB1 HSD   166      84.031  69.435  78.164  1.00  0.00      PROA H
ATOM   2622  HB2 HSD   166      82.456  70.175  77.730  1.00  0.00      PROA H
ATOM   2623  ND1 HSD   166      81.563  69.454  80.147  1.00  0.00      PROA N
ATOM   2624  HD1 HSD   166      80.741  69.547  79.587  1.00  0.00      PROA H
ATOM   2625  CG  HSD   166      82.862  69.708  79.781  1.00  0.00      PROA C
ATOM   2626  CE1 HSD   166      81.612  68.988  81.417  1.00  0.00      PROA C
ATOM   2627  HE1 HSD   166      80.850  68.609  82.075  1.00  0.00      PROA H
ATOM   2628  NE2 HSD   166      82.843  68.929  81.888  1.00  0.00      PROA N
ATOM   2629  CD2 HSD   166      83.630  69.388  80.853  1.00  0.00      PROA C
ATOM   2630  HD2 HSD   166      84.664  69.621  81.053  1.00  0.00      PROA H
ATOM   2631  C   HSD   166      84.190  71.770  77.045  1.00  0.00      PROA C
ATOM   2632  O   HSD   166      83.807  72.479  76.116  1.00  0.00      PROA O
ATOM   2633  N   PHE   167      85.284  70.992  77.005  1.00  0.00      PROA N
ATOM   2634  HN  PHE   167      85.589  70.528  77.834  1.00  0.00      PROA H
ATOM   2635  CA  PHE   167      86.028  70.791  75.817  1.00  0.00      PROA C
ATOM   2636  HA  PHE   167      85.380  70.902  74.957  1.00  0.00      PROA H
ATOM   2637  CB  PHE   167      87.270  71.689  75.693  1.00  0.00      PROA C
ATOM   2638  HB1 PHE   167      87.957  71.644  76.512  1.00  0.00      PROA H
ATOM   2639  HB2 PHE   167      86.938  72.746  75.579  1.00  0.00      PROA H
ATOM   2640  CG  PHE   167      87.992  71.274  74.455  1.00  0.00      PROA C
ATOM   2641  CD1 PHE   167      87.553  71.678  73.215  1.00  0.00      PROA C
ATOM   2642  HD1 PHE   167      86.647  72.249  73.125  1.00  0.00      PROA H
ATOM   2643  CE1 PHE   167      88.217  71.294  72.074  1.00  0.00      PROA C
ATOM   2644  HE1 PHE   167      87.875  71.653  71.110  1.00  0.00      PROA H
ATOM   2645  CZ  PHE   167      89.337  70.502  72.164  1.00  0.00      PROA C
ATOM   2646  HZ  PHE   167      90.051  70.394  71.365  1.00  0.00      PROA H
ATOM   2647  CD2 PHE   167      89.117  70.484  74.535  1.00  0.00      PROA C
ATOM   2648  HD2 PHE   167      89.498  70.187  75.503  1.00  0.00      PROA H
ATOM   2649  CE2 PHE   167      89.786  70.096  73.397  1.00  0.00      PROA C
ATOM   2650  HE2 PHE   167      90.810  69.837  73.496  1.00  0.00      PROA H
ATOM   2651  C   PHE   167      86.492  69.396  75.825  1.00  0.00      PROA C
ATOM   2652  O   PHE   167      86.775  68.829  76.879  1.00  0.00      PROA O
ATOM   2653  N   PHE   168      86.571  68.780  74.637  1.00  0.00      PROA N
ATOM   2654  HN  PHE   168      86.160  69.097  73.778  1.00  0.00      PROA H
ATOM   2655  CA  PHE   168      87.058  67.457  74.711  1.00  0.00      PROA C
ATOM   2656  HA  PHE   168      87.484  67.192  75.671  1.00  0.00      PROA H
ATOM   2657  CB  PHE   168      86.063  66.302  74.409  1.00  0.00      PROA C
ATOM   2658  HB1 PHE   168      85.134  66.190  74.946  1.00  0.00      PROA H
ATOM   2659  HB2 PHE   168      86.590  65.382  74.768  1.00  0.00      PROA H
ATOM   2660  CG  PHE   168      85.818  66.031  72.954  1.00  0.00      PROA C
ATOM   2661  CD1 PHE   168      86.743  65.332  72.209  1.00  0.00      PROA C
ATOM   2662  HD1 PHE   168      87.645  64.958  72.672  1.00  0.00      PROA H
ATOM   2663  CE1 PHE   168      86.541  65.056  70.881  1.00  0.00      PROA C
ATOM   2664  HE1 PHE   168      87.273  64.498  70.366  1.00  0.00      PROA H
ATOM   2665  CZ  PHE   168      85.378  65.452  70.272  1.00  0.00      PROA C
ATOM   2666  HZ  PHE   168      85.336  65.440  69.205  1.00  0.00      PROA H
ATOM   2667  CD2 PHE   168      84.642  66.398  72.340  1.00  0.00      PROA C
ATOM   2668  HD2 PHE   168      83.812  66.803  72.853  1.00  0.00      PROA H
ATOM   2669  CE2 PHE   168      84.428  66.118  71.008  1.00  0.00      PROA C
ATOM   2670  HE2 PHE   168      83.476  66.360  70.547  1.00  0.00      PROA H
ATOM   2671  C   PHE   168      88.178  67.337  73.787  1.00  0.00      PROA C
ATOM   2672  O   PHE   168      88.156  67.851  72.671  1.00  0.00      PROA O
ATOM   2673  N   LYS   169      89.221  66.665  74.266  1.00  0.00      PROA N
ATOM   2674  HN  LYS   169      89.239  66.227  75.166  1.00  0.00      PROA H
ATOM   2675  CA  LYS   169      90.256  66.398  73.350  1.00  0.00      PROA C
ATOM   2676  HA  LYS   169      89.967  66.541  72.320  1.00  0.00      PROA H
ATOM   2677  CB  LYS   169      91.584  67.131  73.611  1.00  0.00      PROA C
ATOM   2678  HB1 LYS   169      91.545  68.198  73.555  1.00  0.00      PROA H
ATOM   2679  HB2 LYS   169      92.243  66.850  72.755  1.00  0.00      PROA H
ATOM   2680  CG  LYS   169      92.249  66.718  74.925  1.00  0.00      PROA C
ATOM   2681  HG1 LYS   169      92.163  65.739  75.375  1.00  0.00      PROA H
ATOM   2682  HG2 LYS   169      91.810  67.421  75.675  1.00  0.00      PROA H
ATOM   2683  CD  LYS   169      93.766  66.898  74.927  1.00  0.00      PROA C
ATOM   2684  HD1 LYS   169      94.152  66.851  75.959  1.00  0.00      PROA H
ATOM   2685  HD2 LYS   169      93.977  67.925  74.553  1.00  0.00      PROA H
ATOM   2686  CE  LYS   169      94.465  65.897  74.004  1.00  0.00      PROA C
ATOM   2687  HE1 LYS   169      94.223  66.088  72.936  1.00  0.00      PROA H
ATOM   2688  HE2 LYS   169      94.159  64.857  74.255  1.00  0.00      PROA H
ATOM   2689  NZ  LYS   169      95.933  65.991  74.157  1.00  0.00      PROA N
ATOM   2690  HZ1 LYS   169      96.214  65.806  75.141  1.00  0.00      PROA H
ATOM   2691  HZ2 LYS   169      96.267  66.948  73.908  1.00  0.00      PROA H
ATOM   2692  HZ3 LYS   169      96.409  65.317  73.526  1.00  0.00      PROA H
ATOM   2693  C   LYS   169      90.572  64.962  73.534  1.00  0.00      PROA C
ATOM   2694  O   LYS   169      90.689  64.481  74.661  1.00  0.00      PROA O
ATOM   2695  N   VAL   170      90.682  64.218  72.430  1.00  0.00      PROA N
ATOM   2696  HN  VAL   170      90.464  64.558  71.510  1.00  0.00      PROA H
ATOM   2697  CA  VAL   170      91.094  62.869  72.617  1.00  0.00      PROA C
ATOM   2698  HA  VAL   170      91.403  62.641  73.627  1.00  0.00      PROA H
ATOM   2699  CB  VAL   170      90.091  61.841  72.179  1.00  0.00      PROA C
ATOM   2700  HB  VAL   170      89.090  62.159  72.564  1.00  0.00      PROA H
ATOM   2701  CG1 VAL   170      90.042  61.803  70.641  1.00  0.00      PROA C
ATOM   2702 HG11 VAL   170      90.836  61.140  70.233  1.00  0.00      PROA H
ATOM   2703 HG12 VAL   170      90.173  62.805  70.213  1.00  0.00      PROA H
ATOM   2704 HG13 VAL   170      89.072  61.364  70.317  1.00  0.00      PROA H
ATOM   2705  CG2 VAL   170      90.451  60.495  72.833  1.00  0.00      PROA C
ATOM   2706 HG21 VAL   170      90.595  60.616  73.922  1.00  0.00      PROA H
ATOM   2707 HG22 VAL   170      91.382  60.073  72.397  1.00  0.00      PROA H
ATOM   2708 HG23 VAL   170      89.634  59.760  72.661  1.00  0.00      PROA H
ATOM   2709  C   VAL   170      92.310  62.729  71.748  1.00  0.00      PROA C
ATOM   2710  O   VAL   170      92.351  63.276  70.648  1.00  0.00      PROA O
ATOM   2711  N   LEU   171      93.366  62.039  72.226  1.00  0.00      PROA N
ATOM   2712  HN  LEU   171      93.351  61.571  73.113  1.00  0.00      PROA H
ATOM   2713  CA  LEU   171      94.495  61.884  71.352  1.00  0.00      PROA C
ATOM   2714  HA  LEU   171      94.370  62.388  70.402  1.00  0.00      PROA H
ATOM   2715  CB  LEU   171      95.855  62.353  71.932  1.00  0.00      PROA C
ATOM   2716  HB1 LEU   171      95.647  63.270  72.520  1.00  0.00      PROA H
ATOM   2717  HB2 LEU   171      96.515  62.645  71.083  1.00  0.00      PROA H
ATOM   2718  CG  LEU   171      96.655  61.354  72.807  1.00  0.00      PROA C
ATOM   2719  HG  LEU   171      95.938  60.850  73.491  1.00  0.00      PROA H
ATOM   2720  CD1 LEU   171      97.357  60.254  71.985  1.00  0.00      PROA C
ATOM   2721 HD11 LEU   171      97.364  60.499  70.904  1.00  0.00      PROA H
ATOM   2722 HD12 LEU   171      96.911  59.251  72.145  1.00  0.00      PROA H
ATOM   2723 HD13 LEU   171      98.415  60.175  72.314  1.00  0.00      PROA H
ATOM   2724  CD2 LEU   171      97.651  62.100  73.708  1.00  0.00      PROA C
ATOM   2725 HD21 LEU   171      97.144  62.825  74.372  1.00  0.00      PROA H
ATOM   2726 HD22 LEU   171      98.369  62.645  73.059  1.00  0.00      PROA H
ATOM   2727 HD23 LEU   171      98.220  61.366  74.318  1.00  0.00      PROA H
ATOM   2728  C   LEU   171      94.593  60.428  71.044  1.00  0.00      PROA C
ATOM   2729  O   LEU   171      94.603  59.596  71.950  1.00  0.00      PROA O
ATOM   2730  N   ILE   172      94.642  60.070  69.748  1.00  0.00      PROA N
ATOM   2731  HN  ILE   172      94.560  60.720  68.984  1.00  0.00      PROA H
ATOM   2732  CA  ILE   172      94.847  58.694  69.407  1.00  0.00      PROA C
ATOM   2733  HA  ILE   172      94.900  58.073  70.258  1.00  0.00      PROA H
ATOM   2734  CB  ILE   172      93.873  58.186  68.380  1.00  0.00      PROA C
ATOM   2735  HB  ILE   172      93.912  58.940  67.637  1.00  0.00      PROA H
ATOM   2736  CG2 ILE   172      94.321  56.781  67.947  1.00  0.00      PROA C
ATOM   2737 HG21 ILE   172      93.957  56.038  68.670  1.00  0.00      PROA H
ATOM   2738 HG22 ILE   172      95.399  56.619  67.760  1.00  0.00      PROA H
ATOM   2739 HG23 ILE   172      93.816  56.533  66.990  1.00  0.00      PROA H
ATOM   2740  CG1 ILE   172      92.434  58.237  68.929  1.00  0.00      PROA C
ATOM   2741 HG11 ILE   172      92.257  59.216  69.429  1.00  0.00      PROA H
ATOM   2742 HG12 ILE   172      92.238  57.462  69.679  1.00  0.00      PROA H
ATOM   2743  CD  ILE   172      91.360  58.070  67.852  1.00  0.00      PROA C
ATOM   2744  HD1 ILE   172      90.813  57.116  68.015  1.00  0.00      PROA H
ATOM   2745  HD2 ILE   172      91.812  58.015  66.841  1.00  0.00      PROA H
ATOM   2746  HD3 ILE   172      90.604  58.881  67.905  1.00  0.00      PROA H
ATOM   2747  C   ILE   172      96.217  58.657  68.803  1.00  0.00      PROA C
ATOM   2748  O   ILE   172      96.408  59.015  67.642  1.00  0.00      PROA O
ATOM   2749  N   LEU   173      97.210  58.221  69.598  1.00  0.00      PROA N
ATOM   2750  HN  LEU   173      97.028  57.753  70.468  1.00  0.00      PROA H
ATOM   2751  CA  LEU   173      98.583  58.155  69.184  1.00  0.00      PROA C
ATOM   2752  HA  LEU   173      98.850  58.997  68.576  1.00  0.00      PROA H
ATOM   2753  CB  LEU   173      99.541  57.991  70.376  1.00  0.00      PROA C
ATOM   2754  HB1 LEU   173      99.192  57.214  71.032  1.00  0.00      PROA H
ATOM   2755  HB2 LEU   173      99.459  58.911  70.990  1.00  0.00      PROA H
ATOM   2756  CG  LEU   173     101.024  57.905  69.980  1.00  0.00      PROA C
ATOM   2757  HG  LEU   173     101.303  57.049  69.342  1.00  0.00      PROA H
ATOM   2758  CD1 LEU   173     101.506  59.213  69.334  1.00  0.00      PROA C
ATOM   2759 HD11 LEU   173     100.740  60.004  69.478  1.00  0.00      PROA H
ATOM   2760 HD12 LEU   173     101.642  59.098  68.238  1.00  0.00      PROA H
ATOM   2761 HD13 LEU   173     102.418  59.587  69.842  1.00  0.00      PROA H
ATOM   2762  CD2 LEU   173     101.892  57.459  71.168  1.00  0.00      PROA C
ATOM   2763 HD21 LEU   173     101.613  56.441  71.505  1.00  0.00      PROA H
ATOM   2764 HD22 LEU   173     101.794  58.162  72.019  1.00  0.00      PROA H
ATOM   2765 HD23 LEU   173     102.952  57.396  70.873  1.00  0.00      PROA H
ATOM   2766  C   LEU   173      98.716  56.936  68.341  1.00  0.00      PROA C
ATOM   2767  O   LEU   173      97.784  56.142  68.228  1.00  0.00      PROA O
ATOM   2768  N   GLU   174      99.852  56.808  67.635  1.00  0.00      PROA N
ATOM   2769  HN  GLU   174     100.547  57.507  67.538  1.00  0.00      PROA H
ATOM   2770  CA  GLU   174     100.081  55.559  66.983  1.00  0.00      PROA C
ATOM   2771  HA  GLU   174      99.572  54.754  67.492  1.00  0.00      PROA H
ATOM   2772  CB  GLU   174      99.685  55.538  65.494  1.00  0.00      PROA C
ATOM   2773  HB1 GLU   174     100.273  56.164  64.825  1.00  0.00      PROA H
ATOM   2774  HB2 GLU   174      98.640  55.928  65.455  1.00  0.00      PROA H
ATOM   2775  CG  GLU   174      99.694  54.130  64.889  1.00  0.00      PROA C
ATOM   2776  HG1 GLU   174      99.128  53.416  65.520  1.00  0.00      PROA H
ATOM   2777  HG2 GLU   174     100.732  53.764  64.763  1.00  0.00      PROA H
ATOM   2778  CD  GLU   174      99.055  54.181  63.508  1.00  0.00      PROA C
ATOM   2779  OE1 GLU   174      99.523  54.993  62.665  1.00  0.00      PROA O
ATOM   2780  OE2 GLU   174      98.084  53.409  63.278  1.00  0.00      PROA O
ATOM   2781  C   GLU   174     101.546  55.309  67.082  1.00  0.00      PROA C
ATOM   2782  O   GLU   174     102.326  55.797  66.267  1.00  0.00      PROA O
ATOM   2783  N   ALA   175     101.960  54.531  68.097  1.00  0.00      PROA N
ATOM   2784  HN  ALA   175     101.289  54.029  68.650  1.00  0.00      PROA H
ATOM   2785  CA  ALA   175     103.351  54.234  68.225  1.00  0.00      PROA C
ATOM   2786  HA  ALA   175     103.952  54.920  67.656  1.00  0.00      PROA H
ATOM   2787  CB  ALA   175     103.833  54.148  69.683  1.00  0.00      PROA C
ATOM   2788  HB1 ALA   175     103.169  53.469  70.265  1.00  0.00      PROA H
ATOM   2789  HB2 ALA   175     103.766  55.145  70.167  1.00  0.00      PROA H
ATOM   2790  HB3 ALA   175     104.871  53.772  69.764  1.00  0.00      PROA H
ATOM   2791  C   ALA   175     103.488  52.880  67.631  1.00  0.00      PROA C
ATOM   2792  O   ALA   175     102.755  51.963  67.995  1.00  0.00      PROA O
ATOM   2793  N   ALA   176     104.419  52.737  66.672  1.00  0.00      PROA N
ATOM   2794  HN  ALA   176     104.794  53.538  66.226  1.00  0.00      PROA H
ATOM   2795  CA  ALA   176     104.598  51.477  66.024  1.00  0.00      PROA C
ATOM   2796  HA  ALA   176     105.516  51.535  65.456  1.00  0.00      PROA H
ATOM   2797  CB  ALA   176     104.637  50.261  66.968  1.00  0.00      PROA C
ATOM   2798  HB1 ALA   176     103.629  49.927  67.294  1.00  0.00      PROA H
ATOM   2799  HB2 ALA   176     105.236  50.492  67.873  1.00  0.00      PROA H
ATOM   2800  HB3 ALA   176     105.118  49.405  66.451  1.00  0.00      PROA H
ATOM   2801  C   ALA   176     103.468  51.314  65.064  1.00  0.00      PROA C
ATOM   2802  O   ALA   176     102.523  52.102  65.065  1.00  0.00      PROA O
ATOM   2803  N   GLY   177     103.541  50.282  64.205  1.00  0.00      PROA N
ATOM   2804  HN  GLY   177     104.309  49.648  64.238  1.00  0.00      PROA H
ATOM   2805  CA  GLY   177     102.542  50.104  63.194  1.00  0.00      PROA C
ATOM   2806  HA1 GLY   177     102.793  49.193  62.682  1.00  0.00      PROA H
ATOM   2807  HA2 GLY   177     102.482  50.992  62.577  1.00  0.00      PROA H
ATOM   2808  C   GLY   177     101.202  49.879  63.802  1.00  0.00      PROA C
ATOM   2809  O   GLY   177     100.210  50.442  63.344  1.00  0.00      PROA O
ATOM   2810  N   GLY   178     101.122  49.038  64.846  1.00  0.00      PROA N
ATOM   2811  HN  GLY   178     101.888  48.501  65.191  1.00  0.00      PROA H
ATOM   2812  CA  GLY   178      99.829  48.833  65.416  1.00  0.00      PROA C
ATOM   2813  HA1 GLY   178      99.549  47.809  65.219  1.00  0.00      PROA H
ATOM   2814  HA2 GLY   178      99.079  49.549  65.104  1.00  0.00      PROA H
ATOM   2815  C   GLY   178      99.978  48.978  66.889  1.00  0.00      PROA C
ATOM   2816  O   GLY   178     100.423  48.058  67.576  1.00  0.00      PROA O
ATOM   2817  N   GLN   179      99.622  50.166  67.405  1.00  0.00      PROA N
ATOM   2818  HN  GLN   179      99.431  50.948  66.810  1.00  0.00      PROA H
ATOM   2819  CA  GLN   179      99.656  50.384  68.815  1.00  0.00      PROA C
ATOM   2820  HA  GLN   179      98.906  49.736  69.231  1.00  0.00      PROA H
ATOM   2821  CB  GLN   179     101.068  50.310  69.416  1.00  0.00      PROA C
ATOM   2822  HB1 GLN   179     101.484  51.299  69.354  1.00  0.00      PROA H
ATOM   2823  HB2 GLN   179     101.759  49.550  69.018  1.00  0.00      PROA H
ATOM   2824  CG  GLN   179     101.107  50.537  70.927  1.00  0.00      PROA C
ATOM   2825  HG1 GLN   179     100.483  51.388  71.275  1.00  0.00      PROA H
ATOM   2826  HG2 GLN   179     102.146  50.720  71.276  1.00  0.00      PROA H
ATOM   2827  CD  GLN   179     100.614  49.273  71.626  1.00  0.00      PROA C
ATOM   2828  OE1 GLN   179     100.905  49.048  72.799  1.00  0.00      PROA O
ATOM   2829  NE2 GLN   179      99.849  48.421  70.892  1.00  0.00      PROA N
ATOM   2830 HE21 GLN   179      99.202  47.869  71.412  1.00  0.00      PROA H
ATOM   2831 HE22 GLN   179      99.795  48.563  69.907  1.00  0.00      PROA H
ATOM   2832  C   GLN   179      99.151  51.779  69.032  1.00  0.00      PROA C
ATOM   2833  O   GLN   179      99.822  52.744  68.675  1.00  0.00      PROA O
ATOM   2834  N   ILE   180      97.932  51.928  69.595  1.00  0.00      PROA N
ATOM   2835  HN  ILE   180      97.356  51.167  69.879  1.00  0.00      PROA H
ATOM   2836  CA  ILE   180      97.380  53.250  69.700  1.00  0.00      PROA C
ATOM   2837  HA  ILE   180      97.538  53.760  68.757  1.00  0.00      PROA H
ATOM   2838  CB  ILE   180      95.900  53.262  69.950  1.00  0.00      PROA C
ATOM   2839  HB  ILE   180      95.662  52.621  70.837  1.00  0.00      PROA H
ATOM   2840  CG2 ILE   180      95.517  54.710  70.287  1.00  0.00      PROA C
ATOM   2841 HG21 ILE   180      96.042  55.478  69.689  1.00  0.00      PROA H
ATOM   2842 HG22 ILE   180      95.601  54.887  71.357  1.00  0.00      PROA H
ATOM   2843 HG23 ILE   180      94.454  54.763  70.033  1.00  0.00      PROA H
ATOM   2844  CG1 ILE   180      95.114  52.662  68.774  1.00  0.00      PROA C
ATOM   2845 HG11 ILE   180      95.550  51.677  68.491  1.00  0.00      PROA H
ATOM   2846 HG12 ILE   180      95.231  53.338  67.894  1.00  0.00      PROA H
ATOM   2847  CD  ILE   180      93.631  52.460  69.082  1.00  0.00      PROA C
ATOM   2848  HD1 ILE   180      93.134  53.399  69.397  1.00  0.00      PROA H
ATOM   2849  HD2 ILE   180      93.504  51.716  69.896  1.00  0.00      PROA H
ATOM   2850  HD3 ILE   180      93.084  52.108  68.183  1.00  0.00      PROA H
ATOM   2851  C   ILE   180      97.943  54.167  70.756  1.00  0.00      PROA C
ATOM   2852  O   ILE   180      98.538  55.195  70.444  1.00  0.00      PROA O
ATOM   2853  N   GLU   181      97.857  53.793  72.044  1.00  0.00      PROA N
ATOM   2854  HN  GLU   181      97.533  52.892  72.306  1.00  0.00      PROA H
ATOM   2855  CA  GLU   181      98.136  54.754  73.087  1.00  0.00      PROA C
ATOM   2856  HA  GLU   181      97.951  54.239  74.015  1.00  0.00      PROA H
ATOM   2857  CB  GLU   181      99.564  55.332  73.064  1.00  0.00      PROA C
ATOM   2858  HB1 GLU   181      99.806  55.895  72.176  1.00  0.00      PROA H
ATOM   2859  HB2 GLU   181     100.262  54.461  73.016  1.00  0.00      PROA H
ATOM   2860  CG  GLU   181      99.896  56.176  74.301  1.00  0.00      PROA C
ATOM   2861  HG1 GLU   181      99.153  56.977  74.475  1.00  0.00      PROA H
ATOM   2862  HG2 GLU   181     100.903  56.623  74.185  1.00  0.00      PROA H
ATOM   2863  CD  GLU   181      99.946  55.267  75.527  1.00  0.00      PROA C
ATOM   2864  OE1 GLU   181      99.791  54.029  75.361  1.00  0.00      PROA O
ATOM   2865  OE2 GLU   181     100.132  55.807  76.649  1.00  0.00      PROA O
ATOM   2866  C   GLU   181      97.122  55.860  72.979  1.00  0.00      PROA C
ATOM   2867  O   GLU   181      97.065  56.573  71.980  1.00  0.00      PROA O
ATOM   2868  N   LEU   182      96.284  56.030  74.027  1.00  0.00      PROA N
ATOM   2869  HN  LEU   182      96.399  55.487  74.854  1.00  0.00      PROA H
ATOM   2870  CA  LEU   182      95.214  56.994  73.984  1.00  0.00      PROA C
ATOM   2871  HA  LEU   182      95.312  57.639  73.125  1.00  0.00      PROA H
ATOM   2872  CB  LEU   182      93.823  56.343  74.032  1.00  0.00      PROA C
ATOM   2873  HB1 LEU   182      93.019  57.105  74.156  1.00  0.00      PROA H
ATOM   2874  HB2 LEU   182      93.764  55.637  74.888  1.00  0.00      PROA H
ATOM   2875  CG  LEU   182      93.447  55.541  72.776  1.00  0.00      PROA C
ATOM   2876  HG  LEU   182      94.173  54.703  72.683  1.00  0.00      PROA H
ATOM   2877  CD1 LEU   182      92.083  54.856  72.943  1.00  0.00      PROA C
ATOM   2878 HD11 LEU   182      91.282  55.605  73.111  1.00  0.00      PROA H
ATOM   2879 HD12 LEU   182      92.103  54.154  73.802  1.00  0.00      PROA H
ATOM   2880 HD13 LEU   182      91.827  54.274  72.030  1.00  0.00      PROA H
ATOM   2881  CD2 LEU   182      93.483  56.436  71.526  1.00  0.00      PROA C
ATOM   2882 HD21 LEU   182      94.537  56.697  71.362  1.00  0.00      PROA H
ATOM   2883 HD22 LEU   182      92.907  57.366  71.714  1.00  0.00      PROA H
ATOM   2884 HD23 LEU   182      93.031  55.902  70.669  1.00  0.00      PROA H
ATOM   2885  C   LEU   182      95.269  57.865  75.187  1.00  0.00      PROA C
ATOM   2886  O   LEU   182      95.816  57.492  76.223  1.00  0.00      PROA O
ATOM   2887  N   ARG   183      94.717  59.084  75.052  1.00  0.00      PROA N
ATOM   2888  HN  ARG   183      94.363  59.385  74.165  1.00  0.00      PROA H
ATOM   2889  CA  ARG   183      94.601  59.929  76.196  1.00  0.00      PROA C
ATOM   2890  HA  ARG   183      94.470  59.326  77.085  1.00  0.00      PROA H
ATOM   2891  CB  ARG   183      95.788  60.877  76.396  1.00  0.00      PROA C
ATOM   2892  HB1 ARG   183      95.518  61.623  77.183  1.00  0.00      PROA H
ATOM   2893  HB2 ARG   183      95.995  61.434  75.478  1.00  0.00      PROA H
ATOM   2894  CG  ARG   183      96.992  60.112  76.937  1.00  0.00      PROA C
ATOM   2895  HG1 ARG   183      97.365  59.398  76.166  1.00  0.00      PROA H
ATOM   2896  HG2 ARG   183      96.643  59.508  77.809  1.00  0.00      PROA H
ATOM   2897  CD  ARG   183      98.165  60.993  77.351  1.00  0.00      PROA C
ATOM   2898  HD1 ARG   183      97.813  61.800  78.021  1.00  0.00      PROA H
ATOM   2899  HD2 ARG   183      98.661  61.413  76.448  1.00  0.00      PROA H
ATOM   2900  NE  ARG   183      99.086  60.118  78.126  1.00  0.00      PROA N
ATOM   2901  HE  ARG   183      98.775  59.268  78.551  1.00  0.00      PROA H
ATOM   2902  CZ  ARG   183     100.366  60.517  78.368  1.00  0.00      PROA C
ATOM   2903  NH1 ARG   183     100.823  61.688  77.836  1.00  0.00      PROA N
ATOM   2904 HH11 ARG   183     100.201  62.294  77.370  1.00  0.00      PROA H
ATOM   2905 HH12 ARG   183     101.749  61.975  78.073  1.00  0.00      PROA H
ATOM   2906  NH2 ARG   183     101.183  59.750  79.146  1.00  0.00      PROA N
ATOM   2907 HH21 ARG   183     100.868  58.851  79.436  1.00  0.00      PROA H
ATOM   2908 HH22 ARG   183     102.052  60.127  79.470  1.00  0.00      PROA H
ATOM   2909  C   ARG   183      93.350  60.728  76.044  1.00  0.00      PROA C
ATOM   2910  O   ARG   183      93.108  61.324  74.997  1.00  0.00      PROA O
ATOM   2911  N   THR   184      92.500  60.741  77.091  1.00  0.00      PROA N
ATOM   2912  HN  THR   184      92.704  60.307  77.969  1.00  0.00      PROA H
ATOM   2913  CA  THR   184      91.304  61.516  76.979  1.00  0.00      PROA C
ATOM   2914  HA  THR   184      91.320  62.136  76.092  1.00  0.00      PROA H
ATOM   2915  CB  THR   184      90.052  60.701  76.814  1.00  0.00      PROA C
ATOM   2916  HB  THR   184      90.109  60.129  75.859  1.00  0.00      PROA H
ATOM   2917  OG1 THR   184      88.912  61.544  76.735  1.00  0.00      PROA O
ATOM   2918  HG1 THR   184      88.145  60.965  76.689  1.00  0.00      PROA H
ATOM   2919  CG2 THR   184      89.936  59.681  77.943  1.00  0.00      PROA C
ATOM   2920 HG21 THR   184      90.649  59.942  78.741  1.00  0.00      PROA H
ATOM   2921 HG22 THR   184      90.202  58.674  77.562  1.00  0.00      PROA H
ATOM   2922 HG23 THR   184      88.912  59.624  78.320  1.00  0.00      PROA H
ATOM   2923  C   THR   184      91.222  62.492  78.094  1.00  0.00      PROA C
ATOM   2924  O   THR   184      91.396  62.162  79.266  1.00  0.00      PROA O
ATOM   2925  N   TYR   185      90.964  63.756  77.712  1.00  0.00      PROA N
ATOM   2926  HN  TYR   185      90.699  63.970  76.770  1.00  0.00      PROA H
ATOM   2927  CA  TYR   185      90.923  64.816  78.664  1.00  0.00      PROA C
ATOM   2928  HA  TYR   185      90.995  64.449  79.679  1.00  0.00      PROA H
ATOM   2929  CB  TYR   185      91.968  65.921  78.402  1.00  0.00      PROA C
ATOM   2930  HB1 TYR   185      91.858  66.740  79.150  1.00  0.00      PROA H
ATOM   2931  HB2 TYR   185      91.830  66.366  77.408  1.00  0.00      PROA H
ATOM   2932  CG  TYR   185      93.368  65.411  78.513  1.00  0.00      PROA C
ATOM   2933  CD1 TYR   185      94.004  64.889  77.410  1.00  0.00      PROA C
ATOM   2934  HD1 TYR   185      93.449  64.717  76.506  1.00  0.00      PROA H
ATOM   2935  CE1 TYR   185      95.296  64.426  77.494  1.00  0.00      PROA C
ATOM   2936  HE1 TYR   185      95.776  63.974  76.639  1.00  0.00      PROA H
ATOM   2937  CZ  TYR   185      95.969  64.488  78.691  1.00  0.00      PROA C
ATOM   2938  OH  TYR   185      97.296  64.016  78.785  1.00  0.00      PROA O
ATOM   2939  HH  TYR   185      97.444  63.794  79.713  1.00  0.00      PROA H
ATOM   2940  CD2 TYR   185      94.051  65.471  79.707  1.00  0.00      PROA C
ATOM   2941  HD2 TYR   185      93.641  66.100  80.445  1.00  0.00      PROA H
ATOM   2942  CE2 TYR   185      95.344  65.012  79.798  1.00  0.00      PROA C
ATOM   2943  HE2 TYR   185      95.898  65.096  80.709  1.00  0.00      PROA H
ATOM   2944  C   TYR   185      89.612  65.526  78.521  1.00  0.00      PROA C
ATOM   2945  O   TYR   185      89.045  65.600  77.431  1.00  0.00      PROA O
ATOM   2946  N   VAL   186      89.085  66.051  79.647  1.00  0.00      PROA N
ATOM   2947  HN  VAL   186      89.546  65.966  80.527  1.00  0.00      PROA H
ATOM   2948  CA  VAL   186      87.898  66.860  79.627  1.00  0.00      PROA C
ATOM   2949  HA  VAL   186      87.558  67.035  78.615  1.00  0.00      PROA H
ATOM   2950  CB  VAL   186      86.777  66.279  80.444  1.00  0.00      PROA C
ATOM   2951  HB  VAL   186      86.542  65.260  80.051  1.00  0.00      PROA H
ATOM   2952  CG1 VAL   186      87.238  66.137  81.903  1.00  0.00      PROA C
ATOM   2953 HG11 VAL   186      87.263  67.116  82.426  1.00  0.00      PROA H
ATOM   2954 HG12 VAL   186      88.225  65.650  82.013  1.00  0.00      PROA H
ATOM   2955 HG13 VAL   186      86.488  65.539  82.465  1.00  0.00      PROA H
ATOM   2956  CG2 VAL   186      85.543  67.174  80.271  1.00  0.00      PROA C
ATOM   2957 HG21 VAL   186      85.072  66.997  79.281  1.00  0.00      PROA H
ATOM   2958 HG22 VAL   186      85.795  68.240  80.347  1.00  0.00      PROA H
ATOM   2959 HG23 VAL   186      84.792  66.938  81.058  1.00  0.00      PROA H
ATOM   2960  C   VAL   186      88.314  68.190  80.228  1.00  0.00      PROA C
ATOM   2961  O   VAL   186      88.979  68.219  81.263  1.00  0.00      PROA O
ATOM   2962  N   MET   187      87.962  69.332  79.586  1.00  0.00      PROA N
ATOM   2963  HN  MET   187      87.427  69.276  78.741  1.00  0.00      PROA H
ATOM   2964  CA  MET   187      88.361  70.638  80.075  1.00  0.00      PROA C
ATOM   2965  HA  MET   187      89.095  70.447  80.828  1.00  0.00      PROA H
ATOM   2966  CB  MET   187      89.148  71.486  79.060  1.00  0.00      PROA C
ATOM   2967  HB1 MET   187      89.085  72.575  79.264  1.00  0.00      PROA H
ATOM   2968  HB2 MET   187      88.668  71.247  78.116  1.00  0.00      PROA H
ATOM   2969  CG  MET   187      90.619  71.091  78.912  1.00  0.00      PROA C
ATOM   2970  HG1 MET   187      91.021  71.639  78.035  1.00  0.00      PROA H
ATOM   2971  HG2 MET   187      90.665  70.000  78.691  1.00  0.00      PROA H
ATOM   2972  SD  MET   187      91.636  71.458  80.376  1.00  0.00      PROA S
ATOM   2973  CE  MET   187      91.567  73.265  80.202  1.00  0.00      PROA C
ATOM   2974  HE1 MET   187      90.615  73.637  80.628  1.00  0.00      PROA H
ATOM   2975  HE2 MET   187      91.654  73.589  79.144  1.00  0.00      PROA H
ATOM   2976  HE3 MET   187      92.389  73.745  80.776  1.00  0.00      PROA H
ATOM   2977  C   MET   187      87.119  71.433  80.413  1.00  0.00      PROA C
ATOM   2978  O   MET   187      86.045  71.261  79.839  1.00  0.00      PROA O
ATOM   2979  N   PRO   188      87.305  72.273  81.398  1.00  0.00      PROA N
ATOM   2980  CD  PRO   188      88.320  71.938  82.384  1.00  0.00      PROA C
ATOM   2981  HD1 PRO   188      89.281  72.435  82.133  1.00  0.00      PROA H
ATOM   2982  HD2 PRO   188      88.460  70.841  82.567  1.00  0.00      PROA H
ATOM   2983  CA  PRO   188      86.290  73.153  81.952  1.00  0.00      PROA C
ATOM   2984  HA  PRO   188      85.425  72.515  82.079  1.00  0.00      PROA H
ATOM   2985  CB  PRO   188      86.809  73.551  83.337  1.00  0.00      PROA C
ATOM   2986  HB1 PRO   188      85.983  73.657  84.074  1.00  0.00      PROA H
ATOM   2987  HB2 PRO   188      87.373  74.511  83.299  1.00  0.00      PROA H
ATOM   2988  CG  PRO   188      87.782  72.437  83.729  1.00  0.00      PROA C
ATOM   2989  HG1 PRO   188      88.578  72.780  84.420  1.00  0.00      PROA H
ATOM   2990  HG2 PRO   188      87.213  71.620  84.230  1.00  0.00      PROA H
ATOM   2991  C   PRO   188      85.685  74.405  81.329  1.00  0.00      PROA C
ATOM   2992  O   PRO   188      84.594  74.750  81.777  1.00  0.00      PROA O
ATOM   2993  N   ASN   189      86.302  75.144  80.379  1.00  0.00      PROA N
ATOM   2994  HN  ASN   189      87.150  74.842  79.971  1.00  0.00      PROA H
ATOM   2995  CA  ASN   189      85.687  76.392  79.932  1.00  0.00      PROA C
ATOM   2996  HA  ASN   189      86.425  76.901  79.332  1.00  0.00      PROA H
ATOM   2997  CB  ASN   189      84.370  76.190  79.161  1.00  0.00      PROA C
ATOM   2998  HB1 ASN   189      83.917  77.198  78.979  1.00  0.00      PROA H
ATOM   2999  HB2 ASN   189      83.556  75.720  79.664  1.00  0.00      PROA H
ATOM   3000  CG  ASN   189      84.730  75.746  77.750  1.00  0.00      PROA C
ATOM   3001  OD1 ASN   189      84.374  74.651  77.319  1.00  0.00      PROA O
ATOM   3002  ND2 ASN   189      85.459  76.623  77.007  1.00  0.00      PROA N
ATOM   3003 HD21 ASN   189      85.580  76.344  76.057  1.00  0.00      PROA H
ATOM   3004 HD22 ASN   189      85.596  77.543  77.345  1.00  0.00      PROA H
ATOM   3005  C   ASN   189      85.438  77.319  81.089  1.00  0.00      PROA C
ATOM   3006  O   ASN   189      84.327  77.815  81.273  1.00  0.00      PROA O
ATOM   3007  N   ALA   190      86.490  77.571  81.898  1.00  0.00      PROA N
ATOM   3008  HN  ALA   190      87.374  77.137  81.750  1.00  0.00      PROA H
ATOM   3009  CA  ALA   190      86.471  78.483  83.013  1.00  0.00      PROA C
ATOM   3010  HA  ALA   190      85.827  79.311  82.757  1.00  0.00      PROA H
ATOM   3011  CB  ALA   190      86.067  77.833  84.341  1.00  0.00      PROA C
ATOM   3012  HB1 ALA   190      86.813  77.083  84.684  1.00  0.00      PROA H
ATOM   3013  HB2 ALA   190      85.111  77.287  84.179  1.00  0.00      PROA H
ATOM   3014  HB3 ALA   190      85.886  78.552  85.162  1.00  0.00      PROA H
ATOM   3015  C   ALA   190      87.885  78.918  83.144  1.00  0.00      PROA C
ATOM   3016  O   ALA   190      88.751  78.467  82.398  1.00  0.00      PROA O
ATOM   3017  N   PRO   191      88.146  79.790  84.054  1.00  0.00      PROA N
ATOM   3018  CD  PRO   191      87.196  80.836  84.406  1.00  0.00      PROA C
ATOM   3019  HD1 PRO   191      86.622  80.513  85.305  1.00  0.00      PROA H
ATOM   3020  HD2 PRO   191      86.501  81.107  83.580  1.00  0.00      PROA H
ATOM   3021  CA  PRO   191      89.498  80.218  84.203  1.00  0.00      PROA C
ATOM   3022  HA  PRO   191      89.900  80.466  83.232  1.00  0.00      PROA H
ATOM   3023  CB  PRO   191      89.446  81.464  85.082  1.00  0.00      PROA C
ATOM   3024  HB1 PRO   191      90.277  82.168  84.868  1.00  0.00      PROA H
ATOM   3025  HB2 PRO   191      89.487  81.179  86.160  1.00  0.00      PROA H
ATOM   3026  CG  PRO   191      88.055  82.053  84.779  1.00  0.00      PROA C
ATOM   3027  HG1 PRO   191      87.647  82.604  85.648  1.00  0.00      PROA H
ATOM   3028  HG2 PRO   191      88.125  82.741  83.906  1.00  0.00      PROA H
ATOM   3029  C   PRO   191      90.320  79.094  84.752  1.00  0.00      PROA C
ATOM   3030  O   PRO   191      89.779  78.262  85.476  1.00  0.00      PROA O
ATOM   3031  N   VAL   192      91.615  79.043  84.396  1.00  0.00      PROA N
ATOM   3032  HN  VAL   192      92.072  79.768  83.895  1.00  0.00      PROA H
ATOM   3033  CA  VAL   192      92.449  77.970  84.855  1.00  0.00      PROA C
ATOM   3034  HA  VAL   192      92.034  77.497  85.735  1.00  0.00      PROA H
ATOM   3035  CB  VAL   192      92.721  76.970  83.769  1.00  0.00      PROA C
ATOM   3036  HB  VAL   192      91.742  76.524  83.472  1.00  0.00      PROA H
ATOM   3037  CG1 VAL   192      93.329  77.718  82.568  1.00  0.00      PROA C
ATOM   3038 HG11 VAL   192      94.409  77.484  82.464  1.00  0.00      PROA H
ATOM   3039 HG12 VAL   192      93.236  78.819  82.578  1.00  0.00      PROA H
ATOM   3040 HG13 VAL   192      92.772  77.384  81.671  1.00  0.00      PROA H
ATOM   3041  CG2 VAL   192      93.645  75.873  84.320  1.00  0.00      PROA C
ATOM   3042 HG21 VAL   192      93.228  75.520  85.278  1.00  0.00      PROA H
ATOM   3043 HG22 VAL   192      94.670  76.221  84.354  1.00  0.00      PROA H
ATOM   3044 HG23 VAL   192      93.649  75.014  83.616  1.00  0.00      PROA H
ATOM   3045  C   VAL   192      93.776  78.548  85.238  1.00  0.00      PROA C
ATOM   3046  O   VAL   192      94.234  79.522  84.644  1.00  0.00      PROA O
ATOM   3047  N   ASP   193      94.421  77.962  86.268  1.00  0.00      PROA N
ATOM   3048  HN  ASP   193      94.015  77.268  86.843  1.00  0.00      PROA H
ATOM   3049  CA  ASP   193      95.724  78.423  86.646  1.00  0.00      PROA C
ATOM   3050  HA  ASP   193      95.846  79.463  86.364  1.00  0.00      PROA H
ATOM   3051  CB  ASP   193      96.035  78.295  88.147  1.00  0.00      PROA C
ATOM   3052  HB1 ASP   193      97.096  78.517  88.379  1.00  0.00      PROA H
ATOM   3053  HB2 ASP   193      95.778  77.297  88.552  1.00  0.00      PROA H
ATOM   3054  CG  ASP   193      95.202  79.343  88.877  1.00  0.00      PROA C
ATOM   3055  OD1 ASP   193      94.228  79.857  88.264  1.00  0.00      PROA O
ATOM   3056  OD2 ASP   193      95.537  79.652  90.052  1.00  0.00      PROA O
ATOM   3057  C   ASP   193      96.719  77.648  85.860  1.00  0.00      PROA C
ATOM   3058  O   ASP   193      96.449  76.532  85.416  1.00  0.00      PROA O
ATOM   3059  N   GLU   194      97.900  78.249  85.650  1.00  0.00      PROA N
ATOM   3060  HN  GLU   194      98.060  79.196  85.915  1.00  0.00      PROA H
ATOM   3061  CA  GLU   194      98.928  77.596  84.907  1.00  0.00      PROA C
ATOM   3062  HA  GLU   194      98.538  77.267  83.955  1.00  0.00      PROA H
ATOM   3063  CB  GLU   194     100.152  78.497  84.690  1.00  0.00      PROA C
ATOM   3064  HB1 GLU   194     100.945  77.916  84.167  1.00  0.00      PROA H
ATOM   3065  HB2 GLU   194     100.569  78.844  85.664  1.00  0.00      PROA H
ATOM   3066  CG  GLU   194      99.799  79.723  83.841  1.00  0.00      PROA C
ATOM   3067  HG1 GLU   194      99.069  80.388  84.346  1.00  0.00      PROA H
ATOM   3068  HG2 GLU   194      99.380  79.409  82.862  1.00  0.00      PROA H
ATOM   3069  CD  GLU   194     101.064  80.519  83.568  1.00  0.00      PROA C
ATOM   3070  OE1 GLU   194     102.099  79.881  83.246  1.00  0.00      PROA O
ATOM   3071  OE2 GLU   194     101.011  81.776  83.665  1.00  0.00      PROA O
ATOM   3072  C   GLU   194      99.316  76.406  85.704  1.00  0.00      PROA C
ATOM   3073  O   GLU   194      99.596  75.343  85.153  1.00  0.00      PROA O
ATOM   3074  N   ALA   195      99.327  76.545  87.043  1.00  0.00      PROA N
ATOM   3075  HN  ALA   195      99.027  77.367  87.514  1.00  0.00      PROA H
ATOM   3076  CA  ALA   195      99.690  75.390  87.797  1.00  0.00      PROA C
ATOM   3077  HA  ALA   195     100.484  74.833  87.314  1.00  0.00      PROA H
ATOM   3078  CB  ALA   195     100.133  75.709  89.236  1.00  0.00      PROA C
ATOM   3079  HB1 ALA   195      99.342  76.268  89.787  1.00  0.00      PROA H
ATOM   3080  HB2 ALA   195     101.038  76.351  89.205  1.00  0.00      PROA H
ATOM   3081  HB3 ALA   195     100.383  74.795  89.810  1.00  0.00      PROA H
ATOM   3082  C   ALA   195      98.478  74.524  87.884  1.00  0.00      PROA C
ATOM   3083  O   ALA   195      97.793  74.469  88.905  1.00  0.00      PROA O
ATOM   3084  N   ILE   196      98.200  73.823  86.775  1.00  0.00      PROA N
ATOM   3085  HN  ILE   196      98.699  74.048  85.929  1.00  0.00      PROA H
ATOM   3086  CA  ILE   196      97.171  72.837  86.672  1.00  0.00      PROA C
ATOM   3087  HA  ILE   196      96.962  72.396  87.629  1.00  0.00      PROA H
ATOM   3088  CB  ILE   196      95.888  73.380  86.116  1.00  0.00      PROA C
ATOM   3089  HB  ILE   196      96.064  73.815  85.099  1.00  0.00      PROA H
ATOM   3090  CG2 ILE   196      94.898  72.210  86.006  1.00  0.00      PROA C
ATOM   3091 HG21 ILE   196      94.538  71.863  86.997  1.00  0.00      PROA H
ATOM   3092 HG22 ILE   196      95.277  71.358  85.416  1.00  0.00      PROA H
ATOM   3093 HG23 ILE   196      94.092  72.731  85.469  1.00  0.00      PROA H
ATOM   3094  CG1 ILE   196      95.364  74.541  86.982  1.00  0.00      PROA C
ATOM   3095 HG11 ILE   196      94.491  75.046  86.576  1.00  0.00      PROA H
ATOM   3096 HG12 ILE   196      96.148  75.296  87.139  1.00  0.00      PROA H
ATOM   3097  CD  ILE   196      95.051  74.152  88.426  1.00  0.00      PROA C
ATOM   3098  HD1 ILE   196      95.757  73.427  88.868  1.00  0.00      PROA H
ATOM   3099  HD2 ILE   196      94.046  73.681  88.487  1.00  0.00      PROA H
ATOM   3100  HD3 ILE   196      95.041  75.053  89.079  1.00  0.00      PROA H
ATOM   3101  C   ILE   196      97.760  71.914  85.654  1.00  0.00      PROA C
ATOM   3102  O   ILE   196      98.067  72.334  84.539  1.00  0.00      PROA O
ATOM   3103  N   PRO   197      97.953  70.686  86.001  1.00  0.00      PROA N
ATOM   3104  CD  PRO   197      98.217  70.364  87.395  1.00  0.00      PROA C
ATOM   3105  HD1 PRO   197      97.270  70.015  87.861  1.00  0.00      PROA H
ATOM   3106  HD2 PRO   197      98.617  71.211  87.974  1.00  0.00      PROA H
ATOM   3107  CA  PRO   197      98.650  69.804  85.099  1.00  0.00      PROA C
ATOM   3108  HA  PRO   197      99.538  70.334  84.774  1.00  0.00      PROA H
ATOM   3109  CB  PRO   197      99.103  68.625  85.957  1.00  0.00      PROA C
ATOM   3110  HB1 PRO   197     100.060  68.188  85.596  1.00  0.00      PROA H
ATOM   3111  HB2 PRO   197      98.332  67.824  85.985  1.00  0.00      PROA H
ATOM   3112  CG  PRO   197      99.247  69.226  87.366  1.00  0.00      PROA C
ATOM   3113  HG1 PRO   197      99.090  68.479  88.169  1.00  0.00      PROA H
ATOM   3114  HG2 PRO   197     100.270  69.659  87.466  1.00  0.00      PROA H
ATOM   3115  C   PRO   197      97.997  69.375  83.832  1.00  0.00      PROA C
ATOM   3116  O   PRO   197      98.709  69.053  82.883  1.00  0.00      PROA O
ATOM   3117  N   LEU   198      96.661  69.354  83.790  1.00  0.00      PROA N
ATOM   3118  HN  LEU   198      96.155  69.722  84.560  1.00  0.00      PROA H
ATOM   3119  CA  LEU   198      95.932  68.885  82.653  1.00  0.00      PROA C
ATOM   3120  HA  LEU   198      94.986  69.244  82.821  1.00  0.00      PROA H
ATOM   3121  CB  LEU   198      96.433  69.396  81.286  1.00  0.00      PROA C
ATOM   3122  HB1 LEU   198      95.845  68.852  80.506  1.00  0.00      PROA H
ATOM   3123  HB2 LEU   198      97.486  69.185  81.039  1.00  0.00      PROA H
ATOM   3124  CG  LEU   198      96.099  70.879  81.023  1.00  0.00      PROA C
ATOM   3125  HG  LEU   198      95.013  71.032  81.257  1.00  0.00      PROA H
ATOM   3126  CD1 LEU   198      96.864  71.812  81.974  1.00  0.00      PROA C
ATOM   3127 HD11 LEU   198      97.945  71.560  82.002  1.00  0.00      PROA H
ATOM   3128 HD12 LEU   198      96.432  71.750  82.991  1.00  0.00      PROA H
ATOM   3129 HD13 LEU   198      96.765  72.869  81.650  1.00  0.00      PROA H
ATOM   3130  CD2 LEU   198      96.285  71.244  79.543  1.00  0.00      PROA C
ATOM   3131 HD21 LEU   198      95.284  71.111  79.134  1.00  0.00      PROA H
ATOM   3132 HD22 LEU   198      97.111  70.710  79.041  1.00  0.00      PROA H
ATOM   3133 HD23 LEU   198      96.432  72.336  79.499  1.00  0.00      PROA H
ATOM   3134  C   LEU   198      95.856  67.391  82.620  1.00  0.00      PROA C
ATOM   3135  O   LEU   198      94.973  66.835  81.969  1.00  0.00      PROA O
ATOM   3136  N   GLU   199      96.752  66.690  83.329  1.00  0.00      PROA N
ATOM   3137  HN  GLU   199      97.609  67.103  83.632  1.00  0.00      PROA H
ATOM   3138  CA  GLU   199      96.600  65.270  83.460  1.00  0.00      PROA C
ATOM   3139  HA  GLU   199      96.386  64.776  82.533  1.00  0.00      PROA H
ATOM   3140  CB  GLU   199      97.786  64.596  84.165  1.00  0.00      PROA C
ATOM   3141  HB1 GLU   199      97.927  65.098  85.151  1.00  0.00      PROA H
ATOM   3142  HB2 GLU   199      98.708  64.816  83.578  1.00  0.00      PROA H
ATOM   3143  CG  GLU   199      97.629  63.081  84.311  1.00  0.00      PROA C
ATOM   3144  HG1 GLU   199      97.723  62.564  83.339  1.00  0.00      PROA H
ATOM   3145  HG2 GLU   199      96.673  62.791  84.789  1.00  0.00      PROA H
ATOM   3146  CD  GLU   199      98.723  62.586  85.246  1.00  0.00      PROA C
ATOM   3147  OE1 GLU   199      99.245  63.418  86.036  1.00  0.00      PROA O
ATOM   3148  OE2 GLU   199      99.048  61.370  85.188  1.00  0.00      PROA O
ATOM   3149  C   GLU   199      95.441  65.118  84.378  1.00  0.00      PROA C
ATOM   3150  O   GLU   199      94.691  64.146  84.321  1.00  0.00      PROA O
ATOM   3151  N   ARG   200      95.290  66.120  85.264  1.00  0.00      PROA N
ATOM   3152  HN  ARG   200      95.947  66.862  85.245  1.00  0.00      PROA H
ATOM   3153  CA  ARG   200      94.267  66.124  86.261  1.00  0.00      PROA C
ATOM   3154  HA  ARG   200      94.365  65.242  86.880  1.00  0.00      PROA H
ATOM   3155  CB  ARG   200      94.247  67.416  87.092  1.00  0.00      PROA C
ATOM   3156  HB1 ARG   200      93.353  67.453  87.745  1.00  0.00      PROA H
ATOM   3157  HB2 ARG   200      94.207  68.297  86.409  1.00  0.00      PROA H
ATOM   3158  CG  ARG   200      95.447  67.562  88.034  1.00  0.00      PROA C
ATOM   3159  HG1 ARG   200      95.506  68.632  88.346  1.00  0.00      PROA H
ATOM   3160  HG2 ARG   200      96.387  67.327  87.489  1.00  0.00      PROA H
ATOM   3161  CD  ARG   200      95.328  66.719  89.306  1.00  0.00      PROA C
ATOM   3162  HD1 ARG   200      95.184  65.635  89.091  1.00  0.00      PROA H
ATOM   3163  HD2 ARG   200      94.437  67.032  89.893  1.00  0.00      PROA H
ATOM   3164  NE  ARG   200      96.549  66.955  90.129  1.00  0.00      PROA N
ATOM   3165  HE  ARG   200      96.511  67.455  90.994  1.00  0.00      PROA H
ATOM   3166  CZ  ARG   200      97.674  66.209  89.922  1.00  0.00      PROA C
ATOM   3167  NH1 ARG   200      97.701  65.289  88.913  1.00  0.00      PROA N
ATOM   3168 HH11 ARG   200      96.887  65.109  88.383  1.00  0.00      PROA H
ATOM   3169 HH12 ARG   200      98.523  64.760  88.716  1.00  0.00      PROA H
ATOM   3170  NH2 ARG   200      98.767  66.381  90.721  1.00  0.00      PROA N
ATOM   3171 HH21 ARG   200      98.656  66.900  91.565  1.00  0.00      PROA H
ATOM   3172 HH22 ARG   200      99.544  65.774  90.610  1.00  0.00      PROA H
ATOM   3173  C   ARG   200      92.977  66.016  85.539  1.00  0.00      PROA C
ATOM   3174  O   ARG   200      92.069  65.301  85.962  1.00  0.00      PROA O
ATOM   3175  N   PHE   201      92.861  66.718  84.405  1.00  0.00      PROA N
ATOM   3176  HN  PHE   201      93.605  67.204  83.964  1.00  0.00      PROA H
ATOM   3177  CA  PHE   201      91.619  66.620  83.719  1.00  0.00      PROA C
ATOM   3178  HA  PHE   201      90.784  66.492  84.396  1.00  0.00      PROA H
ATOM   3179  CB  PHE   201      91.373  67.822  82.796  1.00  0.00      PROA C
ATOM   3180  HB1 PHE   201      90.291  67.726  82.759  1.00  0.00      PROA H
ATOM   3181  HB2 PHE   201      91.854  67.872  81.802  1.00  0.00      PROA H
ATOM   3182  CG  PHE   201      91.626  69.069  83.573  1.00  0.00      PROA C
ATOM   3183  CD1 PHE   201      90.704  69.569  84.463  1.00  0.00      PROA C
ATOM   3184  HD1 PHE   201      89.763  69.051  84.616  1.00  0.00      PROA H
ATOM   3185  CE1 PHE   201      90.961  70.724  85.164  1.00  0.00      PROA C
ATOM   3186  HE1 PHE   201      90.212  71.109  85.845  1.00  0.00      PROA H
ATOM   3187  CZ  PHE   201      92.147  71.394  84.981  1.00  0.00      PROA C
ATOM   3188  HZ  PHE   201      92.249  72.328  85.493  1.00  0.00      PROA H
ATOM   3189  CD2 PHE   201      92.807  69.751  83.394  1.00  0.00      PROA C
ATOM   3190  HD2 PHE   201      93.277  69.503  82.460  1.00  0.00      PROA H
ATOM   3191  CE2 PHE   201      93.071  70.906  84.090  1.00  0.00      PROA C
ATOM   3192  HE2 PHE   201      93.918  71.495  83.765  1.00  0.00      PROA H
ATOM   3193  C   PHE   201      91.739  65.417  82.825  1.00  0.00      PROA C
ATOM   3194  O   PHE   201      92.020  65.552  81.634  1.00  0.00      PROA O
ATOM   3195  N   LEU   202      91.536  64.203  83.380  1.00  0.00      PROA N
ATOM   3196  HN  LEU   202      91.419  64.099  84.367  1.00  0.00      PROA H
ATOM   3197  CA  LEU   202      91.571  62.997  82.595  1.00  0.00      PROA C
ATOM   3198  HA  LEU   202      91.513  63.239  81.550  1.00  0.00      PROA H
ATOM   3199  CB  LEU   202      92.728  62.033  82.905  1.00  0.00      PROA C
ATOM   3200  HB1 LEU   202      92.507  61.008  82.527  1.00  0.00      PROA H
ATOM   3201  HB2 LEU   202      92.870  61.971  84.008  1.00  0.00      PROA H
ATOM   3202  CG  LEU   202      94.045  62.467  82.250  1.00  0.00      PROA C
ATOM   3203  HG  LEU   202      94.309  63.512  82.404  1.00  0.00      PROA H
ATOM   3204  CD1 LEU   202      95.187  61.486  82.553  1.00  0.00      PROA C
ATOM   3205 HD11 LEU   202      94.924  60.457  82.237  1.00  0.00      PROA H
ATOM   3206 HD12 LEU   202      95.372  61.473  83.645  1.00  0.00      PROA H
ATOM   3207 HD13 LEU   202      96.118  61.791  82.035  1.00  0.00      PROA H
ATOM   3208  CD2 LEU   202      93.834  62.671  80.744  1.00  0.00      PROA C
ATOM   3209 HD21 LEU   202      93.129  63.476  80.505  1.00  0.00      PROA H
ATOM   3210 HD22 LEU   202      93.390  61.732  80.355  1.00  0.00      PROA H
ATOM   3211 HD23 LEU   202      94.801  62.745  80.223  1.00  0.00      PROA H
ATOM   3212  C   LEU   202      90.300  62.263  82.837  1.00  0.00      PROA C
ATOM   3213  O   LEU   202      89.772  62.250  83.948  1.00  0.00      PROA O
ATOM   3214  N   VAL   203      89.769  61.640  81.773  1.00  0.00      PROA N
ATOM   3215  HN  VAL   203      90.231  61.616  80.883  1.00  0.00      PROA H
ATOM   3216  CA  VAL   203      88.546  60.911  81.896  1.00  0.00      PROA C
ATOM   3217  HA  VAL   203      88.344  60.725  82.938  1.00  0.00      PROA H
ATOM   3218  CB  VAL   203      87.365  61.601  81.276  1.00  0.00      PROA C
ATOM   3219  HB  VAL   203      86.432  61.001  81.395  1.00  0.00      PROA H
ATOM   3220  CG1 VAL   203      87.124  62.918  82.035  1.00  0.00      PROA C
ATOM   3221 HG11 VAL   203      88.008  63.577  81.932  1.00  0.00      PROA H
ATOM   3222 HG12 VAL   203      86.951  62.724  83.113  1.00  0.00      PROA H
ATOM   3223 HG13 VAL   203      86.237  63.439  81.617  1.00  0.00      PROA H
ATOM   3224  CG2 VAL   203      87.629  61.785  79.772  1.00  0.00      PROA C
ATOM   3225 HG21 VAL   203      87.756  60.867  79.205  1.00  0.00      PROA H
ATOM   3226 HG22 VAL   203      88.523  62.420  79.598  1.00  0.00      PROA H
ATOM   3227 HG23 VAL   203      86.765  62.320  79.320  1.00  0.00      PROA H
ATOM   3228  C   VAL   203      88.741  59.617  81.188  1.00  0.00      PROA C
ATOM   3229  O   VAL   203      89.807  59.352  80.641  1.00  0.00      PROA O
ATOM   3230  N   PRO   204      87.773  58.753  81.286  1.00  0.00      PROA N
ATOM   3231  CD  PRO   204      87.158  58.511  82.583  1.00  0.00      PROA C
ATOM   3232  HD1 PRO   204      86.193  59.038  82.672  1.00  0.00      PROA H
ATOM   3233  HD2 PRO   204      87.807  58.818  83.439  1.00  0.00      PROA H
ATOM   3234  CA  PRO   204      87.834  57.558  80.490  1.00  0.00      PROA C
ATOM   3235  HA  PRO   204      88.852  57.206  80.379  1.00  0.00      PROA H
ATOM   3236  CB  PRO   204      86.979  56.521  81.216  1.00  0.00      PROA C
ATOM   3237  HB1 PRO   204      87.229  55.457  81.057  1.00  0.00      PROA H
ATOM   3238  HB2 PRO   204      85.919  56.749  81.022  1.00  0.00      PROA H
ATOM   3239  CG  PRO   204      86.993  56.987  82.680  1.00  0.00      PROA C
ATOM   3240  HG1 PRO   204      86.079  56.677  83.230  1.00  0.00      PROA H
ATOM   3241  HG2 PRO   204      87.877  56.534  83.183  1.00  0.00      PROA H
ATOM   3242  C   PRO   204      87.267  57.943  79.152  1.00  0.00      PROA C
ATOM   3243  O   PRO   204      86.603  58.976  79.070  1.00  0.00      PROA O
ATOM   3244  N   ILE   205      87.514  57.148  78.092  1.00  0.00      PROA N
ATOM   3245  HN  ILE   205      88.045  56.308  78.186  1.00  0.00      PROA H
ATOM   3246  CA  ILE   205      87.006  57.434  76.777  1.00  0.00      PROA C
ATOM   3247  HA  ILE   205      87.248  58.460  76.550  1.00  0.00      PROA H
ATOM   3248  CB  ILE   205      87.590  56.552  75.709  1.00  0.00      PROA C
ATOM   3249  HB  ILE   205      88.700  56.542  75.837  1.00  0.00      PROA H
ATOM   3250  CG2 ILE   205      87.073  55.119  75.922  1.00  0.00      PROA C
ATOM   3251 HG21 ILE   205      86.017  54.990  75.598  1.00  0.00      PROA H
ATOM   3252 HG22 ILE   205      87.210  54.747  76.956  1.00  0.00      PROA H
ATOM   3253 HG23 ILE   205      87.658  54.448  75.262  1.00  0.00      PROA H
ATOM   3254  CG1 ILE   205      87.292  57.133  74.316  1.00  0.00      PROA C
ATOM   3255 HG11 ILE   205      87.456  58.232  74.326  1.00  0.00      PROA H
ATOM   3256 HG12 ILE   205      86.218  56.957  74.067  1.00  0.00      PROA H
ATOM   3257  CD  ILE   205      88.159  56.539  73.205  1.00  0.00      PROA C
ATOM   3258  HD1 ILE   205      87.989  55.441  73.124  1.00  0.00      PROA H
ATOM   3259  HD2 ILE   205      89.236  56.708  73.408  1.00  0.00      PROA H
ATOM   3260  HD3 ILE   205      87.909  56.993  72.222  1.00  0.00      PROA H
ATOM   3261  C   ILE   205      85.514  57.299  76.762  1.00  0.00      PROA C
ATOM   3262  O   ILE   205      84.811  58.050  76.090  1.00  0.00      PROA O
ATOM   3263  N   GLU   206      84.992  56.326  77.524  1.00  0.00      PROA N
ATOM   3264  HN  GLU   206      85.584  55.686  78.000  1.00  0.00      PROA H
ATOM   3265  CA  GLU   206      83.590  56.029  77.601  1.00  0.00      PROA C
ATOM   3266  HA  GLU   206      83.209  55.639  76.676  1.00  0.00      PROA H
ATOM   3267  CB  GLU   206      83.350  55.019  78.728  1.00  0.00      PROA C
ATOM   3268  HB1 GLU   206      83.841  54.065  78.422  1.00  0.00      PROA H
ATOM   3269  HB2 GLU   206      82.267  54.802  78.854  1.00  0.00      PROA H
ATOM   3270  CG  GLU   206      83.963  55.547  80.029  1.00  0.00      PROA C
ATOM   3271  HG1 GLU   206      83.433  56.376  80.530  1.00  0.00      PROA H
ATOM   3272  HG2 GLU   206      85.007  55.745  79.788  1.00  0.00      PROA H
ATOM   3273  CD  GLU   206      84.053  54.439  81.066  1.00  0.00      PROA C
ATOM   3274  OE1 GLU   206      83.587  53.304  80.783  1.00  0.00      PROA O
ATOM   3275  OE2 GLU   206      84.597  54.723  82.168  1.00  0.00      PROA O
ATOM   3276  C   GLU   206      82.909  57.299  77.982  1.00  0.00      PROA C
ATOM   3277  O   GLU   206      81.807  57.589  77.522  1.00  0.00      PROA O
ATOM   3278  N   SER   207      83.567  58.094  78.844  1.00  0.00      PROA N
ATOM   3279  HN  SER   207      84.472  57.818  79.151  1.00  0.00      PROA H
ATOM   3280  CA  SER   207      83.001  59.327  79.299  1.00  0.00      PROA C
ATOM   3281  HA  SER   207      82.062  59.115  79.781  1.00  0.00      PROA H
ATOM   3282  CB  SER   207      83.956  60.093  80.232  1.00  0.00      PROA C
ATOM   3283  HB1 SER   207      83.468  61.035  80.572  1.00  0.00      PROA H
ATOM   3284  HB2 SER   207      84.901  60.387  79.735  1.00  0.00      PROA H
ATOM   3285  OG  SER   207      84.234  59.325  81.393  1.00  0.00      PROA O
ATOM   3286  HG1 SER   207      84.776  58.567  81.136  1.00  0.00      PROA H
ATOM   3287  C   SER   207      82.737  60.197  78.122  1.00  0.00      PROA C
ATOM   3288  O   SER   207      81.613  60.656  77.921  1.00  0.00      PROA O
ATOM   3289  N   ILE   208      83.767  60.422  77.290  1.00  0.00      PROA N
ATOM   3290  HN  ILE   208      84.618  59.904  77.338  1.00  0.00      PROA H
ATOM   3291  CA  ILE   208      83.573  61.291  76.174  1.00  0.00      PROA C
ATOM   3292  HA  ILE   208      83.159  62.226  76.525  1.00  0.00      PROA H
ATOM   3293  CB  ILE   208      84.840  61.591  75.403  1.00  0.00      PROA C
ATOM   3294  HB  ILE   208      84.592  62.310  74.581  1.00  0.00      PROA H
ATOM   3295  CG2 ILE   208      85.789  62.314  76.373  1.00  0.00      PROA C
ATOM   3296 HG21 ILE   208      86.146  61.626  77.167  1.00  0.00      PROA H
ATOM   3297 HG22 ILE   208      85.281  63.177  76.853  1.00  0.00      PROA H
ATOM   3298 HG23 ILE   208      86.674  62.703  75.823  1.00  0.00      PROA H
ATOM   3299  CG1 ILE   208      85.469  60.345  74.752  1.00  0.00      PROA C
ATOM   3300 HG11 ILE   208      85.988  59.646  75.386  1.00  0.00      PROA H
ATOM   3301 HG12 ILE   208      86.399  60.834  74.342  1.00  0.00      PROA H
ATOM   3302  CD  ILE   208      84.809  59.892  73.450  1.00  0.00      PROA C
ATOM   3303  HD1 ILE   208      83.964  60.533  73.124  1.00  0.00      PROA H
ATOM   3304  HD2 ILE   208      84.486  58.835  73.529  1.00  0.00      PROA H
ATOM   3305  HD3 ILE   208      85.548  59.907  72.617  1.00  0.00      PROA H
ATOM   3306  C   ILE   208      82.532  60.659  75.293  1.00  0.00      PROA C
ATOM   3307  O   ILE   208      81.641  61.351  74.806  1.00  0.00      PROA O
ATOM   3308  N   GLU   209      82.588  59.324  75.082  1.00  0.00      PROA N
ATOM   3309  HN  GLU   209      83.320  58.733  75.431  1.00  0.00      PROA H
ATOM   3310  CA  GLU   209      81.585  58.738  74.235  1.00  0.00      PROA C
ATOM   3311  HA  GLU   209      81.273  59.438  73.472  1.00  0.00      PROA H
ATOM   3312  CB  GLU   209      82.055  57.477  73.484  1.00  0.00      PROA C
ATOM   3313  HB1 GLU   209      82.870  57.801  72.801  1.00  0.00      PROA H
ATOM   3314  HB2 GLU   209      81.236  57.126  72.814  1.00  0.00      PROA H
ATOM   3315  CG  GLU   209      82.500  56.319  74.377  1.00  0.00      PROA C
ATOM   3316  HG1 GLU   209      81.746  55.812  74.998  1.00  0.00      PROA H
ATOM   3317  HG2 GLU   209      83.342  56.659  74.992  1.00  0.00      PROA H
ATOM   3318  CD  GLU   209      83.069  55.243  73.465  1.00  0.00      PROA C
ATOM   3319  OE1 GLU   209      83.782  55.612  72.493  1.00  0.00      PROA O
ATOM   3320  OE2 GLU   209      82.809  54.042  73.733  1.00  0.00      PROA O
ATOM   3321  C   GLU   209      80.412  58.413  75.087  1.00  0.00      PROA C
ATOM   3322  O   GLU   209      80.226  57.292  75.560  1.00  0.00      PROA O
ATOM   3323  N   ARG   210      79.584  59.444  75.289  1.00  0.00      PROA N
ATOM   3324  HN  ARG   210      79.890  60.310  74.894  1.00  0.00      PROA H
ATOM   3325  CA  ARG   210      78.404  59.404  76.089  1.00  0.00      PROA C
ATOM   3326  HA  ARG   210      77.630  58.841  75.586  1.00  0.00      PROA H
ATOM   3327  CB  ARG   210      78.638  58.977  77.547  1.00  0.00      PROA C
ATOM   3328  HB1 ARG   210      79.500  59.502  78.003  1.00  0.00      PROA H
ATOM   3329  HB2 ARG   210      78.927  57.899  77.547  1.00  0.00      PROA H
ATOM   3330  CG  ARG   210      77.377  59.143  78.398  1.00  0.00      PROA C
ATOM   3331  HG1 ARG   210      76.614  58.417  78.035  1.00  0.00      PROA H
ATOM   3332  HG2 ARG   210      76.961  60.162  78.264  1.00  0.00      PROA H
ATOM   3333  CD  ARG   210      77.594  58.953  79.899  1.00  0.00      PROA C
ATOM   3334  HD1 ARG   210      78.314  59.743  80.202  1.00  0.00      PROA H
ATOM   3335  HD2 ARG   210      78.035  57.951  80.098  1.00  0.00      PROA H
ATOM   3336  NE  ARG   210      76.300  59.261  80.569  1.00  0.00      PROA N
ATOM   3337  HE  ARG   210      75.916  60.175  80.543  1.00  0.00      PROA H
ATOM   3338  CZ  ARG   210      75.775  58.380  81.469  1.00  0.00      PROA C
ATOM   3339  NH1 ARG   210      76.415  57.199  81.713  1.00  0.00      PROA N
ATOM   3340 HH11 ARG   210      77.295  56.986  81.305  1.00  0.00      PROA H
ATOM   3341 HH12 ARG   210      76.066  56.551  82.396  1.00  0.00      PROA H
ATOM   3342  NH2 ARG   210      74.613  58.678  82.120  1.00  0.00      PROA N
ATOM   3343 HH21 ARG   210      74.250  58.011  82.771  1.00  0.00      PROA H
ATOM   3344 HH22 ARG   210      74.501  59.597  82.483  1.00  0.00      PROA H
ATOM   3345  C   ARG   210      78.018  60.829  76.146  1.00  0.00      PROA C
ATOM   3346  O   ARG   210      76.970  61.243  75.651  1.00  0.00      PROA O
ATOM   3347  N   ALA   211      78.916  61.624  76.752  1.00  0.00      PROA N
ATOM   3348  HN  ALA   211      79.797  61.263  77.070  1.00  0.00      PROA H
ATOM   3349  CA  ALA   211      78.645  63.006  76.935  1.00  0.00      PROA C
ATOM   3350  HA  ALA   211      77.721  63.124  77.490  1.00  0.00      PROA H
ATOM   3351  CB  ALA   211      79.792  63.751  77.640  1.00  0.00      PROA C
ATOM   3352  HB1 ALA   211      80.770  63.425  77.220  1.00  0.00      PROA H
ATOM   3353  HB2 ALA   211      79.793  63.511  78.724  1.00  0.00      PROA H
ATOM   3354  HB3 ALA   211      79.716  64.848  77.501  1.00  0.00      PROA H
ATOM   3355  C   ALA   211      78.434  63.675  75.618  1.00  0.00      PROA C
ATOM   3356  O   ALA   211      77.428  64.352  75.418  1.00  0.00      PROA O
ATOM   3357  N   SER   212      79.361  63.482  74.667  1.00  0.00      PROA N
ATOM   3358  HN  SER   212      80.165  62.903  74.810  1.00  0.00      PROA H
ATOM   3359  CA  SER   212      79.204  64.132  73.402  1.00  0.00      PROA C
ATOM   3360  HA  SER   212      78.980  65.182  73.533  1.00  0.00      PROA H
ATOM   3361  CB  SER   212      80.429  63.962  72.488  1.00  0.00      PROA C
ATOM   3362  HB1 SER   212      80.672  62.884  72.328  1.00  0.00      PROA H
ATOM   3363  HB2 SER   212      81.310  64.436  72.977  1.00  0.00      PROA H
ATOM   3364  OG  SER   212      80.200  64.598  71.239  1.00  0.00      PROA O
ATOM   3365  HG1 SER   212      80.970  64.438  70.680  1.00  0.00      PROA H
ATOM   3366  C   SER   212      78.061  63.500  72.706  1.00  0.00      PROA C
ATOM   3367  O   SER   212      77.280  64.166  72.027  1.00  0.00      PROA O
ATOM   3368  N   GLY   213      77.926  62.178  72.882  1.00  0.00      PROA N
ATOM   3369  HN  GLY   213      78.562  61.664  73.444  1.00  0.00      PROA H
ATOM   3370  CA  GLY   213      76.888  61.480  72.201  1.00  0.00      PROA C
ATOM   3371  HA1 GLY   213      76.134  62.124  71.780  1.00  0.00      PROA H
ATOM   3372  HA2 GLY   213      76.485  60.750  72.886  1.00  0.00      PROA H
ATOM   3373  C   GLY   213      77.528  60.728  71.095  1.00  0.00      PROA C
ATOM   3374  O   GLY   213      76.966  59.767  70.571  1.00  0.00      PROA O
ATOM   3375  N   LEU   214      78.742  61.154  70.715  1.00  0.00      PROA N
ATOM   3376  HN  LEU   214      79.275  61.841  71.185  1.00  0.00      PROA H
ATOM   3377  CA  LEU   214      79.430  60.460  69.676  1.00  0.00      PROA C
ATOM   3378  HA  LEU   214      78.872  59.619  69.288  1.00  0.00      PROA H
ATOM   3379  CB  LEU   214      79.880  61.373  68.524  1.00  0.00      PROA C
ATOM   3380  HB1 LEU   214      80.466  60.769  67.795  1.00  0.00      PROA H
ATOM   3381  HB2 LEU   214      80.547  62.172  68.912  1.00  0.00      PROA H
ATOM   3382  CG  LEU   214      78.709  62.003  67.749  1.00  0.00      PROA C
ATOM   3383  HG  LEU   214      78.207  62.730  68.435  1.00  0.00      PROA H
ATOM   3384  CD1 LEU   214      79.206  62.797  66.531  1.00  0.00      PROA C
ATOM   3385 HD11 LEU   214      79.991  62.173  66.136  1.00  0.00      PROA H
ATOM   3386 HD12 LEU   214      79.774  63.682  66.795  1.00  0.00      PROA H
ATOM   3387 HD13 LEU   214      78.381  63.020  65.832  1.00  0.00      PROA H
ATOM   3388  CD2 LEU   214      77.651  60.949  67.381  1.00  0.00      PROA C
ATOM   3389 HD21 LEU   214      77.137  60.556  68.278  1.00  0.00      PROA H
ATOM   3390 HD22 LEU   214      78.148  60.104  66.865  1.00  0.00      PROA H
ATOM   3391 HD23 LEU   214      76.887  61.385  66.706  1.00  0.00      PROA H
ATOM   3392  C   LEU   214      80.688  59.883  70.310  1.00  0.00      PROA C
ATOM   3393  OT1 LEU   214      80.710  60.133  71.277  1.00  0.00      PROA O
ATOM   3394  OT2 LEU   214      81.205  59.384  69.613  1.00  0.00      PROA O
TER
ATOM   3395  N   GLU   215      54.611  59.527  50.980  1.00  0.00      PROB N
ATOM   3396  HT1 GLU   215      54.015  59.212  51.784  1.00  0.00      PROB H
ATOM   3397  HT2 GLU   215      54.149  59.221  50.092  1.00  0.00      PROB H
ATOM   3398  HT3 GLU   215      54.761  60.550  50.948  1.00  0.00      PROB H
ATOM   3399  CA  GLU   215      55.911  58.819  50.986  1.00  0.00      PROB C
ATOM   3400  HA  GLU   215      55.763  57.793  50.669  1.00  0.00      PROB H
ATOM   3401  CB  GLU   215      56.929  59.549  50.089  1.00  0.00      PROB C
ATOM   3402  HB1 GLU   215      57.904  59.002  50.191  1.00  0.00      PROB H
ATOM   3403  HB2 GLU   215      57.138  60.582  50.428  1.00  0.00      PROB H
ATOM   3404  CG  GLU   215      56.582  59.535  48.599  1.00  0.00      PROB C
ATOM   3405  HG1 GLU   215      55.632  60.039  48.347  1.00  0.00      PROB H
ATOM   3406  HG2 GLU   215      56.553  58.495  48.205  1.00  0.00      PROB H
ATOM   3407  CD  GLU   215      57.708  60.253  47.863  1.00  0.00      PROB C
ATOM   3408  OE1 GLU   215      58.869  60.169  48.346  1.00  0.00      PROB O
ATOM   3409  OE2 GLU   215      57.427  60.892  46.813  1.00  0.00      PROB O
ATOM   3410  C   GLU   215      56.460  58.797  52.368  1.00  0.00      PROB C
ATOM   3411  O   GLU   215      57.444  58.114  52.655  1.00  0.00      PROB O
ATOM   3412  N   LEU   216      55.804  59.559  53.259  1.00  0.00      PROB N
ATOM   3413  HN  LEU   216      54.880  59.899  53.117  1.00  0.00      PROB H
ATOM   3414  CA  LEU   216      56.188  59.704  54.629  1.00  0.00      PROB C
ATOM   3415  HA  LEU   216      55.381  60.118  55.207  1.00  0.00      PROB H
ATOM   3416  CB  LEU   216      56.669  58.393  55.269  1.00  0.00      PROB C
ATOM   3417  HB1 LEU   216      57.086  58.624  56.271  1.00  0.00      PROB H
ATOM   3418  HB2 LEU   216      57.544  57.903  54.810  1.00  0.00      PROB H
ATOM   3419  CG  LEU   216      55.557  57.350  55.468  1.00  0.00      PROB C
ATOM   3420  HG  LEU   216      54.791  57.794  56.151  1.00  0.00      PROB H
ATOM   3421  CD1 LEU   216      54.854  57.003  54.148  1.00  0.00      PROB C
ATOM   3422 HD11 LEU   216      55.583  56.592  53.422  1.00  0.00      PROB H
ATOM   3423 HD12 LEU   216      54.260  57.774  53.699  1.00  0.00      PROB H
ATOM   3424 HD13 LEU   216      54.118  56.203  54.345  1.00  0.00      PROB H
ATOM   3425  CD2 LEU   216      56.117  56.098  56.159  1.00  0.00      PROB C
ATOM   3426 HD21 LEU   216      56.840  56.364  56.957  1.00  0.00      PROB H
ATOM   3427 HD22 LEU   216      56.681  55.483  55.423  1.00  0.00      PROB H
ATOM   3428 HD23 LEU   216      55.309  55.462  56.575  1.00  0.00      PROB H
ATOM   3429  C   LEU   216      57.332  60.674  54.659  1.00  0.00      PROB C
ATOM   3430  O   LEU   216      57.525  61.382  55.646  1.00  0.00      PROB O
ATOM   3431  N   ALA   217      58.116  60.747  53.563  1.00  0.00      PROB N
ATOM   3432  HN  ALA   217      58.124  60.014  52.887  1.00  0.00      PROB H
ATOM   3433  CA  ALA   217      59.136  61.753  53.469  1.00  0.00      PROB C
ATOM   3434  HA  ALA   217      58.973  62.579  54.152  1.00  0.00      PROB H
ATOM   3435  CB  ALA   217      60.559  61.189  53.618  1.00  0.00      PROB C
ATOM   3436  HB1 ALA   217      60.774  60.398  52.866  1.00  0.00      PROB H
ATOM   3437  HB2 ALA   217      60.676  60.733  54.624  1.00  0.00      PROB H
ATOM   3438  HB3 ALA   217      61.322  61.993  53.515  1.00  0.00      PROB H
ATOM   3439  C   ALA   217      59.019  62.272  52.069  1.00  0.00      PROB C
ATOM   3440  O   ALA   217      59.957  62.170  51.280  1.00  0.00      PROB O
ATOM   3441  N   LYS   218      57.848  62.842  51.726  1.00  0.00      PROB N
ATOM   3442  HN  LYS   218      57.150  62.982  52.413  1.00  0.00      PROB H
ATOM   3443  CA  LYS   218      57.625  63.343  50.397  1.00  0.00      PROB C
ATOM   3444  HA  LYS   218      57.954  62.614  49.663  1.00  0.00      PROB H
ATOM   3445  CB  LYS   218      56.152  63.715  50.175  1.00  0.00      PROB C
ATOM   3446  HB1 LYS   218      56.031  64.172  49.162  1.00  0.00      PROB H
ATOM   3447  HB2 LYS   218      55.854  64.501  50.903  1.00  0.00      PROB H
ATOM   3448  CG  LYS   218      55.208  62.515  50.260  1.00  0.00      PROB C
ATOM   3449  HG1 LYS   218      55.581  61.862  51.073  1.00  0.00      PROB H
ATOM   3450  HG2 LYS   218      55.260  61.981  49.283  1.00  0.00      PROB H
ATOM   3451  CD  LYS   218      53.777  62.932  50.594  1.00  0.00      PROB C
ATOM   3452  HD1 LYS   218      53.056  62.129  50.328  1.00  0.00      PROB H
ATOM   3453  HD2 LYS   218      53.545  63.815  49.944  1.00  0.00      PROB H
ATOM   3454  CE  LYS   218      53.628  63.310  52.070  1.00  0.00      PROB C
ATOM   3455  HE1 LYS   218      54.494  63.912  52.424  1.00  0.00      PROB H
ATOM   3456  HE2 LYS   218      53.551  62.410  52.711  1.00  0.00      PROB H
ATOM   3457  NZ  LYS   218      52.427  64.147  52.264  1.00  0.00      PROB N
ATOM   3458  HZ1 LYS   218      51.577  63.804  51.784  1.00  0.00      PROB H
ATOM   3459  HZ2 LYS   218      52.611  65.082  51.803  1.00  0.00      PROB H
ATOM   3460  HZ3 LYS   218      52.211  64.376  53.254  1.00  0.00      PROB H
ATOM   3461  C   LYS   218      58.440  64.574  50.188  1.00  0.00      PROB C
ATOM   3462  O   LYS   218      59.185  64.677  49.215  1.00  0.00      PROB O
ATOM   3463  N   TYR   219      58.339  65.544  51.120  1.00  0.00      PROB N
ATOM   3464  HN  TYR   219      57.803  65.471  51.950  1.00  0.00      PROB H
ATOM   3465  CA  TYR   219      59.082  66.750  50.910  1.00  0.00      PROB C
ATOM   3466  HA  TYR   219      59.712  66.691  50.029  1.00  0.00      PROB H
ATOM   3467  CB  TYR   219      58.236  68.027  50.791  1.00  0.00      PROB C
ATOM   3468  HB1 TYR   219      57.555  68.175  51.644  1.00  0.00      PROB H
ATOM   3469  HB2 TYR   219      57.655  67.996  49.849  1.00  0.00      PROB H
ATOM   3470  CG  TYR   219      59.239  69.128  50.715  1.00  0.00      PROB C
ATOM   3471  CD1 TYR   219      59.882  69.399  49.530  1.00  0.00      PROB C
ATOM   3472  HD1 TYR   219      59.631  68.828  48.647  1.00  0.00      PROB H
ATOM   3473  CE1 TYR   219      60.815  70.406  49.450  1.00  0.00      PROB C
ATOM   3474  HE1 TYR   219      61.330  70.593  48.519  1.00  0.00      PROB H
ATOM   3475  CZ  TYR   219      61.116  71.154  50.563  1.00  0.00      PROB C
ATOM   3476  OH  TYR   219      62.074  72.185  50.481  1.00  0.00      PROB O
ATOM   3477  HH  TYR   219      61.961  72.823  51.191  1.00  0.00      PROB H
ATOM   3478  CD2 TYR   219      59.549  69.881  51.826  1.00  0.00      PROB C
ATOM   3479  HD2 TYR   219      59.033  69.701  52.762  1.00  0.00      PROB H
ATOM   3480  CE2 TYR   219      60.483  70.891  51.753  1.00  0.00      PROB C
ATOM   3481  HE2 TYR   219      60.600  71.538  52.593  1.00  0.00      PROB H
ATOM   3482  C   TYR   219      60.001  66.980  52.057  1.00  0.00      PROB C
ATOM   3483  O   TYR   219      59.567  67.238  53.179  1.00  0.00      PROB O
ATOM   3484  N   GLY   220      61.314  66.872  51.792  1.00  0.00      PROB N
ATOM   3485  HN  GLY   220      61.622  66.546  50.899  1.00  0.00      PROB H
ATOM   3486  CA  GLY   220      62.298  67.249  52.756  1.00  0.00      PROB C
ATOM   3487  HA1 GLY   220      61.980  68.153  53.255  1.00  0.00      PROB H
ATOM   3488  HA2 GLY   220      63.241  67.355  52.243  1.00  0.00      PROB H
ATOM   3489  C   GLY   220      62.440  66.205  53.806  1.00  0.00      PROB C
ATOM   3490  O   GLY   220      61.481  65.547  54.209  1.00  0.00      PROB O
ATOM   3491  N   LEU   221      63.693  66.052  54.263  1.00  0.00      PROB N
ATOM   3492  HN  LEU   221      64.448  66.508  53.794  1.00  0.00      PROB H
ATOM   3493  CA  LEU   221      64.071  65.228  55.365  1.00  0.00      PROB C
ATOM   3494  HA  LEU   221      63.183  64.883  55.867  1.00  0.00      PROB H
ATOM   3495  CB  LEU   221      64.922  64.022  54.910  1.00  0.00      PROB C
ATOM   3496  HB1 LEU   221      65.814  64.398  54.357  1.00  0.00      PROB H
ATOM   3497  HB2 LEU   221      64.310  63.453  54.173  1.00  0.00      PROB H
ATOM   3498  CG  LEU   221      65.404  63.032  55.994  1.00  0.00      PROB C
ATOM   3499  HG  LEU   221      64.508  62.558  56.456  1.00  0.00      PROB H
ATOM   3500  CD1 LEU   221      66.231  61.908  55.350  1.00  0.00      PROB C
ATOM   3501 HD11 LEU   221      67.100  62.352  54.819  1.00  0.00      PROB H
ATOM   3502 HD12 LEU   221      65.613  61.346  54.617  1.00  0.00      PROB H
ATOM   3503 HD13 LEU   221      66.642  61.190  56.068  1.00  0.00      PROB H
ATOM   3504  CD2 LEU   221      66.175  63.710  57.139  1.00  0.00      PROB C
ATOM   3505 HD21 LEU   221      65.599  63.998  58.017  1.00  0.00      PROB H
ATOM   3506 HD22 LEU   221      66.819  64.532  56.772  1.00  0.00      PROB H
ATOM   3507 HD23 LEU   221      66.896  62.953  57.525  1.00  0.00      PROB H
ATOM   3508  C   LEU   221      64.937  66.177  56.140  1.00  0.00      PROB C
ATOM   3509  O   LEU   221      66.040  66.532  55.722  1.00  0.00      PROB O
ATOM   3510  N   PRO   222      64.439  66.595  57.265  1.00  0.00      PROB N
ATOM   3511  CD  PRO   222      63.637  65.705  58.086  1.00  0.00      PROB C
ATOM   3512  HD1 PRO   222      63.808  64.619  57.975  1.00  0.00      PROB H
ATOM   3513  HD2 PRO   222      62.570  65.880  57.817  1.00  0.00      PROB H
ATOM   3514  CA  PRO   222      65.062  67.634  58.044  1.00  0.00      PROB C
ATOM   3515  HA  PRO   222      65.006  68.567  57.500  1.00  0.00      PROB H
ATOM   3516  CB  PRO   222      64.289  67.662  59.359  1.00  0.00      PROB C
ATOM   3517  HB1 PRO   222      63.398  68.316  59.247  1.00  0.00      PROB H
ATOM   3518  HB2 PRO   222      64.887  68.035  60.220  1.00  0.00      PROB H
ATOM   3519  CG  PRO   222      63.845  66.197  59.527  1.00  0.00      PROB C
ATOM   3520  HG1 PRO   222      64.718  65.674  59.933  1.00  0.00      PROB H
ATOM   3521  HG2 PRO   222      62.961  66.071  60.177  1.00  0.00      PROB H
ATOM   3522  C   PRO   222      66.519  67.442  58.295  1.00  0.00      PROB C
ATOM   3523  O   PRO   222      67.287  68.365  58.033  1.00  0.00      PROB O
ATOM   3524  N   GLY   223      66.939  66.269  58.797  1.00  0.00      PROB N
ATOM   3525  HN  GLY   223      66.334  65.510  59.004  1.00  0.00      PROB H
ATOM   3526  CA  GLY   223      68.337  66.156  59.070  1.00  0.00      PROB C
ATOM   3527  HA1 GLY   223      68.530  66.568  60.050  1.00  0.00      PROB H
ATOM   3528  HA2 GLY   223      68.925  66.618  58.285  1.00  0.00      PROB H
ATOM   3529  C   GLY   223      68.686  64.717  59.091  1.00  0.00      PROB C
ATOM   3530  O   GLY   223      67.988  63.893  59.681  1.00  0.00      PROB O
ATOM   3531  N   LEU   224      69.807  64.383  58.438  1.00  0.00      PROB N
ATOM   3532  HN  LEU   224      70.386  65.057  57.987  1.00  0.00      PROB H
ATOM   3533  CA  LEU   224      70.244  63.030  58.469  1.00  0.00      PROB C
ATOM   3534  HA  LEU   224      69.424  62.338  58.620  1.00  0.00      PROB H
ATOM   3535  CB  LEU   224      71.043  62.632  57.211  1.00  0.00      PROB C
ATOM   3536  HB1 LEU   224      71.962  63.256  57.134  1.00  0.00      PROB H
ATOM   3537  HB2 LEU   224      70.413  62.893  56.329  1.00  0.00      PROB H
ATOM   3538  CG  LEU   224      71.440  61.142  57.077  1.00  0.00      PROB C
ATOM   3539  HG  LEU   224      70.492  60.555  56.978  1.00  0.00      PROB H
ATOM   3540  CD1 LEU   224      72.230  60.913  55.780  1.00  0.00      PROB C
ATOM   3541 HD11 LEU   224      73.194  61.464  55.808  1.00  0.00      PROB H
ATOM   3542 HD12 LEU   224      71.629  61.279  54.923  1.00  0.00      PROB H
ATOM   3543 HD13 LEU   224      72.420  59.827  55.650  1.00  0.00      PROB H
ATOM   3544  CD2 LEU   224      72.197  60.593  58.297  1.00  0.00      PROB C
ATOM   3545 HD21 LEU   224      71.394  60.147  58.872  1.00  0.00      PROB H
ATOM   3546 HD22 LEU   224      72.838  61.324  58.825  1.00  0.00      PROB H
ATOM   3547 HD23 LEU   224      72.850  59.755  57.974  1.00  0.00      PROB H
ATOM   3548  C   LEU   224      71.173  62.996  59.627  1.00  0.00      PROB C
ATOM   3549  O   LEU   224      72.095  63.803  59.737  1.00  0.00      PROB O
ATOM   3550  N   ALA   225      70.916  62.044  60.527  1.00  0.00      PROB N
ATOM   3551  HN  ALA   225      70.185  61.393  60.346  1.00  0.00      PROB H
ATOM   3552  CA  ALA   225      71.668  61.784  61.711  1.00  0.00      PROB C
ATOM   3553  HA  ALA   225      72.722  61.947  61.519  1.00  0.00      PROB H
ATOM   3554  CB  ALA   225      71.167  62.511  62.966  1.00  0.00      PROB C
ATOM   3555  HB1 ALA   225      70.520  61.902  63.617  1.00  0.00      PROB H
ATOM   3556  HB2 ALA   225      70.669  63.461  62.676  1.00  0.00      PROB H
ATOM   3557  HB3 ALA   225      72.047  62.779  63.591  1.00  0.00      PROB H
ATOM   3558  C   ALA   225      71.408  60.334  61.864  1.00  0.00      PROB C
ATOM   3559  O   ALA   225      71.130  59.690  60.856  1.00  0.00      PROB O
ATOM   3560  N   GLN   226      71.547  59.746  63.066  1.00  0.00      PROB N
ATOM   3561  HN  GLN   226      71.796  60.207  63.911  1.00  0.00      PROB H
ATOM   3562  CA  GLN   226      71.168  58.369  63.059  1.00  0.00      PROB C
ATOM   3563  HA  GLN   226      71.618  57.902  62.205  1.00  0.00      PROB H
ATOM   3564  CB  GLN   226      71.448  57.615  64.365  1.00  0.00      PROB C
ATOM   3565  HB1 GLN   226      70.811  58.066  65.150  1.00  0.00      PROB H
ATOM   3566  HB2 GLN   226      72.496  57.840  64.674  1.00  0.00      PROB H
ATOM   3567  CG  GLN   226      71.295  56.103  64.199  1.00  0.00      PROB C
ATOM   3568  HG1 GLN   226      70.301  55.902  63.744  1.00  0.00      PROB H
ATOM   3569  HG2 GLN   226      71.402  55.457  65.066  1.00  0.00      PROB H
ATOM   3570  CD  GLN   226      72.365  55.616  63.236  1.00  0.00      PROB C
ATOM   3571  OE1 GLN   226      73.064  56.410  62.608  1.00  0.00      PROB O
ATOM   3572  NE2 GLN   226      72.495  54.269  63.111  1.00  0.00      PROB N
ATOM   3573 HE21 GLN   226      73.072  53.935  62.360  1.00  0.00      PROB H
ATOM   3574 HE22 GLN   226      71.943  53.647  63.656  1.00  0.00      PROB H
ATOM   3575  C   GLN   226      69.712  58.373  62.794  1.00  0.00      PROB C
ATOM   3576  O   GLN   226      68.896  58.777  63.623  1.00  0.00      PROB O
ATOM   3577  N   LEU   227      69.362  57.916  61.587  1.00  0.00      PROB N
ATOM   3578  HN  LEU   227      70.023  57.624  60.906  1.00  0.00      PROB H
ATOM   3579  CA  LEU   227      68.009  57.995  61.174  1.00  0.00      PROB C
ATOM   3580  HA  LEU   227      67.463  58.739  61.740  1.00  0.00      PROB H
ATOM   3581  CB  LEU   227      67.839  58.289  59.676  1.00  0.00      PROB C
ATOM   3582  HB1 LEU   227      68.410  59.205  59.410  1.00  0.00      PROB H
ATOM   3583  HB2 LEU   227      66.755  58.456  59.500  1.00  0.00      PROB H
ATOM   3584  CG  LEU   227      68.254  57.118  58.765  1.00  0.00      PROB C
ATOM   3585  HG  LEU   227      67.539  56.265  58.887  1.00  0.00      PROB H
ATOM   3586  CD1 LEU   227      68.118  57.498  57.284  1.00  0.00      PROB C
ATOM   3587 HD11 LEU   227      68.764  58.368  57.045  1.00  0.00      PROB H
ATOM   3588 HD12 LEU   227      67.072  57.755  57.043  1.00  0.00      PROB H
ATOM   3589 HD13 LEU   227      68.417  56.641  56.643  1.00  0.00      PROB H
ATOM   3590  CD2 LEU   227      69.651  56.584  59.114  1.00  0.00      PROB C
ATOM   3591 HD21 LEU   227      69.740  55.918  59.984  1.00  0.00      PROB H
ATOM   3592 HD22 LEU   227      70.367  57.428  59.205  1.00  0.00      PROB H
ATOM   3593 HD23 LEU   227      70.007  55.972  58.253  1.00  0.00      PROB H
ATOM   3594  C   LEU   227      67.397  56.666  61.412  1.00  0.00      PROB C
ATOM   3595  O   LEU   227      68.075  55.639  61.383  1.00  0.00      PROB O
ATOM   3596  N   LYS   228      66.086  56.664  61.694  1.00  0.00      PROB N
ATOM   3597  HN  LYS   228      65.553  57.507  61.834  1.00  0.00      PROB H
ATOM   3598  CA  LYS   228      65.443  55.412  61.901  1.00  0.00      PROB C
ATOM   3599  HA  LYS   228      66.026  54.584  61.518  1.00  0.00      PROB H
ATOM   3600  CB  LYS   228      65.101  55.163  63.380  1.00  0.00      PROB C
ATOM   3601  HB1 LYS   228      64.976  56.044  64.004  1.00  0.00      PROB H
ATOM   3602  HB2 LYS   228      66.154  55.008  63.758  1.00  0.00      PROB H
ATOM   3603  CG  LYS   228      64.520  53.783  63.706  1.00  0.00      PROB C
ATOM   3604  HG1 LYS   228      63.661  53.537  63.046  1.00  0.00      PROB H
ATOM   3605  HG2 LYS   228      64.126  53.847  64.750  1.00  0.00      PROB H
ATOM   3606  CD  LYS   228      65.550  52.649  63.722  1.00  0.00      PROB C
ATOM   3607  HD1 LYS   228      66.411  52.966  64.360  1.00  0.00      PROB H
ATOM   3608  HD2 LYS   228      65.927  52.487  62.689  1.00  0.00      PROB H
ATOM   3609  CE  LYS   228      64.998  51.341  64.302  1.00  0.00      PROB C
ATOM   3610  HE1 LYS   228      64.166  50.959  63.672  1.00  0.00      PROB H
ATOM   3611  HE2 LYS   228      64.626  51.498  65.339  1.00  0.00      PROB H
ATOM   3612  NZ  LYS   228      66.056  50.307  64.351  1.00  0.00      PROB N
ATOM   3613  HZ1 LYS   228      66.677  50.569  65.148  1.00  0.00      PROB H
ATOM   3614  HZ2 LYS   228      66.644  50.281  63.479  1.00  0.00      PROB H
ATOM   3615  HZ3 LYS   228      65.653  49.376  64.568  1.00  0.00      PROB H
ATOM   3616  C   LYS   228      64.176  55.433  61.126  1.00  0.00      PROB C
ATOM   3617  O   LYS   228      63.336  56.315  61.308  1.00  0.00      PROB O
ATOM   3618  N   SER   229      64.015  54.453  60.223  1.00  0.00      PROB N
ATOM   3619  HN  SER   229      64.708  53.763  60.049  1.00  0.00      PROB H
ATOM   3620  CA  SER   229      62.801  54.402  59.476  1.00  0.00      PROB C
ATOM   3621  HA  SER   229      62.299  55.360  59.439  1.00  0.00      PROB H
ATOM   3622  CB  SER   229      62.979  53.893  58.034  1.00  0.00      PROB C
ATOM   3623  HB1 SER   229      63.404  52.872  58.055  1.00  0.00      PROB H
ATOM   3624  HB2 SER   229      63.680  54.558  57.480  1.00  0.00      PROB H
ATOM   3625  OG  SER   229      61.729  53.868  57.359  1.00  0.00      PROB O
ATOM   3626  HG1 SER   229      61.176  53.161  57.715  1.00  0.00      PROB H
ATOM   3627  C   SER   229      61.948  53.424  60.201  1.00  0.00      PROB C
ATOM   3628  O   SER   229      62.423  52.387  60.661  1.00  0.00      PROB O
ATOM   3629  N   ARG   230      60.655  53.751  60.331  1.00  0.00      PROB N
ATOM   3630  HN  ARG   230      60.283  54.619  59.989  1.00  0.00      PROB H
ATOM   3631  CA  ARG   230      59.743  52.907  61.036  1.00  0.00      PROB C
ATOM   3632  HA  ARG   230      60.228  52.017  61.417  1.00  0.00      PROB H
ATOM   3633  CB  ARG   230      59.005  53.645  62.165  1.00  0.00      PROB C
ATOM   3634  HB1 ARG   230      58.402  54.488  61.813  1.00  0.00      PROB H
ATOM   3635  HB2 ARG   230      59.812  54.079  62.805  1.00  0.00      PROB H
ATOM   3636  CG  ARG   230      58.114  52.742  63.015  1.00  0.00      PROB C
ATOM   3637  HG1 ARG   230      58.259  53.278  63.979  1.00  0.00      PROB H
ATOM   3638  HG2 ARG   230      58.575  51.746  63.059  1.00  0.00      PROB H
ATOM   3639  CD  ARG   230      56.623  52.794  62.668  1.00  0.00      PROB C
ATOM   3640  HD1 ARG   230      56.214  52.025  63.313  1.00  0.00      PROB H
ATOM   3641  HD2 ARG   230      56.162  52.223  61.901  1.00  0.00      PROB H
ATOM   3642  NE  ARG   230      56.102  54.149  63.007  1.00  0.00      PROB N
ATOM   3643  HE  ARG   230      56.712  54.942  63.054  1.00  0.00      PROB H
ATOM   3644  CZ  ARG   230      54.894  54.266  63.634  1.00  0.00      PROB C
ATOM   3645  NH1 ARG   230      54.233  53.147  64.047  1.00  0.00      PROB N
ATOM   3646 HH11 ARG   230      54.720  52.281  64.052  1.00  0.00      PROB H
ATOM   3647 HH12 ARG   230      53.335  53.226  64.469  1.00  0.00      PROB H
ATOM   3648  NH2 ARG   230      54.334  55.492  63.848  1.00  0.00      PROB N
ATOM   3649 HH21 ARG   230      54.664  56.285  63.348  1.00  0.00      PROB H
ATOM   3650 HH22 ARG   230      53.468  55.577  64.330  1.00  0.00      PROB H
ATOM   3651  C   ARG   230      58.733  52.496  60.026  1.00  0.00      PROB C
ATOM   3652  O   ARG   230      58.798  52.938  58.878  1.00  0.00      PROB O
ATOM   3653  N   GLU   231      57.799  51.598  60.398  1.00  0.00      PROB N
ATOM   3654  HN  GLU   231      57.813  51.114  61.272  1.00  0.00      PROB H
ATOM   3655  CA  GLU   231      56.827  51.238  59.415  1.00  0.00      PROB C
ATOM   3656  HA  GLU   231      57.313  50.865  58.519  1.00  0.00      PROB H
ATOM   3657  CB  GLU   231      55.798  50.214  59.907  1.00  0.00      PROB C
ATOM   3658  HB1 GLU   231      54.958  50.161  59.169  1.00  0.00      PROB H
ATOM   3659  HB2 GLU   231      55.383  50.504  60.893  1.00  0.00      PROB H
ATOM   3660  CG  GLU   231      56.395  48.814  60.041  1.00  0.00      PROB C
ATOM   3661  HG1 GLU   231      57.139  48.734  60.856  1.00  0.00      PROB H
ATOM   3662  HG2 GLU   231      56.847  48.513  59.073  1.00  0.00      PROB H
ATOM   3663  CD  GLU   231      55.256  47.850  60.323  1.00  0.00      PROB C
ATOM   3664  OE1 GLU   231      54.132  48.331  60.628  1.00  0.00      PROB O
ATOM   3665  OE2 GLU   231      55.495  46.618  60.230  1.00  0.00      PROB O
ATOM   3666  C   GLU   231      56.107  52.502  59.049  1.00  0.00      PROB C
ATOM   3667  O   GLU   231      56.038  52.867  57.877  1.00  0.00      PROB O
ATOM   3668  N   SER   232      55.570  53.218  60.056  1.00  0.00      PROB N
ATOM   3669  HN  SER   232      55.559  52.868  60.973  1.00  0.00      PROB H
ATOM   3670  CA  SER   232      54.834  54.422  59.788  1.00  0.00      PROB C
ATOM   3671  HA  SER   232      54.310  54.303  58.849  1.00  0.00      PROB H
ATOM   3672  CB  SER   232      53.772  54.728  60.858  1.00  0.00      PROB C
ATOM   3673  HB1 SER   232      54.342  55.194  61.618  1.00  0.00      PROB H
ATOM   3674  HB2 SER   232      53.301  53.828  61.184  1.00  0.00      PROB H
ATOM   3675  OG  SER   232      53.054  55.901  60.503  1.00  0.00      PROB O
ATOM   3676  HG1 SER   232      53.594  56.461  59.918  1.00  0.00      PROB H
ATOM   3677  C   SER   232      55.655  55.656  59.655  1.00  0.00      PROB C
ATOM   3678  O   SER   232      55.395  56.474  58.775  1.00  0.00      PROB O
ATOM   3679  N   TYR   233      56.667  55.847  60.519  1.00  0.00      PROB N
ATOM   3680  HN  TYR   233      57.080  55.123  61.057  1.00  0.00      PROB H
ATOM   3681  CA  TYR   233      57.254  57.152  60.475  1.00  0.00      PROB C
ATOM   3682  HA  TYR   233      56.980  57.727  59.603  1.00  0.00      PROB H
ATOM   3683  CB  TYR   233      56.931  58.042  61.701  1.00  0.00      PROB C
ATOM   3684  HB1 TYR   233      55.834  58.131  61.843  1.00  0.00      PROB H
ATOM   3685  HB2 TYR   233      57.357  59.028  61.689  1.00  0.00      PROB H
ATOM   3686  CG  TYR   233      57.595  57.529  62.944  1.00  0.00      PROB C
ATOM   3687  CD1 TYR   233      58.914  57.814  63.226  1.00  0.00      PROB C
ATOM   3688  HD1 TYR   233      59.421  58.536  62.646  1.00  0.00      PROB H
ATOM   3689  CE1 TYR   233      59.514  57.344  64.371  1.00  0.00      PROB C
ATOM   3690  HE1 TYR   233      60.489  57.540  64.672  1.00  0.00      PROB H
ATOM   3691  CZ  TYR   233      58.795  56.585  65.263  1.00  0.00      PROB C
ATOM   3692  OH  TYR   233      59.409  56.103  66.440  1.00  0.00      PROB O
ATOM   3693  HH  TYR   233      60.329  55.873  66.243  1.00  0.00      PROB H
ATOM   3694  CD2 TYR   233      56.887  56.779  63.853  1.00  0.00      PROB C
ATOM   3695  HD2 TYR   233      55.867  57.081  63.849  1.00  0.00      PROB H
ATOM   3696  CE2 TYR   233      57.476  56.305  65.004  1.00  0.00      PROB C
ATOM   3697  HE2 TYR   233      56.902  55.720  65.694  1.00  0.00      PROB H
ATOM   3698  C   TYR   233      58.738  57.076  60.389  1.00  0.00      PROB C
ATOM   3699  O   TYR   233      59.338  56.010  60.511  1.00  0.00      PROB O
ATOM   3700  N   VAL   234      59.357  58.250  60.137  1.00  0.00      PROB N
ATOM   3701  HN  VAL   234      58.847  59.103  60.043  1.00  0.00      PROB H
ATOM   3702  CA  VAL   234      60.782  58.363  60.097  1.00  0.00      PROB C
ATOM   3703  HA  VAL   234      61.255  57.397  60.220  1.00  0.00      PROB H
ATOM   3704  CB  VAL   234      61.315  59.005  58.844  1.00  0.00      PROB C
ATOM   3705  HB  VAL   234      62.432  59.057  58.908  1.00  0.00      PROB H
ATOM   3706  CG1 VAL   234      60.969  58.109  57.642  1.00  0.00      PROB C
ATOM   3707 HG11 VAL   234      59.872  57.989  57.523  1.00  0.00      PROB H
ATOM   3708 HG12 VAL   234      61.417  57.098  57.765  1.00  0.00      PROB H
ATOM   3709 HG13 VAL   234      61.370  58.538  56.700  1.00  0.00      PROB H
ATOM   3710  CG2 VAL   234      60.743  60.426  58.730  1.00  0.00      PROB C
ATOM   3711 HG21 VAL   234      60.065  60.680  59.529  1.00  0.00      PROB H
ATOM   3712 HG22 VAL   234      60.118  60.398  57.804  1.00  0.00      PROB H
ATOM   3713 HG23 VAL   234      61.503  61.194  58.514  1.00  0.00      PROB H
ATOM   3714  C   VAL   234      61.192  59.221  61.242  1.00  0.00      PROB C
ATOM   3715  O   VAL   234      60.625  60.291  61.466  1.00  0.00      PROB O
ATOM   3716  N   LEU   235      62.177  58.757  62.031  1.00  0.00      PROB N
ATOM   3717  HN  LEU   235      62.666  57.890  61.874  1.00  0.00      PROB H
ATOM   3718  CA  LEU   235      62.612  59.609  63.086  1.00  0.00      PROB C
ATOM   3719  HA  LEU   235      62.296  60.633  62.941  1.00  0.00      PROB H
ATOM   3720  CB  LEU   235      62.211  59.189  64.513  1.00  0.00      PROB C
ATOM   3721  HB1 LEU   235      61.127  59.287  64.616  1.00  0.00      PROB H
ATOM   3722  HB2 LEU   235      62.590  59.986  65.204  1.00  0.00      PROB H
ATOM   3723  CG  LEU   235      62.924  57.931  65.029  1.00  0.00      PROB C
ATOM   3724  HG  LEU   235      64.022  58.139  65.111  1.00  0.00      PROB H
ATOM   3725  CD1 LEU   235      62.481  57.578  66.455  1.00  0.00      PROB C
ATOM   3726 HD11 LEU   235      61.578  56.963  66.475  1.00  0.00      PROB H
ATOM   3727 HD12 LEU   235      62.298  58.501  67.047  1.00  0.00      PROB H
ATOM   3728 HD13 LEU   235      63.306  57.024  66.942  1.00  0.00      PROB H
ATOM   3729  CD2 LEU   235      62.727  56.762  64.060  1.00  0.00      PROB C
ATOM   3730 HD21 LEU   235      63.418  57.041  63.267  1.00  0.00      PROB H
ATOM   3731 HD22 LEU   235      61.748  56.528  63.631  1.00  0.00      PROB H
ATOM   3732 HD23 LEU   235      63.163  55.891  64.537  1.00  0.00      PROB H
ATOM   3733  C   LEU   235      64.107  59.688  63.055  1.00  0.00      PROB C
ATOM   3734  O   LEU   235      64.783  58.842  62.471  1.00  0.00      PROB O
ATOM   3735  N   CYS   236      64.647  60.757  63.668  1.00  0.00      PROB N
ATOM   3736  HN  CYS   236      64.060  61.427  64.124  1.00  0.00      PROB H
ATOM   3737  CA  CYS   236      66.059  60.984  63.802  1.00  0.00      PROB C
ATOM   3738  HA  CYS   236      66.643  60.273  63.232  1.00  0.00      PROB H
ATOM   3739  CB  CYS   236      66.434  62.439  63.516  1.00  0.00      PROB C
ATOM   3740  HB1 CYS   236      65.748  63.170  63.986  1.00  0.00      PROB H
ATOM   3741  HB2 CYS   236      66.288  62.263  62.447  1.00  0.00      PROB H
ATOM   3742  SG  CYS   236      68.205  62.772  63.691  1.00  0.00      PROB S
ATOM   3743  HG1 CYS   236      68.220  62.688  65.017  1.00  0.00      PROB H
ATOM   3744  C   CYS   236      66.325  60.772  65.245  1.00  0.00      PROB C
ATOM   3745  O   CYS   236      65.377  60.614  66.011  1.00  0.00      PROB O
ATOM   3746  N   TYR   237      67.601  60.654  65.654  1.00  0.00      PROB N
ATOM   3747  HN  TYR   237      68.395  60.559  65.056  1.00  0.00      PROB H
ATOM   3748  CA  TYR   237      67.750  60.673  67.072  1.00  0.00      PROB C
ATOM   3749  HA  TYR   237      67.013  61.250  67.570  1.00  0.00      PROB H
ATOM   3750  CB  TYR   237      67.578  59.326  67.812  1.00  0.00      PROB C
ATOM   3751  HB1 TYR   237      66.643  58.835  67.466  1.00  0.00      PROB H
ATOM   3752  HB2 TYR   237      67.460  59.506  68.905  1.00  0.00      PROB H
ATOM   3753  CG  TYR   237      68.720  58.392  67.632  1.00  0.00      PROB C
ATOM   3754  CD1 TYR   237      69.870  58.557  68.370  1.00  0.00      PROB C
ATOM   3755  HD1 TYR   237      69.939  59.363  69.087  1.00  0.00      PROB H
ATOM   3756  CE1 TYR   237      70.929  57.693  68.228  1.00  0.00      PROB C
ATOM   3757  HE1 TYR   237      71.828  57.843  68.808  1.00  0.00      PROB H
ATOM   3758  CZ  TYR   237      70.833  56.642  67.349  1.00  0.00      PROB C
ATOM   3759  OH  TYR   237      71.914  55.750  67.198  1.00  0.00      PROB O
ATOM   3760  HH  TYR   237      72.717  56.258  67.345  1.00  0.00      PROB H
ATOM   3761  CD2 TYR   237      68.625  57.328  66.767  1.00  0.00      PROB C
ATOM   3762  HD2 TYR   237      67.720  57.181  66.190  1.00  0.00      PROB H
ATOM   3763  CE2 TYR   237      69.679  56.462  66.625  1.00  0.00      PROB C
ATOM   3764  HE2 TYR   237      69.539  55.607  65.980  1.00  0.00      PROB H
ATOM   3765  C   TYR   237      69.033  61.324  67.446  1.00  0.00      PROB C
ATOM   3766  O   TYR   237      70.029  61.235  66.731  1.00  0.00      PROB O
ATOM   3767  N   ASP   238      69.019  62.022  68.594  1.00  0.00      PROB N
ATOM   3768  HN  ASP   238      68.207  62.060  69.180  1.00  0.00      PROB H
ATOM   3769  CA  ASP   238      70.188  62.726  69.018  1.00  0.00      PROB C
ATOM   3770  HA  ASP   238      70.882  62.752  68.195  1.00  0.00      PROB H
ATOM   3771  CB  ASP   238      69.887  64.199  69.351  1.00  0.00      PROB C
ATOM   3772  HB1 ASP   238      69.352  64.363  70.305  1.00  0.00      PROB H
ATOM   3773  HB2 ASP   238      69.295  64.626  68.533  1.00  0.00      PROB H
ATOM   3774  CG  ASP   238      71.190  64.983  69.333  1.00  0.00      PROB C
ATOM   3775  OD1 ASP   238      72.264  64.337  69.203  1.00  0.00      PROB O
ATOM   3776  OD2 ASP   238      71.127  66.236  69.439  1.00  0.00      PROB O
ATOM   3777  C   ASP   238      70.689  62.060  70.255  1.00  0.00      PROB C
ATOM   3778  O   ASP   238      70.138  62.235  71.335  1.00  0.00      PROB O
ATOM   3779  N   PRO   239      71.730  61.300  70.127  1.00  0.00      PROB N
ATOM   3780  CD  PRO   239      72.706  61.512  69.067  1.00  0.00      PROB C
ATOM   3781  HD1 PRO   239      72.928  62.474  68.616  1.00  0.00      PROB H
ATOM   3782  HD2 PRO   239      72.371  60.865  68.221  1.00  0.00      PROB H
ATOM   3783  CA  PRO   239      72.297  60.605  71.248  1.00  0.00      PROB C
ATOM   3784  HA  PRO   239      71.560  59.928  71.655  1.00  0.00      PROB H
ATOM   3785  CB  PRO   239      73.550  59.932  70.701  1.00  0.00      PROB C
ATOM   3786  HB1 PRO   239      73.275  58.969  70.218  1.00  0.00      PROB H
ATOM   3787  HB2 PRO   239      74.340  59.734  71.455  1.00  0.00      PROB H
ATOM   3788  CG  PRO   239      74.015  60.918  69.612  1.00  0.00      PROB C
ATOM   3789  HG1 PRO   239      74.633  61.725  70.060  1.00  0.00      PROB H
ATOM   3790  HG2 PRO   239      74.615  60.415  68.827  1.00  0.00      PROB H
ATOM   3791  C   PRO   239      72.660  61.568  72.344  1.00  0.00      PROB C
ATOM   3792  O   PRO   239      72.654  61.163  73.505  1.00  0.00      PROB O
ATOM   3793  N   ARG   240      73.013  62.828  72.006  1.00  0.00      PROB N
ATOM   3794  HN  ARG   240      72.961  63.148  71.056  1.00  0.00      PROB H
ATOM   3795  CA  ARG   240      73.465  63.756  73.007  1.00  0.00      PROB C
ATOM   3796  HA  ARG   240      74.326  63.337  73.515  1.00  0.00      PROB H
ATOM   3797  CB  ARG   240      73.836  65.117  72.384  1.00  0.00      PROB C
ATOM   3798  HB1 ARG   240      74.363  65.735  73.146  1.00  0.00      PROB H
ATOM   3799  HB2 ARG   240      72.939  65.682  72.037  1.00  0.00      PROB H
ATOM   3800  CG  ARG   240      74.765  64.946  71.177  1.00  0.00      PROB C
ATOM   3801  HG1 ARG   240      74.061  64.554  70.419  1.00  0.00      PROB H
ATOM   3802  HG2 ARG   240      75.390  64.067  71.181  1.00  0.00      PROB H
ATOM   3803  CD  ARG   240      75.234  66.243  70.514  1.00  0.00      PROB C
ATOM   3804  HD1 ARG   240      76.090  66.652  71.102  1.00  0.00      PROB H
ATOM   3805  HD2 ARG   240      74.444  67.020  70.484  1.00  0.00      PROB H
ATOM   3806  NE  ARG   240      75.745  65.866  69.164  1.00  0.00      PROB N
ATOM   3807  HE  ARG   240      76.645  65.446  69.083  1.00  0.00      PROB H
ATOM   3808  CZ  ARG   240      74.913  65.937  68.082  1.00  0.00      PROB C
ATOM   3809  NH1 ARG   240      73.681  66.508  68.206  1.00  0.00      PROB N
ATOM   3810 HH11 ARG   240      73.102  66.528  67.406  1.00  0.00      PROB H
ATOM   3811 HH12 ARG   240      73.122  66.135  68.966  1.00  0.00      PROB H
ATOM   3812  NH2 ARG   240      75.302  65.439  66.873  1.00  0.00      PROB N
ATOM   3813 HH21 ARG   240      76.223  65.085  66.793  1.00  0.00      PROB H
ATOM   3814 HH22 ARG   240      74.684  65.506  66.103  1.00  0.00      PROB H
ATOM   3815  C   ARG   240      72.382  63.955  73.994  1.00  0.00      PROB C
ATOM   3816  O   ARG   240      72.563  63.730  75.190  1.00  0.00      PROB O
ATOM   3817  N   THR   241      71.203  64.356  73.508  1.00  0.00      PROB N
ATOM   3818  HN  THR   241      71.054  64.548  72.538  1.00  0.00      PROB H
ATOM   3819  CA  THR   241      70.105  64.422  74.406  1.00  0.00      PROB C
ATOM   3820  HA  THR   241      70.377  64.273  75.442  1.00  0.00      PROB H
ATOM   3821  CB  THR   241      69.334  65.713  74.318  1.00  0.00      PROB C
ATOM   3822  HB  THR   241      68.461  65.677  75.006  1.00  0.00      PROB H
ATOM   3823  OG1 THR   241      68.849  65.937  73.002  1.00  0.00      PROB O
ATOM   3824  HG1 THR   241      68.720  65.052  72.619  1.00  0.00      PROB H
ATOM   3825  CG2 THR   241      70.272  66.862  74.723  1.00  0.00      PROB C
ATOM   3826 HG21 THR   241      71.064  67.001  73.956  1.00  0.00      PROB H
ATOM   3827 HG22 THR   241      70.762  66.656  75.697  1.00  0.00      PROB H
ATOM   3828 HG23 THR   241      69.703  67.812  74.791  1.00  0.00      PROB H
ATOM   3829  C   THR   241      69.280  63.278  73.964  1.00  0.00      PROB C
ATOM   3830  O   THR   241      68.584  63.386  72.957  1.00  0.00      PROB O
ATOM   3831  N   ARG   242      69.365  62.147  74.705  1.00  0.00      PROB N
ATOM   3832  HN  ARG   242      70.024  62.046  75.437  1.00  0.00      PROB H
ATOM   3833  CA  ARG   242      68.694  60.957  74.267  1.00  0.00      PROB C
ATOM   3834  HA  ARG   242      69.073  60.700  73.286  1.00  0.00      PROB H
ATOM   3835  CB  ARG   242      68.854  59.742  75.198  1.00  0.00      PROB C
ATOM   3836  HB1 ARG   242      69.888  59.360  75.099  1.00  0.00      PROB H
ATOM   3837  HB2 ARG   242      68.201  58.928  74.796  1.00  0.00      PROB H
ATOM   3838  CG  ARG   242      68.430  60.000  76.640  1.00  0.00      PROB C
ATOM   3839  HG1 ARG   242      68.254  58.994  77.091  1.00  0.00      PROB H
ATOM   3840  HG2 ARG   242      67.484  60.483  76.783  1.00  0.00      PROB H
ATOM   3841  CD  ARG   242      69.561  60.614  77.467  1.00  0.00      PROB C
ATOM   3842  HD1 ARG   242      69.201  60.471  78.495  1.00  0.00      PROB H
ATOM   3843  HD2 ARG   242      69.832  61.655  77.226  1.00  0.00      PROB H
ATOM   3844  NE  ARG   242      70.706  59.660  77.456  1.00  0.00      PROB N
ATOM   3845  HE  ARG   242      70.548  58.718  77.734  1.00  0.00      PROB H
ATOM   3846  CZ  ARG   242      71.861  59.997  76.816  1.00  0.00      PROB C
ATOM   3847  NH1 ARG   242      71.954  61.196  76.170  1.00  0.00      PROB N
ATOM   3848 HH11 ARG   242      71.646  62.016  76.640  1.00  0.00      PROB H
ATOM   3849 HH12 ARG   242      72.650  61.356  75.459  1.00  0.00      PROB H
ATOM   3850  NH2 ARG   242      72.927  59.143  76.833  1.00  0.00      PROB N
ATOM   3851 HH21 ARG   242      72.862  58.248  77.248  1.00  0.00      PROB H
ATOM   3852 HH22 ARG   242      73.741  59.458  76.351  1.00  0.00      PROB H
ATOM   3853  C   ARG   242      67.248  61.311  74.116  1.00  0.00      PROB C
ATOM   3854  O   ARG   242      66.512  61.452  75.090  1.00  0.00      PROB O
ATOM   3855  N   GLY   243      66.831  61.465  72.839  1.00  0.00      PROB N
ATOM   3856  HN  GLY   243      67.481  61.365  72.081  1.00  0.00      PROB H
ATOM   3857  CA  GLY   243      65.530  61.926  72.458  1.00  0.00      PROB C
ATOM   3858  HA1 GLY   243      65.345  62.882  72.920  1.00  0.00      PROB H
ATOM   3859  HA2 GLY   243      64.808  61.153  72.688  1.00  0.00      PROB H
ATOM   3860  C   GLY   243      65.589  62.097  70.970  1.00  0.00      PROB C
ATOM   3861  O   GLY   243      66.576  61.753  70.322  1.00  0.00      PROB O
ATOM   3862  N   ALA   244      64.501  62.632  70.396  1.00  0.00      PROB N
ATOM   3863  HN  ALA   244      63.698  62.811  70.949  1.00  0.00      PROB H
ATOM   3864  CA  ALA   244      64.304  62.605  68.979  1.00  0.00      PROB C
ATOM   3865  HA  ALA   244      64.487  61.578  68.678  1.00  0.00      PROB H
ATOM   3866  CB  ALA   244      62.834  62.885  68.623  1.00  0.00      PROB C
ATOM   3867  HB1 ALA   244      62.605  63.952  68.803  1.00  0.00      PROB H
ATOM   3868  HB2 ALA   244      62.172  62.240  69.243  1.00  0.00      PROB H
ATOM   3869  HB3 ALA   244      62.631  62.640  67.556  1.00  0.00      PROB H
ATOM   3870  C   ALA   244      65.110  63.416  68.005  1.00  0.00      PROB C
ATOM   3871  O   ALA   244      65.749  62.842  67.127  1.00  0.00      PROB O
ATOM   3872  N   LEU   245      65.132  64.750  68.132  1.00  0.00      PROB N
ATOM   3873  HN  LEU   245      64.728  65.165  68.935  1.00  0.00      PROB H
ATOM   3874  CA  LEU   245      65.726  65.621  67.143  1.00  0.00      PROB C
ATOM   3875  HA  LEU   245      65.857  66.574  67.627  1.00  0.00      PROB H
ATOM   3876  CB  LEU   245      67.102  65.152  66.622  1.00  0.00      PROB C
ATOM   3877  HB1 LEU   245      67.072  64.192  66.070  1.00  0.00      PROB H
ATOM   3878  HB2 LEU   245      67.767  65.038  67.484  1.00  0.00      PROB H
ATOM   3879  CG  LEU   245      67.729  66.083  65.572  1.00  0.00      PROB C
ATOM   3880  HG  LEU   245      67.057  66.197  64.702  1.00  0.00      PROB H
ATOM   3881  CD1 LEU   245      67.985  67.485  66.149  1.00  0.00      PROB C
ATOM   3882 HD11 LEU   245      68.676  67.422  67.018  1.00  0.00      PROB H
ATOM   3883 HD12 LEU   245      67.034  67.961  66.452  1.00  0.00      PROB H
ATOM   3884 HD13 LEU   245      68.442  68.128  65.364  1.00  0.00      PROB H
ATOM   3885  CD2 LEU   245      68.998  65.456  64.972  1.00  0.00      PROB C
ATOM   3886 HD21 LEU   245      69.242  64.491  65.464  1.00  0.00      PROB H
ATOM   3887 HD22 LEU   245      69.868  66.124  65.149  1.00  0.00      PROB H
ATOM   3888 HD23 LEU   245      68.898  65.331  63.875  1.00  0.00      PROB H
ATOM   3889  C   LEU   245      64.806  65.861  65.978  1.00  0.00      PROB C
ATOM   3890  O   LEU   245      64.930  66.888  65.312  1.00  0.00      PROB O
ATOM   3891  N   TRP   246      63.850  64.950  65.702  1.00  0.00      PROB N
ATOM   3892  HN  TRP   246      63.906  64.026  66.077  1.00  0.00      PROB H
ATOM   3893  CA  TRP   246      62.842  65.216  64.704  1.00  0.00      PROB C
ATOM   3894  HA  TRP   246      62.117  65.875  65.159  1.00  0.00      PROB H
ATOM   3895  CB  TRP   246      63.310  65.837  63.369  1.00  0.00      PROB C
ATOM   3896  HB1 TRP   246      63.685  66.860  63.491  1.00  0.00      PROB H
ATOM   3897  HB2 TRP   246      62.413  65.990  62.725  1.00  0.00      PROB H
ATOM   3898  CG  TRP   246      64.310  65.066  62.538  1.00  0.00      PROB C
ATOM   3899  CD1 TRP   246      65.660  65.236  62.444  1.00  0.00      PROB C
ATOM   3900  HD1 TRP   246      66.190  66.078  62.872  1.00  0.00      PROB H
ATOM   3901  NE1 TRP   246      66.182  64.356  61.529  1.00  0.00      PROB N
ATOM   3902  HE1 TRP   246      67.085  64.300  61.129  1.00  0.00      PROB H
ATOM   3903  CE2 TRP   246      65.155  63.579  61.033  1.00  0.00      PROB C
ATOM   3904  CD2 TRP   246      63.971  63.995  61.643  1.00  0.00      PROB C
ATOM   3905  CE3 TRP   246      62.774  63.411  61.348  1.00  0.00      PROB C
ATOM   3906  HE3 TRP   246      61.846  63.763  61.745  1.00  0.00      PROB H
ATOM   3907  CZ3 TRP   246      62.783  62.387  60.427  1.00  0.00      PROB C
ATOM   3908  HZ3 TRP   246      61.842  61.921  60.274  1.00  0.00      PROB H
ATOM   3909  CZ2 TRP   246      65.159  62.568  60.116  1.00  0.00      PROB C
ATOM   3910  HZ2 TRP   246      66.081  62.250  59.653  1.00  0.00      PROB H
ATOM   3911  CH2 TRP   246      63.953  61.973  59.822  1.00  0.00      PROB C
ATOM   3912  HH2 TRP   246      63.937  61.151  59.119  1.00  0.00      PROB H
ATOM   3913  C   TRP   246      62.139  63.946  64.396  1.00  0.00      PROB C
ATOM   3914  O   TRP   246      62.702  62.858  64.512  1.00  0.00      PROB O
ATOM   3915  N   VAL   247      60.857  64.067  64.019  1.00  0.00      PROB N
ATOM   3916  HN  VAL   247      60.371  64.935  64.002  1.00  0.00      PROB H
ATOM   3917  CA  VAL   247      60.121  62.910  63.636  1.00  0.00      PROB C
ATOM   3918  HA  VAL   247      60.779  62.138  63.261  1.00  0.00      PROB H
ATOM   3919  CB  VAL   247      59.253  62.356  64.730  1.00  0.00      PROB C
ATOM   3920  HB  VAL   247      58.707  61.455  64.353  1.00  0.00      PROB H
ATOM   3921  CG1 VAL   247      60.171  61.891  65.874  1.00  0.00      PROB C
ATOM   3922 HG11 VAL   247      60.647  62.757  66.372  1.00  0.00      PROB H
ATOM   3923 HG12 VAL   247      60.971  61.233  65.501  1.00  0.00      PROB H
ATOM   3924 HG13 VAL   247      59.577  61.337  66.612  1.00  0.00      PROB H
ATOM   3925  CG2 VAL   247      58.230  63.425  65.150  1.00  0.00      PROB C
ATOM   3926 HG21 VAL   247      58.332  64.389  64.657  1.00  0.00      PROB H
ATOM   3927 HG22 VAL   247      58.376  63.598  66.230  1.00  0.00      PROB H
ATOM   3928 HG23 VAL   247      57.195  63.052  64.995  1.00  0.00      PROB H
ATOM   3929  C   VAL   247      59.238  63.333  62.492  1.00  0.00      PROB C
ATOM   3930  O   VAL   247      58.731  64.452  62.484  1.00  0.00      PROB O
ATOM   3931  N   VAL   248      59.038  62.459  61.479  1.00  0.00      PROB N
ATOM   3932  HN  VAL   248      59.497  61.564  61.449  1.00  0.00      PROB H
ATOM   3933  CA  VAL   248      58.212  62.845  60.364  1.00  0.00      PROB C
ATOM   3934  HA  VAL   248      57.812  63.841  60.485  1.00  0.00      PROB H
ATOM   3935  CB  VAL   248      58.906  62.808  59.038  1.00  0.00      PROB C
ATOM   3936  HB  VAL   248      59.071  61.864  58.630  1.00  0.00      PROB H
ATOM   3937  CG1 VAL   248      57.843  63.019  57.948  1.00  0.00      PROB C
ATOM   3938 HG11 VAL   248      57.339  63.994  58.102  1.00  0.00      PROB H
ATOM   3939 HG12 VAL   248      57.083  62.223  57.843  1.00  0.00      PROB H
ATOM   3940 HG13 VAL   248      58.394  62.956  56.997  1.00  0.00      PROB H
ATOM   3941  CG2 VAL   248      60.017  63.875  59.033  1.00  0.00      PROB C
ATOM   3942 HG21 VAL   248      60.669  63.803  59.914  1.00  0.00      PROB H
ATOM   3943 HG22 VAL   248      59.560  64.889  59.028  1.00  0.00      PROB H
ATOM   3944 HG23 VAL   248      60.635  63.777  58.115  1.00  0.00      PROB H
ATOM   3945  C   VAL   248      57.049  61.916  60.283  1.00  0.00      PROB C
ATOM   3946  O   VAL   248      57.180  60.716  60.516  1.00  0.00      PROB O
ATOM   3947  N   GLU   249      55.859  62.469  59.964  1.00  0.00      PROB N
ATOM   3948  HN  GLU   249      55.760  63.459  59.843  1.00  0.00      PROB H
ATOM   3949  CA  GLU   249      54.701  61.635  59.851  1.00  0.00      PROB C
ATOM   3950  HA  GLU   249      54.959  60.603  59.732  1.00  0.00      PROB H
ATOM   3951  CB  GLU   249      53.758  61.675  61.069  1.00  0.00      PROB C
ATOM   3952  HB1 GLU   249      52.923  60.974  60.770  1.00  0.00      PROB H
ATOM   3953  HB2 GLU   249      53.129  62.398  61.396  1.00  0.00      PROB H
ATOM   3954  CG  GLU   249      54.297  60.990  62.325  1.00  0.00      PROB C
ATOM   3955  HG1 GLU   249      55.164  61.532  62.752  1.00  0.00      PROB H
ATOM   3956  HG2 GLU   249      54.587  59.944  62.105  1.00  0.00      PROB H
ATOM   3957  CD  GLU   249      53.169  60.985  63.348  1.00  0.00      PROB C
ATOM   3958  OE1 GLU   249      52.831  62.082  63.867  1.00  0.00      PROB O
ATOM   3959  OE2 GLU   249      52.622  59.880  63.614  1.00  0.00      PROB O
ATOM   3960  C   GLU   249      53.876  62.072  58.671  1.00  0.00      PROB C
ATOM   3961  O   GLU   249      53.983  63.210  58.218  1.00  0.00      PROB O
ATOM   3962  N   GLN   250      53.036  61.150  58.137  1.00  0.00      PROB N
ATOM   3963  HN  GLN   250      52.970  60.228  58.518  1.00  0.00      PROB H
ATOM   3964  CA  GLN   250      52.175  61.438  57.015  1.00  0.00      PROB C
ATOM   3965  HA  GLN   250      52.115  62.505  56.849  1.00  0.00      PROB H
ATOM   3966  CB  GLN   250      52.599  60.716  55.724  1.00  0.00      PROB C
ATOM   3967  HB1 GLN   250      52.658  59.619  55.929  1.00  0.00      PROB H
ATOM   3968  HB2 GLN   250      53.629  61.073  55.506  1.00  0.00      PROB H
ATOM   3969  CG  GLN   250      51.683  61.024  54.539  1.00  0.00      PROB C
ATOM   3970  HG1 GLN   250      51.700  62.103  54.293  1.00  0.00      PROB H
ATOM   3971  HG2 GLN   250      50.634  60.713  54.734  1.00  0.00      PROB H
ATOM   3972  CD  GLN   250      52.133  60.189  53.348  1.00  0.00      PROB C
ATOM   3973  OE1 GLN   250      53.183  59.550  53.374  1.00  0.00      PROB O
ATOM   3974  NE2 GLN   250      51.306  60.188  52.269  1.00  0.00      PROB N
ATOM   3975 HE21 GLN   250      50.408  60.615  52.349  1.00  0.00      PROB H
ATOM   3976 HE22 GLN   250      51.467  59.505  51.559  1.00  0.00      PROB H
ATOM   3977  C   GLN   250      50.805  60.955  57.351  1.00  0.00      PROB C
ATOM   3978  O   GLN   250      50.634  59.974  58.074  1.00  0.00      PROB O
ATOM   3979  N   LEU   251      49.781  61.672  56.847  1.00  0.00      PROB N
ATOM   3980  HN  LEU   251      49.922  62.520  56.335  1.00  0.00      PROB H
ATOM   3981  CA  LEU   251      48.430  61.272  57.090  1.00  0.00      PROB C
ATOM   3982  HA  LEU   251      48.384  60.201  57.232  1.00  0.00      PROB H
ATOM   3983  CB  LEU   251      47.739  62.027  58.240  1.00  0.00      PROB C
ATOM   3984  HB1 LEU   251      46.718  61.568  58.301  1.00  0.00      PROB H
ATOM   3985  HB2 LEU   251      47.571  63.071  58.155  1.00  0.00      PROB H
ATOM   3986  CG  LEU   251      48.268  61.657  59.632  1.00  0.00      PROB C
ATOM   3987  HG  LEU   251      49.324  61.923  59.654  1.00  0.00      PROB H
ATOM   3988  CD1 LEU   251      47.497  62.393  60.740  1.00  0.00      PROB C
ATOM   3989 HD11 LEU   251      46.458  62.590  60.410  1.00  0.00      PROB H
ATOM   3990 HD12 LEU   251      47.975  63.366  60.972  1.00  0.00      PROB H
ATOM   3991 HD13 LEU   251      47.396  61.791  61.663  1.00  0.00      PROB H
ATOM   3992  CD2 LEU   251      48.258  60.133  59.807  1.00  0.00      PROB C
ATOM   3993 HD21 LEU   251      49.222  59.635  59.672  1.00  0.00      PROB H
ATOM   3994 HD22 LEU   251      47.537  59.653  59.113  1.00  0.00      PROB H
ATOM   3995 HD23 LEU   251      47.879  59.861  60.814  1.00  0.00      PROB H
ATOM   3996  C   LEU   251      47.607  61.553  55.875  1.00  0.00      PROB C
ATOM   3997  O   LEU   251      48.013  62.276  54.967  1.00  0.00      PROB O
ATOM   3998  N   ARG   252      46.419  60.921  55.838  1.00  0.00      PROB N
ATOM   3999  HN  ARG   252      46.096  60.328  56.579  1.00  0.00      PROB H
ATOM   4000  CA  ARG   252      45.423  61.155  54.839  1.00  0.00      PROB C
ATOM   4001  HA  ARG   252      45.447  62.201  54.565  1.00  0.00      PROB H
ATOM   4002  CB  ARG   252      45.525  60.269  53.584  1.00  0.00      PROB C
ATOM   4003  HB1 ARG   252      44.592  60.310  52.977  1.00  0.00      PROB H
ATOM   4004  HB2 ARG   252      45.681  59.208  53.883  1.00  0.00      PROB H
ATOM   4005  CG  ARG   252      46.655  60.731  52.665  1.00  0.00      PROB C
ATOM   4006  HG1 ARG   252      47.631  60.530  53.160  1.00  0.00      PROB H
ATOM   4007  HG2 ARG   252      46.558  61.834  52.560  1.00  0.00      PROB H
ATOM   4008  CD  ARG   252      46.661  60.099  51.273  1.00  0.00      PROB C
ATOM   4009  HD1 ARG   252      45.674  60.168  50.758  1.00  0.00      PROB H
ATOM   4010  HD2 ARG   252      46.966  59.047  51.450  1.00  0.00      PROB H
ATOM   4011  NE  ARG   252      47.701  60.824  50.489  1.00  0.00      PROB N
ATOM   4012  HE  ARG   252      47.683  61.817  50.435  1.00  0.00      PROB H
ATOM   4013  CZ  ARG   252      48.537  60.153  49.644  1.00  0.00      PROB C
ATOM   4014  NH1 ARG   252      48.416  58.803  49.486  1.00  0.00      PROB N
ATOM   4015 HH11 ARG   252      47.544  58.380  49.744  1.00  0.00      PROB H
ATOM   4016 HH12 ARG   252      48.849  58.364  48.701  1.00  0.00      PROB H
ATOM   4017  NH2 ARG   252      49.497  60.837  48.956  1.00  0.00      PROB N
ATOM   4018 HH21 ARG   252      49.317  61.810  48.788  1.00  0.00      PROB H
ATOM   4019 HH22 ARG   252      49.964  60.356  48.216  1.00  0.00      PROB H
ATOM   4020  C   ARG   252      44.114  60.889  55.524  1.00  0.00      PROB C
ATOM   4021  O   ARG   252      44.115  60.539  56.702  1.00  0.00      PROB O
ATOM   4022  N   PRO   253      42.991  61.111  54.897  1.00  0.00      PROB N
ATOM   4023  CD  PRO   253      42.827  62.249  54.007  1.00  0.00      PROB C
ATOM   4024  HD1 PRO   253      43.034  61.930  52.961  1.00  0.00      PROB H
ATOM   4025  HD2 PRO   253      43.489  63.109  54.269  1.00  0.00      PROB H
ATOM   4026  CA  PRO   253      41.757  60.753  55.546  1.00  0.00      PROB C
ATOM   4027  HA  PRO   253      41.797  61.179  56.518  1.00  0.00      PROB H
ATOM   4028  CB  PRO   253      40.652  61.414  54.727  1.00  0.00      PROB C
ATOM   4029  HB1 PRO   253      39.727  61.611  55.273  1.00  0.00      PROB H
ATOM   4030  HB2 PRO   253      40.382  60.759  53.864  1.00  0.00      PROB H
ATOM   4031  CG  PRO   253      41.349  62.657  54.139  1.00  0.00      PROB C
ATOM   4032  HG1 PRO   253      40.833  63.146  53.314  1.00  0.00      PROB H
ATOM   4033  HG2 PRO   253      41.477  63.377  54.964  1.00  0.00      PROB H
ATOM   4034  C   PRO   253      41.722  59.278  55.600  1.00  0.00      PROB C
ATOM   4035  O   PRO   253      41.077  58.706  56.477  1.00  0.00      PROB O
ATOM   4036  N   GLU   254      42.393  58.652  54.625  1.00  0.00      PROB N
ATOM   4037  HN  GLU   254      42.815  59.156  53.884  1.00  0.00      PROB H
ATOM   4038  CA  GLU   254      42.585  57.247  54.667  1.00  0.00      PROB C
ATOM   4039  HA  GLU   254      41.714  56.724  55.045  1.00  0.00      PROB H
ATOM   4040  CB  GLU   254      43.081  56.670  53.331  1.00  0.00      PROB C
ATOM   4041  HB1 GLU   254      43.363  55.597  53.433  1.00  0.00      PROB H
ATOM   4042  HB2 GLU   254      44.008  57.225  53.077  1.00  0.00      PROB H
ATOM   4043  CG  GLU   254      42.097  56.857  52.174  1.00  0.00      PROB C
ATOM   4044  HG1 GLU   254      42.618  56.785  51.196  1.00  0.00      PROB H
ATOM   4045  HG2 GLU   254      41.551  57.818  52.215  1.00  0.00      PROB H
ATOM   4046  CD  GLU   254      41.078  55.729  52.220  1.00  0.00      PROB C
ATOM   4047  OE1 GLU   254      40.279  55.687  53.192  1.00  0.00      PROB O
ATOM   4048  OE2 GLU   254      41.091  54.891  51.280  1.00  0.00      PROB O
ATOM   4049  C   GLU   254      43.716  57.182  55.628  1.00  0.00      PROB C
ATOM   4050  O   GLU   254      44.389  58.186  55.827  1.00  0.00      PROB O
ATOM   4051  N   ARG   255      43.963  56.025  56.251  1.00  0.00      PROB N
ATOM   4052  HN  ARG   255      43.460  55.194  56.009  1.00  0.00      PROB H
ATOM   4053  CA  ARG   255      44.983  55.920  57.255  1.00  0.00      PROB C
ATOM   4054  HA  ARG   255      45.148  54.871  57.461  1.00  0.00      PROB H
ATOM   4055  CB  ARG   255      46.319  56.629  56.943  1.00  0.00      PROB C
ATOM   4056  HB1 ARG   255      47.002  56.363  57.793  1.00  0.00      PROB H
ATOM   4057  HB2 ARG   255      46.268  57.735  56.977  1.00  0.00      PROB H
ATOM   4058  CG  ARG   255      47.044  56.166  55.681  1.00  0.00      PROB C
ATOM   4059  HG1 ARG   255      46.447  56.479  54.793  1.00  0.00      PROB H
ATOM   4060  HG2 ARG   255      47.048  55.055  55.691  1.00  0.00      PROB H
ATOM   4061  CD  ARG   255      48.453  56.754  55.581  1.00  0.00      PROB C
ATOM   4062  HD1 ARG   255      49.079  56.501  56.467  1.00  0.00      PROB H
ATOM   4063  HD2 ARG   255      48.388  57.866  55.529  1.00  0.00      PROB H
ATOM   4064  NE  ARG   255      49.072  56.256  54.324  1.00  0.00      PROB N
ATOM   4065  HE  ARG   255      49.077  56.791  53.492  1.00  0.00      PROB H
ATOM   4066  CZ  ARG   255      49.557  54.982  54.264  1.00  0.00      PROB C
ATOM   4067  NH1 ARG   255      49.400  54.143  55.329  1.00  0.00      PROB N
ATOM   4068 HH11 ARG   255      49.050  54.508  56.188  1.00  0.00      PROB H
ATOM   4069 HH12 ARG   255      49.732  53.208  55.284  1.00  0.00      PROB H
ATOM   4070  NH2 ARG   255      50.188  54.545  53.137  1.00  0.00      PROB N
ATOM   4071 HH21 ARG   255      50.157  55.093  52.311  1.00  0.00      PROB H
ATOM   4072 HH22 ARG   255      50.239  53.555  53.019  1.00  0.00      PROB H
ATOM   4073  C   ARG   255      44.474  56.546  58.505  1.00  0.00      PROB C
ATOM   4074  O   ARG   255      45.092  56.421  59.561  1.00  0.00      PROB O
ATOM   4075  N   LEU   256      43.321  57.229  58.435  1.00  0.00      PROB N
ATOM   4076  HN  LEU   256      42.875  57.434  57.569  1.00  0.00      PROB H
ATOM   4077  CA  LEU   256      42.778  57.771  59.642  1.00  0.00      PROB C
ATOM   4078  HA  LEU   256      43.560  58.252  60.213  1.00  0.00      PROB H
ATOM   4079  CB  LEU   256      41.578  58.708  59.432  1.00  0.00      PROB C
ATOM   4080  HB1 LEU   256      41.145  58.980  60.421  1.00  0.00      PROB H
ATOM   4081  HB2 LEU   256      40.787  58.185  58.849  1.00  0.00      PROB H
ATOM   4082  CG  LEU   256      41.919  60.029  58.726  1.00  0.00      PROB C
ATOM   4083  HG  LEU   256      42.388  59.745  57.815  1.00  0.00      PROB H
ATOM   4084  CD1 LEU   256      40.685  60.946  58.667  1.00  0.00      PROB C
ATOM   4085 HD11 LEU   256      40.314  61.155  59.691  1.00  0.00      PROB H
ATOM   4086 HD12 LEU   256      39.888  60.461  58.066  1.00  0.00      PROB H
ATOM   4087 HD13 LEU   256      40.980  61.899  58.196  1.00  0.00      PROB H
ATOM   4088  CD2 LEU   256      43.147  60.705  59.353  1.00  0.00      PROB C
ATOM   4089 HD21 LEU   256      44.068  60.102  59.188  1.00  0.00      PROB H
ATOM   4090 HD22 LEU   256      43.008  60.836  60.445  1.00  0.00      PROB H
ATOM   4091 HD23 LEU   256      43.312  61.702  58.893  1.00  0.00      PROB H
ATOM   4092  C   LEU   256      42.280  56.641  60.472  1.00  0.00      PROB C
ATOM   4093  O   LEU   256      42.454  56.628  61.691  1.00  0.00      PROB O
ATOM   4094  N   ARG   257      41.659  55.639  59.821  1.00  0.00      PROB N
ATOM   4095  HN  ARG   257      41.683  55.556  58.829  1.00  0.00      PROB H
ATOM   4096  CA  ARG   257      41.021  54.612  60.585  1.00  0.00      PROB C
ATOM   4097  HA  ARG   257      41.102  54.800  61.647  1.00  0.00      PROB H
ATOM   4098  CB  ARG   257      39.519  54.448  60.267  1.00  0.00      PROB C
ATOM   4099  HB1 ARG   257      39.416  54.212  59.181  1.00  0.00      PROB H
ATOM   4100  HB2 ARG   257      39.022  55.426  60.446  1.00  0.00      PROB H
ATOM   4101  CG  ARG   257      38.826  53.354  61.088  1.00  0.00      PROB C
ATOM   4102  HG1 ARG   257      38.940  53.532  62.178  1.00  0.00      PROB H
ATOM   4103  HG2 ARG   257      39.236  52.359  60.804  1.00  0.00      PROB H
ATOM   4104  CD  ARG   257      37.365  53.095  60.716  1.00  0.00      PROB C
ATOM   4105  HD1 ARG   257      37.324  52.819  59.650  1.00  0.00      PROB H
ATOM   4106  HD2 ARG   257      36.758  54.008  60.907  1.00  0.00      PROB H
ATOM   4107  NE  ARG   257      36.924  51.914  61.512  1.00  0.00      PROB N
ATOM   4108  HE  ARG   257      37.537  51.149  61.683  1.00  0.00      PROB H
ATOM   4109  CZ  ARG   257      35.617  51.765  61.876  1.00  0.00      PROB C
ATOM   4110  NH1 ARG   257      34.694  52.711  61.535  1.00  0.00      PROB N
ATOM   4111 HH11 ARG   257      34.927  53.264  60.745  1.00  0.00      PROB H
ATOM   4112 HH12 ARG   257      33.752  52.384  61.571  1.00  0.00      PROB H
ATOM   4113  NH2 ARG   257      35.235  50.661  62.583  1.00  0.00      PROB N
ATOM   4114 HH21 ARG   257      35.887  49.947  62.825  1.00  0.00      PROB H
ATOM   4115 HH22 ARG   257      34.294  50.558  62.913  1.00  0.00      PROB H
ATOM   4116  C   ARG   257      41.661  53.278  60.364  1.00  0.00      PROB C
ATOM   4117  O   ARG   257      42.344  53.043  59.368  1.00  0.00      PROB O
ATOM   4118  N   GLY   258      41.457  52.380  61.354  1.00  0.00      PROB N
ATOM   4119  HN  GLY   258      41.053  52.671  62.215  1.00  0.00      PROB H
ATOM   4120  CA  GLY   258      41.904  51.019  61.329  1.00  0.00      PROB C
ATOM   4121  HA1 GLY   258      42.954  50.976  61.067  1.00  0.00      PROB H
ATOM   4122  HA2 GLY   258      41.237  50.498  60.680  1.00  0.00      PROB H
ATOM   4123  C   GLY   258      41.731  50.491  62.718  1.00  0.00      PROB C
ATOM   4124  O   GLY   258      41.845  51.234  63.691  1.00  0.00      PROB O
ATOM   4125  N   ASP   259      41.452  49.180  62.845  1.00  0.00      PROB N
ATOM   4126  HN  ASP   259      41.519  48.530  62.096  1.00  0.00      PROB H
ATOM   4127  CA  ASP   259      41.261  48.596  64.143  1.00  0.00      PROB C
ATOM   4128  HA  ASP   259      40.909  49.362  64.821  1.00  0.00      PROB H
ATOM   4129  CB  ASP   259      40.325  47.375  64.132  1.00  0.00      PROB C
ATOM   4130  HB1 ASP   259      40.792  46.458  63.716  1.00  0.00      PROB H
ATOM   4131  HB2 ASP   259      39.425  47.610  63.533  1.00  0.00      PROB H
ATOM   4132  CG  ASP   259      39.860  47.107  65.559  1.00  0.00      PROB C
ATOM   4133  OD1 ASP   259      39.777  48.091  66.342  1.00  0.00      PROB O
ATOM   4134  OD2 ASP   259      39.573  45.925  65.882  1.00  0.00      PROB O
ATOM   4135  C   ASP   259      42.604  48.136  64.619  1.00  0.00      PROB C
ATOM   4136  O   ASP   259      43.618  48.342  63.954  1.00  0.00      PROB O
ATOM   4137  N   GLY   260      42.638  47.507  65.808  1.00  0.00      PROB N
ATOM   4138  HN  GLY   260      41.800  47.387  66.354  1.00  0.00      PROB H
ATOM   4139  CA  GLY   260      43.858  47.010  66.367  1.00  0.00      PROB C
ATOM   4140  HA1 GLY   260      44.731  47.422  65.880  1.00  0.00      PROB H
ATOM   4141  HA2 GLY   260      43.813  45.930  66.364  1.00  0.00      PROB H
ATOM   4142  C   GLY   260      43.856  47.471  67.778  1.00  0.00      PROB C
ATOM   4143  O   GLY   260      42.874  48.049  68.238  1.00  0.00      PROB O
ATOM   4144  N   ASP   261      44.957  47.247  68.517  1.00  0.00      PROB N
ATOM   4145  HN  ASP   261      45.756  46.717  68.244  1.00  0.00      PROB H
ATOM   4146  CA  ASP   261      44.842  47.642  69.881  1.00  0.00      PROB C
ATOM   4147  HA  ASP   261      44.053  48.363  70.051  1.00  0.00      PROB H
ATOM   4148  CB  ASP   261      44.592  46.451  70.819  1.00  0.00      PROB C
ATOM   4149  HB1 ASP   261      44.565  46.743  71.886  1.00  0.00      PROB H
ATOM   4150  HB2 ASP   261      45.355  45.657  70.669  1.00  0.00      PROB H
ATOM   4151  CG  ASP   261      43.222  45.887  70.470  1.00  0.00      PROB C
ATOM   4152  OD1 ASP   261      42.270  46.698  70.312  1.00  0.00      PROB O
ATOM   4153  OD2 ASP   261      43.115  44.639  70.336  1.00  0.00      PROB O
ATOM   4154  C   ASP   261      46.070  48.347  70.362  1.00  0.00      PROB C
ATOM   4155  O   ASP   261      47.197  47.891  70.167  1.00  0.00      PROB O
ATOM   4156  N   ARG   262      45.845  49.520  70.981  1.00  0.00      PROB N
ATOM   4157  HN  ARG   262      44.916  49.895  70.938  1.00  0.00      PROB H
ATOM   4158  CA  ARG   262      46.842  50.329  71.620  1.00  0.00      PROB C
ATOM   4159  HA  ARG   262      47.718  50.383  70.987  1.00  0.00      PROB H
ATOM   4160  CB  ARG   262      46.334  51.731  71.997  1.00  0.00      PROB C
ATOM   4161  HB1 ARG   262      45.444  51.639  72.662  1.00  0.00      PROB H
ATOM   4162  HB2 ARG   262      45.977  52.214  71.064  1.00  0.00      PROB H
ATOM   4163  CG  ARG   262      47.404  52.592  72.674  1.00  0.00      PROB C
ATOM   4164  HG1 ARG   262      48.272  52.681  71.981  1.00  0.00      PROB H
ATOM   4165  HG2 ARG   262      47.772  52.096  73.601  1.00  0.00      PROB H
ATOM   4166  CD  ARG   262      46.918  53.980  73.098  1.00  0.00      PROB C
ATOM   4167  HD1 ARG   262      46.075  53.853  73.812  1.00  0.00      PROB H
ATOM   4168  HD2 ARG   262      46.572  54.565  72.214  1.00  0.00      PROB H
ATOM   4169  NE  ARG   262      48.071  54.677  73.738  1.00  0.00      PROB N
ATOM   4170  HE  ARG   262      48.964  54.242  73.692  1.00  0.00      PROB H
ATOM   4171  CZ  ARG   262      47.863  55.770  74.528  1.00  0.00      PROB C
ATOM   4172  NH1 ARG   262      46.595  56.236  74.729  1.00  0.00      PROB N
ATOM   4173 HH11 ARG   262      45.828  55.665  74.428  1.00  0.00      PROB H
ATOM   4174 HH12 ARG   262      46.419  57.073  75.217  1.00  0.00      PROB H
ATOM   4175  NH2 ARG   262      48.919  56.392  75.128  1.00  0.00      PROB N
ATOM   4176 HH21 ARG   262      49.821  56.002  74.981  1.00  0.00      PROB H
ATOM   4177 HH22 ARG   262      48.759  57.165  75.724  1.00  0.00      PROB H
ATOM   4178  C   ARG   262      47.251  49.645  72.889  1.00  0.00      PROB C
ATOM   4179  O   ARG   262      48.382  49.797  73.347  1.00  0.00      PROB O
ATOM   4180  N   ARG   263      46.327  48.850  73.470  1.00  0.00      PROB N
ATOM   4181  HN  ARG   263      45.503  48.624  72.961  1.00  0.00      PROB H
ATOM   4182  CA  ARG   263      46.505  48.256  74.770  1.00  0.00      PROB C
ATOM   4183  HA  ARG   263      46.529  49.022  75.530  1.00  0.00      PROB H
ATOM   4184  CB  ARG   263      45.466  47.167  75.063  1.00  0.00      PROB C
ATOM   4185  HB1 ARG   263      45.700  46.671  76.036  1.00  0.00      PROB H
ATOM   4186  HB2 ARG   263      45.522  46.367  74.280  1.00  0.00      PROB H
ATOM   4187  CG  ARG   263      44.019  47.642  75.097  1.00  0.00      PROB C
ATOM   4188  HG1 ARG   263      43.785  48.171  74.143  1.00  0.00      PROB H
ATOM   4189  HG2 ARG   263      43.898  48.371  75.927  1.00  0.00      PROB H
ATOM   4190  CD  ARG   263      43.036  46.480  75.246  1.00  0.00      PROB C
ATOM   4191  HD1 ARG   263      43.249  45.820  76.115  1.00  0.00      PROB H
ATOM   4192  HD2 ARG   263      43.114  45.830  74.337  1.00  0.00      PROB H
ATOM   4193  NE  ARG   263      41.666  47.060  75.268  1.00  0.00      PROB N
ATOM   4194  HE  ARG   263      41.141  47.136  74.421  1.00  0.00      PROB H
ATOM   4195  CZ  ARG   263      41.109  47.416  76.460  1.00  0.00      PROB C
ATOM   4196  NH1 ARG   263      41.809  47.236  77.617  1.00  0.00      PROB N
ATOM   4197 HH11 ARG   263      42.679  46.769  77.567  1.00  0.00      PROB H
ATOM   4198 HH12 ARG   263      41.355  47.457  78.473  1.00  0.00      PROB H
ATOM   4199  NH2 ARG   263      39.855  47.953  76.494  1.00  0.00      PROB N
ATOM   4200 HH21 ARG   263      39.292  47.879  75.674  1.00  0.00      PROB H
ATOM   4201 HH22 ARG   263      39.342  47.940  77.357  1.00  0.00      PROB H
ATOM   4202  C   ARG   263      47.812  47.537  74.795  1.00  0.00      PROB C
ATOM   4203  O   ARG   263      48.628  47.766  75.687  1.00  0.00      PROB O
ATOM   4204  N   GLU   264      48.075  46.662  73.808  1.00  0.00      PROB N
ATOM   4205  HN  GLU   264      47.481  46.447  73.038  1.00  0.00      PROB H
ATOM   4206  CA  GLU   264      49.314  45.951  73.889  1.00  0.00      PROB C
ATOM   4207  HA  GLU   264      49.658  45.829  74.907  1.00  0.00      PROB H
ATOM   4208  CB  GLU   264      49.240  44.552  73.259  1.00  0.00      PROB C
ATOM   4209  HB1 GLU   264      48.861  44.647  72.213  1.00  0.00      PROB H
ATOM   4210  HB2 GLU   264      48.475  43.979  73.829  1.00  0.00      PROB H
ATOM   4211  CG  GLU   264      50.555  43.773  73.296  1.00  0.00      PROB C
ATOM   4212  HG1 GLU   264      50.856  43.536  74.336  1.00  0.00      PROB H
ATOM   4213  HG2 GLU   264      51.411  44.214  72.770  1.00  0.00      PROB H
ATOM   4214  CD  GLU   264      50.297  42.462  72.570  1.00  0.00      PROB C
ATOM   4215  OE1 GLU   264      49.116  42.226  72.198  1.00  0.00      PROB O
ATOM   4216  OE2 GLU   264      51.267  41.683  72.376  1.00  0.00      PROB O
ATOM   4217  C   GLU   264      50.349  46.712  73.133  1.00  0.00      PROB C
ATOM   4218  O   GLU   264      50.844  46.246  72.107  1.00  0.00      PROB O
ATOM   4219  N   CYS   265      50.709  47.911  73.625  1.00  0.00      PROB N
ATOM   4220  HN  CYS   265      50.243  48.301  74.420  1.00  0.00      PROB H
ATOM   4221  CA  CYS   265      51.791  48.624  73.021  1.00  0.00      PROB C
ATOM   4222  HA  CYS   265      52.432  47.962  72.452  1.00  0.00      PROB H
ATOM   4223  CB  CYS   265      51.376  49.820  72.152  1.00  0.00      PROB C
ATOM   4224  HB1 CYS   265      50.810  50.573  72.741  1.00  0.00      PROB H
ATOM   4225  HB2 CYS   265      50.680  49.424  71.378  1.00  0.00      PROB H
ATOM   4226  SG  CYS   265      52.822  50.564  71.342  1.00  0.00      PROB S
ATOM   4227  HG1 CYS   265      53.582  49.474  71.198  1.00  0.00      PROB H
ATOM   4228  C   CYS   265      52.595  49.142  74.173  1.00  0.00      PROB C
ATOM   4229  O   CYS   265      52.277  50.187  74.740  1.00  0.00      PROB O
ATOM   4230  N   ASP   266      53.659  48.409  74.563  1.00  0.00      PROB N
ATOM   4231  HN  ASP   266      53.916  47.570  74.100  1.00  0.00      PROB H
ATOM   4232  CA  ASP   266      54.443  48.813  75.696  1.00  0.00      PROB C
ATOM   4233  HA  ASP   266      53.816  49.381  76.374  1.00  0.00      PROB H
ATOM   4234  CB  ASP   266      55.156  47.679  76.452  1.00  0.00      PROB C
ATOM   4235  HB1 ASP   266      56.066  47.955  77.023  1.00  0.00      PROB H
ATOM   4236  HB2 ASP   266      55.428  46.870  75.744  1.00  0.00      PROB H
ATOM   4237  CG  ASP   266      54.206  47.098  77.487  1.00  0.00      PROB C
ATOM   4238  OD1 ASP   266      53.125  47.704  77.710  1.00  0.00      PROB O
ATOM   4239  OD2 ASP   266      54.569  46.054  78.091  1.00  0.00      PROB O
ATOM   4240  C   ASP   266      55.507  49.786  75.315  1.00  0.00      PROB C
ATOM   4241  O   ASP   266      55.771  50.030  74.140  1.00  0.00      PROB O
ATOM   4242  N   PHE   267      56.123  50.377  76.361  1.00  0.00      PROB N
ATOM   4243  HN  PHE   267      55.858  50.063  77.271  1.00  0.00      PROB H
ATOM   4244  CA  PHE   267      57.225  51.291  76.269  1.00  0.00      PROB C
ATOM   4245  HA  PHE   267      57.092  51.946  75.416  1.00  0.00      PROB H
ATOM   4246  CB  PHE   267      57.410  52.079  77.583  1.00  0.00      PROB C
ATOM   4247  HB1 PHE   267      57.344  51.430  78.467  1.00  0.00      PROB H
ATOM   4248  HB2 PHE   267      56.579  52.814  77.658  1.00  0.00      PROB H
ATOM   4249  CG  PHE   267      58.689  52.847  77.583  1.00  0.00      PROB C
ATOM   4250  CD1 PHE   267      58.775  54.102  77.025  1.00  0.00      PROB C
ATOM   4251  HD1 PHE   267      57.908  54.544  76.550  1.00  0.00      PROB H
ATOM   4252  CE1 PHE   267      59.963  54.796  77.041  1.00  0.00      PROB C
ATOM   4253  HE1 PHE   267      60.020  55.781  76.594  1.00  0.00      PROB H
ATOM   4254  CZ  PHE   267      61.080  54.243  77.622  1.00  0.00      PROB C
ATOM   4255  HZ  PHE   267      62.014  54.792  77.646  1.00  0.00      PROB H
ATOM   4256  CD2 PHE   267      59.811  52.305  78.167  1.00  0.00      PROB C
ATOM   4257  HD2 PHE   267      59.778  51.310  78.589  1.00  0.00      PROB H
ATOM   4258  CE2 PHE   267      61.001  52.993  78.186  1.00  0.00      PROB C
ATOM   4259  HE2 PHE   267      61.887  52.523  78.585  1.00  0.00      PROB H
ATOM   4260  C   PHE   267      58.426  50.442  76.041  1.00  0.00      PROB C
ATOM   4261  O   PHE   267      58.581  49.399  76.674  1.00  0.00      PROB O
ATOM   4262  N   ARG   268      59.313  50.861  75.120  1.00  0.00      PROB N
ATOM   4263  HN  ARG   268      59.226  51.724  74.632  1.00  0.00      PROB H
ATOM   4264  CA  ARG   268      60.429  50.011  74.844  1.00  0.00      PROB C
ATOM   4265  HA  ARG   268      60.676  49.379  75.689  1.00  0.00      PROB H
ATOM   4266  CB  ARG   268      60.282  49.157  73.565  1.00  0.00      PROB C
ATOM   4267  HB1 ARG   268      61.227  48.632  73.289  1.00  0.00      PROB H
ATOM   4268  HB2 ARG   268      60.022  49.837  72.717  1.00  0.00      PROB H
ATOM   4269  CG  ARG   268      59.231  48.041  73.593  1.00  0.00      PROB C
ATOM   4270  HG1 ARG   268      58.229  48.493  73.784  1.00  0.00      PROB H
ATOM   4271  HG2 ARG   268      59.458  47.346  74.432  1.00  0.00      PROB H
ATOM   4272  CD  ARG   268      59.179  47.260  72.270  1.00  0.00      PROB C
ATOM   4273  HD1 ARG   268      60.177  46.803  72.074  1.00  0.00      PROB H
ATOM   4274  HD2 ARG   268      58.902  47.953  71.439  1.00  0.00      PROB H
ATOM   4275  NE  ARG   268      58.141  46.194  72.371  1.00  0.00      PROB N
ATOM   4276  HE  ARG   268      57.376  46.285  73.000  1.00  0.00      PROB H
ATOM   4277  CZ  ARG   268      58.031  45.260  71.379  1.00  0.00      PROB C
ATOM   4278  NH1 ARG   268      58.873  45.296  70.305  1.00  0.00      PROB N
ATOM   4279 HH11 ARG   268      59.323  46.160  70.141  1.00  0.00      PROB H
ATOM   4280 HH12 ARG   268      58.623  44.719  69.537  1.00  0.00      PROB H
ATOM   4281  NH2 ARG   268      57.082  44.283  71.459  1.00  0.00      PROB N
ATOM   4282 HH21 ARG   268      56.347  44.407  72.127  1.00  0.00      PROB H
ATOM   4283 HH22 ARG   268      56.791  43.901  70.589  1.00  0.00      PROB H
ATOM   4284  C   ARG   268      61.647  50.838  74.584  1.00  0.00      PROB C
ATOM   4285  O   ARG   268      61.596  52.065  74.514  1.00  0.00      PROB O
ATOM   4286  N   GLU   269      62.792  50.135  74.449  1.00  0.00      PROB N
ATOM   4287  HN  GLU   269      62.820  49.144  74.552  1.00  0.00      PROB H
ATOM   4288  CA  GLU   269      64.058  50.729  74.139  1.00  0.00      PROB C
ATOM   4289  HA  GLU   269      64.008  51.732  74.351  1.00  0.00      PROB H
ATOM   4290  CB  GLU   269      65.156  50.322  75.132  1.00  0.00      PROB C
ATOM   4291  HB1 GLU   269      66.146  50.680  74.771  1.00  0.00      PROB H
ATOM   4292  HB2 GLU   269      65.210  49.206  75.177  1.00  0.00      PROB H
ATOM   4293  CG  GLU   269      64.883  50.890  76.525  1.00  0.00      PROB C
ATOM   4294  HG1 GLU   269      63.937  50.437  76.907  1.00  0.00      PROB H
ATOM   4295  HG2 GLU   269      64.778  51.952  76.676  1.00  0.00      PROB H
ATOM   4296  CD  GLU   269      65.977  50.409  77.461  1.00  0.00      PROB C
ATOM   4297  OE1 GLU   269      65.993  49.188  77.772  1.00  0.00      PROB O
ATOM   4298  OE2 GLU   269      66.817  51.252  77.870  1.00  0.00      PROB O
ATOM   4299  C   GLU   269      64.422  50.223  72.768  1.00  0.00      PROB C
ATOM   4300  O   GLU   269      64.198  49.055  72.454  1.00  0.00      PROB O
ATOM   4301  N   ASP   270      64.971  51.105  71.902  1.00  0.00      PROB N
ATOM   4302  HN  ASP   270      65.144  52.045  72.149  1.00  0.00      PROB H
ATOM   4303  CA  ASP   270      65.253  50.758  70.532  1.00  0.00      PROB C
ATOM   4304  HA  ASP   270      64.340  50.403  70.070  1.00  0.00      PROB H
ATOM   4305  CB  ASP   270      65.835  51.955  69.752  1.00  0.00      PROB C
ATOM   4306  HB1 ASP   270      66.824  52.293  70.100  1.00  0.00      PROB H
ATOM   4307  HB2 ASP   270      65.119  52.794  69.868  1.00  0.00      PROB H
ATOM   4308  CG  ASP   270      65.899  51.651  68.257  1.00  0.00      PROB C
ATOM   4309  OD1 ASP   270      65.870  50.452  67.869  1.00  0.00      PROB O
ATOM   4310  OD2 ASP   270      65.979  52.635  67.476  1.00  0.00      PROB O
ATOM   4311  C   ASP   270      66.264  49.633  70.449  1.00  0.00      PROB C
ATOM   4312  O   ASP   270      65.984  48.592  69.858  1.00  0.00      PROB O
ATOM   4313  N   ASP   271      67.460  49.810  71.056  1.00  0.00      PROB N
ATOM   4314  HN  ASP   271      67.589  50.624  71.600  1.00  0.00      PROB H
ATOM   4315  CA  ASP   271      68.553  48.861  71.087  1.00  0.00      PROB C
ATOM   4316  HA  ASP   271      69.304  49.240  71.768  1.00  0.00      PROB H
ATOM   4317  CB  ASP   271      68.102  47.453  71.522  1.00  0.00      PROB C
ATOM   4318  HB1 ASP   271      68.918  46.730  71.464  1.00  0.00      PROB H
ATOM   4319  HB2 ASP   271      67.252  47.036  70.957  1.00  0.00      PROB H
ATOM   4320  CG  ASP   271      67.740  47.506  73.000  1.00  0.00      PROB C
ATOM   4321  OD1 ASP   271      68.621  47.903  73.810  1.00  0.00      PROB O
ATOM   4322  OD2 ASP   271      66.583  47.142  73.339  1.00  0.00      PROB O
ATOM   4323  C   ASP   271      69.238  48.726  69.761  1.00  0.00      PROB C
ATOM   4324  O   ASP   271      70.312  48.130  69.690  1.00  0.00      PROB O
ATOM   4325  N   SER   272      68.685  49.288  68.672  1.00  0.00      PROB N
ATOM   4326  HN  SER   272      67.719  49.577  68.659  1.00  0.00      PROB H
ATOM   4327  CA  SER   272      69.444  49.269  67.448  1.00  0.00      PROB C
ATOM   4328  HA  SER   272      69.876  48.294  67.265  1.00  0.00      PROB H
ATOM   4329  CB  SER   272      68.622  49.774  66.248  1.00  0.00      PROB C
ATOM   4330  HB1 SER   272      68.253  50.811  66.434  1.00  0.00      PROB H
ATOM   4331  HB2 SER   272      67.730  49.124  66.133  1.00  0.00      PROB H
ATOM   4332  OG  SER   272      69.402  49.735  65.064  1.00  0.00      PROB O
ATOM   4333  HG1 SER   272      70.251  50.104  65.343  1.00  0.00      PROB H
ATOM   4334  C   SER   272      70.508  50.270  67.737  1.00  0.00      PROB C
ATOM   4335  O   SER   272      71.656  50.148  67.312  1.00  0.00      PROB O
ATOM   4336  N   VAL   273      70.112  51.293  68.520  1.00  0.00      PROB N
ATOM   4337  HN  VAL   273      69.177  51.318  68.854  1.00  0.00      PROB H
ATOM   4338  CA  VAL   273      70.998  52.328  68.950  1.00  0.00      PROB C
ATOM   4339  HA  VAL   273      71.618  52.630  68.117  1.00  0.00      PROB H
ATOM   4340  CB  VAL   273      70.318  53.527  69.548  1.00  0.00      PROB C
ATOM   4341  HB  VAL   273      71.073  54.296  69.832  1.00  0.00      PROB H
ATOM   4342  CG1 VAL   273      69.427  54.178  68.477  1.00  0.00      PROB C
ATOM   4343 HG11 VAL   273      68.490  53.591  68.349  1.00  0.00      PROB H
ATOM   4344 HG12 VAL   273      69.946  54.151  67.499  1.00  0.00      PROB H
ATOM   4345 HG13 VAL   273      69.132  55.202  68.782  1.00  0.00      PROB H
ATOM   4346  CG2 VAL   273      69.568  53.091  70.815  1.00  0.00      PROB C
ATOM   4347 HG21 VAL   273      70.264  52.869  71.647  1.00  0.00      PROB H
ATOM   4348 HG22 VAL   273      68.948  52.191  70.631  1.00  0.00      PROB H
ATOM   4349 HG23 VAL   273      68.883  53.898  71.142  1.00  0.00      PROB H
ATOM   4350  C   VAL   273      71.873  51.732  70.007  1.00  0.00      PROB C
ATOM   4351  O   VAL   273      71.549  50.700  70.595  1.00  0.00      PROB O
ATOM   4352  N   HSD   274      73.034  52.365  70.251  1.00  0.00      PROB N
ATOM   4353  HN  HSD   274      73.320  53.171  69.747  1.00  0.00      PROB H
ATOM   4354  CA  HSD   274      73.975  51.859  71.204  1.00  0.00      PROB C
ATOM   4355  HA  HSD   274      74.174  50.820  70.972  1.00  0.00      PROB H
ATOM   4356  CB  HSD   274      75.297  52.642  71.305  1.00  0.00      PROB C
ATOM   4357  HB1 HSD   274      75.912  52.199  72.122  1.00  0.00      PROB H
ATOM   4358  HB2 HSD   274      75.172  53.679  71.633  1.00  0.00      PROB H
ATOM   4359  ND1 HSD   274      76.468  53.351  69.165  1.00  0.00      PROB N
ATOM   4360  HD1 HSD   274      76.136  54.304  69.192  1.00  0.00      PROB H
ATOM   4361  CG  HSD   274      76.263  52.442  70.178  1.00  0.00      PROB C
ATOM   4362  CE1 HSD   274      77.443  52.839  68.373  1.00  0.00      PROB C
ATOM   4363  HE1 HSD   274      77.879  53.382  67.532  1.00  0.00      PROB H
ATOM   4364  NE2 HSD   274      77.876  51.668  68.804  1.00  0.00      PROB N
ATOM   4365  CD2 HSD   274      77.128  51.418  69.942  1.00  0.00      PROB C
ATOM   4366  HD2 HSD   274      77.296  50.509  70.509  1.00  0.00      PROB H
ATOM   4367  C   HSD   274      73.406  51.936  72.586  1.00  0.00      PROB C
ATOM   4368  O   HSD   274      72.467  52.682  72.862  1.00  0.00      PROB O
ATOM   4369  N   ALA   275      73.987  51.114  73.487  1.00  0.00      PROB N
ATOM   4370  HN  ALA   275      74.699  50.482  73.190  1.00  0.00      PROB H
ATOM   4371  CA  ALA   275      73.585  50.992  74.858  1.00  0.00      PROB C
ATOM   4372  HA  ALA   275      72.600  50.610  74.849  1.00  0.00      PROB H
ATOM   4373  CB  ALA   275      74.350  49.886  75.606  1.00  0.00      PROB C
ATOM   4374  HB1 ALA   275      75.446  50.074  75.598  1.00  0.00      PROB H
ATOM   4375  HB2 ALA   275      74.180  48.907  75.108  1.00  0.00      PROB H
ATOM   4376  HB3 ALA   275      74.017  49.791  76.662  1.00  0.00      PROB H
ATOM   4377  C   ALA   275      73.799  52.258  75.630  1.00  0.00      PROB C
ATOM   4378  O   ALA   275      72.909  52.707  76.348  1.00  0.00      PROB O
ATOM   4379  N   TYR   276      74.981  52.887  75.481  1.00  0.00      PROB N
ATOM   4380  HN  TYR   276      75.701  52.513  74.904  1.00  0.00      PROB H
ATOM   4381  CA  TYR   276      75.310  54.022  76.298  1.00  0.00      PROB C
ATOM   4382  HA  TYR   276      75.193  53.759  77.342  1.00  0.00      PROB H
ATOM   4383  CB  TYR   276      76.722  54.543  76.016  1.00  0.00      PROB C
ATOM   4384  HB1 TYR   276      76.994  55.427  76.634  1.00  0.00      PROB H
ATOM   4385  HB2 TYR   276      76.891  54.789  74.945  1.00  0.00      PROB H
ATOM   4386  CG  TYR   276      77.592  53.406  76.393  1.00  0.00      PROB C
ATOM   4387  CD1 TYR   276      78.025  53.272  77.692  1.00  0.00      PROB C
ATOM   4388  HD1 TYR   276      77.754  54.021  78.424  1.00  0.00      PROB H
ATOM   4389  CE1 TYR   276      78.821  52.215  78.056  1.00  0.00      PROB C
ATOM   4390  HE1 TYR   276      79.185  52.123  79.071  1.00  0.00      PROB H
ATOM   4391  CZ  TYR   276      79.184  51.276  77.120  1.00  0.00      PROB C
ATOM   4392  OH  TYR   276      80.002  50.187  77.491  1.00  0.00      PROB O
ATOM   4393  HH  TYR   276      80.732  50.521  78.024  1.00  0.00      PROB H
ATOM   4394  CD2 TYR   276      77.947  52.456  75.464  1.00  0.00      PROB C
ATOM   4395  HD2 TYR   276      77.663  52.566  74.425  1.00  0.00      PROB H
ATOM   4396  CE2 TYR   276      78.746  51.396  75.823  1.00  0.00      PROB C
ATOM   4397  HE2 TYR   276      79.120  50.704  75.096  1.00  0.00      PROB H
ATOM   4398  C   TYR   276      74.353  55.119  76.013  1.00  0.00      PROB C
ATOM   4399  O   TYR   276      73.822  55.737  76.935  1.00  0.00      PROB O
ATOM   4400  N   HSD   277      74.081  55.389  74.725  1.00  0.00      PROB N
ATOM   4401  HN  HSD   277      74.431  54.863  73.954  1.00  0.00      PROB H
ATOM   4402  CA  HSD   277      73.172  56.461  74.490  1.00  0.00      PROB C
ATOM   4403  HA  HSD   277      73.158  57.167  75.301  1.00  0.00      PROB H
ATOM   4404  CB  HSD   277      73.484  57.314  73.242  1.00  0.00      PROB C
ATOM   4405  HB1 HSD   277      74.416  57.887  73.450  1.00  0.00      PROB H
ATOM   4406  HB2 HSD   277      72.684  58.062  73.051  1.00  0.00      PROB H
ATOM   4407  ND1 HSD   277      72.787  56.054  71.133  1.00  0.00      PROB N
ATOM   4408  HD1 HSD   277      71.809  56.009  71.350  1.00  0.00      PROB H
ATOM   4409  CG  HSD   277      73.754  56.539  71.986  1.00  0.00      PROB C
ATOM   4410  CE1 HSD   277      73.436  55.437  70.115  1.00  0.00      PROB C
ATOM   4411  HE1 HSD   277      72.912  54.974  69.275  1.00  0.00      PROB H
ATOM   4412  NE2 HSD   277      74.748  55.493  70.251  1.00  0.00      PROB N
ATOM   4413  CD2 HSD   277      74.946  56.188  71.430  1.00  0.00      PROB C
ATOM   4414  HD2 HSD   277      75.951  56.404  71.774  1.00  0.00      PROB H
ATOM   4415  C   HSD   277      71.797  55.898  74.379  1.00  0.00      PROB C
ATOM   4416  O   HSD   277      71.335  55.540  73.298  1.00  0.00      PROB O
ATOM   4417  N   ARG   278      71.094  55.793  75.521  1.00  0.00      PROB N
ATOM   4418  HN  ARG   278      71.483  55.914  76.429  1.00  0.00      PROB H
ATOM   4419  CA  ARG   278      69.775  55.256  75.422  1.00  0.00      PROB C
ATOM   4420  HA  ARG   278      69.305  55.529  74.495  1.00  0.00      PROB H
ATOM   4421  CB  ARG   278      69.697  53.725  75.589  1.00  0.00      PROB C
ATOM   4422  HB1 ARG   278      68.688  53.385  75.926  1.00  0.00      PROB H
ATOM   4423  HB2 ARG   278      70.411  53.440  76.397  1.00  0.00      PROB H
ATOM   4424  CG  ARG   278      70.017  52.944  74.316  1.00  0.00      PROB C
ATOM   4425  HG1 ARG   278      70.812  53.478  73.841  1.00  0.00      PROB H
ATOM   4426  HG2 ARG   278      69.140  53.008  73.633  1.00  0.00      PROB H
ATOM   4427  CD  ARG   278      70.331  51.464  74.559  1.00  0.00      PROB C
ATOM   4428  HD1 ARG   278      71.185  51.649  75.214  1.00  0.00      PROB H
ATOM   4429  HD2 ARG   278      70.565  50.870  73.648  1.00  0.00      PROB H
ATOM   4430  NE  ARG   278      69.235  50.857  75.368  1.00  0.00      PROB N
ATOM   4431  HE  ARG   278      68.300  50.760  75.042  1.00  0.00      PROB H
ATOM   4432  CZ  ARG   278      69.562  49.987  76.368  1.00  0.00      PROB C
ATOM   4433  NH1 ARG   278      70.874  49.784  76.683  1.00  0.00      PROB N
ATOM   4434 HH11 ARG   278      71.542  50.330  76.214  1.00  0.00      PROB H
ATOM   4435 HH12 ARG   278      71.073  49.173  77.434  1.00  0.00      PROB H
ATOM   4436  NH2 ARG   278      68.591  49.313  77.051  1.00  0.00      PROB N
ATOM   4437 HH21 ARG   278      68.792  48.509  77.595  1.00  0.00      PROB H
ATOM   4438 HH22 ARG   278      67.615  49.569  77.011  1.00  0.00      PROB H
ATOM   4439  C   ARG   278      68.897  55.833  76.489  1.00  0.00      PROB C
ATOM   4440  O   ARG   278      69.363  56.234  77.555  1.00  0.00      PROB O
ATOM   4441  N   ALA   279      67.583  55.912  76.184  1.00  0.00      PROB N
ATOM   4442  HN  ALA   279      67.242  55.596  75.305  1.00  0.00      PROB H
ATOM   4443  CA  ALA   279      66.606  56.506  77.052  1.00  0.00      PROB C
ATOM   4444  HA  ALA   279      66.971  57.472  77.361  1.00  0.00      PROB H
ATOM   4445  CB  ALA   279      65.253  56.708  76.347  1.00  0.00      PROB C
ATOM   4446  HB1 ALA   279      64.467  56.008  76.689  1.00  0.00      PROB H
ATOM   4447  HB2 ALA   279      65.360  56.667  75.245  1.00  0.00      PROB H
ATOM   4448  HB3 ALA   279      64.876  57.729  76.586  1.00  0.00      PROB H
ATOM   4449  C   ALA   279      66.322  55.764  78.325  1.00  0.00      PROB C
ATOM   4450  O   ALA   279      66.467  56.326  79.409  1.00  0.00      PROB O
ATOM   4451  N   THR   280      65.926  54.479  78.228  1.00  0.00      PROB N
ATOM   4452  HN  THR   280      65.867  54.030  77.344  1.00  0.00      PROB H
ATOM   4453  CA  THR   280      65.629  53.677  79.388  1.00  0.00      PROB C
ATOM   4454  HA  THR   280      65.589  52.655  79.071  1.00  0.00      PROB H
ATOM   4455  CB  THR   280      66.649  53.810  80.484  1.00  0.00      PROB C
ATOM   4456  HB  THR   280      66.760  54.813  80.947  1.00  0.00      PROB H
ATOM   4457  OG1 THR   280      67.932  53.438  80.006  1.00  0.00      PROB O
ATOM   4458  HG1 THR   280      67.771  52.945  79.185  1.00  0.00      PROB H
ATOM   4459  CG2 THR   280      66.245  52.900  81.655  1.00  0.00      PROB C
ATOM   4460 HG21 THR   280      65.673  51.988  81.425  1.00  0.00      PROB H
ATOM   4461 HG22 THR   280      65.867  53.596  82.396  1.00  0.00      PROB H
ATOM   4462 HG23 THR   280      67.171  52.550  82.161  1.00  0.00      PROB H
ATOM   4463  C   THR   280      64.276  53.964  79.962  1.00  0.00      PROB C
ATOM   4464  O   THR   280      63.770  55.084  79.905  1.00  0.00      PROB O
ATOM   4465  N   ASN   281      63.661  52.896  80.515  1.00  0.00      PROB N
ATOM   4466  HN  ASN   281      64.078  52.000  80.379  1.00  0.00      PROB H
ATOM   4467  CA  ASN   281      62.407  52.908  81.214  1.00  0.00      PROB C
ATOM   4468  HA  ASN   281      61.672  53.461  80.643  1.00  0.00      PROB H
ATOM   4469  CB  ASN   281      61.956  51.478  81.578  1.00  0.00      PROB C
ATOM   4470  HB1 ASN   281      62.596  51.026  82.357  1.00  0.00      PROB H
ATOM   4471  HB2 ASN   281      61.958  50.835  80.672  1.00  0.00      PROB H
ATOM   4472  CG  ASN   281      60.545  51.506  82.146  1.00  0.00      PROB C
ATOM   4473  OD1 ASN   281      59.904  52.553  82.209  1.00  0.00      PROB O
ATOM   4474  ND2 ASN   281      60.046  50.317  82.581  1.00  0.00      PROB N
ATOM   4475 HD21 ASN   281      59.117  50.290  82.937  1.00  0.00      PROB H
ATOM   4476 HD22 ASN   281      60.612  49.493  82.550  1.00  0.00      PROB H
ATOM   4477  C   ASN   281      62.631  53.641  82.487  1.00  0.00      PROB C
ATOM   4478  O   ASN   281      61.803  54.444  82.892  1.00  0.00      PROB O
ATOM   4479  N   ALA   282      63.791  53.401  83.122  1.00  0.00      PROB N
ATOM   4480  HN  ALA   282      64.451  52.777  82.722  1.00  0.00      PROB H
ATOM   4481  CA  ALA   282      64.140  53.934  84.407  1.00  0.00      PROB C
ATOM   4482  HA  ALA   282      63.372  53.649  85.110  1.00  0.00      PROB H
ATOM   4483  CB  ALA   282      65.504  53.434  84.907  1.00  0.00      PROB C
ATOM   4484  HB1 ALA   282      66.363  53.852  84.345  1.00  0.00      PROB H
ATOM   4485  HB2 ALA   282      65.548  52.323  84.851  1.00  0.00      PROB H
ATOM   4486  HB3 ALA   282      65.645  53.709  85.975  1.00  0.00      PROB H
ATOM   4487  C   ALA   282      64.209  55.419  84.370  1.00  0.00      PROB C
ATOM   4488  O   ALA   282      63.881  56.079  85.356  1.00  0.00      PROB O
ATOM   4489  N   ASP   283      64.639  55.974  83.222  1.00  0.00      PROB N
ATOM   4490  HN  ASP   283      64.800  55.441  82.399  1.00  0.00      PROB H
ATOM   4491  CA  ASP   283      64.828  57.387  83.071  1.00  0.00      PROB C
ATOM   4492  HA  ASP   283      65.602  57.727  83.740  1.00  0.00      PROB H
ATOM   4493  CB  ASP   283      65.097  57.755  81.605  1.00  0.00      PROB C
ATOM   4494  HB1 ASP   283      64.283  57.529  80.895  1.00  0.00      PROB H
ATOM   4495  HB2 ASP   283      66.010  57.185  81.362  1.00  0.00      PROB H
ATOM   4496  CG  ASP   283      65.488  59.220  81.545  1.00  0.00      PROB C
ATOM   4497  OD1 ASP   283      64.666  60.085  81.952  1.00  0.00      PROB O
ATOM   4498  OD2 ASP   283      66.627  59.485  81.078  1.00  0.00      PROB O
ATOM   4499  C   ASP   283      63.529  58.018  83.466  1.00  0.00      PROB C
ATOM   4500  O   ASP   283      63.504  59.058  84.125  1.00  0.00      PROB O
ATOM   4501  N   TYR   284      62.403  57.386  83.090  1.00  0.00      PROB N
ATOM   4502  HN  TYR   284      62.425  56.514  82.604  1.00  0.00      PROB H
ATOM   4503  CA  TYR   284      61.121  57.885  83.493  1.00  0.00      PROB C
ATOM   4504  HA  TYR   284      61.193  58.830  83.995  1.00  0.00      PROB H
ATOM   4505  CB  TYR   284      60.066  57.882  82.366  1.00  0.00      PROB C
ATOM   4506  HB1 TYR   284      60.239  56.928  81.808  1.00  0.00      PROB H
ATOM   4507  HB2 TYR   284      60.085  58.627  81.576  1.00  0.00      PROB H
ATOM   4508  CG  TYR   284      58.701  57.792  82.985  1.00  0.00      PROB C
ATOM   4509  CD1 TYR   284      58.113  58.863  83.617  1.00  0.00      PROB C
ATOM   4510  HD1 TYR   284      58.697  59.765  83.723  1.00  0.00      PROB H
ATOM   4511  CE1 TYR   284      56.856  58.747  84.171  1.00  0.00      PROB C
ATOM   4512  HE1 TYR   284      56.401  59.576  84.690  1.00  0.00      PROB H
ATOM   4513  CZ  TYR   284      56.163  57.558  84.100  1.00  0.00      PROB C
ATOM   4514  OH  TYR   284      54.874  57.435  84.666  1.00  0.00      PROB O
ATOM   4515  HH  TYR   284      54.627  58.327  84.969  1.00  0.00      PROB H
ATOM   4516  CD2 TYR   284      57.992  56.611  82.915  1.00  0.00      PROB C
ATOM   4517  HD2 TYR   284      58.448  55.750  82.437  1.00  0.00      PROB H
ATOM   4518  CE2 TYR   284      56.738  56.487  83.466  1.00  0.00      PROB C
ATOM   4519  HE2 TYR   284      56.223  55.537  83.432  1.00  0.00      PROB H
ATOM   4520  C   TYR   284      60.546  56.980  84.517  1.00  0.00      PROB C
ATOM   4521  O   TYR   284      60.234  55.821  84.274  1.00  0.00      PROB O
ATOM   4522  N   ARG   285      60.362  57.512  85.720  1.00  0.00      PROB N
ATOM   4523  HN  ARG   285      60.512  58.483  85.874  1.00  0.00      PROB H
ATOM   4524  CA  ARG   285      59.764  56.722  86.735  1.00  0.00      PROB C
ATOM   4525  HA  ARG   285      58.846  56.281  86.371  1.00  0.00      PROB H
ATOM   4526  CB  ARG   285      60.715  55.712  87.410  1.00  0.00      PROB C
ATOM   4527  HB1 ARG   285      60.534  55.401  88.449  1.00  0.00      PROB H
ATOM   4528  HB2 ARG   285      61.702  56.249  87.467  1.00  0.00      PROB H
ATOM   4529  CG  ARG   285      61.114  54.527  86.525  1.00  0.00      PROB C
ATOM   4530  HG1 ARG   285      61.961  54.026  87.060  1.00  0.00      PROB H
ATOM   4531  HG2 ARG   285      61.610  54.794  85.585  1.00  0.00      PROB H
ATOM   4532  CD  ARG   285      60.018  53.468  86.351  1.00  0.00      PROB C
ATOM   4533  HD1 ARG   285      60.336  52.769  85.540  1.00  0.00      PROB H
ATOM   4534  HD2 ARG   285      59.052  53.921  86.032  1.00  0.00      PROB H
ATOM   4535  NE  ARG   285      59.913  52.685  87.617  1.00  0.00      PROB N
ATOM   4536  HE  ARG   285      60.227  51.737  87.641  1.00  0.00      PROB H
ATOM   4537  CZ  ARG   285      59.128  53.127  88.643  1.00  0.00      PROB C
ATOM   4538  NH1 ARG   285      58.475  54.321  88.539  1.00  0.00      PROB N
ATOM   4539 HH11 ARG   285      58.452  54.770  87.657  1.00  0.00      PROB H
ATOM   4540 HH12 ARG   285      57.645  54.466  89.112  1.00  0.00      PROB H
ATOM   4541  NH2 ARG   285      58.986  52.366  89.768  1.00  0.00      PROB N
ATOM   4542 HH21 ARG   285      59.093  51.380  89.715  1.00  0.00      PROB H
ATOM   4543 HH22 ARG   285      58.334  52.703  90.450  1.00  0.00      PROB H
ATOM   4544  C   ARG   285      59.399  57.725  87.762  1.00  0.00      PROB C
ATOM   4545  O   ARG   285      58.389  58.418  87.657  1.00  0.00      PROB O
ATOM   4546  N   GLY   286      60.258  57.822  88.784  1.00  0.00      PROB N
ATOM   4547  HN  GLY   286      61.019  57.188  88.856  1.00  0.00      PROB H
ATOM   4548  CA  GLY   286      60.063  58.752  89.843  1.00  0.00      PROB C
ATOM   4549  HA1 GLY   286      60.874  58.660  90.550  1.00  0.00      PROB H
ATOM   4550  HA2 GLY   286      59.084  58.597  90.280  1.00  0.00      PROB H
ATOM   4551  C   GLY   286      60.087  60.134  89.278  1.00  0.00      PROB C
ATOM   4552  O   GLY   286      59.358  61.001  89.755  1.00  0.00      PROB O
ATOM   4553  N   SER   287      60.938  60.369  88.254  1.00  0.00      PROB N
ATOM   4554  HN  SER   287      61.488  59.643  87.866  1.00  0.00      PROB H
ATOM   4555  CA  SER   287      61.079  61.676  87.672  1.00  0.00      PROB C
ATOM   4556  HA  SER   287      61.476  62.344  88.423  1.00  0.00      PROB H
ATOM   4557  CB  SER   287      61.978  61.686  86.427  1.00  0.00      PROB C
ATOM   4558  HB1 SER   287      62.002  62.645  85.878  1.00  0.00      PROB H
ATOM   4559  HB2 SER   287      61.525  60.816  85.903  1.00  0.00      PROB H
ATOM   4560  OG  SER   287      63.290  61.282  86.788  1.00  0.00      PROB O
ATOM   4561  HG1 SER   287      63.675  60.864  85.998  1.00  0.00      PROB H
ATOM   4562  C   SER   287      59.719  62.149  87.300  1.00  0.00      PROB C
ATOM   4563  O   SER   287      58.898  61.380  86.805  1.00  0.00      PROB O
ATOM   4564  N   GLY   288      59.442  63.443  87.552  1.00  0.00      PROB N
ATOM   4565  HN  GLY   288      60.088  64.053  87.999  1.00  0.00      PROB H
ATOM   4566  CA  GLY   288      58.114  63.916  87.316  1.00  0.00      PROB C
ATOM   4567  HA1 GLY   288      57.989  64.776  87.950  1.00  0.00      PROB H
ATOM   4568  HA2 GLY   288      57.367  63.150  87.494  1.00  0.00      PROB H
ATOM   4569  C   GLY   288      58.018  64.396  85.914  1.00  0.00      PROB C
ATOM   4570  O   GLY   288      58.195  65.578  85.625  1.00  0.00      PROB O
ATOM   4571  N   PHE   289      57.726  63.456  85.003  1.00  0.00      PROB N
ATOM   4572  HN  PHE   289      57.682  62.483  85.249  1.00  0.00      PROB H
ATOM   4573  CA  PHE   289      57.490  63.777  83.634  1.00  0.00      PROB C
ATOM   4574  HA  PHE   289      56.741  64.554  83.571  1.00  0.00      PROB H
ATOM   4575  CB  PHE   289      58.752  64.125  82.834  1.00  0.00      PROB C
ATOM   4576  HB1 PHE   289      59.343  64.910  83.351  1.00  0.00      PROB H
ATOM   4577  HB2 PHE   289      58.485  64.501  81.823  1.00  0.00      PROB H
ATOM   4578  CG  PHE   289      59.579  62.897  82.707  1.00  0.00      PROB C
ATOM   4579  CD1 PHE   289      60.379  62.479  83.745  1.00  0.00      PROB C
ATOM   4580  HD1 PHE   289      60.427  63.098  84.625  1.00  0.00      PROB H
ATOM   4581  CE1 PHE   289      61.147  61.346  83.616  1.00  0.00      PROB C
ATOM   4582  HE1 PHE   289      62.056  61.138  84.144  1.00  0.00      PROB H
ATOM   4583  CZ  PHE   289      61.112  60.632  82.445  1.00  0.00      PROB C
ATOM   4584  HZ  PHE   289      61.883  59.901  82.236  1.00  0.00      PROB H
ATOM   4585  CD2 PHE   289      59.544  62.166  81.543  1.00  0.00      PROB C
ATOM   4586  HD2 PHE   289      58.862  62.453  80.762  1.00  0.00      PROB H
ATOM   4587  CE2 PHE   289      60.311  61.036  81.405  1.00  0.00      PROB C
ATOM   4588  HE2 PHE   289      60.318  60.495  80.467  1.00  0.00      PROB H
ATOM   4589  C   PHE   289      56.926  62.527  83.070  1.00  0.00      PROB C
ATOM   4590  O   PHE   289      57.186  61.441  83.584  1.00  0.00      PROB O
ATOM   4591  N   ASP   290      56.119  62.637  82.007  1.00  0.00      PROB N
ATOM   4592  HN  ASP   290      55.851  63.511  81.601  1.00  0.00      PROB H
ATOM   4593  CA  ASP   290      55.567  61.438  81.464  1.00  0.00      PROB C
ATOM   4594  HA  ASP   290      55.726  60.574  82.099  1.00  0.00      PROB H
ATOM   4595  CB  ASP   290      54.066  61.528  81.132  1.00  0.00      PROB C
ATOM   4596  HB1 ASP   290      53.710  60.652  80.549  1.00  0.00      PROB H
ATOM   4597  HB2 ASP   290      53.827  62.458  80.579  1.00  0.00      PROB H
ATOM   4598  CG  ASP   290      53.274  61.515  82.431  1.00  0.00      PROB C
ATOM   4599  OD1 ASP   290      53.602  60.676  83.311  1.00  0.00      PROB O
ATOM   4600  OD2 ASP   290      52.325  62.334  82.554  1.00  0.00      PROB O
ATOM   4601  C   ASP   290      56.254  61.163  80.181  1.00  0.00      PROB C
ATOM   4602  O   ASP   290      56.713  62.076  79.499  1.00  0.00      PROB O
ATOM   4603  N   ARG   291      56.363  59.873  79.821  1.00  0.00      PROB N
ATOM   4604  HN  ARG   291      56.097  59.131  80.422  1.00  0.00      PROB H
ATOM   4605  CA  ARG   291      56.963  59.633  78.554  1.00  0.00      PROB C
ATOM   4606  HA  ARG   291      57.885  60.193  78.460  1.00  0.00      PROB H
ATOM   4607  CB  ARG   291      57.242  58.144  78.252  1.00  0.00      PROB C
ATOM   4608  HB1 ARG   291      57.880  57.761  79.083  1.00  0.00      PROB H
ATOM   4609  HB2 ARG   291      57.830  57.969  77.338  1.00  0.00      PROB H
ATOM   4610  CG  ARG   291      55.991  57.263  78.153  1.00  0.00      PROB C
ATOM   4611  HG1 ARG   291      56.357  56.230  77.928  1.00  0.00      PROB H
ATOM   4612  HG2 ARG   291      55.333  57.506  77.304  1.00  0.00      PROB H
ATOM   4613  CD  ARG   291      55.163  57.180  79.436  1.00  0.00      PROB C
ATOM   4614  HD1 ARG   291      54.780  58.147  79.801  1.00  0.00      PROB H
ATOM   4615  HD2 ARG   291      55.788  56.689  80.219  1.00  0.00      PROB H
ATOM   4616  NE  ARG   291      53.917  56.431  79.103  1.00  0.00      PROB N
ATOM   4617  HE  ARG   291      53.578  56.463  78.171  1.00  0.00      PROB H
ATOM   4618  CZ  ARG   291      53.340  55.597  80.017  1.00  0.00      PROB C
ATOM   4619  NH1 ARG   291      53.901  55.436  81.251  1.00  0.00      PROB N
ATOM   4620 HH11 ARG   291      54.716  55.959  81.469  1.00  0.00      PROB H
ATOM   4621 HH12 ARG   291      53.614  54.703  81.844  1.00  0.00      PROB H
ATOM   4622  NH2 ARG   291      52.206  54.910  79.690  1.00  0.00      PROB N
ATOM   4623 HH21 ARG   291      51.989  54.861  78.727  1.00  0.00      PROB H
ATOM   4624 HH22 ARG   291      51.990  54.108  80.229  1.00  0.00      PROB H
ATOM   4625  C   ARG   291      55.957  60.133  77.570  1.00  0.00      PROB C
ATOM   4626  O   ARG   291      54.826  59.650  77.510  1.00  0.00      PROB O
ATOM   4627  N   GLY   292      56.329  61.151  76.784  1.00  0.00      PROB N
ATOM   4628  HN  GLY   292      57.225  61.581  76.871  1.00  0.00      PROB H
ATOM   4629  CA  GLY   292      55.367  61.651  75.855  1.00  0.00      PROB C
ATOM   4630  HA1 GLY   292      55.597  62.696  75.731  1.00  0.00      PROB H
ATOM   4631  HA2 GLY   292      54.342  61.472  76.157  1.00  0.00      PROB H
ATOM   4632  C   GLY   292      55.623  60.984  74.556  1.00  0.00      PROB C
ATOM   4633  O   GLY   292      56.491  60.120  74.449  1.00  0.00      PROB O
ATOM   4634  N   HSD   293      54.865  61.376  73.518  1.00  0.00      PROB N
ATOM   4635  HN  HSD   293      54.129  62.031  73.580  1.00  0.00      PROB H
ATOM   4636  CA  HSD   293      55.122  60.759  72.261  1.00  0.00      PROB C
ATOM   4637  HA  HSD   293      56.069  60.229  72.233  1.00  0.00      PROB H
ATOM   4638  CB  HSD   293      54.029  59.784  71.795  1.00  0.00      PROB C
ATOM   4639  HB1 HSD   293      54.388  59.311  70.861  1.00  0.00      PROB H
ATOM   4640  HB2 HSD   293      53.053  60.273  71.604  1.00  0.00      PROB H
ATOM   4641  ND1 HSD   293      52.872  58.484  73.642  1.00  0.00      PROB N
ATOM   4642  HD1 HSD   293      52.272  59.215  73.950  1.00  0.00      PROB H
ATOM   4643  CG  HSD   293      53.853  58.589  72.681  1.00  0.00      PROB C
ATOM   4644  CE1 HSD   293      53.016  57.262  74.216  1.00  0.00      PROB C
ATOM   4645  HE1 HSD   293      52.417  56.902  75.050  1.00  0.00      PROB H
ATOM   4646  NE2 HSD   293      54.020  56.580  73.693  1.00  0.00      PROB N
ATOM   4647  CD2 HSD   293      54.546  57.418  72.726  1.00  0.00      PROB C
ATOM   4648  HD2 HSD   293      55.403  57.104  72.139  1.00  0.00      PROB H
ATOM   4649  C   HSD   293      55.189  61.800  71.209  1.00  0.00      PROB C
ATOM   4650  O   HSD   293      54.237  62.553  71.011  1.00  0.00      PROB O
ATOM   4651  N   LEU   294      56.336  61.892  70.512  1.00  0.00      PROB N
ATOM   4652  HN  LEU   294      57.123  61.283  70.619  1.00  0.00      PROB H
ATOM   4653  CA  LEU   294      56.338  62.856  69.464  1.00  0.00      PROB C
ATOM   4654  HA  LEU   294      55.901  63.768  69.818  1.00  0.00      PROB H
ATOM   4655  CB  LEU   294      57.710  63.083  68.801  1.00  0.00      PROB C
ATOM   4656  HB1 LEU   294      57.517  63.825  67.992  1.00  0.00      PROB H
ATOM   4657  HB2 LEU   294      58.131  62.233  68.280  1.00  0.00      PROB H
ATOM   4658  CG  LEU   294      58.717  63.859  69.673  1.00  0.00      PROB C
ATOM   4659  HG  LEU   294      58.975  63.175  70.521  1.00  0.00      PROB H
ATOM   4660  CD1 LEU   294      60.015  64.150  68.904  1.00  0.00      PROB C
ATOM   4661 HD11 LEU   294      59.887  64.982  68.203  1.00  0.00      PROB H
ATOM   4662 HD12 LEU   294      60.287  63.238  68.336  1.00  0.00      PROB H
ATOM   4663 HD13 LEU   294      60.809  64.358  69.643  1.00  0.00      PROB H
ATOM   4664  CD2 LEU   294      58.084  65.136  70.246  1.00  0.00      PROB C
ATOM   4665 HD21 LEU   294      56.993  65.207  70.210  1.00  0.00      PROB H
ATOM   4666 HD22 LEU   294      58.501  66.012  69.736  1.00  0.00      PROB H
ATOM   4667 HD23 LEU   294      58.376  65.227  71.316  1.00  0.00      PROB H
ATOM   4668  C   LEU   294      55.409  62.432  68.388  1.00  0.00      PROB C
ATOM   4669  O   LEU   294      54.475  63.153  68.040  1.00  0.00      PROB O
ATOM   4670  N   ALA   295      55.631  61.226  67.839  1.00  0.00      PROB N
ATOM   4671  HN  ALA   295      56.335  60.595  68.159  1.00  0.00      PROB H
ATOM   4672  CA  ALA   295      54.692  60.776  66.869  1.00  0.00      PROB C
ATOM   4673  HA  ALA   295      54.326  61.583  66.244  1.00  0.00      PROB H
ATOM   4674  CB  ALA   295      55.194  59.626  65.982  1.00  0.00      PROB C
ATOM   4675  HB1 ALA   295      55.322  58.677  66.541  1.00  0.00      PROB H
ATOM   4676  HB2 ALA   295      56.133  59.906  65.460  1.00  0.00      PROB H
ATOM   4677  HB3 ALA   295      54.439  59.414  65.194  1.00  0.00      PROB H
ATOM   4678  C   ALA   295      53.602  60.249  67.722  1.00  0.00      PROB C
ATOM   4679  O   ALA   295      53.856  59.548  68.701  1.00  0.00      PROB O
ATOM   4680  N   ALA   296      52.350  60.586  67.399  1.00  0.00      PROB N
ATOM   4681  HN  ALA   296      52.122  61.014  66.527  1.00  0.00      PROB H
ATOM   4682  CA  ALA   296      51.331  60.119  68.275  1.00  0.00      PROB C
ATOM   4683  HA  ALA   296      51.665  60.167  69.304  1.00  0.00      PROB H
ATOM   4684  CB  ALA   296      50.014  60.906  68.167  1.00  0.00      PROB C
ATOM   4685  HB1 ALA   296      49.606  60.865  67.134  1.00  0.00      PROB H
ATOM   4686  HB2 ALA   296      50.195  61.979  68.392  1.00  0.00      PROB H
ATOM   4687  HB3 ALA   296      49.230  60.542  68.864  1.00  0.00      PROB H
ATOM   4688  C   ALA   296      51.029  58.703  67.945  1.00  0.00      PROB C
ATOM   4689  O   ALA   296      51.162  58.267  66.803  1.00  0.00      PROB O
ATOM   4690  N   ALA   297      50.631  57.944  68.979  1.00  0.00      PROB N
ATOM   4691  HN  ALA   297      50.689  58.275  69.911  1.00  0.00      PROB H
ATOM   4692  CA  ALA   297      50.209  56.594  68.797  1.00  0.00      PROB C
ATOM   4693  HA  ALA   297      50.924  56.080  68.184  1.00  0.00      PROB H
ATOM   4694  CB  ALA   297      49.856  55.886  70.115  1.00  0.00      PROB C
ATOM   4695  HB1 ALA   297      48.915  56.269  70.564  1.00  0.00      PROB H
ATOM   4696  HB2 ALA   297      50.678  56.063  70.840  1.00  0.00      PROB H
ATOM   4697  HB3 ALA   297      49.735  54.798  69.920  1.00  0.00      PROB H
ATOM   4698  C   ALA   297      48.960  56.680  67.978  1.00  0.00      PROB C
ATOM   4699  O   ALA   297      48.699  55.837  67.121  1.00  0.00      PROB O
ATOM   4700  N   ALA   298      48.174  57.745  68.229  1.00  0.00      PROB N
ATOM   4701  HN  ALA   298      48.452  58.426  68.895  1.00  0.00      PROB H
ATOM   4702  CA  ALA   298      46.894  57.970  67.622  1.00  0.00      PROB C
ATOM   4703  HA  ALA   298      46.257  57.126  67.841  1.00  0.00      PROB H
ATOM   4704  CB  ALA   298      46.234  59.276  68.098  1.00  0.00      PROB C
ATOM   4705  HB1 ALA   298      46.552  60.116  67.447  1.00  0.00      PROB H
ATOM   4706  HB2 ALA   298      46.522  59.513  69.143  1.00  0.00      PROB H
ATOM   4707  HB3 ALA   298      45.135  59.243  68.050  1.00  0.00      PROB H
ATOM   4708  C   ALA   298      47.048  58.054  66.145  1.00  0.00      PROB C
ATOM   4709  O   ALA   298      46.225  57.537  65.392  1.00  0.00      PROB O
ATOM   4710  N   ASN   299      48.136  58.693  65.697  1.00  0.00      PROB N
ATOM   4711  HN  ASN   299      48.854  58.985  66.320  1.00  0.00      PROB H
ATOM   4712  CA  ASN   299      48.342  58.946  64.308  1.00  0.00      PROB C
ATOM   4713  HA  ASN   299      47.516  59.529  63.927  1.00  0.00      PROB H
ATOM   4714  CB  ASN   299      49.680  59.676  64.082  1.00  0.00      PROB C
ATOM   4715  HB1 ASN   299      50.531  59.001  64.311  1.00  0.00      PROB H
ATOM   4716  HB2 ASN   299      49.757  60.548  64.758  1.00  0.00      PROB H
ATOM   4717  CG  ASN   299      49.792  60.112  62.630  1.00  0.00      PROB C
ATOM   4718  OD1 ASN   299      49.994  59.286  61.741  1.00  0.00      PROB O
ATOM   4719  ND2 ASN   299      49.665  61.443  62.381  1.00  0.00      PROB N
ATOM   4720 HD21 ASN   299      49.753  61.732  61.427  1.00  0.00      PROB H
ATOM   4721 HD22 ASN   299      49.492  62.071  63.125  1.00  0.00      PROB H
ATOM   4722  C   ASN   299      48.351  57.655  63.538  1.00  0.00      PROB C
ATOM   4723  O   ASN   299      47.692  57.578  62.502  1.00  0.00      PROB O
ATOM   4724  N   HSD   300      49.063  56.594  63.994  1.00  0.00      PROB N
ATOM   4725  HN  HSD   300      49.548  56.587  64.861  1.00  0.00      PROB H
ATOM   4726  CA  HSD   300      49.115  55.503  63.062  1.00  0.00      PROB C
ATOM   4727  HA  HSD   300      49.431  55.926  62.112  1.00  0.00      PROB H
ATOM   4728  CB  HSD   300      50.102  54.367  63.321  1.00  0.00      PROB C
ATOM   4729  HB1 HSD   300      49.783  53.733  64.175  1.00  0.00      PROB H
ATOM   4730  HB2 HSD   300      51.102  54.788  63.549  1.00  0.00      PROB H
ATOM   4731  ND1 HSD   300      51.053  53.838  61.016  1.00  0.00      PROB N
ATOM   4732  HD1 HSD   300      51.651  54.646  60.938  1.00  0.00      PROB H
ATOM   4733  CG  HSD   300      50.170  53.577  62.041  1.00  0.00      PROB C
ATOM   4734  CE1 HSD   300      50.776  52.952  60.026  1.00  0.00      PROB C
ATOM   4735  HE1 HSD   300      51.300  52.949  59.070  1.00  0.00      PROB H
ATOM   4736  NE2 HSD   300      49.779  52.145  60.340  1.00  0.00      PROB N
ATOM   4737  CD2 HSD   300      49.399  52.542  61.610  1.00  0.00      PROB C
ATOM   4738  HD2 HSD   300      48.724  51.950  62.199  1.00  0.00      PROB H
ATOM   4739  C   HSD   300      47.773  54.849  62.766  1.00  0.00      PROB C
ATOM   4740  O   HSD   300      47.273  54.950  61.648  1.00  0.00      PROB O
ATOM   4741  N   ARG   301      47.135  54.186  63.757  1.00  0.00      PROB N
ATOM   4742  HN  ARG   301      47.539  54.183  64.662  1.00  0.00      PROB H
ATOM   4743  CA  ARG   301      45.833  53.561  63.605  1.00  0.00      PROB C
ATOM   4744  HA  ARG   301      45.748  52.815  64.379  1.00  0.00      PROB H
ATOM   4745  CB  ARG   301      44.672  54.557  63.758  1.00  0.00      PROB C
ATOM   4746  HB1 ARG   301      43.699  54.117  63.442  1.00  0.00      PROB H
ATOM   4747  HB2 ARG   301      44.878  55.408  63.061  1.00  0.00      PROB H
ATOM   4748  CG  ARG   301      44.518  55.103  65.178  1.00  0.00      PROB C
ATOM   4749  HG1 ARG   301      44.036  56.107  65.096  1.00  0.00      PROB H
ATOM   4750  HG2 ARG   301      45.520  55.249  65.633  1.00  0.00      PROB H
ATOM   4751  CD  ARG   301      43.658  54.217  66.083  1.00  0.00      PROB C
ATOM   4752  HD1 ARG   301      44.163  53.241  66.270  1.00  0.00      PROB H
ATOM   4753  HD2 ARG   301      42.708  54.026  65.530  1.00  0.00      PROB H
ATOM   4754  NE  ARG   301      43.488  54.936  67.376  1.00  0.00      PROB N
ATOM   4755  HE  ARG   301      44.233  55.463  67.768  1.00  0.00      PROB H
ATOM   4756  CZ  ARG   301      42.257  54.982  67.965  1.00  0.00      PROB C
ATOM   4757  NH1 ARG   301      41.200  54.348  67.379  1.00  0.00      PROB N
ATOM   4758 HH11 ARG   301      41.444  53.583  66.778  1.00  0.00      PROB H
ATOM   4759 HH12 ARG   301      40.386  54.190  67.925  1.00  0.00      PROB H
ATOM   4760  NH2 ARG   301      42.080  55.667  69.132  1.00  0.00      PROB N
ATOM   4761 HH21 ARG   301      42.855  56.151  69.510  1.00  0.00      PROB H
ATOM   4762 HH22 ARG   301      41.180  55.717  69.547  1.00  0.00      PROB H
ATOM   4763  C   ARG   301      45.650  52.816  62.314  1.00  0.00      PROB C
ATOM   4764  O   ARG   301      44.867  53.224  61.459  1.00  0.00      PROB O
ATOM   4765  N   TRP   302      46.374  51.695  62.147  1.00  0.00      PROB N
ATOM   4766  HN  TRP   302      46.988  51.384  62.865  1.00  0.00      PROB H
ATOM   4767  CA  TRP   302      46.260  50.808  61.020  1.00  0.00      PROB C
ATOM   4768  HA  TRP   302      45.217  50.626  60.796  1.00  0.00      PROB H
ATOM   4769  CB  TRP   302      47.055  51.273  59.791  1.00  0.00      PROB C
ATOM   4770  HB1 TRP   302      48.035  51.138  59.919  1.00  0.00      PROB H
ATOM   4771  HB2 TRP   302      46.815  52.318  59.499  1.00  0.00      PROB H
ATOM   4772  CG  TRP   302      46.941  50.336  58.615  1.00  0.00      PROB C
ATOM   4773  CD1 TRP   302      47.856  49.448  58.134  1.00  0.00      PROB C
ATOM   4774  HD1 TRP   302      48.850  49.297  58.534  1.00  0.00      PROB H
ATOM   4775  NE1 TRP   302      47.326  48.757  57.072  1.00  0.00      PROB N
ATOM   4776  HE1 TRP   302      47.692  47.955  56.644  1.00  0.00      PROB H
ATOM   4777  CE2 TRP   302      46.035  49.196  56.863  1.00  0.00      PROB C
ATOM   4778  CD2 TRP   302      45.761  50.184  57.808  1.00  0.00      PROB C
ATOM   4779  CE3 TRP   302      44.546  50.808  57.858  1.00  0.00      PROB C
ATOM   4780  HE3 TRP   302      44.331  51.580  58.586  1.00  0.00      PROB H
ATOM   4781  CZ3 TRP   302      43.604  50.428  56.928  1.00  0.00      PROB C
ATOM   4782  HZ3 TRP   302      42.645  50.934  56.911  1.00  0.00      PROB H
ATOM   4783  CZ2 TRP   302      45.096  48.815  55.951  1.00  0.00      PROB C
ATOM   4784  HZ2 TRP   302      45.298  48.054  55.212  1.00  0.00      PROB H
ATOM   4785  CH2 TRP   302      43.874  49.449  55.994  1.00  0.00      PROB C
ATOM   4786  HH2 TRP   302      43.191  49.167  55.223  1.00  0.00      PROB H
ATOM   4787  C   TRP   302      46.860  49.547  61.556  1.00  0.00      PROB C
ATOM   4788  O   TRP   302      46.211  48.810  62.297  1.00  0.00      PROB O
ATOM   4789  N   SER   303      48.128  49.265  61.200  1.00  0.00      PROB N
ATOM   4790  HN  SER   303      48.636  49.918  60.646  1.00  0.00      PROB H
ATOM   4791  CA  SER   303      48.803  48.107  61.717  1.00  0.00      PROB C
ATOM   4792  HA  SER   303      48.153  47.246  61.638  1.00  0.00      PROB H
ATOM   4793  CB  SER   303      50.141  47.827  61.007  1.00  0.00      PROB C
ATOM   4794  HB1 SER   303      50.774  48.744  61.003  1.00  0.00      PROB H
ATOM   4795  HB2 SER   303      49.940  47.544  59.948  1.00  0.00      PROB H
ATOM   4796  OG  SER   303      50.830  46.772  61.661  1.00  0.00      PROB O
ATOM   4797  HG1 SER   303      51.670  46.661  61.186  1.00  0.00      PROB H
ATOM   4798  C   SER   303      49.119  48.336  63.154  1.00  0.00      PROB C
ATOM   4799  O   SER   303      49.268  49.470  63.603  1.00  0.00      PROB O
ATOM   4800  N   GLN   304      49.168  47.240  63.929  1.00  0.00      PROB N
ATOM   4801  HN  GLN   304      48.990  46.342  63.542  1.00  0.00      PROB H
ATOM   4802  CA  GLN   304      49.545  47.314  65.307  1.00  0.00      PROB C
ATOM   4803  HA  GLN   304      49.040  48.152  65.770  1.00  0.00      PROB H
ATOM   4804  CB  GLN   304      49.198  46.040  66.089  1.00  0.00      PROB C
ATOM   4805  HB1 GLN   304      49.591  46.145  67.132  1.00  0.00      PROB H
ATOM   4806  HB2 GLN   304      49.695  45.155  65.629  1.00  0.00      PROB H
ATOM   4807  CG  GLN   304      47.684  45.815  66.157  1.00  0.00      PROB C
ATOM   4808  HG1 GLN   304      47.251  45.617  65.156  1.00  0.00      PROB H
ATOM   4809  HG2 GLN   304      47.195  46.722  66.575  1.00  0.00      PROB H
ATOM   4810  CD  GLN   304      47.399  44.666  67.112  1.00  0.00      PROB C
ATOM   4811  OE1 GLN   304      47.544  44.806  68.326  1.00  0.00      PROB O
ATOM   4812  NE2 GLN   304      46.977  43.501  66.554  1.00  0.00      PROB N
ATOM   4813 HE21 GLN   304      46.847  42.739  67.181  1.00  0.00      PROB H
ATOM   4814 HE22 GLN   304      46.834  43.426  65.569  1.00  0.00      PROB H
ATOM   4815  C   GLN   304      51.012  47.583  65.375  1.00  0.00      PROB C
ATOM   4816  O   GLN   304      51.489  48.292  66.260  1.00  0.00      PROB O
ATOM   4817  N   LYS   305      51.769  47.009  64.425  1.00  0.00      PROB N
ATOM   4818  HN  LYS   305      51.349  46.495  63.677  1.00  0.00      PROB H
ATOM   4819  CA  LYS   305      53.191  47.189  64.399  1.00  0.00      PROB C
ATOM   4820  HA  LYS   305      53.622  46.828  65.322  1.00  0.00      PROB H
ATOM   4821  CB  LYS   305      53.803  46.511  63.160  1.00  0.00      PROB C
ATOM   4822  HB1 LYS   305      53.377  46.913  62.226  1.00  0.00      PROB H
ATOM   4823  HB2 LYS   305      53.467  45.446  63.189  1.00  0.00      PROB H
ATOM   4824  CG  LYS   305      55.330  46.492  63.113  1.00  0.00      PROB C
ATOM   4825  HG1 LYS   305      55.751  47.517  63.088  1.00  0.00      PROB H
ATOM   4826  HG2 LYS   305      55.612  45.919  62.214  1.00  0.00      PROB H
ATOM   4827  CD  LYS   305      55.962  45.563  64.150  1.00  0.00      PROB C
ATOM   4828  HD1 LYS   305      55.409  44.594  64.172  1.00  0.00      PROB H
ATOM   4829  HD2 LYS   305      55.850  46.029  65.156  1.00  0.00      PROB H
ATOM   4830  CE  LYS   305      57.439  45.265  63.880  1.00  0.00      PROB C
ATOM   4831  HE1 LYS   305      57.509  44.616  62.980  1.00  0.00      PROB H
ATOM   4832  HE2 LYS   305      57.922  44.760  64.742  1.00  0.00      PROB H
ATOM   4833  NZ  LYS   305      58.164  46.521  63.584  1.00  0.00      PROB N
ATOM   4834  HZ1 LYS   305      58.070  47.209  64.369  1.00  0.00      PROB H
ATOM   4835  HZ2 LYS   305      57.725  46.965  62.752  1.00  0.00      PROB H
ATOM   4836  HZ3 LYS   305      59.171  46.355  63.398  1.00  0.00      PROB H
ATOM   4837  C   LYS   305      53.432  48.647  64.278  1.00  0.00      PROB C
ATOM   4838  O   LYS   305      54.204  49.221  65.045  1.00  0.00      PROB O
ATOM   4839  N   ALA   306      52.760  49.301  63.314  1.00  0.00      PROB N
ATOM   4840  HN  ALA   306      52.192  48.834  62.640  1.00  0.00      PROB H
ATOM   4841  CA  ALA   306      52.922  50.717  63.293  1.00  0.00      PROB C
ATOM   4842  HA  ALA   306      53.913  50.939  63.624  1.00  0.00      PROB H
ATOM   4843  CB  ALA   306      52.670  51.346  61.913  1.00  0.00      PROB C
ATOM   4844  HB1 ALA   306      51.706  50.971  61.506  1.00  0.00      PROB H
ATOM   4845  HB2 ALA   306      53.456  51.090  61.182  1.00  0.00      PROB H
ATOM   4846  HB3 ALA   306      52.598  52.414  62.087  1.00  0.00      PROB H
ATOM   4847  C   ALA   306      51.855  51.185  64.206  1.00  0.00      PROB C
ATOM   4848  O   ALA   306      50.741  51.516  63.811  1.00  0.00      PROB O
ATOM   4849  N   MET   307      52.204  51.202  65.488  1.00  0.00      PROB N
ATOM   4850  HN  MET   307      53.030  50.690  65.734  1.00  0.00      PROB H
ATOM   4851  CA  MET   307      51.356  51.564  66.569  1.00  0.00      PROB C
ATOM   4852  HA  MET   307      51.085  52.607  66.511  1.00  0.00      PROB H
ATOM   4853  CB  MET   307      50.148  50.630  66.751  1.00  0.00      PROB C
ATOM   4854  HB1 MET   307      50.336  49.662  67.215  1.00  0.00      PROB H
ATOM   4855  HB2 MET   307      49.556  50.520  65.822  1.00  0.00      PROB H
ATOM   4856  CG  MET   307      49.252  51.028  67.928  1.00  0.00      PROB C
ATOM   4857  HG1 MET   307      48.968  52.096  67.810  1.00  0.00      PROB H
ATOM   4858  HG2 MET   307      49.847  50.961  68.869  1.00  0.00      PROB H
ATOM   4859  SD  MET   307      47.755  50.014  68.138  1.00  0.00      PROB S
ATOM   4860  CE  MET   307      46.678  51.096  67.154  1.00  0.00      PROB C
ATOM   4861  HE1 MET   307      47.056  51.172  66.111  1.00  0.00      PROB H
ATOM   4862  HE2 MET   307      46.616  52.117  67.583  1.00  0.00      PROB H
ATOM   4863  HE3 MET   307      45.652  50.672  67.105  1.00  0.00      PROB H
ATOM   4864  C   MET   307      52.303  51.338  67.696  1.00  0.00      PROB C
ATOM   4865  O   MET   307      52.524  52.196  68.550  1.00  0.00      PROB O
ATOM   4866  N   ASP   308      52.911  50.135  67.669  1.00  0.00      PROB N
ATOM   4867  HN  ASP   308      52.559  49.413  67.059  1.00  0.00      PROB H
ATOM   4868  CA  ASP   308      53.896  49.680  68.605  1.00  0.00      PROB C
ATOM   4869  HA  ASP   308      53.495  49.473  69.517  1.00  0.00      PROB H
ATOM   4870  CB  ASP   308      54.356  48.242  68.314  1.00  0.00      PROB C
ATOM   4871  HB1 ASP   308      54.822  48.137  67.314  1.00  0.00      PROB H
ATOM   4872  HB2 ASP   308      53.505  47.535  68.385  1.00  0.00      PROB H
ATOM   4873  CG  ASP   308      55.388  47.858  69.365  1.00  0.00      PROB C
ATOM   4874  OD1 ASP   308      55.422  48.530  70.429  1.00  0.00      PROB O
ATOM   4875  OD2 ASP   308      56.158  46.894  69.113  1.00  0.00      PROB O
ATOM   4876  C   ASP   308      55.104  50.540  68.491  1.00  0.00      PROB C
ATOM   4877  O   ASP   308      55.683  50.964  69.489  1.00  0.00      PROB O
ATOM   4878  N   ASP   309      55.489  50.846  67.242  1.00  0.00      PROB N
ATOM   4879  HN  ASP   309      55.117  50.277  66.510  1.00  0.00      PROB H
ATOM   4880  CA  ASP   309      56.711  51.533  66.978  1.00  0.00      PROB C
ATOM   4881  HA  ASP   309      57.480  51.057  67.578  1.00  0.00      PROB H
ATOM   4882  CB  ASP   309      57.102  51.530  65.495  1.00  0.00      PROB C
ATOM   4883  HB1 ASP   309      57.932  52.243  65.445  1.00  0.00      PROB H
ATOM   4884  HB2 ASP   309      56.128  51.736  65.071  1.00  0.00      PROB H
ATOM   4885  CG  ASP   309      57.673  50.147  65.191  1.00  0.00      PROB C
ATOM   4886  OD1 ASP   309      57.869  49.366  66.161  1.00  0.00      PROB O
ATOM   4887  OD2 ASP   309      57.928  49.854  63.993  1.00  0.00      PROB O
ATOM   4888  C   ASP   309      56.727  52.937  67.516  1.00  0.00      PROB C
ATOM   4889  O   ASP   309      57.780  53.432  67.910  1.00  0.00      PROB O
ATOM   4890  N   THR   310      55.585  53.639  67.569  1.00  0.00      PROB N
ATOM   4891  HN  THR   310      54.717  53.173  67.430  1.00  0.00      PROB H
ATOM   4892  CA  THR   310      55.624  55.000  68.042  1.00  0.00      PROB C
ATOM   4893  HA  THR   310      56.349  55.569  67.497  1.00  0.00      PROB H
ATOM   4894  CB  THR   310      54.284  55.674  68.006  1.00  0.00      PROB C
ATOM   4895  HB  THR   310      53.863  55.602  66.977  1.00  0.00      PROB H
ATOM   4896  OG1 THR   310      54.417  57.046  68.346  1.00  0.00      PROB O
ATOM   4897  HG1 THR   310      54.952  57.085  69.150  1.00  0.00      PROB H
ATOM   4898  CG2 THR   310      53.346  54.965  68.998  1.00  0.00      PROB C
ATOM   4899 HG21 THR   310      53.400  55.432  70.003  1.00  0.00      PROB H
ATOM   4900 HG22 THR   310      53.656  53.926  69.027  1.00  0.00      PROB H
ATOM   4901 HG23 THR   310      52.307  54.945  68.654  1.00  0.00      PROB H
ATOM   4902  C   THR   310      56.097  55.035  69.449  1.00  0.00      PROB C
ATOM   4903  O   THR   310      56.807  55.951  69.859  1.00  0.00      PROB O
ATOM   4904  N   PHE   311      55.717  54.005  70.209  1.00  0.00      PROB N
ATOM   4905  HN  PHE   311      55.280  53.192  69.826  1.00  0.00      PROB H
ATOM   4906  CA  PHE   311      55.972  53.915  71.610  1.00  0.00      PROB C
ATOM   4907  HA  PHE   311      55.626  54.836  72.061  1.00  0.00      PROB H
ATOM   4908  CB  PHE   311      55.282  52.717  72.276  1.00  0.00      PROB C
ATOM   4909  HB1 PHE   311      55.799  52.382  73.202  1.00  0.00      PROB H
ATOM   4910  HB2 PHE   311      55.214  51.839  71.611  1.00  0.00      PROB H
ATOM   4911  CG  PHE   311      53.924  53.194  72.651  1.00  0.00      PROB C
ATOM   4912  CD1 PHE   311      53.024  53.602  71.695  1.00  0.00      PROB C
ATOM   4913  HD1 PHE   311      53.223  53.258  70.711  1.00  0.00      PROB H
ATOM   4914  CE1 PHE   311      51.772  54.038  72.059  1.00  0.00      PROB C
ATOM   4915  HE1 PHE   311      51.029  54.081  71.296  1.00  0.00      PROB H
ATOM   4916  CZ  PHE   311      51.411  54.061  73.384  1.00  0.00      PROB C
ATOM   4917  HZ  PHE   311      50.441  54.363  73.681  1.00  0.00      PROB H
ATOM   4918  CD2 PHE   311      53.552  53.214  73.976  1.00  0.00      PROB C
ATOM   4919  HD2 PHE   311      54.246  52.857  74.726  1.00  0.00      PROB H
ATOM   4920  CE2 PHE   311      52.302  53.647  74.344  1.00  0.00      PROB C
ATOM   4921  HE2 PHE   311      52.021  53.608  75.388  1.00  0.00      PROB H
ATOM   4922  C   PHE   311      57.402  53.893  71.964  1.00  0.00      PROB C
ATOM   4923  O   PHE   311      57.727  54.355  73.058  1.00  0.00      PROB O
ATOM   4924  N   TYR   312      58.273  53.335  71.101  1.00  0.00      PROB N
ATOM   4925  HN  TYR   312      58.006  53.018  70.193  1.00  0.00      PROB H
ATOM   4926  CA  TYR   312      59.631  53.223  71.525  1.00  0.00      PROB C
ATOM   4927  HA  TYR   312      59.573  52.616  72.420  1.00  0.00      PROB H
ATOM   4928  CB  TYR   312      60.638  52.428  70.654  1.00  0.00      PROB C
ATOM   4929  HB1 TYR   312      60.206  51.411  70.501  1.00  0.00      PROB H
ATOM   4930  HB2 TYR   312      61.603  52.277  71.182  1.00  0.00      PROB H
ATOM   4931  CG  TYR   312      60.933  53.001  69.312  1.00  0.00      PROB C
ATOM   4932  CD1 TYR   312      61.838  54.030  69.182  1.00  0.00      PROB C
ATOM   4933  HD1 TYR   312      62.412  54.258  70.050  1.00  0.00      PROB H
ATOM   4934  CE1 TYR   312      62.122  54.553  67.943  1.00  0.00      PROB C
ATOM   4935  HE1 TYR   312      62.984  55.111  67.624  1.00  0.00      PROB H
ATOM   4936  CZ  TYR   312      61.509  54.050  66.822  1.00  0.00      PROB C
ATOM   4937  OH  TYR   312      61.808  54.598  65.556  1.00  0.00      PROB O
ATOM   4938  HH  TYR   312      61.513  53.960  64.901  1.00  0.00      PROB H
ATOM   4939  CD2 TYR   312      60.331  52.493  68.184  1.00  0.00      PROB C
ATOM   4940  HD2 TYR   312      59.633  51.669  68.272  1.00  0.00      PROB H
ATOM   4941  CE2 TYR   312      60.612  53.014  66.942  1.00  0.00      PROB C
ATOM   4942  HE2 TYR   312      60.126  52.596  66.072  1.00  0.00      PROB H
ATOM   4943  C   TYR   312      60.208  54.510  71.996  1.00  0.00      PROB C
ATOM   4944  O   TYR   312      59.828  55.595  71.561  1.00  0.00      PROB O
ATOM   4945  N   LEU   313      61.131  54.367  72.961  1.00  0.00      PROB N
ATOM   4946  HN  LEU   313      61.351  53.459  73.326  1.00  0.00      PROB H
ATOM   4947  CA  LEU   313      61.703  55.426  73.733  1.00  0.00      PROB C
ATOM   4948  HA  LEU   313      60.903  55.922  74.259  1.00  0.00      PROB H
ATOM   4949  CB  LEU   313      62.751  54.943  74.754  1.00  0.00      PROB C
ATOM   4950  HB1 LEU   313      62.298  54.133  75.356  1.00  0.00      PROB H
ATOM   4951  HB2 LEU   313      62.937  55.790  75.441  1.00  0.00      PROB H
ATOM   4952  CG  LEU   313      64.058  54.417  74.136  1.00  0.00      PROB C
ATOM   4953  HG  LEU   313      64.616  55.278  73.687  1.00  0.00      PROB H
ATOM   4954  CD1 LEU   313      64.981  53.841  75.220  1.00  0.00      PROB C
ATOM   4955 HD11 LEU   313      64.417  53.778  76.173  1.00  0.00      PROB H
ATOM   4956 HD12 LEU   313      65.852  54.488  75.347  1.00  0.00      PROB H
ATOM   4957 HD13 LEU   313      65.440  52.883  74.931  1.00  0.00      PROB H
ATOM   4958  CD2 LEU   313      63.796  53.434  72.985  1.00  0.00      PROB C
ATOM   4959 HD21 LEU   313      63.717  53.851  71.977  1.00  0.00      PROB H
ATOM   4960 HD22 LEU   313      63.035  52.668  73.049  1.00  0.00      PROB H
ATOM   4961 HD23 LEU   313      64.831  53.056  72.948  1.00  0.00      PROB H
ATOM   4962  C   LEU   313      62.346  56.408  72.839  1.00  0.00      PROB C
ATOM   4963  O   LEU   313      62.415  57.590  73.175  1.00  0.00      PROB O
ATOM   4964  N   SER   314      62.857  55.942  71.691  1.00  0.00      PROB N
ATOM   4965  HN  SER   314      62.837  54.978  71.466  1.00  0.00      PROB H
ATOM   4966  CA  SER   314      63.477  56.874  70.809  1.00  0.00      PROB C
ATOM   4967  HA  SER   314      64.285  57.371  71.326  1.00  0.00      PROB H
ATOM   4968  CB  SER   314      63.973  56.246  69.497  1.00  0.00      PROB C
ATOM   4969  HB1 SER   314      64.402  57.040  68.840  1.00  0.00      PROB H
ATOM   4970  HB2 SER   314      63.015  56.043  69.172  1.00  0.00      PROB H
ATOM   4971  OG  SER   314      65.004  55.304  69.762  1.00  0.00      PROB O
ATOM   4972  HG1 SER   314      65.238  54.859  68.928  1.00  0.00      PROB H
ATOM   4973  C   SER   314      62.454  57.902  70.465  1.00  0.00      PROB C
ATOM   4974  O   SER   314      62.779  59.078  70.310  1.00  0.00      PROB O
ATOM   4975  N   ASN   315      61.175  57.493  70.362  1.00  0.00      PROB N
ATOM   4976  HN  ASN   315      60.833  56.585  70.626  1.00  0.00      PROB H
ATOM   4977  CA  ASN   315      60.200  58.488  70.039  1.00  0.00      PROB C
ATOM   4978  HA  ASN   315      60.694  59.380  69.683  1.00  0.00      PROB H
ATOM   4979  CB  ASN   315      59.158  58.001  69.024  1.00  0.00      PROB C
ATOM   4980  HB1 ASN   315      58.408  57.335  69.429  1.00  0.00      PROB H
ATOM   4981  HB2 ASN   315      59.752  57.446  68.277  1.00  0.00      PROB H
ATOM   4982  CG  ASN   315      58.597  59.236  68.345  1.00  0.00      PROB C
ATOM   4983  OD1 ASN   315      59.084  60.347  68.548  1.00  0.00      PROB O
ATOM   4984  ND2 ASN   315      57.548  59.038  67.506  1.00  0.00      PROB N
ATOM   4985 HD21 ASN   315      57.200  58.107  67.419  1.00  0.00      PROB H
ATOM   4986 HD22 ASN   315      57.289  59.767  66.881  1.00  0.00      PROB H
ATOM   4987  C   ASN   315      59.475  58.860  71.294  1.00  0.00      PROB C
ATOM   4988  O   ASN   315      58.308  58.515  71.469  1.00  0.00      PROB O
ATOM   4989  N   VAL   316      60.160  59.590  72.201  1.00  0.00      PROB N
ATOM   4990  HN  VAL   316      61.150  59.707  72.113  1.00  0.00      PROB H
ATOM   4991  CA  VAL   316      59.547  60.046  73.417  1.00  0.00      PROB C
ATOM   4992  HA  VAL   316      58.540  60.375  73.220  1.00  0.00      PROB H
ATOM   4993  CB  VAL   316      59.598  59.026  74.513  1.00  0.00      PROB C
ATOM   4994  HB  VAL   316      60.665  58.758  74.735  1.00  0.00      PROB H
ATOM   4995  CG1 VAL   316      58.986  59.639  75.782  1.00  0.00      PROB C
ATOM   4996 HG11 VAL   316      57.959  59.254  75.869  1.00  0.00      PROB H
ATOM   4997 HG12 VAL   316      58.957  60.723  75.911  1.00  0.00      PROB H
ATOM   4998 HG13 VAL   316      59.548  59.238  76.658  1.00  0.00      PROB H
ATOM   4999  CG2 VAL   316      58.916  57.735  74.028  1.00  0.00      PROB C
ATOM   5000 HG21 VAL   316      59.515  57.219  73.257  1.00  0.00      PROB H
ATOM   5001 HG22 VAL   316      57.908  57.941  73.629  1.00  0.00      PROB H
ATOM   5002 HG23 VAL   316      58.822  57.022  74.874  1.00  0.00      PROB H
ATOM   5003  C   VAL   316      60.365  61.193  73.886  1.00  0.00      PROB C
ATOM   5004  O   VAL   316      61.593  61.141  73.868  1.00  0.00      PROB O
ATOM   5005  N   ALA   317      59.691  62.276  74.295  1.00  0.00      PROB N
ATOM   5006  HN  ALA   317      58.699  62.281  74.334  1.00  0.00      PROB H
ATOM   5007  CA  ALA   317      60.391  63.369  74.883  1.00  0.00      PROB C
ATOM   5008  HA  ALA   317      61.434  63.120  75.017  1.00  0.00      PROB H
ATOM   5009  CB  ALA   317      60.252  64.685  74.102  1.00  0.00      PROB C
ATOM   5010  HB1 ALA   317      59.191  64.999  74.013  1.00  0.00      PROB H
ATOM   5011  HB2 ALA   317      60.652  64.523  73.080  1.00  0.00      PROB H
ATOM   5012  HB3 ALA   317      60.833  65.489  74.592  1.00  0.00      PROB H
ATOM   5013  C   ALA   317      59.685  63.539  76.183  1.00  0.00      PROB C
ATOM   5014  O   ALA   317      58.458  63.627  76.204  1.00  0.00      PROB O
ATOM   5015  N   PRO   318      60.413  63.573  77.263  1.00  0.00      PROB N
ATOM   5016  CD  PRO   318      61.777  64.074  77.242  1.00  0.00      PROB C
ATOM   5017  HD1 PRO   318      61.942  64.873  76.487  1.00  0.00      PROB H
ATOM   5018  HD2 PRO   318      62.466  63.219  77.047  1.00  0.00      PROB H
ATOM   5019  CA  PRO   318      59.801  63.737  78.553  1.00  0.00      PROB C
ATOM   5020  HA  PRO   318      59.143  62.904  78.751  1.00  0.00      PROB H
ATOM   5021  CB  PRO   318      60.968  63.905  79.520  1.00  0.00      PROB C
ATOM   5022  HB1 PRO   318      61.386  62.905  79.775  1.00  0.00      PROB H
ATOM   5023  HB2 PRO   318      60.724  64.450  80.453  1.00  0.00      PROB H
ATOM   5024  CG  PRO   318      62.022  64.622  78.659  1.00  0.00      PROB C
ATOM   5025  HG1 PRO   318      61.810  65.709  78.671  1.00  0.00      PROB H
ATOM   5026  HG2 PRO   318      63.058  64.440  79.009  1.00  0.00      PROB H
ATOM   5027  C   PRO   318      58.988  64.983  78.512  1.00  0.00      PROB C
ATOM   5028  O   PRO   318      59.487  65.991  78.016  1.00  0.00      PROB O
ATOM   5029  N   GLN   319      57.735  64.951  79.004  1.00  0.00      PROB N
ATOM   5030  HN  GLN   319      57.309  64.120  79.372  1.00  0.00      PROB H
ATOM   5031  CA  GLN   319      56.992  66.172  78.982  1.00  0.00      PROB C
ATOM   5032  HA  GLN   319      57.670  66.942  79.282  1.00  0.00      PROB H
ATOM   5033  CB  GLN   319      56.183  66.416  77.696  1.00  0.00      PROB C
ATOM   5034  HB1 GLN   319      55.465  67.258  77.833  1.00  0.00      PROB H
ATOM   5035  HB2 GLN   319      55.598  65.493  77.486  1.00  0.00      PROB H
ATOM   5036  CG  GLN   319      57.079  66.734  76.494  1.00  0.00      PROB C
ATOM   5037  HG1 GLN   319      56.445  66.827  75.589  1.00  0.00      PROB H
ATOM   5038  HG2 GLN   319      57.827  65.951  76.289  1.00  0.00      PROB H
ATOM   5039  CD  GLN   319      57.799  68.056  76.756  1.00  0.00      PROB C
ATOM   5040  OE1 GLN   319      58.305  68.300  77.851  1.00  0.00      PROB O
ATOM   5041  NE2 GLN   319      57.847  68.941  75.724  1.00  0.00      PROB N
ATOM   5042 HE21 GLN   319      58.336  69.786  75.924  1.00  0.00      PROB H
ATOM   5043 HE22 GLN   319      57.441  68.714  74.849  1.00  0.00      PROB H
ATOM   5044  C   GLN   319      56.095  66.240  80.169  1.00  0.00      PROB C
ATOM   5045  O   GLN   319      55.763  65.228  80.783  1.00  0.00      PROB O
ATOM   5046  N   VAL   320      55.702  67.477  80.527  1.00  0.00      PROB N
ATOM   5047  HN  VAL   320      56.037  68.287  80.031  1.00  0.00      PROB H
ATOM   5048  CA  VAL   320      54.861  67.747  81.655  1.00  0.00      PROB C
ATOM   5049  HA  VAL   320      55.388  67.317  82.490  1.00  0.00      PROB H
ATOM   5050  CB  VAL   320      54.667  69.231  81.842  1.00  0.00      PROB C
ATOM   5051  HB  VAL   320      54.258  69.598  80.867  1.00  0.00      PROB H
ATOM   5052  CG1 VAL   320      53.666  69.495  82.978  1.00  0.00      PROB C
ATOM   5053 HG11 VAL   320      54.171  69.391  83.964  1.00  0.00      PROB H
ATOM   5054 HG12 VAL   320      52.752  68.899  82.925  1.00  0.00      PROB H
ATOM   5055 HG13 VAL   320      53.256  70.509  82.986  1.00  0.00      PROB H
ATOM   5056  CG2 VAL   320      56.048  69.876  82.045  1.00  0.00      PROB C
ATOM   5057 HG21 VAL   320      56.882  69.164  81.888  1.00  0.00      PROB H
ATOM   5058 HG22 VAL   320      56.146  70.218  83.099  1.00  0.00      PROB H
ATOM   5059 HG23 VAL   320      56.208  70.740  81.396  1.00  0.00      PROB H
ATOM   5060  C   VAL   320      53.524  67.155  81.348  1.00  0.00      PROB C
ATOM   5061  O   VAL   320      52.967  67.333  80.266  1.00  0.00      PROB O
ATOM   5062  N   PRO   321      53.021  66.439  82.308  1.00  0.00      PROB N
ATOM   5063  CD  PRO   321      53.490  66.554  83.680  1.00  0.00      PROB C
[truncated: 19,162,502 more chars]
