# Supplementary material for: Discovery of an Endonuclease G-inhibitory Ku80-peptide protecting against leukemogenic rearrangements at the MLL breakpoint cluster
Source: Nat Commun. 2026 Apr 17;17:3562. doi: 10.1038/s41467-026-72034-2 (PMC13086865; doi:10.1038/s41467-026-72034-2)
Supplement: Supplementary file 8 — Supplementary Data 6 [file 41467_2026_72034_MOESM8_ESM.txt]

CRYST1  134.704  134.704  134.704  90.00  90.00  90.00 P 1           1
ATOM      1  N   GLU X   1      74.540  69.010  38.260  0.00  0.00            
ATOM      2  HT1 GLU X   1      74.930  68.280  37.620  0.00  0.00            
ATOM      3  HT2 GLU X   1      73.710  69.520  37.910  0.00  0.00            
ATOM      4  HT3 GLU X   1      74.270  68.480  39.110  0.00  0.00            
ATOM      5  CA  GLU X   1      75.590  70.080  38.530  0.00  0.00            
ATOM      6  HA  GLU X   1      76.520  69.570  38.740  0.00  0.00            
ATOM      7  CB  GLU X   1      75.780  70.890  37.130  0.00  0.00            
ATOM      8  HB1 GLU X   1      76.650  71.540  37.360  0.00  0.00            
ATOM      9  HB2 GLU X   1      74.840  71.470  37.010  0.00  0.00            
ATOM     10  CG  GLU X   1      75.940  70.030  35.860  0.00  0.00            
ATOM     11  HG1 GLU X   1      75.150  69.270  35.680  0.00  0.00            
ATOM     12  HG2 GLU X   1      76.890  69.460  35.890  0.00  0.00            
ATOM     13  CD  GLU X   1      76.090  70.950  34.630  0.00  0.00            
ATOM     14  OE1 GLU X   1      75.020  71.270  34.120  0.00  0.00            
ATOM     15  OE2 GLU X   1      77.220  71.110  34.160  0.00  0.00            
ATOM     16  C   GLU X   1      75.250  71.080  39.550  0.00  0.00            
ATOM     17  O   GLU X   1      74.060  71.320  39.740  0.00  0.00            
ATOM     18  N   LEU X   2      76.280  71.620  40.270  0.00  0.00            
ATOM     19  HN  LEU X   2      77.210  71.250  40.290  0.00  0.00            
ATOM     20  CA  LEU X   2      76.110  72.700  41.150  0.00  0.00            
ATOM     21  HA  LEU X   2      75.060  72.860  41.350  0.00  0.00            
ATOM     22  CB  LEU X   2      76.780  72.370  42.520  0.00  0.00            
ATOM     23  HB1 LEU X   2      76.820  73.280  43.160  0.00  0.00            
ATOM     24  HB2 LEU X   2      77.840  72.090  42.360  0.00  0.00            
ATOM     25  CG  LEU X   2      76.160  71.240  43.370  0.00  0.00            
ATOM     26  HG  LEU X   2      76.200  70.270  42.830  0.00  0.00            
ATOM     27  CD1 LEU X   2      76.960  71.120  44.630  0.00  0.00            
ATOM     28 HD11 LEU X   2      76.590  70.220  45.170  0.00  0.00            
ATOM     29 HD12 LEU X   2      76.840  72.060  45.220  0.00  0.00            
ATOM     30 HD13 LEU X   2      78.020  70.860  44.450  0.00  0.00            
ATOM     31  CD2 LEU X   2      74.590  71.490  43.590  0.00  0.00            
ATOM     32 HD21 LEU X   2      74.470  72.550  43.900  0.00  0.00            
ATOM     33 HD22 LEU X   2      74.290  70.870  44.460  0.00  0.00            
ATOM     34 HD23 LEU X   2      74.020  71.160  42.700  0.00  0.00            
ATOM     35  C   LEU X   2      76.660  74.020  40.610  0.00  0.00            
ATOM     36  O   LEU X   2      76.380  75.110  41.170  0.00  0.00            
ATOM     37  N   ALA X   3      77.430  73.960  39.480  0.00  0.00            
ATOM     38  HN  ALA X   3      77.740  73.130  39.030  0.00  0.00            
ATOM     39  CA  ALA X   3      78.050  75.090  38.820  0.00  0.00            
ATOM     40  HA  ALA X   3      78.600  75.760  39.460  0.00  0.00            
ATOM     41  CB  ALA X   3      79.150  74.580  37.820  0.00  0.00            
ATOM     42  HB1 ALA X   3      78.790  73.770  37.160  0.00  0.00            
ATOM     43  HB2 ALA X   3      79.940  74.190  38.510  0.00  0.00            
ATOM     44  HB3 ALA X   3      79.590  75.360  37.160  0.00  0.00            
ATOM     45  C   ALA X   3      76.980  75.840  38.100  0.00  0.00            
ATOM     46  O   ALA X   3      76.510  75.440  37.060  0.00  0.00            
ATOM     47  N   LYS X   4      76.590  77.040  38.630  0.00  0.00            
ATOM     48  HN  LYS X   4      76.830  77.350  39.540  0.00  0.00            
ATOM     49  CA  LYS X   4      75.480  77.770  37.910  0.00  0.00            
ATOM     50  HA  LYS X   4      75.350  77.330  36.930  0.00  0.00            
ATOM     51  CB  LYS X   4      74.110  77.650  38.660  0.00  0.00            
ATOM     52  HB1 LYS X   4      73.270  78.180  38.160  0.00  0.00            
ATOM     53  HB2 LYS X   4      74.320  78.090  39.660  0.00  0.00            
ATOM     54  CG  LYS X   4      73.690  76.190  38.890  0.00  0.00            
ATOM     55  HG1 LYS X   4      72.930  76.180  39.700  0.00  0.00            
ATOM     56  HG2 LYS X   4      74.500  75.640  39.420  0.00  0.00            
ATOM     57  CD  LYS X   4      73.190  75.450  37.680  0.00  0.00            
ATOM     58  HD1 LYS X   4      73.960  75.420  36.880  0.00  0.00            
ATOM     59  HD2 LYS X   4      72.240  75.870  37.270  0.00  0.00            
ATOM     60  CE  LYS X   4      72.850  74.010  38.100  0.00  0.00            
ATOM     61  HE1 LYS X   4      71.940  73.990  38.740  0.00  0.00            
ATOM     62  HE2 LYS X   4      73.680  73.580  38.710  0.00  0.00            
ATOM     63  NZ  LYS X   4      72.510  73.170  36.900  0.00  0.00            
ATOM     64  HZ1 LYS X   4      72.320  72.190  37.170  0.00  0.00            
ATOM     65  HZ2 LYS X   4      73.280  73.200  36.210  0.00  0.00            
ATOM     66  HZ3 LYS X   4      71.680  73.550  36.400  0.00  0.00            
ATOM     67  C   LYS X   4      75.870  79.180  37.640  0.00  0.00            
ATOM     68  O   LYS X   4      76.700  79.750  38.310  0.00  0.00            
ATOM     69  N   TYR X   5      75.230  79.790  36.680  0.00  0.00            
ATOM     70  HN  TYR X   5      74.450  79.300  36.310  0.00  0.00            
ATOM     71  CA  TYR X   5      75.410  81.150  36.240  0.00  0.00            
ATOM     72  HA  TYR X   5      76.260  81.520  36.800  0.00  0.00            
ATOM     73  CB  TYR X   5      75.550  81.210  34.760  0.00  0.00            
ATOM     74  HB1 TYR X   5      75.730  82.260  34.470  0.00  0.00            
ATOM     75  HB2 TYR X   5      74.790  80.740  34.110  0.00  0.00            
ATOM     76  CG  TYR X   5      76.760  80.430  34.290  0.00  0.00            
ATOM     77  CD1 TYR X   5      76.670  79.180  33.600  0.00  0.00            
ATOM     78  HD1 TYR X   5      75.690  78.790  33.410  0.00  0.00            
ATOM     79  CE1 TYR X   5      77.840  78.420  33.280  0.00  0.00            
ATOM     80  HE1 TYR X   5      77.820  77.470  32.770  0.00  0.00            
ATOM     81  CZ  TYR X   5      79.150  79.040  33.580  0.00  0.00            
ATOM     82  OH  TYR X   5      80.300  78.340  33.230  0.00  0.00            
ATOM     83  HH  TYR X   5      80.990  78.970  32.980  0.00  0.00            
ATOM     84  CD2 TYR X   5      78.030  81.020  34.470  0.00  0.00            
ATOM     85  HD2 TYR X   5      78.020  82.020  34.880  0.00  0.00            
ATOM     86  CE2 TYR X   5      79.220  80.290  34.200  0.00  0.00            
ATOM     87  HE2 TYR X   5      80.170  80.790  34.270  0.00  0.00            
ATOM     88  C   TYR X   5      74.260  81.940  36.550  0.00  0.00            
ATOM     89  O   TYR X   5      74.430  83.100  36.830  0.00  0.00            
ATOM     90  N   GLY X   6      73.000  81.300  36.620  0.00  0.00            
ATOM     91  HN  GLY X   6      73.010  80.310  36.550  0.00  0.00            
ATOM     92  CA  GLY X   6      71.800  82.070  36.780  0.00  0.00            
ATOM     93  HA1 GLY X   6      72.100  83.040  37.140  0.00  0.00            
ATOM     94  HA2 GLY X   6      71.170  81.570  37.510  0.00  0.00            
ATOM     95  C   GLY X   6      71.170  82.490  35.470  0.00  0.00            
ATOM     96  O   GLY X   6      70.450  83.470  35.450  0.00  0.00            
ATOM     97  N   LEU X   7      71.410  81.780  34.350  0.00  0.00            
ATOM     98  HN  LEU X   7      72.040  81.000  34.380  0.00  0.00            
ATOM     99  CA  LEU X   7      70.820  82.120  33.030  0.00  0.00            
ATOM    100  HA  LEU X   7      70.940  83.190  32.910  0.00  0.00            
ATOM    101  CB  LEU X   7      71.490  81.330  31.940  0.00  0.00            
ATOM    102  HB1 LEU X   7      71.270  81.890  31.010  0.00  0.00            
ATOM    103  HB2 LEU X   7      71.010  80.340  31.790  0.00  0.00            
ATOM    104  CG  LEU X   7      72.980  81.120  31.990  0.00  0.00            
ATOM    105  HG  LEU X   7      73.230  80.360  32.760  0.00  0.00            
ATOM    106  CD1 LEU X   7      73.320  80.360  30.740  0.00  0.00            
ATOM    107 HD11 LEU X   7      72.870  79.350  30.750  0.00  0.00            
ATOM    108 HD12 LEU X   7      74.410  80.180  30.780  0.00  0.00            
ATOM    109 HD13 LEU X   7      73.000  80.940  29.840  0.00  0.00            
ATOM    110  CD2 LEU X   7      73.800  82.420  32.160  0.00  0.00            
ATOM    111 HD21 LEU X   7      74.860  82.190  31.950  0.00  0.00            
ATOM    112 HD22 LEU X   7      73.810  82.820  33.200  0.00  0.00            
ATOM    113 HD23 LEU X   7      73.430  83.170  31.420  0.00  0.00            
ATOM    114  C   LEU X   7      69.260  81.950  32.940  0.00  0.00            
ATOM    115  O   LEU X   7      68.780  80.850  33.310  0.00  0.00            
ATOM    116  N   PRO X   8      68.450  82.990  32.540  0.00  0.00            
ATOM    117  CD  PRO X   8      68.800  84.430  32.510  0.00  0.00            
ATOM    118  HD1 PRO X   8      69.620  84.550  31.760  0.00  0.00            
ATOM    119  HD2 PRO X   8      69.220  84.670  33.510  0.00  0.00            
ATOM    120  CA  PRO X   8      67.060  82.840  32.080  0.00  0.00            
ATOM    121  HA  PRO X   8      66.520  82.620  32.990  0.00  0.00            
ATOM    122  CB  PRO X   8      66.570  84.200  31.480  0.00  0.00            
ATOM    123  HB1 PRO X   8      65.510  84.450  31.690  0.00  0.00            
ATOM    124  HB2 PRO X   8      66.730  84.340  30.390  0.00  0.00            
ATOM    125  CG  PRO X   8      67.500  85.140  32.270  0.00  0.00            
ATOM    126  HG1 PRO X   8      67.710  86.090  31.750  0.00  0.00            
ATOM    127  HG2 PRO X   8      67.100  85.310  33.290  0.00  0.00            
ATOM    128  C   PRO X   8      66.770  81.620  31.210  0.00  0.00            
ATOM    129  O   PRO X   8      67.710  81.020  30.610  0.00  0.00            
ATOM    130  N   GLY X   9      65.460  81.120  31.330  0.00  0.00            
ATOM    131  HN  GLY X   9      64.700  81.580  31.780  0.00  0.00            
ATOM    132  CA  GLY X   9      64.860  79.980  30.530  0.00  0.00            
ATOM    133  HA1 GLY X   9      65.610  79.470  29.950  0.00  0.00            
ATOM    134  HA2 GLY X   9      64.000  80.310  29.970  0.00  0.00            
ATOM    135  C   GLY X   9      64.370  78.800  31.490  0.00  0.00            
ATOM    136  O   GLY X   9      63.710  77.800  31.130  0.00  0.00            
ATOM    137  N   LEU X  10      64.690  78.900  32.790  0.00  0.00            
ATOM    138  HN  LEU X  10      65.340  79.620  32.990  0.00  0.00            
ATOM    139  CA  LEU X  10      64.480  78.000  33.890  0.00  0.00            
ATOM    140  HA  LEU X  10      64.220  77.060  33.430  0.00  0.00            
ATOM    141  CB  LEU X  10      65.840  77.920  34.660  0.00  0.00            
ATOM    142  HB1 LEU X  10      66.190  78.960  34.840  0.00  0.00            
ATOM    143  HB2 LEU X  10      66.640  77.470  34.030  0.00  0.00            
ATOM    144  CG  LEU X  10      65.820  76.970  35.870  0.00  0.00            
ATOM    145  HG  LEU X  10      64.890  77.070  36.460  0.00  0.00            
ATOM    146  CD1 LEU X  10      65.780  75.500  35.360  0.00  0.00            
ATOM    147 HD11 LEU X  10      66.740  75.310  34.830  0.00  0.00            
ATOM    148 HD12 LEU X  10      64.900  75.270  34.730  0.00  0.00            
ATOM    149 HD13 LEU X  10      65.880  74.820  36.240  0.00  0.00            
ATOM    150  CD2 LEU X  10      66.950  77.380  36.880  0.00  0.00            
ATOM    151 HD21 LEU X  10      66.940  78.480  37.020  0.00  0.00            
ATOM    152 HD22 LEU X  10      67.960  77.230  36.430  0.00  0.00            
ATOM    153 HD23 LEU X  10      66.870  76.930  37.890  0.00  0.00            
ATOM    154  C   LEU X  10      63.430  78.650  34.810  0.00  0.00            
ATOM    155  O   LEU X  10      63.530  79.750  35.270  0.00  0.00            
ATOM    156  N   ALA X  11      62.250  77.910  35.020  0.00  0.00            
ATOM    157  HN  ALA X  11      62.070  77.100  34.480  0.00  0.00            
ATOM    158  CA  ALA X  11      61.250  78.280  36.050  0.00  0.00            
ATOM    159  HA  ALA X  11      61.070  79.350  36.020  0.00  0.00            
ATOM    160  CB  ALA X  11      59.910  77.490  35.800  0.00  0.00            
ATOM    161  HB1 ALA X  11      60.020  76.450  36.180  0.00  0.00            
ATOM    162  HB2 ALA X  11      59.780  77.420  34.700  0.00  0.00            
ATOM    163  HB3 ALA X  11      59.080  78.070  36.270  0.00  0.00            
ATOM    164  C   ALA X  11      61.770  78.130  37.500  0.00  0.00            
ATOM    165  O   ALA X  11      62.640  77.290  37.830  0.00  0.00            
ATOM    166  N   GLN X  12      61.260  78.970  38.340  0.00  0.00            
ATOM    167  HN  GLN X  12      60.520  79.580  38.060  0.00  0.00            
ATOM    168  CA  GLN X  12      61.730  79.090  39.710  0.00  0.00            
ATOM    169  HA  GLN X  12      61.080  79.810  40.170  0.00  0.00            
ATOM    170  CB  GLN X  12      61.630  77.690  40.550  0.00  0.00            
ATOM    171  HB1 GLN X  12      62.350  77.710  41.390  0.00  0.00            
ATOM    172  HB2 GLN X  12      61.790  76.790  39.920  0.00  0.00            
ATOM    173  CG  GLN X  12      60.180  77.450  41.130  0.00  0.00            
ATOM    174  HG1 GLN X  12      59.920  78.230  41.880  0.00  0.00            
ATOM    175  HG2 GLN X  12      60.220  76.450  41.600  0.00  0.00            
ATOM    176  CD  GLN X  12      59.130  77.480  40.070  0.00  0.00            
ATOM    177  OE1 GLN X  12      58.520  78.530  39.670  0.00  0.00            
ATOM    178  NE2 GLN X  12      58.960  76.280  39.390  0.00  0.00            
ATOM    179 HE21 GLN X  12      59.560  75.500  39.560  0.00  0.00            
ATOM    180 HE22 GLN X  12      58.000  76.010  39.320  0.00  0.00            
ATOM    181  C   GLN X  12      63.100  79.800  39.850  0.00  0.00            
ATOM    182  O   GLN X  12      63.850  79.580  40.810  0.00  0.00            
ATOM    183  N   LEU X  13      63.440  80.660  38.830  0.00  0.00            
ATOM    184  HN  LEU X  13      62.800  80.940  38.120  0.00  0.00            
ATOM    185  CA  LEU X  13      64.690  81.350  38.820  0.00  0.00            
ATOM    186  HA  LEU X  13      65.400  81.040  39.570  0.00  0.00            
ATOM    187  CB  LEU X  13      65.500  81.050  37.510  0.00  0.00            
ATOM    188  HB1 LEU X  13      64.860  81.300  36.630  0.00  0.00            
ATOM    189  HB2 LEU X  13      65.430  79.940  37.440  0.00  0.00            
ATOM    190  CG  LEU X  13      67.010  81.590  37.370  0.00  0.00            
ATOM    191  HG  LEU X  13      67.040  82.680  37.570  0.00  0.00            
ATOM    192  CD1 LEU X  13      67.920  80.890  38.450  0.00  0.00            
ATOM    193 HD11 LEU X  13      68.960  81.250  38.340  0.00  0.00            
ATOM    194 HD12 LEU X  13      67.790  79.790  38.340  0.00  0.00            
ATOM    195 HD13 LEU X  13      67.570  81.060  39.490  0.00  0.00            
ATOM    196  CD2 LEU X  13      67.630  81.400  36.010  0.00  0.00            
ATOM    197 HD21 LEU X  13      68.430  82.160  35.860  0.00  0.00            
ATOM    198 HD22 LEU X  13      66.820  81.680  35.300  0.00  0.00            
ATOM    199 HD23 LEU X  13      68.010  80.370  35.830  0.00  0.00            
ATOM    200  C   LEU X  13      64.360  82.860  38.900  0.00  0.00            
ATOM    201  O   LEU X  13      63.510  83.380  38.180  0.00  0.00            
ATOM    202  N   LYS X  14      64.950  83.530  39.970  0.00  0.00            
ATOM    203  HN  LYS X  14      65.570  83.010  40.560  0.00  0.00            
ATOM    204  CA  LYS X  14      64.580  84.880  40.260  0.00  0.00            
ATOM    205  HA  LYS X  14      63.940  85.340  39.520  0.00  0.00            
ATOM    206  CB  LYS X  14      63.680  84.940  41.560  0.00  0.00            
ATOM    207  HB1 LYS X  14      63.400  85.950  41.910  0.00  0.00            
ATOM    208  HB2 LYS X  14      64.280  84.410  42.340  0.00  0.00            
ATOM    209  CG  LYS X  14      62.360  84.100  41.430  0.00  0.00            
ATOM    210  HG1 LYS X  14      62.680  83.070  41.170  0.00  0.00            
ATOM    211  HG2 LYS X  14      61.850  84.680  40.630  0.00  0.00            
ATOM    212  CD  LYS X  14      61.560  84.190  42.740  0.00  0.00            
ATOM    213  HD1 LYS X  14      61.490  85.280  42.950  0.00  0.00            
ATOM    214  HD2 LYS X  14      62.250  83.850  43.540  0.00  0.00            
ATOM    215  CE  LYS X  14      60.220  83.470  42.710  0.00  0.00            
ATOM    216  HE1 LYS X  14      60.310  82.370  42.850  0.00  0.00            
ATOM    217  HE2 LYS X  14      59.600  83.740  41.840  0.00  0.00            
ATOM    218  NZ  LYS X  14      59.490  83.950  43.880  0.00  0.00            
ATOM    219  HZ1 LYS X  14      58.460  83.840  43.840  0.00  0.00            
ATOM    220  HZ2 LYS X  14      59.760  84.920  44.130  0.00  0.00            
ATOM    221  HZ3 LYS X  14      59.760  83.290  44.630  0.00  0.00            
ATOM    222  C   LYS X  14      65.760  85.770  40.570  0.00  0.00            
ATOM    223  O   LYS X  14      66.590  85.480  41.410  0.00  0.00            
ATOM    224  N   SER X  15      65.890  86.990  40.060  0.00  0.00            
ATOM    225  HN  SER X  15      65.260  87.270  39.330  0.00  0.00            
ATOM    226  CA  SER X  15      66.870  87.960  40.350  0.00  0.00            
ATOM    227  HA  SER X  15      67.820  87.520  40.630  0.00  0.00            
ATOM    228  CB  SER X  15      67.210  88.690  39.070  0.00  0.00            
ATOM    229  HB1 SER X  15      66.280  89.110  38.620  0.00  0.00            
ATOM    230  HB2 SER X  15      67.610  87.890  38.410  0.00  0.00            
ATOM    231  OG  SER X  15      68.160  89.770  39.140  0.00  0.00            
ATOM    232  HG1 SER X  15      68.790  89.670  38.420  0.00  0.00            
ATOM    233  C   SER X  15      66.450  89.070  41.400  0.00  0.00            
ATOM    234  O   SER X  15      65.390  89.650  41.360  0.00  0.00            
ATOM    235  N   ARG X  16      67.430  89.380  42.230  0.00  0.00            
ATOM    236  HN  ARG X  16      68.260  88.840  42.290  0.00  0.00            
ATOM    237  CA  ARG X  16      67.550  90.450  43.150  0.00  0.00            
ATOM    238  HA  ARG X  16      66.690  91.110  43.120  0.00  0.00            
ATOM    239  CB  ARG X  16      67.600  89.900  44.630  0.00  0.00            
ATOM    240  HB1 ARG X  16      67.720  90.730  45.360  0.00  0.00            
ATOM    241  HB2 ARG X  16      68.520  89.270  44.660  0.00  0.00            
ATOM    242  CG  ARG X  16      66.320  89.100  45.100  0.00  0.00            
ATOM    243  HG1 ARG X  16      66.390  89.000  46.210  0.00  0.00            
ATOM    244  HG2 ARG X  16      66.400  88.080  44.660  0.00  0.00            
ATOM    245  CD  ARG X  16      65.020  89.780  44.830  0.00  0.00            
ATOM    246  HD1 ARG X  16      64.230  89.090  45.210  0.00  0.00            
ATOM    247  HD2 ARG X  16      64.780  90.000  43.770  0.00  0.00            
ATOM    248  NE  ARG X  16      64.980  91.030  45.520  0.00  0.00            
ATOM    249  HE  ARG X  16      65.780  91.630  45.540  0.00  0.00            
ATOM    250  CZ  ARG X  16      63.910  91.790  45.780  0.00  0.00            
ATOM    251  NH1 ARG X  16      62.630  91.470  45.620  0.00  0.00            
ATOM    252 HH11 ARG X  16      62.520  90.530  45.300  0.00  0.00            
ATOM    253 HH12 ARG X  16      61.870  91.920  46.090  0.00  0.00            
ATOM    254  NH2 ARG X  16      64.210  92.940  46.360  0.00  0.00            
ATOM    255 HH21 ARG X  16      63.480  93.600  46.550  0.00  0.00            
ATOM    256 HH22 ARG X  16      65.170  93.200  46.430  0.00  0.00            
ATOM    257  C   ARG X  16      68.740  91.290  42.830  0.00  0.00            
ATOM    258  O   ARG X  16      69.450  91.890  43.700  0.00  0.00            
ATOM    259  N   GLU X  17      68.990  91.390  41.470  0.00  0.00            
ATOM    260  HN  GLU X  17      68.450  91.070  40.710  0.00  0.00            
ATOM    261  CA  GLU X  17      70.020  92.280  41.000  0.00  0.00            
ATOM    262  HA  GLU X  17      69.910  92.170  39.930  0.00  0.00            
ATOM    263  CB  GLU X  17      69.790  93.750  41.330  0.00  0.00            
ATOM    264  HB1 GLU X  17      69.870  93.870  42.430  0.00  0.00            
ATOM    265  HB2 GLU X  17      68.810  94.160  40.980  0.00  0.00            
ATOM    266  CG  GLU X  17      70.910  94.690  40.800  0.00  0.00            
ATOM    267  HG1 GLU X  17      71.040  94.610  39.700  0.00  0.00            
ATOM    268  HG2 GLU X  17      71.850  94.370  41.300  0.00  0.00            
ATOM    269  CD  GLU X  17      70.590  96.100  41.180  0.00  0.00            
ATOM    270  OE1 GLU X  17      70.390  96.990  40.280  0.00  0.00            
ATOM    271  OE2 GLU X  17      70.410  96.420  42.410  0.00  0.00            
ATOM    272  C   GLU X  17      71.410  91.700  41.280  0.00  0.00            
ATOM    273  O   GLU X  17      72.090  91.030  40.470  0.00  0.00            
ATOM    274  N   SER X  18      71.860  91.910  42.570  0.00  0.00            
ATOM    275  HN  SER X  18      71.140  92.280  43.150  0.00  0.00            
ATOM    276  CA  SER X  18      73.180  91.570  43.100  0.00  0.00            
ATOM    277  HA  SER X  18      73.910  92.000  42.430  0.00  0.00            
ATOM    278  CB  SER X  18      73.480  92.380  44.480  0.00  0.00            
ATOM    279  HB1 SER X  18      73.580  93.410  44.080  0.00  0.00            
ATOM    280  HB2 SER X  18      74.500  92.170  44.860  0.00  0.00            
ATOM    281  OG  SER X  18      72.500  92.300  45.490  0.00  0.00            
ATOM    282  HG1 SER X  18      71.900  92.950  45.110  0.00  0.00            
ATOM    283  C   SER X  18      73.350  90.130  43.250  0.00  0.00            
ATOM    284  O   SER X  18      74.450  89.550  43.260  0.00  0.00            
ATOM    285  N   TYR X  19      72.200  89.420  43.360  0.00  0.00            
ATOM    286  HN  TYR X  19      71.330  89.910  43.430  0.00  0.00            
ATOM    287  CA  TYR X  19      72.230  87.910  43.320  0.00  0.00            
ATOM    288  HA  TYR X  19      72.970  87.520  42.630  0.00  0.00            
ATOM    289  CB  TYR X  19      72.630  87.400  44.770  0.00  0.00            
ATOM    290  HB1 TYR X  19      73.550  87.930  45.100  0.00  0.00            
ATOM    291  HB2 TYR X  19      72.880  86.320  44.750  0.00  0.00            
ATOM    292  CG  TYR X  19      71.530  87.720  45.690  0.00  0.00            
ATOM    293  CD1 TYR X  19      70.540  86.700  45.720  0.00  0.00            
ATOM    294  HD1 TYR X  19      70.740  85.830  45.120  0.00  0.00            
ATOM    295  CE1 TYR X  19      69.380  86.910  46.440  0.00  0.00            
ATOM    296  HE1 TYR X  19      68.540  86.240  46.350  0.00  0.00            
ATOM    297  CZ  TYR X  19      69.290  87.920  47.350  0.00  0.00            
ATOM    298  OH  TYR X  19      68.180  88.070  48.190  0.00  0.00            
ATOM    299  HH  TYR X  19      68.450  88.710  48.860  0.00  0.00            
ATOM    300  CD2 TYR X  19      71.440  88.870  46.510  0.00  0.00            
ATOM    301  HD2 TYR X  19      72.170  89.660  46.500  0.00  0.00            
ATOM    302  CE2 TYR X  19      70.300  88.870  47.360  0.00  0.00            
ATOM    303  HE2 TYR X  19      70.140  89.830  47.840  0.00  0.00            
ATOM    304  C   TYR X  19      70.980  87.270  42.670  0.00  0.00            
ATOM    305  O   TYR X  19      69.900  87.860  42.680  0.00  0.00            
ATOM    306  N   VAL X  20      71.110  86.090  42.080  0.00  0.00            
ATOM    307  HN  VAL X  20      71.940  85.540  42.080  0.00  0.00            
ATOM    308  CA  VAL X  20      69.970  85.440  41.400  0.00  0.00            
ATOM    309  HA  VAL X  20      69.040  85.980  41.370  0.00  0.00            
ATOM    310  CB  VAL X  20      70.340  85.120  39.920  0.00  0.00            
ATOM    311  HB  VAL X  20      71.310  84.580  39.840  0.00  0.00            
ATOM    312  CG1 VAL X  20      69.220  84.270  39.260  0.00  0.00            
ATOM    313 HG11 VAL X  20      69.380  83.230  39.630  0.00  0.00            
ATOM    314 HG12 VAL X  20      69.480  84.250  38.180  0.00  0.00            
ATOM    315 HG13 VAL X  20      68.190  84.670  39.400  0.00  0.00            
ATOM    316  CG2 VAL X  20      70.400  86.420  39.130  0.00  0.00            
ATOM    317 HG21 VAL X  20      69.390  86.890  39.140  0.00  0.00            
ATOM    318 HG22 VAL X  20      70.590  86.240  38.050  0.00  0.00            
ATOM    319 HG23 VAL X  20      71.160  87.050  39.650  0.00  0.00            
ATOM    320  C   VAL X  20      69.740  84.180  42.210  0.00  0.00            
ATOM    321  O   VAL X  20      70.710  83.480  42.570  0.00  0.00            
ATOM    322  N   LEU X  21      68.510  83.900  42.520  0.00  0.00            
ATOM    323  HN  LEU X  21      67.780  84.540  42.270  0.00  0.00            
ATOM    324  CA  LEU X  21      68.120  82.730  43.340  0.00  0.00            
ATOM    325  HA  LEU X  21      69.050  82.200  43.500  0.00  0.00            
ATOM    326  CB  LEU X  21      67.580  83.220  44.730  0.00  0.00            
ATOM    327  HB1 LEU X  21      67.170  84.230  44.510  0.00  0.00            
ATOM    328  HB2 LEU X  21      68.480  83.480  45.320  0.00  0.00            
ATOM    329  CG  LEU X  21      66.570  82.340  45.500  0.00  0.00            
ATOM    330  HG  LEU X  21      66.890  81.290  45.380  0.00  0.00            
ATOM    331  CD1 LEU X  21      66.500  82.830  46.880  0.00  0.00            
ATOM    332 HD11 LEU X  21      65.950  82.140  47.560  0.00  0.00            
ATOM    333 HD12 LEU X  21      65.990  83.810  46.760  0.00  0.00            
ATOM    334 HD13 LEU X  21      67.510  83.010  47.290  0.00  0.00            
ATOM    335  CD2 LEU X  21      65.100  82.460  44.850  0.00  0.00            
ATOM    336 HD21 LEU X  21      65.120  82.230  43.760  0.00  0.00            
ATOM    337 HD22 LEU X  21      64.610  83.460  44.890  0.00  0.00            
ATOM    338 HD23 LEU X  21      64.370  81.930  45.490  0.00  0.00            
ATOM    339  C   LEU X  21      67.230  81.720  42.590  0.00  0.00            
ATOM    340  O   LEU X  21      66.410  82.110  41.690  0.00  0.00            
ATOM    341  N   CYS X  22      67.380  80.450  42.910  0.00  0.00            
ATOM    342  HN  CYS X  22      68.160  80.240  43.490  0.00  0.00            
ATOM    343  CA  CYS X  22      66.580  79.380  42.340  0.00  0.00            
ATOM    344  HA  CYS X  22      65.940  79.820  41.590  0.00  0.00            
ATOM    345  CB  CYS X  22      67.350  78.290  41.570  0.00  0.00            
ATOM    346  HB1 CYS X  22      68.080  77.910  42.320  0.00  0.00            
ATOM    347  HB2 CYS X  22      68.070  78.590  40.780  0.00  0.00            
ATOM    348  SG  CYS X  22      66.250  76.960  41.040  0.00  0.00            
ATOM    349  HG1 CYS X  22      65.920  77.630  39.940  0.00  0.00            
ATOM    350  C   CYS X  22      65.870  78.880  43.560  0.00  0.00            
ATOM    351  O   CYS X  22      66.480  78.540  44.590  0.00  0.00            
ATOM    352  N   TYR X  23      64.550  79.000  43.560  0.00  0.00            
ATOM    353  HN  TYR X  23      64.040  79.350  42.780  0.00  0.00            
ATOM    354  CA  TYR X  23      63.690  78.570  44.580  0.00  0.00            
ATOM    355  HA  TYR X  23      64.170  78.620  45.550  0.00  0.00            
ATOM    356  CB  TYR X  23      62.380  79.490  44.600  0.00  0.00            
ATOM    357  HB1 TYR X  23      61.820  79.440  43.650  0.00  0.00            
ATOM    358  HB2 TYR X  23      62.670  80.540  44.820  0.00  0.00            
ATOM    359  CG  TYR X  23      61.450  79.130  45.740  0.00  0.00            
ATOM    360  CD1 TYR X  23      61.560  79.740  47.010  0.00  0.00            
ATOM    361  HD1 TYR X  23      62.310  80.510  47.160  0.00  0.00            
ATOM    362  CE1 TYR X  23      60.540  79.510  48.000  0.00  0.00            
ATOM    363  HE1 TYR X  23      60.550  79.970  48.980  0.00  0.00            
ATOM    364  CZ  TYR X  23      59.450  78.810  47.690  0.00  0.00            
ATOM    365  OH  TYR X  23      58.430  78.580  48.650  0.00  0.00            
ATOM    366  HH  TYR X  23      57.660  78.240  48.190  0.00  0.00            
ATOM    367  CD2 TYR X  23      60.290  78.390  45.420  0.00  0.00            
ATOM    368  HD2 TYR X  23      60.220  77.830  44.500  0.00  0.00            
ATOM    369  CE2 TYR X  23      59.300  78.290  46.370  0.00  0.00            
ATOM    370  HE2 TYR X  23      58.390  77.770  46.080  0.00  0.00            
ATOM    371  C   TYR X  23      63.400  77.010  44.510  0.00  0.00            
ATOM    372  O   TYR X  23      63.170  76.440  43.430  0.00  0.00            
ATOM    373  N   ASP X  24      63.420  76.320  45.670  0.00  0.00            
ATOM    374  HN  ASP X  24      63.670  76.790  46.520  0.00  0.00            
ATOM    375  CA  ASP X  24      63.080  74.950  45.960  0.00  0.00            
ATOM    376  HA  ASP X  24      62.980  74.360  45.050  0.00  0.00            
ATOM    377  CB  ASP X  24      64.060  74.280  46.940  0.00  0.00            
ATOM    378  HB1 ASP X  24      63.820  74.710  47.940  0.00  0.00            
ATOM    379  HB2 ASP X  24      65.090  74.540  46.640  0.00  0.00            
ATOM    380  CG  ASP X  24      63.810  72.780  46.920  0.00  0.00            
ATOM    381  OD1 ASP X  24      64.250  72.110  47.850  0.00  0.00            
ATOM    382  OD2 ASP X  24      63.250  72.270  45.880  0.00  0.00            
ATOM    383  C   ASP X  24      61.640  74.830  46.480  0.00  0.00            
ATOM    384  O   ASP X  24      61.430  75.020  47.700  0.00  0.00            
ATOM    385  N   PRO X  25      60.640  74.450  45.690  0.00  0.00            
ATOM    386  CD  PRO X  25      60.690  74.440  44.180  0.00  0.00            
ATOM    387  HD1 PRO X  25      61.090  73.450  43.880  0.00  0.00            
ATOM    388  HD2 PRO X  25      61.310  75.230  43.720  0.00  0.00            
ATOM    389  CA  PRO X  25      59.320  73.960  46.160  0.00  0.00            
ATOM    390  HA  PRO X  25      58.660  74.710  46.570  0.00  0.00            
ATOM    391  CB  PRO X  25      58.700  73.410  44.870  0.00  0.00            
ATOM    392  HB1 PRO X  25      57.620  73.440  45.120  0.00  0.00            
ATOM    393  HB2 PRO X  25      58.920  72.390  44.500  0.00  0.00            
ATOM    394  CG  PRO X  25      59.210  74.530  43.900  0.00  0.00            
ATOM    395  HG1 PRO X  25      58.920  74.230  42.870  0.00  0.00            
ATOM    396  HG2 PRO X  25      58.810  75.540  44.110  0.00  0.00            
ATOM    397  C   PRO X  25      59.310  72.960  47.260  0.00  0.00            
ATOM    398  O   PRO X  25      58.530  73.200  48.160  0.00  0.00            
ATOM    399  N   ARG X  26      60.160  71.900  47.170  0.00  0.00            
ATOM    400  HN  ARG X  26      60.750  71.790  46.370  0.00  0.00            
ATOM    401  CA  ARG X  26      60.250  70.870  48.140  0.00  0.00            
ATOM    402  HA  ARG X  26      59.230  70.540  48.300  0.00  0.00            
ATOM    403  CB  ARG X  26      60.970  69.580  47.590  0.00  0.00            
ATOM    404  HB1 ARG X  26      61.120  69.020  48.540  0.00  0.00            
ATOM    405  HB2 ARG X  26      61.940  69.920  47.170  0.00  0.00            
ATOM    406  CG  ARG X  26      60.310  68.660  46.560  0.00  0.00            
ATOM    407  HG1 ARG X  26      60.880  67.710  46.600  0.00  0.00            
ATOM    408  HG2 ARG X  26      60.300  68.970  45.490  0.00  0.00            
ATOM    409  CD  ARG X  26      58.890  68.260  46.900  0.00  0.00            
ATOM    410  HD1 ARG X  26      58.240  69.150  47.020  0.00  0.00            
ATOM    411  HD2 ARG X  26      58.910  67.710  47.870  0.00  0.00            
ATOM    412  NE  ARG X  26      58.370  67.390  45.800  0.00  0.00            
ATOM    413  HE  ARG X  26      58.970  67.230  45.020  0.00  0.00            
ATOM    414  CZ  ARG X  26      57.100  66.950  45.700  0.00  0.00            
ATOM    415  NH1 ARG X  26      56.090  67.230  46.510  0.00  0.00            
ATOM    416 HH11 ARG X  26      56.310  67.600  47.410  0.00  0.00            
ATOM    417 HH12 ARG X  26      55.300  66.620  46.480  0.00  0.00            
ATOM    418  NH2 ARG X  26      56.790  66.280  44.620  0.00  0.00            
ATOM    419 HH21 ARG X  26      55.840  66.060  44.390  0.00  0.00            
ATOM    420 HH22 ARG X  26      57.500  65.870  44.050  0.00  0.00            
ATOM    421  C   ARG X  26      60.750  71.380  49.530  0.00  0.00            
ATOM    422  O   ARG X  26      60.400  70.800  50.520  0.00  0.00            
ATOM    423  N   THR X  27      61.640  72.440  49.600  0.00  0.00            
ATOM    424  HN  THR X  27      61.960  72.780  48.720  0.00  0.00            
ATOM    425  CA  THR X  27      62.200  72.910  50.900  0.00  0.00            
ATOM    426  HA  THR X  27      61.760  72.330  51.700  0.00  0.00            
ATOM    427  CB  THR X  27      63.670  72.770  51.130  0.00  0.00            
ATOM    428  HB  THR X  27      63.830  73.170  52.150  0.00  0.00            
ATOM    429  OG1 THR X  27      64.480  73.410  50.130  0.00  0.00            
ATOM    430  HG1 THR X  27      64.410  72.890  49.320  0.00  0.00            
ATOM    431  CG2 THR X  27      63.950  71.300  51.180  0.00  0.00            
ATOM    432 HG21 THR X  27      65.020  71.130  51.400  0.00  0.00            
ATOM    433 HG22 THR X  27      63.510  70.820  50.280  0.00  0.00            
ATOM    434 HG23 THR X  27      63.390  70.890  52.050  0.00  0.00            
ATOM    435  C   THR X  27      61.650  74.280  51.360  0.00  0.00            
ATOM    436  O   THR X  27      61.880  74.620  52.530  0.00  0.00            
ATOM    437  N   ARG X  28      60.760  74.950  50.590  0.00  0.00            
ATOM    438  HN  ARG X  28      60.740  74.640  49.640  0.00  0.00            
ATOM    439  CA  ARG X  28      60.200  76.310  50.890  0.00  0.00            
ATOM    440  HA  ARG X  28      59.570  76.740  50.120  0.00  0.00            
ATOM    441  CB  ARG X  28      59.290  76.190  52.100  0.00  0.00            
ATOM    442  HB1 ARG X  28      58.660  77.100  52.180  0.00  0.00            
ATOM    443  HB2 ARG X  28      59.930  76.170  53.020  0.00  0.00            
ATOM    444  CG  ARG X  28      58.480  74.840  52.290  0.00  0.00            
ATOM    445  HG1 ARG X  28      57.980  74.970  53.280  0.00  0.00            
ATOM    446  HG2 ARG X  28      59.040  73.890  52.360  0.00  0.00            
ATOM    447  CD  ARG X  28      57.330  74.690  51.220  0.00  0.00            
ATOM    448  HD1 ARG X  28      56.850  73.690  51.350  0.00  0.00            
ATOM    449  HD2 ARG X  28      57.790  74.730  50.210  0.00  0.00            
ATOM    450  NE  ARG X  28      56.390  75.860  51.350  0.00  0.00            
ATOM    451  HE  ARG X  28      56.490  76.440  52.160  0.00  0.00            
ATOM    452  CZ  ARG X  28      55.430  76.180  50.480  0.00  0.00            
ATOM    453  NH1 ARG X  28      54.840  75.220  49.760  0.00  0.00            
ATOM    454 HH11 ARG X  28      54.970  74.260  49.990  0.00  0.00            
ATOM    455 HH12 ARG X  28      54.030  75.430  49.210  0.00  0.00            
ATOM    456  NH2 ARG X  28      54.810  77.390  50.550  0.00  0.00            
ATOM    457 HH21 ARG X  28      55.240  78.110  51.090  0.00  0.00            
ATOM    458 HH22 ARG X  28      54.220  77.630  49.780  0.00  0.00            
ATOM    459  C   ARG X  28      61.240  77.420  51.140  0.00  0.00            
ATOM    460  O   ARG X  28      61.030  78.350  51.920  0.00  0.00            
ATOM    461  N   GLY X  29      62.320  77.310  50.440  0.00  0.00            
ATOM    462  HN  GLY X  29      62.430  76.560  49.800  0.00  0.00            
ATOM    463  CA  GLY X  29      63.510  78.070  50.470  0.00  0.00            
ATOM    464  HA1 GLY X  29      64.110  77.760  51.320  0.00  0.00            
ATOM    465  HA2 GLY X  29      63.360  79.140  50.520  0.00  0.00            
ATOM    466  C   GLY X  29      64.300  77.870  49.230  0.00  0.00            
ATOM    467  O   GLY X  29      63.680  77.290  48.310  0.00  0.00            
ATOM    468  N   ALA X  30      65.570  78.380  49.160  0.00  0.00            
ATOM    469  HN  ALA X  30      65.760  79.020  49.900  0.00  0.00            
ATOM    470  CA  ALA X  30      66.560  78.390  48.140  0.00  0.00            
ATOM    471  HA  ALA X  30      66.170  78.760  47.200  0.00  0.00            
ATOM    472  CB  ALA X  30      67.760  79.310  48.460  0.00  0.00            
ATOM    473  HB1 ALA X  30      67.450  80.380  48.500  0.00  0.00            
ATOM    474  HB2 ALA X  30      68.560  79.220  47.700  0.00  0.00            
ATOM    475  HB3 ALA X  30      68.220  79.070  49.450  0.00  0.00            
ATOM    476  C   ALA X  30      66.970  76.960  47.760  0.00  0.00            
ATOM    477  O   ALA X  30      67.040  76.010  48.510  0.00  0.00            
ATOM    478  N   LEU X  31      67.250  76.790  46.490  0.00  0.00            
ATOM    479  HN  LEU X  31      67.140  77.530  45.820  0.00  0.00            
ATOM    480  CA  LEU X  31      67.710  75.470  45.890  0.00  0.00            
ATOM    481  HA  LEU X  31      67.690  74.710  46.650  0.00  0.00            
ATOM    482  CB  LEU X  31      67.000  75.060  44.550  0.00  0.00            
ATOM    483  HB1 LEU X  31      67.120  75.800  43.730  0.00  0.00            
ATOM    484  HB2 LEU X  31      65.900  75.070  44.710  0.00  0.00            
ATOM    485  CG  LEU X  31      67.470  73.730  44.050  0.00  0.00            
ATOM    486  HG  LEU X  31      68.580  73.650  44.040  0.00  0.00            
ATOM    487  CD1 LEU X  31      66.950  72.560  44.760  0.00  0.00            
ATOM    488 HD11 LEU X  31      65.860  72.500  44.560  0.00  0.00            
ATOM    489 HD12 LEU X  31      67.120  72.510  45.860  0.00  0.00            
ATOM    490 HD13 LEU X  31      67.410  71.630  44.380  0.00  0.00            
ATOM    491  CD2 LEU X  31      67.110  73.730  42.540  0.00  0.00            
ATOM    492 HD21 LEU X  31      67.450  72.760  42.140  0.00  0.00            
ATOM    493 HD22 LEU X  31      67.710  74.460  41.950  0.00  0.00            
ATOM    494 HD23 LEU X  31      66.050  73.940  42.320  0.00  0.00            
ATOM    495  C   LEU X  31      69.140  75.860  45.560  0.00  0.00            
ATOM    496  O   LEU X  31      70.090  75.200  45.940  0.00  0.00            
ATOM    497  N   TRP X  32      69.380  76.940  44.750  0.00  0.00            
ATOM    498  HN  TRP X  32      68.730  77.580  44.340  0.00  0.00            
ATOM    499  CA  TRP X  32      70.750  77.390  44.690  0.00  0.00            
ATOM    500  HA  TRP X  32      71.200  77.280  45.670  0.00  0.00            
ATOM    501  CB  TRP X  32      71.630  76.640  43.520  0.00  0.00            
ATOM    502  HB1 TRP X  32      71.890  75.700  44.050  0.00  0.00            
ATOM    503  HB2 TRP X  32      72.580  77.190  43.340  0.00  0.00            
ATOM    504  CG  TRP X  32      70.870  76.390  42.230  0.00  0.00            
ATOM    505  CD1 TRP X  32      70.400  75.150  41.850  0.00  0.00            
ATOM    506  HD1 TRP X  32      70.260  74.300  42.500  0.00  0.00            
ATOM    507  NE1 TRP X  32      69.970  75.250  40.510  0.00  0.00            
ATOM    508  HE1 TRP X  32      69.700  74.510  39.940  0.00  0.00            
ATOM    509  CE2 TRP X  32      70.060  76.460  40.060  0.00  0.00            
ATOM    510  CD2 TRP X  32      70.690  77.260  41.080  0.00  0.00            
ATOM    511  CE3 TRP X  32      71.080  78.560  40.730  0.00  0.00            
ATOM    512  HE3 TRP X  32      71.590  79.140  41.480  0.00  0.00            
ATOM    513  CZ3 TRP X  32      71.000  78.970  39.420  0.00  0.00            
ATOM    514  HZ3 TRP X  32      71.350  79.990  39.290  0.00  0.00            
ATOM    515  CZ2 TRP X  32      69.790  76.990  38.790  0.00  0.00            
ATOM    516  HZ2 TRP X  32      69.250  76.370  38.090  0.00  0.00            
ATOM    517  CH2 TRP X  32      70.290  78.260  38.450  0.00  0.00            
ATOM    518  HH2 TRP X  32      70.140  78.680  37.470  0.00  0.00            
ATOM    519  C   TRP X  32      70.790  78.880  44.450  0.00  0.00            
ATOM    520  O   TRP X  32      69.780  79.410  44.020  0.00  0.00            
ATOM    521  N   VAL X  33      71.840  79.600  44.840  0.00  0.00            
ATOM    522  HN  VAL X  33      72.660  79.150  45.200  0.00  0.00            
ATOM    523  CA  VAL X  33      71.960  81.080  44.720  0.00  0.00            
ATOM    524  HA  VAL X  33      71.250  81.330  43.940  0.00  0.00            
ATOM    525  CB  VAL X  33      71.740  81.830  46.050  0.00  0.00            
ATOM    526  HB  VAL X  33      72.630  81.630  46.680  0.00  0.00            
ATOM    527  CG1 VAL X  33      71.570  83.320  45.740  0.00  0.00            
ATOM    528 HG11 VAL X  33      71.790  83.930  46.640  0.00  0.00            
ATOM    529 HG12 VAL X  33      70.530  83.580  45.450  0.00  0.00            
ATOM    530 HG13 VAL X  33      72.310  83.700  45.000  0.00  0.00            
ATOM    531  CG2 VAL X  33      70.580  81.230  46.960  0.00  0.00            
ATOM    532 HG21 VAL X  33      70.980  80.250  47.310  0.00  0.00            
ATOM    533 HG22 VAL X  33      69.630  81.230  46.400  0.00  0.00            
ATOM    534 HG23 VAL X  33      70.490  81.910  47.830  0.00  0.00            
ATOM    535  C   VAL X  33      73.280  81.390  44.090  0.00  0.00            
ATOM    536  O   VAL X  33      74.250  80.800  44.480  0.00  0.00            
ATOM    537  N   VAL X  34      73.340  82.300  43.080  0.00  0.00            
ATOM    538  HN  VAL X  34      72.570  82.880  42.790  0.00  0.00            
ATOM    539  CA  VAL X  34      74.500  82.630  42.330  0.00  0.00            
ATOM    540  HA  VAL X  34      75.400  82.060  42.530  0.00  0.00            
ATOM    541  CB  VAL X  34      74.200  82.540  40.860  0.00  0.00            
ATOM    542  HB  VAL X  34      73.380  83.190  40.500  0.00  0.00            
ATOM    543  CG1 VAL X  34      75.470  83.030  40.110  0.00  0.00            
ATOM    544 HG11 VAL X  34      76.350  82.430  40.420  0.00  0.00            
ATOM    545 HG12 VAL X  34      75.750  84.090  40.270  0.00  0.00            
ATOM    546 HG13 VAL X  34      75.330  82.990  39.010  0.00  0.00            
ATOM    547  CG2 VAL X  34      73.890  81.130  40.380  0.00  0.00            
ATOM    548 HG21 VAL X  34      73.740  81.170  39.280  0.00  0.00            
ATOM    549 HG22 VAL X  34      72.980  80.730  40.860  0.00  0.00            
ATOM    550 HG23 VAL X  34      74.710  80.390  40.530  0.00  0.00            
ATOM    551  C   VAL X  34      74.770  84.120  42.620  0.00  0.00            
ATOM    552  O   VAL X  34      73.880  84.980  42.620  0.00  0.00            
ATOM    553  N   GLU X  35      75.980  84.460  42.930  0.00  0.00            
ATOM    554  HN  GLU X  35      76.760  83.830  42.890  0.00  0.00            
ATOM    555  CA  GLU X  35      76.350  85.810  43.300  0.00  0.00            
ATOM    556  HA  GLU X  35      75.510  86.180  43.870  0.00  0.00            
ATOM    557  CB  GLU X  35      77.570  85.830  44.330  0.00  0.00            
ATOM    558  HB1 GLU X  35      78.040  86.820  44.490  0.00  0.00            
ATOM    559  HB2 GLU X  35      78.310  85.090  43.950  0.00  0.00            
ATOM    560  CG  GLU X  35      77.000  85.310  45.730  0.00  0.00            
ATOM    561  HG1 GLU X  35      76.570  84.300  45.590  0.00  0.00            
ATOM    562  HG2 GLU X  35      76.150  86.000  45.950  0.00  0.00            
ATOM    563  CD  GLU X  35      78.010  85.430  46.900  0.00  0.00            
ATOM    564  OE1 GLU X  35      77.740  84.790  47.950  0.00  0.00            
ATOM    565  OE2 GLU X  35      79.050  86.130  46.680  0.00  0.00            
ATOM    566  C   GLU X  35      76.660  86.670  42.040  0.00  0.00            
ATOM    567  O   GLU X  35      77.480  86.270  41.240  0.00  0.00            
ATOM    568  N   GLN X  36      75.840  87.770  41.790  0.00  0.00            
ATOM    569  HN  GLN X  36      75.110  88.050  42.400  0.00  0.00            
ATOM    570  CA  GLN X  36      75.860  88.480  40.550  0.00  0.00            
ATOM    571  HA  GLN X  36      76.320  87.850  39.810  0.00  0.00            
ATOM    572  CB  GLN X  36      74.470  88.890  40.040  0.00  0.00            
ATOM    573  HB1 GLN X  36      74.640  89.640  39.240  0.00  0.00            
ATOM    574  HB2 GLN X  36      73.900  89.500  40.770  0.00  0.00            
ATOM    575  CG  GLN X  36      73.650  87.800  39.350  0.00  0.00            
ATOM    576  HG1 GLN X  36      72.740  88.290  38.920  0.00  0.00            
ATOM    577  HG2 GLN X  36      73.350  87.080  40.140  0.00  0.00            
ATOM    578  CD  GLN X  36      74.250  87.020  38.210  0.00  0.00            
ATOM    579  OE1 GLN X  36      74.550  87.580  37.150  0.00  0.00            
ATOM    580  NE2 GLN X  36      74.490  85.710  38.460  0.00  0.00            
ATOM    581 HE21 GLN X  36      74.300  85.270  39.340  0.00  0.00            
ATOM    582 HE22 GLN X  36      75.060  85.180  37.830  0.00  0.00            
ATOM    583  C   GLN X  36      76.890  89.670  40.470  0.00  0.00            
ATOM    584  O   GLN X  36      77.250  90.120  39.360  0.00  0.00            
ATOM    585  N   LEU X  37      77.360  90.110  41.680  0.00  0.00            
ATOM    586  HN  LEU X  37      77.020  89.830  42.580  0.00  0.00            
ATOM    587  CA  LEU X  37      78.470  91.080  41.890  0.00  0.00            
ATOM    588  HA  LEU X  37      78.360  91.750  41.050  0.00  0.00            
ATOM    589  CB  LEU X  37      78.420  91.640  43.290  0.00  0.00            
ATOM    590  HB1 LEU X  37      79.140  92.450  43.510  0.00  0.00            
ATOM    591  HB2 LEU X  37      78.520  90.820  44.030  0.00  0.00            
ATOM    592  CG  LEU X  37      77.060  92.260  43.670  0.00  0.00            
ATOM    593  HG  LEU X  37      76.340  91.410  43.600  0.00  0.00            
ATOM    594  CD1 LEU X  37      77.190  92.640  45.180  0.00  0.00            
ATOM    595 HD11 LEU X  37      78.070  93.310  45.300  0.00  0.00            
ATOM    596 HD12 LEU X  37      77.340  91.710  45.760  0.00  0.00            
ATOM    597 HD13 LEU X  37      76.280  93.210  45.470  0.00  0.00            
ATOM    598  CD2 LEU X  37      76.450  93.480  42.860  0.00  0.00            
ATOM    599 HD21 LEU X  37      75.540  93.760  43.440  0.00  0.00            
ATOM    600 HD22 LEU X  37      76.040  93.220  41.850  0.00  0.00            
ATOM    601 HD23 LEU X  37      77.190  94.300  42.780  0.00  0.00            
ATOM    602  C   LEU X  37      79.770  90.280  41.830  0.00  0.00            
ATOM    603  O   LEU X  37      79.850  89.070  42.190  0.00  0.00            
ATOM    604  N   ARG X  38      80.860  90.840  41.350  0.00  0.00            
ATOM    605  HN  ARG X  38      80.680  91.820  41.290  0.00  0.00            
ATOM    606  CA  ARG X  38      82.150  90.190  41.140  0.00  0.00            
ATOM    607  HA  ARG X  38      82.070  89.170  40.810  0.00  0.00            
ATOM    608  CB  ARG X  38      82.920  90.920  39.990  0.00  0.00            
ATOM    609  HB1 ARG X  38      83.920  90.460  39.930  0.00  0.00            
ATOM    610  HB2 ARG X  38      83.280  91.900  40.370  0.00  0.00            
ATOM    611  CG  ARG X  38      82.320  90.940  38.540  0.00  0.00            
ATOM    612  HG1 ARG X  38      81.290  91.380  38.540  0.00  0.00            
ATOM    613  HG2 ARG X  38      82.190  89.860  38.330  0.00  0.00            
ATOM    614  CD  ARG X  38      83.150  91.550  37.450  0.00  0.00            
ATOM    615  HD1 ARG X  38      84.180  91.120  37.430  0.00  0.00            
ATOM    616  HD2 ARG X  38      83.260  92.640  37.610  0.00  0.00            
ATOM    617  NE  ARG X  38      82.600  91.420  35.970  0.00  0.00            
ATOM    618  HE  ARG X  38      81.610  91.340  35.840  0.00  0.00            
ATOM    619  CZ  ARG X  38      83.340  91.770  34.930  0.00  0.00            
ATOM    620  NH1 ARG X  38      84.650  91.850  34.960  0.00  0.00            
ATOM    621 HH11 ARG X  38      85.070  92.140  35.820  0.00  0.00            
ATOM    622 HH12 ARG X  38      85.100  92.150  34.120  0.00  0.00            
ATOM    623  NH2 ARG X  38      82.710  91.840  33.740  0.00  0.00            
ATOM    624 HH21 ARG X  38      81.800  91.430  33.670  0.00  0.00            
ATOM    625 HH22 ARG X  38      83.420  91.810  33.040  0.00  0.00            
ATOM    626  C   ARG X  38      82.960  90.190  42.460  0.00  0.00            
ATOM    627  O   ARG X  38      82.750  91.050  43.270  0.00  0.00            
ATOM    628  N   PRO X  39      83.880  89.210  42.640  0.00  0.00            
ATOM    629  CD  PRO X  39      84.060  87.890  41.940  0.00  0.00            
ATOM    630  HD1 PRO X  39      84.930  88.100  41.290  0.00  0.00            
ATOM    631  HD2 PRO X  39      83.080  87.570  41.530  0.00  0.00            
ATOM    632  CA  PRO X  39      84.540  89.140  43.970  0.00  0.00            
ATOM    633  HA  PRO X  39      83.840  89.270  44.790  0.00  0.00            
ATOM    634  CB  PRO X  39      85.240  87.730  44.030  0.00  0.00            
ATOM    635  HB1 PRO X  39      84.900  87.300  45.000  0.00  0.00            
ATOM    636  HB2 PRO X  39      86.330  87.820  43.870  0.00  0.00            
ATOM    637  CG  PRO X  39      84.540  86.880  42.990  0.00  0.00            
ATOM    638  HG1 PRO X  39      85.230  86.140  42.540  0.00  0.00            
ATOM    639  HG2 PRO X  39      83.700  86.390  43.530  0.00  0.00            
ATOM    640  C   PRO X  39      85.600  90.160  44.130  0.00  0.00            
ATOM    641  O   PRO X  39      86.100  90.450  45.190  0.00  0.00            
ATOM    642  N   GLU X  40      86.050  90.670  42.960  0.00  0.00            
ATOM    643  HN  GLU X  40      85.730  90.450  42.040  0.00  0.00            
ATOM    644  CA  GLU X  40      87.020  91.710  42.940  0.00  0.00            
ATOM    645  HA  GLU X  40      87.780  91.590  43.700  0.00  0.00            
ATOM    646  CB  GLU X  40      87.840  91.770  41.650  0.00  0.00            
ATOM    647  HB1 GLU X  40      88.530  92.640  41.660  0.00  0.00            
ATOM    648  HB2 GLU X  40      87.190  91.790  40.750  0.00  0.00            
ATOM    649  CG  GLU X  40      88.860  90.600  41.510  0.00  0.00            
ATOM    650  HG1 GLU X  40      88.350  89.640  41.770  0.00  0.00            
ATOM    651  HG2 GLU X  40      89.650  90.680  42.280  0.00  0.00            
ATOM    652  CD  GLU X  40      89.340  90.640  40.060  0.00  0.00            
ATOM    653  OE1 GLU X  40      89.850  91.680  39.600  0.00  0.00            
ATOM    654  OE2 GLU X  40      89.160  89.600  39.350  0.00  0.00            
ATOM    655  C   GLU X  40      86.360  93.090  43.230  0.00  0.00            
ATOM    656  O   GLU X  40      85.400  93.570  42.600  0.00  0.00            
ATOM    657  N   ARG X  41      86.970  93.760  44.260  0.00  0.00            
ATOM    658  HN  ARG X  41      87.770  93.320  44.660  0.00  0.00            
ATOM    659  CA  ARG X  41      86.790  95.140  44.640  0.00  0.00            
ATOM    660  HA  ARG X  41      87.680  95.340  45.220  0.00  0.00            
ATOM    661  CB  ARG X  41      86.800  96.210  43.410  0.00  0.00            
ATOM    662  HB1 ARG X  41      86.450  97.180  43.830  0.00  0.00            
ATOM    663  HB2 ARG X  41      86.080  95.990  42.600  0.00  0.00            
ATOM    664  CG  ARG X  41      88.160  96.390  42.620  0.00  0.00            
ATOM    665  HG1 ARG X  41      87.960  97.140  41.820  0.00  0.00            
ATOM    666  HG2 ARG X  41      88.400  95.440  42.090  0.00  0.00            
ATOM    667  CD  ARG X  41      89.360  96.980  43.340  0.00  0.00            
ATOM    668  HD1 ARG X  41      89.590  96.360  44.230  0.00  0.00            
ATOM    669  HD2 ARG X  41      89.090  98.050  43.470  0.00  0.00            
ATOM    670  NE  ARG X  41      90.460  96.950  42.320  0.00  0.00            
ATOM    671  HE  ARG X  41      90.340  97.090  41.340  0.00  0.00            
ATOM    672  CZ  ARG X  41      91.770  96.870  42.650  0.00  0.00            
ATOM    673  NH1 ARG X  41      92.200  96.960  43.900  0.00  0.00            
ATOM    674 HH11 ARG X  41      91.510  97.190  44.580  0.00  0.00            
ATOM    675 HH12 ARG X  41      93.190  96.990  44.050  0.00  0.00            
ATOM    676  NH2 ARG X  41      92.720  96.970  41.750  0.00  0.00            
ATOM    677 HH21 ARG X  41      92.420  96.810  40.810  0.00  0.00            
ATOM    678 HH22 ARG X  41      93.670  97.020  42.080  0.00  0.00            
ATOM    679  C   ARG X  41      85.580  95.330  45.570  0.00  0.00            
ATOM    680  O   ARG X  41      84.950  96.410  45.670  0.00  0.00            
ATOM    681  N   LEU X  42      85.300  94.260  46.350  0.00  0.00            
ATOM    682  HN  LEU X  42      85.900  93.460  46.340  0.00  0.00            
ATOM    683  CA  LEU X  42      84.120  94.330  47.260  0.00  0.00            
ATOM    684  HA  LEU X  42      83.420  94.910  46.680  0.00  0.00            
ATOM    685  CB  LEU X  42      83.410  92.930  47.640  0.00  0.00            
ATOM    686  HB1 LEU X  42      82.540  93.120  48.300  0.00  0.00            
ATOM    687  HB2 LEU X  42      84.060  92.190  48.150  0.00  0.00            
ATOM    688  CG  LEU X  42      82.840  92.080  46.450  0.00  0.00            
ATOM    689  HG  LEU X  42      83.730  91.740  45.890  0.00  0.00            
ATOM    690  CD1 LEU X  42      82.070  90.840  46.900  0.00  0.00            
ATOM    691 HD11 LEU X  42      81.170  91.160  47.470  0.00  0.00            
ATOM    692 HD12 LEU X  42      82.850  90.250  47.440  0.00  0.00            
ATOM    693 HD13 LEU X  42      81.740  90.200  46.060  0.00  0.00            
ATOM    694  CD2 LEU X  42      82.000  92.920  45.450  0.00  0.00            
ATOM    695 HD21 LEU X  42      81.250  93.510  46.020  0.00  0.00            
ATOM    696 HD22 LEU X  42      81.540  92.410  44.580  0.00  0.00            
ATOM    697 HD23 LEU X  42      82.740  93.660  45.080  0.00  0.00            
ATOM    698  C   LEU X  42      84.500  95.020  48.590  0.00  0.00            
ATOM    699  O   LEU X  42      85.630  95.180  49.030  0.00  0.00            
ATOM    700  N   ARG X  43      83.470  95.470  49.390  0.00  0.00            
ATOM    701  HN  ARG X  43      82.520  95.310  49.140  0.00  0.00            
ATOM    702  CA  ARG X  43      83.690  96.170  50.680  0.00  0.00            
ATOM    703  HA  ARG X  43      84.550  96.810  50.580  0.00  0.00            
ATOM    704  CB  ARG X  43      82.490  97.110  50.990  0.00  0.00            
ATOM    705  HB1 ARG X  43      82.510  97.690  51.940  0.00  0.00            
ATOM    706  HB2 ARG X  43      81.570  96.490  51.040  0.00  0.00            
ATOM    707  CG  ARG X  43      82.270  98.200  49.870  0.00  0.00            
ATOM    708  HG1 ARG X  43      81.220  98.480  50.110  0.00  0.00            
ATOM    709  HG2 ARG X  43      82.250  97.630  48.910  0.00  0.00            
ATOM    710  CD  ARG X  43      83.150  99.410  49.840  0.00  0.00            
ATOM    711  HD1 ARG X  43      84.100  99.110  49.340  0.00  0.00            
ATOM    712  HD2 ARG X  43      83.380  99.790  50.860  0.00  0.00            
ATOM    713  NE  ARG X  43      82.430 100.340  48.900  0.00  0.00            
ATOM    714  HE  ARG X  43      81.550 100.130  48.470  0.00  0.00            
ATOM    715  CZ  ARG X  43      82.980 101.440  48.480  0.00  0.00            
ATOM    716  NH1 ARG X  43      84.160 101.790  48.910  0.00  0.00            
ATOM    717 HH11 ARG X  43      84.640 101.290  49.630  0.00  0.00            
ATOM    718 HH12 ARG X  43      84.660 102.530  48.450  0.00  0.00            
ATOM    719  NH2 ARG X  43      82.330 102.180  47.600  0.00  0.00            
ATOM    720 HH21 ARG X  43      81.450 101.850  47.250  0.00  0.00            
ATOM    721 HH22 ARG X  43      82.590 103.130  47.760  0.00  0.00            
ATOM    722  C   ARG X  43      83.930  95.250  51.840  0.00  0.00            
ATOM    723  O   ARG X  43      83.960  94.040  51.680  0.00  0.00            
ATOM    724  N   GLY X  44      84.240  95.880  53.040  0.00  0.00            
ATOM    725  HN  GLY X  44      84.200  96.860  53.230  0.00  0.00            
ATOM    726  CA  GLY X  44      84.680  95.100  54.280  0.00  0.00            
ATOM    727  HA1 GLY X  44      84.940  95.850  55.010  0.00  0.00            
ATOM    728  HA2 GLY X  44      85.520  94.450  54.090  0.00  0.00            
ATOM    729  C   GLY X  44      83.540  94.220  54.850  0.00  0.00            
ATOM    730  O   GLY X  44      82.530  94.040  54.190  0.00  0.00            
ATOM    731  N   ASP X  45      83.760  93.620  56.060  0.00  0.00            
ATOM    732  HN  ASP X  45      84.620  93.840  56.520  0.00  0.00            
ATOM    733  CA  ASP X  45      82.910  92.640  56.750  0.00  0.00            
ATOM    734  HA  ASP X  45      82.700  91.870  56.010  0.00  0.00            
ATOM    735  CB  ASP X  45      83.640  92.130  58.050  0.00  0.00            
ATOM    736  HB1 ASP X  45      82.940  91.470  58.610  0.00  0.00            
ATOM    737  HB2 ASP X  45      83.930  93.030  58.640  0.00  0.00            
ATOM    738  CG  ASP X  45      84.840  91.340  57.640  0.00  0.00            
ATOM    739  OD1 ASP X  45      84.860  90.830  56.500  0.00  0.00            
ATOM    740  OD2 ASP X  45      85.690  90.990  58.530  0.00  0.00            
ATOM    741  C   ASP X  45      81.480  93.080  57.120  0.00  0.00            
ATOM    742  O   ASP X  45      80.580  92.350  56.660  0.00  0.00            
ATOM    743  N   GLY X  46      81.280  94.200  57.770  0.00  0.00            
ATOM    744  HN  GLY X  46      81.980  94.850  58.060  0.00  0.00            
ATOM    745  CA  GLY X  46      80.030  94.870  58.020  0.00  0.00            
ATOM    746  HA1 GLY X  46      79.410  94.810  57.130  0.00  0.00            
ATOM    747  HA2 GLY X  46      80.270  95.860  58.390  0.00  0.00            
ATOM    748  C   GLY X  46      79.280  94.230  59.170  0.00  0.00            
ATOM    749  O   GLY X  46      79.650  93.110  59.550  0.00  0.00            
ATOM    750  N   ASP X  47      78.330  95.000  59.740  0.00  0.00            
ATOM    751  HN  ASP X  47      78.100  95.890  59.340  0.00  0.00            
ATOM    752  CA  ASP X  47      77.660  94.540  60.970  0.00  0.00            
ATOM    753  HA  ASP X  47      78.070  93.610  61.330  0.00  0.00            
ATOM    754  CB  ASP X  47      77.690  95.650  62.110  0.00  0.00            
ATOM    755  HB1 ASP X  47      76.970  95.490  62.940  0.00  0.00            
ATOM    756  HB2 ASP X  47      77.380  96.590  61.600  0.00  0.00            
ATOM    757  CG  ASP X  47      79.090  95.830  62.820  0.00  0.00            
ATOM    758  OD1 ASP X  47      79.890  94.850  62.930  0.00  0.00            
ATOM    759  OD2 ASP X  47      79.260  96.880  63.410  0.00  0.00            
ATOM    760  C   ASP X  47      76.160  94.500  60.770  0.00  0.00            
ATOM    761  O   ASP X  47      75.570  95.160  59.940  0.00  0.00            
ATOM    762  N   ARG X  48      75.460  93.840  61.720  0.00  0.00            
ATOM    763  HN  ARG X  48      76.010  93.450  62.460  0.00  0.00            
ATOM    764  CA  ARG X  48      74.060  93.580  61.580  0.00  0.00            
ATOM    765  HA  ARG X  48      73.890  93.280  60.560  0.00  0.00            
ATOM    766  CB  ARG X  48      73.650  92.350  62.410  0.00  0.00            
ATOM    767  HB1 ARG X  48      72.610  92.420  62.790  0.00  0.00            
ATOM    768  HB2 ARG X  48      74.440  92.280  63.190  0.00  0.00            
ATOM    769  CG  ARG X  48      73.620  90.970  61.700  0.00  0.00            
ATOM    770  HG1 ARG X  48      73.160  91.140  60.700  0.00  0.00            
ATOM    771  HG2 ARG X  48      73.040  90.240  62.300  0.00  0.00            
ATOM    772  CD  ARG X  48      75.080  90.430  61.600  0.00  0.00            
ATOM    773  HD1 ARG X  48      75.530  90.110  62.560  0.00  0.00            
ATOM    774  HD2 ARG X  48      75.760  91.210  61.180  0.00  0.00            
ATOM    775  NE  ARG X  48      74.990  89.270  60.640  0.00  0.00            
ATOM    776  HE  ARG X  48      74.100  88.870  60.410  0.00  0.00            
ATOM    777  CZ  ARG X  48      76.020  88.500  60.270  0.00  0.00            
ATOM    778  NH1 ARG X  48      77.270  88.770  60.530  0.00  0.00            
ATOM    779 HH11 ARG X  48      77.580  89.600  61.000  0.00  0.00            
ATOM    780 HH12 ARG X  48      77.970  88.390  59.920  0.00  0.00            
ATOM    781  NH2 ARG X  48      75.730  87.490  59.550  0.00  0.00            
ATOM    782 HH21 ARG X  48      74.790  87.340  59.250  0.00  0.00            
ATOM    783 HH22 ARG X  48      76.380  87.160  58.860  0.00  0.00            
ATOM    784  C   ARG X  48      73.130  94.750  61.840  0.00  0.00            
ATOM    785  O   ARG X  48      73.430  95.660  62.590  0.00  0.00            
ATOM    786  N   ARG X  49      71.910  94.600  61.280  0.00  0.00            
ATOM    787  HN  ARG X  49      71.690  93.820  60.710  0.00  0.00            
ATOM    788  CA  ARG X  49      70.890  95.660  61.570  0.00  0.00            
ATOM    789  HA  ARG X  49      70.870  96.000  62.590  0.00  0.00            
ATOM    790  CB  ARG X  49      71.010  96.780  60.540  0.00  0.00            
ATOM    791  HB1 ARG X  49      72.050  97.160  60.640  0.00  0.00            
ATOM    792  HB2 ARG X  49      70.370  97.630  60.830  0.00  0.00            
ATOM    793  CG  ARG X  49      70.730  96.400  59.040  0.00  0.00            
ATOM    794  HG1 ARG X  49      69.630  96.340  58.850  0.00  0.00            
ATOM    795  HG2 ARG X  49      71.300  95.500  58.740  0.00  0.00            
ATOM    796  CD  ARG X  49      71.230  97.400  57.980  0.00  0.00            
ATOM    797  HD1 ARG X  49      70.980  97.030  56.970  0.00  0.00            
ATOM    798  HD2 ARG X  49      72.300  97.690  57.970  0.00  0.00            
ATOM    799  NE  ARG X  49      70.410  98.640  58.160  0.00  0.00            
ATOM    800  HE  ARG X  49      69.540  98.580  58.640  0.00  0.00            
ATOM    801  CZ  ARG X  49      70.670  99.910  57.740  0.00  0.00            
ATOM    802  NH1 ARG X  49      71.720 100.280  56.990  0.00  0.00            
ATOM    803 HH11 ARG X  49      72.450  99.640  56.760  0.00  0.00            
ATOM    804 HH12 ARG X  49      71.740 101.230  56.670  0.00  0.00            
ATOM    805  NH2 ARG X  49      69.810 100.830  58.040  0.00  0.00            
ATOM    806 HH21 ARG X  49      69.110 100.480  58.670  0.00  0.00            
ATOM    807 HH22 ARG X  49      69.800 101.690  57.540  0.00  0.00            
ATOM    808  C   ARG X  49      69.560  94.930  61.420  0.00  0.00            
ATOM    809  O   ARG X  49      69.460  93.960  60.710  0.00  0.00            
ATOM    810  N   GLU X  50      68.570  95.370  62.150  0.00  0.00            
ATOM    811  HN  GLU X  50      68.710  96.180  62.700  0.00  0.00            
ATOM    812  CA  GLU X  50      67.180  94.860  62.120  0.00  0.00            
ATOM    813  HA  GLU X  50      67.250  93.780  62.090  0.00  0.00            
ATOM    814  CB  GLU X  50      66.340  95.120  63.410  0.00  0.00            
ATOM    815  HB1 GLU X  50      65.370  94.610  63.210  0.00  0.00            
ATOM    816  HB2 GLU X  50      66.210  96.200  63.620  0.00  0.00            
ATOM    817  CG  GLU X  50      66.880  94.530  64.700  0.00  0.00            
ATOM    818  HG1 GLU X  50      67.970  94.750  64.780  0.00  0.00            
ATOM    819  HG2 GLU X  50      66.780  93.420  64.710  0.00  0.00            
ATOM    820  CD  GLU X  50      66.100  95.120  65.890  0.00  0.00            
ATOM    821  OE1 GLU X  50      66.720  95.620  66.830  0.00  0.00            
ATOM    822  OE2 GLU X  50      64.860  94.990  65.920  0.00  0.00            
ATOM    823  C   GLU X  50      66.360  95.470  61.000  0.00  0.00            
ATOM    824  O   GLU X  50      66.210  96.670  60.770  0.00  0.00            
ATOM    825  N   CYS X  51      65.730  94.640  60.190  0.00  0.00            
ATOM    826  HN  CYS X  51      65.760  93.640  60.210  0.00  0.00            
ATOM    827  CA  CYS X  51      64.710  95.060  59.170  0.00  0.00            
ATOM    828  HA  CYS X  51      64.210  95.910  59.600  0.00  0.00            
ATOM    829  CB  CYS X  51      65.540  95.550  57.860  0.00  0.00            
ATOM    830  HB1 CYS X  51      66.220  94.720  57.600  0.00  0.00            
ATOM    831  HB2 CYS X  51      66.180  96.390  58.210  0.00  0.00            
ATOM    832  SG  CYS X  51      64.480  95.880  56.440  0.00  0.00            
ATOM    833  HG1 CYS X  51      63.710  94.930  56.960  0.00  0.00            
ATOM    834  C   CYS X  51      63.680  93.960  58.790  0.00  0.00            
ATOM    835  O   CYS X  51      64.010  92.810  58.550  0.00  0.00            
ATOM    836  N   ASP X  52      62.420  94.260  58.740  0.00  0.00            
ATOM    837  HN  ASP X  52      62.150  95.210  58.790  0.00  0.00            
ATOM    838  CA  ASP X  52      61.370  93.250  58.460  0.00  0.00            
ATOM    839  HA  ASP X  52      61.600  92.420  59.110  0.00  0.00            
ATOM    840  CB  ASP X  52      59.970  93.750  58.690  0.00  0.00            
ATOM    841  HB1 ASP X  52      59.200  93.080  58.240  0.00  0.00            
ATOM    842  HB2 ASP X  52      59.770  94.710  58.150  0.00  0.00            
ATOM    843  CG  ASP X  52      59.610  93.910  60.150  0.00  0.00            
ATOM    844  OD1 ASP X  52      58.380  94.020  60.500  0.00  0.00            
ATOM    845  OD2 ASP X  52      60.540  94.100  61.010  0.00  0.00            
ATOM    846  C   ASP X  52      61.380  92.790  56.980  0.00  0.00            
ATOM    847  O   ASP X  52      61.810  93.510  56.130  0.00  0.00            
ATOM    848  N   PHE X  53      60.900  91.580  56.790  0.00  0.00            
ATOM    849  HN  PHE X  53      60.640  91.050  57.600  0.00  0.00            
ATOM    850  CA  PHE X  53      61.050  90.800  55.590  0.00  0.00            
ATOM    851  HA  PHE X  53      62.120  90.780  55.420  0.00  0.00            
ATOM    852  CB  PHE X  53      60.610  89.390  55.770  0.00  0.00            
ATOM    853  HB1 PHE X  53      61.220  88.740  55.100  0.00  0.00            
ATOM    854  HB2 PHE X  53      59.510  89.400  55.630  0.00  0.00            
ATOM    855  CG  PHE X  53      60.840  88.780  57.130  0.00  0.00            
ATOM    856  CD1 PHE X  53      61.760  87.730  57.280  0.00  0.00            
ATOM    857  HD1 PHE X  53      62.330  87.330  56.460  0.00  0.00            
ATOM    858  CE1 PHE X  53      62.070  87.130  58.490  0.00  0.00            
ATOM    859  HE1 PHE X  53      62.570  86.170  58.480  0.00  0.00            
ATOM    860  CZ  PHE X  53      61.340  87.590  59.650  0.00  0.00            
ATOM    861  HZ  PHE X  53      61.600  87.080  60.570  0.00  0.00            
ATOM    862  CD2 PHE X  53      60.090  89.100  58.270  0.00  0.00            
ATOM    863  HD2 PHE X  53      59.290  89.820  58.250  0.00  0.00            
ATOM    864  CE2 PHE X  53      60.380  88.560  59.520  0.00  0.00            
ATOM    865  HE2 PHE X  53      59.800  88.810  60.400  0.00  0.00            
ATOM    866  C   PHE X  53      60.450  91.440  54.320  0.00  0.00            
ATOM    867  O   PHE X  53      59.540  92.290  54.450  0.00  0.00            
ATOM    868  N   ARG X  54      61.010  91.160  53.140  0.00  0.00            
ATOM    869  HN  ARG X  54      61.850  90.610  53.170  0.00  0.00            
ATOM    870  CA  ARG X  54      60.530  91.450  51.840  0.00  0.00            
ATOM    871  HA  ARG X  54      59.620  92.040  51.900  0.00  0.00            
ATOM    872  CB  ARG X  54      61.640  92.270  51.080  0.00  0.00            
ATOM    873  HB1 ARG X  54      61.370  92.210  50.000  0.00  0.00            
ATOM    874  HB2 ARG X  54      62.590  91.700  51.160  0.00  0.00            
ATOM    875  CG  ARG X  54      61.850  93.780  51.390  0.00  0.00            
ATOM    876  HG1 ARG X  54      60.920  94.250  51.010  0.00  0.00            
ATOM    877  HG2 ARG X  54      62.680  94.150  50.760  0.00  0.00            
ATOM    878  CD  ARG X  54      62.100  94.140  52.860  0.00  0.00            
ATOM    879  HD1 ARG X  54      62.910  93.490  53.260  0.00  0.00            
ATOM    880  HD2 ARG X  54      61.230  94.000  53.530  0.00  0.00            
ATOM    881  NE  ARG X  54      62.540  95.570  52.880  0.00  0.00            
ATOM    882  HE  ARG X  54      62.940  95.960  52.050  0.00  0.00            
ATOM    883  CZ  ARG X  54      62.040  96.500  53.630  0.00  0.00            
ATOM    884  NH1 ARG X  54      61.610  96.290  54.850  0.00  0.00            
ATOM    885 HH11 ARG X  54      61.440  95.340  55.090  0.00  0.00            
ATOM    886 HH12 ARG X  54      61.510  97.060  55.480  0.00  0.00            
ATOM    887  NH2 ARG X  54      62.310  97.690  53.150  0.00  0.00            
ATOM    888 HH21 ARG X  54      62.680  97.700  52.220  0.00  0.00            
ATOM    889 HH22 ARG X  54      61.970  98.540  53.550  0.00  0.00            
ATOM    890  C   ARG X  54      60.150  90.160  51.190  0.00  0.00            
ATOM    891  O   ARG X  54      60.940  89.230  51.090  0.00  0.00            
ATOM    892  N   GLU X  55      58.900  90.060  50.730  0.00  0.00            
ATOM    893  HN  GLU X  55      58.290  90.780  51.060  0.00  0.00            
ATOM    894  CA  GLU X  55      58.300  89.020  49.940  0.00  0.00            
ATOM    895  HA  GLU X  55      59.070  88.320  49.660  0.00  0.00            
ATOM    896  CB  GLU X  55      57.060  88.360  50.770  0.00  0.00            
ATOM    897  HB1 GLU X  55      56.570  87.700  50.010  0.00  0.00            
ATOM    898  HB2 GLU X  55      56.390  89.200  51.060  0.00  0.00            
ATOM    899  CG  GLU X  55      57.410  87.530  52.010  0.00  0.00            
ATOM    900  HG1 GLU X  55      58.100  88.170  52.600  0.00  0.00            
ATOM    901  HG2 GLU X  55      57.930  86.630  51.620  0.00  0.00            
ATOM    902  CD  GLU X  55      56.170  87.200  52.770  0.00  0.00            
ATOM    903  OE1 GLU X  55      55.630  88.030  53.500  0.00  0.00            
ATOM    904  OE2 GLU X  55      55.780  85.990  52.670  0.00  0.00            
ATOM    905  C   GLU X  55      57.800  89.510  48.650  0.00  0.00            
ATOM    906  O   GLU X  55      57.110  90.520  48.570  0.00  0.00            
ATOM    907  N   ASP X  56      58.080  88.650  47.610  0.00  0.00            
ATOM    908  HN  ASP X  56      58.790  87.960  47.730  0.00  0.00            
ATOM    909  CA  ASP X  56      57.580  88.690  46.350  0.00  0.00            
ATOM    910  HA  ASP X  56      57.480  89.750  46.150  0.00  0.00            
ATOM    911  CB  ASP X  56      58.600  88.340  45.220  0.00  0.00            
ATOM    912  HB1 ASP X  56      59.480  89.010  45.080  0.00  0.00            
ATOM    913  HB2 ASP X  56      58.040  88.450  44.270  0.00  0.00            
ATOM    914  CG  ASP X  56      59.160  86.940  45.150  0.00  0.00            
ATOM    915  OD1 ASP X  56      59.060  86.250  46.150  0.00  0.00            
ATOM    916  OD2 ASP X  56      59.830  86.610  44.110  0.00  0.00            
ATOM    917  C   ASP X  56      56.210  87.960  46.240  0.00  0.00            
ATOM    918  O   ASP X  56      55.220  88.600  46.450  0.00  0.00            
ATOM    919  N   ASP X  57      56.190  86.640  45.930  0.00  0.00            
ATOM    920  HN  ASP X  57      57.050  86.160  45.760  0.00  0.00            
ATOM    921  CA  ASP X  57      55.040  85.740  45.860  0.00  0.00            
ATOM    922  HA  ASP X  57      54.300  86.290  45.300  0.00  0.00            
ATOM    923  CB  ASP X  57      55.380  84.390  45.160  0.00  0.00            
ATOM    924  HB1 ASP X  57      54.470  83.760  45.040  0.00  0.00            
ATOM    925  HB2 ASP X  57      56.020  83.780  45.830  0.00  0.00            
ATOM    926  CG  ASP X  57      56.110  84.510  43.830  0.00  0.00            
ATOM    927  OD1 ASP X  57      56.880  83.560  43.570  0.00  0.00            
ATOM    928  OD2 ASP X  57      56.020  85.550  43.120  0.00  0.00            
ATOM    929  C   ASP X  57      54.420  85.470  47.310  0.00  0.00            
ATOM    930  O   ASP X  57      55.180  85.460  48.280  0.00  0.00            
ATOM    931  N   SER X  58      53.100  85.200  47.410  0.00  0.00            
ATOM    932  HN  SER X  58      52.540  85.300  46.590  0.00  0.00            
ATOM    933  CA  SER X  58      52.310  84.930  48.590  0.00  0.00            
ATOM    934  HA  SER X  58      52.910  85.310  49.410  0.00  0.00            
ATOM    935  CB  SER X  58      50.930  85.730  48.670  0.00  0.00            
ATOM    936  HB1 SER X  58      50.260  85.400  49.500  0.00  0.00            
ATOM    937  HB2 SER X  58      50.420  85.490  47.710  0.00  0.00            
ATOM    938  OG  SER X  58      51.150  87.110  48.700  0.00  0.00            
ATOM    939  HG1 SER X  58      51.510  87.330  47.840  0.00  0.00            
ATOM    940  C   SER X  58      52.010  83.460  48.810  0.00  0.00            
ATOM    941  O   SER X  58      51.210  82.800  48.110  0.00  0.00            
ATOM    942  N   VAL X  59      52.640  82.850  49.840  0.00  0.00            
ATOM    943  HN  VAL X  59      53.300  83.300  50.430  0.00  0.00            
ATOM    944  CA  VAL X  59      52.130  81.680  50.530  0.00  0.00            
ATOM    945  HA  VAL X  59      52.150  80.870  49.810  0.00  0.00            
ATOM    946  CB  VAL X  59      53.080  81.470  51.700  0.00  0.00            
ATOM    947  HB  VAL X  59      54.130  81.580  51.330  0.00  0.00            
ATOM    948  CG1 VAL X  59      52.880  82.560  52.800  0.00  0.00            
ATOM    949 HG11 VAL X  59      51.860  82.520  53.240  0.00  0.00            
ATOM    950 HG12 VAL X  59      52.970  83.560  52.320  0.00  0.00            
ATOM    951 HG13 VAL X  59      53.750  82.380  53.470  0.00  0.00            
ATOM    952  CG2 VAL X  59      53.010  80.070  52.140  0.00  0.00            
ATOM    953 HG21 VAL X  59      52.040  79.890  52.650  0.00  0.00            
ATOM    954 HG22 VAL X  59      53.850  79.900  52.840  0.00  0.00            
ATOM    955 HG23 VAL X  59      53.120  79.440  51.230  0.00  0.00            
ATOM    956  C   VAL X  59      50.710  81.870  51.110  0.00  0.00            
ATOM    957  O   VAL X  59      50.270  82.960  51.400  0.00  0.00            
ATOM    958  N   HSD X  60      49.960  80.770  51.090  0.00  0.00            
ATOM    959  HN  HSD X  60      50.440  79.980  50.730  0.00  0.00            
ATOM    960  CA  HSD X  60      48.570  80.700  51.440  0.00  0.00            
ATOM    961  HA  HSD X  60      48.320  81.610  51.980  0.00  0.00            
ATOM    962  CB  HSD X  60      47.800  80.770  50.130  0.00  0.00            
ATOM    963  HB1 HSD X  60      46.790  80.320  50.240  0.00  0.00            
ATOM    964  HB2 HSD X  60      48.400  80.140  49.430  0.00  0.00            
ATOM    965  ND1 HSD X  60      48.390  82.760  48.490  0.00  0.00            
ATOM    966  HD1 HSD X  60      49.240  82.480  48.050  0.00  0.00            
ATOM    967  CG  HSD X  60      47.670  82.170  49.540  0.00  0.00            
ATOM    968  CE1 HSD X  60      47.840  83.980  48.230  0.00  0.00            
ATOM    969  HE1 HSD X  60      48.250  84.710  47.530  0.00  0.00            
ATOM    970  NE2 HSD X  60      46.820  84.220  49.050  0.00  0.00            
ATOM    971  CD2 HSD X  60      46.830  83.140  49.930  0.00  0.00            
ATOM    972  HD2 HSD X  60      46.100  83.100  50.740  0.00  0.00            
ATOM    973  C   HSD X  60      48.240  79.470  52.360  0.00  0.00            
ATOM    974  O   HSD X  60      47.200  79.360  53.020  0.00  0.00            
ATOM    975  N   ALA X  61      49.220  78.500  52.310  0.00  0.00            
ATOM    976  HN  ALA X  61      50.050  78.620  51.770  0.00  0.00            
ATOM    977  CA  ALA X  61      49.130  77.180  52.920  0.00  0.00            
ATOM    978  HA  ALA X  61      48.100  76.960  53.160  0.00  0.00            
ATOM    979  CB  ALA X  61      49.530  76.150  51.860  0.00  0.00            
ATOM    980  HB1 ALA X  61      49.090  76.470  50.890  0.00  0.00            
ATOM    981  HB2 ALA X  61      49.210  75.140  52.210  0.00  0.00            
ATOM    982  HB3 ALA X  61      50.630  76.100  51.710  0.00  0.00            
ATOM    983  C   ALA X  61      50.120  76.890  54.080  0.00  0.00            
ATOM    984  O   ALA X  61      50.160  75.780  54.660  0.00  0.00            
ATOM    985  N   TYR X  62      50.890  77.950  54.360  0.00  0.00            
ATOM    986  HN  TYR X  62      50.820  78.790  53.830  0.00  0.00            
ATOM    987  CA  TYR X  62      51.770  78.020  55.520  0.00  0.00            
ATOM    988  HA  TYR X  62      51.350  77.450  56.340  0.00  0.00            
ATOM    989  CB  TYR X  62      53.210  77.450  55.260  0.00  0.00            
ATOM    990  HB1 TYR X  62      53.680  77.550  56.260  0.00  0.00            
ATOM    991  HB2 TYR X  62      53.750  78.120  54.560  0.00  0.00            
ATOM    992  CG  TYR X  62      53.320  76.040  54.850  0.00  0.00            
ATOM    993  CD1 TYR X  62      53.050  75.000  55.720  0.00  0.00            
ATOM    994  HD1 TYR X  62      52.710  75.250  56.710  0.00  0.00            
ATOM    995  CE1 TYR X  62      53.090  73.660  55.370  0.00  0.00            
ATOM    996  HE1 TYR X  62      52.750  72.970  56.130  0.00  0.00            
ATOM    997  CZ  TYR X  62      53.530  73.320  54.050  0.00  0.00            
ATOM    998  OH  TYR X  62      53.800  71.970  53.740  0.00  0.00            
ATOM    999  HH  TYR X  62      53.730  71.480  54.560  0.00  0.00            
ATOM   1000  CD2 TYR X  62      53.810  75.650  53.550  0.00  0.00            
ATOM   1001  HD2 TYR X  62      53.970  76.410  52.800  0.00  0.00            
ATOM   1002  CE2 TYR X  62      53.860  74.320  53.200  0.00  0.00            
ATOM   1003  HE2 TYR X  62      54.210  74.120  52.200  0.00  0.00            
ATOM   1004  C   TYR X  62      51.860  79.440  56.020  0.00  0.00            
ATOM   1005  O   TYR X  62      52.030  80.430  55.300  0.00  0.00            
ATOM   1006  N   HSD X  63      51.670  79.680  57.370  0.00  0.00            
ATOM   1007  HN  HSD X  63      51.500  78.890  57.950  0.00  0.00            
ATOM   1008  CA  HSD X  63      51.500  81.020  57.890  0.00  0.00            
ATOM   1009  HA  HSD X  63      50.720  81.620  57.460  0.00  0.00            
ATOM   1010  CB  HSD X  63      51.150  80.900  59.440  0.00  0.00            
ATOM   1011  HB1 HSD X  63      51.290  81.840  60.030  0.00  0.00            
ATOM   1012  HB2 HSD X  63      51.850  80.220  59.970  0.00  0.00            
ATOM   1013  ND1 HSD X  63      48.560  81.090  59.400  0.00  0.00            
ATOM   1014  HD1 HSD X  63      48.400  81.960  58.930  0.00  0.00            
ATOM   1015  CG  HSD X  63      49.760  80.450  59.720  0.00  0.00            
ATOM   1016  CE1 HSD X  63      47.540  80.310  59.970  0.00  0.00            
ATOM   1017  HE1 HSD X  63      46.550  80.670  59.710  0.00  0.00            
ATOM   1018  NE2 HSD X  63      48.030  79.240  60.570  0.00  0.00            
ATOM   1019  CD2 HSD X  63      49.390  79.330  60.420  0.00  0.00            
ATOM   1020  HD2 HSD X  63      50.020  78.560  60.850  0.00  0.00            
ATOM   1021  C   HSD X  63      52.730  81.880  57.760  0.00  0.00            
ATOM   1022  O   HSD X  63      53.830  81.380  57.760  0.00  0.00            
ATOM   1023  N   ARG X  64      52.500  83.180  57.460  0.00  0.00            
ATOM   1024  HN  ARG X  64      51.550  83.480  57.400  0.00  0.00            
ATOM   1025  CA  ARG X  64      53.520  84.240  57.210  0.00  0.00            
ATOM   1026  HA  ARG X  64      54.090  83.950  56.340  0.00  0.00            
ATOM   1027  CB  ARG X  64      52.950  85.770  57.100  0.00  0.00            
ATOM   1028  HB1 ARG X  64      53.840  86.430  57.200  0.00  0.00            
ATOM   1029  HB2 ARG X  64      52.320  85.820  58.010  0.00  0.00            
ATOM   1030  CG  ARG X  64      51.990  86.070  55.930  0.00  0.00            
ATOM   1031  HG1 ARG X  64      51.410  86.950  56.290  0.00  0.00            
ATOM   1032  HG2 ARG X  64      51.250  85.250  55.940  0.00  0.00            
ATOM   1033  CD  ARG X  64      52.750  86.230  54.650  0.00  0.00            
ATOM   1034  HD1 ARG X  64      53.180  85.230  54.430  0.00  0.00            
ATOM   1035  HD2 ARG X  64      53.580  86.950  54.810  0.00  0.00            
ATOM   1036  NE  ARG X  64      51.800  86.680  53.620  0.00  0.00            
ATOM   1037  HE  ARG X  64      50.820  86.700  53.790  0.00  0.00            
ATOM   1038  CZ  ARG X  64      52.060  86.920  52.320  0.00  0.00            
ATOM   1039  NH1 ARG X  64      53.250  86.700  51.810  0.00  0.00            
ATOM   1040 HH11 ARG X  64      54.080  86.560  52.350  0.00  0.00            
ATOM   1041 HH12 ARG X  64      53.310  87.050  50.880  0.00  0.00            
ATOM   1042  NH2 ARG X  64      51.120  87.340  51.500  0.00  0.00            
ATOM   1043 HH21 ARG X  64      50.200  87.570  51.820  0.00  0.00            
ATOM   1044 HH22 ARG X  64      51.230  87.430  50.510  0.00  0.00            
ATOM   1045  C   ARG X  64      54.680  84.270  58.200  0.00  0.00            
ATOM   1046  O   ARG X  64      54.580  83.970  59.380  0.00  0.00            
ATOM   1047  N   ALA X  65      55.890  84.630  57.690  0.00  0.00            
ATOM   1048  HN  ALA X  65      56.050  84.790  56.720  0.00  0.00            
ATOM   1049  CA  ALA X  65      57.230  84.550  58.380  0.00  0.00            
ATOM   1050  HA  ALA X  65      57.390  83.520  58.680  0.00  0.00            
ATOM   1051  CB  ALA X  65      58.290  84.900  57.330  0.00  0.00            
ATOM   1052  HB1 ALA X  65      58.190  84.280  56.410  0.00  0.00            
ATOM   1053  HB2 ALA X  65      59.320  84.680  57.680  0.00  0.00            
ATOM   1054  HB3 ALA X  65      58.290  85.940  56.940  0.00  0.00            
ATOM   1055  C   ALA X  65      57.440  85.430  59.580  0.00  0.00            
ATOM   1056  O   ALA X  65      57.090  86.610  59.570  0.00  0.00            
ATOM   1057  N   THR X  66      58.050  84.870  60.620  0.00  0.00            
ATOM   1058  HN  THR X  66      58.330  83.930  60.480  0.00  0.00            
ATOM   1059  CA  THR X  66      58.310  85.490  61.910  0.00  0.00            
ATOM   1060  HA  THR X  66      58.410  86.560  61.780  0.00  0.00            
ATOM   1061  CB  THR X  66      57.230  85.220  63.000  0.00  0.00            
ATOM   1062  HB  THR X  66      56.200  85.550  62.730  0.00  0.00            
ATOM   1063  OG1 THR X  66      57.460  85.960  64.160  0.00  0.00            
ATOM   1064  HG1 THR X  66      57.450  86.880  63.900  0.00  0.00            
ATOM   1065  CG2 THR X  66      57.160  83.740  63.400  0.00  0.00            
ATOM   1066 HG21 THR X  66      56.690  83.190  62.560  0.00  0.00            
ATOM   1067 HG22 THR X  66      56.500  83.630  64.290  0.00  0.00            
ATOM   1068 HG23 THR X  66      58.120  83.280  63.720  0.00  0.00            
ATOM   1069  C   THR X  66      59.710  85.230  62.450  0.00  0.00            
ATOM   1070  O   THR X  66      60.250  84.130  62.340  0.00  0.00            
ATOM   1071  N   ASN X  67      60.340  86.200  63.120  0.00  0.00            
ATOM   1072  HN  ASN X  67      59.860  87.070  63.190  0.00  0.00            
ATOM   1073  CA  ASN X  67      61.560  86.210  63.960  0.00  0.00            
ATOM   1074  HA  ASN X  67      62.470  85.910  63.460  0.00  0.00            
ATOM   1075  CB  ASN X  67      61.690  87.560  64.710  0.00  0.00            
ATOM   1076  HB1 ASN X  67      62.300  87.640  65.630  0.00  0.00            
ATOM   1077  HB2 ASN X  67      60.670  87.900  65.000  0.00  0.00            
ATOM   1078  CG  ASN X  67      62.300  88.510  63.710  0.00  0.00            
ATOM   1079  OD1 ASN X  67      63.080  88.130  62.820  0.00  0.00            
ATOM   1080  ND2 ASN X  67      61.950  89.820  63.790  0.00  0.00            
ATOM   1081 HD21 ASN X  67      61.210  90.060  64.420  0.00  0.00            
ATOM   1082 HD22 ASN X  67      62.340  90.510  63.180  0.00  0.00            
ATOM   1083  C   ASN X  67      61.520  85.210  65.030  0.00  0.00            
ATOM   1084  O   ASN X  67      62.550  84.590  65.310  0.00  0.00            
ATOM   1085  N   ALA X  68      60.390  84.980  65.610  0.00  0.00            
ATOM   1086  HN  ALA X  68      59.540  85.480  65.470  0.00  0.00            
ATOM   1087  CA  ALA X  68      60.210  84.180  66.780  0.00  0.00            
ATOM   1088  HA  ALA X  68      60.930  84.540  67.500  0.00  0.00            
ATOM   1089  CB  ALA X  68      58.820  84.280  67.500  0.00  0.00            
ATOM   1090  HB1 ALA X  68      59.030  83.830  68.500  0.00  0.00            
ATOM   1091  HB2 ALA X  68      58.010  83.710  67.010  0.00  0.00            
ATOM   1092  HB3 ALA X  68      58.570  85.360  67.580  0.00  0.00            
ATOM   1093  C   ALA X  68      60.550  82.720  66.610  0.00  0.00            
ATOM   1094  O   ALA X  68      61.270  82.130  67.400  0.00  0.00            
ATOM   1095  N   ASP X  69      60.030  82.130  65.570  0.00  0.00            
ATOM   1096  HN  ASP X  69      59.390  82.630  64.990  0.00  0.00            
ATOM   1097  CA  ASP X  69      60.360  80.760  65.220  0.00  0.00            
ATOM   1098  HA  ASP X  69      60.020  80.170  66.060  0.00  0.00            
ATOM   1099  CB  ASP X  69      59.490  80.380  64.000  0.00  0.00            
ATOM   1100  HB1 ASP X  69      59.970  79.510  63.500  0.00  0.00            
ATOM   1101  HB2 ASP X  69      59.380  81.140  63.190  0.00  0.00            
ATOM   1102  CG  ASP X  69      58.040  79.960  64.430  0.00  0.00            
ATOM   1103  OD1 ASP X  69      57.840  79.660  65.640  0.00  0.00            
ATOM   1104  OD2 ASP X  69      57.130  79.940  63.620  0.00  0.00            
ATOM   1105  C   ASP X  69      61.880  80.510  64.950  0.00  0.00            
ATOM   1106  O   ASP X  69      62.360  79.460  65.330  0.00  0.00            
ATOM   1107  N   TYR X  70      62.640  81.410  64.340  0.00  0.00            
ATOM   1108  HN  TYR X  70      62.170  82.190  63.940  0.00  0.00            
ATOM   1109  CA  TYR X  70      64.120  81.270  64.270  0.00  0.00            
ATOM   1110  HA  TYR X  70      64.360  80.280  63.890  0.00  0.00            
ATOM   1111  CB  TYR X  70      64.820  82.340  63.360  0.00  0.00            
ATOM   1112  HB1 TYR X  70      65.930  82.380  63.410  0.00  0.00            
ATOM   1113  HB2 TYR X  70      64.470  83.320  63.760  0.00  0.00            
ATOM   1114  CG  TYR X  70      64.520  82.260  61.880  0.00  0.00            
ATOM   1115  CD1 TYR X  70      65.310  81.650  60.890  0.00  0.00            
ATOM   1116  HD1 TYR X  70      66.150  81.040  61.180  0.00  0.00            
ATOM   1117  CE1 TYR X  70      65.010  81.680  59.470  0.00  0.00            
ATOM   1118  HE1 TYR X  70      65.760  81.320  58.780  0.00  0.00            
ATOM   1119  CZ  TYR X  70      63.810  82.280  59.060  0.00  0.00            
ATOM   1120  OH  TYR X  70      63.450  82.390  57.690  0.00  0.00            
ATOM   1121  HH  TYR X  70      64.000  81.770  57.210  0.00  0.00            
ATOM   1122  CD2 TYR X  70      63.360  82.970  61.370  0.00  0.00            
ATOM   1123  HD2 TYR X  70      62.680  83.500  62.020  0.00  0.00            
ATOM   1124  CE2 TYR X  70      62.960  82.860  60.020  0.00  0.00            
ATOM   1125  HE2 TYR X  70      62.110  83.490  59.820  0.00  0.00            
ATOM   1126  C   TYR X  70      64.750  81.360  65.660  0.00  0.00            
ATOM   1127  O   TYR X  70      65.560  80.480  65.990  0.00  0.00            
ATOM   1128  N   ARG X  71      64.320  82.320  66.520  0.00  0.00            
ATOM   1129  HN  ARG X  71      63.510  82.890  66.360  0.00  0.00            
ATOM   1130  CA  ARG X  71      64.920  82.450  67.890  0.00  0.00            
ATOM   1131  HA  ARG X  71      66.000  82.480  67.860  0.00  0.00            
ATOM   1132  CB  ARG X  71      64.550  83.690  68.740  0.00  0.00            
ATOM   1133  HB1 ARG X  71      64.950  83.710  69.780  0.00  0.00            
ATOM   1134  HB2 ARG X  71      63.440  83.630  68.800  0.00  0.00            
ATOM   1135  CG  ARG X  71      65.000  85.030  68.140  0.00  0.00            
ATOM   1136  HG1 ARG X  71      64.370  85.190  67.240  0.00  0.00            
ATOM   1137  HG2 ARG X  71      66.070  85.010  67.830  0.00  0.00            
ATOM   1138  CD  ARG X  71      64.830  86.100  69.240  0.00  0.00            
ATOM   1139  HD1 ARG X  71      65.260  87.080  68.960  0.00  0.00            
ATOM   1140  HD2 ARG X  71      65.390  85.820  70.150  0.00  0.00            
ATOM   1141  NE  ARG X  71      63.350  86.320  69.510  0.00  0.00            
ATOM   1142  HE  ARG X  71      62.780  85.790  70.140  0.00  0.00            
ATOM   1143  CZ  ARG X  71      62.760  87.410  69.150  0.00  0.00            
ATOM   1144  NH1 ARG X  71      63.170  88.300  68.230  0.00  0.00            
ATOM   1145 HH11 ARG X  71      64.110  88.400  67.920  0.00  0.00            
ATOM   1146 HH12 ARG X  71      62.790  89.220  68.360  0.00  0.00            
ATOM   1147  NH2 ARG X  71      61.620  87.730  69.690  0.00  0.00            
ATOM   1148 HH21 ARG X  71      61.260  87.230  70.480  0.00  0.00            
ATOM   1149 HH22 ARG X  71      61.300  88.660  69.500  0.00  0.00            
ATOM   1150  C   ARG X  71      64.730  81.240  68.790  0.00  0.00            
ATOM   1151  O   ARG X  71      65.660  80.730  69.490  0.00  0.00            
ATOM   1152  N   GLY X  72      63.480  80.710  68.820  0.00  0.00            
ATOM   1153  HN  GLY X  72      62.750  81.200  68.350  0.00  0.00            
ATOM   1154  CA  GLY X  72      63.140  79.540  69.540  0.00  0.00            
ATOM   1155  HA1 GLY X  72      62.200  79.240  69.090  0.00  0.00            
ATOM   1156  HA2 GLY X  72      63.220  79.800  70.590  0.00  0.00            
ATOM   1157  C   GLY X  72      64.010  78.330  69.280  0.00  0.00            
ATOM   1158  O   GLY X  72      64.280  77.530  70.190  0.00  0.00            
ATOM   1159  N   SER X  73      64.390  78.210  68.010  0.00  0.00            
ATOM   1160  HN  SER X  73      64.030  78.840  67.330  0.00  0.00            
ATOM   1161  CA  SER X  73      65.050  76.950  67.500  0.00  0.00            
ATOM   1162  HA  SER X  73      64.610  76.140  68.060  0.00  0.00            
ATOM   1163  CB  SER X  73      64.590  76.730  66.000  0.00  0.00            
ATOM   1164  HB1 SER X  73      64.890  75.730  65.630  0.00  0.00            
ATOM   1165  HB2 SER X  73      65.020  77.510  65.330  0.00  0.00            
ATOM   1166  OG  SER X  73      63.180  76.750  65.890  0.00  0.00            
ATOM   1167  HG1 SER X  73      62.950  77.650  65.650  0.00  0.00            
ATOM   1168  C   SER X  73      66.500  77.100  67.510  0.00  0.00            
ATOM   1169  O   SER X  73      67.190  76.210  67.040  0.00  0.00            
ATOM   1170  N   GLY X  74      67.070  78.270  68.050  0.00  0.00            
ATOM   1171  HN  GLY X  74      66.510  78.970  68.500  0.00  0.00            
ATOM   1172  CA  GLY X  74      68.470  78.510  68.330  0.00  0.00            
ATOM   1173  HA1 GLY X  74      68.940  77.560  68.500  0.00  0.00            
ATOM   1174  HA2 GLY X  74      68.650  79.070  69.240  0.00  0.00            
ATOM   1175  C   GLY X  74      69.270  79.140  67.290  0.00  0.00            
ATOM   1176  O   GLY X  74      70.490  79.010  67.270  0.00  0.00            
ATOM   1177  N   PHE X  75      68.660  79.820  66.270  0.00  0.00            
ATOM   1178  HN  PHE X  75      67.720  80.070  66.480  0.00  0.00            
ATOM   1179  CA  PHE X  75      69.210  80.130  64.960  0.00  0.00            
ATOM   1180  HA  PHE X  75      70.280  79.960  64.990  0.00  0.00            
ATOM   1181  CB  PHE X  75      68.580  79.390  63.790  0.00  0.00            
ATOM   1182  HB1 PHE X  75      69.110  79.790  62.900  0.00  0.00            
ATOM   1183  HB2 PHE X  75      67.500  79.630  63.790  0.00  0.00            
ATOM   1184  CG  PHE X  75      68.740  77.940  63.790  0.00  0.00            
ATOM   1185  CD1 PHE X  75      70.020  77.310  63.770  0.00  0.00            
ATOM   1186  HD1 PHE X  75      70.920  77.900  63.840  0.00  0.00            
ATOM   1187  CE1 PHE X  75      70.080  75.930  63.650  0.00  0.00            
ATOM   1188  HE1 PHE X  75      71.070  75.510  63.600  0.00  0.00            
ATOM   1189  CZ  PHE X  75      68.970  75.160  63.560  0.00  0.00            
ATOM   1190  HZ  PHE X  75      68.990  74.080  63.560  0.00  0.00            
ATOM   1191  CD2 PHE X  75      67.540  77.130  63.680  0.00  0.00            
ATOM   1192  HD2 PHE X  75      66.620  77.690  63.650  0.00  0.00            
ATOM   1193  CE2 PHE X  75      67.680  75.760  63.590  0.00  0.00            
ATOM   1194  HE2 PHE X  75      66.800  75.140  63.470  0.00  0.00            
ATOM   1195  C   PHE X  75      69.210  81.620  64.580  0.00  0.00            
ATOM   1196  O   PHE X  75      68.350  82.400  64.990  0.00  0.00            
ATOM   1197  N   ASP X  76      70.240  82.060  63.820  0.00  0.00            
ATOM   1198  HN  ASP X  76      70.980  81.450  63.540  0.00  0.00            
ATOM   1199  CA  ASP X  76      70.210  83.370  63.200  0.00  0.00            
ATOM   1200  HA  ASP X  76      69.700  84.050  63.880  0.00  0.00            
ATOM   1201  CB  ASP X  76      71.690  83.800  63.000  0.00  0.00            
ATOM   1202  HB1 ASP X  76      72.190  83.020  62.390  0.00  0.00            
ATOM   1203  HB2 ASP X  76      72.300  83.840  63.930  0.00  0.00            
ATOM   1204  CG  ASP X  76      71.990  85.060  62.350  0.00  0.00            
ATOM   1205  OD1 ASP X  76      73.110  85.230  61.760  0.00  0.00            
ATOM   1206  OD2 ASP X  76      71.140  86.030  62.480  0.00  0.00            
ATOM   1207  C   ASP X  76      69.460  83.360  61.910  0.00  0.00            
ATOM   1208  O   ASP X  76      69.460  82.470  61.150  0.00  0.00            
ATOM   1209  N   ARG X  77      68.860  84.560  61.590  0.00  0.00            
ATOM   1210  HN  ARG X  77      68.990  85.360  62.160  0.00  0.00            
ATOM   1211  CA  ARG X  77      68.160  84.690  60.310  0.00  0.00            
ATOM   1212  HA  ARG X  77      67.830  83.720  59.980  0.00  0.00            
ATOM   1213  CB  ARG X  77      66.830  85.510  60.420  0.00  0.00            
ATOM   1214  HB1 ARG X  77      66.120  84.720  60.740  0.00  0.00            
ATOM   1215  HB2 ARG X  77      66.490  85.740  59.390  0.00  0.00            
ATOM   1216  CG  ARG X  77      66.880  86.730  61.350  0.00  0.00            
ATOM   1217  HG1 ARG X  77      67.710  87.380  61.000  0.00  0.00            
ATOM   1218  HG2 ARG X  77      67.140  86.510  62.410  0.00  0.00            
ATOM   1219  CD  ARG X  77      65.560  87.480  61.470  0.00  0.00            
ATOM   1220  HD1 ARG X  77      65.610  88.150  62.360  0.00  0.00            
ATOM   1221  HD2 ARG X  77      64.730  86.750  61.560  0.00  0.00            
ATOM   1222  NE  ARG X  77      65.440  88.230  60.190  0.00  0.00            
ATOM   1223  HE  ARG X  77      66.130  88.000  59.500  0.00  0.00            
ATOM   1224  CZ  ARG X  77      64.750  89.360  60.020  0.00  0.00            
ATOM   1225  NH1 ARG X  77      63.890  89.760  60.830  0.00  0.00            
ATOM   1226 HH11 ARG X  77      63.790  89.170  61.630  0.00  0.00            
ATOM   1227 HH12 ARG X  77      63.350  90.600  60.740  0.00  0.00            
ATOM   1228  NH2 ARG X  77      65.030  89.970  58.890  0.00  0.00            
ATOM   1229 HH21 ARG X  77      65.710  89.610  58.250  0.00  0.00            
ATOM   1230 HH22 ARG X  77      64.780  90.930  58.890  0.00  0.00            
ATOM   1231  C   ARG X  77      69.030  85.260  59.220  0.00  0.00            
ATOM   1232  O   ARG X  77      68.740  86.300  58.630  0.00  0.00            
ATOM   1233  N   GLY X  78      70.130  84.540  58.890  0.00  0.00            
ATOM   1234  HN  GLY X  78      70.140  83.670  59.390  0.00  0.00            
ATOM   1235  CA  GLY X  78      71.140  84.980  57.960  0.00  0.00            
ATOM   1236  HA1 GLY X  78      71.890  84.200  57.920  0.00  0.00            
ATOM   1237  HA2 GLY X  78      71.410  85.990  58.250  0.00  0.00            
ATOM   1238  C   GLY X  78      70.690  84.930  56.520  0.00  0.00            
ATOM   1239  O   GLY X  78      69.580  84.540  56.200  0.00  0.00            
ATOM   1240  N   HSD X  79      71.540  85.230  55.550  0.00  0.00            
ATOM   1241  HN  HSD X  79      72.470  85.550  55.740  0.00  0.00            
ATOM   1242  CA  HSD X  79      71.210  85.210  54.140  0.00  0.00            
ATOM   1243  HA  HSD X  79      70.270  84.720  53.910  0.00  0.00            
ATOM   1244  CB  HSD X  79      71.190  86.650  53.710  0.00  0.00            
ATOM   1245  HB1 HSD X  79      70.270  87.180  54.020  0.00  0.00            
ATOM   1246  HB2 HSD X  79      71.020  86.510  52.620  0.00  0.00            
ATOM   1247  ND1 HSD X  79      73.600  87.510  53.520  0.00  0.00            
ATOM   1248  HD1 HSD X  79      73.860  87.110  52.640  0.00  0.00            
ATOM   1249  CG  HSD X  79      72.330  87.430  54.090  0.00  0.00            
ATOM   1250  CE1 HSD X  79      74.370  88.310  54.310  0.00  0.00            
ATOM   1251  HE1 HSD X  79      75.460  88.410  54.280  0.00  0.00            
ATOM   1252  NE2 HSD X  79      73.700  88.760  55.370  0.00  0.00            
ATOM   1253  CD2 HSD X  79      72.460  88.210  55.220  0.00  0.00            
ATOM   1254  HD2 HSD X  79      71.640  88.570  55.830  0.00  0.00            
ATOM   1255  C   HSD X  79      72.350  84.450  53.370  0.00  0.00            
ATOM   1256  O   HSD X  79      73.560  84.530  53.550  0.00  0.00            
ATOM   1257  N   LEU X  80      71.890  83.560  52.450  0.00  0.00            
ATOM   1258  HN  LEU X  80      70.910  83.370  52.370  0.00  0.00            
ATOM   1259  CA  LEU X  80      72.810  82.640  51.770  0.00  0.00            
ATOM   1260  HA  LEU X  80      73.500  82.290  52.520  0.00  0.00            
ATOM   1261  CB  LEU X  80      72.120  81.360  51.230  0.00  0.00            
ATOM   1262  HB1 LEU X  80      72.860  80.600  50.920  0.00  0.00            
ATOM   1263  HB2 LEU X  80      71.620  81.640  50.270  0.00  0.00            
ATOM   1264  CG  LEU X  80      71.130  80.630  52.200  0.00  0.00            
ATOM   1265  HG  LEU X  80      70.690  81.480  52.760  0.00  0.00            
ATOM   1266  CD1 LEU X  80      70.030  79.900  51.440  0.00  0.00            
ATOM   1267 HD11 LEU X  80      70.450  78.950  51.040  0.00  0.00            
ATOM   1268 HD12 LEU X  80      69.590  80.510  50.630  0.00  0.00            
ATOM   1269 HD13 LEU X  80      69.170  79.810  52.140  0.00  0.00            
ATOM   1270  CD2 LEU X  80      71.940  79.690  53.140  0.00  0.00            
ATOM   1271 HD21 LEU X  80      72.410  80.250  53.980  0.00  0.00            
ATOM   1272 HD22 LEU X  80      72.780  79.180  52.630  0.00  0.00            
ATOM   1273 HD23 LEU X  80      71.300  78.990  53.720  0.00  0.00            
ATOM   1274  C   LEU X  80      73.690  83.330  50.710  0.00  0.00            
ATOM   1275  O   LEU X  80      74.920  83.210  50.760  0.00  0.00            
ATOM   1276  N   ALA X  81      73.190  84.130  49.780  0.00  0.00            
ATOM   1277  HN  ALA X  81      72.200  84.120  49.640  0.00  0.00            
ATOM   1278  CA  ALA X  81      74.060  85.120  49.060  0.00  0.00            
ATOM   1279  HA  ALA X  81      74.980  84.600  48.860  0.00  0.00            
ATOM   1280  CB  ALA X  81      73.460  85.630  47.690  0.00  0.00            
ATOM   1281  HB1 ALA X  81      73.570  84.670  47.150  0.00  0.00            
ATOM   1282  HB2 ALA X  81      74.030  86.490  47.280  0.00  0.00            
ATOM   1283  HB3 ALA X  81      72.410  85.970  47.820  0.00  0.00            
ATOM   1284  C   ALA X  81      74.490  86.240  49.960  0.00  0.00            
ATOM   1285  O   ALA X  81      73.780  86.760  50.860  0.00  0.00            
ATOM   1286  N   ALA X  82      75.770  86.570  49.770  0.00  0.00            
ATOM   1287  HN  ALA X  82      76.290  86.270  48.970  0.00  0.00            
ATOM   1288  CA  ALA X  82      76.440  87.610  50.530  0.00  0.00            
ATOM   1289  HA  ALA X  82      76.140  87.250  51.510  0.00  0.00            
ATOM   1290  CB  ALA X  82      77.980  87.580  50.360  0.00  0.00            
ATOM   1291  HB1 ALA X  82      78.430  88.420  50.930  0.00  0.00            
ATOM   1292  HB2 ALA X  82      78.340  87.550  49.310  0.00  0.00            
ATOM   1293  HB3 ALA X  82      78.290  86.600  50.770  0.00  0.00            
ATOM   1294  C   ALA X  82      75.740  89.040  50.440  0.00  0.00            
ATOM   1295  O   ALA X  82      74.720  89.150  49.670  0.00  0.00            
ATOM   1296  N   ALA X  83      76.200  90.080  51.170  0.00  0.00            
ATOM   1297  HN  ALA X  83      76.890  89.910  51.880  0.00  0.00            
ATOM   1298  CA  ALA X  83      75.590  91.360  51.160  0.00  0.00            
ATOM   1299  HA  ALA X  83      75.220  91.510  50.160  0.00  0.00            
ATOM   1300  CB  ALA X  83      74.430  91.430  52.230  0.00  0.00            
ATOM   1301  HB1 ALA X  83      73.760  90.550  52.160  0.00  0.00            
ATOM   1302  HB2 ALA X  83      73.900  92.390  52.090  0.00  0.00            
ATOM   1303  HB3 ALA X  83      74.840  91.350  53.260  0.00  0.00            
ATOM   1304  C   ALA X  83      76.610  92.420  51.460  0.00  0.00            
ATOM   1305  O   ALA X  83      76.290  93.440  52.000  0.00  0.00            
ATOM   1306  N   ALA X  84      77.930  92.260  51.140  0.00  0.00            
ATOM   1307  HN  ALA X  84      78.180  91.450  50.630  0.00  0.00            
ATOM   1308  CA  ALA X  84      79.020  93.150  51.520  0.00  0.00            
ATOM   1309  HA  ALA X  84      78.910  93.000  52.580  0.00  0.00            
ATOM   1310  CB  ALA X  84      80.390  92.620  51.020  0.00  0.00            
ATOM   1311  HB1 ALA X  84      80.410  92.750  49.920  0.00  0.00            
ATOM   1312  HB2 ALA X  84      80.360  91.550  51.320  0.00  0.00            
ATOM   1313  HB3 ALA X  84      81.310  93.050  51.480  0.00  0.00            
ATOM   1314  C   ALA X  84      78.810  94.590  51.250  0.00  0.00            
ATOM   1315  O   ALA X  84      78.950  95.470  52.110  0.00  0.00            
ATOM   1316  N   ASN X  85      78.410  94.920  49.970  0.00  0.00            
ATOM   1317  HN  ASN X  85      78.260  94.110  49.420  0.00  0.00            
ATOM   1318  CA  ASN X  85      78.210  96.310  49.530  0.00  0.00            
ATOM   1319  HA  ASN X  85      79.020  96.960  49.810  0.00  0.00            
ATOM   1320  CB  ASN X  85      78.240  96.300  48.000  0.00  0.00            
ATOM   1321  HB1 ASN X  85      77.920  97.330  47.720  0.00  0.00            
ATOM   1322  HB2 ASN X  85      77.480  95.580  47.630  0.00  0.00            
ATOM   1323  CG  ASN X  85      79.620  96.010  47.370  0.00  0.00            
ATOM   1324  OD1 ASN X  85      80.640  95.640  48.040  0.00  0.00            
ATOM   1325  ND2 ASN X  85      79.710  96.250  46.080  0.00  0.00            
ATOM   1326 HD21 ASN X  85      78.890  96.230  45.510  0.00  0.00            
ATOM   1327 HD22 ASN X  85      80.630  96.400  45.720  0.00  0.00            
ATOM   1328  C   ASN X  85      76.880  96.840  50.150  0.00  0.00            
ATOM   1329  O   ASN X  85      76.830  98.010  50.530  0.00  0.00            
ATOM   1330  N   HSD X  86      75.890  95.970  50.300  0.00  0.00            
ATOM   1331  HN  HSD X  86      75.980  95.050  49.910  0.00  0.00            
ATOM   1332  CA  HSD X  86      74.700  96.260  51.000  0.00  0.00            
ATOM   1333  HA  HSD X  86      74.260  97.200  50.710  0.00  0.00            
ATOM   1334  CB  HSD X  86      73.590  95.110  50.690  0.00  0.00            
ATOM   1335  HB1 HSD X  86      72.750  95.270  51.400  0.00  0.00            
ATOM   1336  HB2 HSD X  86      73.910  94.070  50.900  0.00  0.00            
ATOM   1337  ND1 HSD X  86      72.200  94.410  48.600  0.00  0.00            
ATOM   1338  HD1 HSD X  86      71.830  93.560  48.950  0.00  0.00            
ATOM   1339  CG  HSD X  86      73.170  95.230  49.210  0.00  0.00            
ATOM   1340  CE1 HSD X  86      72.240  94.770  47.290  0.00  0.00            
ATOM   1341  HE1 HSD X  86      71.630  94.260  46.550  0.00  0.00            
ATOM   1342  NE2 HSD X  86      73.030  95.810  47.040  0.00  0.00            
ATOM   1343  CD2 HSD X  86      73.660  96.020  48.250  0.00  0.00            
ATOM   1344  HD2 HSD X  86      74.390  96.810  48.250  0.00  0.00            
ATOM   1345  C   HSD X  86      74.850  96.550  52.510  0.00  0.00            
ATOM   1346  O   HSD X  86      74.290  97.520  53.030  0.00  0.00            
ATOM   1347  N   ARG X  87      75.690  95.750  53.270  0.00  0.00            
ATOM   1348  HN  ARG X  87      76.050  94.890  52.920  0.00  0.00            
ATOM   1349  CA  ARG X  87      76.140  96.120  54.610  0.00  0.00            
ATOM   1350  HA  ARG X  87      75.210  96.270  55.130  0.00  0.00            
ATOM   1351  CB  ARG X  87      77.030  94.990  55.150  0.00  0.00            
ATOM   1352  HB1 ARG X  87      77.400  95.310  56.140  0.00  0.00            
ATOM   1353  HB2 ARG X  87      77.940  94.790  54.540  0.00  0.00            
ATOM   1354  CG  ARG X  87      76.350  93.630  55.400  0.00  0.00            
ATOM   1355  HG1 ARG X  87      75.840  93.240  54.490  0.00  0.00            
ATOM   1356  HG2 ARG X  87      75.550  93.840  56.150  0.00  0.00            
ATOM   1357  CD  ARG X  87      77.400  92.660  56.010  0.00  0.00            
ATOM   1358  HD1 ARG X  87      77.790  93.040  56.970  0.00  0.00            
ATOM   1359  HD2 ARG X  87      78.240  92.530  55.290  0.00  0.00            
ATOM   1360  NE  ARG X  87      76.600  91.410  56.250  0.00  0.00            
ATOM   1361  HE  ARG X  87      75.640  91.390  55.980  0.00  0.00            
ATOM   1362  CZ  ARG X  87      77.150  90.240  56.570  0.00  0.00            
ATOM   1363  NH1 ARG X  87      78.420  90.070  56.780  0.00  0.00            
ATOM   1364 HH11 ARG X  87      79.180  90.720  56.710  0.00  0.00            
ATOM   1365 HH12 ARG X  87      78.690  89.140  57.030  0.00  0.00            
ATOM   1366  NH2 ARG X  87      76.450  89.150  56.470  0.00  0.00            
ATOM   1367 HH21 ARG X  87      75.460  89.270  56.530  0.00  0.00            
ATOM   1368 HH22 ARG X  87      76.930  88.340  56.820  0.00  0.00            
ATOM   1369  C   ARG X  87      76.920  97.410  54.730  0.00  0.00            
ATOM   1370  O   ARG X  87      76.750  98.200  55.670  0.00  0.00            
ATOM   1371  N   TRP X  88      77.820  97.710  53.730  0.00  0.00            
ATOM   1372  HN  TRP X  88      77.990  97.100  52.970  0.00  0.00            
ATOM   1373  CA  TRP X  88      78.580  98.890  53.650  0.00  0.00            
ATOM   1374  HA  TRP X  88      79.100  98.960  54.590  0.00  0.00            
ATOM   1375  CB  TRP X  88      79.610  98.840  52.500  0.00  0.00            
ATOM   1376  HB1 TRP X  88      79.310  98.670  51.450  0.00  0.00            
ATOM   1377  HB2 TRP X  88      80.210  97.970  52.850  0.00  0.00            
ATOM   1378  CG  TRP X  88      80.420 100.040  52.460  0.00  0.00            
ATOM   1379  CD1 TRP X  88      81.570 100.210  53.180  0.00  0.00            
ATOM   1380  HD1 TRP X  88      81.830  99.590  54.020  0.00  0.00            
ATOM   1381  NE1 TRP X  88      82.190 101.410  52.830  0.00  0.00            
ATOM   1382  HE1 TRP X  88      83.040 101.820  53.070  0.00  0.00            
ATOM   1383  CE2 TRP X  88      81.360 102.050  51.940  0.00  0.00            
ATOM   1384  CD2 TRP X  88      80.270 101.180  51.640  0.00  0.00            
ATOM   1385  CE3 TRP X  88      79.310 101.570  50.690  0.00  0.00            
ATOM   1386  HE3 TRP X  88      78.420 101.000  50.460  0.00  0.00            
ATOM   1387  CZ3 TRP X  88      79.460 102.760  50.050  0.00  0.00            
ATOM   1388  HZ3 TRP X  88      78.760 103.120  49.310  0.00  0.00            
ATOM   1389  CZ2 TRP X  88      81.560 103.240  51.250  0.00  0.00            
ATOM   1390  HZ2 TRP X  88      82.510 103.760  51.290  0.00  0.00            
ATOM   1391  CH2 TRP X  88      80.540 103.570  50.330  0.00  0.00            
ATOM   1392  HH2 TRP X  88      80.690 104.550  49.920  0.00  0.00            
ATOM   1393  C   TRP X  88      77.640 100.150  53.420  0.00  0.00            
ATOM   1394  O   TRP X  88      77.940 101.230  53.940  0.00  0.00            
ATOM   1395  N   SER X  89      76.610 100.080  52.560  0.00  0.00            
ATOM   1396  HN  SER X  89      76.530  99.340  51.900  0.00  0.00            
ATOM   1397  CA  SER X  89      75.830 101.240  52.130  0.00  0.00            
ATOM   1398  HA  SER X  89      76.540 102.050  52.090  0.00  0.00            
ATOM   1399  CB  SER X  89      75.030 101.120  50.740  0.00  0.00            
ATOM   1400  HB1 SER X  89      75.630 101.440  49.860  0.00  0.00            
ATOM   1401  HB2 SER X  89      74.190 101.840  50.700  0.00  0.00            
ATOM   1402  OG  SER X  89      74.580  99.740  50.620  0.00  0.00            
ATOM   1403  HG1 SER X  89      74.150  99.520  51.440  0.00  0.00            
ATOM   1404  C   SER X  89      74.710 101.620  53.140  0.00  0.00            
ATOM   1405  O   SER X  89      74.000 100.650  53.650  0.00  0.00            
ATOM   1406  N   GLN X  90      74.420 102.940  53.320  0.00  0.00            
ATOM   1407  HN  GLN X  90      74.930 103.600  52.760  0.00  0.00            
ATOM   1408  CA  GLN X  90      73.730 103.440  54.540  0.00  0.00            
ATOM   1409  HA  GLN X  90      74.170 103.000  55.420  0.00  0.00            
ATOM   1410  CB  GLN X  90      73.950 104.980  54.630  0.00  0.00            
ATOM   1411  HB1 GLN X  90      73.280 105.440  55.380  0.00  0.00            
ATOM   1412  HB2 GLN X  90      73.680 105.340  53.610  0.00  0.00            
ATOM   1413  CG  GLN X  90      75.330 105.400  54.990  0.00  0.00            
ATOM   1414  HG1 GLN X  90      76.000 104.960  54.220  0.00  0.00            
ATOM   1415  HG2 GLN X  90      75.630 104.900  55.940  0.00  0.00            
ATOM   1416  CD  GLN X  90      75.560 106.880  54.950  0.00  0.00            
ATOM   1417  OE1 GLN X  90      75.560 107.580  56.020  0.00  0.00            
ATOM   1418  NE2 GLN X  90      75.630 107.520  53.740  0.00  0.00            
ATOM   1419 HE21 GLN X  90      75.340 107.050  52.910  0.00  0.00            
ATOM   1420 HE22 GLN X  90      75.800 108.500  53.690  0.00  0.00            
ATOM   1421  C   GLN X  90      72.260 103.020  54.620  0.00  0.00            
ATOM   1422  O   GLN X  90      71.680 102.680  55.670  0.00  0.00            
ATOM   1423  N   LYS X  91      71.530 103.100  53.510  0.00  0.00            
ATOM   1424  HN  LYS X  91      71.920 103.530  52.700  0.00  0.00            
ATOM   1425  CA  LYS X  91      70.160 102.670  53.450  0.00  0.00            
ATOM   1426  HA  LYS X  91      69.550 103.210  54.160  0.00  0.00            
ATOM   1427  CB  LYS X  91      69.570 103.230  52.200  0.00  0.00            
ATOM   1428  HB1 LYS X  91      70.390 103.240  51.460  0.00  0.00            
ATOM   1429  HB2 LYS X  91      69.330 104.310  52.320  0.00  0.00            
ATOM   1430  CG  LYS X  91      68.390 102.470  51.490  0.00  0.00            
ATOM   1431  HG1 LYS X  91      67.600 102.400  52.270  0.00  0.00            
ATOM   1432  HG2 LYS X  91      68.800 101.470  51.270  0.00  0.00            
ATOM   1433  CD  LYS X  91      67.780 103.150  50.250  0.00  0.00            
ATOM   1434  HD1 LYS X  91      68.590 103.240  49.500  0.00  0.00            
ATOM   1435  HD2 LYS X  91      67.620 104.190  50.610  0.00  0.00            
ATOM   1436  CE  LYS X  91      66.590 102.250  49.740  0.00  0.00            
ATOM   1437  HE1 LYS X  91      65.850 102.210  50.570  0.00  0.00            
ATOM   1438  HE2 LYS X  91      66.900 101.210  49.530  0.00  0.00            
ATOM   1439  NZ  LYS X  91      65.890 102.940  48.550  0.00  0.00            
ATOM   1440  HZ1 LYS X  91      65.070 102.360  48.290  0.00  0.00            
ATOM   1441  HZ2 LYS X  91      66.490 102.960  47.690  0.00  0.00            
ATOM   1442  HZ3 LYS X  91      65.610 103.910  48.780  0.00  0.00            
ATOM   1443  C   LYS X  91      69.940 101.210  53.610  0.00  0.00            
ATOM   1444  O   LYS X  91      70.770 100.420  53.120  0.00  0.00            
ATOM   1445  N   ALA X  92      68.950 100.710  54.400  0.00  0.00            
ATOM   1446  HN  ALA X  92      68.390 101.370  54.900  0.00  0.00            
ATOM   1447  CA  ALA X  92      68.660  99.270  54.480  0.00  0.00            
ATOM   1448  HA  ALA X  92      69.600  98.800  54.720  0.00  0.00            
ATOM   1449  CB  ALA X  92      67.620  99.020  55.590  0.00  0.00            
ATOM   1450  HB1 ALA X  92      67.470  97.930  55.730  0.00  0.00            
ATOM   1451  HB2 ALA X  92      66.700  99.640  55.500  0.00  0.00            
ATOM   1452  HB3 ALA X  92      67.970  99.520  56.520  0.00  0.00            
ATOM   1453  C   ALA X  92      68.200  98.660  53.130  0.00  0.00            
ATOM   1454  O   ALA X  92      67.480  99.360  52.390  0.00  0.00            
ATOM   1455  N   MET X  93      68.690  97.470  52.790  0.00  0.00            
ATOM   1456  HN  MET X  93      69.070  96.880  53.500  0.00  0.00            
ATOM   1457  CA  MET X  93      68.530  97.060  51.380  0.00  0.00            
ATOM   1458  HA  MET X  93      68.050  97.870  50.840  0.00  0.00            
ATOM   1459  CB  MET X  93      69.880  96.680  50.700  0.00  0.00            
ATOM   1460  HB1 MET X  93      69.670  96.120  49.760  0.00  0.00            
ATOM   1461  HB2 MET X  93      70.410  96.040  51.430  0.00  0.00            
ATOM   1462  CG  MET X  93      70.840  97.930  50.380  0.00  0.00            
ATOM   1463  HG1 MET X  93      71.800  97.480  50.050  0.00  0.00            
ATOM   1464  HG2 MET X  93      70.990  98.480  51.340  0.00  0.00            
ATOM   1465  SD  MET X  93      70.060  99.020  49.200  0.00  0.00            
ATOM   1466  CE  MET X  93      71.190 100.320  49.360  0.00  0.00            
ATOM   1467  HE1 MET X  93      71.950 100.250  48.560  0.00  0.00            
ATOM   1468  HE2 MET X  93      71.700 100.250  50.350  0.00  0.00            
ATOM   1469  HE3 MET X  93      70.800 101.340  49.210  0.00  0.00            
ATOM   1470  C   MET X  93      67.560  95.890  51.260  0.00  0.00            
ATOM   1471  O   MET X  93      67.830  94.800  51.830  0.00  0.00            
ATOM   1472  N   ASP X  94      66.490  96.070  50.540  0.00  0.00            
ATOM   1473  HN  ASP X  94      66.420  96.950  50.080  0.00  0.00            
ATOM   1474  CA  ASP X  94      65.440  95.170  50.250  0.00  0.00            
ATOM   1475  HA  ASP X  94      64.950  95.210  51.210  0.00  0.00            
ATOM   1476  CB  ASP X  94      64.600  95.790  49.050  0.00  0.00            
ATOM   1477  HB1 ASP X  94      63.830  95.050  48.750  0.00  0.00            
ATOM   1478  HB2 ASP X  94      65.290  96.050  48.220  0.00  0.00            
ATOM   1479  CG  ASP X  94      63.820  97.030  49.570  0.00  0.00            
ATOM   1480  OD1 ASP X  94      63.740  97.930  48.710  0.00  0.00            
ATOM   1481  OD2 ASP X  94      63.180  97.080  50.650  0.00  0.00            
ATOM   1482  C   ASP X  94      66.010  93.770  49.830  0.00  0.00            
ATOM   1483  O   ASP X  94      65.490  92.760  50.260  0.00  0.00            
ATOM   1484  N   ASP X  95      67.010  93.650  48.940  0.00  0.00            
ATOM   1485  HN  ASP X  95      67.350  94.500  48.540  0.00  0.00            
ATOM   1486  CA  ASP X  95      67.590  92.410  48.420  0.00  0.00            
ATOM   1487  HA  ASP X  95      66.800  91.820  47.990  0.00  0.00            
ATOM   1488  CB  ASP X  95      68.590  92.840  47.350  0.00  0.00            
ATOM   1489  HB1 ASP X  95      68.990  91.880  46.970  0.00  0.00            
ATOM   1490  HB2 ASP X  95      69.380  93.420  47.880  0.00  0.00            
ATOM   1491  CG  ASP X  95      67.970  93.530  46.160  0.00  0.00            
ATOM   1492  OD1 ASP X  95      66.850  93.050  45.720  0.00  0.00            
ATOM   1493  OD2 ASP X  95      68.560  94.470  45.610  0.00  0.00            
ATOM   1494  C   ASP X  95      68.150  91.520  49.570  0.00  0.00            
ATOM   1495  O   ASP X  95      68.160  90.270  49.570  0.00  0.00            
ATOM   1496  N   THR X  96      68.800  92.100  50.620  0.00  0.00            
ATOM   1497  HN  THR X  96      68.790  93.090  50.720  0.00  0.00            
ATOM   1498  CA  THR X  96      69.390  91.460  51.830  0.00  0.00            
ATOM   1499  HA  THR X  96      70.080  90.760  51.380  0.00  0.00            
ATOM   1500  CB  THR X  96      70.230  92.500  52.610  0.00  0.00            
ATOM   1501  HB  THR X  96      69.580  93.260  53.110  0.00  0.00            
ATOM   1502  OG1 THR X  96      71.140  93.230  51.790  0.00  0.00            
ATOM   1503  HG1 THR X  96      71.210  94.030  52.310  0.00  0.00            
ATOM   1504  CG2 THR X  96      71.180  91.750  53.560  0.00  0.00            
ATOM   1505 HG21 THR X  96      70.550  91.400  54.410  0.00  0.00            
ATOM   1506 HG22 THR X  96      71.920  92.430  54.030  0.00  0.00            
ATOM   1507 HG23 THR X  96      71.790  90.960  53.060  0.00  0.00            
ATOM   1508  C   THR X  96      68.400  90.770  52.730  0.00  0.00            
ATOM   1509  O   THR X  96      68.660  89.700  53.280  0.00  0.00            
ATOM   1510  N   PHE X  97      67.220  91.390  52.920  0.00  0.00            
ATOM   1511  HN  PHE X  97      67.010  92.280  52.520  0.00  0.00            
ATOM   1512  CA  PHE X  97      66.020  91.050  53.720  0.00  0.00            
ATOM   1513  HA  PHE X  97      66.480  90.470  54.500  0.00  0.00            
ATOM   1514  CB  PHE X  97      65.390  92.260  54.320  0.00  0.00            
ATOM   1515  HB1 PHE X  97      64.520  92.040  54.970  0.00  0.00            
ATOM   1516  HB2 PHE X  97      65.140  92.970  53.490  0.00  0.00            
ATOM   1517  CG  PHE X  97      66.510  92.910  55.230  0.00  0.00            
ATOM   1518  CD1 PHE X  97      67.050  92.310  56.370  0.00  0.00            
ATOM   1519  HD1 PHE X  97      66.790  91.270  56.530  0.00  0.00            
ATOM   1520  CE1 PHE X  97      68.050  92.880  57.170  0.00  0.00            
ATOM   1521  HE1 PHE X  97      68.480  92.270  57.950  0.00  0.00            
ATOM   1522  CZ  PHE X  97      68.630  94.080  56.750  0.00  0.00            
ATOM   1523  HZ  PHE X  97      69.490  94.550  57.210  0.00  0.00            
ATOM   1524  CD2 PHE X  97      67.010  94.220  54.870  0.00  0.00            
ATOM   1525  HD2 PHE X  97      66.610  94.800  54.050  0.00  0.00            
ATOM   1526  CE2 PHE X  97      68.130  94.710  55.630  0.00  0.00            
ATOM   1527  HE2 PHE X  97      68.690  95.590  55.310  0.00  0.00            
ATOM   1528  C   PHE X  97      64.970  90.210  52.860  0.00  0.00            
ATOM   1529  O   PHE X  97      63.850  89.850  53.320  0.00  0.00            
ATOM   1530  N   TYR X  98      65.330  89.950  51.570  0.00  0.00            
ATOM   1531  HN  TYR X  98      66.280  90.170  51.370  0.00  0.00            
ATOM   1532  CA  TYR X  98      64.510  89.150  50.700  0.00  0.00            
ATOM   1533  HA  TYR X  98      63.540  89.600  50.650  0.00  0.00            
ATOM   1534  CB  TYR X  98      65.000  89.100  49.210  0.00  0.00            
ATOM   1535  HB1 TYR X  98      66.040  88.720  49.300  0.00  0.00            
ATOM   1536  HB2 TYR X  98      64.910  90.140  48.830  0.00  0.00            
ATOM   1537  CG  TYR X  98      64.170  88.220  48.350  0.00  0.00            
ATOM   1538  CD1 TYR X  98      64.780  87.160  47.590  0.00  0.00            
ATOM   1539  HD1 TYR X  98      65.840  87.040  47.430  0.00  0.00            
ATOM   1540  CE1 TYR X  98      63.960  86.370  46.730  0.00  0.00            
ATOM   1541  HE1 TYR X  98      64.370  85.660  46.030  0.00  0.00            
ATOM   1542  CZ  TYR X  98      62.600  86.620  46.640  0.00  0.00            
ATOM   1543  OH  TYR X  98      62.040  85.860  45.570  0.00  0.00            
ATOM   1544  HH  TYR X  98      61.090  86.020  45.510  0.00  0.00            
ATOM   1545  CD2 TYR X  98      62.800  88.370  48.300  0.00  0.00            
ATOM   1546  HD2 TYR X  98      62.300  89.050  48.980  0.00  0.00            
ATOM   1547  CE2 TYR X  98      61.970  87.670  47.320  0.00  0.00            
ATOM   1548  HE2 TYR X  98      60.900  87.840  47.270  0.00  0.00            
ATOM   1549  C   TYR X  98      64.260  87.700  51.260  0.00  0.00            
ATOM   1550  O   TYR X  98      65.220  86.880  51.420  0.00  0.00            
ATOM   1551  N   LEU X  99      63.020  87.270  51.740  0.00  0.00            
ATOM   1552  HN  LEU X  99      62.170  87.770  51.590  0.00  0.00            
ATOM   1553  CA  LEU X  99      62.760  86.150  52.570  0.00  0.00            
ATOM   1554  HA  LEU X  99      63.250  86.270  53.530  0.00  0.00            
ATOM   1555  CB  LEU X  99      61.220  86.040  52.900  0.00  0.00            
ATOM   1556  HB1 LEU X  99      60.640  86.110  51.960  0.00  0.00            
ATOM   1557  HB2 LEU X  99      60.960  86.830  53.640  0.00  0.00            
ATOM   1558  CG  LEU X  99      60.790  84.690  53.620  0.00  0.00            
ATOM   1559  HG  LEU X  99      61.070  83.870  52.920  0.00  0.00            
ATOM   1560  CD1 LEU X  99      61.290  84.560  55.060  0.00  0.00            
ATOM   1561 HD11 LEU X  99      60.850  85.280  55.780  0.00  0.00            
ATOM   1562 HD12 LEU X  99      62.400  84.530  55.120  0.00  0.00            
ATOM   1563 HD13 LEU X  99      60.980  83.510  55.220  0.00  0.00            
ATOM   1564  CD2 LEU X  99      59.200  84.520  53.510  0.00  0.00            
ATOM   1565 HD21 LEU X  99      58.880  84.470  52.450  0.00  0.00            
ATOM   1566 HD22 LEU X  99      58.670  85.370  54.000  0.00  0.00            
ATOM   1567 HD23 LEU X  99      58.950  83.550  53.990  0.00  0.00            
ATOM   1568  C   LEU X  99      63.190  84.790  52.080  0.00  0.00            
ATOM   1569  O   LEU X  99      63.860  84.040  52.790  0.00  0.00            
ATOM   1570  N   SER X 100      62.980  84.490  50.760  0.00  0.00            
ATOM   1571  HN  SER X 100      62.400  85.150  50.290  0.00  0.00            
ATOM   1572  CA  SER X 100      63.590  83.370  50.030  0.00  0.00            
ATOM   1573  HA  SER X 100      63.080  82.570  50.520  0.00  0.00            
ATOM   1574  CB  SER X 100      63.380  83.400  48.540  0.00  0.00            
ATOM   1575  HB1 SER X 100      64.090  82.710  48.030  0.00  0.00            
ATOM   1576  HB2 SER X 100      63.600  84.410  48.150  0.00  0.00            
ATOM   1577  OG  SER X 100      62.020  83.050  48.200  0.00  0.00            
ATOM   1578  HG1 SER X 100      61.430  83.610  48.690  0.00  0.00            
ATOM   1579  C   SER X 100      65.150  83.180  50.190  0.00  0.00            
ATOM   1580  O   SER X 100      65.660  82.070  50.370  0.00  0.00            
ATOM   1581  N   ASN X 101      65.990  84.260  50.090  0.00  0.00            
ATOM   1582  HN  ASN X 101      65.590  85.170  49.970  0.00  0.00            
ATOM   1583  CA  ASN X 101      67.430  84.200  50.300  0.00  0.00            
ATOM   1584  HA  ASN X 101      67.820  83.290  49.860  0.00  0.00            
ATOM   1585  CB  ASN X 101      68.260  85.310  49.650  0.00  0.00            
ATOM   1586  HB1 ASN X 101      67.900  86.220  50.160  0.00  0.00            
ATOM   1587  HB2 ASN X 101      67.960  85.440  48.590  0.00  0.00            
ATOM   1588  CG  ASN X 101      69.800  85.180  49.720  0.00  0.00            
ATOM   1589  OD1 ASN X 101      70.260  84.060  49.600  0.00  0.00            
ATOM   1590  ND2 ASN X 101      70.550  86.250  50.010  0.00  0.00            
ATOM   1591 HD21 ASN X 101      71.530  86.080  50.080  0.00  0.00            
ATOM   1592 HD22 ASN X 101      70.210  87.190  50.050  0.00  0.00            
ATOM   1593  C   ASN X 101      67.750  84.000  51.820  0.00  0.00            
ATOM   1594  O   ASN X 101      68.830  83.610  52.250  0.00  0.00            
ATOM   1595  N   VAL X 102      66.790  84.370  52.720  0.00  0.00            
ATOM   1596  HN  VAL X 102      65.900  84.650  52.390  0.00  0.00            
ATOM   1597  CA  VAL X 102      66.990  84.300  54.170  0.00  0.00            
ATOM   1598  HA  VAL X 102      68.010  84.540  54.410  0.00  0.00            
ATOM   1599  CB  VAL X 102      66.160  85.360  54.880  0.00  0.00            
ATOM   1600  HB  VAL X 102      65.170  85.470  54.380  0.00  0.00            
ATOM   1601  CG1 VAL X 102      65.920  85.080  56.390  0.00  0.00            
ATOM   1602 HG11 VAL X 102      65.380  85.880  56.940  0.00  0.00            
ATOM   1603 HG12 VAL X 102      66.910  84.900  56.850  0.00  0.00            
ATOM   1604 HG13 VAL X 102      65.310  84.150  56.400  0.00  0.00            
ATOM   1605  CG2 VAL X 102      66.840  86.720  54.630  0.00  0.00            
ATOM   1606 HG21 VAL X 102      67.890  86.780  55.010  0.00  0.00            
ATOM   1607 HG22 VAL X 102      66.250  87.460  55.210  0.00  0.00            
ATOM   1608 HG23 VAL X 102      66.810  86.970  53.550  0.00  0.00            
ATOM   1609  C   VAL X 102      66.860  82.930  54.660  0.00  0.00            
ATOM   1610  O   VAL X 102      66.050  82.120  54.230  0.00  0.00            
ATOM   1611  N   ALA X 103      67.690  82.480  55.610  0.00  0.00            
ATOM   1612  HN  ALA X 103      68.370  83.100  55.990  0.00  0.00            
ATOM   1613  CA  ALA X 103      67.940  81.130  56.010  0.00  0.00            
ATOM   1614  HA  ALA X 103      67.030  80.570  55.840  0.00  0.00            
ATOM   1615  CB  ALA X 103      69.080  80.600  55.140  0.00  0.00            
ATOM   1616  HB1 ALA X 103      69.830  81.370  54.860  0.00  0.00            
ATOM   1617  HB2 ALA X 103      68.670  80.340  54.140  0.00  0.00            
ATOM   1618  HB3 ALA X 103      69.520  79.640  55.480  0.00  0.00            
ATOM   1619  C   ALA X 103      68.250  81.000  57.510  0.00  0.00            
ATOM   1620  O   ALA X 103      68.740  81.970  58.160  0.00  0.00            
ATOM   1621  N   PRO X 104      68.050  79.860  58.200  0.00  0.00            
ATOM   1622  CD  PRO X 104      67.270  78.760  57.580  0.00  0.00            
ATOM   1623  HD1 PRO X 104      67.880  78.480  56.690  0.00  0.00            
ATOM   1624  HD2 PRO X 104      66.240  79.070  57.290  0.00  0.00            
ATOM   1625  CA  PRO X 104      68.400  79.580  59.610  0.00  0.00            
ATOM   1626  HA  PRO X 104      68.320  80.450  60.250  0.00  0.00            
ATOM   1627  CB  PRO X 104      67.470  78.400  59.990  0.00  0.00            
ATOM   1628  HB1 PRO X 104      66.440  78.750  60.260  0.00  0.00            
ATOM   1629  HB2 PRO X 104      67.840  77.710  60.780  0.00  0.00            
ATOM   1630  CG  PRO X 104      67.260  77.670  58.670  0.00  0.00            
ATOM   1631  HG1 PRO X 104      68.080  76.920  58.600  0.00  0.00            
ATOM   1632  HG2 PRO X 104      66.280  77.150  58.680  0.00  0.00            
ATOM   1633  C   PRO X 104      69.870  79.120  59.730  0.00  0.00            
ATOM   1634  O   PRO X 104      70.310  78.170  59.120  0.00  0.00            
ATOM   1635  N   GLN X 105      70.760  79.820  60.460  0.00  0.00            
ATOM   1636  HN  GLN X 105      70.400  80.580  60.990  0.00  0.00            
ATOM   1637  CA  GLN X 105      72.180  79.520  60.600  0.00  0.00            
ATOM   1638  HA  GLN X 105      72.470  78.630  60.080  0.00  0.00            
ATOM   1639  CB  GLN X 105      73.050  80.710  60.060  0.00  0.00            
ATOM   1640  HB1 GLN X 105      74.120  80.560  60.330  0.00  0.00            
ATOM   1641  HB2 GLN X 105      72.650  81.700  60.370  0.00  0.00            
ATOM   1642  CG  GLN X 105      73.070  80.610  58.510  0.00  0.00            
ATOM   1643  HG1 GLN X 105      72.020  80.550  58.170  0.00  0.00            
ATOM   1644  HG2 GLN X 105      73.680  79.760  58.120  0.00  0.00            
ATOM   1645  CD  GLN X 105      73.770  81.870  57.930  0.00  0.00            
ATOM   1646  OE1 GLN X 105      74.480  82.620  58.610  0.00  0.00            
ATOM   1647  NE2 GLN X 105      73.640  81.920  56.600  0.00  0.00            
ATOM   1648 HE21 GLN X 105      74.080  82.620  56.050  0.00  0.00            
ATOM   1649 HE22 GLN X 105      72.980  81.290  56.180  0.00  0.00            
ATOM   1650  C   GLN X 105      72.500  79.260  62.080  0.00  0.00            
ATOM   1651  O   GLN X 105      71.950  79.980  62.910  0.00  0.00            
ATOM   1652  N   VAL X 106      73.420  78.320  62.370  0.00  0.00            
ATOM   1653  HN  VAL X 106      73.990  78.030  61.610  0.00  0.00            
ATOM   1654  CA  VAL X 106      74.060  78.240  63.680  0.00  0.00            
ATOM   1655  HA  VAL X 106      73.290  78.100  64.430  0.00  0.00            
ATOM   1656  CB  VAL X 106      74.860  76.970  63.980  0.00  0.00            
ATOM   1657  HB  VAL X 106      75.760  77.070  63.350  0.00  0.00            
ATOM   1658  CG1 VAL X 106      75.280  76.880  65.470  0.00  0.00            
ATOM   1659 HG11 VAL X 106      74.300  76.540  65.890  0.00  0.00            
ATOM   1660 HG12 VAL X 106      75.600  77.870  65.880  0.00  0.00            
ATOM   1661 HG13 VAL X 106      76.040  76.090  65.560  0.00  0.00            
ATOM   1662  CG2 VAL X 106      74.140  75.720  63.480  0.00  0.00            
ATOM   1663 HG21 VAL X 106      73.250  75.550  64.120  0.00  0.00            
ATOM   1664 HG22 VAL X 106      74.790  74.840  63.680  0.00  0.00            
ATOM   1665 HG23 VAL X 106      73.950  75.870  62.390  0.00  0.00            
ATOM   1666  C   VAL X 106      74.890  79.580  64.020  0.00  0.00            
ATOM   1667  O   VAL X 106      75.820  79.790  63.230  0.00  0.00            
ATOM   1668  N   PRO X 107      74.680  80.420  64.990  0.00  0.00            
ATOM   1669  CD  PRO X 107      73.740  80.220  66.120  0.00  0.00            
ATOM   1670  HD1 PRO X 107      74.250  79.500  66.800  0.00  0.00            
ATOM   1671  HD2 PRO X 107      72.750  79.870  65.780  0.00  0.00            
ATOM   1672  CA  PRO X 107      75.670  81.420  65.400  0.00  0.00            
ATOM   1673  HA  PRO X 107      75.530  82.300  64.800  0.00  0.00            
ATOM   1674  CB  PRO X 107      75.220  81.830  66.840  0.00  0.00            
ATOM   1675  HB1 PRO X 107      75.540  82.860  67.120  0.00  0.00            
ATOM   1676  HB2 PRO X 107      75.640  81.230  67.670  0.00  0.00            
ATOM   1677  CG  PRO X 107      73.710  81.520  66.840  0.00  0.00            
ATOM   1678  HG1 PRO X 107      73.210  81.270  67.790  0.00  0.00            
ATOM   1679  HG2 PRO X 107      73.200  82.330  66.270  0.00  0.00            
ATOM   1680  C   PRO X 107      77.190  81.000  65.450  0.00  0.00            
ATOM   1681  O   PRO X 107      77.770  80.180  66.230  0.00  0.00            
ATOM   1682  N   HSD X 108      77.880  81.740  64.580  0.00  0.00            
ATOM   1683  HN  HSD X 108      77.350  82.280  63.940  0.00  0.00            
ATOM   1684  CA  HSD X 108      79.350  81.870  64.590  0.00  0.00            
ATOM   1685  HA  HSD X 108      79.630  82.650  63.900  0.00  0.00            
ATOM   1686  CB  HSD X 108      79.990  82.410  65.940  0.00  0.00            
ATOM   1687  HB1 HSD X 108      81.060  82.550  65.700  0.00  0.00            
ATOM   1688  HB2 HSD X 108      80.020  81.650  66.760  0.00  0.00            
ATOM   1689  ND1 HSD X 108      79.500  84.880  65.770  0.00  0.00            
ATOM   1690  HD1 HSD X 108      79.940  85.020  64.890  0.00  0.00            
ATOM   1691  CG  HSD X 108      79.340  83.670  66.450  0.00  0.00            
ATOM   1692  CE1 HSD X 108      78.860  85.810  66.490  0.00  0.00            
ATOM   1693  HE1 HSD X 108      78.890  86.850  66.160  0.00  0.00            
ATOM   1694  NE2 HSD X 108      78.350  85.340  67.610  0.00  0.00            
ATOM   1695  CD2 HSD X 108      78.590  83.970  67.580  0.00  0.00            
ATOM   1696  HD2 HSD X 108      78.260  83.500  68.500  0.00  0.00            
ATOM   1697  C   HSD X 108      80.060  80.680  64.060  0.00  0.00            
ATOM   1698  O   HSD X 108      81.280  80.620  64.230  0.00  0.00            
ATOM   1699  N   LEU X 109      79.380  79.750  63.360  0.00  0.00            
ATOM   1700  HN  LEU X 109      78.400  79.790  63.180  0.00  0.00            
ATOM   1701  CA  LEU X 109      79.820  78.400  62.980  0.00  0.00            
ATOM   1702  HA  LEU X 109      80.460  78.110  63.790  0.00  0.00            
ATOM   1703  CB  LEU X 109      78.650  77.430  63.000  0.00  0.00            
ATOM   1704  HB1 LEU X 109      78.030  77.650  62.110  0.00  0.00            
ATOM   1705  HB2 LEU X 109      78.090  77.590  63.940  0.00  0.00            
ATOM   1706  CG  LEU X 109      78.980  75.930  62.900  0.00  0.00            
ATOM   1707  HG  LEU X 109      79.850  75.760  62.220  0.00  0.00            
ATOM   1708  CD1 LEU X 109      79.400  75.530  64.270  0.00  0.00            
ATOM   1709 HD11 LEU X 109      79.600  74.450  64.480  0.00  0.00            
ATOM   1710 HD12 LEU X 109      78.570  75.720  64.990  0.00  0.00            
ATOM   1711 HD13 LEU X 109      80.270  76.160  64.540  0.00  0.00            
ATOM   1712  CD2 LEU X 109      77.880  75.060  62.310  0.00  0.00            
ATOM   1713 HD21 LEU X 109      77.070  74.990  63.070  0.00  0.00            
ATOM   1714 HD22 LEU X 109      78.310  74.060  62.110  0.00  0.00            
ATOM   1715 HD23 LEU X 109      77.340  75.530  61.470  0.00  0.00            
ATOM   1716  C   LEU X 109      80.580  78.230  61.700  0.00  0.00            
ATOM   1717  O   LEU X 109      81.610  77.570  61.590  0.00  0.00            
ATOM   1718  N   ASN X 110      80.150  78.810  60.540  0.00  0.00            
ATOM   1719  HN  ASN X 110      79.280  79.300  60.560  0.00  0.00            
ATOM   1720  CA  ASN X 110      80.770  78.670  59.200  0.00  0.00            
ATOM   1721  HA  ASN X 110      81.340  77.760  59.190  0.00  0.00            
ATOM   1722  CB  ASN X 110      79.590  78.500  58.190  0.00  0.00            
ATOM   1723  HB1 ASN X 110      80.050  78.320  57.190  0.00  0.00            
ATOM   1724  HB2 ASN X 110      78.900  79.370  58.060  0.00  0.00            
ATOM   1725  CG  ASN X 110      78.770  77.290  58.530  0.00  0.00            
ATOM   1726  OD1 ASN X 110      77.550  77.280  58.790  0.00  0.00            
ATOM   1727  ND2 ASN X 110      79.390  76.130  58.330  0.00  0.00            
ATOM   1728 HD21 ASN X 110      80.360  75.980  58.130  0.00  0.00            
ATOM   1729 HD22 ASN X 110      78.800  75.340  58.480  0.00  0.00            
ATOM   1730  C   ASN X 110      81.650  79.840  58.840  0.00  0.00            
ATOM   1731  O   ASN X 110      82.410  79.700  57.830  0.00  0.00            
ATOM   1732  N   GLN X 111      81.600  80.910  59.670  0.00  0.00            
ATOM   1733  HN  GLN X 111      80.900  80.950  60.380  0.00  0.00            
ATOM   1734  CA  GLN X 111      82.240  82.230  59.520  0.00  0.00            
ATOM   1735  HA  GLN X 111      81.730  82.740  58.720  0.00  0.00            
ATOM   1736  CB  GLN X 111      82.230  83.230  60.800  0.00  0.00            
ATOM   1737  HB1 GLN X 111      83.090  83.930  60.880  0.00  0.00            
ATOM   1738  HB2 GLN X 111      82.090  82.620  61.720  0.00  0.00            
ATOM   1739  CG  GLN X 111      80.900  84.120  60.750  0.00  0.00            
ATOM   1740  HG1 GLN X 111      81.250  84.890  60.020  0.00  0.00            
ATOM   1741  HG2 GLN X 111      80.730  84.580  61.740  0.00  0.00            
ATOM   1742  CD  GLN X 111      79.680  83.320  60.460  0.00  0.00            
ATOM   1743  OE1 GLN X 111      79.320  82.290  61.110  0.00  0.00            
ATOM   1744  NE2 GLN X 111      78.850  83.660  59.380  0.00  0.00            
ATOM   1745 HE21 GLN X 111      78.080  83.050  59.240  0.00  0.00            
ATOM   1746 HE22 GLN X 111      78.860  84.580  58.990  0.00  0.00            
ATOM   1747  C   GLN X 111      83.720  82.100  59.030  0.00  0.00            
ATOM   1748  O   GLN X 111      84.100  82.450  57.920  0.00  0.00            
ATOM   1749  N   ASN X 112      84.550  81.440  59.830  0.00  0.00            
ATOM   1750  HN  ASN X 112      84.080  81.200  60.670  0.00  0.00            
ATOM   1751  CA  ASN X 112      85.970  81.210  59.560  0.00  0.00            
ATOM   1752  HA  ASN X 112      86.450  82.140  59.290  0.00  0.00            
ATOM   1753  CB  ASN X 112      86.660  80.510  60.890  0.00  0.00            
ATOM   1754  HB1 ASN X 112      87.680  80.150  60.660  0.00  0.00            
ATOM   1755  HB2 ASN X 112      85.960  79.730  61.260  0.00  0.00            
ATOM   1756  CG  ASN X 112      86.880  81.570  62.040  0.00  0.00            
ATOM   1757  OD1 ASN X 112      86.810  82.780  61.910  0.00  0.00            
ATOM   1758  ND2 ASN X 112      87.080  80.880  63.200  0.00  0.00            
ATOM   1759 HD21 ASN X 112      87.180  81.390  64.050  0.00  0.00            
ATOM   1760 HD22 ASN X 112      87.040  79.880  63.230  0.00  0.00            
ATOM   1761  C   ASN X 112      86.320  80.400  58.310  0.00  0.00            
ATOM   1762  O   ASN X 112      87.180  80.740  57.460  0.00  0.00            
ATOM   1763  N   ALA X 113      85.600  79.270  58.100  0.00  0.00            
ATOM   1764  HN  ALA X 113      84.970  78.930  58.790  0.00  0.00            
ATOM   1765  CA  ALA X 113      85.640  78.470  56.880  0.00  0.00            
ATOM   1766  HA  ALA X 113      86.670  78.170  56.730  0.00  0.00            
ATOM   1767  CB  ALA X 113      84.880  77.170  56.960  0.00  0.00            
ATOM   1768  HB1 ALA X 113      84.800  76.570  56.030  0.00  0.00            
ATOM   1769  HB2 ALA X 113      83.850  77.370  57.340  0.00  0.00            
ATOM   1770  HB3 ALA X 113      85.340  76.570  57.760  0.00  0.00            
ATOM   1771  C   ALA X 113      85.180  79.280  55.650  0.00  0.00            
ATOM   1772  O   ALA X 113      85.830  79.200  54.570  0.00  0.00            
ATOM   1773  N   TRP X 114      84.150  80.140  55.690  0.00  0.00            
ATOM   1774  HN  TRP X 114      83.510  80.230  56.450  0.00  0.00            
ATOM   1775  CA  TRP X 114      83.790  81.080  54.640  0.00  0.00            
ATOM   1776  HA  TRP X 114      83.750  80.570  53.690  0.00  0.00            
ATOM   1777  CB  TRP X 114      82.440  81.810  55.040  0.00  0.00            
ATOM   1778  HB1 TRP X 114      82.380  82.640  54.310  0.00  0.00            
ATOM   1779  HB2 TRP X 114      82.560  82.310  56.020  0.00  0.00            
ATOM   1780  CG  TRP X 114      81.140  81.000  55.090  0.00  0.00            
ATOM   1781  CD1 TRP X 114      80.110  81.210  55.980  0.00  0.00            
ATOM   1782  HD1 TRP X 114      80.100  81.960  56.760  0.00  0.00            
ATOM   1783  NE1 TRP X 114      79.110  80.350  55.690  0.00  0.00            
ATOM   1784  HE1 TRP X 114      78.280  80.350  56.200  0.00  0.00            
ATOM   1785  CE2 TRP X 114      79.440  79.510  54.620  0.00  0.00            
ATOM   1786  CD2 TRP X 114      80.770  79.920  54.200  0.00  0.00            
ATOM   1787  CE3 TRP X 114      81.450  79.230  53.180  0.00  0.00            
ATOM   1788  HE3 TRP X 114      82.470  79.320  52.820  0.00  0.00            
ATOM   1789  CZ3 TRP X 114      80.720  78.130  52.610  0.00  0.00            
ATOM   1790  HZ3 TRP X 114      81.200  77.510  51.870  0.00  0.00            
ATOM   1791  CZ2 TRP X 114      78.750  78.530  53.970  0.00  0.00            
ATOM   1792  HZ2 TRP X 114      77.740  78.320  54.300  0.00  0.00            
ATOM   1793  CH2 TRP X 114      79.350  77.870  52.920  0.00  0.00            
ATOM   1794  HH2 TRP X 114      78.790  77.050  52.490  0.00  0.00            
ATOM   1795  C   TRP X 114      84.830  82.190  54.430  0.00  0.00            
ATOM   1796  O   TRP X 114      85.190  82.560  53.300  0.00  0.00            
ATOM   1797  N   ASN X 115      85.410  82.710  55.500  0.00  0.00            
ATOM   1798  HN  ASN X 115      85.030  82.520  56.410  0.00  0.00            
ATOM   1799  CA  ASN X 115      86.550  83.550  55.500  0.00  0.00            
ATOM   1800  HA  ASN X 115      86.250  84.430  54.950  0.00  0.00            
ATOM   1801  CB  ASN X 115      86.960  83.890  56.970  0.00  0.00            
ATOM   1802  HB1 ASN X 115      87.910  84.470  56.930  0.00  0.00            
ATOM   1803  HB2 ASN X 115      87.130  82.980  57.590  0.00  0.00            
ATOM   1804  CG  ASN X 115      85.930  84.870  57.590  0.00  0.00            
ATOM   1805  OD1 ASN X 115      84.940  85.330  56.960  0.00  0.00            
ATOM   1806  ND2 ASN X 115      86.260  85.350  58.820  0.00  0.00            
ATOM   1807 HD21 ASN X 115      85.690  85.950  59.370  0.00  0.00            
ATOM   1808 HD22 ASN X 115      86.950  84.910  59.390  0.00  0.00            
ATOM   1809  C   ASN X 115      87.730  82.920  54.860  0.00  0.00            
ATOM   1810  O   ASN X 115      88.520  83.630  54.190  0.00  0.00            
ATOM   1811  N   ASN X 116      88.060  81.650  55.130  0.00  0.00            
ATOM   1812  HN  ASN X 116      87.570  81.190  55.870  0.00  0.00            
ATOM   1813  CA  ASN X 116      89.150  80.900  54.490  0.00  0.00            
ATOM   1814  HA  ASN X 116      90.100  81.400  54.590  0.00  0.00            
ATOM   1815  CB  ASN X 116      89.200  79.390  54.990  0.00  0.00            
ATOM   1816  HB1 ASN X 116      89.690  78.770  54.210  0.00  0.00            
ATOM   1817  HB2 ASN X 116      88.140  79.060  55.010  0.00  0.00            
ATOM   1818  CG  ASN X 116      89.870  79.360  56.300  0.00  0.00            
ATOM   1819  OD1 ASN X 116      90.370  80.330  56.860  0.00  0.00            
ATOM   1820  ND2 ASN X 116      89.800  78.150  57.000  0.00  0.00            
ATOM   1821 HD21 ASN X 116      89.400  77.340  56.570  0.00  0.00            
ATOM   1822 HD22 ASN X 116      90.120  78.050  57.940  0.00  0.00            
ATOM   1823  C   ASN X 116      88.900  80.760  52.950  0.00  0.00            
ATOM   1824  O   ASN X 116      89.780  80.840  52.170  0.00  0.00            
ATOM   1825  N   LEU X 117      87.700  80.520  52.500  0.00  0.00            
ATOM   1826  HN  LEU X 117      87.040  80.250  53.190  0.00  0.00            
ATOM   1827  CA  LEU X 117      87.160  80.410  51.160  0.00  0.00            
ATOM   1828  HA  LEU X 117      87.960  79.840  50.710  0.00  0.00            
ATOM   1829  CB  LEU X 117      85.770  79.790  51.070  0.00  0.00            
ATOM   1830  HB1 LEU X 117      85.120  80.340  51.790  0.00  0.00            
ATOM   1831  HB2 LEU X 117      85.790  78.740  51.430  0.00  0.00            
ATOM   1832  CG  LEU X 117      85.050  79.720  49.710  0.00  0.00            
ATOM   1833  HG  LEU X 117      84.730  80.770  49.480  0.00  0.00            
ATOM   1834  CD1 LEU X 117      86.040  79.270  48.570  0.00  0.00            
ATOM   1835 HD11 LEU X 117      85.500  79.320  47.610  0.00  0.00            
ATOM   1836 HD12 LEU X 117      86.330  78.210  48.740  0.00  0.00            
ATOM   1837 HD13 LEU X 117      86.950  79.900  48.500  0.00  0.00            
ATOM   1838  CD2 LEU X 117      83.900  78.730  49.760  0.00  0.00            
ATOM   1839 HD21 LEU X 117      83.400  78.660  48.770  0.00  0.00            
ATOM   1840 HD22 LEU X 117      83.090  78.870  50.490  0.00  0.00            
ATOM   1841 HD23 LEU X 117      84.370  77.750  49.960  0.00  0.00            
ATOM   1842  C   LEU X 117      87.180  81.760  50.490  0.00  0.00            
ATOM   1843  O   LEU X 117      87.630  81.970  49.340  0.00  0.00            
ATOM   1844  N   GLU X 118      86.820  82.900  51.220  0.00  0.00            
ATOM   1845  HN  GLU X 118      86.300  82.880  52.070  0.00  0.00            
ATOM   1846  CA  GLU X 118      86.970  84.260  50.640  0.00  0.00            
ATOM   1847  HA  GLU X 118      86.420  84.350  49.710  0.00  0.00            
ATOM   1848  CB  GLU X 118      86.350  85.400  51.520  0.00  0.00            
ATOM   1849  HB1 GLU X 118      86.940  85.350  52.460  0.00  0.00            
ATOM   1850  HB2 GLU X 118      85.350  85.060  51.850  0.00  0.00            
ATOM   1851  CG  GLU X 118      86.390  86.870  50.940  0.00  0.00            
ATOM   1852  HG1 GLU X 118      85.740  86.940  50.050  0.00  0.00            
ATOM   1853  HG2 GLU X 118      87.440  87.070  50.640  0.00  0.00            
ATOM   1854  CD  GLU X 118      86.030  87.930  51.960  0.00  0.00            
ATOM   1855  OE1 GLU X 118      86.830  88.080  52.940  0.00  0.00            
ATOM   1856  OE2 GLU X 118      84.960  88.540  51.830  0.00  0.00            
ATOM   1857  C   GLU X 118      88.410  84.590  50.510  0.00  0.00            
ATOM   1858  O   GLU X 118      88.870  85.200  49.550  0.00  0.00            
ATOM   1859  N   LYS X 119      89.280  84.050  51.460  0.00  0.00            
ATOM   1860  HN  LYS X 119      88.910  83.660  52.310  0.00  0.00            
ATOM   1861  CA  LYS X 119      90.710  84.180  51.420  0.00  0.00            
ATOM   1862  HA  LYS X 119      90.880  85.250  51.410  0.00  0.00            
ATOM   1863  CB  LYS X 119      91.460  83.790  52.670  0.00  0.00            
ATOM   1864  HB1 LYS X 119      91.230  82.710  52.780  0.00  0.00            
ATOM   1865  HB2 LYS X 119      91.040  84.320  53.550  0.00  0.00            
ATOM   1866  CG  LYS X 119      93.000  83.940  52.510  0.00  0.00            
ATOM   1867  HG1 LYS X 119      93.350  83.290  51.680  0.00  0.00            
ATOM   1868  HG2 LYS X 119      93.400  83.530  53.460  0.00  0.00            
ATOM   1869  CD  LYS X 119      93.530  85.360  52.230  0.00  0.00            
ATOM   1870  HD1 LYS X 119      93.210  86.090  53.010  0.00  0.00            
ATOM   1871  HD2 LYS X 119      93.080  85.750  51.300  0.00  0.00            
ATOM   1872  CE  LYS X 119      95.050  85.460  51.970  0.00  0.00            
ATOM   1873  HE1 LYS X 119      95.220  86.530  51.710  0.00  0.00            
ATOM   1874  HE2 LYS X 119      95.270  84.770  51.130  0.00  0.00            
ATOM   1875  NZ  LYS X 119      95.820  85.150  53.140  0.00  0.00            
ATOM   1876  HZ1 LYS X 119      96.740  85.630  53.210  0.00  0.00            
ATOM   1877  HZ2 LYS X 119      96.050  84.140  53.230  0.00  0.00            
ATOM   1878  HZ3 LYS X 119      95.290  85.500  53.960  0.00  0.00            
ATOM   1879  C   LYS X 119      91.260  83.570  50.190  0.00  0.00            
ATOM   1880  O   LYS X 119      92.130  84.140  49.460  0.00  0.00            
ATOM   1881  N   TYR X 120      90.730  82.370  49.830  0.00  0.00            
ATOM   1882  HN  TYR X 120      90.040  81.960  50.440  0.00  0.00            
ATOM   1883  CA  TYR X 120      91.090  81.670  48.610  0.00  0.00            
ATOM   1884  HA  TYR X 120      92.170  81.690  48.540  0.00  0.00            
ATOM   1885  CB  TYR X 120      90.490  80.300  48.660  0.00  0.00            
ATOM   1886  HB1 TYR X 120      89.380  80.360  48.550  0.00  0.00            
ATOM   1887  HB2 TYR X 120      90.730  79.740  49.590  0.00  0.00            
ATOM   1888  CG  TYR X 120      90.950  79.350  47.590  0.00  0.00            
ATOM   1889  CD1 TYR X 120      90.180  79.250  46.460  0.00  0.00            
ATOM   1890  HD1 TYR X 120      89.230  79.770  46.460  0.00  0.00            
ATOM   1891  CE1 TYR X 120      90.550  78.480  45.400  0.00  0.00            
ATOM   1892  HE1 TYR X 120      89.950  78.350  44.520  0.00  0.00            
ATOM   1893  CZ  TYR X 120      91.710  77.710  45.450  0.00  0.00            
ATOM   1894  OH  TYR X 120      92.000  76.900  44.380  0.00  0.00            
ATOM   1895  HH  TYR X 120      92.950  76.830  44.410  0.00  0.00            
ATOM   1896  CD2 TYR X 120      92.150  78.600  47.720  0.00  0.00            
ATOM   1897  HD2 TYR X 120      92.810  78.680  48.580  0.00  0.00            
ATOM   1898  CE2 TYR X 120      92.520  77.810  46.590  0.00  0.00            
ATOM   1899  HE2 TYR X 120      93.450  77.270  46.640  0.00  0.00            
ATOM   1900  C   TYR X 120      90.670  82.360  47.360  0.00  0.00            
ATOM   1901  O   TYR X 120      91.450  82.470  46.420  0.00  0.00            
ATOM   1902  N   SER X 121      89.520  83.000  47.350  0.00  0.00            
ATOM   1903  HN  SER X 121      88.920  82.830  48.130  0.00  0.00            
ATOM   1904  CA  SER X 121      88.850  83.630  46.170  0.00  0.00            
ATOM   1905  HA  SER X 121      88.920  82.940  45.330  0.00  0.00            
ATOM   1906  CB  SER X 121      87.420  84.250  46.480  0.00  0.00            
ATOM   1907  HB1 SER X 121      87.050  84.600  45.490  0.00  0.00            
ATOM   1908  HB2 SER X 121      87.450  85.090  47.210  0.00  0.00            
ATOM   1909  OG  SER X 121      86.550  83.260  47.000  0.00  0.00            
ATOM   1910  HG1 SER X 121      86.870  82.900  47.830  0.00  0.00            
ATOM   1911  C   SER X 121      89.730  84.820  45.850  0.00  0.00            
ATOM   1912  O   SER X 121      90.090  85.100  44.750  0.00  0.00            
ATOM   1913  N   ARG X 122      90.240  85.530  46.890  0.00  0.00            
ATOM   1914  HN  ARG X 122      89.910  85.390  47.820  0.00  0.00            
ATOM   1915  CA  ARG X 122      91.180  86.640  46.730  0.00  0.00            
ATOM   1916  HA  ARG X 122      90.890  87.240  45.890  0.00  0.00            
ATOM   1917  CB  ARG X 122      91.150  87.530  48.020  0.00  0.00            
ATOM   1918  HB1 ARG X 122      91.740  88.460  47.880  0.00  0.00            
ATOM   1919  HB2 ARG X 122      91.240  86.980  48.980  0.00  0.00            
ATOM   1920  CG  ARG X 122      89.700  88.180  48.250  0.00  0.00            
ATOM   1921  HG1 ARG X 122      88.930  87.420  48.500  0.00  0.00            
ATOM   1922  HG2 ARG X 122      89.310  88.670  47.340  0.00  0.00            
ATOM   1923  CD  ARG X 122      89.720  89.180  49.470  0.00  0.00            
ATOM   1924  HD1 ARG X 122      90.390  90.020  49.170  0.00  0.00            
ATOM   1925  HD2 ARG X 122      90.090  88.660  50.380  0.00  0.00            
ATOM   1926  NE  ARG X 122      88.310  89.690  49.590  0.00  0.00            
ATOM   1927  HE  ARG X 122      87.620  89.430  48.930  0.00  0.00            
ATOM   1928  CZ  ARG X 122      88.000  90.690  50.390  0.00  0.00            
ATOM   1929  NH1 ARG X 122      88.920  91.200  51.200  0.00  0.00            
ATOM   1930 HH11 ARG X 122      88.830  92.170  51.430  0.00  0.00            
ATOM   1931 HH12 ARG X 122      89.850  90.840  51.170  0.00  0.00            
ATOM   1932  NH2 ARG X 122      86.810  91.280  50.480  0.00  0.00            
ATOM   1933 HH21 ARG X 122      86.010  90.710  50.290  0.00  0.00            
ATOM   1934 HH22 ARG X 122      86.720  91.960  51.210  0.00  0.00            
ATOM   1935  C   ARG X 122      92.650  86.310  46.500  0.00  0.00            
ATOM   1936  O   ARG X 122      93.520  87.170  46.480  0.00  0.00            
ATOM   1937  N   SER X 123      92.870  85.040  46.270  0.00  0.00            
ATOM   1938  HN  SER X 123      92.170  84.340  46.420  0.00  0.00            
ATOM   1939  CA  SER X 123      94.130  84.590  45.830  0.00  0.00            
ATOM   1940  HA  SER X 123      94.950  85.260  45.640  0.00  0.00            
ATOM   1941  CB  SER X 123      94.660  83.460  46.700  0.00  0.00            
ATOM   1942  HB1 SER X 123      95.740  83.290  46.470  0.00  0.00            
ATOM   1943  HB2 SER X 123      94.180  82.480  46.520  0.00  0.00            
ATOM   1944  OG  SER X 123      94.680  83.850  48.070  0.00  0.00            
ATOM   1945  HG1 SER X 123      93.750  84.020  48.230  0.00  0.00            
ATOM   1946  C   SER X 123      94.020  83.960  44.480  0.00  0.00            
ATOM   1947  O   SER X 123      94.950  83.230  44.080  0.00  0.00            
ATOM   1948  N   LEU X 124      92.890  84.170  43.750  0.00  0.00            
ATOM   1949  HN  LEU X 124      92.170  84.700  44.200  0.00  0.00            
ATOM   1950  CA  LEU X 124      92.650  83.650  42.380  0.00  0.00            
ATOM   1951  HA  LEU X 124      93.300  82.830  42.130  0.00  0.00            
ATOM   1952  CB  LEU X 124      91.240  83.150  42.240  0.00  0.00            
ATOM   1953  HB1 LEU X 124      91.010  82.950  41.170  0.00  0.00            
ATOM   1954  HB2 LEU X 124      90.470  83.760  42.750  0.00  0.00            
ATOM   1955  CG  LEU X 124      90.960  81.790  43.030  0.00  0.00            
ATOM   1956  HG  LEU X 124      90.810  81.980  44.110  0.00  0.00            
ATOM   1957  CD1 LEU X 124      89.640  81.290  42.460  0.00  0.00            
ATOM   1958 HD11 LEU X 124      88.890  82.110  42.440  0.00  0.00            
ATOM   1959 HD12 LEU X 124      89.420  80.400  43.080  0.00  0.00            
ATOM   1960 HD13 LEU X 124      89.730  80.930  41.410  0.00  0.00            
ATOM   1961  CD2 LEU X 124      91.970  80.670  42.890  0.00  0.00            
ATOM   1962 HD21 LEU X 124      91.540  79.660  43.000  0.00  0.00            
ATOM   1963 HD22 LEU X 124      92.810  80.760  43.620  0.00  0.00            
ATOM   1964 HD23 LEU X 124      92.440  80.650  41.880  0.00  0.00            
ATOM   1965  C   LEU X 124      92.850  84.720  41.290  0.00  0.00            
ATOM   1966  O   LEU X 124      92.480  84.500  40.110  0.00  0.00            
ATOM   1967  N   THR X 125      93.510  85.820  41.710  0.00  0.00            
ATOM   1968  HN  THR X 125      94.010  85.860  42.580  0.00  0.00            
ATOM   1969  CA  THR X 125      93.570  87.130  41.000  0.00  0.00            
ATOM   1970  HA  THR X 125      92.620  87.370  40.550  0.00  0.00            
ATOM   1971  CB  THR X 125      93.920  88.270  41.880  0.00  0.00            
ATOM   1972  HB  THR X 125      94.120  89.220  41.330  0.00  0.00            
ATOM   1973  OG1 THR X 125      94.960  87.970  42.740  0.00  0.00            
ATOM   1974  HG1 THR X 125      95.710  87.660  42.230  0.00  0.00            
ATOM   1975  CG2 THR X 125      92.700  88.530  42.850  0.00  0.00            
ATOM   1976 HG21 THR X 125      92.640  87.800  43.680  0.00  0.00            
ATOM   1977 HG22 THR X 125      91.710  88.390  42.380  0.00  0.00            
ATOM   1978 HG23 THR X 125      92.700  89.560  43.270  0.00  0.00            
ATOM   1979  C   THR X 125      94.520  87.010  39.930  0.00  0.00            
ATOM   1980  O   THR X 125      95.480  86.260  40.130  0.00  0.00            
ATOM   1981  N   ARG X 126      94.320  87.640  38.740  0.00  0.00            
ATOM   1982  HN  ARG X 126      93.420  88.030  38.600  0.00  0.00            
ATOM   1983  CA  ARG X 126      95.220  87.690  37.640  0.00  0.00            
ATOM   1984  HA  ARG X 126      94.670  88.170  36.840  0.00  0.00            
ATOM   1985  CB  ARG X 126      96.430  88.650  37.930  0.00  0.00            
ATOM   1986  HB1 ARG X 126      97.110  88.690  37.050  0.00  0.00            
ATOM   1987  HB2 ARG X 126      96.970  88.170  38.780  0.00  0.00            
ATOM   1988  CG  ARG X 126      96.130  90.070  38.280  0.00  0.00            
ATOM   1989  HG1 ARG X 126      97.170  90.340  38.560  0.00  0.00            
ATOM   1990  HG2 ARG X 126      95.550  90.280  39.210  0.00  0.00            
ATOM   1991  CD  ARG X 126      95.540  90.870  37.110  0.00  0.00            
ATOM   1992  HD1 ARG X 126      94.430  90.750  37.060  0.00  0.00            
ATOM   1993  HD2 ARG X 126      95.920  90.510  36.130  0.00  0.00            
ATOM   1994  NE  ARG X 126      96.030  92.310  37.310  0.00  0.00            
ATOM   1995  HE  ARG X 126      96.580  92.520  38.120  0.00  0.00            
ATOM   1996  CZ  ARG X 126      95.480  93.350  36.790  0.00  0.00            
ATOM   1997  NH1 ARG X 126      94.670  93.330  35.830  0.00  0.00            
ATOM   1998 HH11 ARG X 126      94.240  92.510  35.450  0.00  0.00            
ATOM   1999 HH12 ARG X 126      94.190  94.170  35.550  0.00  0.00            
ATOM   2000  NH2 ARG X 126      95.730  94.600  37.250  0.00  0.00            
ATOM   2001 HH21 ARG X 126      96.430  94.650  37.970  0.00  0.00            
ATOM   2002 HH22 ARG X 126      95.400  95.380  36.710  0.00  0.00            
ATOM   2003  C   ARG X 126      95.600  86.370  36.950  0.00  0.00            
ATOM   2004  O   ARG X 126      96.600  86.260  36.260  0.00  0.00            
ATOM   2005  N   SER X 127      94.670  85.380  37.060  0.00  0.00            
ATOM   2006  HN  SER X 127      93.860  85.560  37.620  0.00  0.00            
ATOM   2007  CA  SER X 127      94.860  84.100  36.420  0.00  0.00            
ATOM   2008  HA  SER X 127      95.550  84.200  35.590  0.00  0.00            
ATOM   2009  CB  SER X 127      95.320  83.000  37.390  0.00  0.00            
ATOM   2010  HB1 SER X 127      94.550  82.910  38.200  0.00  0.00            
ATOM   2011  HB2 SER X 127      96.280  83.260  37.870  0.00  0.00            
ATOM   2012  OG  SER X 127      95.470  81.800  36.680  0.00  0.00            
ATOM   2013  HG1 SER X 127      95.740  82.090  35.810  0.00  0.00            
ATOM   2014  C   SER X 127      93.620  83.710  35.730  0.00  0.00            
ATOM   2015  O   SER X 127      93.800  82.980  34.750  0.00  0.00            
ATOM   2016  N   TYR X 128      92.440  84.250  35.990  0.00  0.00            
ATOM   2017  HN  TYR X 128      92.190  84.970  36.630  0.00  0.00            
ATOM   2018  CA  TYR X 128      91.230  83.830  35.280  0.00  0.00            
ATOM   2019  HA  TYR X 128      91.530  83.250  34.430  0.00  0.00            
ATOM   2020  CB  TYR X 128      90.210  83.090  36.110  0.00  0.00            
ATOM   2021  HB1 TYR X 128      89.340  82.950  35.430  0.00  0.00            
ATOM   2022  HB2 TYR X 128      89.860  83.610  37.030  0.00  0.00            
ATOM   2023  CG  TYR X 128      90.780  81.760  36.560  0.00  0.00            
ATOM   2024  CD1 TYR X 128      91.440  81.520  37.840  0.00  0.00            
ATOM   2025  HD1 TYR X 128      91.600  82.350  38.520  0.00  0.00            
ATOM   2026  CE1 TYR X 128      91.940  80.270  38.140  0.00  0.00            
ATOM   2027  HE1 TYR X 128      92.240  79.990  39.140  0.00  0.00            
ATOM   2028  CZ  TYR X 128      91.800  79.200  37.230  0.00  0.00            
ATOM   2029  OH  TYR X 128      92.040  77.880  37.630  0.00  0.00            
ATOM   2030  HH  TYR X 128      92.100  77.380  36.810  0.00  0.00            
ATOM   2031  CD2 TYR X 128      90.740  80.700  35.630  0.00  0.00            
ATOM   2032  HD2 TYR X 128      90.360  80.890  34.640  0.00  0.00            
ATOM   2033  CE2 TYR X 128      91.360  79.410  35.930  0.00  0.00            
ATOM   2034  HE2 TYR X 128      91.410  78.630  35.180  0.00  0.00            
ATOM   2035  C   TYR X 128      90.350  85.070  34.800  0.00  0.00            
ATOM   2036  O   TYR X 128      90.300  86.130  35.460  0.00  0.00            
ATOM   2037  N   GLN X 129      89.760  84.930  33.610  0.00  0.00            
ATOM   2038  HN  GLN X 129      89.930  84.070  33.140  0.00  0.00            
ATOM   2039  CA  GLN X 129      89.070  86.070  33.000  0.00  0.00            
ATOM   2040  HA  GLN X 129      89.720  86.930  33.090  0.00  0.00            
ATOM   2041  CB  GLN X 129      88.700  85.640  31.560  0.00  0.00            
ATOM   2042  HB1 GLN X 129      87.990  86.370  31.110  0.00  0.00            
ATOM   2043  HB2 GLN X 129      88.250  84.640  31.720  0.00  0.00            
ATOM   2044  CG  GLN X 129      89.930  85.390  30.700  0.00  0.00            
ATOM   2045  HG1 GLN X 129      89.680  84.990  29.690  0.00  0.00            
ATOM   2046  HG2 GLN X 129      90.640  84.670  31.160  0.00  0.00            
ATOM   2047  CD  GLN X 129      90.700  86.700  30.510  0.00  0.00            
ATOM   2048  OE1 GLN X 129      91.910  86.800  30.720  0.00  0.00            
ATOM   2049  NE2 GLN X 129      89.980  87.740  30.030  0.00  0.00            
ATOM   2050 HE21 GLN X 129      89.170  87.470  29.510  0.00  0.00            
ATOM   2051 HE22 GLN X 129      90.480  88.610  30.010  0.00  0.00            
ATOM   2052  C   GLN X 129      87.810  86.370  33.700  0.00  0.00            
ATOM   2053  O   GLN X 129      87.440  87.540  33.900  0.00  0.00            
ATOM   2054  N   ASN X 130      87.130  85.260  34.190  0.00  0.00            
ATOM   2055  HN  ASN X 130      87.440  84.330  34.050  0.00  0.00            
ATOM   2056  CA  ASN X 130      85.870  85.320  34.970  0.00  0.00            
ATOM   2057  HA  ASN X 130      85.840  86.260  35.490  0.00  0.00            
ATOM   2058  CB  ASN X 130      84.550  85.300  34.160  0.00  0.00            
ATOM   2059  HB1 ASN X 130      83.840  85.890  34.770  0.00  0.00            
ATOM   2060  HB2 ASN X 130      84.070  84.290  34.160  0.00  0.00            
ATOM   2061  CG  ASN X 130      84.610  86.050  32.800  0.00  0.00            
ATOM   2062  OD1 ASN X 130      84.750  87.320  32.730  0.00  0.00            
ATOM   2063  ND2 ASN X 130      84.280  85.370  31.720  0.00  0.00            
ATOM   2064 HD21 ASN X 130      84.240  85.930  30.890  0.00  0.00            
ATOM   2065 HD22 ASN X 130      84.300  84.370  31.640  0.00  0.00            
ATOM   2066  C   ASN X 130      85.930  84.300  36.060  0.00  0.00            
ATOM   2067  O   ASN X 130      86.230  83.150  35.880  0.00  0.00            
ATOM   2068  N   VAL X 131      85.650  84.770  37.250  0.00  0.00            
ATOM   2069  HN  VAL X 131      85.590  85.720  37.550  0.00  0.00            
ATOM   2070  CA  VAL X 131      85.460  83.960  38.450  0.00  0.00            
ATOM   2071  HA  VAL X 131      85.670  82.930  38.200  0.00  0.00            
ATOM   2072  CB  VAL X 131      86.320  84.300  39.660  0.00  0.00            
ATOM   2073  HB  VAL X 131      86.160  85.340  40.030  0.00  0.00            
ATOM   2074  CG1 VAL X 131      85.960  83.440  40.860  0.00  0.00            
ATOM   2075 HG11 VAL X 131      85.940  82.340  40.720  0.00  0.00            
ATOM   2076 HG12 VAL X 131      85.000  83.720  41.340  0.00  0.00            
ATOM   2077 HG13 VAL X 131      86.830  83.580  41.530  0.00  0.00            
ATOM   2078  CG2 VAL X 131      87.740  83.880  39.230  0.00  0.00            
ATOM   2079 HG21 VAL X 131      88.270  84.580  38.560  0.00  0.00            
ATOM   2080 HG22 VAL X 131      87.700  82.920  38.670  0.00  0.00            
ATOM   2081 HG23 VAL X 131      88.460  83.830  40.070  0.00  0.00            
ATOM   2082  C   VAL X 131      83.930  84.100  38.850  0.00  0.00            
ATOM   2083  O   VAL X 131      83.530  85.230  39.080  0.00  0.00            
ATOM   2084  N   TYR X 132      83.130  83.040  38.920  0.00  0.00            
ATOM   2085  HN  TYR X 132      83.420  82.100  38.720  0.00  0.00            
ATOM   2086  CA  TYR X 132      81.770  83.160  39.210  0.00  0.00            
ATOM   2087  HA  TYR X 132      81.570  84.220  39.300  0.00  0.00            
ATOM   2088  CB  TYR X 132      80.740  82.660  38.120  0.00  0.00            
ATOM   2089  HB1 TYR X 132      79.660  82.920  38.220  0.00  0.00            
ATOM   2090  HB2 TYR X 132      80.780  81.560  38.200  0.00  0.00            
ATOM   2091  CG  TYR X 132      81.110  83.000  36.710  0.00  0.00            
ATOM   2092  CD1 TYR X 132      82.060  82.290  35.950  0.00  0.00            
ATOM   2093  HD1 TYR X 132      82.670  81.480  36.320  0.00  0.00            
ATOM   2094  CE1 TYR X 132      82.090  82.490  34.580  0.00  0.00            
ATOM   2095  HE1 TYR X 132      82.750  81.970  33.900  0.00  0.00            
ATOM   2096  CZ  TYR X 132      81.350  83.510  33.840  0.00  0.00            
ATOM   2097  OH  TYR X 132      81.680  83.720  32.480  0.00  0.00            
ATOM   2098  HH  TYR X 132      82.360  83.100  32.220  0.00  0.00            
ATOM   2099  CD2 TYR X 132      80.410  83.990  36.040  0.00  0.00            
ATOM   2100  HD2 TYR X 132      79.660  84.620  36.480  0.00  0.00            
ATOM   2101  CE2 TYR X 132      80.540  84.300  34.650  0.00  0.00            
ATOM   2102  HE2 TYR X 132      80.090  85.180  34.190  0.00  0.00            
ATOM   2103  C   TYR X 132      81.550  82.350  40.520  0.00  0.00            
ATOM   2104  O   TYR X 132      82.200  81.340  40.720  0.00  0.00            
ATOM   2105  N   VAL X 133      80.570  82.750  41.330  0.00  0.00            
ATOM   2106  HN  VAL X 133      80.070  83.580  41.090  0.00  0.00            
ATOM   2107  CA  VAL X 133      80.350  82.100  42.620  0.00  0.00            
ATOM   2108  HA  VAL X 133      80.910  81.180  42.650  0.00  0.00            
ATOM   2109  CB  VAL X 133      80.670  83.100  43.740  0.00  0.00            
ATOM   2110  HB  VAL X 133      80.190  84.090  43.580  0.00  0.00            
ATOM   2111  CG1 VAL X 133      80.270  82.590  45.150  0.00  0.00            
ATOM   2112 HG11 VAL X 133      79.180  82.670  45.350  0.00  0.00            
ATOM   2113 HG12 VAL X 133      80.780  83.210  45.910  0.00  0.00            
ATOM   2114 HG13 VAL X 133      80.590  81.550  45.340  0.00  0.00            
ATOM   2115  CG2 VAL X 133      82.240  83.360  43.810  0.00  0.00            
ATOM   2116 HG21 VAL X 133      82.700  82.380  43.560  0.00  0.00            
ATOM   2117 HG22 VAL X 133      82.560  83.560  44.850  0.00  0.00            
ATOM   2118 HG23 VAL X 133      82.420  84.160  43.060  0.00  0.00            
ATOM   2119  C   VAL X 133      78.890  81.750  42.750  0.00  0.00            
ATOM   2120  O   VAL X 133      77.980  82.560  42.810  0.00  0.00            
ATOM   2121  N   CYS X 134      78.670  80.400  43.010  0.00  0.00            
ATOM   2122  HN  CYS X 134      79.410  79.730  43.010  0.00  0.00            
ATOM   2123  CA  CYS X 134      77.290  79.920  43.310  0.00  0.00            
ATOM   2124  HA  CYS X 134      76.600  80.740  43.450  0.00  0.00            
ATOM   2125  CB  CYS X 134      76.730  79.050  42.100  0.00  0.00            
ATOM   2126  HB1 CYS X 134      77.470  78.260  41.880  0.00  0.00            
ATOM   2127  HB2 CYS X 134      76.720  79.710  41.200  0.00  0.00            
ATOM   2128  SG  CYS X 134      75.090  78.270  42.320  0.00  0.00            
ATOM   2129  HG1 CYS X 134      75.690  77.160  42.750  0.00  0.00            
ATOM   2130  C   CYS X 134      77.230  79.150  44.640  0.00  0.00            
ATOM   2131  O   CYS X 134      78.120  78.480  45.110  0.00  0.00            
ATOM   2132  N   THR X 135      76.170  79.240  45.360  0.00  0.00            
ATOM   2133  HN  THR X 135      75.390  79.780  45.030  0.00  0.00            
ATOM   2134  CA  THR X 135      76.120  78.740  46.760  0.00  0.00            
ATOM   2135  HA  THR X 135      76.600  77.780  46.830  0.00  0.00            
ATOM   2136  CB  THR X 135      76.570  79.710  47.920  0.00  0.00            
ATOM   2137  HB  THR X 135      77.540  80.150  47.600  0.00  0.00            
ATOM   2138  OG1 THR X 135      76.810  79.140  49.230  0.00  0.00            
ATOM   2139  HG1 THR X 135      77.020  78.210  49.120  0.00  0.00            
ATOM   2140  CG2 THR X 135      75.660  81.040  48.070  0.00  0.00            
ATOM   2141 HG21 THR X 135      76.230  81.880  48.510  0.00  0.00            
ATOM   2142 HG22 THR X 135      74.810  80.680  48.690  0.00  0.00            
ATOM   2143 HG23 THR X 135      75.340  81.250  47.020  0.00  0.00            
ATOM   2144  C   THR X 135      74.650  78.370  47.140  0.00  0.00            
ATOM   2145  O   THR X 135      73.760  78.960  46.590  0.00  0.00            
ATOM   2146  N   GLY X 136      74.440  77.450  48.140  0.00  0.00            
ATOM   2147  HN  GLY X 136      75.250  77.060  48.560  0.00  0.00            
ATOM   2148  CA  GLY X 136      73.060  77.100  48.570  0.00  0.00            
ATOM   2149  HA1 GLY X 136      72.520  76.950  47.640  0.00  0.00            
ATOM   2150  HA2 GLY X 136      72.670  77.950  49.100  0.00  0.00            
ATOM   2151  C   GLY X 136      73.030  75.860  49.410  0.00  0.00            
ATOM   2152  O   GLY X 136      74.100  75.340  49.710  0.00  0.00            
ATOM   2153  N   PRO X 137      71.910  75.450  49.880  0.00  0.00            
ATOM   2154  CD  PRO X 137      70.630  76.130  49.560  0.00  0.00            
ATOM   2155  HD1 PRO X 137      70.280  75.770  48.570  0.00  0.00            
ATOM   2156  HD2 PRO X 137      70.630  77.240  49.560  0.00  0.00            
ATOM   2157  CA  PRO X 137      71.670  74.260  50.760  0.00  0.00            
ATOM   2158  HA  PRO X 137      72.250  74.430  51.650  0.00  0.00            
ATOM   2159  CB  PRO X 137      70.110  74.250  50.930  0.00  0.00            
ATOM   2160  HB1 PRO X 137      70.020  73.990  52.000  0.00  0.00            
ATOM   2161  HB2 PRO X 137      69.650  73.580  50.170  0.00  0.00            
ATOM   2162  CG  PRO X 137      69.640  75.650  50.680  0.00  0.00            
ATOM   2163  HG1 PRO X 137      68.560  75.660  50.430  0.00  0.00            
ATOM   2164  HG2 PRO X 137      69.830  76.210  51.620  0.00  0.00            
ATOM   2165  C   PRO X 137      72.130  72.990  50.210  0.00  0.00            
ATOM   2166  O   PRO X 137      72.170  72.720  49.050  0.00  0.00            
ATOM   2167  N   LEU X 138      72.500  72.030  51.140  0.00  0.00            
ATOM   2168  HN  LEU X 138      72.710  72.220  52.090  0.00  0.00            
ATOM   2169  CA  LEU X 138      72.700  70.660  50.660  0.00  0.00            
ATOM   2170  HA  LEU X 138      72.210  70.560  49.710  0.00  0.00            
ATOM   2171  CB  LEU X 138      74.220  70.450  50.420  0.00  0.00            
ATOM   2172  HB1 LEU X 138      74.800  70.770  51.310  0.00  0.00            
ATOM   2173  HB2 LEU X 138      74.500  71.190  49.640  0.00  0.00            
ATOM   2174  CG  LEU X 138      74.620  69.010  49.960  0.00  0.00            
ATOM   2175  HG  LEU X 138      74.180  68.230  50.620  0.00  0.00            
ATOM   2176  CD1 LEU X 138      74.130  68.640  48.500  0.00  0.00            
ATOM   2177 HD11 LEU X 138      74.480  67.630  48.220  0.00  0.00            
ATOM   2178 HD12 LEU X 138      74.530  69.360  47.750  0.00  0.00            
ATOM   2179 HD13 LEU X 138      73.020  68.640  48.500  0.00  0.00            
ATOM   2180  CD2 LEU X 138      76.140  68.870  49.960  0.00  0.00            
ATOM   2181 HD21 LEU X 138      76.530  68.820  51.000  0.00  0.00            
ATOM   2182 HD22 LEU X 138      76.610  69.690  49.380  0.00  0.00            
ATOM   2183 HD23 LEU X 138      76.430  67.920  49.470  0.00  0.00            
ATOM   2184  C   LEU X 138      72.250  69.660  51.700  0.00  0.00            
ATOM   2185  O   LEU X 138      72.590  69.700  52.870  0.00  0.00            
ATOM   2186  N   PHE X 139      71.530  68.620  51.250  0.00  0.00            
ATOM   2187  HN  PHE X 139      71.210  68.600  50.300  0.00  0.00            
ATOM   2188  CA  PHE X 139      70.990  67.540  52.060  0.00  0.00            
ATOM   2189  HA  PHE X 139      71.410  67.730  53.040  0.00  0.00            
ATOM   2190  CB  PHE X 139      69.450  67.520  52.000  0.00  0.00            
ATOM   2191  HB1 PHE X 139      69.090  66.840  52.800  0.00  0.00            
ATOM   2192  HB2 PHE X 139      69.140  67.290  50.950  0.00  0.00            
ATOM   2193  CG  PHE X 139      68.850  68.870  52.320  0.00  0.00            
ATOM   2194  CD1 PHE X 139      68.870  69.330  53.670  0.00  0.00            
ATOM   2195  HD1 PHE X 139      69.250  68.690  54.460  0.00  0.00            
ATOM   2196  CE1 PHE X 139      68.460  70.640  53.980  0.00  0.00            
ATOM   2197  HE1 PHE X 139      68.610  70.990  54.990  0.00  0.00            
ATOM   2198  CZ  PHE X 139      68.030  71.440  52.900  0.00  0.00            
ATOM   2199  HZ  PHE X 139      67.650  72.400  53.200  0.00  0.00            
ATOM   2200  CD2 PHE X 139      68.260  69.590  51.320  0.00  0.00            
ATOM   2201  HD2 PHE X 139      68.130  69.240  50.310  0.00  0.00            
ATOM   2202  CE2 PHE X 139      67.850  70.910  51.600  0.00  0.00            
ATOM   2203  HE2 PHE X 139      67.440  71.590  50.860  0.00  0.00            
ATOM   2204  C   PHE X 139      71.660  66.250  51.570  0.00  0.00            
ATOM   2205  O   PHE X 139      71.360  65.660  50.510  0.00  0.00            
ATOM   2206  N   LEU X 140      72.590  65.650  52.390  0.00  0.00            
ATOM   2207  HN  LEU X 140      72.820  65.990  53.300  0.00  0.00            
ATOM   2208  CA  LEU X 140      73.390  64.510  51.990  0.00  0.00            
ATOM   2209  HA  LEU X 140      73.420  64.500  50.910  0.00  0.00            
ATOM   2210  CB  LEU X 140      74.870  64.730  52.560  0.00  0.00            
ATOM   2211  HB1 LEU X 140      75.340  63.740  52.670  0.00  0.00            
ATOM   2212  HB2 LEU X 140      74.680  65.180  53.560  0.00  0.00            
ATOM   2213  CG  LEU X 140      75.780  65.540  51.660  0.00  0.00            
ATOM   2214  HG  LEU X 140      75.200  66.380  51.220  0.00  0.00            
ATOM   2215  CD1 LEU X 140      76.970  66.140  52.390  0.00  0.00            
ATOM   2216 HD11 LEU X 140      77.520  66.840  51.730  0.00  0.00            
ATOM   2217 HD12 LEU X 140      77.640  65.330  52.760  0.00  0.00            
ATOM   2218 HD13 LEU X 140      76.640  66.820  53.210  0.00  0.00            
ATOM   2219  CD2 LEU X 140      76.130  64.650  50.450  0.00  0.00            
ATOM   2220 HD21 LEU X 140      76.910  63.950  50.820  0.00  0.00            
ATOM   2221 HD22 LEU X 140      76.560  65.170  49.570  0.00  0.00            
ATOM   2222 HD23 LEU X 140      75.260  64.050  50.110  0.00  0.00            
ATOM   2223  C   LEU X 140      72.870  63.250  52.600  0.00  0.00            
ATOM   2224  O   LEU X 140      72.580  63.190  53.820  0.00  0.00            
ATOM   2225  N   PRO X 141      72.680  62.200  51.820  0.00  0.00            
ATOM   2226  CD  PRO X 141      72.610  62.320  50.360  0.00  0.00            
ATOM   2227  HD1 PRO X 141      73.620  62.480  49.920  0.00  0.00            
ATOM   2228  HD2 PRO X 141      72.010  63.170  49.970  0.00  0.00            
ATOM   2229  CA  PRO X 141      72.390  60.820  52.200  0.00  0.00            
ATOM   2230  HA  PRO X 141      71.340  60.790  52.450  0.00  0.00            
ATOM   2231  CB  PRO X 141      72.660  60.070  50.890  0.00  0.00            
ATOM   2232  HB1 PRO X 141      72.120  59.100  50.850  0.00  0.00            
ATOM   2233  HB2 PRO X 141      73.730  60.050  50.610  0.00  0.00            
ATOM   2234  CG  PRO X 141      72.090  61.050  49.800  0.00  0.00            
ATOM   2235  HG1 PRO X 141      72.430  60.650  48.820  0.00  0.00            
ATOM   2236  HG2 PRO X 141      70.990  60.860  49.800  0.00  0.00            
ATOM   2237  C   PRO X 141      73.030  60.250  53.380  0.00  0.00            
ATOM   2238  O   PRO X 141      74.160  60.590  53.550  0.00  0.00            
ATOM   2239  N   ARG X 142      72.280  59.520  54.240  0.00  0.00            
ATOM   2240  HN  ARG X 142      71.320  59.340  54.060  0.00  0.00            
ATOM   2241  CA  ARG X 142      72.720  58.940  55.500  0.00  0.00            
ATOM   2242  HA  ARG X 142      73.770  59.120  55.680  0.00  0.00            
ATOM   2243  CB  ARG X 142      72.010  59.650  56.740  0.00  0.00            
ATOM   2244  HB1 ARG X 142      72.470  59.250  57.670  0.00  0.00            
ATOM   2245  HB2 ARG X 142      70.940  59.360  56.770  0.00  0.00            
ATOM   2246  CG  ARG X 142      72.150  61.190  56.720  0.00  0.00            
ATOM   2247  HG1 ARG X 142      71.580  61.560  57.590  0.00  0.00            
ATOM   2248  HG2 ARG X 142      71.640  61.620  55.830  0.00  0.00            
ATOM   2249  CD  ARG X 142      73.560  61.750  56.730  0.00  0.00            
ATOM   2250  HD1 ARG X 142      73.690  62.830  56.520  0.00  0.00            
ATOM   2251  HD2 ARG X 142      74.150  61.230  55.940  0.00  0.00            
ATOM   2252  NE  ARG X 142      74.270  61.540  58.010  0.00  0.00            
ATOM   2253  HE  ARG X 142      73.800  61.070  58.750  0.00  0.00            
ATOM   2254  CZ  ARG X 142      75.620  61.360  58.180  0.00  0.00            
ATOM   2255  NH1 ARG X 142      76.500  61.700  57.280  0.00  0.00            
ATOM   2256 HH11 ARG X 142      76.180  62.260  56.510  0.00  0.00            
ATOM   2257 HH12 ARG X 142      77.440  61.350  57.290  0.00  0.00            
ATOM   2258  NH2 ARG X 142      76.030  60.760  59.280  0.00  0.00            
ATOM   2259 HH21 ARG X 142      75.310  60.240  59.740  0.00  0.00            
ATOM   2260 HH22 ARG X 142      76.930  60.880  59.700  0.00  0.00            
ATOM   2261  C   ARG X 142      72.400  57.420  55.490  0.00  0.00            
ATOM   2262  O   ARG X 142      71.380  56.950  55.000  0.00  0.00            
ATOM   2263  N   THR X 143      73.260  56.570  56.120  0.00  0.00            
ATOM   2264  HN  THR X 143      74.080  56.870  56.610  0.00  0.00            
ATOM   2265  CA  THR X 143      73.020  55.110  56.230  0.00  0.00            
ATOM   2266  HA  THR X 143      72.350  54.790  55.440  0.00  0.00            
ATOM   2267  CB  THR X 143      74.210  54.170  56.010  0.00  0.00            
ATOM   2268  HB  THR X 143      74.080  53.220  56.570  0.00  0.00            
ATOM   2269  OG1 THR X 143      75.370  54.710  56.440  0.00  0.00            
ATOM   2270  HG1 THR X 143      75.390  54.810  57.390  0.00  0.00            
ATOM   2271  CG2 THR X 143      74.380  54.130  54.470  0.00  0.00            
ATOM   2272 HG21 THR X 143      75.260  53.460  54.350  0.00  0.00            
ATOM   2273 HG22 THR X 143      74.590  55.150  54.100  0.00  0.00            
ATOM   2274 HG23 THR X 143      73.410  53.800  54.040  0.00  0.00            
ATOM   2275  C   THR X 143      72.180  54.620  57.470  0.00  0.00            
ATOM   2276  O   THR X 143      72.400  55.090  58.610  0.00  0.00            
ATOM   2277  N   GLU X 144      71.350  53.590  57.300  0.00  0.00            
ATOM   2278  HN  GLU X 144      71.110  53.170  56.430  0.00  0.00            
ATOM   2279  CA  GLU X 144      70.750  52.900  58.440  0.00  0.00            
ATOM   2280  HA  GLU X 144      71.390  53.050  59.290  0.00  0.00            
ATOM   2281  CB  GLU X 144      69.420  53.540  58.760  0.00  0.00            
ATOM   2282  HB1 GLU X 144      68.750  53.530  57.870  0.00  0.00            
ATOM   2283  HB2 GLU X 144      69.540  54.610  59.050  0.00  0.00            
ATOM   2284  CG  GLU X 144      68.470  52.930  59.840  0.00  0.00            
ATOM   2285  HG1 GLU X 144      69.080  52.190  60.410  0.00  0.00            
ATOM   2286  HG2 GLU X 144      67.600  52.390  59.410  0.00  0.00            
ATOM   2287  CD  GLU X 144      67.920  53.950  60.710  0.00  0.00            
ATOM   2288  OE1 GLU X 144      66.740  54.290  60.690  0.00  0.00            
ATOM   2289  OE2 GLU X 144      68.810  54.600  61.340  0.00  0.00            
ATOM   2290  C   GLU X 144      70.840  51.390  58.220  0.00  0.00            
ATOM   2291  O   GLU X 144      70.980  50.860  57.130  0.00  0.00            
ATOM   2292  N   ALA X 145      70.770  50.600  59.340  0.00  0.00            
ATOM   2293  HN  ALA X 145      70.730  51.020  60.240  0.00  0.00            
ATOM   2294  CA  ALA X 145      70.800  49.170  59.280  0.00  0.00            
ATOM   2295  HA  ALA X 145      71.750  48.870  58.840  0.00  0.00            
ATOM   2296  CB  ALA X 145      70.920  48.650  60.750  0.00  0.00            
ATOM   2297  HB1 ALA X 145      71.860  49.000  61.230  0.00  0.00            
ATOM   2298  HB2 ALA X 145      70.790  47.540  60.800  0.00  0.00            
ATOM   2299  HB3 ALA X 145      70.090  49.110  61.320  0.00  0.00            
ATOM   2300  C   ALA X 145      69.670  48.400  58.470  0.00  0.00            
ATOM   2301  O   ALA X 145      68.590  48.920  58.250  0.00  0.00            
ATOM   2302  N   ASP X 146      70.020  47.270  57.900  0.00  0.00            
ATOM   2303  HN  ASP X 146      70.890  46.830  58.060  0.00  0.00            
ATOM   2304  CA  ASP X 146      69.110  46.400  57.190  0.00  0.00            
ATOM   2305  HA  ASP X 146      69.460  45.390  57.300  0.00  0.00            
ATOM   2306  CB  ASP X 146      67.570  46.360  57.580  0.00  0.00            
ATOM   2307  HB1 ASP X 146      67.050  45.500  57.090  0.00  0.00            
ATOM   2308  HB2 ASP X 146      66.890  47.200  57.300  0.00  0.00            
ATOM   2309  CG  ASP X 146      67.330  46.060  59.120  0.00  0.00            
ATOM   2310  OD1 ASP X 146      66.140  46.200  59.610  0.00  0.00            
ATOM   2311  OD2 ASP X 146      68.180  45.330  59.650  0.00  0.00            
ATOM   2312  C   ASP X 146      69.160  46.690  55.660  0.00  0.00            
ATOM   2313  O   ASP X 146      68.170  46.500  54.950  0.00  0.00            
ATOM   2314  N   GLY X 147      70.170  47.370  55.170  0.00  0.00            
ATOM   2315  HN  GLY X 147      70.890  47.660  55.790  0.00  0.00            
ATOM   2316  CA  GLY X 147      70.320  47.870  53.840  0.00  0.00            
ATOM   2317  HA1 GLY X 147      69.850  47.180  53.150  0.00  0.00            
ATOM   2318  HA2 GLY X 147      71.340  48.170  53.640  0.00  0.00            
ATOM   2319  C   GLY X 147      69.630  49.180  53.630  0.00  0.00            
ATOM   2320  O   GLY X 147      69.180  49.460  52.520  0.00  0.00            
ATOM   2321  N   LYS X 148      69.440  50.040  54.610  0.00  0.00            
ATOM   2322  HN  LYS X 148      69.760  49.780  55.520  0.00  0.00            
ATOM   2323  CA  LYS X 148      68.640  51.200  54.490  0.00  0.00            
ATOM   2324  HA  LYS X 148      67.910  51.080  53.700  0.00  0.00            
ATOM   2325  CB  LYS X 148      67.790  51.390  55.760  0.00  0.00            
ATOM   2326  HB1 LYS X 148      67.570  52.450  56.000  0.00  0.00            
ATOM   2327  HB2 LYS X 148      68.400  51.060  56.640  0.00  0.00            
ATOM   2328  CG  LYS X 148      66.540  50.470  55.890  0.00  0.00            
ATOM   2329  HG1 LYS X 148      66.790  49.390  55.750  0.00  0.00            
ATOM   2330  HG2 LYS X 148      65.860  50.740  55.060  0.00  0.00            
ATOM   2331  CD  LYS X 148      65.850  50.870  57.150  0.00  0.00            
ATOM   2332  HD1 LYS X 148      65.520  51.930  57.140  0.00  0.00            
ATOM   2333  HD2 LYS X 148      66.510  50.890  58.050  0.00  0.00            
ATOM   2334  CE  LYS X 148      64.590  50.030  57.370  0.00  0.00            
ATOM   2335  HE1 LYS X 148      64.770  48.950  57.480  0.00  0.00            
ATOM   2336  HE2 LYS X 148      63.920  50.060  56.480  0.00  0.00            
ATOM   2337  NZ  LYS X 148      63.950  50.540  58.560  0.00  0.00            
ATOM   2338  HZ1 LYS X 148      64.630  50.560  59.350  0.00  0.00            
ATOM   2339  HZ2 LYS X 148      63.160  49.950  58.870  0.00  0.00            
ATOM   2340  HZ3 LYS X 148      63.550  51.500  58.450  0.00  0.00            
ATOM   2341  C   LYS X 148      69.530  52.440  54.240  0.00  0.00            
ATOM   2342  O   LYS X 148      70.720  52.490  54.690  0.00  0.00            
ATOM   2343  N   SER X 149      68.950  53.490  53.590  0.00  0.00            
ATOM   2344  HN  SER X 149      68.100  53.360  53.080  0.00  0.00            
ATOM   2345  CA  SER X 149      69.450  54.860  53.730  0.00  0.00            
ATOM   2346  HA  SER X 149      69.750  54.950  54.770  0.00  0.00            
ATOM   2347  CB  SER X 149      70.560  55.050  52.700  0.00  0.00            
ATOM   2348  HB1 SER X 149      71.460  54.490  53.030  0.00  0.00            
ATOM   2349  HB2 SER X 149      70.980  56.080  52.630  0.00  0.00            
ATOM   2350  OG  SER X 149      70.220  54.600  51.380  0.00  0.00            
ATOM   2351  HG1 SER X 149      69.340  54.840  51.100  0.00  0.00            
ATOM   2352  C   SER X 149      68.320  55.810  53.840  0.00  0.00            
ATOM   2353  O   SER X 149      67.180  55.490  53.460  0.00  0.00            
ATOM   2354  N   TYR X 150      68.660  57.020  54.350  0.00  0.00            
ATOM   2355  HN  TYR X 150      69.620  57.220  54.540  0.00  0.00            
ATOM   2356  CA  TYR X 150      67.710  58.080  54.630  0.00  0.00            
ATOM   2357  HA  TYR X 150      66.900  57.950  53.920  0.00  0.00            
ATOM   2358  CB  TYR X 150      67.150  57.830  56.030  0.00  0.00            
ATOM   2359  HB1 TYR X 150      66.860  56.770  56.180  0.00  0.00            
ATOM   2360  HB2 TYR X 150      66.150  58.260  56.230  0.00  0.00            
ATOM   2361  CG  TYR X 150      68.090  58.240  57.130  0.00  0.00            
ATOM   2362  CD1 TYR X 150      68.000  59.500  57.790  0.00  0.00            
ATOM   2363  HD1 TYR X 150      67.290  60.230  57.460  0.00  0.00            
ATOM   2364  CE1 TYR X 150      68.720  59.780  58.960  0.00  0.00            
ATOM   2365  HE1 TYR X 150      68.570  60.710  59.490  0.00  0.00            
ATOM   2366  CZ  TYR X 150      69.530  58.810  59.460  0.00  0.00            
ATOM   2367  OH  TYR X 150      70.040  59.210  60.730  0.00  0.00            
ATOM   2368  HH  TYR X 150      69.910  58.420  61.250  0.00  0.00            
ATOM   2369  CD2 TYR X 150      68.990  57.300  57.630  0.00  0.00            
ATOM   2370  HD2 TYR X 150      69.140  56.280  57.300  0.00  0.00            
ATOM   2371  CE2 TYR X 150      69.780  57.600  58.780  0.00  0.00            
ATOM   2372  HE2 TYR X 150      70.530  56.940  59.200  0.00  0.00            
ATOM   2373  C   TYR X 150      68.340  59.430  54.400  0.00  0.00            
ATOM   2374  O   TYR X 150      69.520  59.550  54.590  0.00  0.00            
ATOM   2375  N   VAL X 151      67.530  60.400  54.020  0.00  0.00            
ATOM   2376  HN  VAL X 151      66.550  60.330  53.840  0.00  0.00            
ATOM   2377  CA  VAL X 151      67.890  61.810  54.250  0.00  0.00            
ATOM   2378  HA  VAL X 151      68.900  61.810  54.640  0.00  0.00            
ATOM   2379  CB  VAL X 151      67.640  62.630  53.030  0.00  0.00            
ATOM   2380  HB  VAL X 151      66.560  62.620  52.750  0.00  0.00            
ATOM   2381  CG1 VAL X 151      68.220  64.080  53.240  0.00  0.00            
ATOM   2382 HG11 VAL X 151      67.470  64.670  53.820  0.00  0.00            
ATOM   2383 HG12 VAL X 151      68.360  64.620  52.280  0.00  0.00            
ATOM   2384 HG13 VAL X 151      69.140  63.990  53.860  0.00  0.00            
ATOM   2385  CG2 VAL X 151      68.310  62.020  51.750  0.00  0.00            
ATOM   2386 HG21 VAL X 151      67.790  61.070  51.500  0.00  0.00            
ATOM   2387 HG22 VAL X 151      69.390  61.890  51.940  0.00  0.00            
ATOM   2388 HG23 VAL X 151      68.120  62.580  50.810  0.00  0.00            
ATOM   2389  C   VAL X 151      66.980  62.300  55.320  0.00  0.00            
ATOM   2390  O   VAL X 151      65.760  62.230  55.320  0.00  0.00            
ATOM   2391  N   LYS X 152      67.550  62.990  56.320  0.00  0.00            
ATOM   2392  HN  LYS X 152      68.540  63.090  56.260  0.00  0.00            
ATOM   2393  CA  LYS X 152      66.840  63.710  57.390  0.00  0.00            
ATOM   2394  HA  LYS X 152      65.780  63.770  57.190  0.00  0.00            
ATOM   2395  CB  LYS X 152      67.070  62.910  58.670  0.00  0.00            
ATOM   2396  HB1 LYS X 152      68.160  62.840  58.850  0.00  0.00            
ATOM   2397  HB2 LYS X 152      66.750  61.850  58.570  0.00  0.00            
ATOM   2398  CG  LYS X 152      66.280  63.600  59.770  0.00  0.00            
ATOM   2399  HG1 LYS X 152      65.320  63.980  59.370  0.00  0.00            
ATOM   2400  HG2 LYS X 152      66.900  64.400  60.220  0.00  0.00            
ATOM   2401  CD  LYS X 152      65.870  62.790  61.020  0.00  0.00            
ATOM   2402  HD1 LYS X 152      65.410  61.810  60.780  0.00  0.00            
ATOM   2403  HD2 LYS X 152      65.060  63.360  61.520  0.00  0.00            
ATOM   2404  CE  LYS X 152      66.960  62.610  62.120  0.00  0.00            
ATOM   2405  HE1 LYS X 152      67.150  63.570  62.630  0.00  0.00            
ATOM   2406  HE2 LYS X 152      67.930  62.260  61.700  0.00  0.00            
ATOM   2407  NZ  LYS X 152      66.350  61.790  63.170  0.00  0.00            
ATOM   2408  HZ1 LYS X 152      66.690  61.900  64.140  0.00  0.00            
ATOM   2409  HZ2 LYS X 152      66.600  60.820  62.870  0.00  0.00            
ATOM   2410  HZ3 LYS X 152      65.320  61.900  63.220  0.00  0.00            
ATOM   2411  C   LYS X 152      67.220  65.190  57.490  0.00  0.00            
ATOM   2412  O   LYS X 152      68.380  65.540  57.350  0.00  0.00            
ATOM   2413  N   TYR X 153      66.220  66.010  57.740  0.00  0.00            
ATOM   2414  HN  TYR X 153      65.270  65.760  57.610  0.00  0.00            
ATOM   2415  CA  TYR X 153      66.470  67.420  58.070  0.00  0.00            
ATOM   2416  HA  TYR X 153      67.420  67.480  58.590  0.00  0.00            
ATOM   2417  CB  TYR X 153      66.650  68.240  56.750  0.00  0.00            
ATOM   2418  HB1 TYR X 153      67.580  67.810  56.310  0.00  0.00            
ATOM   2419  HB2 TYR X 153      66.590  69.340  56.900  0.00  0.00            
ATOM   2420  CG  TYR X 153      65.550  68.070  55.660  0.00  0.00            
ATOM   2421  CD1 TYR X 153      65.760  67.130  54.600  0.00  0.00            
ATOM   2422  HD1 TYR X 153      66.640  66.510  54.550  0.00  0.00            
ATOM   2423  CE1 TYR X 153      64.750  67.060  53.650  0.00  0.00            
ATOM   2424  HE1 TYR X 153      64.770  66.260  52.920  0.00  0.00            
ATOM   2425  CZ  TYR X 153      63.650  67.920  53.710  0.00  0.00            
ATOM   2426  OH  TYR X 153      62.670  67.710  52.730  0.00  0.00            
ATOM   2427  HH  TYR X 153      61.990  68.360  52.920  0.00  0.00            
ATOM   2428  CD2 TYR X 153      64.400  68.890  55.730  0.00  0.00            
ATOM   2429  HD2 TYR X 153      64.290  69.530  56.600  0.00  0.00            
ATOM   2430  CE2 TYR X 153      63.390  68.810  54.740  0.00  0.00            
ATOM   2431  HE2 TYR X 153      62.470  69.350  54.900  0.00  0.00            
ATOM   2432  C   TYR X 153      65.330  67.990  58.890  0.00  0.00            
ATOM   2433  O   TYR X 153      64.180  67.540  58.730  0.00  0.00            
ATOM   2434  N   GLN X 154      65.580  68.940  59.780  0.00  0.00            
ATOM   2435  HN  GLN X 154      66.550  69.080  59.940  0.00  0.00            
ATOM   2436  CA  GLN X 154      64.610  69.710  60.500  0.00  0.00            
ATOM   2437  HA  GLN X 154      63.850  69.090  60.950  0.00  0.00            
ATOM   2438  CB  GLN X 154      65.330  70.550  61.560  0.00  0.00            
ATOM   2439  HB1 GLN X 154      64.570  71.240  61.980  0.00  0.00            
ATOM   2440  HB2 GLN X 154      66.200  71.040  61.070  0.00  0.00            
ATOM   2441  CG  GLN X 154      66.100  69.760  62.670  0.00  0.00            
ATOM   2442  HG1 GLN X 154      66.590  68.850  62.260  0.00  0.00            
ATOM   2443  HG2 GLN X 154      65.310  69.390  63.350  0.00  0.00            
ATOM   2444  CD  GLN X 154      67.070  70.540  63.530  0.00  0.00            
ATOM   2445  OE1 GLN X 154      66.890  70.660  64.750  0.00  0.00            
ATOM   2446  NE2 GLN X 154      68.080  71.230  62.870  0.00  0.00            
ATOM   2447 HE21 GLN X 154      68.010  71.060  61.880  0.00  0.00            
ATOM   2448 HE22 GLN X 154      68.680  71.850  63.370  0.00  0.00            
ATOM   2449  C   GLN X 154      63.900  70.660  59.570  0.00  0.00            
ATOM   2450  O   GLN X 154      64.370  71.140  58.570  0.00  0.00            
ATOM   2451  N   VAL X 155      62.620  70.890  59.950  0.00  0.00            
ATOM   2452  HN  VAL X 155      62.070  70.420  60.640  0.00  0.00            
ATOM   2453  CA  VAL X 155      61.840  72.010  59.460  0.00  0.00            
ATOM   2454  HA  VAL X 155      62.310  72.680  58.760  0.00  0.00            
ATOM   2455  CB  VAL X 155      60.520  71.540  58.870  0.00  0.00            
ATOM   2456  HB  VAL X 155      60.120  70.860  59.650  0.00  0.00            
ATOM   2457  CG1 VAL X 155      59.380  72.540  58.460  0.00  0.00            
ATOM   2458 HG11 VAL X 155      58.400  72.030  58.390  0.00  0.00            
ATOM   2459 HG12 VAL X 155      59.550  72.970  57.450  0.00  0.00            
ATOM   2460 HG13 VAL X 155      59.260  73.320  59.250  0.00  0.00            
ATOM   2461  CG2 VAL X 155      60.900  70.540  57.660  0.00  0.00            
ATOM   2462 HG21 VAL X 155      61.650  69.780  57.950  0.00  0.00            
ATOM   2463 HG22 VAL X 155      61.280  71.100  56.780  0.00  0.00            
ATOM   2464 HG23 VAL X 155      60.020  69.900  57.420  0.00  0.00            
ATOM   2465  C   VAL X 155      61.420  72.900  60.660  0.00  0.00            
ATOM   2466  O   VAL X 155      60.970  72.380  61.720  0.00  0.00            
ATOM   2467  N   ILE X 156      61.640  74.240  60.600  0.00  0.00            
ATOM   2468  HN  ILE X 156      61.930  74.640  59.740  0.00  0.00            
ATOM   2469  CA  ILE X 156      61.470  75.090  61.780  0.00  0.00            
ATOM   2470  HA  ILE X 156      60.920  74.530  62.510  0.00  0.00            
ATOM   2471  CB  ILE X 156      62.760  75.680  62.340  0.00  0.00            
ATOM   2472  HB  ILE X 156      62.470  76.320  63.200  0.00  0.00            
ATOM   2473  CG2 ILE X 156      63.630  74.600  63.010  0.00  0.00            
ATOM   2474 HG21 ILE X 156      64.480  75.140  63.500  0.00  0.00            
ATOM   2475 HG22 ILE X 156      64.040  73.850  62.300  0.00  0.00            
ATOM   2476 HG23 ILE X 156      63.130  74.020  63.810  0.00  0.00            
ATOM   2477  CG1 ILE X 156      63.550  76.530  61.330  0.00  0.00            
ATOM   2478 HG11 ILE X 156      62.940  76.700  60.420  0.00  0.00            
ATOM   2479 HG12 ILE X 156      64.490  76.080  60.950  0.00  0.00            
ATOM   2480  CD  ILE X 156      63.900  77.920  61.920  0.00  0.00            
ATOM   2481  HD1 ILE X 156      64.510  78.510  61.200  0.00  0.00            
ATOM   2482  HD2 ILE X 156      64.330  77.830  62.930  0.00  0.00            
ATOM   2483  HD3 ILE X 156      62.990  78.550  62.020  0.00  0.00            
ATOM   2484  C   ILE X 156      60.460  76.190  61.510  0.00  0.00            
ATOM   2485  O   ILE X 156      60.310  76.700  60.360  0.00  0.00            
ATOM   2486  N   GLY X 157      59.620  76.400  62.540  0.00  0.00            
ATOM   2487  HN  GLY X 157      59.650  75.870  63.380  0.00  0.00            
ATOM   2488  CA  GLY X 157      58.440  77.240  62.620  0.00  0.00            
ATOM   2489  HA1 GLY X 157      58.700  78.230  62.280  0.00  0.00            
ATOM   2490  HA2 GLY X 157      58.110  77.260  63.650  0.00  0.00            
ATOM   2491  C   GLY X 157      57.300  76.890  61.650  0.00  0.00            
ATOM   2492  O   GLY X 157      57.380  76.140  60.670  0.00  0.00            
ATOM   2493  N   LYS X 158      56.150  77.570  61.810  0.00  0.00            
ATOM   2494  HN  LYS X 158      56.150  78.290  62.510  0.00  0.00            
ATOM   2495  CA  LYS X 158      54.840  77.370  61.160  0.00  0.00            
ATOM   2496  HA  LYS X 158      54.640  76.310  61.180  0.00  0.00            
ATOM   2497  CB  LYS X 158      53.700  78.150  61.890  0.00  0.00            
ATOM   2498  HB1 LYS X 158      52.780  78.170  61.270  0.00  0.00            
ATOM   2499  HB2 LYS X 158      54.010  79.220  61.860  0.00  0.00            
ATOM   2500  CG  LYS X 158      53.380  77.830  63.340  0.00  0.00            
ATOM   2501  HG1 LYS X 158      54.330  77.810  63.920  0.00  0.00            
ATOM   2502  HG2 LYS X 158      53.010  76.780  63.430  0.00  0.00            
ATOM   2503  CD  LYS X 158      52.330  78.820  64.000  0.00  0.00            
ATOM   2504  HD1 LYS X 158      51.440  78.570  63.380  0.00  0.00            
ATOM   2505  HD2 LYS X 158      52.690  79.850  63.770  0.00  0.00            
ATOM   2506  CE  LYS X 158      52.110  78.620  65.490  0.00  0.00            
ATOM   2507  HE1 LYS X 158      53.090  78.580  66.010  0.00  0.00            
ATOM   2508  HE2 LYS X 158      51.560  77.690  65.760  0.00  0.00            
ATOM   2509  NZ  LYS X 158      51.400  79.720  66.080  0.00  0.00            
ATOM   2510  HZ1 LYS X 158      50.430  79.780  65.690  0.00  0.00            
ATOM   2511  HZ2 LYS X 158      51.890  80.610  65.880  0.00  0.00            
ATOM   2512  HZ3 LYS X 158      51.200  79.590  67.090  0.00  0.00            
ATOM   2513  C   LYS X 158      54.830  77.760  59.710  0.00  0.00            
ATOM   2514  O   LYS X 158      54.170  77.140  58.900  0.00  0.00            
ATOM   2515  N   ASN X 159      55.740  78.660  59.250  0.00  0.00            
ATOM   2516  HN  ASN X 159      56.260  79.190  59.910  0.00  0.00            
ATOM   2517  CA  ASN X 159      56.040  79.010  57.830  0.00  0.00            
ATOM   2518  HA  ASN X 159      55.110  79.200  57.330  0.00  0.00            
ATOM   2519  CB  ASN X 159      57.090  80.150  57.750  0.00  0.00            
ATOM   2520  HB1 ASN X 159      58.000  79.950  58.360  0.00  0.00            
ATOM   2521  HB2 ASN X 159      56.530  80.940  58.290  0.00  0.00            
ATOM   2522  CG  ASN X 159      57.430  80.630  56.320  0.00  0.00            
ATOM   2523  OD1 ASN X 159      58.550  80.980  55.980  0.00  0.00            
ATOM   2524  ND2 ASN X 159      56.490  80.620  55.370  0.00  0.00            
ATOM   2525 HD21 ASN X 159      56.850  80.630  54.440  0.00  0.00            
ATOM   2526 HD22 ASN X 159      55.620  80.180  55.610  0.00  0.00            
ATOM   2527  C   ASN X 159      56.680  77.810  57.100  0.00  0.00            
ATOM   2528  O   ASN X 159      56.570  77.680  55.890  0.00  0.00            
ATOM   2529  N   HSD X 160      57.330  76.960  57.880  0.00  0.00            
ATOM   2530  HN  HSD X 160      57.200  76.970  58.870  0.00  0.00            
ATOM   2531  CA  HSD X 160      57.520  75.590  57.350  0.00  0.00            
ATOM   2532  HA  HSD X 160      57.610  74.980  58.240  0.00  0.00            
ATOM   2533  CB  HSD X 160      56.310  75.050  56.510  0.00  0.00            
ATOM   2534  HB1 HSD X 160      56.170  75.590  55.550  0.00  0.00            
ATOM   2535  HB2 HSD X 160      55.350  75.340  57.000  0.00  0.00            
ATOM   2536  ND1 HSD X 160      56.280  72.740  57.310  0.00  0.00            
ATOM   2537  HD1 HSD X 160      56.150  72.980  58.270  0.00  0.00            
ATOM   2538  CG  HSD X 160      56.450  73.600  56.280  0.00  0.00            
ATOM   2539  CE1 HSD X 160      56.500  71.490  56.820  0.00  0.00            
ATOM   2540  HE1 HSD X 160      56.580  70.700  57.570  0.00  0.00            
ATOM   2541  NE2 HSD X 160      56.820  71.530  55.480  0.00  0.00            
ATOM   2542  CD2 HSD X 160      56.730  72.870  55.180  0.00  0.00            
ATOM   2543  HD2 HSD X 160      56.740  73.290  54.180  0.00  0.00            
ATOM   2544  C   HSD X 160      58.850  75.450  56.650  0.00  0.00            
ATOM   2545  O   HSD X 160      58.960  74.800  55.550  0.00  0.00            
ATOM   2546  N   VAL X 161      59.910  76.070  57.160  0.00  0.00            
ATOM   2547  HN  VAL X 161      59.970  76.490  58.060  0.00  0.00            
ATOM   2548  CA  VAL X 161      61.200  76.150  56.420  0.00  0.00            
ATOM   2549  HA  VAL X 161      60.920  75.800  55.430  0.00  0.00            
ATOM   2550  CB  VAL X 161      61.890  77.540  56.280  0.00  0.00            
ATOM   2551  HB  VAL X 161      62.690  77.520  55.510  0.00  0.00            
ATOM   2552  CG1 VAL X 161      60.840  78.530  55.860  0.00  0.00            
ATOM   2553 HG11 VAL X 161      59.980  78.630  56.560  0.00  0.00            
ATOM   2554 HG12 VAL X 161      60.380  78.070  54.960  0.00  0.00            
ATOM   2555 HG13 VAL X 161      61.130  79.590  55.670  0.00  0.00            
ATOM   2556  CG2 VAL X 161      62.590  78.030  57.590  0.00  0.00            
ATOM   2557 HG21 VAL X 161      63.020  79.050  57.460  0.00  0.00            
ATOM   2558 HG22 VAL X 161      63.390  77.370  58.000  0.00  0.00            
ATOM   2559 HG23 VAL X 161      61.840  78.260  58.380  0.00  0.00            
ATOM   2560  C   VAL X 161      62.130  75.090  56.930  0.00  0.00            
ATOM   2561  O   VAL X 161      62.390  75.010  58.100  0.00  0.00            
ATOM   2562  N   ALA X 162      62.650  74.240  55.970  0.00  0.00            
ATOM   2563  HN  ALA X 162      62.230  74.370  55.080  0.00  0.00            
ATOM   2564  CA  ALA X 162      63.740  73.330  56.220  0.00  0.00            
ATOM   2565  HA  ALA X 162      63.370  72.590  56.910  0.00  0.00            
ATOM   2566  CB  ALA X 162      64.140  72.530  54.970  0.00  0.00            
ATOM   2567  HB1 ALA X 162      64.970  71.890  55.330  0.00  0.00            
ATOM   2568  HB2 ALA X 162      64.490  73.160  54.130  0.00  0.00            
ATOM   2569  HB3 ALA X 162      63.300  71.920  54.570  0.00  0.00            
ATOM   2570  C   ALA X 162      64.990  74.090  56.780  0.00  0.00            
ATOM   2571  O   ALA X 162      65.380  75.210  56.390  0.00  0.00            
ATOM   2572  N   VAL X 163      65.760  73.440  57.650  0.00  0.00            
ATOM   2573  HN  VAL X 163      65.540  72.530  57.990  0.00  0.00            
ATOM   2574  CA  VAL X 163      67.080  73.900  58.040  0.00  0.00            
ATOM   2575  HA  VAL X 163      67.150  74.970  57.890  0.00  0.00            
ATOM   2576  CB  VAL X 163      67.270  73.510  59.520  0.00  0.00            
ATOM   2577  HB  VAL X 163      66.980  72.440  59.530  0.00  0.00            
ATOM   2578  CG1 VAL X 163      68.750  73.720  59.940  0.00  0.00            
ATOM   2579 HG11 VAL X 163      69.170  74.660  59.530  0.00  0.00            
ATOM   2580 HG12 VAL X 163      69.280  72.850  59.510  0.00  0.00            
ATOM   2581 HG13 VAL X 163      68.830  73.750  61.050  0.00  0.00            
ATOM   2582  CG2 VAL X 163      66.330  74.310  60.410  0.00  0.00            
ATOM   2583 HG21 VAL X 163      66.650  75.370  60.400  0.00  0.00            
ATOM   2584 HG22 VAL X 163      66.400  74.090  61.500  0.00  0.00            
ATOM   2585 HG23 VAL X 163      65.270  74.180  60.110  0.00  0.00            
ATOM   2586  C   VAL X 163      68.150  73.100  57.250  0.00  0.00            
ATOM   2587  O   VAL X 163      68.130  71.900  57.320  0.00  0.00            
ATOM   2588  N   PRO X 164      69.110  73.720  56.490  0.00  0.00            
ATOM   2589  CD  PRO X 164      69.030  75.180  56.080  0.00  0.00            
ATOM   2590  HD1 PRO X 164      69.120  75.840  56.970  0.00  0.00            
ATOM   2591  HD2 PRO X 164      68.070  75.340  55.560  0.00  0.00            
ATOM   2592  CA  PRO X 164      70.410  73.130  56.030  0.00  0.00            
ATOM   2593  HA  PRO X 164      70.150  72.500  55.190  0.00  0.00            
ATOM   2594  CB  PRO X 164      71.190  74.310  55.620  0.00  0.00            
ATOM   2595  HB1 PRO X 164      71.890  74.060  54.790  0.00  0.00            
ATOM   2596  HB2 PRO X 164      71.790  74.690  56.480  0.00  0.00            
ATOM   2597  CG  PRO X 164      70.160  75.320  55.060  0.00  0.00            
ATOM   2598  HG1 PRO X 164      70.540  76.330  54.820  0.00  0.00            
ATOM   2599  HG2 PRO X 164      69.870  74.740  54.150  0.00  0.00            
ATOM   2600  C   PRO X 164      71.120  72.170  57.020  0.00  0.00            
ATOM   2601  O   PRO X 164      71.580  72.610  58.120  0.00  0.00            
ATOM   2602  N   THR X 165      71.340  70.940  56.570  0.00  0.00            
ATOM   2603  HN  THR X 165      70.950  70.750  55.670  0.00  0.00            
ATOM   2604  CA  THR X 165      72.250  70.070  57.260  0.00  0.00            
ATOM   2605  HA  THR X 165      72.180  70.280  58.320  0.00  0.00            
ATOM   2606  CB  THR X 165      72.060  68.550  57.130  0.00  0.00            
ATOM   2607  HB  THR X 165      72.910  68.080  57.670  0.00  0.00            
ATOM   2608  OG1 THR X 165      71.870  68.010  55.830  0.00  0.00            
ATOM   2609  HG1 THR X 165      71.820  67.080  56.050  0.00  0.00            
ATOM   2610  CG2 THR X 165      70.690  68.220  57.880  0.00  0.00            
ATOM   2611 HG21 THR X 165      70.610  68.690  58.890  0.00  0.00            
ATOM   2612 HG22 THR X 165      70.470  67.130  57.830  0.00  0.00            
ATOM   2613 HG23 THR X 165      69.880  68.730  57.330  0.00  0.00            
ATOM   2614  C   THR X 165      73.700  70.490  56.820  0.00  0.00            
ATOM   2615  O   THR X 165      74.700  70.390  57.500  0.00  0.00            
ATOM   2616  N   HSD X 166      73.780  70.970  55.540  0.00  0.00            
ATOM   2617  HN  HSD X 166      73.060  70.870  54.870  0.00  0.00            
ATOM   2618  CA  HSD X 166      75.030  71.340  55.010  0.00  0.00            
ATOM   2619  HA  HSD X 166      75.600  71.880  55.740  0.00  0.00            
ATOM   2620  CB  HSD X 166      75.900  70.160  54.430  0.00  0.00            
ATOM   2621  HB1 HSD X 166      76.880  70.550  54.100  0.00  0.00            
ATOM   2622  HB2 HSD X 166      75.530  69.980  53.400  0.00  0.00            
ATOM   2623  ND1 HSD X 166      74.900  68.000  55.150  0.00  0.00            
ATOM   2624  HD1 HSD X 166      74.000  68.310  54.860  0.00  0.00            
ATOM   2625  CG  HSD X 166      75.950  68.840  55.110  0.00  0.00            
ATOM   2626  CE1 HSD X 166      75.260  66.890  55.890  0.00  0.00            
ATOM   2627  HE1 HSD X 166      74.590  66.070  56.130  0.00  0.00            
ATOM   2628  NE2 HSD X 166      76.540  66.950  56.230  0.00  0.00            
ATOM   2629  CD2 HSD X 166      76.960  68.190  55.740  0.00  0.00            
ATOM   2630  HD2 HSD X 166      78.000  68.410  55.950  0.00  0.00            
ATOM   2631  C   HSD X 166      74.720  72.420  53.970  0.00  0.00            
ATOM   2632  O   HSD X 166      73.600  72.720  53.600  0.00  0.00            
ATOM   2633  N   PHE X 167      75.740  73.180  53.640  0.00  0.00            
ATOM   2634  HN  PHE X 167      76.680  72.920  53.870  0.00  0.00            
ATOM   2635  CA  PHE X 167      75.750  74.280  52.640  0.00  0.00            
ATOM   2636  HA  PHE X 167      74.780  74.340  52.180  0.00  0.00            
ATOM   2637  CB  PHE X 167      76.240  75.570  53.250  0.00  0.00            
ATOM   2638  HB1 PHE X 167      76.090  76.380  52.500  0.00  0.00            
ATOM   2639  HB2 PHE X 167      77.310  75.440  53.500  0.00  0.00            
ATOM   2640  CG  PHE X 167      75.420  76.010  54.480  0.00  0.00            
ATOM   2641  CD1 PHE X 167      74.240  76.690  54.410  0.00  0.00            
ATOM   2642  HD1 PHE X 167      73.830  77.030  53.470  0.00  0.00            
ATOM   2643  CE1 PHE X 167      73.450  77.030  55.510  0.00  0.00            
ATOM   2644  HE1 PHE X 167      72.490  77.520  55.450  0.00  0.00            
ATOM   2645  CZ  PHE X 167      73.960  76.740  56.810  0.00  0.00            
ATOM   2646  HZ  PHE X 167      73.460  76.980  57.730  0.00  0.00            
ATOM   2647  CD2 PHE X 167      75.970  75.840  55.800  0.00  0.00            
ATOM   2648  HD2 PHE X 167      76.970  75.440  55.870  0.00  0.00            
ATOM   2649  CE2 PHE X 167      75.280  76.190  56.970  0.00  0.00            
ATOM   2650  HE2 PHE X 167      75.690  76.020  57.950  0.00  0.00            
ATOM   2651  C   PHE X 167      76.770  73.800  51.620  0.00  0.00            
ATOM   2652  O   PHE X 167      77.710  73.050  51.880  0.00  0.00            
ATOM   2653  N   PHE X 168      76.760  74.290  50.370  0.00  0.00            
ATOM   2654  HN  PHE X 168      75.930  74.770  50.090  0.00  0.00            
ATOM   2655  CA  PHE X 168      77.860  74.210  49.410  0.00  0.00            
ATOM   2656  HA  PHE X 168      78.710  73.780  49.930  0.00  0.00            
ATOM   2657  CB  PHE X 168      77.410  73.340  48.220  0.00  0.00            
ATOM   2658  HB1 PHE X 168      77.000  72.340  48.450  0.00  0.00            
ATOM   2659  HB2 PHE X 168      78.330  73.160  47.630  0.00  0.00            
ATOM   2660  CG  PHE X 168      76.450  74.060  47.190  0.00  0.00            
ATOM   2661  CD1 PHE X 168      76.940  74.830  46.070  0.00  0.00            
ATOM   2662  HD1 PHE X 168      77.990  75.030  45.910  0.00  0.00            
ATOM   2663  CE1 PHE X 168      76.090  75.200  45.050  0.00  0.00            
ATOM   2664  HE1 PHE X 168      76.500  75.780  44.240  0.00  0.00            
ATOM   2665  CZ  PHE X 168      74.730  74.900  45.050  0.00  0.00            
ATOM   2666  HZ  PHE X 168      74.110  75.330  44.280  0.00  0.00            
ATOM   2667  CD2 PHE X 168      75.050  73.720  47.120  0.00  0.00            
ATOM   2668  HD2 PHE X 168      74.660  73.060  47.870  0.00  0.00            
ATOM   2669  CE2 PHE X 168      74.210  74.270  46.140  0.00  0.00            
ATOM   2670  HE2 PHE X 168      73.160  74.110  46.320  0.00  0.00            
ATOM   2671  C   PHE X 168      78.200  75.640  49.030  0.00  0.00            
ATOM   2672  O   PHE X 168      77.350  76.530  49.080  0.00  0.00            
ATOM   2673  N   LYS X 169      79.500  75.860  48.690  0.00  0.00            
ATOM   2674  HN  LYS X 169      80.250  75.210  48.780  0.00  0.00            
ATOM   2675  CA  LYS X 169      79.890  77.000  47.860  0.00  0.00            
ATOM   2676  HA  LYS X 169      79.010  77.400  47.380  0.00  0.00            
ATOM   2677  CB  LYS X 169      80.460  78.100  48.690  0.00  0.00            
ATOM   2678  HB1 LYS X 169      81.310  77.800  49.340  0.00  0.00            
ATOM   2679  HB2 LYS X 169      79.640  78.320  49.410  0.00  0.00            
ATOM   2680  CG  LYS X 169      80.600  79.550  48.010  0.00  0.00            
ATOM   2681  HG1 LYS X 169      79.680  79.850  47.460  0.00  0.00            
ATOM   2682  HG2 LYS X 169      81.390  79.430  47.240  0.00  0.00            
ATOM   2683  CD  LYS X 169      80.780  80.870  48.850  0.00  0.00            
ATOM   2684  HD1 LYS X 169      80.730  81.800  48.250  0.00  0.00            
ATOM   2685  HD2 LYS X 169      81.790  80.840  49.300  0.00  0.00            
ATOM   2686  CE  LYS X 169      79.740  81.050  50.000  0.00  0.00            
ATOM   2687  HE1 LYS X 169      79.650  80.150  50.650  0.00  0.00            
ATOM   2688  HE2 LYS X 169      78.830  81.190  49.370  0.00  0.00            
ATOM   2689  NZ  LYS X 169      79.970  82.250  50.710  0.00  0.00            
ATOM   2690  HZ1 LYS X 169      79.320  82.200  51.520  0.00  0.00            
ATOM   2691  HZ2 LYS X 169      79.790  83.110  50.160  0.00  0.00            
ATOM   2692  HZ3 LYS X 169      80.910  82.290  51.160  0.00  0.00            
ATOM   2693  C   LYS X 169      80.810  76.500  46.740  0.00  0.00            
ATOM   2694  O   LYS X 169      81.800  75.820  46.950  0.00  0.00            
ATOM   2695  N   VAL X 170      80.500  76.870  45.490  0.00  0.00            
ATOM   2696  HN  VAL X 170      79.590  77.210  45.260  0.00  0.00            
ATOM   2697  CA  VAL X 170      81.250  76.410  44.370  0.00  0.00            
ATOM   2698  HA  VAL X 170      82.120  75.840  44.690  0.00  0.00            
ATOM   2699  CB  VAL X 170      80.420  75.500  43.430  0.00  0.00            
ATOM   2700  HB  VAL X 170      80.170  74.670  44.120  0.00  0.00            
ATOM   2701  CG1 VAL X 170      79.170  76.200  42.770  0.00  0.00            
ATOM   2702 HG11 VAL X 170      79.440  77.060  42.120  0.00  0.00            
ATOM   2703 HG12 VAL X 170      78.570  76.760  43.520  0.00  0.00            
ATOM   2704 HG13 VAL X 170      78.520  75.460  42.260  0.00  0.00            
ATOM   2705  CG2 VAL X 170      81.270  74.930  42.310  0.00  0.00            
ATOM   2706 HG21 VAL X 170      80.750  73.990  42.040  0.00  0.00            
ATOM   2707 HG22 VAL X 170      82.310  74.680  42.610  0.00  0.00            
ATOM   2708 HG23 VAL X 170      81.270  75.650  41.470  0.00  0.00            
ATOM   2709  C   VAL X 170      81.790  77.620  43.510  0.00  0.00            
ATOM   2710  O   VAL X 170      81.070  78.660  43.250  0.00  0.00            
ATOM   2711  N   LEU X 171      83.130  77.550  43.220  0.00  0.00            
ATOM   2712  HN  LEU X 171      83.560  76.700  43.520  0.00  0.00            
ATOM   2713  CA  LEU X 171      83.840  78.480  42.360  0.00  0.00            
ATOM   2714  HA  LEU X 171      83.230  79.370  42.260  0.00  0.00            
ATOM   2715  CB  LEU X 171      85.350  78.750  42.750  0.00  0.00            
ATOM   2716  HB1 LEU X 171      85.680  79.530  42.040  0.00  0.00            
ATOM   2717  HB2 LEU X 171      85.980  77.850  42.600  0.00  0.00            
ATOM   2718  CG  LEU X 171      85.540  79.270  44.130  0.00  0.00            
ATOM   2719  HG  LEU X 171      85.120  78.530  44.830  0.00  0.00            
ATOM   2720  CD1 LEU X 171      86.990  79.420  44.560  0.00  0.00            
ATOM   2721 HD11 LEU X 171      87.000  79.410  45.670  0.00  0.00            
ATOM   2722 HD12 LEU X 171      87.480  80.280  44.050  0.00  0.00            
ATOM   2723 HD13 LEU X 171      87.580  78.520  44.290  0.00  0.00            
ATOM   2724  CD2 LEU X 171      84.720  80.540  44.550  0.00  0.00            
ATOM   2725 HD21 LEU X 171      85.060  81.470  44.050  0.00  0.00            
ATOM   2726 HD22 LEU X 171      84.740  80.780  45.640  0.00  0.00            
ATOM   2727 HD23 LEU X 171      83.680  80.490  44.180  0.00  0.00            
ATOM   2728  C   LEU X 171      83.830  77.930  40.940  0.00  0.00            
ATOM   2729  O   LEU X 171      84.200  76.770  40.690  0.00  0.00            
ATOM   2730  N   ILE X 172      83.380  78.800  39.980  0.00  0.00            
ATOM   2731  HN  ILE X 172      83.090  79.700  40.280  0.00  0.00            
ATOM   2732  CA  ILE X 172      83.390  78.500  38.610  0.00  0.00            
ATOM   2733  HA  ILE X 172      83.720  77.490  38.430  0.00  0.00            
ATOM   2734  CB  ILE X 172      82.000  78.590  37.960  0.00  0.00            
ATOM   2735  HB  ILE X 172      81.610  79.630  37.970  0.00  0.00            
ATOM   2736  CG2 ILE X 172      82.130  78.030  36.540  0.00  0.00            
ATOM   2737 HG21 ILE X 172      81.110  77.960  36.100  0.00  0.00            
ATOM   2738 HG22 ILE X 172      82.580  77.020  36.450  0.00  0.00            
ATOM   2739 HG23 ILE X 172      82.620  78.810  35.920  0.00  0.00            
ATOM   2740  CG1 ILE X 172      80.930  77.740  38.690  0.00  0.00            
ATOM   2741 HG11 ILE X 172      81.350  76.840  39.180  0.00  0.00            
ATOM   2742 HG12 ILE X 172      80.310  77.340  37.860  0.00  0.00            
ATOM   2743  CD  ILE X 172      80.020  78.540  39.610  0.00  0.00            
ATOM   2744  HD1 ILE X 172      79.260  79.100  39.030  0.00  0.00            
ATOM   2745  HD2 ILE X 172      80.620  79.370  40.040  0.00  0.00            
ATOM   2746  HD3 ILE X 172      79.460  77.930  40.350  0.00  0.00            
ATOM   2747  C   ILE X 172      84.400  79.450  37.920  0.00  0.00            
ATOM   2748  O   ILE X 172      84.390  80.620  38.060  0.00  0.00            
ATOM   2749  N   LEU X 173      85.430  78.920  37.230  0.00  0.00            
ATOM   2750  HN  LEU X 173      85.450  77.950  37.030  0.00  0.00            
ATOM   2751  CA  LEU X 173      86.640  79.630  36.790  0.00  0.00            
ATOM   2752  HA  LEU X 173      86.550  80.670  37.060  0.00  0.00            
ATOM   2753  CB  LEU X 173      87.830  79.020  37.490  0.00  0.00            
ATOM   2754  HB1 LEU X 173      88.790  79.550  37.340  0.00  0.00            
ATOM   2755  HB2 LEU X 173      88.020  78.000  37.100  0.00  0.00            
ATOM   2756  CG  LEU X 173      87.690  78.880  39.000  0.00  0.00            
ATOM   2757  HG  LEU X 173      86.780  78.330  39.310  0.00  0.00            
ATOM   2758  CD1 LEU X 173      88.940  78.210  39.620  0.00  0.00            
ATOM   2759 HD11 LEU X 173      88.960  77.170  39.240  0.00  0.00            
ATOM   2760 HD12 LEU X 173      88.910  78.110  40.730  0.00  0.00            
ATOM   2761 HD13 LEU X 173      89.930  78.640  39.350  0.00  0.00            
ATOM   2762  CD2 LEU X 173      87.750  80.250  39.620  0.00  0.00            
ATOM   2763 HD21 LEU X 173      88.520  80.950  39.230  0.00  0.00            
ATOM   2764 HD22 LEU X 173      87.960  80.190  40.710  0.00  0.00            
ATOM   2765 HD23 LEU X 173      86.730  80.680  39.540  0.00  0.00            
ATOM   2766  C   LEU X 173      86.840  79.520  35.310  0.00  0.00            
ATOM   2767  O   LEU X 173      86.900  78.390  34.780  0.00  0.00            
ATOM   2768  N   GLU X 174      86.790  80.600  34.530  0.00  0.00            
ATOM   2769  HN  GLU X 174      86.700  81.470  35.020  0.00  0.00            
ATOM   2770  CA  GLU X 174      86.810  80.520  33.080  0.00  0.00            
ATOM   2771  HA  GLU X 174      86.800  79.510  32.710  0.00  0.00            
ATOM   2772  CB  GLU X 174      85.650  81.320  32.450  0.00  0.00            
ATOM   2773  HB1 GLU X 174      85.690  82.380  32.780  0.00  0.00            
ATOM   2774  HB2 GLU X 174      84.650  81.000  32.790  0.00  0.00            
ATOM   2775  CG  GLU X 174      85.550  81.120  30.910  0.00  0.00            
ATOM   2776  HG1 GLU X 174      85.640  80.020  30.760  0.00  0.00            
ATOM   2777  HG2 GLU X 174      86.420  81.590  30.410  0.00  0.00            
ATOM   2778  CD  GLU X 174      84.310  81.690  30.290  0.00  0.00            
ATOM   2779  OE1 GLU X 174      84.180  81.730  29.040  0.00  0.00            
ATOM   2780  OE2 GLU X 174      83.440  82.180  31.030  0.00  0.00            
ATOM   2781  C   GLU X 174      88.130  81.200  32.680  0.00  0.00            
ATOM   2782  O   GLU X 174      88.700  82.170  33.130  0.00  0.00            
ATOM   2783  N   ALA X 175      88.790  80.540  31.620  0.00  0.00            
ATOM   2784  HN  ALA X 175      88.380  79.760  31.160  0.00  0.00            
ATOM   2785  CA  ALA X 175      89.910  81.210  30.910  0.00  0.00            
ATOM   2786  HA  ALA X 175      90.080  82.220  31.250  0.00  0.00            
ATOM   2787  CB  ALA X 175      91.210  80.460  31.150  0.00  0.00            
ATOM   2788  HB1 ALA X 175      92.110  81.100  31.120  0.00  0.00            
ATOM   2789  HB2 ALA X 175      91.430  79.560  30.530  0.00  0.00            
ATOM   2790  HB3 ALA X 175      91.160  80.090  32.200  0.00  0.00            
ATOM   2791  C   ALA X 175      89.590  81.220  29.490  0.00  0.00            
ATOM   2792  O   ALA X 175      88.740  80.420  29.130  0.00  0.00            
ATOM   2793  N   ALA X 176      90.310  82.010  28.700  0.00  0.00            
ATOM   2794  HN  ALA X 176      90.970  82.640  29.110  0.00  0.00            
ATOM   2795  CA  ALA X 176      90.270  82.010  27.260  0.00  0.00            
ATOM   2796  HA  ALA X 176      89.250  82.300  27.030  0.00  0.00            
ATOM   2797  CB  ALA X 176      91.250  83.100  26.790  0.00  0.00            
ATOM   2798  HB1 ALA X 176      90.930  84.130  27.040  0.00  0.00            
ATOM   2799  HB2 ALA X 176      91.290  83.130  25.680  0.00  0.00            
ATOM   2800  HB3 ALA X 176      92.240  82.700  27.080  0.00  0.00            
ATOM   2801  C   ALA X 176      90.490  80.650  26.570  0.00  0.00            
ATOM   2802  O   ALA X 176      91.350  79.820  26.900  0.00  0.00            
ATOM   2803  N   GLY X 177      89.690  80.460  25.520  0.00  0.00            
ATOM   2804  HN  GLY X 177      89.070  81.130  25.100  0.00  0.00            
ATOM   2805  CA  GLY X 177      89.630  79.150  24.790  0.00  0.00            
ATOM   2806  HA1 GLY X 177      90.620  78.730  24.720  0.00  0.00            
ATOM   2807  HA2 GLY X 177      89.120  79.260  23.840  0.00  0.00            
ATOM   2808  C   GLY X 177      88.740  78.180  25.360  0.00  0.00            
ATOM   2809  O   GLY X 177      88.930  77.030  25.160  0.00  0.00            
ATOM   2810  N   GLY X 178      87.720  78.590  26.140  0.00  0.00            
ATOM   2811  HN  GLY X 178      87.580  79.530  26.460  0.00  0.00            
ATOM   2812  CA  GLY X 178      86.720  77.650  26.720  0.00  0.00            
ATOM   2813  HA1 GLY X 178      86.320  76.930  26.030  0.00  0.00            
ATOM   2814  HA2 GLY X 178      85.980  78.360  27.090  0.00  0.00            
ATOM   2815  C   GLY X 178      87.240  76.880  27.920  0.00  0.00            
ATOM   2816  O   GLY X 178      86.610  75.860  28.190  0.00  0.00            
ATOM   2817  N   GLN X 179      88.360  77.220  28.640  0.00  0.00            
ATOM   2818  HN  GLN X 179      88.780  78.120  28.560  0.00  0.00            
ATOM   2819  CA  GLN X 179      88.820  76.380  29.690  0.00  0.00            
ATOM   2820  HA  GLN X 179      88.660  75.350  29.410  0.00  0.00            
ATOM   2821  CB  GLN X 179      90.350  76.630  29.900  0.00  0.00            
ATOM   2822  HB1 GLN X 179      90.660  75.860  30.640  0.00  0.00            
ATOM   2823  HB2 GLN X 179      90.650  77.670  30.170  0.00  0.00            
ATOM   2824  CG  GLN X 179      91.010  76.340  28.490  0.00  0.00            
ATOM   2825  HG1 GLN X 179      90.640  77.030  27.700  0.00  0.00            
ATOM   2826  HG2 GLN X 179      90.850  75.260  28.280  0.00  0.00            
ATOM   2827  CD  GLN X 179      92.500  76.540  28.580  0.00  0.00            
ATOM   2828  OE1 GLN X 179      93.270  75.670  29.060  0.00  0.00            
ATOM   2829  NE2 GLN X 179      93.040  77.650  28.110  0.00  0.00            
ATOM   2830 HE21 GLN X 179      94.020  77.770  28.270  0.00  0.00            
ATOM   2831 HE22 GLN X 179      92.360  78.210  27.620  0.00  0.00            
ATOM   2832  C   GLN X 179      88.090  76.650  30.950  0.00  0.00            
ATOM   2833  O   GLN X 179      88.080  77.820  31.310  0.00  0.00            
ATOM   2834  N   ILE X 180      87.420  75.650  31.600  0.00  0.00            
ATOM   2835  HN  ILE X 180      87.420  74.750  31.160  0.00  0.00            
ATOM   2836  CA  ILE X 180      86.680  75.880  32.870  0.00  0.00            
ATOM   2837  HA  ILE X 180      86.760  76.890  33.230  0.00  0.00            
ATOM   2838  CB  ILE X 180      85.140  75.740  32.650  0.00  0.00            
ATOM   2839  HB  ILE X 180      85.060  74.760  32.150  0.00  0.00            
ATOM   2840  CG2 ILE X 180      84.400  75.830  33.930  0.00  0.00            
ATOM   2841 HG21 ILE X 180      83.310  75.750  33.760  0.00  0.00            
ATOM   2842 HG22 ILE X 180      84.690  76.810  34.370  0.00  0.00            
ATOM   2843 HG23 ILE X 180      84.740  75.000  34.590  0.00  0.00            
ATOM   2844  CG1 ILE X 180      84.620  76.900  31.670  0.00  0.00            
ATOM   2845 HG11 ILE X 180      85.450  76.940  30.920  0.00  0.00            
ATOM   2846 HG12 ILE X 180      84.670  77.830  32.290  0.00  0.00            
ATOM   2847  CD  ILE X 180      83.310  76.620  31.050  0.00  0.00            
ATOM   2848  HD1 ILE X 180      83.020  77.360  30.280  0.00  0.00            
ATOM   2849  HD2 ILE X 180      82.520  76.880  31.790  0.00  0.00            
ATOM   2850  HD3 ILE X 180      83.220  75.630  30.550  0.00  0.00            
ATOM   2851  C   ILE X 180      87.120  75.020  33.970  0.00  0.00            
ATOM   2852  O   ILE X 180      87.070  73.790  33.960  0.00  0.00            
ATOM   2853  N   GLU X 181      87.500  75.640  35.050  0.00  0.00            
ATOM   2854  HN  GLU X 181      87.370  76.630  35.010  0.00  0.00            
ATOM   2855  CA  GLU X 181      87.820  74.970  36.310  0.00  0.00            
ATOM   2856  HA  GLU X 181      87.800  73.910  36.100  0.00  0.00            
ATOM   2857  CB  GLU X 181      89.230  75.350  36.730  0.00  0.00            
ATOM   2858  HB1 GLU X 181      89.480  74.850  37.690  0.00  0.00            
ATOM   2859  HB2 GLU X 181      89.260  76.460  36.830  0.00  0.00            
ATOM   2860  CG  GLU X 181      90.350  74.920  35.680  0.00  0.00            
ATOM   2861  HG1 GLU X 181      90.270  75.470  34.720  0.00  0.00            
ATOM   2862  HG2 GLU X 181      90.310  73.830  35.470  0.00  0.00            
ATOM   2863  CD  GLU X 181      91.770  75.120  36.220  0.00  0.00            
ATOM   2864  OE1 GLU X 181      92.440  76.020  35.680  0.00  0.00            
ATOM   2865  OE2 GLU X 181      92.210  74.480  37.190  0.00  0.00            
ATOM   2866  C   GLU X 181      86.800  75.230  37.440  0.00  0.00            
ATOM   2867  O   GLU X 181      86.260  76.330  37.640  0.00  0.00            
ATOM   2868  N   LEU X 182      86.440  74.160  38.200  0.00  0.00            
ATOM   2869  HN  LEU X 182      86.800  73.230  38.150  0.00  0.00            
ATOM   2870  CA  LEU X 182      85.480  74.240  39.320  0.00  0.00            
ATOM   2871  HA  LEU X 182      85.030  75.220  39.330  0.00  0.00            
ATOM   2872  CB  LEU X 182      84.410  73.150  39.200  0.00  0.00            
ATOM   2873  HB1 LEU X 182      83.650  73.480  39.940  0.00  0.00            
ATOM   2874  HB2 LEU X 182      84.830  72.160  39.470  0.00  0.00            
ATOM   2875  CG  LEU X 182      83.650  73.020  37.920  0.00  0.00            
ATOM   2876  HG  LEU X 182      84.340  72.710  37.120  0.00  0.00            
ATOM   2877  CD1 LEU X 182      82.520  72.020  38.060  0.00  0.00            
ATOM   2878 HD11 LEU X 182      82.080  71.740  37.080  0.00  0.00            
ATOM   2879 HD12 LEU X 182      81.650  72.360  38.660  0.00  0.00            
ATOM   2880 HD13 LEU X 182      82.880  71.110  38.600  0.00  0.00            
ATOM   2881  CD2 LEU X 182      83.040  74.380  37.480  0.00  0.00            
ATOM   2882 HD21 LEU X 182      83.720  75.170  37.110  0.00  0.00            
ATOM   2883 HD22 LEU X 182      82.310  74.850  38.170  0.00  0.00            
ATOM   2884 HD23 LEU X 182      82.400  74.100  36.600  0.00  0.00            
ATOM   2885  C   LEU X 182      86.370  74.040  40.620  0.00  0.00            
ATOM   2886  O   LEU X 182      87.290  73.220  40.600  0.00  0.00            
ATOM   2887  N   ARG X 183      86.040  74.750  41.690  0.00  0.00            
ATOM   2888  HN  ARG X 183      85.400  75.510  41.680  0.00  0.00            
ATOM   2889  CA  ARG X 183      86.440  74.300  43.060  0.00  0.00            
ATOM   2890  HA  ARG X 183      86.860  73.310  42.990  0.00  0.00            
ATOM   2891  CB  ARG X 183      87.390  75.220  43.770  0.00  0.00            
ATOM   2892  HB1 ARG X 183      87.710  74.780  44.740  0.00  0.00            
ATOM   2893  HB2 ARG X 183      86.840  76.190  43.820  0.00  0.00            
ATOM   2894  CG  ARG X 183      88.690  75.610  42.950  0.00  0.00            
ATOM   2895  HG1 ARG X 183      89.260  76.350  43.540  0.00  0.00            
ATOM   2896  HG2 ARG X 183      88.410  76.050  41.970  0.00  0.00            
ATOM   2897  CD  ARG X 183      89.660  74.440  42.680  0.00  0.00            
ATOM   2898  HD1 ARG X 183      89.160  73.620  42.120  0.00  0.00            
ATOM   2899  HD2 ARG X 183      90.160  74.100  43.620  0.00  0.00            
ATOM   2900  NE  ARG X 183      90.720  75.060  41.830  0.00  0.00            
ATOM   2901  HE  ARG X 183      91.250  75.800  42.250  0.00  0.00            
ATOM   2902  CZ  ARG X 183      90.980  74.780  40.600  0.00  0.00            
ATOM   2903  NH1 ARG X 183      90.490  73.720  39.990  0.00  0.00            
ATOM   2904 HH11 ARG X 183      90.240  73.010  40.650  0.00  0.00            
ATOM   2905 HH12 ARG X 183      90.890  73.490  39.100  0.00  0.00            
ATOM   2906  NH2 ARG X 183      91.900  75.480  39.930  0.00  0.00            
ATOM   2907 HH21 ARG X 183      92.260  76.340  40.280  0.00  0.00            
ATOM   2908 HH22 ARG X 183      92.120  75.250  38.980  0.00  0.00            
ATOM   2909  C   ARG X 183      85.170  74.190  43.870  0.00  0.00            
ATOM   2910  O   ARG X 183      84.450  75.160  43.980  0.00  0.00            
ATOM   2911  N   THR X 184      84.810  73.000  44.350  0.00  0.00            
ATOM   2912  HN  THR X 184      85.510  72.330  44.140  0.00  0.00            
ATOM   2913  CA  THR X 184      83.560  72.760  45.020  0.00  0.00            
ATOM   2914  HA  THR X 184      82.920  73.630  45.040  0.00  0.00            
ATOM   2915  CB  THR X 184      82.700  71.620  44.470  0.00  0.00            
ATOM   2916  HB  THR X 184      83.240  70.670  44.670  0.00  0.00            
ATOM   2917  OG1 THR X 184      82.590  71.750  43.040  0.00  0.00            
ATOM   2918  HG1 THR X 184      83.470  72.010  42.760  0.00  0.00            
ATOM   2919  CG2 THR X 184      81.320  71.520  45.000  0.00  0.00            
ATOM   2920 HG21 THR X 184      80.720  70.690  44.580  0.00  0.00            
ATOM   2921 HG22 THR X 184      80.740  72.470  44.920  0.00  0.00            
ATOM   2922 HG23 THR X 184      81.390  71.250  46.070  0.00  0.00            
ATOM   2923  C   THR X 184      83.750  72.500  46.550  0.00  0.00            
ATOM   2924  O   THR X 184      84.480  71.510  46.850  0.00  0.00            
ATOM   2925  N   TYR X 185      83.170  73.400  47.450  0.00  0.00            
ATOM   2926  HN  TYR X 185      82.530  74.140  47.270  0.00  0.00            
ATOM   2927  CA  TYR X 185      83.360  73.260  48.890  0.00  0.00            
ATOM   2928  HA  TYR X 185      83.890  72.370  49.170  0.00  0.00            
ATOM   2929  CB  TYR X 185      84.040  74.470  49.480  0.00  0.00            
ATOM   2930  HB1 TYR X 185      84.320  74.180  50.510  0.00  0.00            
ATOM   2931  HB2 TYR X 185      83.330  75.310  49.360  0.00  0.00            
ATOM   2932  CG  TYR X 185      85.370  74.820  48.770  0.00  0.00            
ATOM   2933  CD1 TYR X 185      85.310  75.830  47.820  0.00  0.00            
ATOM   2934  HD1 TYR X 185      84.360  76.180  47.420  0.00  0.00            
ATOM   2935  CE1 TYR X 185      86.450  76.230  47.130  0.00  0.00            
ATOM   2936  HE1 TYR X 185      86.330  76.980  46.350  0.00  0.00            
ATOM   2937  CZ  TYR X 185      87.700  75.680  47.470  0.00  0.00            
ATOM   2938  OH  TYR X 185      88.780  75.980  46.670  0.00  0.00            
ATOM   2939  HH  TYR X 185      89.420  75.270  46.750  0.00  0.00            
ATOM   2940  CD2 TYR X 185      86.580  74.310  49.210  0.00  0.00            
ATOM   2941  HD2 TYR X 185      86.610  73.590  50.010  0.00  0.00            
ATOM   2942  CE2 TYR X 185      87.750  74.810  48.530  0.00  0.00            
ATOM   2943  HE2 TYR X 185      88.740  74.450  48.780  0.00  0.00            
ATOM   2944  C   TYR X 185      81.960  73.050  49.360  0.00  0.00            
ATOM   2945  O   TYR X 185      80.960  73.550  48.820  0.00  0.00            
ATOM   2946  N   VAL X 186      81.890  72.240  50.440  0.00  0.00            
ATOM   2947  HN  VAL X 186      82.790  71.940  50.710  0.00  0.00            
ATOM   2948  CA  VAL X 186      80.740  71.790  51.200  0.00  0.00            
ATOM   2949  HA  VAL X 186      79.830  72.270  50.890  0.00  0.00            
ATOM   2950  CB  VAL X 186      80.460  70.350  50.920  0.00  0.00            
ATOM   2951  HB  VAL X 186      81.350  69.700  51.100  0.00  0.00            
ATOM   2952  CG1 VAL X 186      79.410  69.810  51.900  0.00  0.00            
ATOM   2953 HG11 VAL X 186      79.800  69.520  52.900  0.00  0.00            
ATOM   2954 HG12 VAL X 186      79.020  68.830  51.570  0.00  0.00            
ATOM   2955 HG13 VAL X 186      78.620  70.560  52.140  0.00  0.00            
ATOM   2956  CG2 VAL X 186      80.060  70.100  49.430  0.00  0.00            
ATOM   2957 HG21 VAL X 186      79.430  70.940  49.100  0.00  0.00            
ATOM   2958 HG22 VAL X 186      79.670  69.070  49.270  0.00  0.00            
ATOM   2959 HG23 VAL X 186      81.030  70.130  48.900  0.00  0.00            
ATOM   2960  C   VAL X 186      81.060  72.020  52.610  0.00  0.00            
ATOM   2961  O   VAL X 186      82.060  71.480  53.140  0.00  0.00            
ATOM   2962  N   MET X 187      80.200  72.620  53.400  0.00  0.00            
ATOM   2963  HN  MET X 187      79.430  73.030  52.910  0.00  0.00            
ATOM   2964  CA  MET X 187      80.480  73.040  54.770  0.00  0.00            
ATOM   2965  HA  MET X 187      81.400  72.630  55.150  0.00  0.00            
ATOM   2966  CB  MET X 187      80.760  74.590  55.020  0.00  0.00            
ATOM   2967  HB1 MET X 187      80.730  74.790  56.110  0.00  0.00            
ATOM   2968  HB2 MET X 187      79.960  75.150  54.490  0.00  0.00            
ATOM   2969  CG  MET X 187      82.100  75.220  54.520  0.00  0.00            
ATOM   2970  HG1 MET X 187      82.940  74.640  54.950  0.00  0.00            
ATOM   2971  HG2 MET X 187      82.130  76.280  54.860  0.00  0.00            
ATOM   2972  SD  MET X 187      82.450  75.130  52.740  0.00  0.00            
ATOM   2973  CE  MET X 187      83.940  76.050  52.990  0.00  0.00            
ATOM   2974  HE1 MET X 187      83.800  77.060  53.440  0.00  0.00            
ATOM   2975  HE2 MET X 187      84.350  76.230  51.980  0.00  0.00            
ATOM   2976  HE3 MET X 187      84.750  75.510  53.540  0.00  0.00            
ATOM   2977  C   MET X 187      79.360  72.460  55.570  0.00  0.00            
ATOM   2978  O   MET X 187      78.230  72.600  55.050  0.00  0.00            
ATOM   2979  N   PRO X 188      79.510  71.880  56.750  0.00  0.00            
ATOM   2980  CD  PRO X 188      80.830  71.530  57.210  0.00  0.00            
ATOM   2981  HD1 PRO X 188      81.340  72.460  57.520  0.00  0.00            
ATOM   2982  HD2 PRO X 188      81.470  71.060  56.430  0.00  0.00            
ATOM   2983  CA  PRO X 188      78.450  71.390  57.580  0.00  0.00            
ATOM   2984  HA  PRO X 188      77.610  70.970  57.040  0.00  0.00            
ATOM   2985  CB  PRO X 188      79.140  70.290  58.430  0.00  0.00            
ATOM   2986  HB1 PRO X 188      79.190  69.290  57.970  0.00  0.00            
ATOM   2987  HB2 PRO X 188      78.710  70.160  59.450  0.00  0.00            
ATOM   2988  CG  PRO X 188      80.610  70.720  58.560  0.00  0.00            
ATOM   2989  HG1 PRO X 188      80.790  71.420  59.400  0.00  0.00            
ATOM   2990  HG2 PRO X 188      81.370  69.910  58.530  0.00  0.00            
ATOM   2991  C   PRO X 188      77.840  72.440  58.550  0.00  0.00            
ATOM   2992  O   PRO X 188      78.550  73.290  59.040  0.00  0.00            
ATOM   2993  N   ASN X 189      76.520  72.320  58.840  0.00  0.00            
ATOM   2994  HN  ASN X 189      75.970  71.640  58.350  0.00  0.00            
ATOM   2995  CA  ASN X 189      75.810  73.140  59.790  0.00  0.00            
ATOM   2996  HA  ASN X 189      76.460  74.000  59.910  0.00  0.00            
ATOM   2997  CB  ASN X 189      74.380  73.600  59.260  0.00  0.00            
ATOM   2998  HB1 ASN X 189      73.610  72.880  59.600  0.00  0.00            
ATOM   2999  HB2 ASN X 189      74.420  73.730  58.160  0.00  0.00            
ATOM   3000  CG  ASN X 189      73.870  74.940  59.770  0.00  0.00            
ATOM   3001  OD1 ASN X 189      74.620  75.730  60.360  0.00  0.00            
ATOM   3002  ND2 ASN X 189      72.560  75.180  59.420  0.00  0.00            
ATOM   3003 HD21 ASN X 189      72.230  76.100  59.610  0.00  0.00            
ATOM   3004 HD22 ASN X 189      72.060  74.380  59.090  0.00  0.00            
ATOM   3005  C   ASN X 189      75.790  72.460  61.150  0.00  0.00            
ATOM   3006  O   ASN X 189      74.890  72.790  61.910  0.00  0.00            
ATOM   3007  N   ALA X 190      76.630  71.500  61.440  0.00  0.00            
ATOM   3008  HN  ALA X 190      77.260  71.250  60.710  0.00  0.00            
ATOM   3009  CA  ALA X 190      76.860  70.870  62.710  0.00  0.00            
ATOM   3010  HA  ALA X 190      76.130  71.130  63.470  0.00  0.00            
ATOM   3011  CB  ALA X 190      76.900  69.310  62.520  0.00  0.00            
ATOM   3012  HB1 ALA X 190      75.890  69.100  62.100  0.00  0.00            
ATOM   3013  HB2 ALA X 190      77.010  68.820  63.510  0.00  0.00            
ATOM   3014  HB3 ALA X 190      77.710  69.010  61.820  0.00  0.00            
ATOM   3015  C   ALA X 190      78.290  71.210  63.200  0.00  0.00            
ATOM   3016  O   ALA X 190      79.160  71.470  62.360  0.00  0.00            
ATOM   3017  N   PRO X 191      78.640  71.280  64.490  0.00  0.00            
ATOM   3018  CD  PRO X 191      77.620  71.320  65.590  0.00  0.00            
ATOM   3019  HD1 PRO X 191      77.320  70.300  65.900  0.00  0.00            
ATOM   3020  HD2 PRO X 191      76.730  71.940  65.370  0.00  0.00            
ATOM   3021  CA  PRO X 191      79.980  71.390  64.970  0.00  0.00            
ATOM   3022  HA  PRO X 191      80.440  72.330  64.680  0.00  0.00            
ATOM   3023  CB  PRO X 191      79.890  71.370  66.440  0.00  0.00            
ATOM   3024  HB1 PRO X 191      80.720  71.880  66.970  0.00  0.00            
ATOM   3025  HB2 PRO X 191      79.910  70.350  66.900  0.00  0.00            
ATOM   3026  CG  PRO X 191      78.490  71.890  66.720  0.00  0.00            
ATOM   3027  HG1 PRO X 191      78.130  71.550  67.720  0.00  0.00            
ATOM   3028  HG2 PRO X 191      78.370  72.990  66.810  0.00  0.00            
ATOM   3029  C   PRO X 191      80.980  70.310  64.450  0.00  0.00            
ATOM   3030  O   PRO X 191      80.650  69.100  64.510  0.00  0.00            
ATOM   3031  N   VAL X 192      82.160  70.810  64.140  0.00  0.00            
ATOM   3032  HN  VAL X 192      82.360  71.790  64.140  0.00  0.00            
ATOM   3033  CA  VAL X 192      83.230  69.900  63.600  0.00  0.00            
ATOM   3034  HA  VAL X 192      83.150  68.930  64.070  0.00  0.00            
ATOM   3035  CB  VAL X 192      83.090  69.760  62.100  0.00  0.00            
ATOM   3036  HB  VAL X 192      82.070  69.400  61.820  0.00  0.00            
ATOM   3037  CG1 VAL X 192      83.340  71.070  61.400  0.00  0.00            
ATOM   3038 HG11 VAL X 192      82.810  71.930  61.870  0.00  0.00            
ATOM   3039 HG12 VAL X 192      82.900  71.020  60.380  0.00  0.00            
ATOM   3040 HG13 VAL X 192      84.400  71.370  61.280  0.00  0.00            
ATOM   3041  CG2 VAL X 192      84.120  68.750  61.520  0.00  0.00            
ATOM   3042 HG21 VAL X 192      83.960  68.690  60.420  0.00  0.00            
ATOM   3043 HG22 VAL X 192      83.880  67.750  61.940  0.00  0.00            
ATOM   3044 HG23 VAL X 192      85.190  69.000  61.660  0.00  0.00            
ATOM   3045  C   VAL X 192      84.640  70.460  63.940  0.00  0.00            
ATOM   3046  O   VAL X 192      85.030  71.570  63.740  0.00  0.00            
ATOM   3047  N   ASP X 193      85.390  69.530  64.640  0.00  0.00            
ATOM   3048  HN  ASP X 193      85.070  68.600  64.800  0.00  0.00            
ATOM   3049  CA  ASP X 193      86.840  69.780  65.060  0.00  0.00            
ATOM   3050  HA  ASP X 193      86.700  70.490  65.860  0.00  0.00            
ATOM   3051  CB  ASP X 193      87.570  68.490  65.730  0.00  0.00            
ATOM   3052  HB1 ASP X 193      88.650  68.720  65.830  0.00  0.00            
ATOM   3053  HB2 ASP X 193      87.390  67.610  65.080  0.00  0.00            
ATOM   3054  CG  ASP X 193      87.010  68.070  67.100  0.00  0.00            
ATOM   3055  OD1 ASP X 193      87.450  66.990  67.660  0.00  0.00            
ATOM   3056  OD2 ASP X 193      86.080  68.710  67.670  0.00  0.00            
ATOM   3057  C   ASP X 193      87.850  70.480  64.130  0.00  0.00            
ATOM   3058  O   ASP X 193      87.560  70.500  62.920  0.00  0.00            
ATOM   3059  N   GLU X 194      88.930  71.140  64.670  0.00  0.00            
ATOM   3060  HN  GLU X 194      89.250  71.110  65.620  0.00  0.00            
ATOM   3061  CA  GLU X 194      89.880  72.010  63.940  0.00  0.00            
ATOM   3062  HA  GLU X 194      89.320  72.720  63.350  0.00  0.00            
ATOM   3063  CB  GLU X 194      90.810  72.820  64.920  0.00  0.00            
ATOM   3064  HB1 GLU X 194      91.520  73.300  64.220  0.00  0.00            
ATOM   3065  HB2 GLU X 194      91.340  72.160  65.650  0.00  0.00            
ATOM   3066  CG  GLU X 194      90.070  73.930  65.710  0.00  0.00            
ATOM   3067  HG1 GLU X 194      89.150  73.570  66.230  0.00  0.00            
ATOM   3068  HG2 GLU X 194      89.750  74.710  64.990  0.00  0.00            
ATOM   3069  CD  GLU X 194      90.890  74.460  66.840  0.00  0.00            
ATOM   3070  OE1 GLU X 194      92.010  74.860  66.460  0.00  0.00            
ATOM   3071  OE2 GLU X 194      90.540  74.470  68.050  0.00  0.00            
ATOM   3072  C   GLU X 194      90.650  71.260  62.880  0.00  0.00            
ATOM   3073  O   GLU X 194      90.930  70.050  63.080  0.00  0.00            
ATOM   3074  N   ALA X 195      91.060  71.990  61.780  0.00  0.00            
ATOM   3075  HN  ALA X 195      90.950  72.980  61.690  0.00  0.00            
ATOM   3076  CA  ALA X 195      91.670  71.420  60.610  0.00  0.00            
ATOM   3077  HA  ALA X 195      92.370  70.690  60.980  0.00  0.00            
ATOM   3078  CB  ALA X 195      90.630  70.740  59.740  0.00  0.00            
ATOM   3079  HB1 ALA X 195      91.210  70.170  58.980  0.00  0.00            
ATOM   3080  HB2 ALA X 195      89.880  71.450  59.330  0.00  0.00            
ATOM   3081  HB3 ALA X 195      90.020  70.030  60.330  0.00  0.00            
ATOM   3082  C   ALA X 195      92.400  72.490  59.890  0.00  0.00            
ATOM   3083  O   ALA X 195      92.160  73.680  60.140  0.00  0.00            
ATOM   3084  N   ILE X 196      93.330  72.190  58.860  0.00  0.00            
ATOM   3085  HN  ILE X 196      93.470  71.220  58.680  0.00  0.00            
ATOM   3086  CA  ILE X 196      94.010  73.160  57.950  0.00  0.00            
ATOM   3087  HA  ILE X 196      94.400  73.860  58.680  0.00  0.00            
ATOM   3088  CB  ILE X 196      95.080  72.470  57.030  0.00  0.00            
ATOM   3089  HB  ILE X 196      94.640  71.450  56.980  0.00  0.00            
ATOM   3090  CG2 ILE X 196      95.330  73.090  55.640  0.00  0.00            
ATOM   3091 HG21 ILE X 196      95.510  74.160  55.880  0.00  0.00            
ATOM   3092 HG22 ILE X 196      94.520  73.030  54.890  0.00  0.00            
ATOM   3093 HG23 ILE X 196      96.270  72.700  55.190  0.00  0.00            
ATOM   3094  CG1 ILE X 196      96.460  72.400  57.830  0.00  0.00            
ATOM   3095 HG11 ILE X 196      97.130  71.850  57.140  0.00  0.00            
ATOM   3096 HG12 ILE X 196      96.200  71.920  58.800  0.00  0.00            
ATOM   3097  CD  ILE X 196      97.140  73.740  58.210  0.00  0.00            
ATOM   3098  HD1 ILE X 196      96.490  74.320  58.910  0.00  0.00            
ATOM   3099  HD2 ILE X 196      97.310  74.350  57.290  0.00  0.00            
ATOM   3100  HD3 ILE X 196      98.060  73.400  58.730  0.00  0.00            
ATOM   3101  C   ILE X 196      93.050  73.960  57.060  0.00  0.00            
ATOM   3102  O   ILE X 196      91.970  73.450  56.680  0.00  0.00            
ATOM   3103  N   PRO X 197      93.310  75.220  56.690  0.00  0.00            
ATOM   3104  CD  PRO X 197      94.350  76.100  57.370  0.00  0.00            
ATOM   3105  HD1 PRO X 197      95.280  75.810  56.840  0.00  0.00            
ATOM   3106  HD2 PRO X 197      94.380  75.940  58.470  0.00  0.00            
ATOM   3107  CA  PRO X 197      92.470  76.150  55.890  0.00  0.00            
ATOM   3108  HA  PRO X 197      91.530  76.370  56.370  0.00  0.00            
ATOM   3109  CB  PRO X 197      93.270  77.390  55.670  0.00  0.00            
ATOM   3110  HB1 PRO X 197      92.690  78.320  55.470  0.00  0.00            
ATOM   3111  HB2 PRO X 197      94.000  77.240  54.840  0.00  0.00            
ATOM   3112  CG  PRO X 197      93.970  77.530  57.010  0.00  0.00            
ATOM   3113  HG1 PRO X 197      94.890  78.150  56.950  0.00  0.00            
ATOM   3114  HG2 PRO X 197      93.290  77.910  57.800  0.00  0.00            
ATOM   3115  C   PRO X 197      92.030  75.520  54.530  0.00  0.00            
ATOM   3116  O   PRO X 197      92.880  75.280  53.680  0.00  0.00            
ATOM   3117  N   LEU X 198      90.760  75.170  54.500  0.00  0.00            
ATOM   3118  HN  LEU X 198      90.020  75.440  55.110  0.00  0.00            
ATOM   3119  CA  LEU X 198      90.130  74.590  53.350  0.00  0.00            
ATOM   3120  HA  LEU X 198      89.090  74.720  53.600  0.00  0.00            
ATOM   3121  CB  LEU X 198      90.230  75.430  52.000  0.00  0.00            
ATOM   3122  HB1 LEU X 198      89.700  74.900  51.180  0.00  0.00            
ATOM   3123  HB2 LEU X 198      91.260  75.490  51.580  0.00  0.00            
ATOM   3124  CG  LEU X 198      89.620  76.850  51.960  0.00  0.00            
ATOM   3125  HG  LEU X 198      90.340  77.600  52.360  0.00  0.00            
ATOM   3126  CD1 LEU X 198      89.370  77.160  50.480  0.00  0.00            
ATOM   3127 HD11 LEU X 198      90.110  76.670  49.810  0.00  0.00            
ATOM   3128 HD12 LEU X 198      89.290  78.260  50.330  0.00  0.00            
ATOM   3129 HD13 LEU X 198      88.350  76.740  50.350  0.00  0.00            
ATOM   3130  CD2 LEU X 198      88.230  77.010  52.680  0.00  0.00            
ATOM   3131 HD21 LEU X 198      88.400  76.900  53.770  0.00  0.00            
ATOM   3132 HD22 LEU X 198      87.600  76.110  52.520  0.00  0.00            
ATOM   3133 HD23 LEU X 198      87.750  77.980  52.440  0.00  0.00            
ATOM   3134  C   LEU X 198      90.420  73.150  53.130  0.00  0.00            
ATOM   3135  O   LEU X 198      89.970  72.570  52.170  0.00  0.00            
ATOM   3136  N   GLU X 199      91.210  72.480  53.990  0.00  0.00            
ATOM   3137  HN  GLU X 199      91.500  72.790  54.890  0.00  0.00            
ATOM   3138  CA  GLU X 199      91.580  71.050  53.870  0.00  0.00            
ATOM   3139  HA  GLU X 199      92.040  70.870  52.910  0.00  0.00            
ATOM   3140  CB  GLU X 199      92.620  70.770  54.910  0.00  0.00            
ATOM   3141  HB1 GLU X 199      92.400  71.200  55.920  0.00  0.00            
ATOM   3142  HB2 GLU X 199      93.520  71.380  54.660  0.00  0.00            
ATOM   3143  CG  GLU X 199      93.050  69.270  55.090  0.00  0.00            
ATOM   3144  HG1 GLU X 199      92.580  68.610  54.330  0.00  0.00            
ATOM   3145  HG2 GLU X 199      92.680  68.870  56.060  0.00  0.00            
ATOM   3146  CD  GLU X 199      94.510  69.060  55.030  0.00  0.00            
ATOM   3147  OE1 GLU X 199      95.130  68.680  56.070  0.00  0.00            
ATOM   3148  OE2 GLU X 199      95.140  69.320  53.970  0.00  0.00            
ATOM   3149  C   GLU X 199      90.460  70.030  53.910  0.00  0.00            
ATOM   3150  O   GLU X 199      90.470  69.090  53.150  0.00  0.00            
ATOM   3151  N   ARG X 200      89.510  70.270  54.790  0.00  0.00            
ATOM   3152  HN  ARG X 200      89.590  71.050  55.400  0.00  0.00            
ATOM   3153  CA  ARG X 200      88.490  69.270  55.020  0.00  0.00            
ATOM   3154  HA  ARG X 200      88.600  68.430  54.350  0.00  0.00            
ATOM   3155  CB  ARG X 200      88.540  68.720  56.460  0.00  0.00            
ATOM   3156  HB1 ARG X 200      87.820  67.890  56.610  0.00  0.00            
ATOM   3157  HB2 ARG X 200      88.390  69.410  57.320  0.00  0.00            
ATOM   3158  CG  ARG X 200      89.960  68.140  56.840  0.00  0.00            
ATOM   3159  HG1 ARG X 200      90.620  69.020  56.720  0.00  0.00            
ATOM   3160  HG2 ARG X 200      90.260  67.330  56.140  0.00  0.00            
ATOM   3161  CD  ARG X 200      89.840  67.480  58.210  0.00  0.00            
ATOM   3162  HD1 ARG X 200      89.230  66.560  58.110  0.00  0.00            
ATOM   3163  HD2 ARG X 200      89.370  68.190  58.920  0.00  0.00            
ATOM   3164  NE  ARG X 200      91.250  67.220  58.630  0.00  0.00            
ATOM   3165  HE  ARG X 200      91.880  66.970  57.900  0.00  0.00            
ATOM   3166  CZ  ARG X 200      91.610  66.600  59.790  0.00  0.00            
ATOM   3167  NH1 ARG X 200      90.800  66.520  60.800  0.00  0.00            
ATOM   3168 HH11 ARG X 200      89.980  67.080  60.860  0.00  0.00            
ATOM   3169 HH12 ARG X 200      91.190  65.930  61.520  0.00  0.00            
ATOM   3170  NH2 ARG X 200      92.800  66.140  59.900  0.00  0.00            
ATOM   3171 HH21 ARG X 200      93.300  66.210  59.030  0.00  0.00            
ATOM   3172 HH22 ARG X 200      93.230  66.000  60.790  0.00  0.00            
ATOM   3173  C   ARG X 200      87.130  69.860  54.730  0.00  0.00            
ATOM   3174  O   ARG X 200      86.110  69.280  55.110  0.00  0.00            
ATOM   3175  N   PHE X 201      87.080  70.970  53.930  0.00  0.00            
ATOM   3176  HN  PHE X 201      87.830  71.590  53.730  0.00  0.00            
ATOM   3177  CA  PHE X 201      85.840  71.360  53.310  0.00  0.00            
ATOM   3178  HA  PHE X 201      85.020  70.720  53.610  0.00  0.00            
ATOM   3179  CB  PHE X 201      85.380  72.720  54.020  0.00  0.00            
ATOM   3180  HB1 PHE X 201      84.400  73.020  53.590  0.00  0.00            
ATOM   3181  HB2 PHE X 201      86.090  73.550  53.790  0.00  0.00            
ATOM   3182  CG  PHE X 201      85.090  72.620  55.500  0.00  0.00            
ATOM   3183  CD1 PHE X 201      85.720  73.600  56.280  0.00  0.00            
ATOM   3184  HD1 PHE X 201      86.200  74.480  55.880  0.00  0.00            
ATOM   3185  CE1 PHE X 201      85.650  73.490  57.660  0.00  0.00            
ATOM   3186  HE1 PHE X 201      86.230  74.260  58.160  0.00  0.00            
ATOM   3187  CZ  PHE X 201      84.900  72.480  58.270  0.00  0.00            
ATOM   3188  HZ  PHE X 201      84.830  72.470  59.350  0.00  0.00            
ATOM   3189  CD2 PHE X 201      84.250  71.640  56.120  0.00  0.00            
ATOM   3190  HD2 PHE X 201      83.910  70.840  55.480  0.00  0.00            
ATOM   3191  CE2 PHE X 201      84.230  71.510  57.520  0.00  0.00            
ATOM   3192  HE2 PHE X 201      83.640  70.710  57.950  0.00  0.00            
ATOM   3193  C   PHE X 201      85.750  71.350  51.770  0.00  0.00            
ATOM   3194  O   PHE X 201      84.760  71.680  51.140  0.00  0.00            
ATOM   3195  N   LEU X 202      86.850  70.910  51.180  0.00  0.00            
ATOM   3196  HN  LEU X 202      87.600  70.640  51.780  0.00  0.00            
ATOM   3197  CA  LEU X 202      87.050  70.790  49.770  0.00  0.00            
ATOM   3198  HA  LEU X 202      86.580  71.560  49.180  0.00  0.00            
ATOM   3199  CB  LEU X 202      88.570  70.970  49.430  0.00  0.00            
ATOM   3200  HB1 LEU X 202      89.220  70.490  50.180  0.00  0.00            
ATOM   3201  HB2 LEU X 202      88.780  72.020  49.730  0.00  0.00            
ATOM   3202  CG  LEU X 202      89.080  70.690  48.020  0.00  0.00            
ATOM   3203  HG  LEU X 202      89.060  69.580  47.890  0.00  0.00            
ATOM   3204  CD1 LEU X 202      88.370  71.350  46.920  0.00  0.00            
ATOM   3205 HD11 LEU X 202      88.840  70.950  46.000  0.00  0.00            
ATOM   3206 HD12 LEU X 202      88.580  72.440  47.010  0.00  0.00            
ATOM   3207 HD13 LEU X 202      87.280  71.160  46.960  0.00  0.00            
ATOM   3208  CD2 LEU X 202      90.600  71.150  47.940  0.00  0.00            
ATOM   3209 HD21 LEU X 202      90.740  72.200  48.260  0.00  0.00            
ATOM   3210 HD22 LEU X 202      90.930  71.050  46.880  0.00  0.00            
ATOM   3211 HD23 LEU X 202      91.240  70.510  48.600  0.00  0.00            
ATOM   3212  C   LEU X 202      86.570  69.390  49.310  0.00  0.00            
ATOM   3213  O   LEU X 202      86.910  68.350  49.940  0.00  0.00            
ATOM   3214  N   VAL X 203      85.800  69.310  48.150  0.00  0.00            
ATOM   3215  HN  VAL X 203      85.570  70.120  47.630  0.00  0.00            
ATOM   3216  CA  VAL X 203      85.250  68.050  47.700  0.00  0.00            
ATOM   3217  HA  VAL X 203      85.640  67.220  48.260  0.00  0.00            
ATOM   3218  CB  VAL X 203      83.830  67.880  47.910  0.00  0.00            
ATOM   3219  HB  VAL X 203      83.250  68.630  47.340  0.00  0.00            
ATOM   3220  CG1 VAL X 203      83.450  66.430  47.600  0.00  0.00            
ATOM   3221 HG11 VAL X 203      83.990  65.620  48.140  0.00  0.00            
ATOM   3222 HG12 VAL X 203      83.650  66.240  46.530  0.00  0.00            
ATOM   3223 HG13 VAL X 203      82.420  66.150  47.900  0.00  0.00            
ATOM   3224  CG2 VAL X 203      83.440  68.130  49.330  0.00  0.00            
ATOM   3225 HG21 VAL X 203      83.650  69.180  49.640  0.00  0.00            
ATOM   3226 HG22 VAL X 203      84.020  67.440  49.990  0.00  0.00            
ATOM   3227 HG23 VAL X 203      82.340  68.040  49.410  0.00  0.00            
ATOM   3228  C   VAL X 203      85.660  68.020  46.200  0.00  0.00            
ATOM   3229  O   VAL X 203      85.450  68.870  45.390  0.00  0.00            
ATOM   3230  N   PRO X 204      86.340  66.880  45.810  0.00  0.00            
ATOM   3231  CD  PRO X 204      87.000  66.030  46.780  0.00  0.00            
ATOM   3232  HD1 PRO X 204      86.300  65.380  47.350  0.00  0.00            
ATOM   3233  HD2 PRO X 204      87.570  66.490  47.620  0.00  0.00            
ATOM   3234  CA  PRO X 204      86.500  66.390  44.460  0.00  0.00            
ATOM   3235  HA  PRO X 204      87.160  67.120  44.030  0.00  0.00            
ATOM   3236  CB  PRO X 204      87.230  65.060  44.620  0.00  0.00            
ATOM   3237  HB1 PRO X 204      87.890  64.790  43.760  0.00  0.00            
ATOM   3238  HB2 PRO X 204      86.490  64.250  44.810  0.00  0.00            
ATOM   3239  CG  PRO X 204      87.970  65.240  45.890  0.00  0.00            
ATOM   3240  HG1 PRO X 204      88.400  64.300  46.290  0.00  0.00            
ATOM   3241  HG2 PRO X 204      88.900  65.820  45.690  0.00  0.00            
ATOM   3242  C   PRO X 204      85.340  66.410  43.550  0.00  0.00            
ATOM   3243  O   PRO X 204      84.220  66.080  43.990  0.00  0.00            
ATOM   3244  N   ILE X 205      85.470  66.690  42.160  0.00  0.00            
ATOM   3245  HN  ILE X 205      86.310  67.000  41.720  0.00  0.00            
ATOM   3246  CA  ILE X 205      84.300  66.920  41.260  0.00  0.00            
ATOM   3247  HA  ILE X 205      83.720  67.800  41.530  0.00  0.00            
ATOM   3248  CB  ILE X 205      84.760  67.290  39.790  0.00  0.00            
ATOM   3249  HB  ILE X 205      85.290  66.440  39.290  0.00  0.00            
ATOM   3250  CG2 ILE X 205      83.520  67.750  39.060  0.00  0.00            
ATOM   3251 HG21 ILE X 205      83.780  68.020  38.010  0.00  0.00            
ATOM   3252 HG22 ILE X 205      83.040  68.600  39.570  0.00  0.00            
ATOM   3253 HG23 ILE X 205      82.800  66.910  38.950  0.00  0.00            
ATOM   3254  CG1 ILE X 205      85.790  68.360  39.840  0.00  0.00            
ATOM   3255 HG11 ILE X 205      85.930  68.680  38.780  0.00  0.00            
ATOM   3256 HG12 ILE X 205      86.740  67.830  40.060  0.00  0.00            
ATOM   3257  CD  ILE X 205      85.470  69.610  40.640  0.00  0.00            
ATOM   3258  HD1 ILE X 205      85.460  69.450  41.740  0.00  0.00            
ATOM   3259  HD2 ILE X 205      84.470  69.980  40.350  0.00  0.00            
ATOM   3260  HD3 ILE X 205      86.210  70.440  40.600  0.00  0.00            
ATOM   3261  C   ILE X 205      83.400  65.710  41.250  0.00  0.00            
ATOM   3262  O   ILE X 205      82.200  65.810  41.450  0.00  0.00            
ATOM   3263  N   GLU X 206      84.040  64.520  41.110  0.00  0.00            
ATOM   3264  HN  GLU X 206      85.020  64.520  40.920  0.00  0.00            
ATOM   3265  CA  GLU X 206      83.440  63.230  41.120  0.00  0.00            
ATOM   3266  HA  GLU X 206      82.620  63.210  40.420  0.00  0.00            
ATOM   3267  CB  GLU X 206      84.490  62.120  40.830  0.00  0.00            
ATOM   3268  HB1 GLU X 206      83.920  61.170  40.950  0.00  0.00            
ATOM   3269  HB2 GLU X 206      85.290  62.210  41.590  0.00  0.00            
ATOM   3270  CG  GLU X 206      85.100  62.090  39.400  0.00  0.00            
ATOM   3271  HG1 GLU X 206      85.560  63.090  39.260  0.00  0.00            
ATOM   3272  HG2 GLU X 206      84.330  62.120  38.600  0.00  0.00            
ATOM   3273  CD  GLU X 206      86.180  61.070  39.280  0.00  0.00            
ATOM   3274  OE1 GLU X 206      87.140  61.080  40.100  0.00  0.00            
ATOM   3275  OE2 GLU X 206      86.170  60.220  38.330  0.00  0.00            
ATOM   3276  C   GLU X 206      82.740  62.860  42.380  0.00  0.00            
ATOM   3277  O   GLU X 206      81.700  62.190  42.420  0.00  0.00            
ATOM   3278  N   SER X 207      83.330  63.250  43.570  0.00  0.00            
ATOM   3279  HN  SER X 207      83.950  64.030  43.620  0.00  0.00            
ATOM   3280  CA  SER X 207      82.870  62.830  44.870  0.00  0.00            
ATOM   3281  HA  SER X 207      82.630  61.790  44.760  0.00  0.00            
ATOM   3282  CB  SER X 207      83.990  62.930  45.920  0.00  0.00            
ATOM   3283  HB1 SER X 207      83.550  62.750  46.920  0.00  0.00            
ATOM   3284  HB2 SER X 207      84.400  63.950  46.060  0.00  0.00            
ATOM   3285  OG  SER X 207      85.070  62.030  45.690  0.00  0.00            
ATOM   3286  HG1 SER X 207      85.620  62.130  46.460  0.00  0.00            
ATOM   3287  C   SER X 207      81.630  63.630  45.380  0.00  0.00            
ATOM   3288  O   SER X 207      80.770  63.120  46.100  0.00  0.00            
ATOM   3289  N   ILE X 208      81.490  64.880  44.930  0.00  0.00            
ATOM   3290  HN  ILE X 208      82.180  65.370  44.410  0.00  0.00            
ATOM   3291  CA  ILE X 208      80.280  65.590  45.200  0.00  0.00            
ATOM   3292  HA  ILE X 208      79.980  65.310  46.200  0.00  0.00            
ATOM   3293  CB  ILE X 208      80.580  67.130  45.220  0.00  0.00            
ATOM   3294  HB  ILE X 208      81.520  67.240  45.800  0.00  0.00            
ATOM   3295  CG2 ILE X 208      81.010  67.690  43.840  0.00  0.00            
ATOM   3296 HG21 ILE X 208      81.690  66.930  43.390  0.00  0.00            
ATOM   3297 HG22 ILE X 208      81.680  68.570  43.930  0.00  0.00            
ATOM   3298 HG23 ILE X 208      80.130  67.900  43.210  0.00  0.00            
ATOM   3299  CG1 ILE X 208      79.470  67.890  46.070  0.00  0.00            
ATOM   3300 HG11 ILE X 208      78.680  67.930  45.300  0.00  0.00            
ATOM   3301 HG12 ILE X 208      79.830  68.920  46.290  0.00  0.00            
ATOM   3302  CD  ILE X 208      78.920  67.180  47.350  0.00  0.00            
ATOM   3303  HD1 ILE X 208      78.120  67.830  47.770  0.00  0.00            
ATOM   3304  HD2 ILE X 208      79.650  66.980  48.160  0.00  0.00            
ATOM   3305  HD3 ILE X 208      78.320  66.290  47.080  0.00  0.00            
ATOM   3306  C   ILE X 208      79.080  65.250  44.250  0.00  0.00            
ATOM   3307  O   ILE X 208      77.900  65.560  44.470  0.00  0.00            
ATOM   3308  N   GLU X 209      79.470  64.540  43.130  0.00  0.00            
ATOM   3309  HN  GLU X 209      80.410  64.260  42.980  0.00  0.00            
ATOM   3310  CA  GLU X 209      78.630  64.400  41.930  0.00  0.00            
ATOM   3311  HA  GLU X 209      78.550  65.400  41.540  0.00  0.00            
ATOM   3312  CB  GLU X 209      79.410  63.720  40.720  0.00  0.00            
ATOM   3313  HB1 GLU X 209      79.840  62.730  40.950  0.00  0.00            
ATOM   3314  HB2 GLU X 209      80.290  64.380  40.550  0.00  0.00            
ATOM   3315  CG  GLU X 209      78.510  63.710  39.440  0.00  0.00            
ATOM   3316  HG1 GLU X 209      78.120  64.740  39.340  0.00  0.00            
ATOM   3317  HG2 GLU X 209      77.650  63.010  39.550  0.00  0.00            
ATOM   3318  CD  GLU X 209      79.310  63.350  38.160  0.00  0.00            
ATOM   3319  OE1 GLU X 209      79.080  63.990  37.090  0.00  0.00            
ATOM   3320  OE2 GLU X 209      80.260  62.520  38.190  0.00  0.00            
ATOM   3321  C   GLU X 209      77.280  63.650  42.160  0.00  0.00            
ATOM   3322  O   GLU X 209      76.210  64.120  41.750  0.00  0.00            
ATOM   3323  N   ARG X 210      77.280  62.470  42.750  0.00  0.00            
ATOM   3324  HN  ARG X 210      78.100  62.070  43.160  0.00  0.00            
ATOM   3325  CA  ARG X 210      76.150  61.630  42.740  0.00  0.00            
ATOM   3326  HA  ARG X 210      75.770  61.500  41.740  0.00  0.00            
ATOM   3327  CB  ARG X 210      76.440  60.150  43.170  0.00  0.00            
ATOM   3328  HB1 ARG X 210      75.540  59.520  43.300  0.00  0.00            
ATOM   3329  HB2 ARG X 210      76.900  60.020  44.170  0.00  0.00            
ATOM   3330  CG  ARG X 210      77.370  59.450  42.130  0.00  0.00            
ATOM   3331  HG1 ARG X 210      78.380  59.910  42.110  0.00  0.00            
ATOM   3332  HG2 ARG X 210      77.060  59.520  41.070  0.00  0.00            
ATOM   3333  CD  ARG X 210      77.570  57.990  42.480  0.00  0.00            
ATOM   3334  HD1 ARG X 210      78.010  57.470  41.600  0.00  0.00            
ATOM   3335  HD2 ARG X 210      76.560  57.580  42.720  0.00  0.00            
ATOM   3336  NE  ARG X 210      78.410  57.930  43.700  0.00  0.00            
ATOM   3337  HE  ARG X 210      78.030  57.850  44.630  0.00  0.00            
ATOM   3338  CZ  ARG X 210      79.690  58.260  43.780  0.00  0.00            
ATOM   3339  NH1 ARG X 210      80.420  58.410  42.680  0.00  0.00            
ATOM   3340 HH11 ARG X 210      79.990  58.060  41.850  0.00  0.00            
ATOM   3341 HH12 ARG X 210      81.390  58.550  42.870  0.00  0.00            
ATOM   3342  NH2 ARG X 210      80.290  58.360  44.970  0.00  0.00            
ATOM   3343 HH21 ARG X 210      81.280  58.340  45.130  0.00  0.00            
ATOM   3344 HH22 ARG X 210      79.840  57.870  45.720  0.00  0.00            
ATOM   3345  C   ARG X 210      75.020  62.190  43.600  0.00  0.00            
ATOM   3346  O   ARG X 210      73.860  61.990  43.380  0.00  0.00            
ATOM   3347  N   ALA X 211      75.320  62.920  44.730  0.00  0.00            
ATOM   3348  HN  ALA X 211      76.280  63.040  44.980  0.00  0.00            
ATOM   3349  CA  ALA X 211      74.360  63.520  45.600  0.00  0.00            
ATOM   3350  HA  ALA X 211      73.410  63.020  45.460  0.00  0.00            
ATOM   3351  CB  ALA X 211      74.750  63.320  47.080  0.00  0.00            
ATOM   3352  HB1 ALA X 211      73.890  63.720  47.660  0.00  0.00            
ATOM   3353  HB2 ALA X 211      75.650  63.910  47.380  0.00  0.00            
ATOM   3354  HB3 ALA X 211      74.810  62.240  47.340  0.00  0.00            
ATOM   3355  C   ALA X 211      74.080  64.960  45.230  0.00  0.00            
ATOM   3356  O   ALA X 211      73.090  65.540  45.670  0.00  0.00            
ATOM   3357  N   SER X 212      74.830  65.480  44.280  0.00  0.00            
ATOM   3358  HN  SER X 212      75.780  65.210  44.150  0.00  0.00            
ATOM   3359  CA  SER X 212      74.510  66.780  43.750  0.00  0.00            
ATOM   3360  HA  SER X 212      74.290  67.430  44.580  0.00  0.00            
ATOM   3361  CB  SER X 212      75.680  67.400  42.800  0.00  0.00            
ATOM   3362  HB1 SER X 212      75.310  68.300  42.260  0.00  0.00            
ATOM   3363  HB2 SER X 212      76.000  66.660  42.030  0.00  0.00            
ATOM   3364  OG  SER X 212      76.800  67.860  43.500  0.00  0.00            
ATOM   3365  HG1 SER X 212      77.050  67.080  44.010  0.00  0.00            
ATOM   3366  C   SER X 212      73.280  66.790  42.910  0.00  0.00            
ATOM   3367  O   SER X 212      72.990  65.860  42.150  0.00  0.00            
ATOM   3368  N   GLY X 213      72.570  67.870  42.880  0.00  0.00            
ATOM   3369  HN  GLY X 213      72.710  68.620  43.530  0.00  0.00            
ATOM   3370  CA  GLY X 213      71.450  68.230  42.070  0.00  0.00            
ATOM   3371  HA1 GLY X 213      71.200  69.240  42.380  0.00  0.00            
ATOM   3372  HA2 GLY X 213      70.670  67.480  42.110  0.00  0.00            
ATOM   3373  C   GLY X 213      71.820  68.370  40.600  0.00  0.00            
ATOM   3374  O   GLY X 213      72.980  68.150  40.180  0.00  0.00            
ATOM   3375  N   LEU X 214      70.810  68.680  39.760  0.00  0.00            
ATOM   3376  HN  LEU X 214      69.900  68.760  40.150  0.00  0.00            
ATOM   3377  CA  LEU X 214      70.840  68.870  38.350  0.00  0.00            
ATOM   3378  HA  LEU X 214      71.570  68.240  37.850  0.00  0.00            
ATOM   3379  CB  LEU X 214      69.440  68.590  37.830  0.00  0.00            
ATOM   3380  HB1 LEU X 214      68.790  69.460  38.090  0.00  0.00            
ATOM   3381  HB2 LEU X 214      68.990  67.660  38.240  0.00  0.00            
ATOM   3382  CG  LEU X 214      69.400  68.530  36.210  0.00  0.00            
ATOM   3383  HG  LEU X 214      69.410  69.570  35.820  0.00  0.00            
ATOM   3384  CD1 LEU X 214      70.590  67.710  35.680  0.00  0.00            
ATOM   3385 HD11 LEU X 214      71.600  68.160  35.850  0.00  0.00            
ATOM   3386 HD12 LEU X 214      70.420  67.720  34.580  0.00  0.00            
ATOM   3387 HD13 LEU X 214      70.530  66.650  36.020  0.00  0.00            
ATOM   3388  CD2 LEU X 214      68.160  67.820  35.730  0.00  0.00            
ATOM   3389 HD21 LEU X 214      68.160  66.870  36.310  0.00  0.00            
ATOM   3390 HD22 LEU X 214      68.250  67.630  34.640  0.00  0.00            
ATOM   3391 HD23 LEU X 214      67.310  68.440  36.090  0.00  0.00            
ATOM   3392  C   LEU X 214      71.270  70.240  37.980  0.00  0.00            
ATOM   3393  OT1 LEU X 214      70.590  71.210  38.350  0.00  0.00            
ATOM   3394  OT2 LEU X 214      72.280  70.430  37.240  0.00  0.00            
ATOM   3395  N   GLU X 215      46.540  68.750  26.320  0.00  0.00            
ATOM   3396  HT1 GLU X 215      45.830  68.800  25.560  0.00  0.00            
ATOM   3397  HT2 GLU X 215      47.420  69.140  25.930  0.00  0.00            
ATOM   3398  HT3 GLU X 215      46.140  69.360  27.050  0.00  0.00            
ATOM   3399  CA  GLU X 215      46.880  67.390  26.830  0.00  0.00            
ATOM   3400  HA  GLU X 215      47.510  66.910  26.090  0.00  0.00            
ATOM   3401  CB  GLU X 215      47.790  67.420  28.120  0.00  0.00            
ATOM   3402  HB1 GLU X 215      47.750  66.400  28.560  0.00  0.00            
ATOM   3403  HB2 GLU X 215      47.210  67.990  28.870  0.00  0.00            
ATOM   3404  CG  GLU X 215      49.250  67.750  27.950  0.00  0.00            
ATOM   3405  HG1 GLU X 215      49.780  67.100  27.220  0.00  0.00            
ATOM   3406  HG2 GLU X 215      49.660  67.510  28.960  0.00  0.00            
ATOM   3407  CD  GLU X 215      49.500  69.210  27.630  0.00  0.00            
ATOM   3408  OE1 GLU X 215      50.060  69.930  28.520  0.00  0.00            
ATOM   3409  OE2 GLU X 215      49.020  69.660  26.550  0.00  0.00            
ATOM   3410  C   GLU X 215      45.630  66.550  26.990  0.00  0.00            
ATOM   3411  O   GLU X 215      44.580  67.030  26.690  0.00  0.00            
ATOM   3412  N   LEU X 216      45.700  65.330  27.530  0.00  0.00            
ATOM   3413  HN  LEU X 216      46.610  64.950  27.670  0.00  0.00            
ATOM   3414  CA  LEU X 216      44.580  64.440  27.750  0.00  0.00            
ATOM   3415  HA  LEU X 216      44.320  64.160  26.740  0.00  0.00            
ATOM   3416  CB  LEU X 216      45.170  63.210  28.500  0.00  0.00            
ATOM   3417  HB1 LEU X 216      45.810  63.500  29.360  0.00  0.00            
ATOM   3418  HB2 LEU X 216      45.810  62.620  27.820  0.00  0.00            
ATOM   3419  CG  LEU X 216      44.090  62.190  28.970  0.00  0.00            
ATOM   3420  HG  LEU X 216      43.350  62.620  29.680  0.00  0.00            
ATOM   3421  CD1 LEU X 216      43.420  61.550  27.780  0.00  0.00            
ATOM   3422 HD11 LEU X 216      42.870  62.330  27.210  0.00  0.00            
ATOM   3423 HD12 LEU X 216      42.850  60.620  28.000  0.00  0.00            
ATOM   3424 HD13 LEU X 216      44.170  61.240  27.020  0.00  0.00            
ATOM   3425  CD2 LEU X 216      44.810  61.060  29.730  0.00  0.00            
ATOM   3426 HD21 LEU X 216      44.140  60.210  29.950  0.00  0.00            
ATOM   3427 HD22 LEU X 216      45.050  61.380  30.770  0.00  0.00            
ATOM   3428 HD23 LEU X 216      45.680  60.510  29.300  0.00  0.00            
ATOM   3429  C   LEU X 216      43.300  64.990  28.430  0.00  0.00            
ATOM   3430  O   LEU X 216      42.200  64.750  28.040  0.00  0.00            
ATOM   3431  N   ALA X 217      43.520  65.820  29.550  0.00  0.00            
ATOM   3432  HN  ALA X 217      44.440  65.910  29.920  0.00  0.00            
ATOM   3433  CA  ALA X 217      42.520  66.640  30.200  0.00  0.00            
ATOM   3434  HA  ALA X 217      41.550  66.210  30.010  0.00  0.00            
ATOM   3435  CB  ALA X 217      42.680  66.450  31.700  0.00  0.00            
ATOM   3436  HB1 ALA X 217      42.290  65.440  31.960  0.00  0.00            
ATOM   3437  HB2 ALA X 217      42.020  67.080  32.340  0.00  0.00            
ATOM   3438  HB3 ALA X 217      43.730  66.550  32.050  0.00  0.00            
ATOM   3439  C   ALA X 217      42.710  68.090  29.870  0.00  0.00            
ATOM   3440  O   ALA X 217      43.780  68.450  29.340  0.00  0.00            
ATOM   3441  N   LYS X 218      41.810  69.000  30.090  0.00  0.00            
ATOM   3442  HN  LYS X 218      40.910  68.670  30.380  0.00  0.00            
ATOM   3443  CA  LYS X 218      41.860  70.450  29.730  0.00  0.00            
ATOM   3444  HA  LYS X 218      42.680  70.630  29.050  0.00  0.00            
ATOM   3445  CB  LYS X 218      40.480  70.860  29.020  0.00  0.00            
ATOM   3446  HB1 LYS X 218      40.290  71.940  28.850  0.00  0.00            
ATOM   3447  HB2 LYS X 218      39.680  70.500  29.700  0.00  0.00            
ATOM   3448  CG  LYS X 218      40.400  70.170  27.560  0.00  0.00            
ATOM   3449  HG1 LYS X 218      39.360  70.280  27.170  0.00  0.00            
ATOM   3450  HG2 LYS X 218      40.650  69.110  27.790  0.00  0.00            
ATOM   3451  CD  LYS X 218      41.320  70.850  26.510  0.00  0.00            
ATOM   3452  HD1 LYS X 218      42.290  70.620  27.000  0.00  0.00            
ATOM   3453  HD2 LYS X 218      41.210  71.950  26.370  0.00  0.00            
ATOM   3454  CE  LYS X 218      41.240  70.170  25.180  0.00  0.00            
ATOM   3455  HE1 LYS X 218      41.930  70.650  24.450  0.00  0.00            
ATOM   3456  HE2 LYS X 218      40.170  70.200  24.890  0.00  0.00            
ATOM   3457  NZ  LYS X 218      41.630  68.770  25.370  0.00  0.00            
ATOM   3458  HZ1 LYS X 218      41.430  68.460  26.340  0.00  0.00            
ATOM   3459  HZ2 LYS X 218      42.620  68.540  25.130  0.00  0.00            
ATOM   3460  HZ3 LYS X 218      41.160  68.070  24.770  0.00  0.00            
ATOM   3461  C   LYS X 218      41.950  71.330  31.010  0.00  0.00            
ATOM   3462  O   LYS X 218      41.860  72.590  30.930  0.00  0.00            
ATOM   3463  N   TYR X 219      42.130  70.710  32.210  0.00  0.00            
ATOM   3464  HN  TYR X 219      41.920  69.740  32.270  0.00  0.00            
ATOM   3465  CA  TYR X 219      42.500  71.450  33.390  0.00  0.00            
ATOM   3466  HA  TYR X 219      42.180  72.480  33.370  0.00  0.00            
ATOM   3467  CB  TYR X 219      41.940  70.760  34.610  0.00  0.00            
ATOM   3468  HB1 TYR X 219      42.150  69.670  34.570  0.00  0.00            
ATOM   3469  HB2 TYR X 219      40.830  70.770  34.540  0.00  0.00            
ATOM   3470  CG  TYR X 219      42.420  71.350  35.850  0.00  0.00            
ATOM   3471  CD1 TYR X 219      41.850  72.550  36.340  0.00  0.00            
ATOM   3472  HD1 TYR X 219      41.150  73.180  35.810  0.00  0.00            
ATOM   3473  CE1 TYR X 219      42.340  73.030  37.550  0.00  0.00            
ATOM   3474  HE1 TYR X 219      41.900  73.900  38.020  0.00  0.00            
ATOM   3475  CZ  TYR X 219      43.280  72.300  38.280  0.00  0.00            
ATOM   3476  OH  TYR X 219      43.740  72.890  39.450  0.00  0.00            
ATOM   3477  HH  TYR X 219      44.460  72.370  39.820  0.00  0.00            
ATOM   3478  CD2 TYR X 219      43.470  70.620  36.520  0.00  0.00            
ATOM   3479  HD2 TYR X 219      43.960  69.720  36.160  0.00  0.00            
ATOM   3480  CE2 TYR X 219      43.880  71.160  37.790  0.00  0.00            
ATOM   3481  HE2 TYR X 219      44.680  70.620  38.290  0.00  0.00            
ATOM   3482  C   TYR X 219      44.080  71.490  33.510  0.00  0.00            
ATOM   3483  O   TYR X 219      44.780  70.480  33.380  0.00  0.00            
ATOM   3484  N   GLY X 220      44.620  72.740  33.650  0.00  0.00            
ATOM   3485  HN  GLY X 220      44.060  73.550  33.830  0.00  0.00            
ATOM   3486  CA  GLY X 220      46.040  73.120  33.670  0.00  0.00            
ATOM   3487  HA1 GLY X 220      46.080  74.170  33.910  0.00  0.00            
ATOM   3488  HA2 GLY X 220      46.410  72.890  32.680  0.00  0.00            
ATOM   3489  C   GLY X 220      46.850  72.370  34.710  0.00  0.00            
ATOM   3490  O   GLY X 220      46.810  72.710  35.900  0.00  0.00            
ATOM   3491  N   LEU X 221      47.580  71.320  34.320  0.00  0.00            
ATOM   3492  HN  LEU X 221      47.450  70.850  33.450  0.00  0.00            
ATOM   3493  CA  LEU X 221      48.520  70.670  35.170  0.00  0.00            
ATOM   3494  HA  LEU X 221      48.330  70.900  36.210  0.00  0.00            
ATOM   3495  CB  LEU X 221      48.540  69.160  34.960  0.00  0.00            
ATOM   3496  HB1 LEU X 221      49.370  68.560  35.400  0.00  0.00            
ATOM   3497  HB2 LEU X 221      48.460  68.910  33.880  0.00  0.00            
ATOM   3498  CG  LEU X 221      47.150  68.480  35.470  0.00  0.00            
ATOM   3499  HG  LEU X 221      46.400  69.150  35.020  0.00  0.00            
ATOM   3500  CD1 LEU X 221      47.000  67.040  34.950  0.00  0.00            
ATOM   3501 HD11 LEU X 221      46.150  66.490  35.400  0.00  0.00            
ATOM   3502 HD12 LEU X 221      47.900  66.430  35.150  0.00  0.00            
ATOM   3503 HD13 LEU X 221      46.830  67.120  33.850  0.00  0.00            
ATOM   3504  CD2 LEU X 221      46.950  68.480  36.960  0.00  0.00            
ATOM   3505 HD21 LEU X 221      47.790  68.040  37.530  0.00  0.00            
ATOM   3506 HD22 LEU X 221      46.060  67.880  37.250  0.00  0.00            
ATOM   3507 HD23 LEU X 221      46.820  69.490  37.410  0.00  0.00            
ATOM   3508  C   LEU X 221      49.950  71.340  34.970  0.00  0.00            
ATOM   3509  O   LEU X 221      50.180  71.960  33.890  0.00  0.00            
ATOM   3510  N   PRO X 222      50.890  71.360  35.890  0.00  0.00            
ATOM   3511  CD  PRO X 222      50.650  70.900  37.230  0.00  0.00            
ATOM   3512  HD1 PRO X 222      50.410  69.820  37.360  0.00  0.00            
ATOM   3513  HD2 PRO X 222      49.770  71.470  37.610  0.00  0.00            
ATOM   3514  CA  PRO X 222      52.160  72.080  35.760  0.00  0.00            
ATOM   3515  HA  PRO X 222      52.000  73.010  35.230  0.00  0.00            
ATOM   3516  CB  PRO X 222      52.540  72.420  37.240  0.00  0.00            
ATOM   3517  HB1 PRO X 222      52.250  73.470  37.410  0.00  0.00            
ATOM   3518  HB2 PRO X 222      53.650  72.370  37.250  0.00  0.00            
ATOM   3519  CG  PRO X 222      51.910  71.310  38.080  0.00  0.00            
ATOM   3520  HG1 PRO X 222      52.550  70.440  38.340  0.00  0.00            
ATOM   3521  HG2 PRO X 222      51.630  71.670  39.090  0.00  0.00            
ATOM   3522  C   PRO X 222      53.130  71.140  35.020  0.00  0.00            
ATOM   3523  O   PRO X 222      53.890  70.440  35.700  0.00  0.00            
ATOM   3524  N   GLY X 223      53.150  71.140  33.640  0.00  0.00            
ATOM   3525  HN  GLY X 223      52.500  71.630  33.070  0.00  0.00            
ATOM   3526  CA  GLY X 223      54.120  70.320  32.930  0.00  0.00            
ATOM   3527  HA1 GLY X 223      53.840  70.150  31.900  0.00  0.00            
ATOM   3528  HA2 GLY X 223      54.200  69.350  33.410  0.00  0.00            
ATOM   3529  C   GLY X 223      55.470  70.940  32.870  0.00  0.00            
ATOM   3530  O   GLY X 223      55.720  71.600  31.840  0.00  0.00            
ATOM   3531  N   LEU X 224      56.350  70.820  33.910  0.00  0.00            
ATOM   3532  HN  LEU X 224      56.030  70.230  34.640  0.00  0.00            
ATOM   3533  CA  LEU X 224      57.600  71.590  34.120  0.00  0.00            
ATOM   3534  HA  LEU X 224      57.550  72.540  33.600  0.00  0.00            
ATOM   3535  CB  LEU X 224      57.870  71.900  35.610  0.00  0.00            
ATOM   3536  HB1 LEU X 224      58.690  72.650  35.710  0.00  0.00            
ATOM   3537  HB2 LEU X 224      58.190  70.980  36.140  0.00  0.00            
ATOM   3538  CG  LEU X 224      56.800  72.650  36.380  0.00  0.00            
ATOM   3539  HG  LEU X 224      55.860  72.060  36.290  0.00  0.00            
ATOM   3540  CD1 LEU X 224      57.110  72.680  37.860  0.00  0.00            
ATOM   3541 HD11 LEU X 224      57.570  71.750  38.260  0.00  0.00            
ATOM   3542 HD12 LEU X 224      56.170  72.870  38.420  0.00  0.00            
ATOM   3543 HD13 LEU X 224      57.840  73.450  38.210  0.00  0.00            
ATOM   3544  CD2 LEU X 224      56.630  74.130  35.990  0.00  0.00            
ATOM   3545 HD21 LEU X 224      56.420  74.300  34.910  0.00  0.00            
ATOM   3546 HD22 LEU X 224      57.500  74.760  36.240  0.00  0.00            
ATOM   3547 HD23 LEU X 224      55.780  74.620  36.510  0.00  0.00            
ATOM   3548  C   LEU X 224      58.790  70.820  33.550  0.00  0.00            
ATOM   3549  O   LEU X 224      59.940  71.200  33.640  0.00  0.00            
ATOM   3550  N   ALA X 225      58.510  69.710  32.950  0.00  0.00            
ATOM   3551  HN  ALA X 225      57.550  69.470  32.890  0.00  0.00            
ATOM   3552  CA  ALA X 225      59.460  68.750  32.440  0.00  0.00            
ATOM   3553  HA  ALA X 225      60.370  69.300  32.230  0.00  0.00            
ATOM   3554  CB  ALA X 225      59.660  67.540  33.420  0.00  0.00            
ATOM   3555  HB1 ALA X 225      60.400  66.880  32.900  0.00  0.00            
ATOM   3556  HB2 ALA X 225      58.680  67.040  33.590  0.00  0.00            
ATOM   3557  HB3 ALA X 225      60.040  67.860  34.410  0.00  0.00            
ATOM   3558  C   ALA X 225      58.830  68.300  31.120  0.00  0.00            
ATOM   3559  O   ALA X 225      57.700  68.520  30.800  0.00  0.00            
ATOM   3560  N   GLN X 226      59.720  67.700  30.240  0.00  0.00            
ATOM   3561  HN  GLN X 226      60.620  67.360  30.520  0.00  0.00            
ATOM   3562  CA  GLN X 226      59.290  67.360  28.880  0.00  0.00            
ATOM   3563  HA  GLN X 226      58.700  68.190  28.500  0.00  0.00            
ATOM   3564  CB  GLN X 226      60.550  67.120  28.010  0.00  0.00            
ATOM   3565  HB1 GLN X 226      60.180  66.830  27.000  0.00  0.00            
ATOM   3566  HB2 GLN X 226      61.020  66.160  28.310  0.00  0.00            
ATOM   3567  CG  GLN X 226      61.560  68.290  27.800  0.00  0.00            
ATOM   3568  HG1 GLN X 226      62.290  68.140  26.970  0.00  0.00            
ATOM   3569  HG2 GLN X 226      62.070  68.260  28.790  0.00  0.00            
ATOM   3570  CD  GLN X 226      60.980  69.720  27.730  0.00  0.00            
ATOM   3571  OE1 GLN X 226      61.120  70.610  28.610  0.00  0.00            
ATOM   3572  NE2 GLN X 226      60.450  70.000  26.510  0.00  0.00            
ATOM   3573 HE21 GLN X 226      59.920  70.830  26.400  0.00  0.00            
ATOM   3574 HE22 GLN X 226      60.600  69.340  25.770  0.00  0.00            
ATOM   3575  C   GLN X 226      58.390  66.090  28.860  0.00  0.00            
ATOM   3576  O   GLN X 226      58.840  64.980  29.100  0.00  0.00            
ATOM   3577  N   LEU X 227      57.020  66.200  28.710  0.00  0.00            
ATOM   3578  HN  LEU X 227      56.640  67.110  28.570  0.00  0.00            
ATOM   3579  CA  LEU X 227      56.100  65.150  29.040  0.00  0.00            
ATOM   3580  HA  LEU X 227      56.340  64.900  30.060  0.00  0.00            
ATOM   3581  CB  LEU X 227      54.610  65.640  28.990  0.00  0.00            
ATOM   3582  HB1 LEU X 227      53.910  64.900  29.430  0.00  0.00            
ATOM   3583  HB2 LEU X 227      54.390  65.980  27.960  0.00  0.00            
ATOM   3584  CG  LEU X 227      54.300  66.900  29.820  0.00  0.00            
ATOM   3585  HG  LEU X 227      55.030  67.720  29.660  0.00  0.00            
ATOM   3586  CD1 LEU X 227      52.830  67.270  29.390  0.00  0.00            
ATOM   3587 HD11 LEU X 227      52.430  68.060  30.070  0.00  0.00            
ATOM   3588 HD12 LEU X 227      52.210  66.360  29.280  0.00  0.00            
ATOM   3589 HD13 LEU X 227      53.010  67.670  28.370  0.00  0.00            
ATOM   3590  CD2 LEU X 227      54.400  66.540  31.380  0.00  0.00            
ATOM   3591 HD21 LEU X 227      55.460  66.410  31.660  0.00  0.00            
ATOM   3592 HD22 LEU X 227      53.870  65.570  31.540  0.00  0.00            
ATOM   3593 HD23 LEU X 227      53.890  67.270  32.040  0.00  0.00            
ATOM   3594  C   LEU X 227      56.110  63.850  28.300  0.00  0.00            
ATOM   3595  O   LEU X 227      56.150  63.960  27.070  0.00  0.00            
ATOM   3596  N   LYS X 228      56.050  62.700  28.970  0.00  0.00            
ATOM   3597  HN  LYS X 228      56.000  62.790  29.970  0.00  0.00            
ATOM   3598  CA  LYS X 228      56.030  61.460  28.320  0.00  0.00            
ATOM   3599  HA  LYS X 228      56.450  61.580  27.330  0.00  0.00            
ATOM   3600  CB  LYS X 228      56.830  60.380  29.130  0.00  0.00            
ATOM   3601  HB1 LYS X 228      56.760  59.420  28.580  0.00  0.00            
ATOM   3602  HB2 LYS X 228      56.260  60.270  30.080  0.00  0.00            
ATOM   3603  CG  LYS X 228      58.270  60.790  29.530  0.00  0.00            
ATOM   3604  HG1 LYS X 228      58.840  59.910  29.890  0.00  0.00            
ATOM   3605  HG2 LYS X 228      58.270  61.450  30.420  0.00  0.00            
ATOM   3606  CD  LYS X 228      59.160  61.610  28.520  0.00  0.00            
ATOM   3607  HD1 LYS X 228      58.530  62.500  28.310  0.00  0.00            
ATOM   3608  HD2 LYS X 228      59.140  61.030  27.570  0.00  0.00            
ATOM   3609  CE  LYS X 228      60.550  61.950  28.970  0.00  0.00            
ATOM   3610  HE1 LYS X 228      61.090  60.980  28.940  0.00  0.00            
ATOM   3611  HE2 LYS X 228      60.580  62.240  30.040  0.00  0.00            
ATOM   3612  NZ  LYS X 228      61.250  63.030  28.170  0.00  0.00            
ATOM   3613  HZ1 LYS X 228      62.220  63.110  28.540  0.00  0.00            
ATOM   3614  HZ2 LYS X 228      60.720  63.910  28.290  0.00  0.00            
ATOM   3615  HZ3 LYS X 228      61.330  62.760  27.160  0.00  0.00            
ATOM   3616  C   LYS X 228      54.580  61.120  28.170  0.00  0.00            
ATOM   3617  O   LYS X 228      53.840  60.920  29.100  0.00  0.00            
ATOM   3618  N   SER X 229      54.140  61.120  26.940  0.00  0.00            
ATOM   3619  HN  SER X 229      54.860  61.190  26.250  0.00  0.00            
ATOM   3620  CA  SER X 229      52.720  61.030  26.550  0.00  0.00            
ATOM   3621  HA  SER X 229      52.100  60.840  27.410  0.00  0.00            
ATOM   3622  CB  SER X 229      52.260  62.480  26.160  0.00  0.00            
ATOM   3623  HB1 SER X 229      52.880  62.850  25.310  0.00  0.00            
ATOM   3624  HB2 SER X 229      52.530  63.100  27.040  0.00  0.00            
ATOM   3625  OG  SER X 229      50.860  62.740  25.880  0.00  0.00            
ATOM   3626  HG1 SER X 229      50.850  63.610  25.480  0.00  0.00            
ATOM   3627  C   SER X 229      52.420  60.000  25.480  0.00  0.00            
ATOM   3628  O   SER X 229      52.940  60.010  24.360  0.00  0.00            
ATOM   3629  N   ARG X 230      51.490  59.120  25.910  0.00  0.00            
ATOM   3630  HN  ARG X 230      51.110  59.270  26.820  0.00  0.00            
ATOM   3631  CA  ARG X 230      50.970  58.040  25.020  0.00  0.00            
ATOM   3632  HA  ARG X 230      50.990  58.310  23.980  0.00  0.00            
ATOM   3633  CB  ARG X 230      51.750  56.680  25.030  0.00  0.00            
ATOM   3634  HB1 ARG X 230      52.830  56.950  24.980  0.00  0.00            
ATOM   3635  HB2 ARG X 230      51.500  56.150  24.090  0.00  0.00            
ATOM   3636  CG  ARG X 230      51.640  55.660  26.210  0.00  0.00            
ATOM   3637  HG1 ARG X 230      51.990  56.250  27.090  0.00  0.00            
ATOM   3638  HG2 ARG X 230      52.330  54.850  25.880  0.00  0.00            
ATOM   3639  CD  ARG X 230      50.310  55.030  26.620  0.00  0.00            
ATOM   3640  HD1 ARG X 230      49.720  54.490  25.850  0.00  0.00            
ATOM   3641  HD2 ARG X 230      49.680  55.890  26.930  0.00  0.00            
ATOM   3642  NE  ARG X 230      50.530  54.030  27.780  0.00  0.00            
ATOM   3643  HE  ARG X 230      51.460  53.820  28.080  0.00  0.00            
ATOM   3644  CZ  ARG X 230      49.470  53.570  28.480  0.00  0.00            
ATOM   3645  NH1 ARG X 230      48.240  53.940  28.350  0.00  0.00            
ATOM   3646 HH11 ARG X 230      48.010  54.680  27.710  0.00  0.00            
ATOM   3647 HH12 ARG X 230      47.580  53.200  28.480  0.00  0.00            
ATOM   3648  NH2 ARG X 230      49.720  52.570  29.230  0.00  0.00            
ATOM   3649 HH21 ARG X 230      50.590  52.090  29.140  0.00  0.00            
ATOM   3650 HH22 ARG X 230      49.110  52.250  29.960  0.00  0.00            
ATOM   3651  C   ARG X 230      49.540  57.870  25.300  0.00  0.00            
ATOM   3652  O   ARG X 230      49.140  58.270  26.390  0.00  0.00            
ATOM   3653  N   GLU X 231      48.690  57.300  24.410  0.00  0.00            
ATOM   3654  HN  GLU X 231      49.130  57.030  23.560  0.00  0.00            
ATOM   3655  CA  GLU X 231      47.280  57.040  24.560  0.00  0.00            
ATOM   3656  HA  GLU X 231      46.750  57.920  24.250  0.00  0.00            
ATOM   3657  CB  GLU X 231      46.800  55.940  23.570  0.00  0.00            
ATOM   3658  HB1 GLU X 231      45.730  55.730  23.750  0.00  0.00            
ATOM   3659  HB2 GLU X 231      47.300  55.000  23.900  0.00  0.00            
ATOM   3660  CG  GLU X 231      47.000  56.250  22.080  0.00  0.00            
ATOM   3661  HG1 GLU X 231      46.700  57.300  21.890  0.00  0.00            
ATOM   3662  HG2 GLU X 231      46.340  55.570  21.490  0.00  0.00            
ATOM   3663  CD  GLU X 231      48.380  56.040  21.500  0.00  0.00            
ATOM   3664  OE1 GLU X 231      49.290  55.510  22.270  0.00  0.00            
ATOM   3665  OE2 GLU X 231      48.710  56.490  20.350  0.00  0.00            
ATOM   3666  C   GLU X 231      46.830  56.780  25.980  0.00  0.00            
ATOM   3667  O   GLU X 231      47.180  55.730  26.610  0.00  0.00            
ATOM   3668  N   SER X 232      46.050  57.710  26.590  0.00  0.00            
ATOM   3669  HN  SER X 232      45.880  58.600  26.190  0.00  0.00            
ATOM   3670  CA  SER X 232      45.390  57.500  27.910  0.00  0.00            
ATOM   3671  HA  SER X 232      44.550  58.170  28.020  0.00  0.00            
ATOM   3672  CB  SER X 232      44.710  56.080  28.060  0.00  0.00            
ATOM   3673  HB1 SER X 232      45.540  55.420  28.370  0.00  0.00            
ATOM   3674  HB2 SER X 232      44.280  55.780  27.080  0.00  0.00            
ATOM   3675  OG  SER X 232      43.760  56.160  29.100  0.00  0.00            
ATOM   3676  HG1 SER X 232      44.230  56.230  29.930  0.00  0.00            
ATOM   3677  C   SER X 232      46.330  57.860  29.130  0.00  0.00            
ATOM   3678  O   SER X 232      46.050  57.580  30.320  0.00  0.00            
ATOM   3679  N   TYR X 233      47.540  58.410  28.820  0.00  0.00            
ATOM   3680  HN  TYR X 233      47.790  58.450  27.850  0.00  0.00            
ATOM   3681  CA  TYR X 233      48.520  58.630  29.850  0.00  0.00            
ATOM   3682  HA  TYR X 233      47.950  58.870  30.730  0.00  0.00            
ATOM   3683  CB  TYR X 233      49.290  57.320  30.180  0.00  0.00            
ATOM   3684  HB1 TYR X 233      49.410  56.660  29.300  0.00  0.00            
ATOM   3685  HB2 TYR X 233      48.670  56.760  30.910  0.00  0.00            
ATOM   3686  CG  TYR X 233      50.680  57.410  30.640  0.00  0.00            
ATOM   3687  CD1 TYR X 233      51.060  57.330  32.030  0.00  0.00            
ATOM   3688  HD1 TYR X 233      50.310  57.270  32.810  0.00  0.00            
ATOM   3689  CE1 TYR X 233      52.400  57.070  32.330  0.00  0.00            
ATOM   3690  HE1 TYR X 233      52.690  56.770  33.320  0.00  0.00            
ATOM   3691  CZ  TYR X 233      53.360  57.150  31.310  0.00  0.00            
ATOM   3692  OH  TYR X 233      54.740  56.890  31.600  0.00  0.00            
ATOM   3693  HH  TYR X 233      55.070  56.720  30.720  0.00  0.00            
ATOM   3694  CD2 TYR X 233      51.670  57.620  29.630  0.00  0.00            
ATOM   3695  HD2 TYR X 233      51.410  57.890  28.620  0.00  0.00            
ATOM   3696  CE2 TYR X 233      53.010  57.520  30.030  0.00  0.00            
ATOM   3697  HE2 TYR X 233      53.720  57.610  29.210  0.00  0.00            
ATOM   3698  C   TYR X 233      49.440  59.840  29.560  0.00  0.00            
ATOM   3699  O   TYR X 233      49.840  60.060  28.420  0.00  0.00            
ATOM   3700  N   VAL X 234      49.760  60.660  30.590  0.00  0.00            
ATOM   3701  HN  VAL X 234      49.200  60.470  31.390  0.00  0.00            
ATOM   3702  CA  VAL X 234      50.700  61.780  30.470  0.00  0.00            
ATOM   3703  HA  VAL X 234      51.430  61.650  29.680  0.00  0.00            
ATOM   3704  CB  VAL X 234      49.970  63.170  30.470  0.00  0.00            
ATOM   3705  HB  VAL X 234      49.490  63.350  31.460  0.00  0.00            
ATOM   3706  CG1 VAL X 234      50.970  64.350  30.210  0.00  0.00            
ATOM   3707 HG11 VAL X 234      51.370  64.210  29.180  0.00  0.00            
ATOM   3708 HG12 VAL X 234      51.750  64.370  31.000  0.00  0.00            
ATOM   3709 HG13 VAL X 234      50.390  65.290  30.210  0.00  0.00            
ATOM   3710  CG2 VAL X 234      48.840  63.180  29.490  0.00  0.00            
ATOM   3711 HG21 VAL X 234      48.420  64.200  29.370  0.00  0.00            
ATOM   3712 HG22 VAL X 234      47.990  62.520  29.770  0.00  0.00            
ATOM   3713 HG23 VAL X 234      49.180  62.760  28.510  0.00  0.00            
ATOM   3714  C   VAL X 234      51.540  61.760  31.760  0.00  0.00            
ATOM   3715  O   VAL X 234      51.030  61.780  32.850  0.00  0.00            
ATOM   3716  N   LEU X 235      52.870  61.800  31.690  0.00  0.00            
ATOM   3717  HN  LEU X 235      53.210  61.680  30.770  0.00  0.00            
ATOM   3718  CA  LEU X 235      53.800  61.860  32.800  0.00  0.00            
ATOM   3719  HA  LEU X 235      53.270  61.990  33.730  0.00  0.00            
ATOM   3720  CB  LEU X 235      54.430  60.510  32.990  0.00  0.00            
ATOM   3721  HB1 LEU X 235      54.890  60.070  32.080  0.00  0.00            
ATOM   3722  HB2 LEU X 235      53.500  59.920  33.160  0.00  0.00            
ATOM   3723  CG  LEU X 235      55.330  60.120  34.210  0.00  0.00            
ATOM   3724  HG  LEU X 235      54.960  60.820  34.990  0.00  0.00            
ATOM   3725  CD1 LEU X 235      55.160  58.720  34.730  0.00  0.00            
ATOM   3726 HD11 LEU X 235      55.660  58.040  34.010  0.00  0.00            
ATOM   3727 HD12 LEU X 235      54.100  58.380  34.770  0.00  0.00            
ATOM   3728 HD13 LEU X 235      55.720  58.590  35.680  0.00  0.00            
ATOM   3729  CD2 LEU X 235      56.870  60.390  33.920  0.00  0.00            
ATOM   3730 HD21 LEU X 235      57.380  60.670  34.870  0.00  0.00            
ATOM   3731 HD22 LEU X 235      56.970  61.340  33.360  0.00  0.00            
ATOM   3732 HD23 LEU X 235      57.360  59.570  33.350  0.00  0.00            
ATOM   3733  C   LEU X 235      54.880  62.960  32.780  0.00  0.00            
ATOM   3734  O   LEU X 235      55.580  63.260  31.790  0.00  0.00            
ATOM   3735  N   CYS X 236      55.130  63.620  33.930  0.00  0.00            
ATOM   3736  HN  CYS X 236      54.640  63.310  34.740  0.00  0.00            
ATOM   3737  CA  CYS X 236      56.090  64.690  34.240  0.00  0.00            
ATOM   3738  HA  CYS X 236      56.590  65.000  33.330  0.00  0.00            
ATOM   3739  CB  CYS X 236      55.290  65.840  34.920  0.00  0.00            
ATOM   3740  HB1 CYS X 236      54.960  65.500  35.920  0.00  0.00            
ATOM   3741  HB2 CYS X 236      54.370  66.070  34.340  0.00  0.00            
ATOM   3742  SG  CYS X 236      56.310  67.320  35.060  0.00  0.00            
ATOM   3743  HG1 CYS X 236      56.730  67.150  36.310  0.00  0.00            
ATOM   3744  C   CYS X 236      57.180  64.250  35.230  0.00  0.00            
ATOM   3745  O   CYS X 236      56.960  64.080  36.430  0.00  0.00            
ATOM   3746  N   TYR X 237      58.420  64.220  34.730  0.00  0.00            
ATOM   3747  HN  TYR X 237      58.580  64.440  33.770  0.00  0.00            
ATOM   3748  CA  TYR X 237      59.700  64.020  35.400  0.00  0.00            
ATOM   3749  HA  TYR X 237      59.720  63.010  35.770  0.00  0.00            
ATOM   3750  CB  TYR X 237      60.820  63.990  34.310  0.00  0.00            
ATOM   3751  HB1 TYR X 237      60.790  65.000  33.860  0.00  0.00            
ATOM   3752  HB2 TYR X 237      60.770  63.250  33.480  0.00  0.00            
ATOM   3753  CG  TYR X 237      62.230  63.810  34.850  0.00  0.00            
ATOM   3754  CD1 TYR X 237      62.530  62.720  35.700  0.00  0.00            
ATOM   3755  HD1 TYR X 237      61.760  61.970  35.790  0.00  0.00            
ATOM   3756  CE1 TYR X 237      63.820  62.460  36.150  0.00  0.00            
ATOM   3757  HE1 TYR X 237      64.120  61.550  36.650  0.00  0.00            
ATOM   3758  CZ  TYR X 237      64.880  63.270  35.710  0.00  0.00            
ATOM   3759  OH  TYR X 237      66.240  63.130  36.050  0.00  0.00            
ATOM   3760  HH  TYR X 237      66.240  62.590  36.840  0.00  0.00            
ATOM   3761  CD2 TYR X 237      63.270  64.630  34.490  0.00  0.00            
ATOM   3762  HD2 TYR X 237      63.070  65.480  33.850  0.00  0.00            
ATOM   3763  CE2 TYR X 237      64.590  64.350  34.900  0.00  0.00            
ATOM   3764  HE2 TYR X 237      65.370  65.040  34.630  0.00  0.00            
ATOM   3765  C   TYR X 237      60.070  65.010  36.550  0.00  0.00            
ATOM   3766  O   TYR X 237      59.830  66.200  36.560  0.00  0.00            
ATOM   3767  N   ASP X 238      60.520  64.410  37.650  0.00  0.00            
ATOM   3768  HN  ASP X 238      60.600  63.430  37.780  0.00  0.00            
ATOM   3769  CA  ASP X 238      61.080  65.060  38.790  0.00  0.00            
ATOM   3770  HA  ASP X 238      60.950  66.120  38.630  0.00  0.00            
ATOM   3771  CB  ASP X 238      60.340  64.660  40.020  0.00  0.00            
ATOM   3772  HB1 ASP X 238      60.290  63.560  40.180  0.00  0.00            
ATOM   3773  HB2 ASP X 238      59.260  64.920  39.930  0.00  0.00            
ATOM   3774  CG  ASP X 238      60.870  65.510  41.200  0.00  0.00            
ATOM   3775  OD1 ASP X 238      61.240  66.710  41.000  0.00  0.00            
ATOM   3776  OD2 ASP X 238      60.850  64.990  42.320  0.00  0.00            
ATOM   3777  C   ASP X 238      62.520  64.770  38.970  0.00  0.00            
ATOM   3778  O   ASP X 238      62.870  63.730  39.510  0.00  0.00            
ATOM   3779  N   PRO X 239      63.430  65.620  38.650  0.00  0.00            
ATOM   3780  CD  PRO X 239      63.240  66.790  37.810  0.00  0.00            
ATOM   3781  HD1 PRO X 239      62.720  67.570  38.410  0.00  0.00            
ATOM   3782  HD2 PRO X 239      62.650  66.610  36.890  0.00  0.00            
ATOM   3783  CA  PRO X 239      64.830  65.400  38.990  0.00  0.00            
ATOM   3784  HA  PRO X 239      65.110  64.360  38.880  0.00  0.00            
ATOM   3785  CB  PRO X 239      65.620  66.240  37.970  0.00  0.00            
ATOM   3786  HB1 PRO X 239      65.890  65.620  37.090  0.00  0.00            
ATOM   3787  HB2 PRO X 239      66.580  66.660  38.350  0.00  0.00            
ATOM   3788  CG  PRO X 239      64.620  67.270  37.470  0.00  0.00            
ATOM   3789  HG1 PRO X 239      64.790  68.220  38.000  0.00  0.00            
ATOM   3790  HG2 PRO X 239      64.750  67.490  36.390  0.00  0.00            
ATOM   3791  C   PRO X 239      65.140  65.690  40.420  0.00  0.00            
ATOM   3792  O   PRO X 239      66.080  65.080  40.940  0.00  0.00            
ATOM   3793  N   ARG X 240      64.360  66.510  41.060  0.00  0.00            
ATOM   3794  HN  ARG X 240      63.580  66.920  40.580  0.00  0.00            
ATOM   3795  CA  ARG X 240      64.540  66.990  42.400  0.00  0.00            
ATOM   3796  HA  ARG X 240      65.530  67.410  42.370  0.00  0.00            
ATOM   3797  CB  ARG X 240      63.640  68.220  42.700  0.00  0.00            
ATOM   3798  HB1 ARG X 240      62.650  67.850  42.360  0.00  0.00            
ATOM   3799  HB2 ARG X 240      63.800  68.940  41.870  0.00  0.00            
ATOM   3800  CG  ARG X 240      63.620  68.680  44.190  0.00  0.00            
ATOM   3801  HG1 ARG X 240      63.310  67.810  44.810  0.00  0.00            
ATOM   3802  HG2 ARG X 240      62.850  69.480  44.250  0.00  0.00            
ATOM   3803  CD  ARG X 240      65.010  69.210  44.690  0.00  0.00            
ATOM   3804  HD1 ARG X 240      65.300  70.090  44.090  0.00  0.00            
ATOM   3805  HD2 ARG X 240      65.790  68.420  44.580  0.00  0.00            
ATOM   3806  NE  ARG X 240      64.830  69.660  46.110  0.00  0.00            
ATOM   3807  HE  ARG X 240      64.480  70.580  46.300  0.00  0.00            
ATOM   3808  CZ  ARG X 240      64.770  68.880  47.180  0.00  0.00            
ATOM   3809  NH1 ARG X 240      64.850  67.570  47.210  0.00  0.00            
ATOM   3810 HH11 ARG X 240      64.770  67.070  48.070  0.00  0.00            
ATOM   3811 HH12 ARG X 240      64.950  67.010  46.390  0.00  0.00            
ATOM   3812  NH2 ARG X 240      64.320  69.460  48.310  0.00  0.00            
ATOM   3813 HH21 ARG X 240      64.190  70.460  48.320  0.00  0.00            
ATOM   3814 HH22 ARG X 240      64.120  68.860  49.080  0.00  0.00            
ATOM   3815  C   ARG X 240      64.520  65.900  43.480  0.00  0.00            
ATOM   3816  O   ARG X 240      65.320  65.820  44.430  0.00  0.00            
ATOM   3817  N   THR X 241      63.540  65.020  43.430  0.00  0.00            
ATOM   3818  HN  THR X 241      62.850  65.100  42.720  0.00  0.00            
ATOM   3819  CA  THR X 241      63.550  63.900  44.310  0.00  0.00            
ATOM   3820  HA  THR X 241      64.300  64.010  45.080  0.00  0.00            
ATOM   3821  CB  THR X 241      62.240  63.630  45.010  0.00  0.00            
ATOM   3822  HB  THR X 241      62.430  62.790  45.720  0.00  0.00            
ATOM   3823  OG1 THR X 241      61.150  63.130  44.270  0.00  0.00            
ATOM   3824  HG1 THR X 241      60.890  63.900  43.760  0.00  0.00            
ATOM   3825  CG2 THR X 241      61.800  64.900  45.790  0.00  0.00            
ATOM   3826 HG21 THR X 241      61.500  65.760  45.150  0.00  0.00            
ATOM   3827 HG22 THR X 241      62.600  65.220  46.480  0.00  0.00            
ATOM   3828 HG23 THR X 241      60.860  64.730  46.350  0.00  0.00            
ATOM   3829  C   THR X 241      63.990  62.590  43.560  0.00  0.00            
ATOM   3830  O   THR X 241      64.400  61.570  44.140  0.00  0.00            
ATOM   3831  N   ARG X 242      64.110  62.720  42.230  0.00  0.00            
ATOM   3832  HN  ARG X 242      63.750  63.540  41.790  0.00  0.00            
ATOM   3833  CA  ARG X 242      64.650  61.760  41.280  0.00  0.00            
ATOM   3834  HA  ARG X 242      64.980  62.360  40.440  0.00  0.00            
ATOM   3835  CB  ARG X 242      66.020  61.140  41.740  0.00  0.00            
ATOM   3836  HB1 ARG X 242      66.460  60.450  40.980  0.00  0.00            
ATOM   3837  HB2 ARG X 242      65.870  60.540  42.660  0.00  0.00            
ATOM   3838  CG  ARG X 242      67.080  62.220  42.070  0.00  0.00            
ATOM   3839  HG1 ARG X 242      66.720  62.750  42.980  0.00  0.00            
ATOM   3840  HG2 ARG X 242      67.280  62.930  41.250  0.00  0.00            
ATOM   3841  CD  ARG X 242      68.390  61.540  42.560  0.00  0.00            
ATOM   3842  HD1 ARG X 242      68.730  61.060  41.620  0.00  0.00            
ATOM   3843  HD2 ARG X 242      68.210  60.810  43.370  0.00  0.00            
ATOM   3844  NE  ARG X 242      69.320  62.670  43.080  0.00  0.00            
ATOM   3845  HE  ARG X 242      68.930  63.530  43.430  0.00  0.00            
ATOM   3846  CZ  ARG X 242      70.630  62.680  42.930  0.00  0.00            
ATOM   3847  NH1 ARG X 242      71.220  61.630  42.430  0.00  0.00            
ATOM   3848 HH11 ARG X 242      70.730  60.760  42.430  0.00  0.00            
ATOM   3849 HH12 ARG X 242      72.210  61.760  42.340  0.00  0.00            
ATOM   3850  NH2 ARG X 242      71.300  63.760  43.200  0.00  0.00            
ATOM   3851 HH21 ARG X 242      70.720  64.530  43.480  0.00  0.00            
ATOM   3852 HH22 ARG X 242      72.280  63.840  43.060  0.00  0.00            
ATOM   3853  C   ARG X 242      63.610  60.700  40.760  0.00  0.00            
ATOM   3854  O   ARG X 242      63.990  59.610  40.370  0.00  0.00            
ATOM   3855  N   GLY X 243      62.320  61.030  40.720  0.00  0.00            
ATOM   3856  HN  GLY X 243      62.060  61.960  40.950  0.00  0.00            
ATOM   3857  CA  GLY X 243      61.280  60.160  40.230  0.00  0.00            
ATOM   3858  HA1 GLY X 243      60.650  59.850  41.060  0.00  0.00            
ATOM   3859  HA2 GLY X 243      61.760  59.400  39.640  0.00  0.00            
ATOM   3860  C   GLY X 243      60.440  60.920  39.290  0.00  0.00            
ATOM   3861  O   GLY X 243      60.890  61.390  38.270  0.00  0.00            
ATOM   3862  N   ALA X 244      59.140  61.060  39.520  0.00  0.00            
ATOM   3863  HN  ALA X 244      58.690  60.430  40.150  0.00  0.00            
ATOM   3864  CA  ALA X 244      58.230  61.730  38.700  0.00  0.00            
ATOM   3865  HA  ALA X 244      58.810  62.370  38.050  0.00  0.00            
ATOM   3866  CB  ALA X 244      57.290  60.850  37.840  0.00  0.00            
ATOM   3867  HB1 ALA X 244      56.810  60.090  38.500  0.00  0.00            
ATOM   3868  HB2 ALA X 244      57.870  60.390  37.020  0.00  0.00            
ATOM   3869  HB3 ALA X 244      56.410  61.430  37.480  0.00  0.00            
ATOM   3870  C   ALA X 244      57.360  62.760  39.470  0.00  0.00            
ATOM   3871  O   ALA X 244      56.900  62.520  40.610  0.00  0.00            
ATOM   3872  N   LEU X 245      57.190  64.020  38.990  0.00  0.00            
ATOM   3873  HN  LEU X 245      57.390  64.210  38.030  0.00  0.00            
ATOM   3874  CA  LEU X 245      56.480  65.020  39.640  0.00  0.00            
ATOM   3875  HA  LEU X 245      56.720  64.940  40.690  0.00  0.00            
ATOM   3876  CB  LEU X 245      56.840  66.430  39.140  0.00  0.00            
ATOM   3877  HB1 LEU X 245      56.480  66.550  38.090  0.00  0.00            
ATOM   3878  HB2 LEU X 245      57.930  66.490  38.960  0.00  0.00            
ATOM   3879  CG  LEU X 245      56.450  67.590  40.060  0.00  0.00            
ATOM   3880  HG  LEU X 245      55.360  67.550  40.290  0.00  0.00            
ATOM   3881  CD1 LEU X 245      57.370  67.750  41.240  0.00  0.00            
ATOM   3882 HD11 LEU X 245      57.100  66.980  42.000  0.00  0.00            
ATOM   3883 HD12 LEU X 245      57.300  68.760  41.700  0.00  0.00            
ATOM   3884 HD13 LEU X 245      58.420  67.560  40.930  0.00  0.00            
ATOM   3885  CD2 LEU X 245      56.570  68.930  39.280  0.00  0.00            
ATOM   3886 HD21 LEU X 245      56.280  69.810  39.890  0.00  0.00            
ATOM   3887 HD22 LEU X 245      55.940  68.880  38.370  0.00  0.00            
ATOM   3888 HD23 LEU X 245      57.610  69.120  38.920  0.00  0.00            
ATOM   3889  C   LEU X 245      54.930  64.710  39.520  0.00  0.00            
ATOM   3890  O   LEU X 245      54.210  64.910  40.490  0.00  0.00            
ATOM   3891  N   TRP X 246      54.450  64.240  38.380  0.00  0.00            
ATOM   3892  HN  TRP X 246      55.050  64.110  37.590  0.00  0.00            
ATOM   3893  CA  TRP X 246      53.050  63.800  38.220  0.00  0.00            
ATOM   3894  HA  TRP X 246      52.850  63.210  39.110  0.00  0.00            
ATOM   3895  CB  TRP X 246      51.990  64.980  38.180  0.00  0.00            
ATOM   3896  HB1 TRP X 246      51.890  65.420  39.200  0.00  0.00            
ATOM   3897  HB2 TRP X 246      50.970  64.640  37.930  0.00  0.00            
ATOM   3898  CG  TRP X 246      52.240  66.110  37.230  0.00  0.00            
ATOM   3899  CD1 TRP X 246      52.580  67.390  37.500  0.00  0.00            
ATOM   3900  HD1 TRP X 246      52.940  67.620  38.490  0.00  0.00            
ATOM   3901  NE1 TRP X 246      52.580  68.120  36.320  0.00  0.00            
ATOM   3902  HE1 TRP X 246      53.140  68.900  36.150  0.00  0.00            
ATOM   3903  CE2 TRP X 246      52.120  67.370  35.320  0.00  0.00            
ATOM   3904  CD2 TRP X 246      51.880  66.100  35.820  0.00  0.00            
ATOM   3905  CE3 TRP X 246      51.420  65.130  34.980  0.00  0.00            
ATOM   3906  HE3 TRP X 246      51.310  64.120  35.320  0.00  0.00            
ATOM   3907  CZ3 TRP X 246      51.230  65.340  33.580  0.00  0.00            
ATOM   3908  HZ3 TRP X 246      51.100  64.530  32.880  0.00  0.00            
ATOM   3909  CZ2 TRP X 246      51.880  67.710  33.990  0.00  0.00            
ATOM   3910  HZ2 TRP X 246      51.940  68.740  33.660  0.00  0.00            
ATOM   3911  CH2 TRP X 246      51.490  66.680  33.090  0.00  0.00            
ATOM   3912  HH2 TRP X 246      51.310  66.900  32.050  0.00  0.00            
ATOM   3913  C   TRP X 246      52.940  62.780  37.140  0.00  0.00            
ATOM   3914  O   TRP X 246      53.810  62.660  36.300  0.00  0.00            
ATOM   3915  N   VAL X 247      51.750  62.100  37.110  0.00  0.00            
ATOM   3916  HN  VAL X 247      51.220  62.060  37.950  0.00  0.00            
ATOM   3917  CA  VAL X 247      51.260  61.140  36.090  0.00  0.00            
ATOM   3918  HA  VAL X 247      51.580  61.510  35.130  0.00  0.00            
ATOM   3919  CB  VAL X 247      51.810  59.760  36.360  0.00  0.00            
ATOM   3920  HB  VAL X 247      52.900  59.870  36.140  0.00  0.00            
ATOM   3921  CG1 VAL X 247      51.610  59.350  37.810  0.00  0.00            
ATOM   3922 HG11 VAL X 247      50.620  59.740  38.120  0.00  0.00            
ATOM   3923 HG12 VAL X 247      52.360  59.910  38.410  0.00  0.00            
ATOM   3924 HG13 VAL X 247      51.670  58.270  38.030  0.00  0.00            
ATOM   3925  CG2 VAL X 247      51.120  58.760  35.430  0.00  0.00            
ATOM   3926 HG21 VAL X 247      51.670  57.840  35.740  0.00  0.00            
ATOM   3927 HG22 VAL X 247      51.230  59.040  34.360  0.00  0.00            
ATOM   3928 HG23 VAL X 247      50.050  58.630  35.690  0.00  0.00            
ATOM   3929  C   VAL X 247      49.720  61.220  35.960  0.00  0.00            
ATOM   3930  O   VAL X 247      49.000  61.260  36.950  0.00  0.00            
ATOM   3931  N   VAL X 248      49.180  61.330  34.700  0.00  0.00            
ATOM   3932  HN  VAL X 248      49.790  61.420  33.910  0.00  0.00            
ATOM   3933  CA  VAL X 248      47.790  61.420  34.360  0.00  0.00            
ATOM   3934  HA  VAL X 248      47.200  61.720  35.220  0.00  0.00            
ATOM   3935  CB  VAL X 248      47.430  62.530  33.410  0.00  0.00            
ATOM   3936  HB  VAL X 248      47.940  62.340  32.440  0.00  0.00            
ATOM   3937  CG1 VAL X 248      45.880  62.690  33.190  0.00  0.00            
ATOM   3938 HG11 VAL X 248      45.670  63.620  32.630  0.00  0.00            
ATOM   3939 HG12 VAL X 248      45.410  62.780  34.190  0.00  0.00            
ATOM   3940 HG13 VAL X 248      45.510  61.770  32.680  0.00  0.00            
ATOM   3941  CG2 VAL X 248      47.970  63.850  33.940  0.00  0.00            
ATOM   3942 HG21 VAL X 248      47.660  64.700  33.310  0.00  0.00            
ATOM   3943 HG22 VAL X 248      49.080  63.780  33.990  0.00  0.00            
ATOM   3944 HG23 VAL X 248      47.590  63.980  34.980  0.00  0.00            
ATOM   3945  C   VAL X 248      47.290  60.110  33.810  0.00  0.00            
ATOM   3946  O   VAL X 248      47.800  59.500  32.890  0.00  0.00            
ATOM   3947  N   GLU X 249      46.140  59.690  34.370  0.00  0.00            
ATOM   3948  HN  GLU X 249      45.830  60.100  35.220  0.00  0.00            
ATOM   3949  CA  GLU X 249      45.290  58.650  33.790  0.00  0.00            
ATOM   3950  HA  GLU X 249      45.680  58.280  32.850  0.00  0.00            
ATOM   3951  CB  GLU X 249      45.170  57.520  34.850  0.00  0.00            
ATOM   3952  HB1 GLU X 249      44.420  56.720  34.680  0.00  0.00            
ATOM   3953  HB2 GLU X 249      44.890  57.960  35.830  0.00  0.00            
ATOM   3954  CG  GLU X 249      46.510  56.710  35.070  0.00  0.00            
ATOM   3955  HG1 GLU X 249      47.350  57.380  35.360  0.00  0.00            
ATOM   3956  HG2 GLU X 249      46.830  56.200  34.140  0.00  0.00            
ATOM   3957  CD  GLU X 249      46.330  55.700  36.240  0.00  0.00            
ATOM   3958  OE1 GLU X 249      46.660  54.540  36.030  0.00  0.00            
ATOM   3959  OE2 GLU X 249      46.030  56.200  37.330  0.00  0.00            
ATOM   3960  C   GLU X 249      43.890  59.100  33.450  0.00  0.00            
ATOM   3961  O   GLU X 249      43.450  60.160  33.900  0.00  0.00            
ATOM   3962  N   GLN X 250      43.160  58.270  32.660  0.00  0.00            
ATOM   3963  HN  GLN X 250      43.560  57.440  32.260  0.00  0.00            
ATOM   3964  CA  GLN X 250      41.770  58.640  32.340  0.00  0.00            
ATOM   3965  HA  GLN X 250      41.460  59.530  32.880  0.00  0.00            
ATOM   3966  CB  GLN X 250      41.630  58.970  30.770  0.00  0.00            
ATOM   3967  HB1 GLN X 250      42.080  58.120  30.220  0.00  0.00            
ATOM   3968  HB2 GLN X 250      42.090  59.960  30.570  0.00  0.00            
ATOM   3969  CG  GLN X 250      40.100  59.090  30.290  0.00  0.00            
ATOM   3970  HG1 GLN X 250      39.640  59.770  31.040  0.00  0.00            
ATOM   3971  HG2 GLN X 250      39.600  58.090  30.290  0.00  0.00            
ATOM   3972  CD  GLN X 250      39.920  59.720  28.900  0.00  0.00            
ATOM   3973  OE1 GLN X 250      39.660  60.940  28.850  0.00  0.00            
ATOM   3974  NE2 GLN X 250      40.070  58.990  27.800  0.00  0.00            
ATOM   3975 HE21 GLN X 250      40.420  58.050  27.810  0.00  0.00            
ATOM   3976 HE22 GLN X 250      40.030  59.490  26.940  0.00  0.00            
ATOM   3977  C   GLN X 250      40.910  57.420  32.590  0.00  0.00            
ATOM   3978  O   GLN X 250      41.230  56.280  32.150  0.00  0.00            
ATOM   3979  N   LEU X 251      39.830  57.550  33.420  0.00  0.00            
ATOM   3980  HN  LEU X 251      39.490  58.390  33.830  0.00  0.00            
ATOM   3981  CA  LEU X 251      39.040  56.400  33.770  0.00  0.00            
ATOM   3982  HA  LEU X 251      39.700  55.650  34.180  0.00  0.00            
ATOM   3983  CB  LEU X 251      38.140  56.560  35.040  0.00  0.00            
ATOM   3984  HB1 LEU X 251      37.600  55.610  35.240  0.00  0.00            
ATOM   3985  HB2 LEU X 251      37.350  57.310  34.820  0.00  0.00            
ATOM   3986  CG  LEU X 251      38.830  56.830  36.430  0.00  0.00            
ATOM   3987  HG  LEU X 251      39.140  57.890  36.420  0.00  0.00            
ATOM   3988  CD1 LEU X 251      37.850  56.670  37.600  0.00  0.00            
ATOM   3989 HD11 LEU X 251      36.890  57.220  37.470  0.00  0.00            
ATOM   3990 HD12 LEU X 251      38.330  57.080  38.510  0.00  0.00            
ATOM   3991 HD13 LEU X 251      37.560  55.610  37.780  0.00  0.00            
ATOM   3992  CD2 LEU X 251      40.090  56.000  36.730  0.00  0.00            
ATOM   3993 HD21 LEU X 251      40.920  56.430  36.120  0.00  0.00            
ATOM   3994 HD22 LEU X 251      39.890  54.930  36.480  0.00  0.00            
ATOM   3995 HD23 LEU X 251      40.390  56.060  37.800  0.00  0.00            
ATOM   3996  C   LEU X 251      38.240  55.800  32.630  0.00  0.00            
ATOM   3997  O   LEU X 251      37.460  56.460  31.920  0.00  0.00            
ATOM   3998  N   ARG X 252      38.530  54.510  32.290  0.00  0.00            
ATOM   3999  HN  ARG X 252      38.940  53.930  32.980  0.00  0.00            
ATOM   4000  CA  ARG X 252      37.870  53.770  31.220  0.00  0.00            
ATOM   4001  HA  ARG X 252      36.860  54.140  31.080  0.00  0.00            
ATOM   4002  CB  ARG X 252      38.640  54.030  29.920  0.00  0.00            
ATOM   4003  HB1 ARG X 252      38.420  53.200  29.210  0.00  0.00            
ATOM   4004  HB2 ARG X 252      39.750  54.010  29.940  0.00  0.00            
ATOM   4005  CG  ARG X 252      38.280  55.390  29.260  0.00  0.00            
ATOM   4006  HG1 ARG X 252      38.900  55.380  28.330  0.00  0.00            
ATOM   4007  HG2 ARG X 252      38.680  56.190  29.920  0.00  0.00            
ATOM   4008  CD  ARG X 252      36.830  55.560  28.870  0.00  0.00            
ATOM   4009  HD1 ARG X 252      36.150  55.680  29.750  0.00  0.00            
ATOM   4010  HD2 ARG X 252      36.460  54.730  28.230  0.00  0.00            
ATOM   4011  NE  ARG X 252      36.720  56.870  28.060  0.00  0.00            
ATOM   4012  HE  ARG X 252      36.770  56.830  27.060  0.00  0.00            
ATOM   4013  CZ  ARG X 252      36.540  58.120  28.580  0.00  0.00            
ATOM   4014  NH1 ARG X 252      36.460  58.430  29.860  0.00  0.00            
ATOM   4015 HH11 ARG X 252      36.780  57.740  30.520  0.00  0.00            
ATOM   4016 HH12 ARG X 252      36.180  59.320  30.220  0.00  0.00            
ATOM   4017  NH2 ARG X 252      36.520  59.040  27.670  0.00  0.00            
ATOM   4018 HH21 ARG X 252      36.800  58.720  26.770  0.00  0.00            
ATOM   4019 HH22 ARG X 252      36.450  60.010  27.900  0.00  0.00            
ATOM   4020  C   ARG X 252      37.830  52.280  31.520  0.00  0.00            
ATOM   4021  O   ARG X 252      38.710  51.820  32.200  0.00  0.00            
ATOM   4022  N   PRO X 253      36.870  51.430  30.970  0.00  0.00            
ATOM   4023  CD  PRO X 253      35.570  51.930  30.710  0.00  0.00            
ATOM   4024  HD1 PRO X 253      35.460  52.770  29.990  0.00  0.00            
ATOM   4025  HD2 PRO X 253      35.150  52.260  31.680  0.00  0.00            
ATOM   4026  CA  PRO X 253      36.840  49.970  31.260  0.00  0.00            
ATOM   4027  HA  PRO X 253      37.280  49.810  32.240  0.00  0.00            
ATOM   4028  CB  PRO X 253      35.410  49.630  31.170  0.00  0.00            
ATOM   4029  HB1 PRO X 253      34.990  49.580  32.190  0.00  0.00            
ATOM   4030  HB2 PRO X 253      35.300  48.610  30.760  0.00  0.00            
ATOM   4031  CG  PRO X 253      34.870  50.680  30.250  0.00  0.00            
ATOM   4032  HG1 PRO X 253      35.130  50.500  29.190  0.00  0.00            
ATOM   4033  HG2 PRO X 253      33.770  50.730  30.300  0.00  0.00            
ATOM   4034  C   PRO X 253      37.740  49.130  30.260  0.00  0.00            
ATOM   4035  O   PRO X 253      37.340  49.000  29.080  0.00  0.00            
ATOM   4036  N   GLU X 254      38.910  48.570  30.770  0.00  0.00            
ATOM   4037  HN  GLU X 254      39.040  48.600  31.750  0.00  0.00            
ATOM   4038  CA  GLU X 254      39.900  47.900  29.930  0.00  0.00            
ATOM   4039  HA  GLU X 254      40.080  48.510  29.050  0.00  0.00            
ATOM   4040  CB  GLU X 254      41.280  47.790  30.640  0.00  0.00            
ATOM   4041  HB1 GLU X 254      41.100  47.060  31.460  0.00  0.00            
ATOM   4042  HB2 GLU X 254      41.610  48.750  31.080  0.00  0.00            
ATOM   4043  CG  GLU X 254      42.480  47.340  29.780  0.00  0.00            
ATOM   4044  HG1 GLU X 254      42.540  48.190  29.060  0.00  0.00            
ATOM   4045  HG2 GLU X 254      42.140  46.400  29.300  0.00  0.00            
ATOM   4046  CD  GLU X 254      43.680  47.100  30.550  0.00  0.00            
ATOM   4047  OE1 GLU X 254      43.670  46.280  31.540  0.00  0.00            
ATOM   4048  OE2 GLU X 254      44.720  47.780  30.300  0.00  0.00            
ATOM   4049  C   GLU X 254      39.380  46.610  29.270  0.00  0.00            
ATOM   4050  O   GLU X 254      38.660  45.850  29.920  0.00  0.00            
ATOM   4051  N   ARG X 255      39.690  46.440  28.010  0.00  0.00            
ATOM   4052  HN  ARG X 255      40.300  47.190  27.750  0.00  0.00            
ATOM   4053  CA  ARG X 255      39.380  45.160  27.280  0.00  0.00            
ATOM   4054  HA  ARG X 255      38.340  44.960  27.490  0.00  0.00            
ATOM   4055  CB  ARG X 255      39.460  45.320  25.730  0.00  0.00            
ATOM   4056  HB1 ARG X 255      39.110  44.360  25.320  0.00  0.00            
ATOM   4057  HB2 ARG X 255      40.520  45.510  25.440  0.00  0.00            
ATOM   4058  CG  ARG X 255      38.640  46.420  25.130  0.00  0.00            
ATOM   4059  HG1 ARG X 255      38.660  46.360  24.020  0.00  0.00            
ATOM   4060  HG2 ARG X 255      39.180  47.350  25.440  0.00  0.00            
ATOM   4061  CD  ARG X 255      37.130  46.450  25.590  0.00  0.00            
ATOM   4062  HD1 ARG X 255      37.110  46.350  26.690  0.00  0.00            
ATOM   4063  HD2 ARG X 255      36.660  45.520  25.190  0.00  0.00            
ATOM   4064  NE  ARG X 255      36.460  47.690  25.170  0.00  0.00            
ATOM   4065  HE  ARG X 255      36.810  48.060  24.310  0.00  0.00            
ATOM   4066  CZ  ARG X 255      35.530  48.370  25.840  0.00  0.00            
ATOM   4067  NH1 ARG X 255      34.880  48.130  26.990  0.00  0.00            
ATOM   4068 HH11 ARG X 255      35.110  47.310  27.530  0.00  0.00            
ATOM   4069 HH12 ARG X 255      34.300  48.870  27.320  0.00  0.00            
ATOM   4070  NH2 ARG X 255      35.240  49.540  25.300  0.00  0.00            
ATOM   4071 HH21 ARG X 255      35.550  49.700  24.360  0.00  0.00            
ATOM   4072 HH22 ARG X 255      34.590  50.190  25.690  0.00  0.00            
ATOM   4073  C   ARG X 255      40.060  43.950  27.810  0.00  0.00            
ATOM   4074  O   ARG X 255      41.190  43.970  28.340  0.00  0.00            
ATOM   4075  N   LEU X 256      39.390  42.840  27.730  0.00  0.00            
ATOM   4076  HN  LEU X 256      38.450  42.820  27.410  0.00  0.00            
ATOM   4077  CA  LEU X 256      39.740  41.690  28.460  0.00  0.00            
ATOM   4078  HA  LEU X 256      40.280  41.860  29.380  0.00  0.00            
ATOM   4079  CB  LEU X 256      38.420  40.860  28.610  0.00  0.00            
ATOM   4080  HB1 LEU X 256      38.680  39.810  28.860  0.00  0.00            
ATOM   4081  HB2 LEU X 256      37.900  40.800  27.630  0.00  0.00            
ATOM   4082  CG  LEU X 256      37.470  41.450  29.650  0.00  0.00            
ATOM   4083  HG  LEU X 256      37.160  42.500  29.480  0.00  0.00            
ATOM   4084  CD1 LEU X 256      36.070  40.710  29.540  0.00  0.00            
ATOM   4085 HD11 LEU X 256      35.390  40.930  30.390  0.00  0.00            
ATOM   4086 HD12 LEU X 256      36.160  39.610  29.520  0.00  0.00            
ATOM   4087 HD13 LEU X 256      35.500  41.180  28.710  0.00  0.00            
ATOM   4088  CD2 LEU X 256      38.040  41.280  31.060  0.00  0.00            
ATOM   4089 HD21 LEU X 256      39.050  41.740  30.980  0.00  0.00            
ATOM   4090 HD22 LEU X 256      38.050  40.210  31.370  0.00  0.00            
ATOM   4091 HD23 LEU X 256      37.480  41.740  31.890  0.00  0.00            
ATOM   4092  C   LEU X 256      40.680  40.850  27.640  0.00  0.00            
ATOM   4093  O   LEU X 256      40.390  40.690  26.470  0.00  0.00            
ATOM   4094  N   ARG X 257      41.820  40.300  28.190  0.00  0.00            
ATOM   4095  HN  ARG X 257      41.930  40.100  29.160  0.00  0.00            
ATOM   4096  CA  ARG X 257      42.860  39.670  27.400  0.00  0.00            
ATOM   4097  HA  ARG X 257      42.440  39.270  26.490  0.00  0.00            
ATOM   4098  CB  ARG X 257      44.090  40.620  27.090  0.00  0.00            
ATOM   4099  HB1 ARG X 257      44.940  40.010  26.720  0.00  0.00            
ATOM   4100  HB2 ARG X 257      44.480  40.910  28.080  0.00  0.00            
ATOM   4101  CG  ARG X 257      43.840  41.850  26.260  0.00  0.00            
ATOM   4102  HG1 ARG X 257      44.730  42.490  26.100  0.00  0.00            
ATOM   4103  HG2 ARG X 257      43.110  42.520  26.770  0.00  0.00            
ATOM   4104  CD  ARG X 257      43.300  41.570  24.810  0.00  0.00            
ATOM   4105  HD1 ARG X 257      42.330  41.030  24.750  0.00  0.00            
ATOM   4106  HD2 ARG X 257      44.060  41.020  24.220  0.00  0.00            
ATOM   4107  NE  ARG X 257      43.180  42.980  24.260  0.00  0.00            
ATOM   4108  HE  ARG X 257      43.470  43.780  24.780  0.00  0.00            
ATOM   4109  CZ  ARG X 257      42.690  43.240  23.020  0.00  0.00            
ATOM   4110  NH1 ARG X 257      42.040  42.290  22.310  0.00  0.00            
ATOM   4111 HH11 ARG X 257      42.390  41.360  22.420  0.00  0.00            
ATOM   4112 HH12 ARG X 257      41.580  42.550  21.460  0.00  0.00            
ATOM   4113  NH2 ARG X 257      42.730  44.500  22.600  0.00  0.00            
ATOM   4114 HH21 ARG X 257      42.940  45.350  23.090  0.00  0.00            
ATOM   4115 HH22 ARG X 257      42.420  44.620  21.660  0.00  0.00            
ATOM   4116  C   ARG X 257      43.400  38.350  27.980  0.00  0.00            
ATOM   4117  O   ARG X 257      43.140  37.930  29.090  0.00  0.00            
ATOM   4118  N   GLY X 258      44.170  37.610  27.110  0.00  0.00            
ATOM   4119  HN  GLY X 258      44.380  37.900  26.180  0.00  0.00            
ATOM   4120  CA  GLY X 258      44.930  36.410  27.550  0.00  0.00            
ATOM   4121  HA1 GLY X 258      45.120  35.750  26.720  0.00  0.00            
ATOM   4122  HA2 GLY X 258      44.330  35.780  28.190  0.00  0.00            
ATOM   4123  C   GLY X 258      46.230  36.700  28.230  0.00  0.00            
ATOM   4124  O   GLY X 258      46.550  37.860  28.450  0.00  0.00            
ATOM   4125  N   ASP X 259      46.990  35.670  28.540  0.00  0.00            
ATOM   4126  HN  ASP X 259      46.790  34.730  28.270  0.00  0.00            
ATOM   4127  CA  ASP X 259      48.210  35.770  29.350  0.00  0.00            
ATOM   4128  HA  ASP X 259      47.860  36.240  30.250  0.00  0.00            
ATOM   4129  CB  ASP X 259      48.750  34.370  29.660  0.00  0.00            
ATOM   4130  HB1 ASP X 259      49.570  34.600  30.370  0.00  0.00            
ATOM   4131  HB2 ASP X 259      49.100  33.950  28.700  0.00  0.00            
ATOM   4132  CG  ASP X 259      47.720  33.480  30.390  0.00  0.00            
ATOM   4133  OD1 ASP X 259      46.690  34.050  30.790  0.00  0.00            
ATOM   4134  OD2 ASP X 259      47.900  32.260  30.500  0.00  0.00            
ATOM   4135  C   ASP X 259      49.310  36.640  28.890  0.00  0.00            
ATOM   4136  O   ASP X 259      49.940  37.420  29.600  0.00  0.00            
ATOM   4137  N   GLY X 260      49.540  36.540  27.570  0.00  0.00            
ATOM   4138  HN  GLY X 260      49.020  35.820  27.120  0.00  0.00            
ATOM   4139  CA  GLY X 260      50.690  37.130  26.880  0.00  0.00            
ATOM   4140  HA1 GLY X 260      50.700  38.160  27.200  0.00  0.00            
ATOM   4141  HA2 GLY X 260      50.520  36.940  25.830  0.00  0.00            
ATOM   4142  C   GLY X 260      52.000  36.530  27.300  0.00  0.00            
ATOM   4143  O   GLY X 260      52.080  35.600  28.090  0.00  0.00            
ATOM   4144  N   ASP X 261      53.160  37.070  26.860  0.00  0.00            
ATOM   4145  HN  ASP X 261      53.180  37.860  26.260  0.00  0.00            
ATOM   4146  CA  ASP X 261      54.490  36.650  27.280  0.00  0.00            
ATOM   4147  HA  ASP X 261      54.540  35.580  27.120  0.00  0.00            
ATOM   4148  CB  ASP X 261      55.490  37.180  26.240  0.00  0.00            
ATOM   4149  HB1 ASP X 261      56.490  36.980  26.690  0.00  0.00            
ATOM   4150  HB2 ASP X 261      55.290  38.260  26.160  0.00  0.00            
ATOM   4151  CG  ASP X 261      55.560  36.500  24.850  0.00  0.00            
ATOM   4152  OD1 ASP X 261      54.830  35.540  24.500  0.00  0.00            
ATOM   4153  OD2 ASP X 261      56.300  37.080  23.990  0.00  0.00            
ATOM   4154  C   ASP X 261      54.880  37.150  28.660  0.00  0.00            
ATOM   4155  O   ASP X 261      54.310  38.030  29.290  0.00  0.00            
ATOM   4156  N   ARG X 262      55.840  36.380  29.300  0.00  0.00            
ATOM   4157  HN  ARG X 262      56.170  35.560  28.840  0.00  0.00            
ATOM   4158  CA  ARG X 262      56.380  36.620  30.650  0.00  0.00            
ATOM   4159  HA  ARG X 262      55.520  36.630  31.310  0.00  0.00            
ATOM   4160  CB  ARG X 262      57.270  35.480  31.230  0.00  0.00            
ATOM   4161  HB1 ARG X 262      57.790  35.810  32.150  0.00  0.00            
ATOM   4162  HB2 ARG X 262      58.150  35.450  30.560  0.00  0.00            
ATOM   4163  CG  ARG X 262      56.510  34.180  31.460  0.00  0.00            
ATOM   4164  HG1 ARG X 262      57.240  33.390  31.720  0.00  0.00            
ATOM   4165  HG2 ARG X 262      55.960  33.750  30.590  0.00  0.00            
ATOM   4166  CD  ARG X 262      55.390  34.250  32.510  0.00  0.00            
ATOM   4167  HD1 ARG X 262      54.380  34.430  32.070  0.00  0.00            
ATOM   4168  HD2 ARG X 262      55.430  35.030  33.310  0.00  0.00            
ATOM   4169  NE  ARG X 262      55.280  32.830  33.030  0.00  0.00            
ATOM   4170  HE  ARG X 262      56.020  32.610  33.670  0.00  0.00            
ATOM   4171  CZ  ARG X 262      54.510  31.850  32.650  0.00  0.00            
ATOM   4172  NH1 ARG X 262      53.690  31.900  31.680  0.00  0.00            
ATOM   4173 HH11 ARG X 262      53.790  32.750  31.170  0.00  0.00            
ATOM   4174 HH12 ARG X 262      53.310  31.020  31.370  0.00  0.00            
ATOM   4175  NH2 ARG X 262      54.770  30.690  33.220  0.00  0.00            
ATOM   4176 HH21 ARG X 262      55.590  30.650  33.780  0.00  0.00            
ATOM   4177 HH22 ARG X 262      54.400  29.820  32.900  0.00  0.00            
ATOM   4178  C   ARG X 262      56.950  38.020  30.760  0.00  0.00            
ATOM   4179  O   ARG X 262      57.620  38.500  29.810  0.00  0.00            
ATOM   4180  N   ARG X 263      56.740  38.660  31.900  0.00  0.00            
ATOM   4181  HN  ARG X 263      56.230  38.300  32.670  0.00  0.00            
ATOM   4182  CA  ARG X 263      57.170  40.010  32.000  0.00  0.00            
ATOM   4183  HA  ARG X 263      57.460  40.490  31.080  0.00  0.00            
ATOM   4184  CB  ARG X 263      56.010  40.850  32.620  0.00  0.00            
ATOM   4185  HB1 ARG X 263      56.280  41.860  32.990  0.00  0.00            
ATOM   4186  HB2 ARG X 263      55.630  40.260  33.480  0.00  0.00            
ATOM   4187  CG  ARG X 263      54.860  41.140  31.580  0.00  0.00            
ATOM   4188  HG1 ARG X 263      54.090  41.710  32.150  0.00  0.00            
ATOM   4189  HG2 ARG X 263      54.430  40.170  31.230  0.00  0.00            
ATOM   4190  CD  ARG X 263      55.350  41.920  30.340  0.00  0.00            
ATOM   4191  HD1 ARG X 263      54.530  42.350  29.730  0.00  0.00            
ATOM   4192  HD2 ARG X 263      56.030  41.370  29.660  0.00  0.00            
ATOM   4193  NE  ARG X 263      56.010  43.160  30.800  0.00  0.00            
ATOM   4194  HE  ARG X 263      55.910  43.570  31.700  0.00  0.00            
ATOM   4195  CZ  ARG X 263      56.590  44.050  30.040  0.00  0.00            
ATOM   4196  NH1 ARG X 263      56.670  44.060  28.790  0.00  0.00            
ATOM   4197 HH11 ARG X 263      56.380  43.190  28.380  0.00  0.00            
ATOM   4198 HH12 ARG X 263      57.510  44.480  28.450  0.00  0.00            
ATOM   4199  NH2 ARG X 263      57.140  45.090  30.650  0.00  0.00            
ATOM   4200 HH21 ARG X 263      57.240  45.180  31.640  0.00  0.00            
ATOM   4201 HH22 ARG X 263      57.580  45.690  29.990  0.00  0.00            
ATOM   4202  C   ARG X 263      58.360  40.110  32.900  0.00  0.00            
ATOM   4203  O   ARG X 263      58.430  39.450  33.930  0.00  0.00            
ATOM   4204  N   GLU X 264      59.330  40.880  32.470  0.00  0.00            
ATOM   4205  HN  GLU X 264      59.190  41.190  31.530  0.00  0.00            
ATOM   4206  CA  GLU X 264      60.590  41.120  33.050  0.00  0.00            
ATOM   4207  HA  GLU X 264      60.900  40.250  33.600  0.00  0.00            
ATOM   4208  CB  GLU X 264      61.740  41.510  32.110  0.00  0.00            
ATOM   4209  HB1 GLU X 264      62.640  41.790  32.690  0.00  0.00            
ATOM   4210  HB2 GLU X 264      61.540  42.530  31.730  0.00  0.00            
ATOM   4211  CG  GLU X 264      62.180  40.550  31.010  0.00  0.00            
ATOM   4212  HG1 GLU X 264      61.280  40.030  30.630  0.00  0.00            
ATOM   4213  HG2 GLU X 264      62.650  39.680  31.530  0.00  0.00            
ATOM   4214  CD  GLU X 264      63.040  40.970  29.900  0.00  0.00            
ATOM   4215  OE1 GLU X 264      62.610  41.480  28.870  0.00  0.00            
ATOM   4216  OE2 GLU X 264      64.260  40.720  30.080  0.00  0.00            
ATOM   4217  C   GLU X 264      60.430  42.170  34.120  0.00  0.00            
ATOM   4218  O   GLU X 264      59.610  43.090  33.970  0.00  0.00            
ATOM   4219  N   CYS X 265      61.120  42.190  35.280  0.00  0.00            
ATOM   4220  HN  CYS X 265      61.800  41.480  35.470  0.00  0.00            
ATOM   4221  CA  CYS X 265      60.890  43.150  36.310  0.00  0.00            
ATOM   4222  HA  CYS X 265      60.000  43.700  36.080  0.00  0.00            
ATOM   4223  CB  CYS X 265      60.660  42.520  37.710  0.00  0.00            
ATOM   4224  HB1 CYS X 265      60.220  43.230  38.430  0.00  0.00            
ATOM   4225  HB2 CYS X 265      61.660  42.150  38.020  0.00  0.00            
ATOM   4226  SG  CYS X 265      59.520  41.070  37.560  0.00  0.00            
ATOM   4227  HG1 CYS X 265      59.760  40.900  38.850  0.00  0.00            
ATOM   4228  C   CYS X 265      61.870  44.270  36.290  0.00  0.00            
ATOM   4229  O   CYS X 265      61.700  45.220  37.090  0.00  0.00            
ATOM   4230  N   ASP X 266      62.780  44.270  35.350  0.00  0.00            
ATOM   4231  HN  ASP X 266      62.710  43.530  34.700  0.00  0.00            
ATOM   4232  CA  ASP X 266      63.850  45.200  35.160  0.00  0.00            
ATOM   4233  HA  ASP X 266      63.990  45.740  36.080  0.00  0.00            
ATOM   4234  CB  ASP X 266      65.220  44.470  34.960  0.00  0.00            
ATOM   4235  HB1 ASP X 266      66.060  45.190  35.070  0.00  0.00            
ATOM   4236  HB2 ASP X 266      65.110  43.950  33.980  0.00  0.00            
ATOM   4237  CG  ASP X 266      65.530  43.390  35.990  0.00  0.00            
ATOM   4238  OD1 ASP X 266      65.440  43.690  37.200  0.00  0.00            
ATOM   4239  OD2 ASP X 266      65.930  42.240  35.660  0.00  0.00            
ATOM   4240  C   ASP X 266      63.520  46.230  34.060  0.00  0.00            
ATOM   4241  O   ASP X 266      63.250  45.770  33.000  0.00  0.00            
ATOM   4242  N   PHE X 267      63.540  47.550  34.280  0.00  0.00            
ATOM   4243  HN  PHE X 267      63.820  47.790  35.200  0.00  0.00            
ATOM   4244  CA  PHE X 267      63.210  48.430  33.220  0.00  0.00            
ATOM   4245  HA  PHE X 267      62.520  47.960  32.540  0.00  0.00            
ATOM   4246  CB  PHE X 267      62.650  49.750  33.700  0.00  0.00            
ATOM   4247  HB1 PHE X 267      61.590  49.460  33.890  0.00  0.00            
ATOM   4248  HB2 PHE X 267      62.650  50.590  32.980  0.00  0.00            
ATOM   4249  CG  PHE X 267      63.440  50.280  34.880  0.00  0.00            
ATOM   4250  CD1 PHE X 267      62.850  50.240  36.120  0.00  0.00            
ATOM   4251  HD1 PHE X 267      61.920  49.700  36.250  0.00  0.00            
ATOM   4252  CE1 PHE X 267      63.430  50.920  37.220  0.00  0.00            
ATOM   4253  HE1 PHE X 267      63.090  50.890  38.250  0.00  0.00            
ATOM   4254  CZ  PHE X 267      64.700  51.540  37.090  0.00  0.00            
ATOM   4255  HZ  PHE X 267      64.980  52.080  37.970  0.00  0.00            
ATOM   4256  CD2 PHE X 267      64.660  50.970  34.700  0.00  0.00            
ATOM   4257  HD2 PHE X 267      65.130  51.040  33.740  0.00  0.00            
ATOM   4258  CE2 PHE X 267      65.270  51.610  35.790  0.00  0.00            
ATOM   4259  HE2 PHE X 267      66.170  52.190  35.610  0.00  0.00            
ATOM   4260  C   PHE X 267      64.320  48.700  32.180  0.00  0.00            
ATOM   4261  O   PHE X 267      65.490  48.340  32.330  0.00  0.00            
ATOM   4262  N   ARG X 268      63.960  49.300  31.040  0.00  0.00            
ATOM   4263  HN  ARG X 268      63.010  49.500  30.850  0.00  0.00            
ATOM   4264  CA  ARG X 268      64.800  49.580  29.900  0.00  0.00            
ATOM   4265  HA  ARG X 268      65.580  48.830  29.860  0.00  0.00            
ATOM   4266  CB  ARG X 268      63.950  49.550  28.630  0.00  0.00            
ATOM   4267  HB1 ARG X 268      64.780  49.520  27.890  0.00  0.00            
ATOM   4268  HB2 ARG X 268      63.360  50.460  28.390  0.00  0.00            
ATOM   4269  CG  ARG X 268      63.120  48.320  28.430  0.00  0.00            
ATOM   4270  HG1 ARG X 268      62.840  48.270  27.360  0.00  0.00            
ATOM   4271  HG2 ARG X 268      62.260  48.550  29.100  0.00  0.00            
ATOM   4272  CD  ARG X 268      63.750  47.020  28.990  0.00  0.00            
ATOM   4273  HD1 ARG X 268      64.240  47.090  29.980  0.00  0.00            
ATOM   4274  HD2 ARG X 268      64.500  46.570  28.310  0.00  0.00            
ATOM   4275  NE  ARG X 268      62.550  46.090  29.160  0.00  0.00            
ATOM   4276  HE  ARG X 268      61.660  46.490  29.390  0.00  0.00            
ATOM   4277  CZ  ARG X 268      62.580  44.740  29.250  0.00  0.00            
ATOM   4278  NH1 ARG X 268      63.680  44.090  29.410  0.00  0.00            
ATOM   4279 HH11 ARG X 268      64.500  44.670  29.390  0.00  0.00            
ATOM   4280 HH12 ARG X 268      63.670  43.090  29.360  0.00  0.00            
ATOM   4281  NH2 ARG X 268      61.500  43.980  29.320  0.00  0.00            
ATOM   4282 HH21 ARG X 268      60.570  44.350  29.250  0.00  0.00            
ATOM   4283 HH22 ARG X 268      61.670  42.990  29.320  0.00  0.00            
ATOM   4284  C   ARG X 268      65.320  50.920  30.100  0.00  0.00            
ATOM   4285  O   ARG X 268      64.560  51.890  30.030  0.00  0.00            
ATOM   4286  N   GLU X 269      66.590  51.060  30.520  0.00  0.00            
ATOM   4287  HN  GLU X 269      67.200  50.290  30.680  0.00  0.00            
ATOM   4288  CA  GLU X 269      67.130  52.340  30.910  0.00  0.00            
ATOM   4289  HA  GLU X 269      66.420  52.770  31.610  0.00  0.00            
ATOM   4290  CB  GLU X 269      68.390  52.120  31.810  0.00  0.00            
ATOM   4291  HB1 GLU X 269      68.790  53.130  32.070  0.00  0.00            
ATOM   4292  HB2 GLU X 269      69.150  51.480  31.320  0.00  0.00            
ATOM   4293  CG  GLU X 269      67.910  51.410  33.120  0.00  0.00            
ATOM   4294  HG1 GLU X 269      67.420  50.450  32.860  0.00  0.00            
ATOM   4295  HG2 GLU X 269      67.120  51.980  33.660  0.00  0.00            
ATOM   4296  CD  GLU X 269      69.100  51.070  34.030  0.00  0.00            
ATOM   4297  OE1 GLU X 269      69.650  52.070  34.560  0.00  0.00            
ATOM   4298  OE2 GLU X 269      69.360  49.910  34.280  0.00  0.00            
ATOM   4299  C   GLU X 269      67.370  53.420  29.780  0.00  0.00            
ATOM   4300  O   GLU X 269      67.740  53.040  28.670  0.00  0.00            
ATOM   4301  N   ASP X 270      67.350  54.710  30.150  0.00  0.00            
ATOM   4302  HN  ASP X 270      66.940  54.820  31.060  0.00  0.00            
ATOM   4303  CA  ASP X 270      67.620  55.870  29.370  0.00  0.00            
ATOM   4304  HA  ASP X 270      67.060  55.770  28.450  0.00  0.00            
ATOM   4305  CB  ASP X 270      67.060  57.160  30.130  0.00  0.00            
ATOM   4306  HB1 ASP X 270      67.690  57.310  31.030  0.00  0.00            
ATOM   4307  HB2 ASP X 270      66.060  56.860  30.520  0.00  0.00            
ATOM   4308  CG  ASP X 270      66.940  58.450  29.360  0.00  0.00            
ATOM   4309  OD1 ASP X 270      67.630  58.650  28.360  0.00  0.00            
ATOM   4310  OD2 ASP X 270      66.220  59.420  29.830  0.00  0.00            
ATOM   4311  C   ASP X 270      69.090  55.930  28.920  0.00  0.00            
ATOM   4312  O   ASP X 270      70.040  55.680  29.610  0.00  0.00            
ATOM   4313  N   ASP X 271      69.370  56.450  27.680  0.00  0.00            
ATOM   4314  HN  ASP X 271      68.620  56.840  27.140  0.00  0.00            
ATOM   4315  CA  ASP X 271      70.680  56.390  27.000  0.00  0.00            
ATOM   4316  HA  ASP X 271      71.390  55.850  27.610  0.00  0.00            
ATOM   4317  CB  ASP X 271      70.550  55.880  25.530  0.00  0.00            
ATOM   4318  HB1 ASP X 271      71.610  55.850  25.210  0.00  0.00            
ATOM   4319  HB2 ASP X 271      70.080  56.660  24.890  0.00  0.00            
ATOM   4320  CG  ASP X 271      70.000  54.460  25.310  0.00  0.00            
ATOM   4321  OD1 ASP X 271      69.260  54.210  24.320  0.00  0.00            
ATOM   4322  OD2 ASP X 271      70.450  53.570  26.120  0.00  0.00            
ATOM   4323  C   ASP X 271      71.200  57.890  26.990  0.00  0.00            
ATOM   4324  O   ASP X 271      72.310  58.240  26.540  0.00  0.00            
ATOM   4325  N   SER X 272      70.480  58.870  27.630  0.00  0.00            
ATOM   4326  HN  SER X 272      69.720  58.640  28.230  0.00  0.00            
ATOM   4327  CA  SER X 272      70.910  60.300  27.620  0.00  0.00            
ATOM   4328  HA  SER X 272      71.600  60.410  26.800  0.00  0.00            
ATOM   4329  CB  SER X 272      69.730  61.350  27.530  0.00  0.00            
ATOM   4330  HB1 SER X 272      69.200  61.010  26.610  0.00  0.00            
ATOM   4331  HB2 SER X 272      70.050  62.410  27.500  0.00  0.00            
ATOM   4332  OG  SER X 272      68.790  61.170  28.610  0.00  0.00            
ATOM   4333  HG1 SER X 272      68.290  60.380  28.400  0.00  0.00            
ATOM   4334  C   SER X 272      71.670  60.600  28.820  0.00  0.00            
ATOM   4335  O   SER X 272      71.690  59.930  29.860  0.00  0.00            
ATOM   4336  N   VAL X 273      72.470  61.720  28.770  0.00  0.00            
ATOM   4337  HN  VAL X 273      72.680  62.110  27.880  0.00  0.00            
ATOM   4338  CA  VAL X 273      73.000  62.470  29.910  0.00  0.00            
ATOM   4339  HA  VAL X 273      73.820  61.880  30.280  0.00  0.00            
ATOM   4340  CB  VAL X 273      73.600  63.820  29.490  0.00  0.00            
ATOM   4341  HB  VAL X 273      74.010  64.480  30.290  0.00  0.00            
ATOM   4342  CG1 VAL X 273      74.980  63.580  28.540  0.00  0.00            
ATOM   4343 HG11 VAL X 273      75.230  64.550  28.070  0.00  0.00            
ATOM   4344 HG12 VAL X 273      74.930  62.840  27.710  0.00  0.00            
ATOM   4345 HG13 VAL X 273      75.800  63.280  29.230  0.00  0.00            
ATOM   4346  CG2 VAL X 273      72.590  64.740  28.670  0.00  0.00            
ATOM   4347 HG21 VAL X 273      72.090  64.070  27.940  0.00  0.00            
ATOM   4348 HG22 VAL X 273      73.100  65.570  28.140  0.00  0.00            
ATOM   4349 HG23 VAL X 273      71.780  65.090  29.350  0.00  0.00            
ATOM   4350  C   VAL X 273      72.130  62.670  31.100  0.00  0.00            
ATOM   4351  O   VAL X 273      70.850  62.690  30.990  0.00  0.00            
ATOM   4352  N   HSD X 274      72.780  62.820  32.290  0.00  0.00            
ATOM   4353  HN  HSD X 274      73.750  62.670  32.450  0.00  0.00            
ATOM   4354  CA  HSD X 274      72.090  63.040  33.510  0.00  0.00            
ATOM   4355  HA  HSD X 274      72.850  63.430  34.180  0.00  0.00            
ATOM   4356  CB  HSD X 274      70.950  64.150  33.490  0.00  0.00            
ATOM   4357  HB1 HSD X 274      70.620  64.330  34.530  0.00  0.00            
ATOM   4358  HB2 HSD X 274      70.040  63.770  32.980  0.00  0.00            
ATOM   4359  ND1 HSD X 274      72.570  66.130  33.360  0.00  0.00            
ATOM   4360  HD1 HSD X 274      72.970  66.010  34.270  0.00  0.00            
ATOM   4361  CG  HSD X 274      71.540  65.380  32.840  0.00  0.00            
ATOM   4362  CE1 HSD X 274      72.830  67.150  32.500  0.00  0.00            
ATOM   4363  HE1 HSD X 274      73.600  67.840  32.860  0.00  0.00            
ATOM   4364  NE2 HSD X 274      71.980  67.050  31.510  0.00  0.00            
ATOM   4365  CD2 HSD X 274      71.200  65.970  31.710  0.00  0.00            
ATOM   4366  HD2 HSD X 274      70.320  65.810  31.100  0.00  0.00            
ATOM   4367  C   HSD X 274      71.680  61.790  34.180  0.00  0.00            
ATOM   4368  O   HSD X 274      70.640  61.740  34.910  0.00  0.00            
ATOM   4369  N   ALA X 275      72.510  60.700  33.980  0.00  0.00            
ATOM   4370  HN  ALA X 275      73.350  60.810  33.460  0.00  0.00            
ATOM   4371  CA  ALA X 275      72.030  59.380  34.400  0.00  0.00            
ATOM   4372  HA  ALA X 275      71.100  59.200  33.870  0.00  0.00            
ATOM   4373  CB  ALA X 275      73.060  58.550  33.710  0.00  0.00            
ATOM   4374  HB1 ALA X 275      73.110  58.870  32.650  0.00  0.00            
ATOM   4375  HB2 ALA X 275      72.590  57.550  33.650  0.00  0.00            
ATOM   4376  HB3 ALA X 275      74.010  58.450  34.280  0.00  0.00            
ATOM   4377  C   ALA X 275      71.910  59.040  35.880  0.00  0.00            
ATOM   4378  O   ALA X 275      71.130  58.130  36.210  0.00  0.00            
ATOM   4379  N   TYR X 276      72.520  59.800  36.700  0.00  0.00            
ATOM   4380  HN  TYR X 276      72.990  60.580  36.290  0.00  0.00            
ATOM   4381  CA  TYR X 276      72.390  59.720  38.160  0.00  0.00            
ATOM   4382  HA  TYR X 276      72.260  58.670  38.400  0.00  0.00            
ATOM   4383  CB  TYR X 276      73.640  60.290  38.970  0.00  0.00            
ATOM   4384  HB1 TYR X 276      73.580  59.980  40.030  0.00  0.00            
ATOM   4385  HB2 TYR X 276      73.710  61.380  38.780  0.00  0.00            
ATOM   4386  CG  TYR X 276      75.050  59.770  38.360  0.00  0.00            
ATOM   4387  CD1 TYR X 276      75.120  58.520  37.730  0.00  0.00            
ATOM   4388  HD1 TYR X 276      74.280  57.850  37.680  0.00  0.00            
ATOM   4389  CE1 TYR X 276      76.300  58.070  37.210  0.00  0.00            
ATOM   4390  HE1 TYR X 276      76.230  57.120  36.710  0.00  0.00            
ATOM   4391  CZ  TYR X 276      77.480  58.810  37.300  0.00  0.00            
ATOM   4392  OH  TYR X 276      78.680  58.230  36.750  0.00  0.00            
ATOM   4393  HH  TYR X 276      79.170  59.040  36.570  0.00  0.00            
ATOM   4394  CD2 TYR X 276      76.210  60.530  38.500  0.00  0.00            
ATOM   4395  HD2 TYR X 276      76.210  61.440  39.090  0.00  0.00            
ATOM   4396  CE2 TYR X 276      77.390  60.040  37.930  0.00  0.00            
ATOM   4397  HE2 TYR X 276      78.220  60.730  37.970  0.00  0.00            
ATOM   4398  C   TYR X 276      71.200  60.530  38.790  0.00  0.00            
ATOM   4399  O   TYR X 276      70.930  60.470  39.990  0.00  0.00            
ATOM   4400  N   HSD X 277      70.400  61.260  38.000  0.00  0.00            
ATOM   4401  HN  HSD X 277      70.590  61.210  37.020  0.00  0.00            
ATOM   4402  CA  HSD X 277      69.210  62.020  38.540  0.00  0.00            
ATOM   4403  HA  HSD X 277      69.260  62.230  39.600  0.00  0.00            
ATOM   4404  CB  HSD X 277      69.190  63.410  37.880  0.00  0.00            
ATOM   4405  HB1 HSD X 277      68.300  63.950  38.270  0.00  0.00            
ATOM   4406  HB2 HSD X 277      69.060  63.270  36.790  0.00  0.00            
ATOM   4407  ND1 HSD X 277      70.780  65.110  39.040  0.00  0.00            
ATOM   4408  HD1 HSD X 277      70.130  65.370  39.750  0.00  0.00            
ATOM   4409  CG  HSD X 277      70.500  64.160  38.030  0.00  0.00            
ATOM   4410  CE1 HSD X 277      72.000  65.650  38.760  0.00  0.00            
ATOM   4411  HE1 HSD X 277      72.470  66.330  39.460  0.00  0.00            
ATOM   4412  NE2 HSD X 277      72.460  65.160  37.620  0.00  0.00            
ATOM   4413  CD2 HSD X 277      71.510  64.260  37.180  0.00  0.00            
ATOM   4414  HD2 HSD X 277      71.670  63.590  36.350  0.00  0.00            
ATOM   4415  C   HSD X 277      67.850  61.280  38.230  0.00  0.00            
ATOM   4416  O   HSD X 277      66.700  61.780  38.340  0.00  0.00            
ATOM   4417  N   ARG X 278      68.040  60.000  37.700  0.00  0.00            
ATOM   4418  HN  ARG X 278      68.970  59.670  37.600  0.00  0.00            
ATOM   4419  CA  ARG X 278      67.040  59.020  37.310  0.00  0.00            
ATOM   4420  HA  ARG X 278      66.070  59.360  37.670  0.00  0.00            
ATOM   4421  CB  ARG X 278      67.090  58.670  35.770  0.00  0.00            
ATOM   4422  HB1 ARG X 278      66.250  57.970  35.610  0.00  0.00            
ATOM   4423  HB2 ARG X 278      68.040  58.180  35.490  0.00  0.00            
ATOM   4424  CG  ARG X 278      66.770  59.980  34.980  0.00  0.00            
ATOM   4425  HG1 ARG X 278      67.580  60.680  35.280  0.00  0.00            
ATOM   4426  HG2 ARG X 278      65.840  60.420  35.400  0.00  0.00            
ATOM   4427  CD  ARG X 278      66.620  59.850  33.520  0.00  0.00            
ATOM   4428  HD1 ARG X 278      66.360  60.780  32.970  0.00  0.00            
ATOM   4429  HD2 ARG X 278      65.890  59.080  33.190  0.00  0.00            
ATOM   4430  NE  ARG X 278      67.970  59.450  32.960  0.00  0.00            
ATOM   4431  HE  ARG X 278      68.390  58.600  33.280  0.00  0.00            
ATOM   4432  CZ  ARG X 278      68.850  60.220  32.290  0.00  0.00            
ATOM   4433  NH1 ARG X 278      68.930  61.550  32.280  0.00  0.00            
ATOM   4434 HH11 ARG X 278      68.330  62.100  32.860  0.00  0.00            
ATOM   4435 HH12 ARG X 278      69.650  61.920  31.700  0.00  0.00            
ATOM   4436  NH2 ARG X 278      69.840  59.590  31.730  0.00  0.00            
ATOM   4437 HH21 ARG X 278      70.510  60.000  31.110  0.00  0.00            
ATOM   4438 HH22 ARG X 278      69.810  58.590  31.780  0.00  0.00            
ATOM   4439  C   ARG X 278      67.250  57.710  38.080  0.00  0.00            
ATOM   4440  O   ARG X 278      68.380  57.320  38.370  0.00  0.00            
ATOM   4441  N   ALA X 279      66.180  56.890  38.350  0.00  0.00            
ATOM   4442  HN  ALA X 279      65.250  57.180  38.150  0.00  0.00            
ATOM   4443  CA  ALA X 279      66.240  55.530  38.840  0.00  0.00            
ATOM   4444  HA  ALA X 279      66.740  55.600  39.800  0.00  0.00            
ATOM   4445  CB  ALA X 279      64.850  54.990  39.200  0.00  0.00            
ATOM   4446  HB1 ALA X 279      64.230  55.790  39.670  0.00  0.00            
ATOM   4447  HB2 ALA X 279      64.870  54.160  39.930  0.00  0.00            
ATOM   4448  HB3 ALA X 279      64.390  54.590  38.270  0.00  0.00            
ATOM   4449  C   ALA X 279      67.060  54.540  38.040  0.00  0.00            
ATOM   4450  O   ALA X 279      67.080  54.540  36.850  0.00  0.00            
ATOM   4451  N   THR X 280      67.750  53.570  38.600  0.00  0.00            
ATOM   4452  HN  THR X 280      67.660  53.410  39.580  0.00  0.00            
ATOM   4453  CA  THR X 280      68.480  52.610  37.780  0.00  0.00            
ATOM   4454  HA  THR X 280      68.200  52.610  36.740  0.00  0.00            
ATOM   4455  CB  THR X 280      69.920  52.970  37.770  0.00  0.00            
ATOM   4456  HB  THR X 280      70.120  53.980  37.350  0.00  0.00            
ATOM   4457  OG1 THR X 280      70.780  52.110  36.960  0.00  0.00            
ATOM   4458  HG1 THR X 280      70.350  51.960  36.110  0.00  0.00            
ATOM   4459  CG2 THR X 280      70.470  52.840  39.200  0.00  0.00            
ATOM   4460 HG21 THR X 280      70.740  51.760  39.310  0.00  0.00            
ATOM   4461 HG22 THR X 280      69.780  52.990  40.050  0.00  0.00            
ATOM   4462 HG23 THR X 280      71.290  53.560  39.400  0.00  0.00            
ATOM   4463  C   THR X 280      68.170  51.310  38.330  0.00  0.00            
ATOM   4464  O   THR X 280      67.640  51.240  39.450  0.00  0.00            
ATOM   4465  N   ASN X 281      68.430  50.220  37.570  0.00  0.00            
ATOM   4466  HN  ASN X 281      68.740  50.460  36.650  0.00  0.00            
ATOM   4467  CA  ASN X 281      68.260  48.800  37.990  0.00  0.00            
ATOM   4468  HA  ASN X 281      67.400  48.680  38.620  0.00  0.00            
ATOM   4469  CB  ASN X 281      68.140  47.780  36.800  0.00  0.00            
ATOM   4470  HB1 ASN X 281      68.140  46.690  37.000  0.00  0.00            
ATOM   4471  HB2 ASN X 281      69.000  47.950  36.110  0.00  0.00            
ATOM   4472  CG  ASN X 281      66.830  47.900  35.960  0.00  0.00            
ATOM   4473  OD1 ASN X 281      65.750  47.490  36.420  0.00  0.00            
ATOM   4474  ND2 ASN X 281      66.920  48.510  34.770  0.00  0.00            
ATOM   4475 HD21 ASN X 281      66.160  48.580  34.130  0.00  0.00            
ATOM   4476 HD22 ASN X 281      67.820  48.710  34.370  0.00  0.00            
ATOM   4477  C   ASN X 281      69.400  48.330  38.850  0.00  0.00            
ATOM   4478  O   ASN X 281      69.120  47.460  39.680  0.00  0.00            
ATOM   4479  N   ALA X 282      70.590  48.950  38.720  0.00  0.00            
ATOM   4480  HN  ALA X 282      70.870  49.630  38.030  0.00  0.00            
ATOM   4481  CA  ALA X 282      71.700  48.710  39.600  0.00  0.00            
ATOM   4482  HA  ALA X 282      72.040  47.690  39.530  0.00  0.00            
ATOM   4483  CB  ALA X 282      73.000  49.660  39.280  0.00  0.00            
ATOM   4484  HB1 ALA X 282      73.030  49.680  38.170  0.00  0.00            
ATOM   4485  HB2 ALA X 282      73.900  49.140  39.670  0.00  0.00            
ATOM   4486  HB3 ALA X 282      72.870  50.680  39.710  0.00  0.00            
ATOM   4487  C   ALA X 282      71.340  48.880  41.120  0.00  0.00            
ATOM   4488  O   ALA X 282      71.850  48.150  41.980  0.00  0.00            
ATOM   4489  N   ASP X 283      70.560  49.930  41.500  0.00  0.00            
ATOM   4490  HN  ASP X 283      70.340  50.660  40.860  0.00  0.00            
ATOM   4491  CA  ASP X 283      70.200  50.200  42.840  0.00  0.00            
ATOM   4492  HA  ASP X 283      70.990  49.950  43.530  0.00  0.00            
ATOM   4493  CB  ASP X 283      69.990  51.720  42.860  0.00  0.00            
ATOM   4494  HB1 ASP X 283      69.480  52.070  43.780  0.00  0.00            
ATOM   4495  HB2 ASP X 283      69.320  52.080  42.050  0.00  0.00            
ATOM   4496  CG  ASP X 283      71.210  52.550  42.770  0.00  0.00            
ATOM   4497  OD1 ASP X 283      71.130  53.780  42.550  0.00  0.00            
ATOM   4498  OD2 ASP X 283      72.340  51.970  43.000  0.00  0.00            
ATOM   4499  C   ASP X 283      68.950  49.520  43.320  0.00  0.00            
ATOM   4500  O   ASP X 283      68.640  49.590  44.500  0.00  0.00            
ATOM   4501  N   TYR X 284      68.160  48.840  42.350  0.00  0.00            
ATOM   4502  HN  TYR X 284      68.330  48.820  41.370  0.00  0.00            
ATOM   4503  CA  TYR X 284      67.110  47.890  42.830  0.00  0.00            
ATOM   4504  HA  TYR X 284      66.840  48.190  43.830  0.00  0.00            
ATOM   4505  CB  TYR X 284      65.790  47.950  41.990  0.00  0.00            
ATOM   4506  HB1 TYR X 284      65.030  47.150  42.170  0.00  0.00            
ATOM   4507  HB2 TYR X 284      65.950  47.820  40.900  0.00  0.00            
ATOM   4508  CG  TYR X 284      65.030  49.340  42.160  0.00  0.00            
ATOM   4509  CD1 TYR X 284      64.510  49.890  40.990  0.00  0.00            
ATOM   4510  HD1 TYR X 284      64.710  49.340  40.080  0.00  0.00            
ATOM   4511  CE1 TYR X 284      64.000  51.200  40.980  0.00  0.00            
ATOM   4512  HE1 TYR X 284      63.530  51.590  40.090  0.00  0.00            
ATOM   4513  CZ  TYR X 284      63.860  51.910  42.160  0.00  0.00            
ATOM   4514  OH  TYR X 284      63.290  53.180  42.120  0.00  0.00            
ATOM   4515  HH  TYR X 284      62.920  53.320  41.250  0.00  0.00            
ATOM   4516  CD2 TYR X 284      65.010  50.070  43.280  0.00  0.00            
ATOM   4517  HD2 TYR X 284      65.570  49.750  44.150  0.00  0.00            
ATOM   4518  CE2 TYR X 284      64.530  51.420  43.290  0.00  0.00            
ATOM   4519  HE2 TYR X 284      64.590  52.060  44.160  0.00  0.00            
ATOM   4520  C   TYR X 284      67.620  46.460  43.010  0.00  0.00            
ATOM   4521  O   TYR X 284      66.850  45.500  43.040  0.00  0.00            
ATOM   4522  N   ARG X 285      68.920  46.220  43.210  0.00  0.00            
ATOM   4523  HN  ARG X 285      69.550  46.990  43.100  0.00  0.00            
ATOM   4524  CA  ARG X 285      69.540  44.890  43.250  0.00  0.00            
ATOM   4525  HA  ARG X 285      69.270  44.190  42.470  0.00  0.00            
ATOM   4526  CB  ARG X 285      71.120  45.000  42.990  0.00  0.00            
ATOM   4527  HB1 ARG X 285      71.760  44.200  43.420  0.00  0.00            
ATOM   4528  HB2 ARG X 285      71.490  45.940  43.450  0.00  0.00            
ATOM   4529  CG  ARG X 285      71.490  45.010  41.470  0.00  0.00            
ATOM   4530  HG1 ARG X 285      71.030  45.940  41.090  0.00  0.00            
ATOM   4531  HG2 ARG X 285      71.120  44.110  40.920  0.00  0.00            
ATOM   4532  CD  ARG X 285      73.030  45.070  41.160  0.00  0.00            
ATOM   4533  HD1 ARG X 285      73.480  44.170  41.620  0.00  0.00            
ATOM   4534  HD2 ARG X 285      73.520  45.970  41.600  0.00  0.00            
ATOM   4535  NE  ARG X 285      73.170  45.060  39.670  0.00  0.00            
ATOM   4536  HE  ARG X 285      72.540  44.510  39.110  0.00  0.00            
ATOM   4537  CZ  ARG X 285      74.140  45.710  39.020  0.00  0.00            
ATOM   4538  NH1 ARG X 285      75.190  46.120  39.720  0.00  0.00            
ATOM   4539 HH11 ARG X 285      75.330  45.830  40.670  0.00  0.00            
ATOM   4540 HH12 ARG X 285      76.030  46.250  39.200  0.00  0.00            
ATOM   4541  NH2 ARG X 285      74.130  45.740  37.720  0.00  0.00            
ATOM   4542 HH21 ARG X 285      73.260  45.450  37.310  0.00  0.00            
ATOM   4543 HH22 ARG X 285      74.740  46.430  37.320  0.00  0.00            
ATOM   4544  C   ARG X 285      69.380  44.040  44.570  0.00  0.00            
ATOM   4545  O   ARG X 285      69.640  42.860  44.540  0.00  0.00            
ATOM   4546  N   GLY X 286      69.020  44.650  45.740  0.00  0.00            
ATOM   4547  HN  GLY X 286      69.010  45.650  45.780  0.00  0.00            
ATOM   4548  CA  GLY X 286      68.690  44.030  47.000  0.00  0.00            
ATOM   4549  HA1 GLY X 286      69.010  44.600  47.860  0.00  0.00            
ATOM   4550  HA2 GLY X 286      69.160  43.050  47.080  0.00  0.00            
ATOM   4551  C   GLY X 286      67.280  43.700  47.010  0.00  0.00            
ATOM   4552  O   GLY X 286      66.570  43.820  46.010  0.00  0.00            
ATOM   4553  N   SER X 287      66.900  43.140  48.170  0.00  0.00            
ATOM   4554  HN  SER X 287      67.510  43.210  48.960  0.00  0.00            
ATOM   4555  CA  SER X 287      65.630  42.450  48.440  0.00  0.00            
ATOM   4556  HA  SER X 287      65.750  41.570  47.820  0.00  0.00            
ATOM   4557  CB  SER X 287      65.560  41.800  49.860  0.00  0.00            
ATOM   4558  HB1 SER X 287      64.610  41.230  49.940  0.00  0.00            
ATOM   4559  HB2 SER X 287      65.530  42.650  50.570  0.00  0.00            
ATOM   4560  OG  SER X 287      66.760  41.040  50.040  0.00  0.00            
ATOM   4561  HG1 SER X 287      67.520  41.630  50.000  0.00  0.00            
ATOM   4562  C   SER X 287      64.380  43.200  48.160  0.00  0.00            
ATOM   4563  O   SER X 287      63.520  42.720  47.410  0.00  0.00            
ATOM   4564  N   GLY X 288      64.290  44.480  48.640  0.00  0.00            
ATOM   4565  HN  GLY X 288      65.020  44.820  49.230  0.00  0.00            
ATOM   4566  CA  GLY X 288      63.260  45.400  48.290  0.00  0.00            
ATOM   4567  HA1 GLY X 288      63.350  45.560  47.230  0.00  0.00            
ATOM   4568  HA2 GLY X 288      63.570  46.330  48.740  0.00  0.00            
ATOM   4569  C   GLY X 288      61.880  45.180  48.750  0.00  0.00            
ATOM   4570  O   GLY X 288      61.600  44.160  49.330  0.00  0.00            
ATOM   4571  N   PHE X 289      61.080  46.130  48.230  0.00  0.00            
ATOM   4572  HN  PHE X 289      61.440  46.870  47.670  0.00  0.00            
ATOM   4573  CA  PHE X 289      59.620  46.040  48.130  0.00  0.00            
ATOM   4574  HA  PHE X 289      59.360  45.110  48.600  0.00  0.00            
ATOM   4575  CB  PHE X 289      58.740  47.120  48.770  0.00  0.00            
ATOM   4576  HB1 PHE X 289      57.650  46.910  48.640  0.00  0.00            
ATOM   4577  HB2 PHE X 289      58.930  48.140  48.380  0.00  0.00            
ATOM   4578  CG  PHE X 289      59.040  47.180  50.260  0.00  0.00            
ATOM   4579  CD1 PHE X 289      59.310  46.050  51.090  0.00  0.00            
ATOM   4580  HD1 PHE X 289      59.230  45.040  50.710  0.00  0.00            
ATOM   4581  CE1 PHE X 289      59.590  46.220  52.480  0.00  0.00            
ATOM   4582  HE1 PHE X 289      59.740  45.370  53.120  0.00  0.00            
ATOM   4583  CZ  PHE X 289      59.610  47.530  52.960  0.00  0.00            
ATOM   4584  HZ  PHE X 289      59.860  47.720  53.990  0.00  0.00            
ATOM   4585  CD2 PHE X 289      59.120  48.460  50.850  0.00  0.00            
ATOM   4586  HD2 PHE X 289      58.860  49.270  50.180  0.00  0.00            
ATOM   4587  CE2 PHE X 289      59.360  48.640  52.190  0.00  0.00            
ATOM   4588  HE2 PHE X 289      59.400  49.660  52.540  0.00  0.00            
ATOM   4589  C   PHE X 289      59.330  45.980  46.620  0.00  0.00            
ATOM   4590  O   PHE X 289      60.040  46.590  45.840  0.00  0.00            
ATOM   4591  N   ASP X 290      58.260  45.260  46.200  0.00  0.00            
ATOM   4592  HN  ASP X 290      57.560  44.930  46.830  0.00  0.00            
ATOM   4593  CA  ASP X 290      58.250  44.690  44.870  0.00  0.00            
ATOM   4594  HA  ASP X 290      59.210  44.330  44.560  0.00  0.00            
ATOM   4595  CB  ASP X 290      57.200  43.430  44.930  0.00  0.00            
ATOM   4596  HB1 ASP X 290      57.030  43.000  43.920  0.00  0.00            
ATOM   4597  HB2 ASP X 290      56.310  43.880  45.430  0.00  0.00            
ATOM   4598  CG  ASP X 290      57.640  42.270  45.800  0.00  0.00            
ATOM   4599  OD1 ASP X 290      56.780  41.430  46.100  0.00  0.00            
ATOM   4600  OD2 ASP X 290      58.830  42.130  46.140  0.00  0.00            
ATOM   4601  C   ASP X 290      57.760  45.740  43.890  0.00  0.00            
ATOM   4602  O   ASP X 290      56.720  46.360  44.170  0.00  0.00            
ATOM   4603  N   ARG X 291      58.480  45.930  42.810  0.00  0.00            
ATOM   4604  HN  ARG X 291      59.060  45.140  42.620  0.00  0.00            
ATOM   4605  CA  ARG X 291      58.340  46.920  41.740  0.00  0.00            
ATOM   4606  HA  ARG X 291      58.450  47.840  42.300  0.00  0.00            
ATOM   4607  CB  ARG X 291      59.450  46.850  40.610  0.00  0.00            
ATOM   4608  HB1 ARG X 291      59.050  47.420  39.750  0.00  0.00            
ATOM   4609  HB2 ARG X 291      59.620  45.790  40.330  0.00  0.00            
ATOM   4610  CG  ARG X 291      60.760  47.660  40.930  0.00  0.00            
ATOM   4611  HG1 ARG X 291      60.580  48.750  41.020  0.00  0.00            
ATOM   4612  HG2 ARG X 291      61.410  47.580  40.030  0.00  0.00            
ATOM   4613  CD  ARG X 291      61.540  47.150  42.120  0.00  0.00            
ATOM   4614  HD1 ARG X 291      61.040  47.170  43.110  0.00  0.00            
ATOM   4615  HD2 ARG X 291      62.490  47.700  42.280  0.00  0.00            
ATOM   4616  NE  ARG X 291      61.920  45.710  41.820  0.00  0.00            
ATOM   4617  HE  ARG X 291      62.240  45.420  40.920  0.00  0.00            
ATOM   4618  CZ  ARG X 291      62.290  44.850  42.800  0.00  0.00            
ATOM   4619  NH1 ARG X 291      61.920  44.990  44.050  0.00  0.00            
ATOM   4620 HH11 ARG X 291      61.750  45.920  44.380  0.00  0.00            
ATOM   4621 HH12 ARG X 291      61.620  44.220  44.600  0.00  0.00            
ATOM   4622  NH2 ARG X 291      62.930  43.730  42.350  0.00  0.00            
ATOM   4623 HH21 ARG X 291      63.260  43.670  41.410  0.00  0.00            
ATOM   4624 HH22 ARG X 291      63.360  43.140  43.030  0.00  0.00            
ATOM   4625  C   ARG X 291      56.930  46.910  41.040  0.00  0.00            
ATOM   4626  O   ARG X 291      56.440  45.850  40.750  0.00  0.00            
ATOM   4627  N   GLY X 292      56.330  48.060  40.880  0.00  0.00            
ATOM   4628  HN  GLY X 292      56.850  48.900  41.020  0.00  0.00            
ATOM   4629  CA  GLY X 292      55.100  48.240  40.170  0.00  0.00            
ATOM   4630  HA1 GLY X 292      54.270  48.260  40.850  0.00  0.00            
ATOM   4631  HA2 GLY X 292      54.930  47.620  39.300  0.00  0.00            
ATOM   4632  C   GLY X 292      55.230  49.610  39.560  0.00  0.00            
ATOM   4633  O   GLY X 292      56.300  50.070  39.290  0.00  0.00            
ATOM   4634  N   HSD X 293      54.110  50.310  39.390  0.00  0.00            
ATOM   4635  HN  HSD X 293      53.220  50.060  39.770  0.00  0.00            
ATOM   4636  CA  HSD X 293      54.020  51.580  38.680  0.00  0.00            
ATOM   4637  HA  HSD X 293      55.000  51.920  38.350  0.00  0.00            
ATOM   4638  CB  HSD X 293      52.980  51.520  37.520  0.00  0.00            
ATOM   4639  HB1 HSD X 293      52.980  52.540  37.080  0.00  0.00            
ATOM   4640  HB2 HSD X 293      51.980  51.300  37.950  0.00  0.00            
ATOM   4641  ND1 HSD X 293      52.880  49.090  36.710  0.00  0.00            
ATOM   4642  HD1 HSD X 293      52.640  48.690  37.590  0.00  0.00            
ATOM   4643  CG  HSD X 293      53.120  50.430  36.490  0.00  0.00            
ATOM   4644  CE1 HSD X 293      53.020  48.470  35.500  0.00  0.00            
ATOM   4645  HE1 HSD X 293      52.740  47.430  35.320  0.00  0.00            
ATOM   4646  NE2 HSD X 293      53.250  49.290  34.530  0.00  0.00            
ATOM   4647  CD2 HSD X 293      53.320  50.560  35.130  0.00  0.00            
ATOM   4648  HD2 HSD X 293      53.450  51.440  34.510  0.00  0.00            
ATOM   4649  C   HSD X 293      53.470  52.630  39.570  0.00  0.00            
ATOM   4650  O   HSD X 293      52.580  52.370  40.360  0.00  0.00            
ATOM   4651  N   LEU X 294      53.980  53.870  39.500  0.00  0.00            
ATOM   4652  HN  LEU X 294      54.760  54.040  38.900  0.00  0.00            
ATOM   4653  CA  LEU X 294      53.400  54.960  40.280  0.00  0.00            
ATOM   4654  HA  LEU X 294      53.460  54.720  41.340  0.00  0.00            
ATOM   4655  CB  LEU X 294      54.200  56.240  39.960  0.00  0.00            
ATOM   4656  HB1 LEU X 294      54.340  56.450  38.880  0.00  0.00            
ATOM   4657  HB2 LEU X 294      55.210  56.270  40.420  0.00  0.00            
ATOM   4658  CG  LEU X 294      53.600  57.630  40.520  0.00  0.00            
ATOM   4659  HG  LEU X 294      52.590  57.760  40.090  0.00  0.00            
ATOM   4660  CD1 LEU X 294      53.490  57.580  42.090  0.00  0.00            
ATOM   4661 HD11 LEU X 294      54.470  57.210  42.460  0.00  0.00            
ATOM   4662 HD12 LEU X 294      52.880  56.720  42.420  0.00  0.00            
ATOM   4663 HD13 LEU X 294      53.190  58.530  42.580  0.00  0.00            
ATOM   4664  CD2 LEU X 294      54.470  58.830  39.960  0.00  0.00            
ATOM   4665 HD21 LEU X 294      55.450  58.690  40.460  0.00  0.00            
ATOM   4666 HD22 LEU X 294      54.080  59.840  40.220  0.00  0.00            
ATOM   4667 HD23 LEU X 294      54.640  58.770  38.870  0.00  0.00            
ATOM   4668  C   LEU X 294      52.000  55.220  39.900  0.00  0.00            
ATOM   4669  O   LEU X 294      51.110  55.300  40.750  0.00  0.00            
ATOM   4670  N   ALA X 295      51.640  55.210  38.610  0.00  0.00            
ATOM   4671  HN  ALA X 295      52.290  54.940  37.900  0.00  0.00            
ATOM   4672  CA  ALA X 295      50.290  54.860  38.250  0.00  0.00            
ATOM   4673  HA  ALA X 295      49.720  54.490  39.080  0.00  0.00            
ATOM   4674  CB  ALA X 295      49.590  56.130  37.740  0.00  0.00            
ATOM   4675  HB1 ALA X 295      49.680  56.990  38.440  0.00  0.00            
ATOM   4676  HB2 ALA X 295      48.500  55.940  37.630  0.00  0.00            
ATOM   4677  HB3 ALA X 295      49.900  56.440  36.720  0.00  0.00            
ATOM   4678  C   ALA X 295      50.340  53.860  37.110  0.00  0.00            
ATOM   4679  O   ALA X 295      51.160  53.900  36.160  0.00  0.00            
ATOM   4680  N   ALA X 296      49.440  52.830  37.170  0.00  0.00            
ATOM   4681  HN  ALA X 296      48.790  52.780  37.930  0.00  0.00            
ATOM   4682  CA  ALA X 296      49.420  51.750  36.270  0.00  0.00            
ATOM   4683  HA  ALA X 296      50.400  51.290  36.340  0.00  0.00            
ATOM   4684  CB  ALA X 296      48.360  50.690  36.570  0.00  0.00            
ATOM   4685  HB1 ALA X 296      48.510  49.750  36.000  0.00  0.00            
ATOM   4686  HB2 ALA X 296      47.360  51.110  36.310  0.00  0.00            
ATOM   4687  HB3 ALA X 296      48.460  50.480  37.660  0.00  0.00            
ATOM   4688  C   ALA X 296      49.210  52.080  34.780  0.00  0.00            
ATOM   4689  O   ALA X 296      49.730  51.360  33.930  0.00  0.00            
ATOM   4690  N   ALA X 297      48.320  53.010  34.480  0.00  0.00            
ATOM   4691  HN  ALA X 297      47.820  53.380  35.260  0.00  0.00            
ATOM   4692  CA  ALA X 297      47.880  53.360  33.210  0.00  0.00            
ATOM   4693  HA  ALA X 297      47.030  54.020  33.320  0.00  0.00            
ATOM   4694  CB  ALA X 297      49.050  53.980  32.350  0.00  0.00            
ATOM   4695  HB1 ALA X 297      49.910  53.270  32.400  0.00  0.00            
ATOM   4696  HB2 ALA X 297      49.310  54.890  32.930  0.00  0.00            
ATOM   4697  HB3 ALA X 297      48.800  54.130  31.280  0.00  0.00            
ATOM   4698  C   ALA X 297      47.190  52.180  32.390  0.00  0.00            
ATOM   4699  O   ALA X 297      47.680  51.870  31.290  0.00  0.00            
ATOM   4700  N   ALA X 298      46.110  51.530  32.930  0.00  0.00            
ATOM   4701  HN  ALA X 298      45.890  51.800  33.860  0.00  0.00            
ATOM   4702  CA  ALA X 298      45.190  50.660  32.190  0.00  0.00            
ATOM   4703  HA  ALA X 298      45.660  49.790  31.750  0.00  0.00            
ATOM   4704  CB  ALA X 298      44.190  49.970  33.160  0.00  0.00            
ATOM   4705  HB1 ALA X 298      44.750  49.430  33.960  0.00  0.00            
ATOM   4706  HB2 ALA X 298      43.650  49.190  32.580  0.00  0.00            
ATOM   4707  HB3 ALA X 298      43.500  50.730  33.580  0.00  0.00            
ATOM   4708  C   ALA X 298      44.390  51.340  31.110  0.00  0.00            
ATOM   4709  O   ALA X 298      44.040  52.530  31.280  0.00  0.00            
ATOM   4710  N   ASN X 299      44.170  50.550  30.010  0.00  0.00            
ATOM   4711  HN  ASN X 299      44.300  49.560  30.010  0.00  0.00            
ATOM   4712  CA  ASN X 299      43.830  51.050  28.730  0.00  0.00            
ATOM   4713  HA  ASN X 299      43.400  50.250  28.160  0.00  0.00            
ATOM   4714  CB  ASN X 299      42.680  52.090  28.510  0.00  0.00            
ATOM   4715  HB1 ASN X 299      42.390  52.280  27.450  0.00  0.00            
ATOM   4716  HB2 ASN X 299      42.960  53.090  28.890  0.00  0.00            
ATOM   4717  CG  ASN X 299      41.280  51.670  29.150  0.00  0.00            
ATOM   4718  OD1 ASN X 299      40.410  51.060  28.470  0.00  0.00            
ATOM   4719  ND2 ASN X 299      41.030  51.930  30.470  0.00  0.00            
ATOM   4720 HD21 ASN X 299      41.630  52.570  30.950  0.00  0.00            
ATOM   4721 HD22 ASN X 299      40.390  51.310  30.920  0.00  0.00            
ATOM   4722  C   ASN X 299      45.140  51.510  28.000  0.00  0.00            
ATOM   4723  O   ASN X 299      45.800  52.510  28.360  0.00  0.00            
ATOM   4724  N   HSD X 300      45.440  50.820  26.900  0.00  0.00            
ATOM   4725  HN  HSD X 300      44.780  50.110  26.670  0.00  0.00            
ATOM   4726  CA  HSD X 300      46.490  51.080  25.910  0.00  0.00            
ATOM   4727  HA  HSD X 300      46.370  50.420  25.070  0.00  0.00            
ATOM   4728  CB  HSD X 300      46.470  52.570  25.290  0.00  0.00            
ATOM   4729  HB1 HSD X 300      47.270  52.770  24.540  0.00  0.00            
ATOM   4730  HB2 HSD X 300      46.670  53.310  26.100  0.00  0.00            
ATOM   4731  ND1 HSD X 300      44.750  53.150  23.410  0.00  0.00            
ATOM   4732  HD1 HSD X 300      45.360  52.980  22.640  0.00  0.00            
ATOM   4733  CG  HSD X 300      45.120  52.900  24.740  0.00  0.00            
ATOM   4734  CE1 HSD X 300      43.580  53.850  23.440  0.00  0.00            
ATOM   4735  HE1 HSD X 300      43.000  54.260  22.620  0.00  0.00            
ATOM   4736  NE2 HSD X 300      43.160  53.990  24.630  0.00  0.00            
ATOM   4737  CD2 HSD X 300      44.120  53.440  25.470  0.00  0.00            
ATOM   4738  HD2 HSD X 300      43.890  53.440  26.530  0.00  0.00            
ATOM   4739  C   HSD X 300      47.820  50.680  26.490  0.00  0.00            
ATOM   4740  O   HSD X 300      48.830  51.320  26.250  0.00  0.00            
ATOM   4741  N   ARG X 301      47.810  49.590  27.280  0.00  0.00            
ATOM   4742  HN  ARG X 301      46.900  49.170  27.360  0.00  0.00            
ATOM   4743  CA  ARG X 301      48.950  48.820  27.780  0.00  0.00            
ATOM   4744  HA  ARG X 301      49.840  49.440  27.790  0.00  0.00            
ATOM   4745  CB  ARG X 301      48.790  48.270  29.250  0.00  0.00            
ATOM   4746  HB1 ARG X 301      49.730  47.770  29.570  0.00  0.00            
ATOM   4747  HB2 ARG X 301      48.120  47.380  29.230  0.00  0.00            
ATOM   4748  CG  ARG X 301      48.280  49.290  30.240  0.00  0.00            
ATOM   4749  HG1 ARG X 301      47.290  49.680  29.920  0.00  0.00            
ATOM   4750  HG2 ARG X 301      48.900  50.210  30.230  0.00  0.00            
ATOM   4751  CD  ARG X 301      48.360  48.760  31.650  0.00  0.00            
ATOM   4752  HD1 ARG X 301      48.430  49.560  32.420  0.00  0.00            
ATOM   4753  HD2 ARG X 301      49.300  48.170  31.670  0.00  0.00            
ATOM   4754  NE  ARG X 301      47.170  47.870  31.890  0.00  0.00            
ATOM   4755  HE  ARG X 301      46.420  48.000  31.230  0.00  0.00            
ATOM   4756  CZ  ARG X 301      47.170  46.960  32.830  0.00  0.00            
ATOM   4757  NH1 ARG X 301      48.130  46.850  33.740  0.00  0.00            
ATOM   4758 HH11 ARG X 301      48.860  47.510  33.880  0.00  0.00            
ATOM   4759 HH12 ARG X 301      48.020  46.110  34.400  0.00  0.00            
ATOM   4760  NH2 ARG X 301      46.140  46.130  32.950  0.00  0.00            
ATOM   4761 HH21 ARG X 301      45.910  45.690  33.820  0.00  0.00            
ATOM   4762 HH22 ARG X 301      45.420  46.290  32.280  0.00  0.00            
ATOM   4763  C   ARG X 301      49.180  47.580  26.930  0.00  0.00            
ATOM   4764  O   ARG X 301      50.330  47.170  26.690  0.00  0.00            
ATOM   4765  N   TRP X 302      48.150  46.920  26.390  0.00  0.00            
ATOM   4766  HN  TRP X 302      47.240  47.290  26.570  0.00  0.00            
ATOM   4767  CA  TRP X 302      48.290  45.710  25.550  0.00  0.00            
ATOM   4768  HA  TRP X 302      48.480  44.920  26.250  0.00  0.00            
ATOM   4769  CB  TRP X 302      46.970  45.440  24.760  0.00  0.00            
ATOM   4770  HB1 TRP X 302      46.660  46.420  24.340  0.00  0.00            
ATOM   4771  HB2 TRP X 302      46.240  45.070  25.510  0.00  0.00            
ATOM   4772  CG  TRP X 302      46.940  44.450  23.620  0.00  0.00            
ATOM   4773  CD1 TRP X 302      46.880  43.080  23.730  0.00  0.00            
ATOM   4774  HD1 TRP X 302      46.900  42.520  24.650  0.00  0.00            
ATOM   4775  NE1 TRP X 302      47.010  42.570  22.420  0.00  0.00            
ATOM   4776  HE1 TRP X 302      47.080  41.610  22.270  0.00  0.00            
ATOM   4777  CE2 TRP X 302      46.950  43.480  21.510  0.00  0.00            
ATOM   4778  CD2 TRP X 302      46.920  44.690  22.190  0.00  0.00            
ATOM   4779  CE3 TRP X 302      46.900  45.830  21.430  0.00  0.00            
ATOM   4780  HE3 TRP X 302      47.090  46.820  21.810  0.00  0.00            
ATOM   4781  CZ3 TRP X 302      46.970  45.730  20.010  0.00  0.00            
ATOM   4782  HZ3 TRP X 302      46.960  46.670  19.470  0.00  0.00            
ATOM   4783  CZ2 TRP X 302      46.920  43.290  20.140  0.00  0.00            
ATOM   4784  HZ2 TRP X 302      46.980  42.300  19.720  0.00  0.00            
ATOM   4785  CH2 TRP X 302      47.060  44.490  19.440  0.00  0.00            
ATOM   4786  HH2 TRP X 302      47.170  44.360  18.380  0.00  0.00            
ATOM   4787  C   TRP X 302      49.480  45.620  24.540  0.00  0.00            
ATOM   4788  O   TRP X 302      49.620  46.420  23.570  0.00  0.00            
ATOM   4789  N   SER X 303      50.210  44.480  24.680  0.00  0.00            
ATOM   4790  HN  SER X 303      49.920  43.910  25.440  0.00  0.00            
ATOM   4791  CA  SER X 303      51.420  43.930  23.860  0.00  0.00            
ATOM   4792  HA  SER X 303      51.310  42.860  23.910  0.00  0.00            
ATOM   4793  CB  SER X 303      51.230  44.130  22.300  0.00  0.00            
ATOM   4794  HB1 SER X 303      50.310  43.680  21.860  0.00  0.00            
ATOM   4795  HB2 SER X 303      52.030  43.560  21.790  0.00  0.00            
ATOM   4796  OG  SER X 303      51.390  45.520  21.920  0.00  0.00            
ATOM   4797  HG1 SER X 303      50.810  45.990  22.530  0.00  0.00            
ATOM   4798  C   SER X 303      52.740  44.380  24.340  0.00  0.00            
ATOM   4799  O   SER X 303      52.850  45.420  25.010  0.00  0.00            
ATOM   4800  N   GLN X 304      53.810  43.640  24.150  0.00  0.00            
ATOM   4801  HN  GLN X 304      53.860  42.860  23.530  0.00  0.00            
ATOM   4802  CA  GLN X 304      55.050  43.820  24.920  0.00  0.00            
ATOM   4803  HA  GLN X 304      54.750  43.760  25.950  0.00  0.00            
ATOM   4804  CB  GLN X 304      56.030  42.610  24.680  0.00  0.00            
ATOM   4805  HB1 GLN X 304      56.950  42.660  25.290  0.00  0.00            
ATOM   4806  HB2 GLN X 304      56.290  42.600  23.600  0.00  0.00            
ATOM   4807  CG  GLN X 304      55.270  41.340  25.020  0.00  0.00            
ATOM   4808  HG1 GLN X 304      56.070  40.560  25.040  0.00  0.00            
ATOM   4809  HG2 GLN X 304      54.610  41.000  24.190  0.00  0.00            
ATOM   4810  CD  GLN X 304      54.610  41.340  26.360  0.00  0.00            
ATOM   4811  OE1 GLN X 304      55.110  41.970  27.240  0.00  0.00            
ATOM   4812  NE2 GLN X 304      53.410  40.680  26.400  0.00  0.00            
ATOM   4813 HE21 GLN X 304      53.170  40.290  25.510  0.00  0.00            
ATOM   4814 HE22 GLN X 304      52.810  40.770  27.190  0.00  0.00            
ATOM   4815  C   GLN X 304      55.790  45.100  24.730  0.00  0.00            
ATOM   4816  O   GLN X 304      56.340  45.600  25.730  0.00  0.00            
ATOM   4817  N   LYS X 305      55.780  45.810  23.550  0.00  0.00            
ATOM   4818  HN  LYS X 305      55.410  45.400  22.720  0.00  0.00            
ATOM   4819  CA  LYS X 305      56.320  47.170  23.510  0.00  0.00            
ATOM   4820  HA  LYS X 305      57.350  47.000  23.810  0.00  0.00            
ATOM   4821  CB  LYS X 305      56.400  47.640  22.040  0.00  0.00            
ATOM   4822  HB1 LYS X 305      55.430  47.400  21.560  0.00  0.00            
ATOM   4823  HB2 LYS X 305      57.160  46.950  21.620  0.00  0.00            
ATOM   4824  CG  LYS X 305      56.840  49.060  21.790  0.00  0.00            
ATOM   4825  HG1 LYS X 305      56.090  49.760  22.220  0.00  0.00            
ATOM   4826  HG2 LYS X 305      56.810  49.220  20.700  0.00  0.00            
ATOM   4827  CD  LYS X 305      58.270  49.360  22.260  0.00  0.00            
ATOM   4828  HD1 LYS X 305      59.020  48.550  22.150  0.00  0.00            
ATOM   4829  HD2 LYS X 305      58.280  49.360  23.370  0.00  0.00            
ATOM   4830  CE  LYS X 305      58.750  50.720  21.760  0.00  0.00            
ATOM   4831  HE1 LYS X 305      58.730  50.700  20.650  0.00  0.00            
ATOM   4832  HE2 LYS X 305      59.800  50.790  22.120  0.00  0.00            
ATOM   4833  NZ  LYS X 305      57.930  51.880  22.270  0.00  0.00            
ATOM   4834  HZ1 LYS X 305      58.330  52.790  21.950  0.00  0.00            
ATOM   4835  HZ2 LYS X 305      57.590  51.940  23.250  0.00  0.00            
ATOM   4836  HZ3 LYS X 305      56.990  51.790  21.830  0.00  0.00            
ATOM   4837  C   LYS X 305      55.570  48.170  24.400  0.00  0.00            
ATOM   4838  O   LYS X 305      56.220  48.960  25.090  0.00  0.00            
ATOM   4839  N   ALA X 306      54.240  48.180  24.360  0.00  0.00            
ATOM   4840  HN  ALA X 306      53.740  47.710  23.630  0.00  0.00            
ATOM   4841  CA  ALA X 306      53.380  48.940  25.200  0.00  0.00            
ATOM   4842  HA  ALA X 306      53.640  49.990  25.200  0.00  0.00            
ATOM   4843  CB  ALA X 306      51.840  48.860  24.770  0.00  0.00            
ATOM   4844  HB1 ALA X 306      51.180  49.110  25.620  0.00  0.00            
ATOM   4845  HB2 ALA X 306      51.670  47.790  24.520  0.00  0.00            
ATOM   4846  HB3 ALA X 306      51.620  49.630  23.990  0.00  0.00            
ATOM   4847  C   ALA X 306      53.520  48.590  26.660  0.00  0.00            
ATOM   4848  O   ALA X 306      53.420  49.520  27.470  0.00  0.00            
ATOM   4849  N   MET X 307      53.720  47.340  27.070  0.00  0.00            
ATOM   4850  HN  MET X 307      53.580  46.620  26.390  0.00  0.00            
ATOM   4851  CA  MET X 307      53.910  46.950  28.470  0.00  0.00            
ATOM   4852  HA  MET X 307      53.130  47.480  29.000  0.00  0.00            
ATOM   4853  CB  MET X 307      53.710  45.480  28.710  0.00  0.00            
ATOM   4854  HB1 MET X 307      54.190  45.340  29.700  0.00  0.00            
ATOM   4855  HB2 MET X 307      54.300  44.790  28.060  0.00  0.00            
ATOM   4856  CG  MET X 307      52.230  45.020  28.670  0.00  0.00            
ATOM   4857  HG1 MET X 307      52.190  43.910  28.640  0.00  0.00            
ATOM   4858  HG2 MET X 307      51.870  45.450  27.710  0.00  0.00            
ATOM   4859  SD  MET X 307      51.140  45.550  29.980  0.00  0.00            
ATOM   4860  CE  MET X 307      49.760  44.520  29.480  0.00  0.00            
ATOM   4861  HE1 MET X 307      49.560  44.600  28.390  0.00  0.00            
ATOM   4862  HE2 MET X 307      48.840  44.820  30.020  0.00  0.00            
ATOM   4863  HE3 MET X 307      50.050  43.460  29.640  0.00  0.00            
ATOM   4864  C   MET X 307      55.230  47.510  29.060  0.00  0.00            
ATOM   4865  O   MET X 307      55.330  48.010  30.160  0.00  0.00            
ATOM   4866  N   ASP X 308      56.350  47.410  28.260  0.00  0.00            
ATOM   4867  HN  ASP X 308      56.150  46.890  27.430  0.00  0.00            
ATOM   4868  CA  ASP X 308      57.680  48.080  28.420  0.00  0.00            
ATOM   4869  HA  ASP X 308      58.070  47.860  29.400  0.00  0.00            
ATOM   4870  CB  ASP X 308      58.550  47.620  27.310  0.00  0.00            
ATOM   4871  HB1 ASP X 308      59.440  48.270  27.180  0.00  0.00            
ATOM   4872  HB2 ASP X 308      58.010  47.530  26.340  0.00  0.00            
ATOM   4873  CG  ASP X 308      59.070  46.240  27.540  0.00  0.00            
ATOM   4874  OD1 ASP X 308      59.640  45.610  26.630  0.00  0.00            
ATOM   4875  OD2 ASP X 308      58.870  45.690  28.700  0.00  0.00            
ATOM   4876  C   ASP X 308      57.670  49.590  28.400  0.00  0.00            
ATOM   4877  O   ASP X 308      58.300  50.270  29.260  0.00  0.00            
ATOM   4878  N   ASP X 309      56.880  50.240  27.500  0.00  0.00            
ATOM   4879  HN  ASP X 309      56.600  49.770  26.660  0.00  0.00            
ATOM   4880  CA  ASP X 309      56.570  51.690  27.580  0.00  0.00            
ATOM   4881  HA  ASP X 309      57.520  52.220  27.620  0.00  0.00            
ATOM   4882  CB  ASP X 309      55.750  52.210  26.400  0.00  0.00            
ATOM   4883  HB1 ASP X 309      55.680  53.310  26.570  0.00  0.00            
ATOM   4884  HB2 ASP X 309      54.770  51.680  26.400  0.00  0.00            
ATOM   4885  CG  ASP X 309      56.440  52.110  25.050  0.00  0.00            
ATOM   4886  OD1 ASP X 309      57.730  52.160  25.070  0.00  0.00            
ATOM   4887  OD2 ASP X 309      55.750  52.170  24.000  0.00  0.00            
ATOM   4888  C   ASP X 309      55.810  52.070  28.830  0.00  0.00            
ATOM   4889  O   ASP X 309      55.990  53.130  29.460  0.00  0.00            
ATOM   4890  N   THR X 310      54.860  51.290  29.190  0.00  0.00            
ATOM   4891  HN  THR X 310      54.690  50.440  28.680  0.00  0.00            
ATOM   4892  CA  THR X 310      54.040  51.600  30.330  0.00  0.00            
ATOM   4893  HA  THR X 310      53.710  52.620  30.180  0.00  0.00            
ATOM   4894  CB  THR X 310      52.810  50.660  30.410  0.00  0.00            
ATOM   4895  HB  THR X 310      53.070  49.590  30.540  0.00  0.00            
ATOM   4896  OG1 THR X 310      51.980  50.860  29.220  0.00  0.00            
ATOM   4897  HG1 THR X 310      52.460  50.470  28.480  0.00  0.00            
ATOM   4898  CG2 THR X 310      51.970  51.240  31.620  0.00  0.00            
ATOM   4899 HG21 THR X 310      50.860  51.270  31.500  0.00  0.00            
ATOM   4900 HG22 THR X 310      52.210  52.290  31.900  0.00  0.00            
ATOM   4901 HG23 THR X 310      52.200  50.520  32.430  0.00  0.00            
ATOM   4902  C   THR X 310      54.850  51.480  31.620  0.00  0.00            
ATOM   4903  O   THR X 310      54.860  52.360  32.480  0.00  0.00            
ATOM   4904  N   PHE X 311      55.760  50.440  31.710  0.00  0.00            
ATOM   4905  HN  PHE X 311      55.800  49.770  30.980  0.00  0.00            
ATOM   4906  CA  PHE X 311      56.680  50.170  32.820  0.00  0.00            
ATOM   4907  HA  PHE X 311      56.130  50.350  33.730  0.00  0.00            
ATOM   4908  CB  PHE X 311      57.070  48.610  32.830  0.00  0.00            
ATOM   4909  HB1 PHE X 311      57.560  48.200  31.920  0.00  0.00            
ATOM   4910  HB2 PHE X 311      56.050  48.160  32.750  0.00  0.00            
ATOM   4911  CG  PHE X 311      57.750  48.140  34.110  0.00  0.00            
ATOM   4912  CD1 PHE X 311      59.120  47.800  34.180  0.00  0.00            
ATOM   4913  HD1 PHE X 311      59.700  47.980  33.280  0.00  0.00            
ATOM   4914  CE1 PHE X 311      59.730  47.230  35.350  0.00  0.00            
ATOM   4915  HE1 PHE X 311      60.780  47.010  35.350  0.00  0.00            
ATOM   4916  CZ  PHE X 311      58.870  46.910  36.400  0.00  0.00            
ATOM   4917  HZ  PHE X 311      59.200  46.420  37.300  0.00  0.00            
ATOM   4918  CD2 PHE X 311      56.940  47.870  35.230  0.00  0.00            
ATOM   4919  HD2 PHE X 311      55.860  47.930  35.230  0.00  0.00            
ATOM   4920  CE2 PHE X 311      57.500  47.320  36.380  0.00  0.00            
ATOM   4921  HE2 PHE X 311      56.780  47.200  37.180  0.00  0.00            
ATOM   4922  C   PHE X 311      57.960  50.990  32.890  0.00  0.00            
ATOM   4923  O   PHE X 311      59.060  50.550  33.070  0.00  0.00            
ATOM   4924  N   TYR X 312      57.820  52.270  32.500  0.00  0.00            
ATOM   4925  HN  TYR X 312      56.900  52.490  32.190  0.00  0.00            
ATOM   4926  CA  TYR X 312      58.840  53.250  32.370  0.00  0.00            
ATOM   4927  HA  TYR X 312      59.440  52.790  31.600  0.00  0.00            
ATOM   4928  CB  TYR X 312      58.240  54.510  31.750  0.00  0.00            
ATOM   4929  HB1 TYR X 312      57.310  54.800  32.300  0.00  0.00            
ATOM   4930  HB2 TYR X 312      58.130  54.130  30.720  0.00  0.00            
ATOM   4931  CG  TYR X 312      59.050  55.760  31.600  0.00  0.00            
ATOM   4932  CD1 TYR X 312      58.630  57.090  32.030  0.00  0.00            
ATOM   4933  HD1 TYR X 312      57.640  57.270  32.400  0.00  0.00            
ATOM   4934  CE1 TYR X 312      59.490  58.230  31.840  0.00  0.00            
ATOM   4935  HE1 TYR X 312      59.200  59.210  32.180  0.00  0.00            
ATOM   4936  CZ  TYR X 312      60.670  58.060  31.110  0.00  0.00            
ATOM   4937  OH  TYR X 312      61.570  59.140  30.920  0.00  0.00            
ATOM   4938  HH  TYR X 312      62.270  58.820  30.340  0.00  0.00            
ATOM   4939  CD2 TYR X 312      60.340  55.650  31.020  0.00  0.00            
ATOM   4940  HD2 TYR X 312      60.620  54.660  30.700  0.00  0.00            
ATOM   4941  CE2 TYR X 312      61.070  56.790  30.630  0.00  0.00            
ATOM   4942  HE2 TYR X 312      61.890  56.630  29.950  0.00  0.00            
ATOM   4943  C   TYR X 312      59.590  53.550  33.650  0.00  0.00            
ATOM   4944  O   TYR X 312      58.980  53.530  34.670  0.00  0.00            
ATOM   4945  N   LEU X 313      60.870  53.760  33.620  0.00  0.00            
ATOM   4946  HN  LEU X 313      61.370  53.750  32.760  0.00  0.00            
ATOM   4947  CA  LEU X 313      61.780  53.920  34.790  0.00  0.00            
ATOM   4948  HA  LEU X 313      61.550  53.040  35.370  0.00  0.00            
ATOM   4949  CB  LEU X 313      63.260  54.130  34.440  0.00  0.00            
ATOM   4950  HB1 LEU X 313      63.680  53.280  33.860  0.00  0.00            
ATOM   4951  HB2 LEU X 313      63.750  54.150  35.430  0.00  0.00            
ATOM   4952  CG  LEU X 313      63.800  55.220  33.550  0.00  0.00            
ATOM   4953  HG  LEU X 313      63.200  56.150  33.640  0.00  0.00            
ATOM   4954  CD1 LEU X 313      65.240  55.580  34.010  0.00  0.00            
ATOM   4955 HD11 LEU X 313      65.630  56.540  33.610  0.00  0.00            
ATOM   4956 HD12 LEU X 313      66.010  54.790  33.820  0.00  0.00            
ATOM   4957 HD13 LEU X 313      65.100  55.740  35.100  0.00  0.00            
ATOM   4958  CD2 LEU X 313      63.910  54.840  32.080  0.00  0.00            
ATOM   4959 HD21 LEU X 313      62.980  54.430  31.650  0.00  0.00            
ATOM   4960 HD22 LEU X 313      64.690  54.060  31.940  0.00  0.00            
ATOM   4961 HD23 LEU X 313      64.230  55.690  31.440  0.00  0.00            
ATOM   4962  C   LEU X 313      61.380  55.120  35.760  0.00  0.00            
ATOM   4963  O   LEU X 313      61.550  55.020  36.930  0.00  0.00            
ATOM   4964  N   SER X 314      60.850  56.220  35.270  0.00  0.00            
ATOM   4965  HN  SER X 314      60.870  56.430  34.300  0.00  0.00            
ATOM   4966  CA  SER X 314      60.370  57.260  36.150  0.00  0.00            
ATOM   4967  HA  SER X 314      60.920  57.250  37.080  0.00  0.00            
ATOM   4968  CB  SER X 314      60.580  58.710  35.530  0.00  0.00            
ATOM   4969  HB1 SER X 314      60.270  59.510  36.230  0.00  0.00            
ATOM   4970  HB2 SER X 314      60.010  58.920  34.590  0.00  0.00            
ATOM   4971  OG  SER X 314      61.880  58.820  34.980  0.00  0.00            
ATOM   4972  HG1 SER X 314      62.460  58.430  35.630  0.00  0.00            
ATOM   4973  C   SER X 314      58.880  57.040  36.540  0.00  0.00            
ATOM   4974  O   SER X 314      58.440  57.770  37.420  0.00  0.00            
ATOM   4975  N   ASN X 315      58.140  56.050  35.870  0.00  0.00            
ATOM   4976  HN  ASN X 315      58.620  55.390  35.300  0.00  0.00            
ATOM   4977  CA  ASN X 315      56.840  55.680  36.360  0.00  0.00            
ATOM   4978  HA  ASN X 315      56.340  56.510  36.830  0.00  0.00            
ATOM   4979  CB  ASN X 315      55.910  55.180  35.230  0.00  0.00            
ATOM   4980  HB1 ASN X 315      56.370  54.330  34.670  0.00  0.00            
ATOM   4981  HB2 ASN X 315      55.790  56.060  34.570  0.00  0.00            
ATOM   4982  CG  ASN X 315      54.480  54.680  35.760  0.00  0.00            
ATOM   4983  OD1 ASN X 315      54.070  55.000  36.870  0.00  0.00            
ATOM   4984  ND2 ASN X 315      53.620  54.030  34.920  0.00  0.00            
ATOM   4985 HD21 ASN X 315      53.750  54.030  33.920  0.00  0.00            
ATOM   4986 HD22 ASN X 315      52.680  53.880  35.230  0.00  0.00            
ATOM   4987  C   ASN X 315      57.020  54.730  37.420  0.00  0.00            
ATOM   4988  O   ASN X 315      56.450  54.820  38.500  0.00  0.00            
ATOM   4989  N   VAL X 316      57.790  53.630  37.190  0.00  0.00            
ATOM   4990  HN  VAL X 316      58.190  53.670  36.270  0.00  0.00            
ATOM   4991  CA  VAL X 316      58.120  52.600  38.150  0.00  0.00            
ATOM   4992  HA  VAL X 316      57.310  51.890  38.190  0.00  0.00            
ATOM   4993  CB  VAL X 316      59.310  51.760  37.660  0.00  0.00            
ATOM   4994  HB  VAL X 316      60.020  52.450  37.160  0.00  0.00            
ATOM   4995  CG1 VAL X 316      60.070  50.940  38.700  0.00  0.00            
ATOM   4996 HG11 VAL X 316      60.390  51.570  39.550  0.00  0.00            
ATOM   4997 HG12 VAL X 316      60.970  50.440  38.280  0.00  0.00            
ATOM   4998 HG13 VAL X 316      59.450  50.090  39.070  0.00  0.00            
ATOM   4999  CG2 VAL X 316      58.730  50.930  36.540  0.00  0.00            
ATOM   5000 HG21 VAL X 316      58.710  51.420  35.540  0.00  0.00            
ATOM   5001 HG22 VAL X 316      57.700  50.650  36.820  0.00  0.00            
ATOM   5002 HG23 VAL X 316      59.310  49.990  36.430  0.00  0.00            
ATOM   5003  C   VAL X 316      58.240  52.970  39.600  0.00  0.00            
ATOM   5004  O   VAL X 316      59.090  53.870  39.890  0.00  0.00            
ATOM   5005  N   ALA X 317      57.490  52.340  40.520  0.00  0.00            
ATOM   5006  HN  ALA X 317      56.810  51.650  40.270  0.00  0.00            
ATOM   5007  CA  ALA X 317      57.590  52.650  41.960  0.00  0.00            
ATOM   5008  HA  ALA X 317      58.360  53.350  42.250  0.00  0.00            
ATOM   5009  CB  ALA X 317      56.320  53.510  42.420  0.00  0.00            
ATOM   5010  HB1 ALA X 317      55.390  52.960  42.130  0.00  0.00            
ATOM   5011  HB2 ALA X 317      56.270  54.480  41.880  0.00  0.00            
ATOM   5012  HB3 ALA X 317      56.330  53.720  43.510  0.00  0.00            
ATOM   5013  C   ALA X 317      57.660  51.310  42.710  0.00  0.00            
ATOM   5014  O   ALA X 317      56.680  50.510  42.520  0.00  0.00            
ATOM   5015  N   PRO X 318      58.700  51.010  43.600  0.00  0.00            
ATOM   5016  CD  PRO X 318      60.050  51.570  43.400  0.00  0.00            
ATOM   5017  HD1 PRO X 318      60.160  52.610  43.750  0.00  0.00            
ATOM   5018  HD2 PRO X 318      60.360  51.500  42.330  0.00  0.00            
ATOM   5019  CA  PRO X 318      58.650  49.990  44.600  0.00  0.00            
ATOM   5020  HA  PRO X 318      58.480  49.030  44.150  0.00  0.00            
ATOM   5021  CB  PRO X 318      59.970  50.070  45.330  0.00  0.00            
ATOM   5022  HB1 PRO X 318      60.260  49.030  45.600  0.00  0.00            
ATOM   5023  HB2 PRO X 318      59.830  50.690  46.250  0.00  0.00            
ATOM   5024  CG  PRO X 318      60.860  50.590  44.250  0.00  0.00            
ATOM   5025  HG1 PRO X 318      61.710  51.110  44.740  0.00  0.00            
ATOM   5026  HG2 PRO X 318      61.280  49.780  43.610  0.00  0.00            
ATOM   5027  C   PRO X 318      57.530  50.160  45.620  0.00  0.00            
ATOM   5028  O   PRO X 318      57.210  51.260  46.060  0.00  0.00            
ATOM   5029  N   GLN X 319      56.820  49.060  46.030  0.00  0.00            
ATOM   5030  HN  GLN X 319      57.060  48.140  45.740  0.00  0.00            
ATOM   5031  CA  GLN X 319      55.630  49.140  46.870  0.00  0.00            
ATOM   5032  HA  GLN X 319      55.810  49.890  47.630  0.00  0.00            
ATOM   5033  CB  GLN X 319      54.420  49.780  46.090  0.00  0.00            
ATOM   5034  HB1 GLN X 319      54.720  50.830  45.930  0.00  0.00            
ATOM   5035  HB2 GLN X 319      53.500  49.920  46.710  0.00  0.00            
ATOM   5036  CG  GLN X 319      54.200  49.110  44.730  0.00  0.00            
ATOM   5037  HG1 GLN X 319      53.520  48.240  44.890  0.00  0.00            
ATOM   5038  HG2 GLN X 319      55.170  48.850  44.270  0.00  0.00            
ATOM   5039  CD  GLN X 319      53.280  49.950  43.830  0.00  0.00            
ATOM   5040  OE1 GLN X 319      52.050  49.890  43.970  0.00  0.00            
ATOM   5041  NE2 GLN X 319      53.880  50.730  42.950  0.00  0.00            
ATOM   5042 HE21 GLN X 319      53.310  51.150  42.240  0.00  0.00            
ATOM   5043 HE22 GLN X 319      54.880  50.800  43.030  0.00  0.00            
ATOM   5044  C   GLN X 319      55.320  47.790  47.570  0.00  0.00            
ATOM   5045  O   GLN X 319      55.810  46.770  47.090  0.00  0.00            
ATOM   5046  N   VAL X 320      54.530  47.760  48.690  0.00  0.00            
ATOM   5047  HN  VAL X 320      54.130  48.630  48.980  0.00  0.00            
ATOM   5048  CA  VAL X 320      54.140  46.500  49.440  0.00  0.00            
ATOM   5049  HA  VAL X 320      54.880  45.740  49.270  0.00  0.00            
ATOM   5050  CB  VAL X 320      54.220  46.810  51.010  0.00  0.00            
ATOM   5051  HB  VAL X 320      53.920  47.870  51.170  0.00  0.00            
ATOM   5052  CG1 VAL X 320      53.470  45.770  51.800  0.00  0.00            
ATOM   5053 HG11 VAL X 320      52.390  45.920  51.570  0.00  0.00            
ATOM   5054 HG12 VAL X 320      53.610  45.860  52.900  0.00  0.00            
ATOM   5055 HG13 VAL X 320      53.770  44.750  51.470  0.00  0.00            
ATOM   5056  CG2 VAL X 320      55.710  46.640  51.410  0.00  0.00            
ATOM   5057 HG21 VAL X 320      56.100  45.660  51.060  0.00  0.00            
ATOM   5058 HG22 VAL X 320      55.910  46.840  52.490  0.00  0.00            
ATOM   5059 HG23 VAL X 320      56.380  47.420  50.980  0.00  0.00            
ATOM   5060  C   VAL X 320      52.800  45.950  49.020  0.00  0.00            
ATOM   5061  O   VAL X 320      51.790  46.620  49.240  0.00  0.00            
ATOM   5062  N   PRO X 321      52.710  44.690  48.500  0.00  0.00
[truncated: 19,162,561 more chars]
