# Supplementary material for: Discovery of an Endonuclease G-inhibitory Ku80-peptide protecting against leukemogenic rearrangements at the MLL breakpoint cluster
Source: Nat Commun. 2026 Apr 17;17:3562. doi: 10.1038/s41467-026-72034-2 (PMC13086865; doi:10.1038/s41467-026-72034-2)
Supplement: Supplementary file 9 — Supplementary Data 7 [file 41467_2026_72034_MOESM9_ESM.txt]

CRYST1  134.735  134.735  134.735  90.00  90.00  90.00 P 1           1
ATOM      1  N   GLU X   1      66.590  93.490  98.950  0.00  0.00            
ATOM      2  HT1 GLU X   1      66.520  94.510  98.730  0.00  0.00            
ATOM      3  HT2 GLU X   1      67.230  93.400  99.760  0.00  0.00            
ATOM      4  HT3 GLU X   1      65.680  93.110  99.270  0.00  0.00            
ATOM      5  CA  GLU X   1      67.100  92.590  97.910  0.00  0.00            
ATOM      6  HA  GLU X   1      68.130  92.870  97.730  0.00  0.00            
ATOM      7  CB  GLU X   1      67.010  91.110  98.530  0.00  0.00            
ATOM      8  HB1 GLU X   1      67.040  90.350  97.720  0.00  0.00            
ATOM      9  HB2 GLU X   1      66.020  91.040  99.040  0.00  0.00            
ATOM     10  CG  GLU X   1      68.140  90.710  99.550  0.00  0.00            
ATOM     11  HG1 GLU X   1      67.920  91.400 100.400  0.00  0.00            
ATOM     12  HG2 GLU X   1      69.140  91.030  99.190  0.00  0.00            
ATOM     13  CD  GLU X   1      68.130  89.240  99.920  0.00  0.00            
ATOM     14  OE1 GLU X   1      67.210  88.480  99.620  0.00  0.00            
ATOM     15  OE2 GLU X   1      69.070  88.850 100.610  0.00  0.00            
ATOM     16  C   GLU X   1      66.600  92.700  96.450  0.00  0.00            
ATOM     17  O   GLU X   1      65.770  93.510  96.190  0.00  0.00            
ATOM     18  N   LEU X   2      67.240  91.910  95.550  0.00  0.00            
ATOM     19  HN  LEU X   2      68.070  91.430  95.820  0.00  0.00            
ATOM     20  CA  LEU X   2      66.950  91.870  94.120  0.00  0.00            
ATOM     21  HA  LEU X   2      67.320  90.900  93.810  0.00  0.00            
ATOM     22  CB  LEU X   2      65.410  91.810  93.800  0.00  0.00            
ATOM     23  HB1 LEU X   2      64.890  92.620  94.350  0.00  0.00            
ATOM     24  HB2 LEU X   2      65.030  90.780  94.000  0.00  0.00            
ATOM     25  CG  LEU X   2      65.010  92.060  92.300  0.00  0.00            
ATOM     26  HG  LEU X   2      65.360  93.090  92.080  0.00  0.00            
ATOM     27  CD1 LEU X   2      65.550  91.090  91.250  0.00  0.00            
ATOM     28 HD11 LEU X   2      66.660  91.060  91.340  0.00  0.00            
ATOM     29 HD12 LEU X   2      65.300  91.550  90.270  0.00  0.00            
ATOM     30 HD13 LEU X   2      65.210  90.030  91.270  0.00  0.00            
ATOM     31  CD2 LEU X   2      63.450  92.040  92.100  0.00  0.00            
ATOM     32 HD21 LEU X   2      63.040  91.070  92.440  0.00  0.00            
ATOM     33 HD22 LEU X   2      63.110  92.290  91.070  0.00  0.00            
ATOM     34 HD23 LEU X   2      63.010  92.820  92.750  0.00  0.00            
ATOM     35  C   LEU X   2      67.710  92.940  93.300  0.00  0.00            
ATOM     36  O   LEU X   2      67.220  94.050  93.190  0.00  0.00            
ATOM     37  N   ALA X   3      68.840  92.620  92.690  0.00  0.00            
ATOM     38  HN  ALA X   3      69.240  91.720  92.840  0.00  0.00            
ATOM     39  CA  ALA X   3      69.530  93.480  91.820  0.00  0.00            
ATOM     40  HA  ALA X   3      68.850  94.300  91.600  0.00  0.00            
ATOM     41  CB  ALA X   3      70.760  94.110  92.530  0.00  0.00            
ATOM     42  HB1 ALA X   3      70.410  94.730  93.380  0.00  0.00            
ATOM     43  HB2 ALA X   3      71.310  94.840  91.900  0.00  0.00            
ATOM     44  HB3 ALA X   3      71.440  93.290  92.840  0.00  0.00            
ATOM     45  C   ALA X   3      69.940  92.820  90.490  0.00  0.00            
ATOM     46  O   ALA X   3      70.210  93.530  89.570  0.00  0.00            
ATOM     47  N   LYS X   4      70.000  91.450  90.470  0.00  0.00            
ATOM     48  HN  LYS X   4      69.770  90.920  91.280  0.00  0.00            
ATOM     49  CA  LYS X   4      70.550  90.720  89.290  0.00  0.00            
ATOM     50  HA  LYS X   4      70.950  91.480  88.640  0.00  0.00            
ATOM     51  CB  LYS X   4      71.600  89.670  89.900  0.00  0.00            
ATOM     52  HB1 LYS X   4      71.910  89.000  89.070  0.00  0.00            
ATOM     53  HB2 LYS X   4      70.980  88.990  90.530  0.00  0.00            
ATOM     54  CG  LYS X   4      72.860  90.160  90.660  0.00  0.00            
ATOM     55  HG1 LYS X   4      73.420  89.260  91.000  0.00  0.00            
ATOM     56  HG2 LYS X   4      72.670  90.740  91.590  0.00  0.00            
ATOM     57  CD  LYS X   4      73.790  90.960  89.720  0.00  0.00            
ATOM     58  HD1 LYS X   4      73.070  91.670  89.250  0.00  0.00            
ATOM     59  HD2 LYS X   4      74.220  90.250  88.980  0.00  0.00            
ATOM     60  CE  LYS X   4      74.780  91.780  90.420  0.00  0.00            
ATOM     61  HE1 LYS X   4      74.290  92.570  91.030  0.00  0.00            
ATOM     62  HE2 LYS X   4      75.420  92.280  89.660  0.00  0.00            
ATOM     63  NZ  LYS X   4      75.750  91.000  91.350  0.00  0.00            
ATOM     64  HZ1 LYS X   4      76.140  90.120  90.970  0.00  0.00            
ATOM     65  HZ2 LYS X   4      75.330  90.750  92.270  0.00  0.00            
ATOM     66  HZ3 LYS X   4      76.580  91.590  91.520  0.00  0.00            
ATOM     67  C   LYS X   4      69.440  89.870  88.710  0.00  0.00            
ATOM     68  O   LYS X   4      68.860  89.070  89.390  0.00  0.00            
ATOM     69  N   TYR X   5      69.190  89.980  87.450  0.00  0.00            
ATOM     70  HN  TYR X   5      69.720  90.630  86.900  0.00  0.00            
ATOM     71  CA  TYR X   5      68.170  89.330  86.800  0.00  0.00            
ATOM     72  HA  TYR X   5      67.600  88.730  87.480  0.00  0.00            
ATOM     73  CB  TYR X   5      67.210  90.340  86.060  0.00  0.00            
ATOM     74  HB1 TYR X   5      66.480  89.760  85.450  0.00  0.00            
ATOM     75  HB2 TYR X   5      67.770  90.870  85.270  0.00  0.00            
ATOM     76  CG  TYR X   5      66.450  91.350  86.980  0.00  0.00            
ATOM     77  CD1 TYR X   5      65.080  91.290  87.280  0.00  0.00            
ATOM     78  HD1 TYR X   5      64.540  90.390  87.020  0.00  0.00            
ATOM     79  CE1 TYR X   5      64.450  92.330  87.930  0.00  0.00            
ATOM     80  HE1 TYR X   5      63.380  92.370  88.120  0.00  0.00            
ATOM     81  CZ  TYR X   5      65.290  93.370  88.430  0.00  0.00            
ATOM     82  OH  TYR X   5      64.700  94.420  89.150  0.00  0.00            
ATOM     83  HH  TYR X   5      65.380  94.910  89.620  0.00  0.00            
ATOM     84  CD2 TYR X   5      67.250  92.380  87.470  0.00  0.00            
ATOM     85  HD2 TYR X   5      68.320  92.500  87.330  0.00  0.00            
ATOM     86  CE2 TYR X   5      66.620  93.370  88.240  0.00  0.00            
ATOM     87  HE2 TYR X   5      67.190  94.220  88.580  0.00  0.00            
ATOM     88  C   TYR X   5      68.660  88.440  85.730  0.00  0.00            
ATOM     89  O   TYR X   5      67.920  87.870  84.920  0.00  0.00            
ATOM     90  N   GLY X   6      69.970  88.130  85.740  0.00  0.00            
ATOM     91  HN  GLY X   6      70.650  88.310  86.440  0.00  0.00            
ATOM     92  CA  GLY X   6      70.650  87.330  84.760  0.00  0.00            
ATOM     93  HA1 GLY X   6      70.130  86.410  84.570  0.00  0.00            
ATOM     94  HA2 GLY X   6      71.540  87.090  85.320  0.00  0.00            
ATOM     95  C   GLY X   6      71.000  87.920  83.390  0.00  0.00            
ATOM     96  O   GLY X   6      71.320  87.130  82.490  0.00  0.00            
ATOM     97  N   LEU X   7      70.930  89.240  83.320  0.00  0.00            
ATOM     98  HN  LEU X   7      70.540  89.880  83.980  0.00  0.00            
ATOM     99  CA  LEU X   7      71.360  89.880  82.100  0.00  0.00            
ATOM    100  HA  LEU X   7      71.070  89.280  81.250  0.00  0.00            
ATOM    101  CB  LEU X   7      70.720  91.260  81.920  0.00  0.00            
ATOM    102  HB1 LEU X   7      71.090  91.880  81.070  0.00  0.00            
ATOM    103  HB2 LEU X   7      70.850  91.960  82.780  0.00  0.00            
ATOM    104  CG  LEU X   7      69.170  91.320  81.550  0.00  0.00            
ATOM    105  HG  LEU X   7      68.650  90.580  82.190  0.00  0.00            
ATOM    106  CD1 LEU X   7      68.640  92.700  81.940  0.00  0.00            
ATOM    107 HD11 LEU X   7      68.820  92.910  83.010  0.00  0.00            
ATOM    108 HD12 LEU X   7      67.530  92.760  81.850  0.00  0.00            
ATOM    109 HD13 LEU X   7      69.090  93.600  81.470  0.00  0.00            
ATOM    110  CD2 LEU X   7      68.840  90.860  80.070  0.00  0.00            
ATOM    111 HD21 LEU X   7      67.740  90.840  79.970  0.00  0.00            
ATOM    112 HD22 LEU X   7      69.330  89.880  79.900  0.00  0.00            
ATOM    113 HD23 LEU X   7      69.190  91.650  79.370  0.00  0.00            
ATOM    114  C   LEU X   7      72.930  90.090  82.080  0.00  0.00            
ATOM    115  O   LEU X   7      73.480  90.550  83.080  0.00  0.00            
ATOM    116  N   PRO X   8      73.640  89.740  80.980  0.00  0.00            
ATOM    117  CD  PRO X   8      73.240  88.680  80.010  0.00  0.00            
ATOM    118  HD1 PRO X   8      72.510  89.070  79.270  0.00  0.00            
ATOM    119  HD2 PRO X   8      72.930  87.750  80.540  0.00  0.00            
ATOM    120  CA  PRO X   8      74.970  90.310  80.590  0.00  0.00            
ATOM    121  HA  PRO X   8      75.690  89.880  81.270  0.00  0.00            
ATOM    122  CB  PRO X   8      75.140  89.890  79.130  0.00  0.00            
ATOM    123  HB1 PRO X   8      76.210  90.000  78.830  0.00  0.00            
ATOM    124  HB2 PRO X   8      74.560  90.660  78.580  0.00  0.00            
ATOM    125  CG  PRO X   8      74.570  88.480  79.240  0.00  0.00            
ATOM    126  HG1 PRO X   8      74.270  88.010  78.270  0.00  0.00            
ATOM    127  HG2 PRO X   8      75.310  87.870  79.790  0.00  0.00            
ATOM    128  C   PRO X   8      75.090  91.800  80.740  0.00  0.00            
ATOM    129  O   PRO X   8      74.160  92.510  80.300  0.00  0.00            
ATOM    130  N   GLY X   9      76.220  92.240  81.340  0.00  0.00            
ATOM    131  HN  GLY X   9      76.730  91.590  81.890  0.00  0.00            
ATOM    132  CA  GLY X   9      76.660  93.600  81.320  0.00  0.00            
ATOM    133  HA1 GLY X   9      77.550  93.540  81.930  0.00  0.00            
ATOM    134  HA2 GLY X   9      75.960  94.300  81.750  0.00  0.00            
ATOM    135  C   GLY X   9      77.150  94.150  79.970  0.00  0.00            
ATOM    136  O   GLY X   9      76.760  95.250  79.550  0.00  0.00            
ATOM    137  N   LEU X  10      77.940  93.360  79.160  0.00  0.00            
ATOM    138  HN  LEU X  10      78.100  92.420  79.450  0.00  0.00            
ATOM    139  CA  LEU X  10      78.770  93.860  78.090  0.00  0.00            
ATOM    140  HA  LEU X  10      78.720  94.920  77.920  0.00  0.00            
ATOM    141  CB  LEU X  10      80.330  93.460  78.290  0.00  0.00            
ATOM    142  HB1 LEU X  10      80.880  93.670  77.350  0.00  0.00            
ATOM    143  HB2 LEU X  10      80.400  92.360  78.430  0.00  0.00            
ATOM    144  CG  LEU X  10      81.020  94.180  79.560  0.00  0.00            
ATOM    145  HG  LEU X  10      80.460  93.800  80.440  0.00  0.00            
ATOM    146  CD1 LEU X  10      82.510  93.890  79.610  0.00  0.00            
ATOM    147 HD11 LEU X  10      82.990  94.520  78.830  0.00  0.00            
ATOM    148 HD12 LEU X  10      82.780  92.850  79.340  0.00  0.00            
ATOM    149 HD13 LEU X  10      82.940  94.170  80.590  0.00  0.00            
ATOM    150  CD2 LEU X  10      80.730  95.670  79.560  0.00  0.00            
ATOM    151 HD21 LEU X  10      81.460  96.180  78.890  0.00  0.00            
ATOM    152 HD22 LEU X  10      80.880  96.030  80.600  0.00  0.00            
ATOM    153 HD23 LEU X  10      79.700  95.920  79.250  0.00  0.00            
ATOM    154  C   LEU X  10      78.170  93.400  76.780  0.00  0.00            
ATOM    155  O   LEU X  10      78.880  93.380  75.820  0.00  0.00            
ATOM    156  N   ALA X  11      76.830  93.260  76.810  0.00  0.00            
ATOM    157  HN  ALA X  11      76.310  93.290  77.660  0.00  0.00            
ATOM    158  CA  ALA X  11      76.020  93.080  75.640  0.00  0.00            
ATOM    159  HA  ALA X  11      76.680  93.120  74.780  0.00  0.00            
ATOM    160  CB  ALA X  11      75.030  91.940  75.750  0.00  0.00            
ATOM    161  HB1 ALA X  11      75.520  90.960  75.940  0.00  0.00            
ATOM    162  HB2 ALA X  11      74.550  91.780  74.770  0.00  0.00            
ATOM    163  HB3 ALA X  11      74.300  92.130  76.570  0.00  0.00            
ATOM    164  C   ALA X  11      75.130  94.310  75.530  0.00  0.00            
ATOM    165  O   ALA X  11      74.520  94.740  76.520  0.00  0.00            
ATOM    166  N   GLN X  12      74.890  94.990  74.380  0.00  0.00            
ATOM    167  HN  GLN X  12      75.390  94.580  73.620  0.00  0.00            
ATOM    168  CA  GLN X  12      73.890  96.000  74.220  0.00  0.00            
ATOM    169  HA  GLN X  12      73.910  96.610  75.110  0.00  0.00            
ATOM    170  CB  GLN X  12      74.200  96.870  73.020  0.00  0.00            
ATOM    171  HB1 GLN X  12      74.160  96.190  72.150  0.00  0.00            
ATOM    172  HB2 GLN X  12      75.240  97.230  73.110  0.00  0.00            
ATOM    173  CG  GLN X  12      73.290  98.080  72.520  0.00  0.00            
ATOM    174  HG1 GLN X  12      72.380  97.680  72.030  0.00  0.00            
ATOM    175  HG2 GLN X  12      73.760  98.720  71.740  0.00  0.00            
ATOM    176  CD  GLN X  12      72.890  98.920  73.710  0.00  0.00            
ATOM    177  OE1 GLN X  12      73.450  98.980  74.800  0.00  0.00            
ATOM    178  NE2 GLN X  12      71.650  99.560  73.550  0.00  0.00            
ATOM    179 HE21 GLN X  12      70.940  99.310  72.890  0.00  0.00            
ATOM    180 HE22 GLN X  12      71.400 100.300  74.170  0.00  0.00            
ATOM    181  C   GLN X  12      72.490  95.460  74.110  0.00  0.00            
ATOM    182  O   GLN X  12      72.200  94.650  73.280  0.00  0.00            
ATOM    183  N   LEU X  13      71.580  95.790  75.020  0.00  0.00            
ATOM    184  HN  LEU X  13      71.810  96.380  75.790  0.00  0.00            
ATOM    185  CA  LEU X  13      70.340  95.020  75.070  0.00  0.00            
ATOM    186  HA  LEU X  13      70.490  94.000  74.740  0.00  0.00            
ATOM    187  CB  LEU X  13      69.790  95.090  76.520  0.00  0.00            
ATOM    188  HB1 LEU X  13      68.850  94.500  76.480  0.00  0.00            
ATOM    189  HB2 LEU X  13      69.520  96.120  76.850  0.00  0.00            
ATOM    190  CG  LEU X  13      70.640  94.500  77.600  0.00  0.00            
ATOM    191  HG  LEU X  13      71.620  95.010  77.550  0.00  0.00            
ATOM    192  CD1 LEU X  13      70.120  94.540  79.010  0.00  0.00            
ATOM    193 HD11 LEU X  13      69.140  94.030  78.950  0.00  0.00            
ATOM    194 HD12 LEU X  13      69.990  95.620  79.260  0.00  0.00            
ATOM    195 HD13 LEU X  13      70.830  94.110  79.750  0.00  0.00            
ATOM    196  CD2 LEU X  13      71.010  93.040  77.210  0.00  0.00            
ATOM    197 HD21 LEU X  13      71.420  93.060  76.180  0.00  0.00            
ATOM    198 HD22 LEU X  13      70.070  92.460  77.270  0.00  0.00            
ATOM    199 HD23 LEU X  13      71.840  92.620  77.820  0.00  0.00            
ATOM    200  C   LEU X  13      69.380  95.650  74.060  0.00  0.00            
ATOM    201  O   LEU X  13      69.330  96.860  73.940  0.00  0.00            
ATOM    202  N   LYS X  14      68.610  94.800  73.320  0.00  0.00            
ATOM    203  HN  LYS X  14      68.540  93.820  73.430  0.00  0.00            
ATOM    204  CA  LYS X  14      67.380  95.420  72.610  0.00  0.00            
ATOM    205  HA  LYS X  14      67.720  96.410  72.330  0.00  0.00            
ATOM    206  CB  LYS X  14      66.910  94.710  71.370  0.00  0.00            
ATOM    207  HB1 LYS X  14      66.700  93.670  71.710  0.00  0.00            
ATOM    208  HB2 LYS X  14      67.710  94.610  70.600  0.00  0.00            
ATOM    209  CG  LYS X  14      65.570  95.230  70.690  0.00  0.00            
ATOM    210  HG1 LYS X  14      64.810  95.240  71.490  0.00  0.00            
ATOM    211  HG2 LYS X  14      65.330  94.370  70.030  0.00  0.00            
ATOM    212  CD  LYS X  14      65.620  96.680  70.150  0.00  0.00            
ATOM    213  HD1 LYS X  14      65.690  97.390  71.000  0.00  0.00            
ATOM    214  HD2 LYS X  14      64.640  96.900  69.680  0.00  0.00            
ATOM    215  CE  LYS X  14      66.760  96.890  69.130  0.00  0.00            
ATOM    216  HE1 LYS X  14      66.610  96.200  68.280  0.00  0.00            
ATOM    217  HE2 LYS X  14      67.750  96.790  69.630  0.00  0.00            
ATOM    218  NZ  LYS X  14      66.630  98.260  68.540  0.00  0.00            
ATOM    219  HZ1 LYS X  14      66.560  99.020  69.240  0.00  0.00            
ATOM    220  HZ2 LYS X  14      65.720  98.230  68.040  0.00  0.00            
ATOM    221  HZ3 LYS X  14      67.330  98.510  67.810  0.00  0.00            
ATOM    222  C   LYS X  14      66.190  95.710  73.570  0.00  0.00            
ATOM    223  O   LYS X  14      65.610  94.800  74.150  0.00  0.00            
ATOM    224  N   SER X  15      65.840  96.940  73.810  0.00  0.00            
ATOM    225  HN  SER X  15      66.440  97.700  73.560  0.00  0.00            
ATOM    226  CA  SER X  15      64.650  97.310  74.680  0.00  0.00            
ATOM    227  HA  SER X  15      64.420  96.510  75.360  0.00  0.00            
ATOM    228  CB  SER X  15      64.870  98.680  75.330  0.00  0.00            
ATOM    229  HB1 SER X  15      63.930  98.910  75.870  0.00  0.00            
ATOM    230  HB2 SER X  15      64.970  99.440  74.520  0.00  0.00            
ATOM    231  OG  SER X  15      66.050  98.710  76.120  0.00  0.00            
ATOM    232  HG1 SER X  15      66.820  98.530  75.570  0.00  0.00            
ATOM    233  C   SER X  15      63.300  97.530  73.960  0.00  0.00            
ATOM    234  O   SER X  15      63.230  98.220  72.950  0.00  0.00            
ATOM    235  N   ARG X  16      62.220  96.950  74.520  0.00  0.00            
ATOM    236  HN  ARG X  16      62.330  96.390  75.340  0.00  0.00            
ATOM    237  CA  ARG X  16      60.840  97.320  74.220  0.00  0.00            
ATOM    238  HA  ARG X  16      60.830  98.100  73.480  0.00  0.00            
ATOM    239  CB  ARG X  16      60.150  96.140  73.400  0.00  0.00            
ATOM    240  HB1 ARG X  16      59.070  96.310  73.160  0.00  0.00            
ATOM    241  HB2 ARG X  16      60.130  95.200  73.990  0.00  0.00            
ATOM    242  CG  ARG X  16      60.870  95.570  72.170  0.00  0.00            
ATOM    243  HG1 ARG X  16      60.410  94.590  71.920  0.00  0.00            
ATOM    244  HG2 ARG X  16      61.920  95.280  72.400  0.00  0.00            
ATOM    245  CD  ARG X  16      60.840  96.540  70.900  0.00  0.00            
ATOM    246  HD1 ARG X  16      61.480  96.000  70.160  0.00  0.00            
ATOM    247  HD2 ARG X  16      61.100  97.590  71.150  0.00  0.00            
ATOM    248  NE  ARG X  16      59.480  96.530  70.290  0.00  0.00            
ATOM    249  HE  ARG X  16      58.690  96.420  70.880  0.00  0.00            
ATOM    250  CZ  ARG X  16      59.220  96.770  69.000  0.00  0.00            
ATOM    251  NH1 ARG X  16      60.210  96.930  68.190  0.00  0.00            
ATOM    252 HH11 ARG X  16      60.950  97.510  68.520  0.00  0.00            
ATOM    253 HH12 ARG X  16      60.040  96.940  67.200  0.00  0.00            
ATOM    254  NH2 ARG X  16      57.950  96.790  68.560  0.00  0.00            
ATOM    255 HH21 ARG X  16      57.630  97.160  67.700  0.00  0.00            
ATOM    256 HH22 ARG X  16      57.250  96.700  69.270  0.00  0.00            
ATOM    257  C   ARG X  16      60.200  97.770  75.490  0.00  0.00            
ATOM    258  O   ARG X  16      60.840  97.820  76.490  0.00  0.00            
ATOM    259  N   GLU X  17      58.980  98.280  75.400  0.00  0.00            
ATOM    260  HN  GLU X  17      58.440  98.370  74.570  0.00  0.00            
ATOM    261  CA  GLU X  17      58.240  98.850  76.530  0.00  0.00            
ATOM    262  HA  GLU X  17      58.930  99.590  76.930  0.00  0.00            
ATOM    263  CB  GLU X  17      57.030  99.620  76.060  0.00  0.00            
ATOM    264  HB1 GLU X  17      56.360  98.960  75.480  0.00  0.00            
ATOM    265  HB2 GLU X  17      57.380 100.400  75.360  0.00  0.00            
ATOM    266  CG  GLU X  17      56.300 100.200  77.220  0.00  0.00            
ATOM    267  HG1 GLU X  17      57.020 100.720  77.890  0.00  0.00            
ATOM    268  HG2 GLU X  17      55.780  99.510  77.920  0.00  0.00            
ATOM    269  CD  GLU X  17      55.420 101.260  76.700  0.00  0.00            
ATOM    270  OE1 GLU X  17      54.450 100.940  75.920  0.00  0.00            
ATOM    271  OE2 GLU X  17      55.660 102.490  76.880  0.00  0.00            
ATOM    272  C   GLU X  17      57.960  97.860  77.670  0.00  0.00            
ATOM    273  O   GLU X  17      57.940  98.280  78.810  0.00  0.00            
ATOM    274  N   SER X  18      57.690  96.560  77.400  0.00  0.00            
ATOM    275  HN  SER X  18      57.550  96.300  76.450  0.00  0.00            
ATOM    276  CA  SER X  18      57.320  95.630  78.380  0.00  0.00            
ATOM    277  HA  SER X  18      57.210  96.190  79.300  0.00  0.00            
ATOM    278  CB  SER X  18      55.970  94.810  78.150  0.00  0.00            
ATOM    279  HB1 SER X  18      55.870  94.070  78.970  0.00  0.00            
ATOM    280  HB2 SER X  18      56.140  94.190  77.240  0.00  0.00            
ATOM    281  OG  SER X  18      54.900  95.760  78.140  0.00  0.00            
ATOM    282  HG1 SER X  18      54.820  96.120  77.250  0.00  0.00            
ATOM    283  C   SER X  18      58.380  94.620  78.680  0.00  0.00            
ATOM    284  O   SER X  18      58.360  93.940  79.730  0.00  0.00            
ATOM    285  N   TYR X  19      59.470  94.660  77.840  0.00  0.00            
ATOM    286  HN  TYR X  19      59.400  95.270  77.060  0.00  0.00            
ATOM    287  CA  TYR X  19      60.570  93.810  78.090  0.00  0.00            
ATOM    288  HA  TYR X  19      60.680  93.780  79.160  0.00  0.00            
ATOM    289  CB  TYR X  19      60.390  92.280  77.640  0.00  0.00            
ATOM    290  HB1 TYR X  19      59.550  91.880  78.250  0.00  0.00            
ATOM    291  HB2 TYR X  19      61.360  91.760  77.800  0.00  0.00            
ATOM    292  CG  TYR X  19      60.030  92.180  76.180  0.00  0.00            
ATOM    293  CD1 TYR X  19      61.040  92.380  75.210  0.00  0.00            
ATOM    294  HD1 TYR X  19      62.060  92.500  75.520  0.00  0.00            
ATOM    295  CE1 TYR X  19      60.790  92.280  73.810  0.00  0.00            
ATOM    296  HE1 TYR X  19      61.570  92.540  73.100  0.00  0.00            
ATOM    297  CZ  TYR X  19      59.490  91.960  73.320  0.00  0.00            
ATOM    298  OH  TYR X  19      59.450  91.770  71.950  0.00  0.00            
ATOM    299  HH  TYR X  19      58.540  91.670  71.640  0.00  0.00            
ATOM    300  CD2 TYR X  19      58.680  92.020  75.670  0.00  0.00            
ATOM    301  HD2 TYR X  19      57.940  91.750  76.410  0.00  0.00            
ATOM    302  CE2 TYR X  19      58.410  91.890  74.250  0.00  0.00            
ATOM    303  HE2 TYR X  19      57.390  91.750  73.940  0.00  0.00            
ATOM    304  C   TYR X  19      61.900  94.360  77.560  0.00  0.00            
ATOM    305  O   TYR X  19      61.940  95.090  76.560  0.00  0.00            
ATOM    306  N   VAL X  20      63.060  93.990  78.200  0.00  0.00            
ATOM    307  HN  VAL X  20      62.980  93.440  79.040  0.00  0.00            
ATOM    308  CA  VAL X  20      64.360  94.100  77.570  0.00  0.00            
ATOM    309  HA  VAL X  20      64.280  94.720  76.680  0.00  0.00            
ATOM    310  CB  VAL X  20      65.450  94.720  78.400  0.00  0.00            
ATOM    311  HB  VAL X  20      66.420  94.600  77.880  0.00  0.00            
ATOM    312  CG1 VAL X  20      65.120  96.230  78.680  0.00  0.00            
ATOM    313 HG11 VAL X  20      65.940  96.770  79.210  0.00  0.00            
ATOM    314 HG12 VAL X  20      64.160  96.460  79.210  0.00  0.00            
ATOM    315 HG13 VAL X  20      64.950  96.730  77.710  0.00  0.00            
ATOM    316  CG2 VAL X  20      65.600  94.050  79.760  0.00  0.00            
ATOM    317 HG21 VAL X  20      66.400  94.530  80.350  0.00  0.00            
ATOM    318 HG22 VAL X  20      65.770  92.970  79.520  0.00  0.00            
ATOM    319 HG23 VAL X  20      64.650  94.080  80.340  0.00  0.00            
ATOM    320  C   VAL X  20      64.750  92.700  77.210  0.00  0.00            
ATOM    321  O   VAL X  20      64.280  91.770  77.900  0.00  0.00            
ATOM    322  N   LEU X  21      65.600  92.550  76.150  0.00  0.00            
ATOM    323  HN  LEU X  21      65.850  93.330  75.590  0.00  0.00            
ATOM    324  CA  LEU X  21      66.220  91.290  75.820  0.00  0.00            
ATOM    325  HA  LEU X  21      66.370  90.740  76.740  0.00  0.00            
ATOM    326  CB  LEU X  21      65.420  90.370  74.770  0.00  0.00            
ATOM    327  HB1 LEU X  21      64.430  90.220  75.240  0.00  0.00            
ATOM    328  HB2 LEU X  21      65.900  89.370  74.760  0.00  0.00            
ATOM    329  CG  LEU X  21      65.280  91.010  73.310  0.00  0.00            
ATOM    330  HG  LEU X  21      65.340  92.090  73.550  0.00  0.00            
ATOM    331  CD1 LEU X  21      66.470  90.690  72.370  0.00  0.00            
ATOM    332 HD11 LEU X  21      67.450  91.120  72.680  0.00  0.00            
ATOM    333 HD12 LEU X  21      66.210  91.120  71.370  0.00  0.00            
ATOM    334 HD13 LEU X  21      66.650  89.600  72.220  0.00  0.00            
ATOM    335  CD2 LEU X  21      63.940  90.810  72.700  0.00  0.00            
ATOM    336 HD21 LEU X  21      63.820  89.810  72.220  0.00  0.00            
ATOM    337 HD22 LEU X  21      63.610  91.490  71.900  0.00  0.00            
ATOM    338 HD23 LEU X  21      63.230  90.960  73.540  0.00  0.00            
ATOM    339  C   LEU X  21      67.620  91.480  75.380  0.00  0.00            
ATOM    340  O   LEU X  21      68.100  92.520  74.880  0.00  0.00            
ATOM    341  N   CYS X  22      68.350  90.390  75.630  0.00  0.00            
ATOM    342  HN  CYS X  22      67.890  89.600  76.030  0.00  0.00            
ATOM    343  CA  CYS X  22      69.780  90.210  75.320  0.00  0.00            
ATOM    344  HA  CYS X  22      70.170  91.150  74.970  0.00  0.00            
ATOM    345  CB  CYS X  22      70.650  89.620  76.520  0.00  0.00            
ATOM    346  HB1 CYS X  22      70.260  88.640  76.870  0.00  0.00            
ATOM    347  HB2 CYS X  22      70.380  90.320  77.340  0.00  0.00            
ATOM    348  SG  CYS X  22      72.470  89.570  76.170  0.00  0.00            
ATOM    349  HG1 CYS X  22      72.360  90.630  75.380  0.00  0.00            
ATOM    350  C   CYS X  22      69.880  89.230  74.160  0.00  0.00            
ATOM    351  O   CYS X  22      69.190  88.200  74.080  0.00  0.00            
ATOM    352  N   TYR X  23      70.730  89.630  73.190  0.00  0.00            
ATOM    353  HN  TYR X  23      71.280  90.450  73.320  0.00  0.00            
ATOM    354  CA  TYR X  23      70.850  89.050  71.860  0.00  0.00            
ATOM    355  HA  TYR X  23      69.880  88.670  71.570  0.00  0.00            
ATOM    356  CB  TYR X  23      71.400  90.220  70.930  0.00  0.00            
ATOM    357  HB1 TYR X  23      72.420  90.480  71.290  0.00  0.00            
ATOM    358  HB2 TYR X  23      70.690  91.080  71.000  0.00  0.00            
ATOM    359  CG  TYR X  23      71.540  89.730  69.520  0.00  0.00            
ATOM    360  CD1 TYR X  23      70.420  89.140  68.820  0.00  0.00            
ATOM    361  HD1 TYR X  23      69.450  89.120  69.280  0.00  0.00            
ATOM    362  CE1 TYR X  23      70.640  88.560  67.620  0.00  0.00            
ATOM    363  HE1 TYR X  23      69.850  88.100  67.050  0.00  0.00            
ATOM    364  CZ  TYR X  23      71.890  88.640  66.980  0.00  0.00            
ATOM    365  OH  TYR X  23      72.100  88.060  65.720  0.00  0.00            
ATOM    366  HH  TYR X  23      71.450  87.380  65.540  0.00  0.00            
ATOM    367  CD2 TYR X  23      72.810  89.770  68.850  0.00  0.00            
ATOM    368  HD2 TYR X  23      73.580  90.290  69.410  0.00  0.00            
ATOM    369  CE2 TYR X  23      72.910  89.360  67.530  0.00  0.00            
ATOM    370  HE2 TYR X  23      73.770  89.470  66.890  0.00  0.00            
ATOM    371  C   TYR X  23      71.750  87.800  71.740  0.00  0.00            
ATOM    372  O   TYR X  23      72.800  87.690  72.360  0.00  0.00            
ATOM    373  N   ASP X  24      71.340  86.770  70.890  0.00  0.00            
ATOM    374  HN  ASP X  24      70.450  86.860  70.470  0.00  0.00            
ATOM    375  CA  ASP X  24      72.050  85.510  70.620  0.00  0.00            
ATOM    376  HA  ASP X  24      72.840  85.370  71.350  0.00  0.00            
ATOM    377  CB  ASP X  24      70.980  84.330  70.710  0.00  0.00            
ATOM    378  HB1 ASP X  24      70.250  84.620  69.920  0.00  0.00            
ATOM    379  HB2 ASP X  24      70.410  84.510  71.650  0.00  0.00            
ATOM    380  CG  ASP X  24      71.480  82.910  70.670  0.00  0.00            
ATOM    381  OD1 ASP X  24      70.850  81.980  71.240  0.00  0.00            
ATOM    382  OD2 ASP X  24      72.570  82.710  70.100  0.00  0.00            
ATOM    383  C   ASP X  24      72.690  85.540  69.300  0.00  0.00            
ATOM    384  O   ASP X  24      71.950  85.630  68.380  0.00  0.00            
ATOM    385  N   PRO X  25      73.980  85.550  69.150  0.00  0.00            
ATOM    386  CD  PRO X  25      75.020  85.910  70.140  0.00  0.00            
ATOM    387  HD1 PRO X  25      75.590  84.970  70.250  0.00  0.00            
ATOM    388  HD2 PRO X  25      74.620  86.370  71.070  0.00  0.00            
ATOM    389  CA  PRO X  25      74.560  85.730  67.820  0.00  0.00            
ATOM    390  HA  PRO X  25      73.940  86.470  67.330  0.00  0.00            
ATOM    391  CB  PRO X  25      75.990  86.230  68.040  0.00  0.00            
ATOM    392  HB1 PRO X  25      76.390  86.820  67.180  0.00  0.00            
ATOM    393  HB2 PRO X  25      76.720  85.420  68.230  0.00  0.00            
ATOM    394  CG  PRO X  25      75.800  87.010  69.350  0.00  0.00            
ATOM    395  HG1 PRO X  25      76.810  87.230  69.770  0.00  0.00            
ATOM    396  HG2 PRO X  25      75.160  87.890  69.160  0.00  0.00            
ATOM    397  C   PRO X  25      74.510  84.460  66.840  0.00  0.00            
ATOM    398  O   PRO X  25      74.930  84.510  65.710  0.00  0.00            
ATOM    399  N   ARG X  26      73.900  83.350  67.240  0.00  0.00            
ATOM    400  HN  ARG X  26      73.580  83.180  68.160  0.00  0.00            
ATOM    401  CA  ARG X  26      73.610  82.210  66.410  0.00  0.00            
ATOM    402  HA  ARG X  26      74.330  82.180  65.600  0.00  0.00            
ATOM    403  CB  ARG X  26      73.730  80.900  67.160  0.00  0.00            
ATOM    404  HB1 ARG X  26      73.460  80.020  66.540  0.00  0.00            
ATOM    405  HB2 ARG X  26      73.160  80.980  68.110  0.00  0.00            
ATOM    406  CG  ARG X  26      75.200  80.620  67.680  0.00  0.00            
ATOM    407  HG1 ARG X  26      75.350  81.440  68.410  0.00  0.00            
ATOM    408  HG2 ARG X  26      75.910  80.740  66.830  0.00  0.00            
ATOM    409  CD  ARG X  26      75.400  79.290  68.460  0.00  0.00            
ATOM    410  HD1 ARG X  26      75.060  78.440  67.820  0.00  0.00            
ATOM    411  HD2 ARG X  26      74.860  79.340  69.420  0.00  0.00            
ATOM    412  NE  ARG X  26      76.870  79.110  68.700  0.00  0.00            
ATOM    413  HE  ARG X  26      77.460  78.860  67.940  0.00  0.00            
ATOM    414  CZ  ARG X  26      77.540  79.290  69.830  0.00  0.00            
ATOM    415  NH1 ARG X  26      76.950  80.000  70.820  0.00  0.00            
ATOM    416 HH11 ARG X  26      75.970  80.150  70.740  0.00  0.00            
ATOM    417 HH12 ARG X  26      77.480  80.140  71.660  0.00  0.00            
ATOM    418  NH2 ARG X  26      78.810  78.980  69.930  0.00  0.00            
ATOM    419 HH21 ARG X  26      79.340  79.200  70.750  0.00  0.00            
ATOM    420 HH22 ARG X  26      79.320  78.950  69.070  0.00  0.00            
ATOM    421  C   ARG X  26      72.230  82.210  65.750  0.00  0.00            
ATOM    422  O   ARG X  26      71.920  81.320  64.980  0.00  0.00            
ATOM    423  N   THR X  27      71.400  83.170  66.040  0.00  0.00            
ATOM    424  HN  THR X  27      71.690  83.890  66.670  0.00  0.00            
ATOM    425  CA  THR X  27      70.020  83.300  65.530  0.00  0.00            
ATOM    426  HA  THR X  27      69.990  82.800  64.580  0.00  0.00            
ATOM    427  CB  THR X  27      69.070  82.610  66.540  0.00  0.00            
ATOM    428  HB  THR X  27      69.230  81.520  66.480  0.00  0.00            
ATOM    429  OG1 THR X  27      67.700  82.780  66.230  0.00  0.00            
ATOM    430  HG1 THR X  27      67.270  82.070  66.710  0.00  0.00            
ATOM    431  CG2 THR X  27      69.270  83.090  67.950  0.00  0.00            
ATOM    432 HG21 THR X  27      68.350  83.030  68.560  0.00  0.00            
ATOM    433 HG22 THR X  27      69.610  84.150  67.890  0.00  0.00            
ATOM    434 HG23 THR X  27      70.060  82.480  68.430  0.00  0.00            
ATOM    435  C   THR X  27      69.760  84.780  65.370  0.00  0.00            
ATOM    436  O   THR X  27      70.660  85.600  65.480  0.00  0.00            
ATOM    437  N   ARG X  28      68.530  85.200  65.030  0.00  0.00            
ATOM    438  HN  ARG X  28      67.760  84.560  64.980  0.00  0.00            
ATOM    439  CA  ARG X  28      68.240  86.560  65.310  0.00  0.00            
ATOM    440  HA  ARG X  28      69.160  87.130  65.380  0.00  0.00            
ATOM    441  CB  ARG X  28      67.470  87.180  64.120  0.00  0.00            
ATOM    442  HB1 ARG X  28      67.270  88.240  64.380  0.00  0.00            
ATOM    443  HB2 ARG X  28      66.540  86.610  63.930  0.00  0.00            
ATOM    444  CG  ARG X  28      68.300  87.290  62.760  0.00  0.00            
ATOM    445  HG1 ARG X  28      67.770  88.010  62.100  0.00  0.00            
ATOM    446  HG2 ARG X  28      68.160  86.320  62.240  0.00  0.00            
ATOM    447  CD  ARG X  28      69.800  87.700  62.810  0.00  0.00            
ATOM    448  HD1 ARG X  28      70.270  87.680  61.810  0.00  0.00            
ATOM    449  HD2 ARG X  28      70.430  86.980  63.380  0.00  0.00            
ATOM    450  NE  ARG X  28      69.930  89.030  63.430  0.00  0.00            
ATOM    451  HE  ARG X  28      69.080  89.460  63.730  0.00  0.00            
ATOM    452  CZ  ARG X  28      70.870  89.940  63.200  0.00  0.00            
ATOM    453  NH1 ARG X  28      72.070  89.680  62.740  0.00  0.00            
ATOM    454 HH11 ARG X  28      72.160  88.690  62.570  0.00  0.00            
ATOM    455 HH12 ARG X  28      72.630  90.460  62.460  0.00  0.00            
ATOM    456  NH2 ARG X  28      70.630  91.200  63.350  0.00  0.00            
ATOM    457 HH21 ARG X  28      69.700  91.550  63.310  0.00  0.00            
ATOM    458 HH22 ARG X  28      71.450  91.780  63.320  0.00  0.00            
ATOM    459  C   ARG X  28      67.430  86.680  66.650  0.00  0.00            
ATOM    460  O   ARG X  28      67.070  87.840  67.070  0.00  0.00            
ATOM    461  N   GLY X  29      67.190  85.580  67.390  0.00  0.00            
ATOM    462  HN  GLY X  29      67.730  84.790  67.110  0.00  0.00            
ATOM    463  CA  GLY X  29      66.460  85.470  68.640  0.00  0.00            
ATOM    464  HA1 GLY X  29      66.320  84.390  68.670  0.00  0.00            
ATOM    465  HA2 GLY X  29      65.470  85.900  68.550  0.00  0.00            
ATOM    466  C   GLY X  29      67.230  85.990  69.880  0.00  0.00            
ATOM    467  O   GLY X  29      68.240  86.610  69.740  0.00  0.00            
ATOM    468  N   ALA X  30      66.800  85.550  71.070  0.00  0.00            
ATOM    469  HN  ALA X  30      66.170  84.780  71.220  0.00  0.00            
ATOM    470  CA  ALA X  30      67.240  86.090  72.360  0.00  0.00            
ATOM    471  HA  ALA X  30      68.000  86.790  72.030  0.00  0.00            
ATOM    472  CB  ALA X  30      66.080  86.900  73.030  0.00  0.00            
ATOM    473  HB1 ALA X  30      65.690  87.590  72.260  0.00  0.00            
ATOM    474  HB2 ALA X  30      66.290  87.430  73.980  0.00  0.00            
ATOM    475  HB3 ALA X  30      65.210  86.240  73.290  0.00  0.00            
ATOM    476  C   ALA X  30      67.980  85.030  73.220  0.00  0.00            
ATOM    477  O   ALA X  30      67.410  84.000  73.570  0.00  0.00            
ATOM    478  N   LEU X  31      69.140  85.420  73.750  0.00  0.00            
ATOM    479  HN  LEU X  31      69.470  86.340  73.550  0.00  0.00            
ATOM    480  CA  LEU X  31      69.730  84.720  74.820  0.00  0.00            
ATOM    481  HA  LEU X  31      69.900  83.690  74.520  0.00  0.00            
ATOM    482  CB  LEU X  31      71.090  85.370  75.150  0.00  0.00            
ATOM    483  HB1 LEU X  31      70.870  86.450  75.270  0.00  0.00            
ATOM    484  HB2 LEU X  31      71.740  85.220  74.260  0.00  0.00            
ATOM    485  CG  LEU X  31      71.820  84.820  76.380  0.00  0.00            
ATOM    486  HG  LEU X  31      71.060  84.820  77.190  0.00  0.00            
ATOM    487  CD1 LEU X  31      72.220  83.360  76.040  0.00  0.00            
ATOM    488 HD11 LEU X  31      72.760  83.310  75.070  0.00  0.00            
ATOM    489 HD12 LEU X  31      71.260  82.810  76.090  0.00  0.00            
ATOM    490 HD13 LEU X  31      73.020  83.010  76.730  0.00  0.00            
ATOM    491  CD2 LEU X  31      73.090  85.670  76.800  0.00  0.00            
ATOM    492 HD21 LEU X  31      73.130  85.670  77.910  0.00  0.00            
ATOM    493 HD22 LEU X  31      72.940  86.710  76.450  0.00  0.00            
ATOM    494 HD23 LEU X  31      74.060  85.250  76.440  0.00  0.00            
ATOM    495  C   LEU X  31      68.870  84.810  76.110  0.00  0.00            
ATOM    496  O   LEU X  31      68.720  83.830  76.810  0.00  0.00            
ATOM    497  N   TRP X  32      68.320  86.010  76.540  0.00  0.00            
ATOM    498  HN  TRP X  32      68.510  86.900  76.140  0.00  0.00            
ATOM    499  CA  TRP X  32      67.540  86.060  77.760  0.00  0.00            
ATOM    500  HA  TRP X  32      66.810  85.290  77.980  0.00  0.00            
ATOM    501  CB  TRP X  32      68.490  86.330  78.970  0.00  0.00            
ATOM    502  HB1 TRP X  32      68.890  87.360  78.950  0.00  0.00            
ATOM    503  HB2 TRP X  32      69.330  85.610  78.900  0.00  0.00            
ATOM    504  CG  TRP X  32      67.880  86.220  80.320  0.00  0.00            
ATOM    505  CD1 TRP X  32      68.190  87.020  81.370  0.00  0.00            
ATOM    506  HD1 TRP X  32      68.650  87.990  81.250  0.00  0.00            
ATOM    507  NE1 TRP X  32      67.680  86.530  82.490  0.00  0.00            
ATOM    508  HE1 TRP X  32      67.700  87.020  83.330  0.00  0.00            
ATOM    509  CE2 TRP X  32      67.070  85.300  82.230  0.00  0.00            
ATOM    510  CD2 TRP X  32      67.230  85.060  80.800  0.00  0.00            
ATOM    511  CE3 TRP X  32      66.810  83.800  80.390  0.00  0.00            
ATOM    512  HE3 TRP X  32      67.010  83.590  79.350  0.00  0.00            
ATOM    513  CZ3 TRP X  32      66.250  82.940  81.260  0.00  0.00            
ATOM    514  HZ3 TRP X  32      65.740  82.090  80.820  0.00  0.00            
ATOM    515  CZ2 TRP X  32      66.520  84.470  83.150  0.00  0.00            
ATOM    516  HZ2 TRP X  32      66.320  84.770  84.170  0.00  0.00            
ATOM    517  CH2 TRP X  32      65.980  83.250  82.610  0.00  0.00            
ATOM    518  HH2 TRP X  32      65.380  82.590  83.220  0.00  0.00            
ATOM    519  C   TRP X  32      66.650  87.290  77.540  0.00  0.00            
ATOM    520  O   TRP X  32      67.020  88.290  76.890  0.00  0.00            
ATOM    521  N   VAL X  33      65.400  87.270  78.100  0.00  0.00            
ATOM    522  HN  VAL X  33      65.130  86.520  78.710  0.00  0.00            
ATOM    523  CA  VAL X  33      64.350  88.280  77.960  0.00  0.00            
ATOM    524  HA  VAL X  33      64.750  89.180  77.530  0.00  0.00            
ATOM    525  CB  VAL X  33      63.170  87.680  77.190  0.00  0.00            
ATOM    526  HB  VAL X  33      62.820  86.820  77.790  0.00  0.00            
ATOM    527  CG1 VAL X  33      62.050  88.770  77.130  0.00  0.00            
ATOM    528 HG11 VAL X  33      61.180  88.490  76.500  0.00  0.00            
ATOM    529 HG12 VAL X  33      62.540  89.680  76.730  0.00  0.00            
ATOM    530 HG13 VAL X  33      61.630  89.060  78.120  0.00  0.00            
ATOM    531  CG2 VAL X  33      63.620  87.230  75.780  0.00  0.00            
ATOM    532 HG21 VAL X  33      62.780  87.220  75.060  0.00  0.00            
ATOM    533 HG22 VAL X  33      64.140  86.250  75.790  0.00  0.00            
ATOM    534 HG23 VAL X  33      64.430  87.900  75.410  0.00  0.00            
ATOM    535  C   VAL X  33      64.020  88.570  79.420  0.00  0.00            
ATOM    536  O   VAL X  33      63.830  87.670  80.230  0.00  0.00            
ATOM    537  N   VAL X  34      63.950  89.910  79.840  0.00  0.00            
ATOM    538  HN  VAL X  34      64.200  90.650  79.220  0.00  0.00            
ATOM    539  CA  VAL X  34      63.470  90.260  81.180  0.00  0.00            
ATOM    540  HA  VAL X  34      63.200  89.340  81.660  0.00  0.00            
ATOM    541  CB  VAL X  34      64.510  90.950  82.040  0.00  0.00            
ATOM    542  HB  VAL X  34      64.880  91.800  81.410  0.00  0.00            
ATOM    543  CG1 VAL X  34      63.860  91.220  83.370  0.00  0.00            
ATOM    544 HG11 VAL X  34      63.360  90.300  83.740  0.00  0.00            
ATOM    545 HG12 VAL X  34      63.070  92.000  83.290  0.00  0.00            
ATOM    546 HG13 VAL X  34      64.590  91.510  84.150  0.00  0.00            
ATOM    547  CG2 VAL X  34      65.720  90.010  82.220  0.00  0.00            
ATOM    548 HG21 VAL X  34      66.440  90.380  82.980  0.00  0.00            
ATOM    549 HG22 VAL X  34      66.260  89.950  81.250  0.00  0.00            
ATOM    550 HG23 VAL X  34      65.410  88.980  82.510  0.00  0.00            
ATOM    551  C   VAL X  34      62.280  91.260  81.040  0.00  0.00            
ATOM    552  O   VAL X  34      62.370  92.380  80.550  0.00  0.00            
ATOM    553  N   GLU X  35      61.170  90.960  81.590  0.00  0.00            
ATOM    554  HN  GLU X  35      61.160  90.210  82.240  0.00  0.00            
ATOM    555  CA  GLU X  35      59.950  91.770  81.600  0.00  0.00            
ATOM    556  HA  GLU X  35      59.930  92.340  80.680  0.00  0.00            
ATOM    557  CB  GLU X  35      58.620  90.880  81.600  0.00  0.00            
ATOM    558  HB1 GLU X  35      57.730  91.420  82.000  0.00  0.00            
ATOM    559  HB2 GLU X  35      58.900  90.100  82.340  0.00  0.00            
ATOM    560  CG  GLU X  35      58.410  90.010  80.340  0.00  0.00            
ATOM    561  HG1 GLU X  35      59.320  89.540  79.920  0.00  0.00            
ATOM    562  HG2 GLU X  35      57.950  90.670  79.580  0.00  0.00            
ATOM    563  CD  GLU X  35      57.250  89.000  80.670  0.00  0.00            
ATOM    564  OE1 GLU X  35      57.420  87.840  80.200  0.00  0.00            
ATOM    565  OE2 GLU X  35      56.190  89.360  81.270  0.00  0.00            
ATOM    566  C   GLU X  35      60.050  92.820  82.640  0.00  0.00            
ATOM    567  O   GLU X  35      60.500  92.610  83.730  0.00  0.00            
ATOM    568  N   GLN X  36      59.450  93.950  82.330  0.00  0.00            
ATOM    569  HN  GLN X  36      59.090  93.980  81.400  0.00  0.00            
ATOM    570  CA  GLN X  36      59.470  95.140  83.100  0.00  0.00            
ATOM    571  HA  GLN X  36      60.240  95.180  83.860  0.00  0.00            
ATOM    572  CB  GLN X  36      59.700  96.330  82.180  0.00  0.00            
ATOM    573  HB1 GLN X  36      59.710  97.260  82.790  0.00  0.00            
ATOM    574  HB2 GLN X  36      58.910  96.460  81.400  0.00  0.00            
ATOM    575  CG  GLN X  36      61.080  96.190  81.470  0.00  0.00            
ATOM    576  HG1 GLN X  36      61.170  97.130  80.870  0.00  0.00            
ATOM    577  HG2 GLN X  36      61.090  95.340  80.750  0.00  0.00            
ATOM    578  CD  GLN X  36      62.210  96.170  82.580  0.00  0.00            
ATOM    579  OE1 GLN X  36      62.250  96.910  83.520  0.00  0.00            
ATOM    580  NE2 GLN X  36      62.920  95.010  82.600  0.00  0.00            
ATOM    581 HE21 GLN X  36      63.620  94.860  83.300  0.00  0.00            
ATOM    582 HE22 GLN X  36      62.570  94.300  81.990  0.00  0.00            
ATOM    583  C   GLN X  36      58.130  95.250  83.820  0.00  0.00            
ATOM    584  O   GLN X  36      57.130  94.820  83.190  0.00  0.00            
ATOM    585  N   LEU X  37      58.020  95.820  85.000  0.00  0.00            
ATOM    586  HN  LEU X  37      58.860  96.110  85.450  0.00  0.00            
ATOM    587  CA  LEU X  37      56.800  95.910  85.720  0.00  0.00            
ATOM    588  HA  LEU X  37      56.270  94.970  85.640  0.00  0.00            
ATOM    589  CB  LEU X  37      57.040  96.100  87.150  0.00  0.00            
ATOM    590  HB1 LEU X  37      57.670  97.000  87.270  0.00  0.00            
ATOM    591  HB2 LEU X  37      57.620  95.240  87.560  0.00  0.00            
ATOM    592  CG  LEU X  37      55.840  96.370  88.090  0.00  0.00            
ATOM    593  HG  LEU X  37      55.180  97.200  87.760  0.00  0.00            
ATOM    594  CD1 LEU X  37      55.020  95.160  88.030  0.00  0.00            
ATOM    595 HD11 LEU X  37      55.650  94.330  88.410  0.00  0.00            
ATOM    596 HD12 LEU X  37      54.570  94.800  87.080  0.00  0.00            
ATOM    597 HD13 LEU X  37      54.140  95.270  88.710  0.00  0.00            
ATOM    598  CD2 LEU X  37      56.310  96.640  89.480  0.00  0.00            
ATOM    599 HD21 LEU X  37      56.830  97.620  89.510  0.00  0.00            
ATOM    600 HD22 LEU X  37      56.900  95.840  89.970  0.00  0.00            
ATOM    601 HD23 LEU X  37      55.520  96.930  90.220  0.00  0.00            
ATOM    602  C   LEU X  37      55.970  97.050  85.130  0.00  0.00            
ATOM    603  O   LEU X  37      56.340  98.250  85.100  0.00  0.00            
ATOM    604  N   ARG X  38      54.830  96.650  84.570  0.00  0.00            
ATOM    605  HN  ARG X  38      54.560  95.700  84.440  0.00  0.00            
ATOM    606  CA  ARG X  38      53.880  97.650  84.050  0.00  0.00            
ATOM    607  HA  ARG X  38      54.280  98.640  84.200  0.00  0.00            
ATOM    608  CB  ARG X  38      53.740  97.400  82.500  0.00  0.00            
ATOM    609  HB1 ARG X  38      52.950  98.100  82.110  0.00  0.00            
ATOM    610  HB2 ARG X  38      53.350  96.370  82.390  0.00  0.00            
ATOM    611  CG  ARG X  38      55.040  97.590  81.790  0.00  0.00            
ATOM    612  HG1 ARG X  38      55.010  97.280  80.720  0.00  0.00            
ATOM    613  HG2 ARG X  38      55.740  96.860  82.250  0.00  0.00            
ATOM    614  CD  ARG X  38      55.640  99.030  81.740  0.00  0.00            
ATOM    615  HD1 ARG X  38      55.560  99.480  82.750  0.00  0.00            
ATOM    616  HD2 ARG X  38      55.110  99.730  81.060  0.00  0.00            
ATOM    617  NE  ARG X  38      57.070  98.920  81.240  0.00  0.00            
ATOM    618  HE  ARG X  38      57.270  98.800  80.270  0.00  0.00            
ATOM    619  CZ  ARG X  38      58.130  99.300  81.970  0.00  0.00            
ATOM    620  NH1 ARG X  38      58.160  99.410  83.260  0.00  0.00            
ATOM    621 HH11 ARG X  38      57.370  99.150  83.810  0.00  0.00            
ATOM    622 HH12 ARG X  38      58.910  99.880  83.710  0.00  0.00            
ATOM    623  NH2 ARG X  38      59.300  99.480  81.340  0.00  0.00            
ATOM    624 HH21 ARG X  38      59.250  99.300  80.360  0.00  0.00            
ATOM    625 HH22 ARG X  38      59.960 100.060  81.810  0.00  0.00            
ATOM    626  C   ARG X  38      52.470  97.440  84.580  0.00  0.00            
ATOM    627  O   ARG X  38      51.740  96.610  84.080  0.00  0.00            
ATOM    628  N   PRO X  39      52.000  98.280  85.470  0.00  0.00            
ATOM    629  CD  PRO X  39      52.820  99.050  86.450  0.00  0.00            
ATOM    630  HD1 PRO X  39      53.280  99.930  85.950  0.00  0.00            
ATOM    631  HD2 PRO X  39      53.620  98.410  86.880  0.00  0.00            
ATOM    632  CA  PRO X  39      50.580  98.200  85.860  0.00  0.00            
ATOM    633  HA  PRO X  39      50.390  97.210  86.250  0.00  0.00            
ATOM    634  CB  PRO X  39      50.460  99.300  87.000  0.00  0.00            
ATOM    635  HB1 PRO X  39      49.720  98.920  87.740  0.00  0.00            
ATOM    636  HB2 PRO X  39      50.060 100.270  86.630  0.00  0.00            
ATOM    637  CG  PRO X  39      51.900  99.410  87.620  0.00  0.00            
ATOM    638  HG1 PRO X  39      52.080 100.400  88.090  0.00  0.00            
ATOM    639  HG2 PRO X  39      52.090  98.610  88.370  0.00  0.00            
ATOM    640  C   PRO X  39      49.620  98.460  84.680  0.00  0.00            
ATOM    641  O   PRO X  39      49.970  99.310  83.870  0.00  0.00            
ATOM    642  N   GLU X  40      48.540  97.690  84.360  0.00  0.00            
ATOM    643  HN  GLU X  40      48.080  97.040  84.960  0.00  0.00            
ATOM    644  CA  GLU X  40      47.890  97.650  82.960  0.00  0.00            
ATOM    645  HA  GLU X  40      48.670  97.170  82.390  0.00  0.00            
ATOM    646  CB  GLU X  40      46.630  96.720  82.780  0.00  0.00            
ATOM    647  HB1 GLU X  40      46.170  96.830  81.780  0.00  0.00            
ATOM    648  HB2 GLU X  40      45.820  96.870  83.530  0.00  0.00            
ATOM    649  CG  GLU X  40      47.010  95.280  82.840  0.00  0.00            
ATOM    650  HG1 GLU X  40      47.310  94.820  83.800  0.00  0.00            
ATOM    651  HG2 GLU X  40      47.900  95.300  82.170  0.00  0.00            
ATOM    652  CD  GLU X  40      45.920  94.290  82.260  0.00  0.00            
ATOM    653  OE1 GLU X  40      46.060  93.730  81.150  0.00  0.00            
ATOM    654  OE2 GLU X  40      44.950  94.020  83.020  0.00  0.00            
ATOM    655  C   GLU X  40      47.560  98.950  82.200  0.00  0.00            
ATOM    656  O   GLU X  40      47.250  99.950  82.810  0.00  0.00            
ATOM    657  N   ARG X  41      47.660  99.010  80.860  0.00  0.00            
ATOM    658  HN  ARG X  41      48.060  98.220  80.390  0.00  0.00            
ATOM    659  CA  ARG X  41      47.210 100.240  80.100  0.00  0.00            
ATOM    660  HA  ARG X  41      46.410 100.710  80.640  0.00  0.00            
ATOM    661  CB  ARG X  41      48.420 101.180  79.760  0.00  0.00            
ATOM    662  HB1 ARG X  41      48.840 101.570  80.710  0.00  0.00            
ATOM    663  HB2 ARG X  41      48.000 102.050  79.200  0.00  0.00            
ATOM    664  CG  ARG X  41      49.510 100.780  78.710  0.00  0.00            
ATOM    665  HG1 ARG X  41      50.240 101.610  78.580  0.00  0.00            
ATOM    666  HG2 ARG X  41      49.050 100.720  77.700  0.00  0.00            
ATOM    667  CD  ARG X  41      50.160  99.420  79.050  0.00  0.00            
ATOM    668  HD1 ARG X  41      49.460  98.560  79.010  0.00  0.00            
ATOM    669  HD2 ARG X  41      50.740  99.450  80.000  0.00  0.00            
ATOM    670  NE  ARG X  41      51.300  99.380  78.040  0.00  0.00            
ATOM    671  HE  ARG X  41      51.380 100.100  77.360  0.00  0.00            
ATOM    672  CZ  ARG X  41      52.190  98.460  77.830  0.00  0.00            
ATOM    673  NH1 ARG X  41      52.350  97.420  78.650  0.00  0.00            
ATOM    674 HH11 ARG X  41      51.740  97.280  79.430  0.00  0.00            
ATOM    675 HH12 ARG X  41      53.030  96.750  78.360  0.00  0.00            
ATOM    676  NH2 ARG X  41      52.990  98.570  76.800  0.00  0.00            
ATOM    677 HH21 ARG X  41      52.930  99.410  76.270  0.00  0.00            
ATOM    678 HH22 ARG X  41      53.470  97.780  76.410  0.00  0.00            
ATOM    679  C   ARG X  41      46.540  99.800  78.780  0.00  0.00            
ATOM    680  O   ARG X  41      45.890 100.560  78.120  0.00  0.00            
ATOM    681  N   LEU X  42      46.770  98.540  78.350  0.00  0.00            
ATOM    682  HN  LEU X  42      47.270  97.910  78.940  0.00  0.00            
ATOM    683  CA  LEU X  42      46.020  97.890  77.250  0.00  0.00            
ATOM    684  HA  LEU X  42      45.680  98.720  76.660  0.00  0.00            
ATOM    685  CB  LEU X  42      46.970  97.240  76.200  0.00  0.00            
ATOM    686  HB1 LEU X  42      46.370  97.050  75.290  0.00  0.00            
ATOM    687  HB2 LEU X  42      47.360  96.290  76.620  0.00  0.00            
ATOM    688  CG  LEU X  42      48.160  98.110  75.760  0.00  0.00            
ATOM    689  HG  LEU X  42      48.730  98.360  76.690  0.00  0.00            
ATOM    690  CD1 LEU X  42      49.230  97.270  75.020  0.00  0.00            
ATOM    691 HD11 LEU X  42      49.410  96.320  75.560  0.00  0.00            
ATOM    692 HD12 LEU X  42      50.140  97.900  74.910  0.00  0.00            
ATOM    693 HD13 LEU X  42      48.850  97.040  74.000  0.00  0.00            
ATOM    694  CD2 LEU X  42      47.740  99.350  74.960  0.00  0.00            
ATOM    695 HD21 LEU X  42      47.800  99.070  73.890  0.00  0.00            
ATOM    696 HD22 LEU X  42      48.450 100.190  75.120  0.00  0.00            
ATOM    697 HD23 LEU X  42      46.720  99.770  75.110  0.00  0.00            
ATOM    698  C   LEU X  42      44.870  97.040  77.820  0.00  0.00            
ATOM    699  O   LEU X  42      44.930  96.480  78.920  0.00  0.00            
ATOM    700  N   ARG X  43      43.760  96.920  76.950  0.00  0.00            
ATOM    701  HN  ARG X  43      43.750  97.250  76.010  0.00  0.00            
ATOM    702  CA  ARG X  43      42.540  96.380  77.400  0.00  0.00            
ATOM    703  HA  ARG X  43      42.810  95.720  78.200  0.00  0.00            
ATOM    704  CB  ARG X  43      41.560  97.530  77.760  0.00  0.00            
ATOM    705  HB1 ARG X  43      42.180  98.330  78.220  0.00  0.00            
ATOM    706  HB2 ARG X  43      40.830  97.130  78.490  0.00  0.00            
ATOM    707  CG  ARG X  43      40.830  98.300  76.650  0.00  0.00            
ATOM    708  HG1 ARG X  43      40.260  97.640  75.960  0.00  0.00            
ATOM    709  HG2 ARG X  43      41.640  98.850  76.130  0.00  0.00            
ATOM    710  CD  ARG X  43      39.790  99.340  77.170  0.00  0.00            
ATOM    711  HD1 ARG X  43      40.340  99.990  77.890  0.00  0.00            
ATOM    712  HD2 ARG X  43      38.910  98.860  77.650  0.00  0.00            
ATOM    713  NE  ARG X  43      39.310 100.040  75.930  0.00  0.00            
ATOM    714  HE  ARG X  43      39.590  99.720  75.020  0.00  0.00            
ATOM    715  CZ  ARG X  43      38.780 101.310  75.890  0.00  0.00            
ATOM    716  NH1 ARG X  43      38.430 102.050  76.890  0.00  0.00            
ATOM    717 HH11 ARG X  43      38.500 101.780  77.850  0.00  0.00            
ATOM    718 HH12 ARG X  43      37.840 102.820  76.630  0.00  0.00            
ATOM    719  NH2 ARG X  43      38.780 101.880  74.740  0.00  0.00            
ATOM    720 HH21 ARG X  43      39.160 101.500  73.900  0.00  0.00            
ATOM    721 HH22 ARG X  43      38.290 102.750  74.790  0.00  0.00            
ATOM    722  C   ARG X  43      41.910  95.440  76.390  0.00  0.00            
ATOM    723  O   ARG X  43      42.310  95.310  75.220  0.00  0.00            
ATOM    724  N   GLY X  44      40.900  94.600  76.880  0.00  0.00            
ATOM    725  HN  GLY X  44      40.780  94.520  77.870  0.00  0.00            
ATOM    726  CA  GLY X  44      40.170  93.660  76.060  0.00  0.00            
ATOM    727  HA1 GLY X  44      39.810  94.220  75.210  0.00  0.00            
ATOM    728  HA2 GLY X  44      39.280  93.310  76.560  0.00  0.00            
ATOM    729  C   GLY X  44      40.960  92.510  75.540  0.00  0.00            
ATOM    730  O   GLY X  44      42.000  92.120  76.110  0.00  0.00            
ATOM    731  N   ASP X  45      40.580  91.930  74.340  0.00  0.00            
ATOM    732  HN  ASP X  45      39.780  92.310  73.890  0.00  0.00            
ATOM    733  CA  ASP X  45      41.170  90.790  73.650  0.00  0.00            
ATOM    734  HA  ASP X  45      42.040  90.320  74.090  0.00  0.00            
ATOM    735  CB  ASP X  45      40.030  89.830  73.400  0.00  0.00            
ATOM    736  HB1 ASP X  45      40.380  88.970  72.800  0.00  0.00            
ATOM    737  HB2 ASP X  45      39.110  90.200  72.910  0.00  0.00            
ATOM    738  CG  ASP X  45      39.600  89.270  74.730  0.00  0.00            
ATOM    739  OD1 ASP X  45      40.450  89.130  75.660  0.00  0.00            
ATOM    740  OD2 ASP X  45      38.390  88.950  74.920  0.00  0.00            
ATOM    741  C   ASP X  45      41.730  91.240  72.350  0.00  0.00            
ATOM    742  O   ASP X  45      41.090  92.110  71.750  0.00  0.00            
ATOM    743  N   GLY X  46      42.950  90.800  71.940  0.00  0.00            
ATOM    744  HN  GLY X  46      43.440  90.110  72.460  0.00  0.00            
ATOM    745  CA  GLY X  46      43.670  91.120  70.710  0.00  0.00            
ATOM    746  HA1 GLY X  46      44.660  90.690  70.780  0.00  0.00            
ATOM    747  HA2 GLY X  46      43.570  92.190  70.680  0.00  0.00            
ATOM    748  C   GLY X  46      43.050  90.660  69.360  0.00  0.00            
ATOM    749  O   GLY X  46      42.110  89.820  69.310  0.00  0.00            
ATOM    750  N   ASP X  47      43.700  91.060  68.270  0.00  0.00            
ATOM    751  HN  ASP X  47      44.450  91.700  68.390  0.00  0.00            
ATOM    752  CA  ASP X  47      43.450  90.740  66.870  0.00  0.00            
ATOM    753  HA  ASP X  47      42.370  90.780  66.920  0.00  0.00            
ATOM    754  CB  ASP X  47      43.970  91.900  65.920  0.00  0.00            
ATOM    755  HB1 ASP X  47      45.030  91.910  65.610  0.00  0.00            
ATOM    756  HB2 ASP X  47      43.720  92.860  66.420  0.00  0.00            
ATOM    757  CG  ASP X  47      43.240  92.110  64.650  0.00  0.00            
ATOM    758  OD1 ASP X  47      42.290  91.340  64.320  0.00  0.00            
ATOM    759  OD2 ASP X  47      43.580  93.050  63.920  0.00  0.00            
ATOM    760  C   ASP X  47      43.890  89.350  66.410  0.00  0.00            
ATOM    761  O   ASP X  47      44.950  88.910  66.840  0.00  0.00            
ATOM    762  N   ARG X  48      43.120  88.670  65.570  0.00  0.00            
ATOM    763  HN  ARG X  48      42.290  89.130  65.280  0.00  0.00            
ATOM    764  CA  ARG X  48      43.440  87.330  65.030  0.00  0.00            
ATOM    765  HA  ARG X  48      44.310  86.970  65.560  0.00  0.00            
ATOM    766  CB  ARG X  48      42.210  86.360  65.280  0.00  0.00            
ATOM    767  HB1 ARG X  48      42.420  85.340  64.900  0.00  0.00            
ATOM    768  HB2 ARG X  48      41.300  86.760  64.780  0.00  0.00            
ATOM    769  CG  ARG X  48      41.810  86.290  66.760  0.00  0.00            
ATOM    770  HG1 ARG X  48      41.080  85.450  66.730  0.00  0.00            
ATOM    771  HG2 ARG X  48      41.290  87.210  67.100  0.00  0.00            
ATOM    772  CD  ARG X  48      42.900  85.950  67.770  0.00  0.00            
ATOM    773  HD1 ARG X  48      43.530  86.850  67.870  0.00  0.00            
ATOM    774  HD2 ARG X  48      43.530  85.050  67.600  0.00  0.00            
ATOM    775  NE  ARG X  48      42.210  85.770  69.140  0.00  0.00            
ATOM    776  HE  ARG X  48      41.910  86.560  69.680  0.00  0.00            
ATOM    777  CZ  ARG X  48      41.750  84.640  69.590  0.00  0.00            
ATOM    778  NH1 ARG X  48      41.690  83.570  68.790  0.00  0.00            
ATOM    779 HH11 ARG X  48      42.060  83.590  67.860  0.00  0.00            
ATOM    780 HH12 ARG X  48      41.410  82.700  69.180  0.00  0.00            
ATOM    781  NH2 ARG X  48      41.170  84.550  70.770  0.00  0.00            
ATOM    782 HH21 ARG X  48      40.790  85.300  71.300  0.00  0.00            
ATOM    783 HH22 ARG X  48      40.910  83.600  70.970  0.00  0.00            
ATOM    784  C   ARG X  48      43.780  87.400  63.520  0.00  0.00            
ATOM    785  O   ARG X  48      44.000  86.460  62.790  0.00  0.00            
ATOM    786  N   ARG X  49      43.960  88.640  62.970  0.00  0.00            
ATOM    787  HN  ARG X  49      43.610  89.430  63.480  0.00  0.00            
ATOM    788  CA  ARG X  49      44.830  88.910  61.830  0.00  0.00            
ATOM    789  HA  ARG X  49      44.560  88.160  61.100  0.00  0.00            
ATOM    790  CB  ARG X  49      44.620  90.380  61.200  0.00  0.00            
ATOM    791  HB1 ARG X  49      45.190  90.370  60.240  0.00  0.00            
ATOM    792  HB2 ARG X  49      44.970  91.200  61.860  0.00  0.00            
ATOM    793  CG  ARG X  49      43.150  90.620  60.630  0.00  0.00            
ATOM    794  HG1 ARG X  49      42.490  90.620  61.530  0.00  0.00            
ATOM    795  HG2 ARG X  49      42.890  89.690  60.060  0.00  0.00            
ATOM    796  CD  ARG X  49      42.980  91.920  59.880  0.00  0.00            
ATOM    797  HD1 ARG X  49      41.970  92.130  59.450  0.00  0.00            
ATOM    798  HD2 ARG X  49      43.770  91.960  59.090  0.00  0.00            
ATOM    799  NE  ARG X  49      43.190  92.990  60.970  0.00  0.00            
ATOM    800  HE  ARG X  49      43.120  92.780  61.940  0.00  0.00            
ATOM    801  CZ  ARG X  49      43.720  94.170  60.680  0.00  0.00            
ATOM    802  NH1 ARG X  49      43.910  94.560  59.440  0.00  0.00            
ATOM    803 HH11 ARG X  49      43.820  93.870  58.720  0.00  0.00            
ATOM    804 HH12 ARG X  49      44.090  95.520  59.220  0.00  0.00            
ATOM    805  NH2 ARG X  49      44.010  95.080  61.580  0.00  0.00            
ATOM    806 HH21 ARG X  49      43.790  94.800  62.510  0.00  0.00            
ATOM    807 HH22 ARG X  49      44.020  95.990  61.170  0.00  0.00            
ATOM    808  C   ARG X  49      46.310  88.630  62.080  0.00  0.00            
ATOM    809  O   ARG X  49      47.040  89.500  62.580  0.00  0.00            
ATOM    810  N   GLU X  50      46.740  87.470  61.570  0.00  0.00            
ATOM    811  HN  GLU X  50      46.220  86.840  61.010  0.00  0.00            
ATOM    812  CA  GLU X  50      48.180  87.090  61.570  0.00  0.00            
ATOM    813  HA  GLU X  50      48.530  86.930  62.580  0.00  0.00            
ATOM    814  CB  GLU X  50      48.340  85.720  60.910  0.00  0.00            
ATOM    815  HB1 GLU X  50      49.400  85.680  60.580  0.00  0.00            
ATOM    816  HB2 GLU X  50      47.790  85.710  59.940  0.00  0.00            
ATOM    817  CG  GLU X  50      47.880  84.530  61.740  0.00  0.00            
ATOM    818  HG1 GLU X  50      47.400  83.820  61.040  0.00  0.00            
ATOM    819  HG2 GLU X  50      47.100  84.780  62.500  0.00  0.00            
ATOM    820  CD  GLU X  50      48.980  83.730  62.490  0.00  0.00            
ATOM    821  OE1 GLU X  50      49.620  82.790  61.940  0.00  0.00            
ATOM    822  OE2 GLU X  50      49.210  84.090  63.680  0.00  0.00            
ATOM    823  C   GLU X  50      49.170  88.070  60.970  0.00  0.00            
ATOM    824  O   GLU X  50      48.790  88.920  60.120  0.00  0.00            
ATOM    825  N   CYS X  51      50.420  88.010  61.320  0.00  0.00            
ATOM    826  HN  CYS X  51      50.670  87.410  62.080  0.00  0.00            
ATOM    827  CA  CYS X  51      51.490  88.730  60.600  0.00  0.00            
ATOM    828  HA  CYS X  51      51.160  88.830  59.580  0.00  0.00            
ATOM    829  CB  CYS X  51      51.600  90.150  61.190  0.00  0.00            
ATOM    830  HB1 CYS X  51      50.570  90.560  61.140  0.00  0.00            
ATOM    831  HB2 CYS X  51      52.220  90.840  60.570  0.00  0.00            
ATOM    832  SG  CYS X  51      52.240  90.290  62.910  0.00  0.00            
ATOM    833  HG1 CYS X  51      51.210  89.590  63.380  0.00  0.00            
ATOM    834  C   CYS X  51      52.870  88.060  60.570  0.00  0.00            
ATOM    835  O   CYS X  51      53.070  86.960  61.140  0.00  0.00            
ATOM    836  N   ASP X  52      53.690  88.650  59.680  0.00  0.00            
ATOM    837  HN  ASP X  52      53.340  89.480  59.250  0.00  0.00            
ATOM    838  CA  ASP X  52      55.190  88.520  59.680  0.00  0.00            
ATOM    839  HA  ASP X  52      55.480  87.480  59.560  0.00  0.00            
ATOM    840  CB  ASP X  52      55.820  89.120  58.390  0.00  0.00            
ATOM    841  HB1 ASP X  52      55.640  90.180  58.100  0.00  0.00            
ATOM    842  HB2 ASP X  52      55.470  88.500  57.540  0.00  0.00            
ATOM    843  CG  ASP X  52      57.340  88.920  58.310  0.00  0.00            
ATOM    844  OD1 ASP X  52      58.000  89.920  57.960  0.00  0.00            
ATOM    845  OD2 ASP X  52      57.820  87.810  58.600  0.00  0.00            
ATOM    846  C   ASP X  52      55.810  89.030  60.990  0.00  0.00            
ATOM    847  O   ASP X  52      55.330  89.970  61.590  0.00  0.00            
ATOM    848  N   PHE X  53      56.930  88.520  61.470  0.00  0.00            
ATOM    849  HN  PHE X  53      57.220  87.640  61.090  0.00  0.00            
ATOM    850  CA  PHE X  53      57.820  88.970  62.560  0.00  0.00            
ATOM    851  HA  PHE X  53      57.180  88.970  63.440  0.00  0.00            
ATOM    852  CB  PHE X  53      58.910  87.920  62.830  0.00  0.00            
ATOM    853  HB1 PHE X  53      59.380  88.150  63.810  0.00  0.00            
ATOM    854  HB2 PHE X  53      59.710  87.950  62.050  0.00  0.00            
ATOM    855  CG  PHE X  53      58.330  86.500  62.920  0.00  0.00            
ATOM    856  CD1 PHE X  53      59.080  85.460  62.290  0.00  0.00            
ATOM    857  HD1 PHE X  53      59.860  85.820  61.650  0.00  0.00            
ATOM    858  CE1 PHE X  53      58.790  84.120  62.550  0.00  0.00            
ATOM    859  HE1 PHE X  53      59.360  83.380  62.010  0.00  0.00            
ATOM    860  CZ  PHE X  53      57.800  83.820  63.490  0.00  0.00            
ATOM    861  HZ  PHE X  53      57.670  82.780  63.740  0.00  0.00            
ATOM    862  CD2 PHE X  53      57.270  86.180  63.780  0.00  0.00            
ATOM    863  HD2 PHE X  53      56.790  86.940  64.370  0.00  0.00            
ATOM    864  CE2 PHE X  53      57.140  84.810  64.170  0.00  0.00            
ATOM    865  HE2 PHE X  53      56.440  84.560  64.950  0.00  0.00            
ATOM    866  C   PHE X  53      58.410  90.360  62.450  0.00  0.00            
ATOM    867  O   PHE X  53      59.020  90.780  61.440  0.00  0.00            
ATOM    868  N   ARG X  54      58.170  91.230  63.380  0.00  0.00            
ATOM    869  HN  ARG X  54      57.690  91.040  64.230  0.00  0.00            
ATOM    870  CA  ARG X  54      58.690  92.600  63.330  0.00  0.00            
ATOM    871  HA  ARG X  54      58.370  93.020  62.390  0.00  0.00            
ATOM    872  CB  ARG X  54      57.970  93.620  64.350  0.00  0.00            
ATOM    873  HB1 ARG X  54      58.650  94.510  64.430  0.00  0.00            
ATOM    874  HB2 ARG X  54      57.790  92.990  65.250  0.00  0.00            
ATOM    875  CG  ARG X  54      56.610  94.190  63.930  0.00  0.00            
ATOM    876  HG1 ARG X  54      56.760  94.770  62.990  0.00  0.00            
ATOM    877  HG2 ARG X  54      56.180  94.830  64.740  0.00  0.00            
ATOM    878  CD  ARG X  54      55.510  93.160  63.520  0.00  0.00            
ATOM    879  HD1 ARG X  54      55.100  92.500  64.310  0.00  0.00            
ATOM    880  HD2 ARG X  54      56.000  92.540  62.730  0.00  0.00            
ATOM    881  NE  ARG X  54      54.310  93.900  62.970  0.00  0.00            
ATOM    882  HE  ARG X  54      53.800  94.460  63.620  0.00  0.00            
ATOM    883  CZ  ARG X  54      53.780  93.650  61.810  0.00  0.00            
ATOM    884  NH1 ARG X  54      54.280  92.770  60.970  0.00  0.00            
ATOM    885 HH11 ARG X  54      54.730  91.980  61.370  0.00  0.00            
ATOM    886 HH12 ARG X  54      53.720  92.540  60.180  0.00  0.00            
ATOM    887  NH2 ARG X  54      52.710  94.290  61.390  0.00  0.00            
ATOM    888 HH21 ARG X  54      52.240  94.990  61.930  0.00  0.00            
ATOM    889 HH22 ARG X  54      52.480  94.220  60.420  0.00  0.00            
ATOM    890  C   ARG X  54      60.190  92.780  63.380  0.00  0.00            
ATOM    891  O   ARG X  54      60.910  91.980  64.000  0.00  0.00            
ATOM    892  N   GLU X  55      60.790  93.870  62.850  0.00  0.00            
ATOM    893  HN  GLU X  55      60.380  94.560  62.260  0.00  0.00            
ATOM    894  CA  GLU X  55      62.220  94.150  62.890  0.00  0.00            
ATOM    895  HA  GLU X  55      62.650  93.690  63.760  0.00  0.00            
ATOM    896  CB  GLU X  55      62.790  93.720  61.490  0.00  0.00            
ATOM    897  HB1 GLU X  55      63.850  94.070  61.450  0.00  0.00            
ATOM    898  HB2 GLU X  55      62.290  94.330  60.710  0.00  0.00            
ATOM    899  CG  GLU X  55      62.630  92.260  61.080  0.00  0.00            
ATOM    900  HG1 GLU X  55      61.530  92.130  61.000  0.00  0.00            
ATOM    901  HG2 GLU X  55      63.060  91.570  61.830  0.00  0.00            
ATOM    902  CD  GLU X  55      63.250  91.870  59.750  0.00  0.00            
ATOM    903  OE1 GLU X  55      62.530  91.790  58.700  0.00  0.00            
ATOM    904  OE2 GLU X  55      64.460  91.720  59.720  0.00  0.00            
ATOM    905  C   GLU X  55      62.530  95.670  62.960  0.00  0.00            
ATOM    906  O   GLU X  55      61.700  96.510  62.630  0.00  0.00            
ATOM    907  N   ASP X  56      63.700  96.070  63.450  0.00  0.00            
ATOM    908  HN  ASP X  56      64.430  95.450  63.710  0.00  0.00            
ATOM    909  CA  ASP X  56      63.920  97.540  63.560  0.00  0.00            
ATOM    910  HA  ASP X  56      63.390  98.040  62.760  0.00  0.00            
ATOM    911  CB  ASP X  56      63.570  98.010  64.990  0.00  0.00            
ATOM    912  HB1 ASP X  56      62.570  97.600  65.260  0.00  0.00            
ATOM    913  HB2 ASP X  56      63.420  99.110  65.030  0.00  0.00            
ATOM    914  CG  ASP X  56      64.340  97.610  66.190  0.00  0.00            
ATOM    915  OD1 ASP X  56      64.150  98.290  67.240  0.00  0.00            
ATOM    916  OD2 ASP X  56      65.090  96.610  66.190  0.00  0.00            
ATOM    917  C   ASP X  56      65.390  97.690  63.280  0.00  0.00            
ATOM    918  O   ASP X  56      66.020  96.730  62.940  0.00  0.00            
ATOM    919  N   ASP X  57      65.890  98.960  63.280  0.00  0.00            
ATOM    920  HN  ASP X  57      65.210  99.610  63.600  0.00  0.00            
ATOM    921  CA  ASP X  57      67.240  99.370  63.050  0.00  0.00            
ATOM    922  HA  ASP X  57      67.250 100.440  63.180  0.00  0.00            
ATOM    923  CB  ASP X  57      68.200  98.780  64.060  0.00  0.00            
ATOM    924  HB1 ASP X  57      69.140  99.350  63.860  0.00  0.00            
ATOM    925  HB2 ASP X  57      68.340  97.690  63.930  0.00  0.00            
ATOM    926  CG  ASP X  57      67.930  99.120  65.470  0.00  0.00            
ATOM    927  OD1 ASP X  57      67.540 100.260  65.780  0.00  0.00            
ATOM    928  OD2 ASP X  57      68.100  98.220  66.370  0.00  0.00            
ATOM    929  C   ASP X  57      67.680  99.310  61.590  0.00  0.00            
ATOM    930  O   ASP X  57      67.050  98.550  60.810  0.00  0.00            
ATOM    931  N   SER X  58      68.700 100.090  61.080  0.00  0.00            
ATOM    932  HN  SER X  58      69.190 100.640  61.750  0.00  0.00            
ATOM    933  CA  SER X  58      69.080 100.290  59.730  0.00  0.00            
ATOM    934  HA  SER X  58      68.210 100.200  59.090  0.00  0.00            
ATOM    935  CB  SER X  58      69.680 101.710  59.560  0.00  0.00            
ATOM    936  HB1 SER X  58      70.240 101.720  58.600  0.00  0.00            
ATOM    937  HB2 SER X  58      70.480 101.930  60.300  0.00  0.00            
ATOM    938  OG  SER X  58      68.690 102.680  59.660  0.00  0.00            
ATOM    939  HG1 SER X  58      68.440 102.800  60.580  0.00  0.00            
ATOM    940  C   SER X  58      70.150  99.260  59.260  0.00  0.00            
ATOM    941  O   SER X  58      70.610  99.190  58.160  0.00  0.00            
ATOM    942  N   VAL X  59      70.530  98.370  60.170  0.00  0.00            
ATOM    943  HN  VAL X  59      70.130  98.200  61.070  0.00  0.00            
ATOM    944  CA  VAL X  59      71.310  97.190  59.920  0.00  0.00            
ATOM    945  HA  VAL X  59      71.960  97.300  59.060  0.00  0.00            
ATOM    946  CB  VAL X  59      72.160  96.870  61.130  0.00  0.00            
ATOM    947  HB  VAL X  59      73.060  97.520  61.090  0.00  0.00            
ATOM    948  CG1 VAL X  59      71.420  97.300  62.420  0.00  0.00            
ATOM    949 HG11 VAL X  59      71.560  98.390  62.510  0.00  0.00            
ATOM    950 HG12 VAL X  59      71.910  96.780  63.280  0.00  0.00            
ATOM    951 HG13 VAL X  59      70.360  96.980  62.520  0.00  0.00            
ATOM    952  CG2 VAL X  59      72.470  95.350  61.090  0.00  0.00            
ATOM    953 HG21 VAL X  59      73.150  95.150  61.940  0.00  0.00            
ATOM    954 HG22 VAL X  59      73.000  95.030  60.170  0.00  0.00            
ATOM    955 HG23 VAL X  59      71.600  94.730  61.400  0.00  0.00            
ATOM    956  C   VAL X  59      70.280  96.130  59.540  0.00  0.00            
ATOM    957  O   VAL X  59      69.310  95.830  60.250  0.00  0.00            
ATOM    958  N   HSD X  60      70.390  95.530  58.310  0.00  0.00            
ATOM    959  HN  HSD X  60      71.080  95.910  57.690  0.00  0.00            
ATOM    960  CA  HSD X  60      69.420  94.600  57.840  0.00  0.00            
ATOM    961  HA  HSD X  60      68.520  94.630  58.440  0.00  0.00            
ATOM    962  CB  HSD X  60      69.060  95.040  56.440  0.00  0.00            
ATOM    963  HB1 HSD X  60      69.870  94.910  55.690  0.00  0.00            
ATOM    964  HB2 HSD X  60      68.790  96.110  56.450  0.00  0.00            
ATOM    965  ND1 HSD X  60      66.760  93.880  56.400  0.00  0.00            
ATOM    966  HD1 HSD X  60      66.650  93.670  57.370  0.00  0.00            
ATOM    967  CG  HSD X  60      67.950  94.190  55.790  0.00  0.00            
ATOM    968  CE1 HSD X  60      65.960  93.270  55.520  0.00  0.00            
ATOM    969  HE1 HSD X  60      64.920  93.030  55.720  0.00  0.00            
ATOM    970  NE2 HSD X  60      66.530  93.210  54.380  0.00  0.00            
ATOM    971  CD2 HSD X  60      67.780  93.760  54.520  0.00  0.00            
ATOM    972  HD2 HSD X  60      68.360  94.040  53.660  0.00  0.00            
ATOM    973  C   HSD X  60      70.010  93.210  57.830  0.00  0.00            
ATOM    974  O   HSD X  60      71.050  92.910  57.210  0.00  0.00            
ATOM    975  N   ALA X  61      69.370  92.250  58.520  0.00  0.00            
ATOM    976  HN  ALA X  61      68.500  92.620  58.850  0.00  0.00            
ATOM    977  CA  ALA X  61      69.730  90.850  58.440  0.00  0.00            
ATOM    978  HA  ALA X  61      70.790  90.640  58.350  0.00  0.00            
ATOM    979  CB  ALA X  61      69.260  90.120  59.770  0.00  0.00            
ATOM    980  HB1 ALA X  61      68.180  90.330  59.910  0.00  0.00            
ATOM    981  HB2 ALA X  61      69.770  90.520  60.680  0.00  0.00            
ATOM    982  HB3 ALA X  61      69.430  89.020  59.730  0.00  0.00            
ATOM    983  C   ALA X  61      68.880  90.210  57.270  0.00  0.00            
ATOM    984  O   ALA X  61      67.640  90.180  57.220  0.00  0.00            
ATOM    985  N   TYR X  62      69.570  89.750  56.200  0.00  0.00            
ATOM    986  HN  TYR X  62      70.550  89.880  56.230  0.00  0.00            
ATOM    987  CA  TYR X  62      68.990  89.060  55.080  0.00  0.00            
ATOM    988  HA  TYR X  62      68.030  89.490  54.860  0.00  0.00            
ATOM    989  CB  TYR X  62      69.940  89.140  53.920  0.00  0.00            
ATOM    990  HB1 TYR X  62      69.770  88.340  53.170  0.00  0.00            
ATOM    991  HB2 TYR X  62      70.980  89.000  54.270  0.00  0.00            
ATOM    992  CG  TYR X  62      69.820  90.480  53.150  0.00  0.00            
ATOM    993  CD1 TYR X  62      70.470  91.650  53.640  0.00  0.00            
ATOM    994  HD1 TYR X  62      70.970  91.630  54.600  0.00  0.00            
ATOM    995  CE1 TYR X  62      70.550  92.810  52.850  0.00  0.00            
ATOM    996  HE1 TYR X  62      71.140  93.650  53.200  0.00  0.00            
ATOM    997  CZ  TYR X  62      70.050  92.800  51.580  0.00  0.00            
ATOM    998  OH  TYR X  62      70.310  93.890  50.810  0.00  0.00            
ATOM    999  HH  TYR X  62      69.570  93.970  50.200  0.00  0.00            
ATOM   1000  CD2 TYR X  62      69.200  90.500  51.920  0.00  0.00            
ATOM   1001  HD2 TYR X  62      68.660  89.690  51.440  0.00  0.00            
ATOM   1002  CE2 TYR X  62      69.370  91.650  51.070  0.00  0.00            
ATOM   1003  HE2 TYR X  62      68.990  91.660  50.060  0.00  0.00            
ATOM   1004  C   TYR X  62      68.570  87.660  55.340  0.00  0.00            
ATOM   1005  O   TYR X  62      69.170  87.010  56.180  0.00  0.00            
ATOM   1006  N   HSD X  63      67.550  87.110  54.620  0.00  0.00            
ATOM   1007  HN  HSD X  63      67.020  87.580  53.910  0.00  0.00            
ATOM   1008  CA  HSD X  63      67.230  85.720  54.660  0.00  0.00            
ATOM   1009  HA  HSD X  63      66.380  85.560  54.020  0.00  0.00            
ATOM   1010  CB  HSD X  63      68.250  84.780  54.010  0.00  0.00            
ATOM   1011  HB1 HSD X  63      67.790  83.770  54.100  0.00  0.00            
ATOM   1012  HB2 HSD X  63      69.210  84.700  54.550  0.00  0.00            
ATOM   1013  ND1 HSD X  63      69.530  85.320  51.780  0.00  0.00            
ATOM   1014  HD1 HSD X  63      70.490  85.430  52.050  0.00  0.00            
ATOM   1015  CG  HSD X  63      68.430  85.010  52.570  0.00  0.00            
ATOM   1016  CE1 HSD X  63      69.070  85.150  50.480  0.00  0.00            
ATOM   1017  HE1 HSD X  63      69.700  85.060  49.590  0.00  0.00            
ATOM   1018  NE2 HSD X  63      67.820  84.820  50.460  0.00  0.00            
ATOM   1019  CD2 HSD X  63      67.400  84.820  51.780  0.00  0.00            
ATOM   1020  HD2 HSD X  63      66.410  84.420  51.950  0.00  0.00            
ATOM   1021  C   HSD X  63      66.760  85.160  56.030  0.00  0.00            
ATOM   1022  O   HSD X  63      66.870  83.940  56.300  0.00  0.00            
ATOM   1023  N   ARG X  64      66.170  85.950  56.930  0.00  0.00            
ATOM   1024  HN  ARG X  64      66.030  86.910  56.730  0.00  0.00            
ATOM   1025  CA  ARG X  64      65.870  85.560  58.300  0.00  0.00            
ATOM   1026  HA  ARG X  64      66.640  84.860  58.610  0.00  0.00            
ATOM   1027  CB  ARG X  64      65.820  86.660  59.330  0.00  0.00            
ATOM   1028  HB1 ARG X  64      66.830  87.110  59.370  0.00  0.00            
ATOM   1029  HB2 ARG X  64      65.670  86.380  60.400  0.00  0.00            
ATOM   1030  CG  ARG X  64      64.810  87.800  59.030  0.00  0.00            
ATOM   1031  HG1 ARG X  64      65.050  88.230  58.040  0.00  0.00            
ATOM   1032  HG2 ARG X  64      64.990  88.640  59.730  0.00  0.00            
ATOM   1033  CD  ARG X  64      63.370  87.360  59.160  0.00  0.00            
ATOM   1034  HD1 ARG X  64      63.320  86.690  60.040  0.00  0.00            
ATOM   1035  HD2 ARG X  64      62.960  86.750  58.320  0.00  0.00            
ATOM   1036  NE  ARG X  64      62.580  88.570  59.190  0.00  0.00            
ATOM   1037  HE  ARG X  64      63.000  89.470  59.220  0.00  0.00            
ATOM   1038  CZ  ARG X  64      61.230  88.580  59.080  0.00  0.00            
ATOM   1039  NH1 ARG X  64      60.550  87.450  59.100  0.00  0.00            
ATOM   1040 HH11 ARG X  64      61.030  86.570  59.180  0.00  0.00            
ATOM   1041 HH12 ARG X  64      59.600  87.560  58.840  0.00  0.00            
ATOM   1042  NH2 ARG X  64      60.610  89.750  59.050  0.00  0.00            
ATOM   1043 HH21 ARG X  64      61.210  90.550  58.940  0.00  0.00            
ATOM   1044 HH22 ARG X  64      59.630  89.750  58.880  0.00  0.00            
ATOM   1045  C   ARG X  64      64.600  84.740  58.370  0.00  0.00            
ATOM   1046  O   ARG X  64      63.870  84.660  57.410  0.00  0.00            
ATOM   1047  N   ALA X  65      64.350  84.110  59.550  0.00  0.00            
ATOM   1048  HN  ALA X  65      65.010  84.210  60.290  0.00  0.00            
ATOM   1049  CA  ALA X  65      63.260  83.210  59.860  0.00  0.00            
ATOM   1050  HA  ALA X  65      63.300  82.340  59.210  0.00  0.00            
ATOM   1051  CB  ALA X  65      63.510  82.740  61.320  0.00  0.00            
ATOM   1052  HB1 ALA X  65      62.730  82.040  61.670  0.00  0.00            
ATOM   1053  HB2 ALA X  65      63.460  83.610  62.020  0.00  0.00            
ATOM   1054  HB3 ALA X  65      64.410  82.090  61.390  0.00  0.00            
ATOM   1055  C   ALA X  65      61.830  83.620  59.610  0.00  0.00            
ATOM   1056  O   ALA X  65      61.530  84.790  59.780  0.00  0.00            
ATOM   1057  N   THR X  66      60.890  82.770  59.260  0.00  0.00            
ATOM   1058  HN  THR X  66      61.220  81.850  59.050  0.00  0.00            
ATOM   1059  CA  THR X  66      59.510  83.060  58.970  0.00  0.00            
ATOM   1060  HA  THR X  66      59.250  84.000  59.440  0.00  0.00            
ATOM   1061  CB  THR X  66      59.120  83.070  57.510  0.00  0.00            
ATOM   1062  HB  THR X  66      58.060  83.390  57.400  0.00  0.00            
ATOM   1063  OG1 THR X  66      59.270  81.820  56.780  0.00  0.00            
ATOM   1064  HG1 THR X  66      60.190  81.550  56.680  0.00  0.00            
ATOM   1065  CG2 THR X  66      60.040  84.060  56.720  0.00  0.00            
ATOM   1066 HG21 THR X  66      61.150  83.970  56.770  0.00  0.00            
ATOM   1067 HG22 THR X  66      60.060  85.100  57.110  0.00  0.00            
ATOM   1068 HG23 THR X  66      59.730  84.170  55.660  0.00  0.00            
ATOM   1069  C   THR X  66      58.720  81.940  59.670  0.00  0.00            
ATOM   1070  O   THR X  66      59.230  80.840  60.040  0.00  0.00            
ATOM   1071  N   ASN X  67      57.410  82.130  59.830  0.00  0.00            
ATOM   1072  HN  ASN X  67      57.090  83.040  59.590  0.00  0.00            
ATOM   1073  CA  ASN X  67      56.470  81.150  60.370  0.00  0.00            
ATOM   1074  HA  ASN X  67      56.900  80.860  61.320  0.00  0.00            
ATOM   1075  CB  ASN X  67      55.100  81.890  60.520  0.00  0.00            
ATOM   1076  HB1 ASN X  67      54.740  82.170  59.510  0.00  0.00            
ATOM   1077  HB2 ASN X  67      55.310  82.730  61.210  0.00  0.00            
ATOM   1078  CG  ASN X  67      54.090  81.040  61.220  0.00  0.00            
ATOM   1079  OD1 ASN X  67      53.620  81.210  62.350  0.00  0.00            
ATOM   1080  ND2 ASN X  67      53.600  79.990  60.470  0.00  0.00            
ATOM   1081 HD21 ASN X  67      52.750  79.560  60.770  0.00  0.00            
ATOM   1082 HD22 ASN X  67      53.650  80.170  59.480  0.00  0.00            
ATOM   1083  C   ASN X  67      56.420  79.860  59.500  0.00  0.00            
ATOM   1084  O   ASN X  67      56.460  78.710  59.940  0.00  0.00            
ATOM   1085  N   ALA X  68      56.380  80.140  58.170  0.00  0.00            
ATOM   1086  HN  ALA X  68      56.300  81.100  57.920  0.00  0.00            
ATOM   1087  CA  ALA X  68      56.450  79.080  57.150  0.00  0.00            
ATOM   1088  HA  ALA X  68      55.520  78.540  57.130  0.00  0.00            
ATOM   1089  CB  ALA X  68      56.610  79.680  55.740  0.00  0.00            
ATOM   1090  HB1 ALA X  68      57.540  80.280  55.720  0.00  0.00            
ATOM   1091  HB2 ALA X  68      55.740  80.360  55.610  0.00  0.00            
ATOM   1092  HB3 ALA X  68      56.740  78.960  54.900  0.00  0.00            
ATOM   1093  C   ALA X  68      57.700  78.120  57.330  0.00  0.00            
ATOM   1094  O   ALA X  68      57.520  76.870  57.250  0.00  0.00            
ATOM   1095  N   ASP X  69      59.010  78.590  57.600  0.00  0.00            
ATOM   1096  HN  ASP X  69      59.150  79.570  57.460  0.00  0.00            
ATOM   1097  CA  ASP X  69      60.170  77.870  57.980  0.00  0.00            
ATOM   1098  HA  ASP X  69      60.470  77.250  57.160  0.00  0.00            
ATOM   1099  CB  ASP X  69      61.360  78.850  58.260  0.00  0.00            
ATOM   1100  HB1 ASP X  69      62.250  78.270  58.590  0.00  0.00            
ATOM   1101  HB2 ASP X  69      61.170  79.600  59.060  0.00  0.00            
ATOM   1102  CG  ASP X  69      61.750  79.510  56.860  0.00  0.00            
ATOM   1103  OD1 ASP X  69      61.880  80.770  56.820  0.00  0.00            
ATOM   1104  OD2 ASP X  69      61.940  78.770  55.840  0.00  0.00            
ATOM   1105  C   ASP X  69      60.020  77.010  59.250  0.00  0.00            
ATOM   1106  O   ASP X  69      60.610  75.950  59.350  0.00  0.00            
ATOM   1107  N   TYR X  70      59.290  77.520  60.370  0.00  0.00            
ATOM   1108  HN  TYR X  70      59.100  78.490  60.450  0.00  0.00            
ATOM   1109  CA  TYR X  70      59.070  76.690  61.510  0.00  0.00            
ATOM   1110  HA  TYR X  70      60.050  76.290  61.700  0.00  0.00            
ATOM   1111  CB  TYR X  70      58.510  77.460  62.770  0.00  0.00            
ATOM   1112  HB1 TYR X  70      58.440  76.700  63.580  0.00  0.00            
ATOM   1113  HB2 TYR X  70      57.590  78.060  62.640  0.00  0.00            
ATOM   1114  CG  TYR X  70      59.560  78.460  63.290  0.00  0.00            
ATOM   1115  CD1 TYR X  70      60.920  78.590  62.850  0.00  0.00            
ATOM   1116  HD1 TYR X  70      61.310  77.910  62.110  0.00  0.00            
ATOM   1117  CE1 TYR X  70      61.780  79.550  63.460  0.00  0.00            
ATOM   1118  HE1 TYR X  70      62.750  79.740  63.030  0.00  0.00            
ATOM   1119  CZ  TYR X  70      61.230  80.330  64.490  0.00  0.00            
ATOM   1120  OH  TYR X  70      62.010  81.390  65.090  0.00  0.00            
ATOM   1121  HH  TYR X  70      62.950  81.380  64.930  0.00  0.00            
ATOM   1122  CD2 TYR X  70      59.070  79.220  64.360  0.00  0.00            
ATOM   1123  HD2 TYR X  70      58.090  79.070  64.790  0.00  0.00            
ATOM   1124  CE2 TYR X  70      59.890  80.230  64.950  0.00  0.00            
ATOM   1125  HE2 TYR X  70      59.580  80.930  65.710  0.00  0.00            
ATOM   1126  C   TYR X  70      58.150  75.510  61.170  0.00  0.00            
ATOM   1127  O   TYR X  70      58.490  74.300  61.270  0.00  0.00            
ATOM   1128  N   ARG X  71      56.960  75.840  60.550  0.00  0.00            
ATOM   1129  HN  ARG X  71      56.850  76.820  60.430  0.00  0.00            
ATOM   1130  CA  ARG X  71      55.880  74.840  60.290  0.00  0.00            
ATOM   1131  HA  ARG X  71      55.780  74.340  61.240  0.00  0.00            
ATOM   1132  CB  ARG X  71      54.590  75.560  59.980  0.00  0.00            
ATOM   1133  HB1 ARG X  71      53.910  74.810  59.530  0.00  0.00            
ATOM   1134  HB2 ARG X  71      54.870  76.270  59.170  0.00  0.00            
ATOM   1135  CG  ARG X  71      54.020  76.300  61.260  0.00  0.00            
ATOM   1136  HG1 ARG X  71      54.670  77.200  61.370  0.00  0.00            
ATOM   1137  HG2 ARG X  71      54.200  75.660  62.150  0.00  0.00            
ATOM   1138  CD  ARG X  71      52.530  76.590  61.130  0.00  0.00            
ATOM   1139  HD1 ARG X  71      51.900  75.670  61.030  0.00  0.00            
ATOM   1140  HD2 ARG X  71      52.290  77.190  60.230  0.00  0.00            
ATOM   1141  NE  ARG X  71      52.200  77.400  62.340  0.00  0.00            
ATOM   1142  HE  ARG X  71      52.800  77.200  63.110  0.00  0.00            
ATOM   1143  CZ  ARG X  71      50.940  77.780  62.660  0.00  0.00            
ATOM   1144  NH1 ARG X  71      49.890  77.980  61.860  0.00  0.00            
ATOM   1145 HH11 ARG X  71      49.940  77.790  60.880  0.00  0.00            
ATOM   1146 HH12 ARG X  71      49.150  78.490  62.290  0.00  0.00            
ATOM   1147  NH2 ARG X  71      50.890  78.110  63.940  0.00  0.00            
ATOM   1148 HH21 ARG X  71      51.690  77.820  64.460  0.00  0.00            
ATOM   1149 HH22 ARG X  71      50.060  78.420  64.410  0.00  0.00            
ATOM   1150  C   ARG X  71      56.170  73.860  59.190  0.00  0.00            
ATOM   1151  O   ARG X  71      55.460  72.870  59.060  0.00  0.00            
ATOM   1152  N   GLY X  72      57.170  74.150  58.350  0.00  0.00            
ATOM   1153  HN  GLY X  72      57.530  75.070  58.470  0.00  0.00            
ATOM   1154  CA  GLY X  72      57.810  73.270  57.370  0.00  0.00            
ATOM   1155  HA1 GLY X  72      58.170  73.760  56.490  0.00  0.00            
ATOM   1156  HA2 GLY X  72      57.110  72.540  56.990  0.00  0.00            
ATOM   1157  C   GLY X  72      58.950  72.390  57.890  0.00  0.00            
ATOM   1158  O   GLY X  72      59.420  71.490  57.260  0.00  0.00            
ATOM   1159  N   SER X  73      59.380  72.620  59.100  0.00  0.00            
ATOM   1160  HN  SER X  73      59.060  73.390  59.660  0.00  0.00            
ATOM   1161  CA  SER X  73      60.560  71.970  59.630  0.00  0.00            
ATOM   1162  HA  SER X  73      61.050  71.290  58.940  0.00  0.00            
ATOM   1163  CB  SER X  73      61.840  72.910  59.890  0.00  0.00            
ATOM   1164  HB1 SER X  73      62.720  72.270  60.090  0.00  0.00            
ATOM   1165  HB2 SER X  73      61.640  73.540  60.790  0.00  0.00            
ATOM   1166  OG  SER X  73      62.020  73.790  58.770  0.00  0.00            
ATOM   1167  HG1 SER X  73      61.390  74.500  58.950  0.00  0.00            
ATOM   1168  C   SER X  73      60.240  71.140  60.820  0.00  0.00            
ATOM   1169  O   SER X  73      61.080  70.430  61.380  0.00  0.00            
ATOM   1170  N   GLY X  74      58.970  71.180  61.200  0.00  0.00            
ATOM   1171  HN  GLY X  74      58.270  71.760  60.780  0.00  0.00            
ATOM   1172  CA  GLY X  74      58.460  70.380  62.290  0.00  0.00            
ATOM   1173  HA1 GLY X  74      59.210  69.620  62.510  0.00  0.00            
ATOM   1174  HA2 GLY X  74      57.490  70.020  61.990  0.00  0.00            
ATOM   1175  C   GLY X  74      58.300  71.040  63.540  0.00  0.00            
ATOM   1176  O   GLY X  74      58.300  70.490  64.600  0.00  0.00            
ATOM   1177  N   PHE X  75      58.130  72.390  63.470  0.00  0.00            
ATOM   1178  HN  PHE X  75      58.220  72.780  62.560  0.00  0.00            
ATOM   1179  CA  PHE X  75      58.110  73.240  64.700  0.00  0.00            
ATOM   1180  HA  PHE X  75      58.000  72.610  65.560  0.00  0.00            
ATOM   1181  CB  PHE X  75      59.480  74.080  64.810  0.00  0.00            
ATOM   1182  HB1 PHE X  75      59.380  74.870  65.580  0.00  0.00            
ATOM   1183  HB2 PHE X  75      59.630  74.670  63.890  0.00  0.00            
ATOM   1184  CG  PHE X  75      60.630  73.190  65.140  0.00  0.00            
ATOM   1185  CD1 PHE X  75      61.570  72.880  64.110  0.00  0.00            
ATOM   1186  HD1 PHE X  75      61.510  73.380  63.150  0.00  0.00            
ATOM   1187  CE1 PHE X  75      62.730  72.150  64.460  0.00  0.00            
ATOM   1188  HE1 PHE X  75      63.430  71.950  63.660  0.00  0.00            
ATOM   1189  CZ  PHE X  75      62.800  71.520  65.710  0.00  0.00            
ATOM   1190  HZ  PHE X  75      63.680  70.910  65.860  0.00  0.00            
ATOM   1191  CD2 PHE X  75      60.850  72.630  66.390  0.00  0.00            
ATOM   1192  HD2 PHE X  75      60.220  72.830  67.250  0.00  0.00            
ATOM   1193  CE2 PHE X  75      61.840  71.760  66.700  0.00  0.00            
ATOM   1194  HE2 PHE X  75      61.950  71.490  67.740  0.00  0.00            
ATOM   1195  C   PHE X  75      57.040  74.190  64.660  0.00  0.00            
ATOM   1196  O   PHE X  75      56.460  74.470  63.630  0.00  0.00            
ATOM   1197  N   ASP X  76      56.720  74.870  65.850  0.00  0.00            
ATOM   1198  HN  ASP X  76      57.220  74.830  66.710  0.00  0.00            
ATOM   1199  CA  ASP X  76      55.790  75.990  65.790  0.00  0.00            
ATOM   1200  HA  ASP X  76      55.710  76.390  64.790  0.00  0.00            
ATOM   1201  CB  ASP X  76      54.370  75.570  66.230  0.00  0.00            
ATOM   1202  HB1 ASP X  76      54.320  75.570  67.340  0.00  0.00            
ATOM   1203  HB2 ASP X  76      54.140  74.580  65.790  0.00  0.00            
ATOM   1204  CG  ASP X  76      53.290  76.500  65.660  0.00  0.00            
ATOM   1205  OD1 ASP X  76      53.550  77.280  64.740  0.00  0.00            
ATOM   1206  OD2 ASP X  76      52.070  76.230  65.970  0.00  0.00            
ATOM   1207  C   ASP X  76      56.290  77.250  66.520  0.00  0.00            
ATOM   1208  O   ASP X  76      57.130  77.100  67.430  0.00  0.00            
ATOM   1209  N   ARG X  77      55.850  78.470  66.130  0.00  0.00            
ATOM   1210  HN  ARG X  77      55.130  78.570  65.450  0.00  0.00            
ATOM   1211  CA  ARG X  77      56.230  79.590  66.860  0.00  0.00            
ATOM   1212  HA  ARG X  77      57.300  79.630  66.940  0.00  0.00            
ATOM   1213  CB  ARG X  77      55.850  81.010  66.390  0.00  0.00            
ATOM   1214  HB1 ARG X  77      55.980  80.950  65.290  0.00  0.00            
ATOM   1215  HB2 ARG X  77      56.510  81.850  66.720  0.00  0.00            
ATOM   1216  CG  ARG X  77      54.380  81.520  66.560  0.00  0.00            
ATOM   1217  HG1 ARG X  77      54.350  82.520  66.070  0.00  0.00            
ATOM   1218  HG2 ARG X  77      54.060  81.590  67.620  0.00  0.00            
ATOM   1219  CD  ARG X  77      53.390  80.550  65.850  0.00  0.00            
ATOM   1220  HD1 ARG X  77      53.420  79.530  66.290  0.00  0.00            
ATOM   1221  HD2 ARG X  77      53.590  80.440  64.770  0.00  0.00            
ATOM   1222  NE  ARG X  77      52.000  81.140  66.100  0.00  0.00            
ATOM   1223  HE  ARG X  77      51.620  81.060  67.020  0.00  0.00            
ATOM   1224  CZ  ARG X  77      51.310  81.900  65.300  0.00  0.00            
ATOM   1225  NH1 ARG X  77      51.610  82.100  64.060  0.00  0.00            
ATOM   1226 HH11 ARG X  77      52.280  81.480  63.660  0.00  0.00            
ATOM   1227 HH12 ARG X  77      50.790  82.510  63.670  0.00  0.00            
ATOM   1228  NH2 ARG X  77      50.100  82.250  65.660  0.00  0.00            
ATOM   1229 HH21 ARG X  77      49.710  81.890  66.510  0.00  0.00            
ATOM   1230 HH22 ARG X  77      49.620  82.940  65.120  0.00  0.00            
ATOM   1231  C   ARG X  77      55.690  79.600  68.260  0.00  0.00            
ATOM   1232  O   ARG X  77      54.560  79.360  68.610  0.00  0.00            
ATOM   1233  N   GLY X  78      56.550  80.000  69.210  0.00  0.00            
ATOM   1234  HN  GLY X  78      57.510  80.120  68.980  0.00  0.00            
ATOM   1235  CA  GLY X  78      56.190  80.410  70.580  0.00  0.00            
ATOM   1236  HA1 GLY X  78      56.510  79.710  71.330  0.00  0.00            
ATOM   1237  HA2 GLY X  78      55.140  80.640  70.650  0.00  0.00            
ATOM   1238  C   GLY X  78      56.950  81.610  70.940  0.00  0.00            
ATOM   1239  O   GLY X  78      57.930  81.900  70.300  0.00  0.00            
ATOM   1240  N   HSD X  79      56.530  82.240  72.010  0.00  0.00            
ATOM   1241  HN  HSD X  79      55.680  82.010  72.490  0.00  0.00            
ATOM   1242  CA  HSD X  79      57.080  83.550  72.320  0.00  0.00            
ATOM   1243  HA  HSD X  79      57.910  83.680  71.630  0.00  0.00            
ATOM   1244  CB  HSD X  79      55.990  84.630  72.240  0.00  0.00            
ATOM   1245  HB1 HSD X  79      56.510  85.610  72.220  0.00  0.00            
ATOM   1246  HB2 HSD X  79      55.320  84.540  73.120  0.00  0.00            
ATOM   1247  ND1 HSD X  79      55.040  85.470  70.110  0.00  0.00            
ATOM   1248  HD1 HSD X  79      55.580  86.310  70.110  0.00  0.00            
ATOM   1249  CG  HSD X  79      55.090  84.470  71.000  0.00  0.00            
ATOM   1250  CE1 HSD X  79      54.110  85.190  69.230  0.00  0.00            
ATOM   1251  HE1 HSD X  79      54.050  85.760  68.300  0.00  0.00            
ATOM   1252  NE2 HSD X  79      53.470  84.030  69.520  0.00  0.00            
ATOM   1253  CD2 HSD X  79      54.100  83.590  70.640  0.00  0.00            
ATOM   1254  HD2 HSD X  79      53.740  82.640  71.010  0.00  0.00            
ATOM   1255  C   HSD X  79      57.660  83.610  73.750  0.00  0.00            
ATOM   1256  O   HSD X  79      57.000  83.380  74.770  0.00  0.00            
ATOM   1257  N   LEU X  80      58.950  83.940  73.890  0.00  0.00            
ATOM   1258  HN  LEU X  80      59.520  84.120  73.090  0.00  0.00            
ATOM   1259  CA  LEU X  80      59.640  83.960  75.200  0.00  0.00            
ATOM   1260  HA  LEU X  80      59.550  82.950  75.580  0.00  0.00            
ATOM   1261  CB  LEU X  80      61.090  84.390  75.070  0.00  0.00            
ATOM   1262  HB1 LEU X  80      61.660  84.350  76.020  0.00  0.00            
ATOM   1263  HB2 LEU X  80      61.180  85.400  74.620  0.00  0.00            
ATOM   1264  CG  LEU X  80      61.900  83.540  74.080  0.00  0.00            
ATOM   1265  HG  LEU X  80      61.460  83.630  73.060  0.00  0.00            
ATOM   1266  CD1 LEU X  80      63.340  84.050  74.040  0.00  0.00            
ATOM   1267 HD11 LEU X  80      63.360  85.080  73.620  0.00  0.00            
ATOM   1268 HD12 LEU X  80      64.080  83.340  73.600  0.00  0.00            
ATOM   1269 HD13 LEU X  80      63.820  84.090  75.050  0.00  0.00            
ATOM   1270  CD2 LEU X  80      62.070  81.990  74.510  0.00  0.00            
ATOM   1271 HD21 LEU X  80      62.340  82.070  75.590  0.00  0.00            
ATOM   1272 HD22 LEU X  80      62.880  81.510  73.920  0.00  0.00            
ATOM   1273 HD23 LEU X  80      61.100  81.510  74.230  0.00  0.00            
ATOM   1274  C   LEU X  80      58.920  84.880  76.220  0.00  0.00            
ATOM   1275  O   LEU X  80      58.660  84.430  77.300  0.00  0.00            
ATOM   1276  N   ALA X  81      58.670  86.150  75.990  0.00  0.00            
ATOM   1277  HN  ALA X  81      58.910  86.520  75.090  0.00  0.00            
ATOM   1278  CA  ALA X  81      57.960  87.060  76.790  0.00  0.00            
ATOM   1279  HA  ALA X  81      58.270  86.830  77.800  0.00  0.00            
ATOM   1280  CB  ALA X  81      58.230  88.560  76.450  0.00  0.00            
ATOM   1281  HB1 ALA X  81      59.250  88.600  76.010  0.00  0.00            
ATOM   1282  HB2 ALA X  81      58.020  89.200  77.340  0.00  0.00            
ATOM   1283  HB3 ALA X  81      57.510  88.820  75.640  0.00  0.00            
ATOM   1284  C   ALA X  81      56.460  86.840  77.030  0.00  0.00            
ATOM   1285  O   ALA X  81      55.670  86.370  76.200  0.00  0.00            
ATOM   1286  N   ALA X  82      55.940  87.200  78.210  0.00  0.00            
ATOM   1287  HN  ALA X  82      56.510  87.450  78.990  0.00  0.00            
ATOM   1288  CA  ALA X  82      54.500  87.590  78.460  0.00  0.00            
ATOM   1289  HA  ALA X  82      54.510  88.050  79.440  0.00  0.00            
ATOM   1290  CB  ALA X  82      54.070  88.620  77.470  0.00  0.00            
ATOM   1291  HB1 ALA X  82      53.120  89.080  77.810  0.00  0.00            
ATOM   1292  HB2 ALA X  82      53.880  88.220  76.450  0.00  0.00            
ATOM   1293  HB3 ALA X  82      54.850  89.390  77.300  0.00  0.00            
ATOM   1294  C   ALA X  82      53.610  86.380  78.540  0.00  0.00            
ATOM   1295  O   ALA X  82      53.220  85.840  77.590  0.00  0.00            
ATOM   1296  N   ALA X  83      53.220  85.970  79.800  0.00  0.00            
ATOM   1297  HN  ALA X  83      53.540  86.470  80.600  0.00  0.00            
ATOM   1298  CA  ALA X  83      52.320  84.880  80.090  0.00  0.00            
ATOM   1299  HA  ALA X  83      52.480  84.130  79.340  0.00  0.00            
ATOM   1300  CB  ALA X  83      52.730  84.370  81.520  0.00  0.00            
ATOM   1301  HB1 ALA X  83      52.470  85.120  82.300  0.00  0.00            
ATOM   1302  HB2 ALA X  83      53.820  84.180  81.530  0.00  0.00            
ATOM   1303  HB3 ALA X  83      52.040  83.510  81.710  0.00  0.00            
ATOM   1304  C   ALA X  83      50.860  85.220  79.950  0.00  0.00            
ATOM   1305  O   ALA X  83      49.950  84.420  79.640  0.00  0.00            
ATOM   1306  N   ALA X  84      50.480  86.520  80.080  0.00  0.00            
ATOM   1307  HN  ALA X  84      51.200  87.180  80.300  0.00  0.00            
ATOM   1308  CA  ALA X  84      49.100  87.000  79.910  0.00  0.00            
ATOM   1309  HA  ALA X  84      48.340  86.500  80.490  0.00  0.00            
ATOM   1310  CB  ALA X  84      49.210  88.410  80.570  0.00  0.00            
ATOM   1311  HB1 ALA X  84      48.290  89.030  80.490  0.00  0.00            
ATOM   1312  HB2 ALA X  84      50.080  88.920  80.090  0.00  0.00            
ATOM   1313  HB3 ALA X  84      49.530  88.280  81.620  0.00  0.00            
ATOM   1314  C   ALA X  84      48.600  86.950  78.450  0.00  0.00            
ATOM   1315  O   ALA X  84      49.410  87.000  77.480  0.00  0.00            
ATOM   1316  N   ASN X  85      47.290  86.820  78.240  0.00  0.00            
ATOM   1317  HN  ASN X  85      46.700  86.830  79.040  0.00  0.00            
ATOM   1318  CA  ASN X  85      46.650  86.830  76.920  0.00  0.00            
ATOM   1319  HA  ASN X  85      47.190  86.140  76.300  0.00  0.00            
ATOM   1320  CB  ASN X  85      45.190  86.410  77.010  0.00  0.00            
ATOM   1321  HB1 ASN X  85      44.650  86.560  76.050  0.00  0.00            
ATOM   1322  HB2 ASN X  85      44.660  86.940  77.820  0.00  0.00            
ATOM   1323  CG  ASN X  85      45.130  84.880  77.260  0.00  0.00            
ATOM   1324  OD1 ASN X  85      45.770  84.090  76.570  0.00  0.00            
ATOM   1325  ND2 ASN X  85      44.290  84.550  78.320  0.00  0.00            
ATOM   1326 HD21 ASN X  85      43.610  85.230  78.590  0.00  0.00            
ATOM   1327 HD22 ASN X  85      44.480  83.630  78.680  0.00  0.00            
ATOM   1328  C   ASN X  85      46.790  88.160  76.190  0.00  0.00            
ATOM   1329  O   ASN X  85      47.110  89.260  76.700  0.00  0.00            
ATOM   1330  N   HSD X  86      46.550  88.070  74.810  0.00  0.00            
ATOM   1331  HN  HSD X  86      46.000  87.310  74.470  0.00  0.00            
ATOM   1332  CA  HSD X  86      46.700  89.220  73.980  0.00  0.00            
ATOM   1333  HA  HSD X  86      47.620  89.680  74.300  0.00  0.00            
ATOM   1334  CB  HSD X  86      46.830  88.810  72.500  0.00  0.00            
ATOM   1335  HB1 HSD X  86      45.860  88.840  71.970  0.00  0.00            
ATOM   1336  HB2 HSD X  86      47.170  87.760  72.470  0.00  0.00            
ATOM   1337  ND1 HSD X  86      47.440  90.880  71.190  0.00  0.00            
ATOM   1338  HD1 HSD X  86      46.650  91.420  71.470  0.00  0.00            
ATOM   1339  CG  HSD X  86      47.760  89.710  71.820  0.00  0.00            
ATOM   1340  CE1 HSD X  86      48.600  91.410  70.650  0.00  0.00            
ATOM   1341  HE1 HSD X  86      48.740  92.320  70.060  0.00  0.00            
ATOM   1342  NE2 HSD X  86      49.620  90.590  70.930  0.00  0.00            
ATOM   1343  CD2 HSD X  86      49.130  89.530  71.690  0.00  0.00            
ATOM   1344  HD2 HSD X  86      49.760  88.690  71.960  0.00  0.00            
ATOM   1345  C   HSD X  86      45.730  90.390  74.080  0.00  0.00            
ATOM   1346  O   HSD X  86      44.530  90.110  74.190  0.00  0.00            
ATOM   1347  N   ARG X  87      46.320  91.630  74.000  0.00  0.00            
ATOM   1348  HN  ARG X  87      47.290  91.820  73.920  0.00  0.00            
ATOM   1349  CA  ARG X  87      45.560  92.840  74.080  0.00  0.00            
ATOM   1350  HA  ARG X  87      44.600  92.650  74.550  0.00  0.00            
ATOM   1351  CB  ARG X  87      46.190  93.770  75.130  0.00  0.00            
ATOM   1352  HB1 ARG X  87      45.660  94.750  75.190  0.00  0.00            
ATOM   1353  HB2 ARG X  87      47.220  93.880  74.740  0.00  0.00            
ATOM   1354  CG  ARG X  87      46.090  93.200  76.580  0.00  0.00            
ATOM   1355  HG1 ARG X  87      46.630  93.920  77.230  0.00  0.00            
ATOM   1356  HG2 ARG X  87      46.660  92.250  76.570  0.00  0.00            
ATOM   1357  CD  ARG X  87      44.690  92.920  77.120  0.00  0.00            
ATOM   1358  HD1 ARG X  87      44.370  91.910  76.800  0.00  0.00            
ATOM   1359  HD2 ARG X  87      44.090  93.750  76.700  0.00  0.00            
ATOM   1360  NE  ARG X  87      44.520  93.260  78.570  0.00  0.00            
ATOM   1361  HE  ARG X  87      45.210  93.750  79.100  0.00  0.00            
ATOM   1362  CZ  ARG X  87      43.500  92.900  79.270  0.00  0.00            
ATOM   1363  NH1 ARG X  87      42.440  92.300  78.800  0.00  0.00            
ATOM   1364 HH11 ARG X  87      42.330  92.290  77.800  0.00  0.00            
ATOM   1365 HH12 ARG X  87      41.680  92.190  79.430  0.00  0.00            
ATOM   1366  NH2 ARG X  87      43.430  93.140  80.560  0.00  0.00            
ATOM   1367 HH21 ARG X  87      44.110  93.750  80.980  0.00  0.00            
ATOM   1368 HH22 ARG X  87      42.500  93.070  80.940  0.00  0.00            
ATOM   1369  C   ARG X  87      45.090  93.480  72.730  0.00  0.00            
ATOM   1370  O   ARG X  87      45.640  93.230  71.670  0.00  0.00            
ATOM   1371  N   TRP X  88      44.110  94.430  72.810  0.00  0.00            
ATOM   1372  HN  TRP X  88      43.600  94.740  73.600  0.00  0.00            
ATOM   1373  CA  TRP X  88      43.710  95.180  71.670  0.00  0.00            
ATOM   1374  HA  TRP X  88      43.860  94.540  70.800  0.00  0.00            
ATOM   1375  CB  TRP X  88      42.190  95.490  71.780  0.00  0.00            
ATOM   1376  HB1 TRP X  88      41.950  96.090  72.690  0.00  0.00            
ATOM   1377  HB2 TRP X  88      41.590  94.550  71.850  0.00  0.00            
ATOM   1378  CG  TRP X  88      41.670  96.180  70.580  0.00  0.00            
ATOM   1379  CD1 TRP X  88      41.570  97.490  70.330  0.00  0.00            
ATOM   1380  HD1 TRP X  88      41.890  98.230  71.050  0.00  0.00            
ATOM   1381  NE1 TRP X  88      41.320  97.720  68.980  0.00  0.00            
ATOM   1382  HE1 TRP X  88      41.140  98.560  68.530  0.00  0.00            
ATOM   1383  CE2 TRP X  88      41.170  96.510  68.430  0.00  0.00            
ATOM   1384  CD2 TRP X  88      41.500  95.490  69.350  0.00  0.00            
ATOM   1385  CE3 TRP X  88      41.510  94.140  68.940  0.00  0.00            
ATOM   1386  HE3 TRP X  88      41.830  93.370  69.630  0.00  0.00            
ATOM   1387  CZ3 TRP X  88      41.330  93.890  67.600  0.00  0.00            
ATOM   1388  HZ3 TRP X  88      41.340  92.880  67.210  0.00  0.00            
ATOM   1389  CZ2 TRP X  88      40.950  96.210  67.120  0.00  0.00            
ATOM   1390  HZ2 TRP X  88      40.800  97.040  66.450  0.00  0.00            
ATOM   1391  CH2 TRP X  88      40.950  94.890  66.710  0.00  0.00            
ATOM   1392  HH2 TRP X  88      40.690  94.730  65.670  0.00  0.00            
ATOM   1393  C   TRP X  88      44.680  96.350  71.540  0.00  0.00            
ATOM   1394  O   TRP X  88      45.170  96.890  72.530  0.00  0.00            
ATOM   1395  N   SER X  89      44.860  96.780  70.220  0.00  0.00            
ATOM   1396  HN  SER X  89      44.350  96.280  69.540  0.00  0.00            
ATOM   1397  CA  SER X  89      45.850  97.720  69.710  0.00  0.00            
ATOM   1398  HA  SER X  89      45.320  98.370  69.040  0.00  0.00            
ATOM   1399  CB  SER X  89      46.530  98.730  70.630  0.00  0.00            
ATOM   1400  HB1 SER X  89      45.710  99.280  71.130  0.00  0.00            
ATOM   1401  HB2 SER X  89      47.070  99.480  70.010  0.00  0.00            
ATOM   1402  OG  SER X  89      47.340  98.080  71.600  0.00  0.00            
ATOM   1403  HG1 SER X  89      46.730  97.480  72.030  0.00  0.00            
ATOM   1404  C   SER X  89      46.840  97.060  68.810  0.00  0.00            
ATOM   1405  O   SER X  89      47.310  95.900  69.110  0.00  0.00            
ATOM   1406  N   GLN X  90      47.270  97.710  67.680  0.00  0.00            
ATOM   1407  HN  GLN X  90      46.920  98.640  67.580  0.00  0.00            
ATOM   1408  CA  GLN X  90      48.340  97.410  66.770  0.00  0.00            
ATOM   1409  HA  GLN X  90      48.320  96.370  66.490  0.00  0.00            
ATOM   1410  CB  GLN X  90      48.310  98.280  65.520  0.00  0.00            
ATOM   1411  HB1 GLN X  90      49.160  98.190  64.810  0.00  0.00            
ATOM   1412  HB2 GLN X  90      48.210  99.320  65.890  0.00  0.00            
ATOM   1413  CG  GLN X  90      47.110  97.980  64.520  0.00  0.00            
ATOM   1414  HG1 GLN X  90      47.020  98.860  63.850  0.00  0.00            
ATOM   1415  HG2 GLN X  90      46.180  97.880  65.110  0.00  0.00            
ATOM   1416  CD  GLN X  90      47.310  96.660  63.750  0.00  0.00            
ATOM   1417  OE1 GLN X  90      46.750  95.580  63.810  0.00  0.00            
ATOM   1418  NE2 GLN X  90      48.470  96.720  63.000  0.00  0.00            
ATOM   1419 HE21 GLN X  90      48.590  95.910  62.430  0.00  0.00            
ATOM   1420 HE22 GLN X  90      48.980  97.570  62.950  0.00  0.00            
ATOM   1421  C   GLN X  90      49.770  97.520  67.310  0.00  0.00            
ATOM   1422  O   GLN X  90      50.620  96.830  66.790  0.00  0.00            
ATOM   1423  N   LYS X  91      50.010  98.350  68.310  0.00  0.00            
ATOM   1424  HN  LYS X  91      49.380  99.080  68.560  0.00  0.00            
ATOM   1425  CA  LYS X  91      51.190  98.300  69.070  0.00  0.00            
ATOM   1426  HA  LYS X  91      52.010  98.340  68.370  0.00  0.00            
ATOM   1427  CB  LYS X  91      51.400  99.470  70.110  0.00  0.00            
ATOM   1428  HB1 LYS X  91      51.470 100.430  69.550  0.00  0.00            
ATOM   1429  HB2 LYS X  91      52.370  99.300  70.620  0.00  0.00            
ATOM   1430  CG  LYS X  91      50.280  99.660  71.130  0.00  0.00            
ATOM   1431  HG1 LYS X  91      49.870  98.680  71.450  0.00  0.00            
ATOM   1432  HG2 LYS X  91      49.320 100.100  70.760  0.00  0.00            
ATOM   1433  CD  LYS X  91      50.620 100.510  72.330  0.00  0.00            
ATOM   1434  HD1 LYS X  91      51.360  99.950  72.940  0.00  0.00            
ATOM   1435  HD2 LYS X  91      49.680 100.620  72.910  0.00  0.00            
ATOM   1436  CE  LYS X  91      51.130 101.870  71.880  0.00  0.00            
ATOM   1437  HE1 LYS X  91      50.450 102.350  71.150  0.00  0.00            
ATOM   1438  HE2 LYS X  91      52.130 101.700  71.420  0.00  0.00            
ATOM   1439  NZ  LYS X  91      51.360 102.700  73.100  0.00  0.00            
ATOM   1440  HZ1 LYS X  91      50.610 102.680  73.810  0.00  0.00            
ATOM   1441  HZ2 LYS X  91      51.460 103.710  72.880  0.00  0.00            
ATOM   1442  HZ3 LYS X  91      52.260 102.580  73.610  0.00  0.00            
ATOM   1443  C   LYS X  91      51.510  97.010  69.840  0.00  0.00            
ATOM   1444  O   LYS X  91      52.670  96.640  69.810  0.00  0.00            
ATOM   1445  N   ALA X  92      50.520  96.350  70.530  0.00  0.00            
ATOM   1446  HN  ALA X  92      49.590  96.690  70.510  0.00  0.00            
ATOM   1447  CA  ALA X  92      50.790  95.090  71.090  0.00  0.00            
ATOM   1448  HA  ALA X  92      51.670  95.100  71.710  0.00  0.00            
ATOM   1449  CB  ALA X  92      49.600  94.570  72.000  0.00  0.00            
ATOM   1450  HB1 ALA X  92      48.650  94.670  71.430  0.00  0.00            
ATOM   1451  HB2 ALA X  92      49.480  95.230  72.880  0.00  0.00            
ATOM   1452  HB3 ALA X  92      49.670  93.540  72.410  0.00  0.00            
ATOM   1453  C   ALA X  92      51.220  94.010  70.120  0.00  0.00            
ATOM   1454  O   ALA X  92      52.100  93.200  70.380  0.00  0.00            
ATOM   1455  N   MET X  93      50.600  93.920  68.940  0.00  0.00            
ATOM   1456  HN  MET X  93      49.820  94.520  68.750  0.00  0.00            
ATOM   1457  CA  MET X  93      50.950  92.940  67.920  0.00  0.00            
ATOM   1458  HA  MET X  93      50.860  91.970  68.390  0.00  0.00            
ATOM   1459  CB  MET X  93      49.960  93.110  66.750  0.00  0.00            
ATOM   1460  HB1 MET X  93      50.330  92.810  65.750  0.00  0.00            
ATOM   1461  HB2 MET X  93      49.610  94.160  66.660  0.00  0.00            
ATOM   1462  CG  MET X  93      48.680  92.290  67.000  0.00  0.00            
ATOM   1463  HG1 MET X  93      47.890  92.740  66.360  0.00  0.00            
ATOM   1464  HG2 MET X  93      48.300  92.600  67.990  0.00  0.00            
ATOM   1465  SD  MET X  93      48.780  90.510  66.870  0.00  0.00            
ATOM   1466  CE  MET X  93      49.440  90.430  65.190  0.00  0.00            
ATOM   1467  HE1 MET X  93      49.650  89.390  64.860  0.00  0.00            
ATOM   1468  HE2 MET X  93      50.430  90.930  65.100  0.00  0.00            
ATOM   1469  HE3 MET X  93      48.740  90.870  64.450  0.00  0.00            
ATOM   1470  C   MET X  93      52.380  93.010  67.490  0.00  0.00            
ATOM   1471  O   MET X  93      53.040  91.980  67.330  0.00  0.00            
ATOM   1472  N   ASP X  94      52.950  94.240  67.320  0.00  0.00            
ATOM   1473  HN  ASP X  94      52.390  95.050  67.440  0.00  0.00            
ATOM   1474  CA  ASP X  94      54.340  94.380  66.980  0.00  0.00            
ATOM   1475  HA  ASP X  94      54.430  93.910  66.020  0.00  0.00            
ATOM   1476  CB  ASP X  94      54.640  95.930  66.780  0.00  0.00            
ATOM   1477  HB1 ASP X  94      55.750  96.010  66.730  0.00  0.00            
ATOM   1478  HB2 ASP X  94      54.260  96.490  67.660  0.00  0.00            
ATOM   1479  CG  ASP X  94      54.110  96.570  65.510  0.00  0.00            
ATOM   1480  OD1 ASP X  94      53.340  95.790  64.800  0.00  0.00            
ATOM   1481  OD2 ASP X  94      54.340  97.730  65.260  0.00  0.00            
ATOM   1482  C   ASP X  94      55.280  93.820  67.990  0.00  0.00            
ATOM   1483  O   ASP X  94      56.200  93.130  67.660  0.00  0.00            
ATOM   1484  N   ASP X  95      55.050  94.150  69.300  0.00  0.00            
ATOM   1485  HN  ASP X  95      54.330  94.790  69.530  0.00  0.00            
ATOM   1486  CA  ASP X  95      55.910  93.690  70.370  0.00  0.00            
ATOM   1487  HA  ASP X  95      56.950  93.860  70.130  0.00  0.00            
ATOM   1488  CB  ASP X  95      55.580  94.400  71.740  0.00  0.00            
ATOM   1489  HB1 ASP X  95      56.040  93.910  72.630  0.00  0.00            
ATOM   1490  HB2 ASP X  95      54.480  94.440  71.840  0.00  0.00            
ATOM   1491  CG  ASP X  95      56.050  95.800  71.740  0.00  0.00            
ATOM   1492  OD1 ASP X  95      56.360  96.490  70.750  0.00  0.00            
ATOM   1493  OD2 ASP X  95      56.170  96.230  72.860  0.00  0.00            
ATOM   1494  C   ASP X  95      55.830  92.150  70.640  0.00  0.00            
ATOM   1495  O   ASP X  95      56.850  91.490  70.880  0.00  0.00            
ATOM   1496  N   THR X  96      54.590  91.610  70.610  0.00  0.00            
ATOM   1497  HN  THR X  96      53.780  92.190  70.670  0.00  0.00            
ATOM   1498  CA  THR X  96      54.330  90.160  70.570  0.00  0.00            
ATOM   1499  HA  THR X  96      54.810  89.620  71.370  0.00  0.00            
ATOM   1500  CB  THR X  96      52.860  89.760  70.580  0.00  0.00            
ATOM   1501  HB  THR X  96      52.380  90.130  69.650  0.00  0.00            
ATOM   1502  OG1 THR X  96      52.220  90.210  71.730  0.00  0.00            
ATOM   1503  HG1 THR X  96      51.360  90.470  71.400  0.00  0.00            
ATOM   1504  CG2 THR X  96      52.630  88.240  70.530  0.00  0.00            
ATOM   1505 HG21 THR X  96      53.180  87.740  71.360  0.00  0.00            
ATOM   1506 HG22 THR X  96      53.050  87.800  69.600  0.00  0.00            
ATOM   1507 HG23 THR X  96      51.530  88.160  70.430  0.00  0.00            
ATOM   1508  C   THR X  96      55.010  89.500  69.440  0.00  0.00            
ATOM   1509  O   THR X  96      55.720  88.480  69.600  0.00  0.00            
ATOM   1510  N   PHE X  97      54.830  89.960  68.200  0.00  0.00            
ATOM   1511  HN  PHE X  97      54.310  90.800  68.020  0.00  0.00            
ATOM   1512  CA  PHE X  97      55.380  89.250  67.090  0.00  0.00            
ATOM   1513  HA  PHE X  97      55.610  88.220  67.290  0.00  0.00            
ATOM   1514  CB  PHE X  97      54.410  89.170  65.930  0.00  0.00            
ATOM   1515  HB1 PHE X  97      54.810  88.830  64.950  0.00  0.00            
ATOM   1516  HB2 PHE X  97      54.090  90.210  65.680  0.00  0.00            
ATOM   1517  CG  PHE X  97      53.270  88.320  66.300  0.00  0.00            
ATOM   1518  CD1 PHE X  97      53.530  86.950  66.170  0.00  0.00            
ATOM   1519  HD1 PHE X  97      54.530  86.670  65.860  0.00  0.00            
ATOM   1520  CE1 PHE X  97      52.580  85.990  66.370  0.00  0.00            
ATOM   1521  HE1 PHE X  97      52.810  84.940  66.340  0.00  0.00            
ATOM   1522  CZ  PHE X  97      51.330  86.420  66.890  0.00  0.00            
ATOM   1523  HZ  PHE X  97      50.570  85.660  67.000  0.00  0.00            
ATOM   1524  CD2 PHE X  97      52.140  88.730  67.010  0.00  0.00            
ATOM   1525  HD2 PHE X  97      52.060  89.780  67.240  0.00  0.00            
ATOM   1526  CE2 PHE X  97      51.090  87.760  67.110  0.00  0.00            
ATOM   1527  HE2 PHE X  97      50.140  88.130  67.470  0.00  0.00            
ATOM   1528  C   PHE X  97      56.730  89.870  66.680  0.00  0.00            
ATOM   1529  O   PHE X  97      57.280  89.560  65.650  0.00  0.00            
ATOM   1530  N   TYR X  98      57.410  90.730  67.480  0.00  0.00            
ATOM   1531  HN  TYR X  98      57.060  91.050  68.360  0.00  0.00            
ATOM   1532  CA  TYR X  98      58.790  91.130  67.180  0.00  0.00            
ATOM   1533  HA  TYR X  98      58.780  91.500  66.170  0.00  0.00            
ATOM   1534  CB  TYR X  98      59.190  92.310  68.170  0.00  0.00            
ATOM   1535  HB1 TYR X  98      59.060  91.830  69.160  0.00  0.00            
ATOM   1536  HB2 TYR X  98      58.600  93.250  68.250  0.00  0.00            
ATOM   1537  CG  TYR X  98      60.620  92.710  68.080  0.00  0.00            
ATOM   1538  CD1 TYR X  98      60.860  93.940  67.340  0.00  0.00            
ATOM   1539  HD1 TYR X  98      59.940  94.460  67.130  0.00  0.00            
ATOM   1540  CE1 TYR X  98      62.130  94.250  67.040  0.00  0.00            
ATOM   1541  HE1 TYR X  98      62.360  95.130  66.440  0.00  0.00            
ATOM   1542  CZ  TYR X  98      63.270  93.650  67.570  0.00  0.00            
ATOM   1543  OH  TYR X  98      64.580  94.160  67.510  0.00  0.00            
ATOM   1544  HH  TYR X  98      64.500  95.030  67.100  0.00  0.00            
ATOM   1545  CD2 TYR X  98      61.710  92.000  68.540  0.00  0.00            
ATOM   1546  HD2 TYR X  98      61.640  91.110  69.150  0.00  0.00            
ATOM   1547  CE2 TYR X  98      63.060  92.460  68.290  0.00  0.00            
ATOM   1548  HE2 TYR X  98      63.920  91.920  68.650  0.00  0.00            
ATOM   1549  C   TYR X  98      59.770  89.920  67.130  0.00  0.00            
ATOM   1550  O   TYR X  98      59.750  88.980  67.920  0.00  0.00            
ATOM   1551  N   LEU X  99      60.730  89.970  66.140  0.00  0.00            
ATOM   1552  HN  LEU X  99      60.710  90.760  65.530  0.00  0.00            
ATOM   1553  CA  LEU X  99      61.670  88.870  65.690  0.00  0.00            
ATOM   1554  HA  LEU X  99      60.960  88.100  65.400  0.00  0.00            
ATOM   1555  CB  LEU X  99      62.530  89.370  64.440  0.00  0.00            
ATOM   1556  HB1 LEU X  99      63.170  90.220  64.740  0.00  0.00            
ATOM   1557  HB2 LEU X  99      61.950  89.830  63.620  0.00  0.00            
ATOM   1558  CG  LEU X  99      63.370  88.250  63.700  0.00  0.00            
ATOM   1559  HG  LEU X  99      63.920  87.700  64.500  0.00  0.00            
ATOM   1560  CD1 LEU X  99      62.450  87.230  62.970  0.00  0.00            
ATOM   1561 HD11 LEU X  99      62.970  86.310  62.620  0.00  0.00            
ATOM   1562 HD12 LEU X  99      62.000  87.700  62.070  0.00  0.00            
ATOM   1563 HD13 LEU X  99      61.590  87.010  63.640  0.00  0.00            
ATOM   1564  CD2 LEU X  99      64.370  88.870  62.740  0.00  0.00            
ATOM   1565 HD21 LEU X  99      63.910  89.520  61.960  0.00  0.00            
ATOM   1566 HD22 LEU X  99      64.890  87.990  62.300  0.00  0.00            
ATOM   1567 HD23 LEU X  99      64.970  89.650  63.250  0.00  0.00            
ATOM   1568  C   LEU X  99      62.550  88.230  66.760  0.00  0.00            
ATOM   1569  O   LEU X  99      62.810  87.020  66.740  0.00  0.00            
ATOM   1570  N   SER X 100      62.890  88.970  67.860  0.00  0.00            
ATOM   1571  HN  SER X 100      62.690  89.940  67.860  0.00  0.00            
ATOM   1572  CA  SER X 100      63.740  88.380  68.900  0.00  0.00            
ATOM   1573  HA  SER X 100      64.190  87.510  68.450  0.00  0.00            
ATOM   1574  CB  SER X 100      64.840  89.330  69.340  0.00  0.00            
ATOM   1575  HB1 SER X 100      65.670  88.810  69.880  0.00  0.00            
ATOM   1576  HB2 SER X 100      64.400  90.180  69.900  0.00  0.00            
ATOM   1577  OG  SER X 100      65.630  89.850  68.240  0.00  0.00            
ATOM   1578  HG1 SER X 100      66.280  89.200  67.970  0.00  0.00            
ATOM   1579  C   SER X 100      63.080  87.870  70.110  0.00  0.00            
ATOM   1580  O   SER X 100      63.610  87.350  71.060  0.00  0.00            
ATOM   1581  N   ASN X 101      61.710  87.900  70.060  0.00  0.00            
ATOM   1582  HN  ASN X 101      61.250  88.400  69.330  0.00  0.00            
ATOM   1583  CA  ASN X 101      60.810  87.380  71.080  0.00  0.00            
ATOM   1584  HA  ASN X 101      61.410  87.260  71.980  0.00  0.00            
ATOM   1585  CB  ASN X 101      59.840  88.500  71.270  0.00  0.00            
ATOM   1586  HB1 ASN X 101      59.420  88.830  70.300  0.00  0.00            
ATOM   1587  HB2 ASN X 101      60.440  89.370  71.630  0.00  0.00            
ATOM   1588  CG  ASN X 101      58.750  88.120  72.230  0.00  0.00            
ATOM   1589  OD1 ASN X 101      58.980  87.420  73.210  0.00  0.00            
ATOM   1590  ND2 ASN X 101      57.540  88.670  72.040  0.00  0.00            
ATOM   1591 HD21 ASN X 101      56.830  88.570  72.740  0.00  0.00            
ATOM   1592 HD22 ASN X 101      57.220  88.940  71.140  0.00  0.00            
ATOM   1593  C   ASN X 101      60.290  86.010  70.680  0.00  0.00            
ATOM   1594  O   ASN X 101      59.990  85.100  71.420  0.00  0.00            
ATOM   1595  N   VAL X 102      60.250  85.710  69.350  0.00  0.00            
ATOM   1596  HN  VAL X 102      60.560  86.380  68.680  0.00  0.00            
ATOM   1597  CA  VAL X 102      59.840  84.390  68.820  0.00  0.00            
ATOM   1598  HA  VAL X 102      59.180  83.880  69.510  0.00  0.00            
ATOM   1599  CB  VAL X 102      59.010  84.480  67.510  0.00  0.00            
ATOM   1600  HB  VAL X 102      59.010  83.520  66.960  0.00  0.00            
ATOM   1601  CG1 VAL X 102      57.480  84.690  67.900  0.00  0.00            
ATOM   1602 HG11 VAL X 102      56.850  84.310  67.070  0.00  0.00            
ATOM   1603 HG12 VAL X 102      57.140  85.710  68.200  0.00  0.00            
ATOM   1604 HG13 VAL X 102      57.120  84.190  68.830  0.00  0.00            
ATOM   1605  CG2 VAL X 102      59.570  85.540  66.580  0.00  0.00            
ATOM   1606 HG21 VAL X 102      59.380  86.570  66.950  0.00  0.00            
ATOM   1607 HG22 VAL X 102      59.070  85.440  65.590  0.00  0.00            
ATOM   1608 HG23 VAL X 102      60.650  85.350  66.420  0.00  0.00            
ATOM   1609  C   VAL X 102      60.980  83.360  68.700  0.00  0.00            
ATOM   1610  O   VAL X 102      62.150  83.650  68.460  0.00  0.00            
ATOM   1611  N   ALA X 103      60.690  82.030  68.960  0.00  0.00            
ATOM   1612  HN  ALA X 103      59.720  81.780  69.000  0.00  0.00            
ATOM   1613  CA  ALA X 103      61.660  80.960  68.820  0.00  0.00            
ATOM   1614  HA  ALA X 103      62.330  81.200  68.010  0.00  0.00            
ATOM   1615  CB  ALA X 103      62.340  80.730  70.190  0.00  0.00            
ATOM   1616  HB1 ALA X 103      63.090  81.520  70.410  0.00  0.00            
ATOM   1617  HB2 ALA X 103      62.780  79.710  70.210  0.00  0.00            
ATOM   1618  HB3 ALA X 103      61.600  80.800  71.020  0.00  0.00            
ATOM   1619  C   ALA X 103      60.840  79.690  68.510  0.00  0.00            
ATOM   1620  O   ALA X 103      59.570  79.790  68.550  0.00  0.00            
ATOM   1621  N   PRO X 104      61.430  78.590  67.990  0.00  0.00            
ATOM   1622  CD  PRO X 104      62.870  78.570  67.570  0.00  0.00            
ATOM   1623  HD1 PRO X 104      63.620  78.610  68.390  0.00  0.00            
ATOM   1624  HD2 PRO X 104      63.110  79.430  66.900  0.00  0.00            
ATOM   1625  CA  PRO X 104      60.740  77.380  67.580  0.00  0.00            
ATOM   1626  HA  PRO X 104      59.770  77.640  67.170  0.00  0.00            
ATOM   1627  CB  PRO X 104      61.630  76.930  66.400  0.00  0.00            
ATOM   1628  HB1 PRO X 104      61.380  77.560  65.520  0.00  0.00            
ATOM   1629  HB2 PRO X 104      61.460  75.870  66.110  0.00  0.00            
ATOM   1630  CG  PRO X 104      63.140  77.330  66.740  0.00  0.00            
ATOM   1631  HG1 PRO X 104      63.590  76.550  67.400  0.00  0.00            
ATOM   1632  HG2 PRO X 104      63.780  77.540  65.860  0.00  0.00            
ATOM   1633  C   PRO X 104      60.640  76.310  68.630  0.00  0.00            
ATOM   1634  O   PRO X 104      61.650  75.660  68.990  0.00  0.00            
ATOM   1635  N   GLN X 105      59.410  75.990  69.180  0.00  0.00            
ATOM   1636  HN  GLN X 105      58.670  76.580  68.880  0.00  0.00            
ATOM   1637  CA  GLN X 105      59.110  74.930  70.120  0.00  0.00            
ATOM   1638  HA  GLN X 105      59.990  74.530  70.610  0.00  0.00            
ATOM   1639  CB  GLN X 105      58.010  75.550  71.060  0.00  0.00            
ATOM   1640  HB1 GLN X 105      57.900  74.840  71.910  0.00  0.00            
ATOM   1641  HB2 GLN X 105      57.120  75.860  70.470  0.00  0.00            
ATOM   1642  CG  GLN X 105      58.590  76.840  71.630  0.00  0.00            
ATOM   1643  HG1 GLN X 105      58.730  77.660  70.890  0.00  0.00            
ATOM   1644  HG2 GLN X 105      59.600  76.710  72.070  0.00  0.00            
ATOM   1645  CD  GLN X 105      57.570  77.430  72.670  0.00  0.00            
ATOM   1646  OE1 GLN X 105      56.320  77.370  72.390  0.00  0.00            
ATOM   1647  NE2 GLN X 105      58.070  78.060  73.730  0.00  0.00            
ATOM   1648 HE21 GLN X 105      57.410  78.390  74.410  0.00  0.00            
ATOM   1649 HE22 GLN X 105      59.060  78.040  73.870  0.00  0.00            
ATOM   1650  C   GLN X 105      58.470  73.770  69.310  0.00  0.00            
ATOM   1651  O   GLN X 105      57.920  74.020  68.200  0.00  0.00            
ATOM   1652  N   VAL X 106      58.440  72.470  69.710  0.00  0.00            
ATOM   1653  HN  VAL X 106      58.870  72.270  70.590  0.00  0.00            
ATOM   1654  CA  VAL X 106      57.600  71.510  69.090  0.00  0.00            
ATOM   1655  HA  VAL X 106      57.740  71.710  68.030  0.00  0.00            
ATOM   1656  CB  VAL X 106      57.910  70.060  69.380  0.00  0.00            
ATOM   1657  HB  VAL X 106      57.250  69.350  68.820  0.00  0.00            
ATOM   1658  CG1 VAL X 106      59.320  69.710  68.930  0.00  0.00            
ATOM   1659 HG11 VAL X 106      59.580  68.670  69.230  0.00  0.00            
ATOM   1660 HG12 VAL X 106      60.110  70.330  69.410  0.00  0.00            
ATOM   1661 HG13 VAL X 106      59.490  69.870  67.850  0.00  0.00            
ATOM   1662  CG2 VAL X 106      57.770  69.800  70.880  0.00  0.00            
ATOM   1663 HG21 VAL X 106      58.440  70.450  71.490  0.00  0.00            
ATOM   1664 HG22 VAL X 106      58.040  68.740  71.070  0.00  0.00            
ATOM   1665 HG23 VAL X 106      56.690  69.930  71.060  0.00  0.00            
ATOM   1666  C   VAL X 106      56.030  71.830  69.240  0.00  0.00            
ATOM   1667  O   VAL X 106      55.670  72.370  70.270  0.00  0.00            
ATOM   1668  N   PRO X 107      55.140  71.560  68.280  0.00  0.00            
ATOM   1669  CD  PRO X 107      55.490  71.110  66.930  0.00  0.00            
ATOM   1670  HD1 PRO X 107      55.740  70.030  67.020  0.00  0.00            
ATOM   1671  HD2 PRO X 107      56.400  71.580  66.490  0.00  0.00            
ATOM   1672  CA  PRO X 107      53.640  71.800  68.310  0.00  0.00            
ATOM   1673  HA  PRO X 107      53.530  72.870  68.340  0.00  0.00            
ATOM   1674  CB  PRO X 107      53.130  71.210  67.030  0.00  0.00            
ATOM   1675  HB1 PRO X 107      52.160  71.630  66.680  0.00  0.00            
ATOM   1676  HB2 PRO X 107      52.940  70.130  67.210  0.00  0.00            
ATOM   1677  CG  PRO X 107      54.290  71.410  66.080  0.00  0.00            
ATOM   1678  HG1 PRO X 107      54.400  70.790  65.160  0.00  0.00            
ATOM   1679  HG2 PRO X 107      54.310  72.460  65.710  0.00  0.00            
ATOM   1680  C   PRO X 107      53.030  71.410  69.690  0.00  0.00            
ATOM   1681  O   PRO X 107      52.350  72.180  70.340  0.00  0.00            
ATOM   1682  N   HSD X 108      53.190  70.170  70.170  0.00  0.00            
ATOM   1683  HN  HSD X 108      53.510  69.420  69.590  0.00  0.00            
ATOM   1684  CA  HSD X 108      52.640  69.700  71.460  0.00  0.00            
ATOM   1685  HA  HSD X 108      51.560  69.800  71.420  0.00  0.00            
ATOM   1686  CB  HSD X 108      53.130  68.230  71.600  0.00  0.00            
ATOM   1687  HB1 HSD X 108      54.220  68.040  71.530  0.00  0.00            
ATOM   1688  HB2 HSD X 108      52.680  67.640  70.770  0.00  0.00            
ATOM   1689  ND1 HSD X 108      51.260  66.960  72.660  0.00  0.00            
ATOM   1690  HD1 HSD X 108      50.560  67.210  71.990  0.00  0.00            
ATOM   1691  CG  HSD X 108      52.550  67.360  72.730  0.00  0.00            
ATOM   1692  CE1 HSD X 108      50.990  66.270  73.830  0.00  0.00            
ATOM   1693  HE1 HSD X 108      50.010  65.870  74.110  0.00  0.00            
ATOM   1694  NE2 HSD X 108      52.120  66.190  74.630  0.00  0.00            
ATOM   1695  CD2 HSD X 108      53.060  66.860  73.890  0.00  0.00            
ATOM   1696  HD2 HSD X 108      54.080  66.760  74.230  0.00  0.00            
ATOM   1697  C   HSD X 108      53.150  70.490  72.650  0.00  0.00            
ATOM   1698  O   HSD X 108      52.430  70.800  73.570  0.00  0.00            
ATOM   1699  N   LEU X 109      54.440  70.880  72.650  0.00  0.00            
ATOM   1700  HN  LEU X 109      55.050  70.790  71.870  0.00  0.00            
ATOM   1701  CA  LEU X 109      54.890  71.820  73.710  0.00  0.00            
ATOM   1702  HA  LEU X 109      54.680  71.560  74.730  0.00  0.00            
ATOM   1703  CB  LEU X 109      56.430  71.820  73.610  0.00  0.00            
ATOM   1704  HB1 LEU X 109      56.630  71.870  72.520  0.00  0.00            
ATOM   1705  HB2 LEU X 109      56.720  70.810  73.970  0.00  0.00            
ATOM   1706  CG  LEU X 109      57.180  72.950  74.230  0.00  0.00            
ATOM   1707  HG  LEU X 109      56.950  73.990  73.920  0.00  0.00            
ATOM   1708  CD1 LEU X 109      57.020  73.020  75.760  0.00  0.00            
ATOM   1709 HD11 LEU X 109      55.940  73.200  75.950  0.00  0.00            
ATOM   1710 HD12 LEU X 109      57.660  73.830  76.160  0.00  0.00            
ATOM   1711 HD13 LEU X 109      57.360  72.040  76.180  0.00  0.00            
ATOM   1712  CD2 LEU X 109      58.680  72.850  73.900  0.00  0.00            
ATOM   1713 HD21 LEU X 109      58.860  73.170  72.850  0.00  0.00            
ATOM   1714 HD22 LEU X 109      58.950  71.770  73.960  0.00  0.00            
ATOM   1715 HD23 LEU X 109      59.390  73.400  74.550  0.00  0.00            
ATOM   1716  C   LEU X 109      54.210  73.200  73.640  0.00  0.00            
ATOM   1717  O   LEU X 109      53.800  73.750  74.660  0.00  0.00            
ATOM   1718  N   ASN X 110      54.090  73.800  72.410  0.00  0.00            
ATOM   1719  HN  ASN X 110      54.550  73.310  71.680  0.00  0.00            
ATOM   1720  CA  ASN X 110      53.440  75.100  72.230  0.00  0.00            
ATOM   1721  HA  ASN X 110      53.990  75.840  72.790  0.00  0.00            
ATOM   1722  CB  ASN X 110      53.560  75.450  70.710  0.00  0.00            
ATOM   1723  HB1 ASN X 110      53.010  74.830  69.960  0.00  0.00            
ATOM   1724  HB2 ASN X 110      54.620  75.380  70.410  0.00  0.00            
ATOM   1725  CG  ASN X 110      53.080  76.870  70.460  0.00  0.00            
ATOM   1726  OD1 ASN X 110      52.150  77.120  69.670  0.00  0.00            
ATOM   1727  ND2 ASN X 110      53.630  77.820  71.270  0.00  0.00            
ATOM   1728 HD21 ASN X 110      53.250  78.750  71.210  0.00  0.00            
ATOM   1729 HD22 ASN X 110      54.570  77.720  71.570  0.00  0.00            
ATOM   1730  C   ASN X 110      52.030  75.190  72.660  0.00  0.00            
ATOM   1731  O   ASN X 110      51.610  76.120  73.390  0.00  0.00            
ATOM   1732  N   GLN X 111      51.280  74.160  72.180  0.00  0.00            
ATOM   1733  HN  GLN X 111      51.590  73.390  71.630  0.00  0.00            
ATOM   1734  CA  GLN X 111      49.950  73.990  72.500  0.00  0.00            
ATOM   1735  HA  GLN X 111      49.440  74.910  72.250  0.00  0.00            
ATOM   1736  CB  GLN X 111      49.490  72.700  71.750  0.00  0.00            
ATOM   1737  HB1 GLN X 111      49.910  71.760  72.160  0.00  0.00            
ATOM   1738  HB2 GLN X 111      49.830  72.600  70.690  0.00  0.00            
ATOM   1739  CG  GLN X 111      47.930  72.550  71.680  0.00  0.00            
ATOM   1740  HG1 GLN X 111      47.590  72.340  72.720  0.00  0.00            
ATOM   1741  HG2 GLN X 111      47.700  71.670  71.050  0.00  0.00            
ATOM   1742  CD  GLN X 111      47.260  73.850  71.190  0.00  0.00            
ATOM   1743  OE1 GLN X 111      47.280  74.180  70.020  0.00  0.00            
ATOM   1744  NE2 GLN X 111      46.580  74.620  72.090  0.00  0.00            
ATOM   1745 HE21 GLN X 111      45.900  75.250  71.700  0.00  0.00            
ATOM   1746 HE22 GLN X 111      46.480  74.320  73.040  0.00  0.00            
ATOM   1747  C   GLN X 111      49.620  73.740  73.940  0.00  0.00            
ATOM   1748  O   GLN X 111      48.730  74.430  74.450  0.00  0.00            
ATOM   1749  N   ASN X 112      50.390  72.830  74.630  0.00  0.00            
ATOM   1750  HN  ASN X 112      51.180  72.420  74.180  0.00  0.00            
ATOM   1751  CA  ASN X 112      50.140  72.350  75.990  0.00  0.00            
ATOM   1752  HA  ASN X 112      49.170  72.680  76.330  0.00  0.00            
ATOM   1753  CB  ASN X 112      50.190  70.770  75.890  0.00  0.00            
ATOM   1754  HB1 ASN X 112      50.150  70.260  76.880  0.00  0.00            
ATOM   1755  HB2 ASN X 112      51.160  70.460  75.440  0.00  0.00            
ATOM   1756  CG  ASN X 112      49.060  70.150  75.100  0.00  0.00            
ATOM   1757  OD1 ASN X 112      49.140  69.210  74.290  0.00  0.00            
ATOM   1758  ND2 ASN X 112      47.810  70.560  75.340  0.00  0.00            
ATOM   1759 HD21 ASN X 112      47.590  70.900  76.250  0.00  0.00            
ATOM   1760 HD22 ASN X 112      47.150  70.150  74.720  0.00  0.00            
ATOM   1761  C   ASN X 112      51.210  72.810  76.980  0.00  0.00            
ATOM   1762  O   ASN X 112      50.900  73.730  77.720  0.00  0.00            
ATOM   1763  N   ALA X 113      52.290  72.070  77.180  0.00  0.00            
ATOM   1764  HN  ALA X 113      52.340  71.280  76.570  0.00  0.00            
ATOM   1765  CA  ALA X 113      53.260  72.360  78.230  0.00  0.00            
ATOM   1766  HA  ALA X 113      52.750  72.080  79.140  0.00  0.00            
ATOM   1767  CB  ALA X 113      54.410  71.350  78.080  0.00  0.00            
ATOM   1768  HB1 ALA X 113      55.210  71.450  78.850  0.00  0.00            
ATOM   1769  HB2 ALA X 113      54.910  71.480  77.100  0.00  0.00            
ATOM   1770  HB3 ALA X 113      54.020  70.310  78.180  0.00  0.00            
ATOM   1771  C   ALA X 113      53.700  73.820  78.440  0.00  0.00            
ATOM   1772  O   ALA X 113      53.670  74.320  79.550  0.00  0.00            
ATOM   1773  N   TRP X 114      54.060  74.590  77.340  0.00  0.00            
ATOM   1774  HN  TRP X 114      53.820  74.260  76.430  0.00  0.00            
ATOM   1775  CA  TRP X 114      54.410  76.010  77.380  0.00  0.00            
ATOM   1776  HA  TRP X 114      55.140  76.220  78.140  0.00  0.00            
ATOM   1777  CB  TRP X 114      55.020  76.470  76.030  0.00  0.00            
ATOM   1778  HB1 TRP X 114      54.250  76.470  75.230  0.00  0.00            
ATOM   1779  HB2 TRP X 114      55.760  75.710  75.690  0.00  0.00            
ATOM   1780  CG  TRP X 114      55.740  77.820  76.070  0.00  0.00            
ATOM   1781  CD1 TRP X 114      55.430  78.970  75.390  0.00  0.00            
ATOM   1782  HD1 TRP X 114      54.510  79.110  74.850  0.00  0.00            
ATOM   1783  NE1 TRP X 114      56.330  79.950  75.780  0.00  0.00            
ATOM   1784  HE1 TRP X 114      56.330  80.910  75.600  0.00  0.00            
ATOM   1785  CE2 TRP X 114      57.230  79.450  76.670  0.00  0.00            
ATOM   1786  CD2 TRP X 114      56.930  78.030  76.820  0.00  0.00            
ATOM   1787  CE3 TRP X 114      57.750  77.260  77.680  0.00  0.00            
ATOM   1788  HE3 TRP X 114      57.420  76.290  78.000  0.00  0.00            
ATOM   1789  CZ3 TRP X 114      58.910  77.860  78.180  0.00  0.00            
ATOM   1790  HZ3 TRP X 114      59.630  77.290  78.740  0.00  0.00            
ATOM   1791  CZ2 TRP X 114      58.410  80.000  77.220  0.00  0.00            
ATOM   1792  HZ2 TRP X 114      58.640  81.030  76.970  0.00  0.00            
ATOM   1793  CH2 TRP X 114      59.270  79.180  77.980  0.00  0.00            
ATOM   1794  HH2 TRP X 114      60.190  79.570  78.400  0.00  0.00            
ATOM   1795  C   TRP X 114      53.180  76.860  77.720  0.00  0.00            
ATOM   1796  O   TRP X 114      53.330  77.780  78.530  0.00  0.00            
ATOM   1797  N   ASN X 115      51.980  76.480  77.200  0.00  0.00            
ATOM   1798  HN  ASN X 115      51.880  75.730  76.550  0.00  0.00            
ATOM   1799  CA  ASN X 115      50.780  77.220  77.430  0.00  0.00            
ATOM   1800  HA  ASN X 115      50.960  78.260  77.250  0.00  0.00            
ATOM   1801  CB  ASN X 115      49.780  76.820  76.430  0.00  0.00            
ATOM   1802  HB1 ASN X 115      49.420  75.780  76.580  0.00  0.00            
ATOM   1803  HB2 ASN X 115      50.270  76.780  75.440  0.00  0.00            
ATOM   1804  CG  ASN X 115      48.470  77.620  76.430  0.00  0.00            
ATOM   1805  OD1 ASN X 115      48.490  78.760  76.870  0.00  0.00            
ATOM   1806  ND2 ASN X 115      47.390  77.110  75.830  0.00  0.00            
ATOM   1807 HD21 ASN X 115      46.530  77.570  76.070  0.00  0.00            
ATOM   1808 HD22 ASN X 115      47.360  76.260  75.310  0.00  0.00            
ATOM   1809  C   ASN X 115      50.400  77.130  78.890  0.00  0.00            
ATOM   1810  O   ASN X 115      50.060  78.140  79.550  0.00  0.00            
ATOM   1811  N   ASN X 116      50.540  75.900  79.470  0.00  0.00            
ATOM   1812  HN  ASN X 116      50.770  75.150  78.860  0.00  0.00            
ATOM   1813  CA  ASN X 116      50.220  75.590  80.850  0.00  0.00            
ATOM   1814  HA  ASN X 116      49.200  75.760  81.150  0.00  0.00            
ATOM   1815  CB  ASN X 116      50.560  74.100  81.040  0.00  0.00            
ATOM   1816  HB1 ASN X 116      50.490  73.800  82.110  0.00  0.00            
ATOM   1817  HB2 ASN X 116      51.540  73.750  80.650  0.00  0.00            
ATOM   1818  CG  ASN X 116      49.390  73.310  80.470  0.00  0.00            
ATOM   1819  OD1 ASN X 116      48.270  73.820  80.220  0.00  0.00            
ATOM   1820  ND2 ASN X 116      49.590  71.980  80.250  0.00  0.00            
ATOM   1821 HD21 ASN X 116      48.960  71.510  79.640  0.00  0.00            
ATOM   1822 HD22 ASN X 116      50.450  71.510  80.450  0.00  0.00            
ATOM   1823  C   ASN X 116      51.090  76.350  81.760  0.00  0.00            
ATOM   1824  O   ASN X 116      50.660  76.910  82.760  0.00  0.00            
ATOM   1825  N   LEU X 117      52.340  76.380  81.390  0.00  0.00            
ATOM   1826  HN  LEU X 117      52.590  75.780  80.630  0.00  0.00            
ATOM   1827  CA  LEU X 117      53.390  77.140  82.130  0.00  0.00            
ATOM   1828  HA  LEU X 117      53.340  76.720  83.120  0.00  0.00            
ATOM   1829  CB  LEU X 117      54.750  76.830  81.570  0.00  0.00            
ATOM   1830  HB1 LEU X 117      54.680  77.180  80.520  0.00  0.00            
ATOM   1831  HB2 LEU X 117      54.910  75.740  81.470  0.00  0.00            
ATOM   1832  CG  LEU X 117      55.950  77.440  82.320  0.00  0.00            
ATOM   1833  HG  LEU X 117      55.910  78.550  82.350  0.00  0.00            
ATOM   1834  CD1 LEU X 117      56.030  76.980  83.780  0.00  0.00            
ATOM   1835 HD11 LEU X 117      56.920  77.360  84.320  0.00  0.00            
ATOM   1836 HD12 LEU X 117      56.170  75.890  83.910  0.00  0.00            
ATOM   1837 HD13 LEU X 117      55.210  77.360  84.440  0.00  0.00            
ATOM   1838  CD2 LEU X 117      57.280  77.000  81.690  0.00  0.00            
ATOM   1839 HD21 LEU X 117      57.320  77.340  80.630  0.00  0.00            
ATOM   1840 HD22 LEU X 117      57.290  75.890  81.610  0.00  0.00            
ATOM   1841 HD23 LEU X 117      58.170  77.360  82.240  0.00  0.00            
ATOM   1842  C   LEU X 117      53.150  78.680  82.180  0.00  0.00            
ATOM   1843  O   LEU X 117      53.280  79.430  83.190  0.00  0.00            
ATOM   1844  N   GLU X 118      52.600  79.250  81.050  0.00  0.00            
ATOM   1845  HN  GLU X 118      52.540  78.620  80.280  0.00  0.00            
ATOM   1846  CA  GLU X 118      52.030  80.610  80.890  0.00  0.00            
ATOM   1847  HA  GLU X 118      52.790  81.240  81.320  0.00  0.00            
ATOM   1848  CB  GLU X 118      51.810  81.110  79.460  0.00  0.00            
ATOM   1849  HB1 GLU X 118      51.320  82.100  79.510  0.00  0.00            
ATOM   1850  HB2 GLU X 118      51.100  80.470  78.890  0.00  0.00            
ATOM   1851  CG  GLU X 118      53.120  81.260  78.650  0.00  0.00            
ATOM   1852  HG1 GLU X 118      53.550  80.250  78.470  0.00  0.00            
ATOM   1853  HG2 GLU X 118      53.850  81.890  79.210  0.00  0.00            
ATOM   1854  CD  GLU X 118      52.840  81.880  77.250  0.00  0.00            
ATOM   1855  OE1 GLU X 118      51.660  81.910  76.880  0.00  0.00            
ATOM   1856  OE2 GLU X 118      53.770  82.210  76.560  0.00  0.00            
ATOM   1857  C   GLU X 118      50.850  80.820  81.750  0.00  0.00            
ATOM   1858  O   GLU X 118      50.670  81.950  82.230  0.00  0.00            
ATOM   1859  N   LYS X 119      49.970  79.830  81.860  0.00  0.00            
ATOM   1860  HN  LYS X 119      50.140  79.020  81.310  0.00  0.00            
ATOM   1861  CA  LYS X 119      48.820  80.000  82.700  0.00  0.00            
ATOM   1862  HA  LYS X 119      48.390  80.970  82.470  0.00  0.00            
ATOM   1863  CB  LYS X 119      47.780  78.990  82.360  0.00  0.00            
ATOM   1864  HB1 LYS X 119      46.900  78.980  83.030  0.00  0.00            
ATOM   1865  HB2 LYS X 119      48.270  78.010  82.530  0.00  0.00            
ATOM   1866  CG  LYS X 119      47.180  79.040  80.970  0.00  0.00            
ATOM   1867  HG1 LYS X 119      47.950  79.120  80.170  0.00  0.00            
ATOM   1868  HG2 LYS X 119      46.510  79.920  80.840  0.00  0.00            
ATOM   1869  CD  LYS X 119      46.400  77.740  80.660  0.00  0.00            
ATOM   1870  HD1 LYS X 119      45.870  77.560  81.620  0.00  0.00            
ATOM   1871  HD2 LYS X 119      47.100  76.880  80.590  0.00  0.00            
ATOM   1872  CE  LYS X 119      45.520  77.770  79.440  0.00  0.00            
ATOM   1873  HE1 LYS X 119      46.140  78.160  78.600  0.00  0.00            
ATOM   1874  HE2 LYS X 119      44.600  78.390  79.560  0.00  0.00            
ATOM   1875  NZ  LYS X 119      45.040  76.380  79.240  0.00  0.00            
ATOM   1876  HZ1 LYS X 119      45.810  75.730  78.980  0.00  0.00            
ATOM   1877  HZ2 LYS X 119      44.330  76.300  78.490  0.00  0.00            
ATOM   1878  HZ3 LYS X 119      44.730  76.140  80.200  0.00  0.00            
ATOM   1879  C   LYS X 119      49.090  80.040  84.220  0.00  0.00            
ATOM   1880  O   LYS X 119      48.690  80.970  84.860  0.00  0.00            
ATOM   1881  N   TYR X 120      49.910  79.120  84.800  0.00  0.00            
ATOM   1882  HN  TYR X 120      50.180  78.320  84.270  0.00  0.00            
ATOM   1883  CA  TYR X 120      50.220  79.150  86.190  0.00  0.00            
ATOM   1884  HA  TYR X 120      49.280  79.150  86.730  0.00  0.00            
ATOM   1885  CB  TYR X 120      50.800  77.820  86.530  0.00  0.00            
ATOM   1886  HB1 TYR X 120      51.730  77.740  85.930  0.00  0.00            
ATOM   1887  HB2 TYR X 120      50.000  77.110  86.210  0.00  0.00            
ATOM   1888  CG  TYR X 120      51.090  77.790  87.980  0.00  0.00            
ATOM   1889  CD1 TYR X 120      50.070  77.760  88.960  0.00  0.00            
ATOM   1890  HD1 TYR X 120      49.020  77.700  88.700  0.00  0.00            
ATOM   1891  CE1 TYR X 120      50.470  77.950  90.300  0.00  0.00            
ATOM   1892  HE1 TYR X 120      49.660  78.140  90.980  0.00  0.00            
ATOM   1893  CZ  TYR X 120      51.750  78.050  90.680  0.00  0.00            
ATOM   1894  OH  TYR X 120      51.980  78.260  92.030  0.00  0.00            
ATOM   1895  HH  TYR X 120      52.910  78.450  92.200  0.00  0.00            
ATOM   1896  CD2 TYR X 120      52.420  77.930  88.320  0.00  0.00            
ATOM   1897  HD2 TYR X 120      53.140  78.050  87.520  0.00  0.00            
ATOM   1898  CE2 TYR X 120      52.780  78.050  89.720  0.00  0.00            
ATOM   1899  HE2 TYR X 120      53.820  78.110  89.970  0.00  0.00            
ATOM   1900  C   TYR X 120      51.150  80.360  86.540  0.00  0.00            
ATOM   1901  O   TYR X 120      51.280  80.790  87.640  0.00  0.00            
ATOM   1902  N   SER X 121      51.910  80.810  85.530  0.00  0.00            
ATOM   1903  HN  SER X 121      51.960  80.270  84.690  0.00  0.00            
ATOM   1904  CA  SER X 121      52.710  82.020  85.620  0.00  0.00            
ATOM   1905  HA  SER X 121      53.350  81.920  86.490  0.00  0.00            
ATOM   1906  CB  SER X 121      53.480  82.360  84.320  0.00  0.00            
ATOM   1907  HB1 SER X 121      54.020  83.330  84.340  0.00  0.00            
ATOM   1908  HB2 SER X 121      52.840  82.190  83.430  0.00  0.00            
ATOM   1909  OG  SER X 121      54.620  81.540  84.210  0.00  0.00            
ATOM   1910  HG1 SER X 121      54.210  80.700  83.980  0.00  0.00            
ATOM   1911  C   SER X 121      51.770  83.200  85.900  0.00  0.00            
ATOM   1912  O   SER X 121      52.060  84.080  86.720  0.00  0.00            
ATOM   1913  N   ARG X 122      50.510  83.270  85.290  0.00  0.00            
ATOM   1914  HN  ARG X 122      50.390  82.560  84.600  0.00  0.00            
ATOM   1915  CA  ARG X 122      49.450  84.260  85.510  0.00  0.00            
ATOM   1916  HA  ARG X 122      49.810  85.280  85.490  0.00  0.00            
ATOM   1917  CB  ARG X 122      48.360  84.120  84.470  0.00  0.00            
ATOM   1918  HB1 ARG X 122      47.750  83.200  84.620  0.00  0.00            
ATOM   1919  HB2 ARG X 122      48.750  83.930  83.450  0.00  0.00            
ATOM   1920  CG  ARG X 122      47.360  85.370  84.500  0.00  0.00            
ATOM   1921  HG1 ARG X 122      47.140  85.790  85.500  0.00  0.00            
ATOM   1922  HG2 ARG X 122      46.370  84.980  84.200  0.00  0.00            
ATOM   1923  CD  ARG X 122      47.750  86.470  83.500  0.00  0.00            
ATOM   1924  HD1 ARG X 122      47.600  86.130  82.450  0.00  0.00            
ATOM   1925  HD2 ARG X 122      48.830  86.740  83.550  0.00  0.00            
ATOM   1926  NE  ARG X 122      46.930  87.700  83.690  0.00  0.00            
ATOM   1927  HE  ARG X 122      46.060  87.720  83.200  0.00  0.00            
ATOM   1928  CZ  ARG X 122      47.240  88.820  84.290  0.00  0.00            
ATOM   1929  NH1 ARG X 122      48.390  89.120  84.890  0.00  0.00            
ATOM   1930 HH11 ARG X 122      48.490  90.050  85.220  0.00  0.00            
ATOM   1931 HH12 ARG X 122      49.230  88.680  84.580  0.00  0.00            
ATOM   1932  NH2 ARG X 122      46.330  89.770  84.170  0.00  0.00            
ATOM   1933 HH21 ARG X 122      45.510  89.640  83.620  0.00  0.00            
ATOM   1934 HH22 ARG X 122      46.480  90.700  84.510  0.00  0.00            
ATOM   1935  C   ARG X 122      48.900  84.040  86.870  0.00  0.00            
ATOM   1936  O   ARG X 122      48.600  85.050  87.560  0.00  0.00            
ATOM   1937  N   SER X 123      48.690  82.830  87.350  0.00  0.00            
ATOM   1938  HN  SER X 123      48.790  82.110  86.670  0.00  0.00            
ATOM   1939  CA  SER X 123      48.300  82.570  88.690  0.00  0.00            
ATOM   1940  HA  SER X 123      47.410  83.160  88.850  0.00  0.00            
ATOM   1941  CB  SER X 123      47.980  81.030  88.960  0.00  0.00            
ATOM   1942  HB1 SER X 123      47.640  80.940  90.010  0.00  0.00            
ATOM   1943  HB2 SER X 123      48.920  80.450  88.830  0.00  0.00            
ATOM   1944  OG  SER X 123      46.990  80.660  87.990  0.00  0.00            
ATOM   1945  HG1 SER X 123      46.690  79.770  88.210  0.00  0.00            
ATOM   1946  C   SER X 123      49.280  83.050  89.750  0.00  0.00            
ATOM   1947  O   SER X 123      48.810  83.510  90.810  0.00  0.00            
ATOM   1948  N   LEU X 124      50.620  82.970  89.490  0.00  0.00            
ATOM   1949  HN  LEU X 124      50.960  82.610  88.620  0.00  0.00            
ATOM   1950  CA  LEU X 124      51.610  83.610  90.260  0.00  0.00            
ATOM   1951  HA  LEU X 124      51.440  83.330  91.290  0.00  0.00            
ATOM   1952  CB  LEU X 124      53.030  83.180  89.910  0.00  0.00            
ATOM   1953  HB1 LEU X 124      53.690  83.850  90.500  0.00  0.00            
ATOM   1954  HB2 LEU X 124      53.320  83.180  88.830  0.00  0.00            
ATOM   1955  CG  LEU X 124      53.380  81.700  90.280  0.00  0.00            
ATOM   1956  HG  LEU X 124      52.720  80.970  89.770  0.00  0.00            
ATOM   1957  CD1 LEU X 124      54.770  81.350  89.740  0.00  0.00            
ATOM   1958 HD11 LEU X 124      55.510  81.800  90.440  0.00  0.00            
ATOM   1959 HD12 LEU X 124      54.920  81.600  88.670  0.00  0.00            
ATOM   1960 HD13 LEU X 124      54.870  80.260  89.910  0.00  0.00            
ATOM   1961  CD2 LEU X 124      53.440  81.370  91.850  0.00  0.00            
ATOM   1962 HD21 LEU X 124      53.870  82.060  92.610  0.00  0.00            
ATOM   1963 HD22 LEU X 124      54.080  80.470  91.980  0.00  0.00            
ATOM   1964 HD23 LEU X 124      52.440  81.090  92.240  0.00  0.00            
ATOM   1965  C   LEU X 124      51.550  85.120  90.230  0.00  0.00            
ATOM   1966  O   LEU X 124      51.790  85.740  91.200  0.00  0.00            
ATOM   1967  N   THR X 125      51.230  85.750  89.060  0.00  0.00            
ATOM   1968  HN  THR X 125      51.190  85.090  88.310  0.00  0.00            
ATOM   1969  CA  THR X 125      51.290  87.170  88.890  0.00  0.00            
ATOM   1970  HA  THR X 125      52.230  87.520  89.300  0.00  0.00            
ATOM   1971  CB  THR X 125      51.260  87.590  87.460  0.00  0.00            
ATOM   1972  HB  THR X 125      50.220  87.600  87.090  0.00  0.00            
ATOM   1973  OG1 THR X 125      52.170  86.730  86.730  0.00  0.00            
ATOM   1974  HG1 THR X 125      51.810  85.840  86.790  0.00  0.00            
ATOM   1975  CG2 THR X 125      51.940  88.940  87.270  0.00  0.00            
ATOM   1976 HG21 THR X 125      51.980  89.310  86.220  0.00  0.00            
ATOM   1977 HG22 THR X 125      52.950  88.890  87.720  0.00  0.00            
ATOM   1978 HG23 THR X 125      51.400  89.660  87.920  0.00  0.00            
ATOM   1979  C   THR X 125      50.230  87.880  89.610  0.00  0.00            
ATOM   1980  O   THR X 125      50.360  89.010  90.070  0.00  0.00            
ATOM   1981  N   ARG X 126      49.040  87.270  89.710  0.00  0.00            
ATOM   1982  HN  ARG X 126      49.010  86.440  89.150  0.00  0.00            
ATOM   1983  CA  ARG X 126      47.880  87.710  90.530  0.00  0.00            
ATOM   1984  HA  ARG X 126      47.810  88.790  90.480  0.00  0.00            
ATOM   1985  CB  ARG X 126      46.610  87.110  89.970  0.00  0.00            
ATOM   1986  HB1 ARG X 126      45.800  87.240  90.730  0.00  0.00            
ATOM   1987  HB2 ARG X 126      46.780  86.020  89.950  0.00  0.00            
ATOM   1988  CG  ARG X 126      46.200  87.640  88.560  0.00  0.00            
ATOM   1989  HG1 ARG X 126      47.110  87.660  87.930  0.00  0.00            
ATOM   1990  HG2 ARG X 126      45.780  88.660  88.630  0.00  0.00            
ATOM   1991  CD  ARG X 126      45.180  86.750  87.820  0.00  0.00            
ATOM   1992  HD1 ARG X 126      44.300  86.550  88.460  0.00  0.00            
ATOM   1993  HD2 ARG X 126      45.670  85.800  87.520  0.00  0.00            
ATOM   1994  NE  ARG X 126      44.670  87.580  86.630  0.00  0.00            
ATOM   1995  HE  ARG X 126      44.950  88.540  86.730  0.00  0.00            
ATOM   1996  CZ  ARG X 126      43.630  87.270  85.920  0.00  0.00            
ATOM   1997  NH1 ARG X 126      43.090  86.080  85.920  0.00  0.00            
ATOM   1998 HH11 ARG X 126      43.650  85.320  86.250  0.00  0.00            
ATOM   1999 HH12 ARG X 126      42.420  85.900  85.200  0.00  0.00            
ATOM   2000  NH2 ARG X 126      42.930  88.240  85.290  0.00  0.00            
ATOM   2001 HH21 ARG X 126      43.310  89.160  85.200  0.00  0.00            
ATOM   2002 HH22 ARG X 126      42.030  87.950  84.950  0.00  0.00            
ATOM   2003  C   ARG X 126      47.950  87.440  91.980  0.00  0.00            
ATOM   2004  O   ARG X 126      47.350  88.130  92.770  0.00  0.00            
ATOM   2005  N   SER X 127      48.700  86.460  92.440  0.00  0.00            
ATOM   2006  HN  SER X 127      49.180  85.870  91.800  0.00  0.00            
ATOM   2007  CA  SER X 127      48.710  86.170  93.850  0.00  0.00            
ATOM   2008  HA  SER X 127      47.840  86.480  94.400  0.00  0.00            
ATOM   2009  CB  SER X 127      48.600  84.650  94.070  0.00  0.00            
ATOM   2010  HB1 SER X 127      47.590  84.220  93.910  0.00  0.00            
ATOM   2011  HB2 SER X 127      48.770  84.490  95.150  0.00  0.00            
ATOM   2012  OG  SER X 127      49.560  83.880  93.370  0.00  0.00            
ATOM   2013  HG1 SER X 127      49.170  83.800  92.500  0.00  0.00            
ATOM   2014  C   SER X 127      49.870  86.840  94.630  0.00  0.00            
ATOM   2015  O   SER X 127      49.940  86.840  95.890  0.00  0.00            
ATOM   2016  N   TYR X 128      50.740  87.550  93.910  0.00  0.00            
ATOM   2017  HN  TYR X 128      50.820  87.590  92.920  0.00  0.00            
ATOM   2018  CA  TYR X 128      51.840  88.220  94.460  0.00  0.00            
ATOM   2019  HA  TYR X 128      51.780  88.270  95.540  0.00  0.00            
ATOM   2020  CB  TYR X 128      53.210  87.600  93.990  0.00  0.00            
ATOM   2021  HB1 TYR X 128      54.090  88.260  94.140  0.00  0.00            
ATOM   2022  HB2 TYR X 128      53.010  87.360  92.920  0.00  0.00            
ATOM   2023  CG  TYR X 128      53.430  86.350  94.840  0.00  0.00            
ATOM   2024  CD1 TYR X 128      54.480  86.320  95.780  0.00  0.00            
ATOM   2025  HD1 TYR X 128      54.940  87.270  95.990  0.00  0.00            
ATOM   2026  CE1 TYR X 128      54.880  85.120  96.370  0.00  0.00            
ATOM   2027  HE1 TYR X 128      55.750  85.210  96.990  0.00  0.00            
ATOM   2028  CZ  TYR X 128      54.340  83.910  96.020  0.00  0.00            
ATOM   2029  OH  TYR X 128      54.800  82.730  96.590  0.00  0.00            
ATOM   2030  HH  TYR X 128      55.490  82.910  97.240  0.00  0.00            
ATOM   2031  CD2 TYR X 128      52.830  85.050  94.530  0.00  0.00            
ATOM   2032  HD2 TYR X 128      52.150  84.980  93.700  0.00  0.00            
ATOM   2033  CE2 TYR X 128      53.250  83.890  95.130  0.00  0.00            
ATOM   2034  HE2 TYR X 128      52.800  82.950  94.860  0.00  0.00            
ATOM   2035  C   TYR X 128      51.790  89.650  94.020  0.00  0.00            
ATOM   2036  O   TYR X 128      51.380  89.960  92.910  0.00  0.00            
ATOM   2037  N   GLN X 129      52.180  90.560  94.990  0.00  0.00            
ATOM   2038  HN  GLN X 129      52.350  90.110  95.860  0.00  0.00            
ATOM   2039  CA  GLN X 129      52.120  92.030  94.800  0.00  0.00            
ATOM   2040  HA  GLN X 129      51.080  92.220  94.580  0.00  0.00            
ATOM   2041  CB  GLN X 129      52.640  92.830  96.050  0.00  0.00            
ATOM   2042  HB1 GLN X 129      53.010  93.850  95.830  0.00  0.00            
ATOM   2043  HB2 GLN X 129      53.590  92.410  96.440  0.00  0.00            
ATOM   2044  CG  GLN X 129      51.520  93.050  97.090  0.00  0.00            
ATOM   2045  HG1 GLN X 129      51.010  94.040  97.010  0.00  0.00            
ATOM   2046  HG2 GLN X 129      51.920  93.200  98.110  0.00  0.00            
ATOM   2047  CD  GLN X 129      50.340  92.050  97.120  0.00  0.00            
ATOM   2048  OE1 GLN X 129      49.250  92.310  96.540  0.00  0.00            
ATOM   2049  NE2 GLN X 129      50.600  90.940  97.810  0.00  0.00            
ATOM   2050 HE21 GLN X 129      51.550  90.760  98.080  0.00  0.00            
ATOM   2051 HE22 GLN X 129      49.970  90.160  97.740  0.00  0.00            
ATOM   2052  C   GLN X 129      52.850  92.580  93.530  0.00  0.00            
ATOM   2053  O   GLN X 129      52.250  93.290  92.770  0.00  0.00            
ATOM   2054  N   ASN X 130      54.080  92.100  93.260  0.00  0.00            
ATOM   2055  HN  ASN X 130      54.500  91.330  93.730  0.00  0.00            
ATOM   2056  CA  ASN X 130      54.930  92.450  92.090  0.00  0.00            
ATOM   2057  HA  ASN X 130      54.310  92.760  91.270  0.00  0.00            
ATOM   2058  CB  ASN X 130      56.070  93.520  92.410  0.00  0.00            
ATOM   2059  HB1 ASN X 130      56.700  93.640  91.510  0.00  0.00            
ATOM   2060  HB2 ASN X 130      56.730  93.300  93.270  0.00  0.00            
ATOM   2061  CG  ASN X 130      55.410  94.880  92.570  0.00  0.00            
ATOM   2062  OD1 ASN X 130      54.310  95.200  92.070  0.00  0.00            
ATOM   2063  ND2 ASN X 130      56.180  95.790  93.200  0.00  0.00            
ATOM   2064 HD21 ASN X 130      55.800  96.690  93.410  0.00  0.00            
ATOM   2065 HD22 ASN X 130      57.080  95.470  93.510  0.00  0.00            
ATOM   2066  C   ASN X 130      55.600  91.210  91.690  0.00  0.00            
ATOM   2067  O   ASN X 130      56.080  90.420  92.490  0.00  0.00            
ATOM   2068  N   VAL X 131      55.670  90.950  90.330  0.00  0.00            
ATOM   2069  HN  VAL X 131      55.190  91.460  89.630  0.00  0.00            
ATOM   2070  CA  VAL X 131      56.310  89.800  89.810  0.00  0.00            
ATOM   2071  HA  VAL X 131      57.010  89.420  90.540  0.00  0.00            
ATOM   2072  CB  VAL X 131      55.380  88.540  89.530  0.00  0.00            
ATOM   2073  HB  VAL X 131      54.440  89.020  89.200  0.00  0.00            
ATOM   2074  CG1 VAL X 131      55.740  87.570  88.370  0.00  0.00            
ATOM   2075 HG11 VAL X 131      56.600  86.890  88.560  0.00  0.00            
ATOM   2076 HG12 VAL X 131      56.020  88.070  87.420  0.00  0.00            
ATOM   2077 HG13 VAL X 131      54.830  86.950  88.190  0.00  0.00            
ATOM   2078  CG2 VAL X 131      55.020  87.870  90.890  0.00  0.00            
ATOM   2079 HG21 VAL X 131      55.930  87.490  91.410  0.00  0.00            
ATOM   2080 HG22 VAL X 131      54.290  87.060  90.690  0.00  0.00            
ATOM   2081 HG23 VAL X 131      54.560  88.610  91.580  0.00  0.00            
ATOM   2082  C   VAL X 131      57.020  90.210  88.510  0.00  0.00            
ATOM   2083  O   VAL X 131      56.380  90.900  87.690  0.00  0.00            
ATOM   2084  N   TYR X 132      58.250  89.680  88.320  0.00  0.00            
ATOM   2085  HN  TYR X 132      58.540  88.980  88.960  0.00  0.00            
ATOM   2086  CA  TYR X 132      59.120  90.010  87.310  0.00  0.00            
ATOM   2087  HA  TYR X 132      58.630  90.600  86.550  0.00  0.00            
ATOM   2088  CB  TYR X 132      60.440  90.570  87.860  0.00  0.00            
ATOM   2089  HB1 TYR X 132      61.090  91.000  87.070  0.00  0.00            
ATOM   2090  HB2 TYR X 132      61.050  89.850  88.440  0.00  0.00            
ATOM   2091  CG  TYR X 132      60.100  91.710  88.770  0.00  0.00            
ATOM   2092  CD1 TYR X 132      59.740  92.950  88.290  0.00  0.00            
ATOM   2093  HD1 TYR X 132      59.330  93.020  87.290  0.00  0.00            
ATOM   2094  CE1 TYR X 132      59.580  94.020  89.210  0.00  0.00            
ATOM   2095  HE1 TYR X 132      59.180  94.940  88.810  0.00  0.00            
ATOM   2096  CZ  TYR X 132      59.750  93.860  90.610  0.00  0.00            
ATOM   2097  OH  TYR X 132      59.450  95.060  91.350  0.00  0.00            
ATOM   2098  HH  TYR X 132      59.690  94.840  92.260  0.00  0.00            
ATOM   2099  CD2 TYR X 132      60.320  91.550  90.160  0.00  0.00            
ATOM   2100  HD2 TYR X 132      60.590  90.540  90.440  0.00  0.00            
ATOM   2101  CE2 TYR X 132      60.140  92.580  91.110  0.00  0.00            
ATOM   2102  HE2 TYR X 132      60.300  92.400  92.160  0.00  0.00            
ATOM   2103  C   TYR X 132      59.430  88.670  86.650  0.00  0.00            
ATOM   2104  O   TYR X 132      59.460  87.600  87.350  0.00  0.00            
ATOM   2105  N   VAL X 133      59.570  88.640  85.340  0.00  0.00            
ATOM   2106  HN  VAL X 133      59.640  89.440  84.750  0.00  0.00            
ATOM   2107  CA  VAL X 133      59.530  87.350  84.640  0.00  0.00            
ATOM   2108  HA  VAL X 133      59.810  86.560  85.320  0.00  0.00            
ATOM   2109  CB  VAL X 133      58.190  86.870  83.980  0.00  0.00            
ATOM   2110  HB  VAL X 133      57.850  87.580  83.200  0.00  0.00            
ATOM   2111  CG1 VAL X 133      58.280  85.450  83.420  0.00  0.00            
ATOM   2112 HG11 VAL X 133      58.970  85.390  82.550  0.00  0.00            
ATOM   2113 HG12 VAL X 133      57.300  85.060  83.070  0.00  0.00            
ATOM   2114 HG13 VAL X 133      58.650  84.730  84.180  0.00  0.00            
ATOM   2115  CG2 VAL X 133      57.140  86.880  85.100  0.00  0.00            
ATOM   2116 HG21 VAL X 133      56.930  87.930  85.400  0.00  0.00            
ATOM   2117 HG22 VAL X 133      57.550  86.280  85.940  0.00  0.00            
ATOM   2118 HG23 VAL X 133      56.180  86.490  84.690  0.00  0.00            
ATOM   2119  C   VAL X 133      60.650  87.380  83.590  0.00  0.00            
ATOM   2120  O   VAL X 133      60.880  88.380  82.880  0.00  0.00            
ATOM   2121  N   CYS X 134      61.340  86.200  83.430  0.00  0.00            
ATOM   2122  HN  CYS X 134      61.170  85.410  84.010  0.00  0.00            
ATOM   2123  CA  CYS X 134      62.560  86.040  82.640  0.00  0.00            
ATOM   2124  HA  CYS X 134      62.530  86.800  81.870  0.00  0.00            
ATOM   2125  CB  CYS X 134      63.820  86.250  83.470  0.00  0.00            
ATOM   2126  HB1 CYS X 134      64.660  86.460  82.780  0.00  0.00            
ATOM   2127  HB2 CYS X 134      64.130  85.280  83.910  0.00  0.00            
ATOM   2128  SG  CYS X 134      63.770  87.530  84.770  0.00  0.00            
ATOM   2129  HG1 CYS X 134      63.770  88.540  83.910  0.00  0.00            
ATOM   2130  C   CYS X 134      62.590  84.770  81.900  0.00  0.00            
ATOM   2131  O   CYS X 134      62.250  83.690  82.410  0.00  0.00            
ATOM   2132  N   THR X 135      62.900  84.840  80.580  0.00  0.00            
ATOM   2133  HN  THR X 135      63.220  85.720  80.240  0.00  0.00            
ATOM   2134  CA  THR X 135      62.640  83.640  79.770  0.00  0.00            
ATOM   2135  HA  THR X 135      62.780  82.800  80.440  0.00  0.00            
ATOM   2136  CB  THR X 135      61.270  83.680  79.060  0.00  0.00            
ATOM   2137  HB  THR X 135      61.150  84.520  78.350  0.00  0.00            
ATOM   2138  OG1 THR X 135      60.190  83.750  80.000  0.00  0.00            
ATOM   2139  HG1 THR X 135      60.130  84.700  80.130  0.00  0.00            
ATOM   2140  CG2 THR X 135      61.050  82.310  78.330  0.00  0.00            
ATOM   2141 HG21 THR X 135      60.000  82.260  77.980  0.00  0.00            
ATOM   2142 HG22 THR X 135      61.190  81.500  79.080  0.00  0.00            
ATOM   2143 HG23 THR X 135      61.680  82.090  77.450  0.00  0.00            
ATOM   2144  C   THR X 135      63.730  83.490  78.650  0.00  0.00            
ATOM   2145  O   THR X 135      64.050  84.370  77.970  0.00  0.00            
ATOM   2146  N   GLY X 136      64.290  82.240  78.500  0.00  0.00            
ATOM   2147  HN  GLY X 136      64.140  81.460  79.100  0.00  0.00            
ATOM   2148  CA  GLY X 136      65.270  82.050  77.400  0.00  0.00            
ATOM   2149  HA1 GLY X 136      66.270  82.270  77.760  0.00  0.00            
ATOM   2150  HA2 GLY X 136      64.910  82.560  76.520  0.00  0.00            
ATOM   2151  C   GLY X 136      65.370  80.690  76.900  0.00  0.00            
ATOM   2152  O   GLY X 136      64.700  79.760  77.370  0.00  0.00            
ATOM   2153  N   PRO X 137      66.310  80.500  75.960  0.00  0.00            
ATOM   2154  CD  PRO X 137      66.870  81.510  75.110  0.00  0.00            
ATOM   2155  HD1 PRO X 137      67.170  82.430  75.670  0.00  0.00            
ATOM   2156  HD2 PRO X 137      66.070  81.830  74.400  0.00  0.00            
ATOM   2157  CA  PRO X 137      66.740  79.170  75.610  0.00  0.00            
ATOM   2158  HA  PRO X 137      65.920  78.470  75.540  0.00  0.00            
ATOM   2159  CB  PRO X 137      67.490  79.440  74.270  0.00  0.00            
ATOM   2160  HB1 PRO X 137      66.780  79.510  73.420  0.00  0.00            
ATOM   2161  HB2 PRO X 137      68.400  78.820  74.100  0.00  0.00            
ATOM   2162  CG  PRO X 137      68.010  80.850  74.350  0.00  0.00            
ATOM   2163  HG1 PRO X 137      68.890  80.980  75.020  0.00  0.00            
ATOM   2164  HG2 PRO X 137      68.240  81.260  73.350  0.00  0.00            
ATOM   2165  C   PRO X 137      67.820  78.620  76.520  0.00  0.00            
ATOM   2166  O   PRO X 137      68.540  79.380  77.160  0.00  0.00            
ATOM   2167  N   LEU X 138      67.990  77.330  76.530  0.00  0.00            
ATOM   2168  HN  LEU X 138      67.300  76.830  76.010  0.00  0.00            
ATOM   2169  CA  LEU X 138      69.030  76.540  77.120  0.00  0.00            
ATOM   2170  HA  LEU X 138      69.940  77.110  77.250  0.00  0.00            
ATOM   2171  CB  LEU X 138      68.660  76.060  78.640  0.00  0.00            
ATOM   2172  HB1 LEU X 138      67.610  75.740  78.750  0.00  0.00            
ATOM   2173  HB2 LEU X 138      68.710  77.040  79.160  0.00  0.00            
ATOM   2174  CG  LEU X 138      69.700  75.190  79.480  0.00  0.00            
ATOM   2175  HG  LEU X 138      70.720  75.440  79.100  0.00  0.00            
ATOM   2176  CD1 LEU X 138      69.560  75.570  80.990  0.00  0.00            
ATOM   2177 HD11 LEU X 138      69.590  76.680  81.080  0.00  0.00            
ATOM   2178 HD12 LEU X 138      70.150  74.900  81.650  0.00  0.00            
ATOM   2179 HD13 LEU X 138      68.580  75.160  81.330  0.00  0.00            
ATOM   2180  CD2 LEU X 138      69.570  73.700  79.180  0.00  0.00            
ATOM   2181 HD21 LEU X 138      68.550  73.270  79.270  0.00  0.00            
ATOM   2182 HD22 LEU X 138      70.150  73.150  79.950  0.00  0.00            
ATOM   2183 HD23 LEU X 138      69.970  73.480  78.170  0.00  0.00            
ATOM   2184  C   LEU X 138      69.510  75.440  76.120  0.00  0.00            
ATOM   2185  O   LEU X 138      68.730  75.100  75.170  0.00  0.00            
ATOM   2186  N   PHE X 139      70.780  74.970  76.330  0.00  0.00            
ATOM   2187  HN  PHE X 139      71.290  75.370  77.090  0.00  0.00            
ATOM   2188  CA  PHE X 139      71.400  73.940  75.550  0.00  0.00            
ATOM   2189  HA  PHE X 139      70.580  73.340  75.170  0.00  0.00            
ATOM   2190  CB  PHE X 139      72.360  74.450  74.360  0.00  0.00            
ATOM   2191  HB1 PHE X 139      72.700  73.560  73.790  0.00  0.00            
ATOM   2192  HB2 PHE X 139      73.300  74.870  74.760  0.00  0.00            
ATOM   2193  CG  PHE X 139      71.760  75.300  73.320  0.00  0.00            
ATOM   2194  CD1 PHE X 139      71.480  74.800  72.020  0.00  0.00            
ATOM   2195  HD1 PHE X 139      71.790  73.800  71.760  0.00  0.00            
ATOM   2196  CE1 PHE X 139      70.930  75.540  70.970  0.00  0.00            
ATOM   2197  HE1 PHE X 139      70.590  75.110  70.040  0.00  0.00            
ATOM   2198  CZ  PHE X 139      70.530  76.850  71.250  0.00  0.00            
ATOM   2199  HZ  PHE X 139      69.990  77.450  70.520  0.00  0.00            
ATOM   2200  CD2 PHE X 139      71.370  76.640  73.530  0.00  0.00            
ATOM   2201  HD2 PHE X 139      71.410  77.030  74.530  0.00  0.00            
ATOM   2202  CE2 PHE X 139      70.770  77.390  72.550  0.00  0.00            
ATOM   2203  HE2 PHE X 139      70.420  78.410  72.650  0.00  0.00            
ATOM   2204  C   PHE X 139      72.190  73.160  76.500  0.00  0.00            
ATOM   2205  O   PHE X 139      72.680  73.660  77.490  0.00  0.00            
ATOM   2206  N   LEU X 140      72.080  71.810  76.350  0.00  0.00            
ATOM   2207  HN  LEU X 140      71.610  71.290  75.640  0.00  0.00            
ATOM   2208  CA  LEU X 140      72.630  70.950  77.310  0.00  0.00            
ATOM   2209  HA  LEU X 140      73.130  71.480  78.110  0.00  0.00            
ATOM   2210  CB  LEU X 140      71.430  70.210  78.100  0.00  0.00            
ATOM   2211  HB1 LEU X 140      70.900  69.500  77.430  0.00  0.00            
ATOM   2212  HB2 LEU X 140      70.690  70.950  78.500  0.00  0.00            
ATOM   2213  CG  LEU X 140      71.880  69.480  79.480  0.00  0.00            
ATOM   2214  HG  LEU X 140      72.850  68.980  79.250  0.00  0.00            
ATOM   2215  CD1 LEU X 140      72.290  70.420  80.660  0.00  0.00            
ATOM   2216 HD11 LEU X 140      73.080  71.070  80.240  0.00  0.00            
ATOM   2217 HD12 LEU X 140      72.680  69.850  81.530  0.00  0.00            
ATOM   2218 HD13 LEU X 140      71.410  70.990  81.030  0.00  0.00            
ATOM   2219  CD2 LEU X 140      70.880  68.380  79.890  0.00  0.00            
ATOM   2220 HD21 LEU X 140      70.440  67.820  79.040  0.00  0.00            
ATOM   2221 HD22 LEU X 140      69.980  68.780  80.390  0.00  0.00            
ATOM   2222 HD23 LEU X 140      71.340  67.700  80.640  0.00  0.00            
ATOM   2223  C   LEU X 140      73.660  69.910  76.770  0.00  0.00            
ATOM   2224  O   LEU X 140      73.330  69.070  75.880  0.00  0.00            
ATOM   2225  N   PRO X 141      74.920  69.820  77.220  0.00  0.00            
ATOM   2226  CD  PRO X 141      75.610  70.840  77.950  0.00  0.00            
ATOM   2227  HD1 PRO X 141      75.300  70.820  79.020  0.00  0.00            
ATOM   2228  HD2 PRO X 141      75.430  71.870  77.570  0.00  0.00            
ATOM   2229  CA  PRO X 141      75.830  68.680  77.000  0.00  0.00            
ATOM   2230  HA  PRO X 141      76.160  68.780  75.970  0.00  0.00            
ATOM   2231  CB  PRO X 141      77.020  68.970  77.940  0.00  0.00            
ATOM   2232  HB1 PRO X 141      77.960  68.560  77.520  0.00  0.00            
ATOM   2233  HB2 PRO X 141      76.950  68.710  79.020  0.00  0.00            
ATOM   2234  CG  PRO X 141      77.040  70.520  77.900  0.00  0.00            
ATOM   2235  HG1 PRO X 141      77.640  70.990  78.710  0.00  0.00            
ATOM   2236  HG2 PRO X 141      77.360  70.900  76.910  0.00  0.00            
ATOM   2237  C   PRO X 141      75.330  67.260  77.090  0.00  0.00            
ATOM   2238  O   PRO X 141      74.400  67.040  77.860  0.00  0.00            
ATOM   2239  N   ARG X 142      75.810  66.380  76.200  0.00  0.00            
ATOM   2240  HN  ARG X 142      76.650  66.580  75.700  0.00  0.00            
ATOM   2241  CA  ARG X 142      75.200  65.010  76.050  0.00  0.00            
ATOM   2242  HA  ARG X 142      74.410  64.860  76.760  0.00  0.00            
ATOM   2243  CB  ARG X 142      74.730  64.840  74.610  0.00  0.00            
ATOM   2244  HB1 ARG X 142      75.650  64.850  73.990  0.00  0.00            
ATOM   2245  HB2 ARG X 142      74.120  65.680  74.190  0.00  0.00            
ATOM   2246  CG  ARG X 142      73.960  63.520  74.300  0.00  0.00            
ATOM   2247  HG1 ARG X 142      72.980  63.510  74.830  0.00  0.00            
ATOM   2248  HG2 ARG X 142      74.460  62.650  74.770  0.00  0.00            
ATOM   2249  CD  ARG X 142      73.640  63.300  72.850  0.00  0.00            
ATOM   2250  HD1 ARG X 142      73.160  62.310  72.720  0.00  0.00            
ATOM   2251  HD2 ARG X 142      74.620  63.310  72.320  0.00  0.00            
ATOM   2252  NE  ARG X 142      72.650  64.310  72.340  0.00  0.00            
ATOM   2253  HE  ARG X 142      72.220  64.960  72.950  0.00  0.00            
ATOM   2254  CZ  ARG X 142      72.360  64.570  71.110  0.00  0.00            
ATOM   2255  NH1 ARG X 142      72.560  63.720  70.130  0.00  0.00            
ATOM   2256 HH11 ARG X 142      72.870  62.820  70.400  0.00  0.00            
ATOM   2257 HH12 ARG X 142      72.200  63.960  69.220  0.00  0.00            
ATOM   2258  NH2 ARG X 142      71.670  65.670  70.890  0.00  0.00            
ATOM   2259 HH21 ARG X 142      71.300  66.250  71.620  0.00  0.00            
ATOM   2260 HH22 ARG X 142      71.260  65.760  69.980  0.00  0.00            
ATOM   2261  C   ARG X 142      76.250  63.970  76.370  0.00  0.00            
ATOM   2262  O   ARG X 142      77.450  64.150  76.120  0.00  0.00            
ATOM   2263  N   THR X 143      75.780  62.850  77.070  0.00  0.00            
ATOM   2264  HN  THR X 143      74.790  62.780  77.080  0.00  0.00            
ATOM   2265  CA  THR X 143      76.670  61.750  77.460  0.00  0.00            
ATOM   2266  HA  THR X 143      77.630  61.770  76.980  0.00  0.00            
ATOM   2267  CB  THR X 143      76.960  61.660  78.970  0.00  0.00            
ATOM   2268  HB  THR X 143      75.970  61.540  79.460  0.00  0.00            
ATOM   2269  OG1 THR X 143      77.710  62.800  79.400  0.00  0.00            
ATOM   2270  HG1 THR X 143      76.980  63.360  79.670  0.00  0.00            
ATOM   2271  CG2 THR X 143      77.870  60.480  79.250  0.00  0.00            
ATOM   2272 HG21 THR X 143      78.770  60.490  78.600  0.00  0.00            
ATOM   2273 HG22 THR X 143      77.360  59.510  79.080  0.00  0.00            
ATOM   2274 HG23 THR X 143      78.270  60.580  80.280  0.00  0.00            
ATOM   2275  C   THR X 143      76.030  60.560  76.870  0.00  0.00            
ATOM   2276  O   THR X 143      74.820  60.400  77.000  0.00  0.00            
ATOM   2277  N   GLU X 144      76.780  59.620  76.280  0.00  0.00            
ATOM   2278  HN  GLU X 144      77.750  59.770  76.130  0.00  0.00            
ATOM   2279  CA  GLU X 144      76.170  58.360  75.750  0.00  0.00            
ATOM   2280  HA  GLU X 144      75.140  58.230  76.050  0.00  0.00            
ATOM   2281  CB  GLU X 144      76.240  58.430  74.220  0.00  0.00            
ATOM   2282  HB1 GLU X 144      75.810  57.490  73.820  0.00  0.00            
ATOM   2283  HB2 GLU X 144      77.310  58.410  73.900  0.00  0.00            
ATOM   2284  CG  GLU X 144      75.550  59.630  73.570  0.00  0.00            
ATOM   2285  HG1 GLU X 144      76.200  60.500  73.830  0.00  0.00            
ATOM   2286  HG2 GLU X 144      74.520  59.730  73.980  0.00  0.00            
ATOM   2287  CD  GLU X 144      75.510  59.540  72.010  0.00  0.00            
ATOM   2288  OE1 GLU X 144      76.580  59.380  71.340  0.00  0.00            
ATOM   2289  OE2 GLU X 144      74.400  59.550  71.500  0.00  0.00            
ATOM   2290  C   GLU X 144      77.060  57.180  76.160  0.00  0.00            
ATOM   2291  O   GLU X 144      77.870  57.350  77.100  0.00  0.00            
ATOM   2292  N   ALA X 145      76.790  55.960  75.720  0.00  0.00            
ATOM   2293  HN  ALA X 145      76.130  55.900  74.970  0.00  0.00            
ATOM   2294  CA  ALA X 145      77.330  54.700  76.090  0.00  0.00            
ATOM   2295  HA  ALA X 145      77.100  54.550  77.130  0.00  0.00            
ATOM   2296  CB  ALA X 145      76.640  53.650  75.200  0.00  0.00            
ATOM   2297  HB1 ALA X 145      76.840  52.600  75.510  0.00  0.00            
ATOM   2298  HB2 ALA X 145      76.900  53.830  74.130  0.00  0.00            
ATOM   2299  HB3 ALA X 145      75.540  53.710  75.280  0.00  0.00            
ATOM   2300  C   ALA X 145      78.800  54.610  75.920  0.00  0.00            
ATOM   2301  O   ALA X 145      79.410  54.280  76.900  0.00  0.00            
ATOM   2302  N   ASP X 146      79.470  55.030  74.820  0.00  0.00            
ATOM   2303  HN  ASP X 146      79.000  55.450  74.040  0.00  0.00            
ATOM   2304  CA  ASP X 146      80.890  55.180  74.780  0.00  0.00            
ATOM   2305  HA  ASP X 146      81.270  54.860  75.740  0.00  0.00            
ATOM   2306  CB  ASP X 146      81.480  54.210  73.710  0.00  0.00            
ATOM   2307  HB1 ASP X 146      81.240  54.420  72.650  0.00  0.00            
ATOM   2308  HB2 ASP X 146      80.940  53.270  73.920  0.00  0.00            
ATOM   2309  CG  ASP X 146      82.980  53.940  73.790  0.00  0.00            
ATOM   2310  OD1 ASP X 146      83.600  54.460  74.720  0.00  0.00            
ATOM   2311  OD2 ASP X 146      83.470  53.180  72.970  0.00  0.00            
ATOM   2312  C   ASP X 146      81.220  56.620  74.430  0.00  0.00            
ATOM   2313  O   ASP X 146      80.520  57.380  73.840  0.00  0.00            
ATOM   2314  N   GLY X 147      82.510  56.990  74.720  0.00  0.00            
ATOM   2315  HN  GLY X 147      83.140  56.230  74.860  0.00  0.00            
ATOM   2316  CA  GLY X 147      83.100  58.300  74.480  0.00  0.00            
ATOM   2317  HA1 GLY X 147      82.780  58.520  73.480  0.00  0.00            
ATOM   2318  HA2 GLY X 147      84.170  58.120  74.560  0.00  0.00            
ATOM   2319  C   GLY X 147      82.670  59.440  75.260  0.00  0.00            
ATOM   2320  O   GLY X 147      81.730  59.320  76.060  0.00  0.00            
ATOM   2321  N   LYS X 148      83.380  60.520  75.110  0.00  0.00            
ATOM   2322  HN  LYS X 148      84.000  60.490  74.330  0.00  0.00            
ATOM   2323  CA  LYS X 148      83.440  61.720  75.760  0.00  0.00            
ATOM   2324  HA  LYS X 148      83.310  61.490  76.810  0.00  0.00            
ATOM   2325  CB  LYS X 148      84.880  62.390  75.660  0.00  0.00            
ATOM   2326  HB1 LYS X 148      84.860  63.460  75.940  0.00  0.00            
ATOM   2327  HB2 LYS X 148      85.090  62.470  74.570  0.00  0.00            
ATOM   2328  CG  LYS X 148      86.070  61.620  76.300  0.00  0.00            
ATOM   2329  HG1 LYS X 148      86.930  62.230  75.980  0.00  0.00            
ATOM   2330  HG2 LYS X 148      86.170  60.650  75.760  0.00  0.00            
ATOM   2331  CD  LYS X 148      86.040  61.290  77.800  0.00  0.00            
ATOM   2332  HD1 LYS X 148      85.020  61.010  78.150  0.00  0.00            
ATOM   2333  HD2 LYS X 148      86.300  62.150  78.450  0.00  0.00            
ATOM   2334  CE  LYS X 148      87.010  60.190  78.150  0.00  0.00            
ATOM   2335  HE1 LYS X 148      86.570  59.180  78.010  0.00  0.00            
ATOM   2336  HE2 LYS X 148      87.430  60.250  79.180  0.00  0.00            
ATOM   2337  NZ  LYS X 148      88.260  60.230  77.250  0.00  0.00            
ATOM   2338  HZ1 LYS X 148      87.930  60.150  76.260  0.00  0.00            
ATOM   2339  HZ2 LYS X 148      88.940  59.470  77.470  0.00  0.00            
ATOM   2340  HZ3 LYS X 148      88.610  61.200  77.370  0.00  0.00            
ATOM   2341  C   LYS X 148      82.260  62.720  75.410  0.00  0.00            
ATOM   2342  O   LYS X 148      81.640  62.690  74.330  0.00  0.00            
ATOM   2343  N   SER X 149      82.090  63.660  76.320  0.00  0.00            
ATOM   2344  HN  SER X 149      82.640  63.730  77.150  0.00  0.00            
ATOM   2345  CA  SER X 149      80.980  64.580  76.240  0.00  0.00            
ATOM   2346  HA  SER X 149      80.070  64.040  76.000  0.00  0.00            
ATOM   2347  CB  SER X 149      80.670  65.350  77.620  0.00  0.00            
ATOM   2348  HB1 SER X 149      81.440  66.130  77.790  0.00  0.00            
ATOM   2349  HB2 SER X 149      80.690  64.590  78.430  0.00  0.00            
ATOM   2350  OG  SER X 149      79.390  65.940  77.550  0.00  0.00            
ATOM   2351  HG1 SER X 149      78.720  65.270  77.430  0.00  0.00            
ATOM   2352  C   SER X 149      81.100  65.490  75.070  0.00  0.00            
ATOM   2353  O   SER X 149      82.130  66.050  74.620  0.00  0.00            
ATOM   2354  N   TYR X 150      79.920  65.830  74.560  0.00  0.00            
ATOM   2355  HN  TYR X 150      79.020  65.650  74.950  0.00  0.00            
ATOM   2356  CA  TYR X 150      79.940  66.630  73.300  0.00  0.00            
ATOM   2357  HA  TYR X 150      80.610  67.460  73.440  0.00  0.00            
ATOM   2358  CB  TYR X 150      80.050  65.860  71.900  0.00  0.00            
ATOM   2359  HB1 TYR X 150      81.050  65.390  71.770  0.00  0.00            
ATOM   2360  HB2 TYR X 150      80.000  66.560  71.040  0.00  0.00            
ATOM   2361  CG  TYR X 150      79.040  64.800  71.500  0.00  0.00            
ATOM   2362  CD1 TYR X 150      78.520  63.860  72.370  0.00  0.00            
ATOM   2363  HD1 TYR X 150      78.830  63.770  73.390  0.00  0.00            
ATOM   2364  CE1 TYR X 150      77.610  62.880  72.010  0.00  0.00            
ATOM   2365  HE1 TYR X 150      77.200  62.090  72.610  0.00  0.00            
ATOM   2366  CZ  TYR X 150      77.140  62.910  70.640  0.00  0.00            
ATOM   2367  OH  TYR X 150      76.400  61.950  70.040  0.00  0.00            
ATOM   2368  HH  TYR X 150      76.290  61.200  70.620  0.00  0.00            
ATOM   2369  CD2 TYR X 150      78.510  64.860  70.150  0.00  0.00            
ATOM   2370  HD2 TYR X 150      78.970  65.460  69.380  0.00  0.00            
ATOM   2371  CE2 TYR X 150      77.610  63.840  69.750  0.00  0.00            
ATOM   2372  HE2 TYR X 150      77.450  63.840  68.680  0.00  0.00            
ATOM   2373  C   TYR X 150      78.600  67.310  73.340  0.00  0.00            
ATOM   2374  O   TYR X 150      77.750  66.870  74.110  0.00  0.00            
ATOM   2375  N   VAL X 151      78.330  68.330  72.500  0.00  0.00            
ATOM   2376  HN  VAL X 151      79.020  68.690  71.880  0.00  0.00            
ATOM   2377  CA  VAL X 151      77.070  69.130  72.390  0.00  0.00            
ATOM   2378  HA  VAL X 151      76.260  68.770  73.000  0.00  0.00            
ATOM   2379  CB  VAL X 151      77.340  70.550  72.800  0.00  0.00            
ATOM   2380  HB  VAL X 151      78.040  71.010  72.070  0.00  0.00            
ATOM   2381  CG1 VAL X 151      75.990  71.270  72.750  0.00  0.00            
ATOM   2382 HG11 VAL X 151      75.710  71.550  71.710  0.00  0.00            
ATOM   2383 HG12 VAL X 151      76.080  72.220  73.310  0.00  0.00            
ATOM   2384 HG13 VAL X 151      75.150  70.620  73.060  0.00  0.00            
ATOM   2385  CG2 VAL X 151      77.910  70.740  74.220  0.00  0.00            
ATOM   2386 HG21 VAL X 151      78.250  69.820  74.740  0.00  0.00            
ATOM   2387 HG22 VAL X 151      77.150  71.090  74.940  0.00  0.00            
ATOM   2388 HG23 VAL X 151      78.780  71.420  74.290  0.00  0.00            
ATOM   2389  C   VAL X 151      76.700  69.090  70.920  0.00  0.00            
ATOM   2390  O   VAL X 151      77.430  69.300  69.980  0.00  0.00            
ATOM   2391  N   LYS X 152      75.430  68.770  70.650  0.00  0.00            
ATOM   2392  HN  LYS X 152      74.810  68.600  71.420  0.00  0.00            
ATOM   2393  CA  LYS X 152      74.810  68.640  69.300  0.00  0.00            
ATOM   2394  HA  LYS X 152      75.470  69.150  68.610  0.00  0.00            
ATOM   2395  CB  LYS X 152      74.650  67.120  68.880  0.00  0.00            
ATOM   2396  HB1 LYS X 152      73.900  66.660  69.550  0.00  0.00            
ATOM   2397  HB2 LYS X 152      75.590  66.560  69.070  0.00  0.00            
ATOM   2398  CG  LYS X 152      74.110  66.910  67.490  0.00  0.00            
ATOM   2399  HG1 LYS X 152      74.790  67.480  66.820  0.00  0.00            
ATOM   2400  HG2 LYS X 152      73.120  67.350  67.260  0.00  0.00            
ATOM   2401  CD  LYS X 152      74.140  65.430  67.020  0.00  0.00            
ATOM   2402  HD1 LYS X 152      73.350  64.980  67.670  0.00  0.00            
ATOM   2403  HD2 LYS X 152      75.110  64.950  67.240  0.00  0.00            
ATOM   2404  CE  LYS X 152      73.870  65.190  65.570  0.00  0.00            
ATOM   2405  HE1 LYS X 152      74.520  65.730  64.850  0.00  0.00            
ATOM   2406  HE2 LYS X 152      72.800  65.400  65.350  0.00  0.00            
ATOM   2407  NZ  LYS X 152      74.120  63.740  65.290  0.00  0.00            
ATOM   2408  HZ1 LYS X 152      73.630  63.130  65.980  0.00  0.00            
ATOM   2409  HZ2 LYS X 152      75.140  63.580  65.140  0.00  0.00            
ATOM   2410  HZ3 LYS X 152      73.690  63.550  64.360  0.00  0.00            
ATOM   2411  C   LYS X 152      73.550  69.400  69.260  0.00  0.00            
ATOM   2412  O   LYS X 152      72.690  69.290  70.120  0.00  0.00            
ATOM   2413  N   TYR X 153      73.270  70.160  68.160  0.00  0.00            
ATOM   2414  HN  TYR X 153      73.990  70.340  67.500  0.00  0.00            
ATOM   2415  CA  TYR X 153      72.020  70.940  67.970  0.00  0.00            
ATOM   2416  HA  TYR X 153      71.270  70.250  68.320  0.00  0.00            
ATOM   2417  CB  TYR X 153      71.920  72.320  68.720  0.00  0.00            
ATOM   2418  HB1 TYR X 153      71.930  72.150  69.810  0.00  0.00            
ATOM   2419  HB2 TYR X 153      70.960  72.820  68.440  0.00  0.00            
ATOM   2420  CG  TYR X 153      73.070  73.170  68.380  0.00  0.00            
ATOM   2421  CD1 TYR X 153      74.330  72.920  69.010  0.00  0.00            
ATOM   2422  HD1 TYR X 153      74.580  72.160  69.730  0.00  0.00            
ATOM   2423  CE1 TYR X 153      75.380  73.750  68.680  0.00  0.00            
ATOM   2424  HE1 TYR X 153      76.330  73.520  69.140  0.00  0.00            
ATOM   2425  CZ  TYR X 153      75.250  74.910  67.850  0.00  0.00            
ATOM   2426  OH  TYR X 153      76.340  75.840  67.470  0.00  0.00            
ATOM   2427  HH  TYR X 153      75.930  76.440  66.840  0.00  0.00            
ATOM   2428  CD2 TYR X 153      72.950  74.250  67.470  0.00  0.00            
ATOM   2429  HD2 TYR X 153      72.030  74.490  66.950  0.00  0.00            
ATOM   2430  CE2 TYR X 153      74.040  75.050  67.150  0.00  0.00            
ATOM   2431  HE2 TYR X 153      73.990  75.930  66.520  0.00  0.00            
ATOM   2432  C   TYR X 153      71.590  71.110  66.530  0.00  0.00            
ATOM   2433  O   TYR X 153      72.340  71.020  65.520  0.00  0.00            
ATOM   2434  N   GLN X 154      70.280  71.210  66.350  0.00  0.00            
ATOM   2435  HN  GLN X 154      69.610  71.340  67.080  0.00  0.00            
ATOM   2436  CA  GLN X 154      69.710  71.330  65.030  0.00  0.00            
ATOM   2437  HA  GLN X 154      70.240  70.660  64.370  0.00  0.00            
ATOM   2438  CB  GLN X 154      68.250  70.860  64.910  0.00  0.00            
ATOM   2439  HB1 GLN X 154      67.750  71.480  65.680  0.00  0.00            
ATOM   2440  HB2 GLN X 154      68.200  69.810  65.270  0.00  0.00            
ATOM   2441  CG  GLN X 154      67.560  71.080  63.540  0.00  0.00            
ATOM   2442  HG1 GLN X 154      68.310  70.820  62.760  0.00  0.00            
ATOM   2443  HG2 GLN X 154      67.290  72.160  63.500  0.00  0.00            
ATOM   2444  CD  GLN X 154      66.290  70.160  63.110  0.00  0.00            
ATOM   2445  OE1 GLN X 154      65.660  69.560  64.030  0.00  0.00            
ATOM   2446  NE2 GLN X 154      66.020  69.980  61.850  0.00  0.00            
ATOM   2447 HE21 GLN X 154      66.580  70.470  61.180  0.00  0.00            
ATOM   2448 HE22 GLN X 154      65.250  69.430  61.540  0.00  0.00            
ATOM   2449  C   GLN X 154      69.860  72.700  64.560  0.00  0.00            
ATOM   2450  O   GLN X 154      69.610  73.550  65.400  0.00  0.00            
ATOM   2451  N   VAL X 155      70.200  72.890  63.290  0.00  0.00            
ATOM   2452  HN  VAL X 155      70.590  72.190  62.700  0.00  0.00            
ATOM   2453  CA  VAL X 155      70.170  74.230  62.700  0.00  0.00            
ATOM   2454  HA  VAL X 155      69.810  74.960  63.400  0.00  0.00            
ATOM   2455  CB  VAL X 155      71.470  74.780  62.210  0.00  0.00            
ATOM   2456  HB  VAL X 155      71.160  75.620  61.540  0.00  0.00            
ATOM   2457  CG1 VAL X 155      72.390  75.060  63.430  0.00  0.00            
ATOM   2458 HG11 VAL X 155      73.370  75.450  63.070  0.00  0.00            
ATOM   2459 HG12 VAL X 155      72.510  74.130  64.040  0.00  0.00            
ATOM   2460 HG13 VAL X 155      71.990  75.850  64.090  0.00  0.00            
ATOM   2461  CG2 VAL X 155      72.220  73.760  61.360  0.00  0.00            
ATOM   2462 HG21 VAL X 155      73.180  74.180  60.980  0.00  0.00            
ATOM   2463 HG22 VAL X 155      71.670  73.410  60.470  0.00  0.00            
ATOM   2464 HG23 VAL X 155      72.410  72.850  61.980  0.00  0.00            
ATOM   2465  C   VAL X 155      69.110  74.130  61.520  0.00  0.00            
ATOM   2466  O   VAL X 155      69.160  73.100  60.760  0.00  0.00            
ATOM   2467  N   ILE X 156      68.230  75.100  61.380  0.00  0.00            
ATOM   2468  HN  ILE X 156      68.240  75.920  61.950  0.00  0.00            
ATOM   2469  CA  ILE X 156      67.180  75.130  60.380  0.00  0.00            
ATOM   2470  HA  ILE X 156      67.340  74.270  59.750  0.00  0.00            
ATOM   2471  CB  ILE X 156      65.760  75.140  60.870  0.00  0.00            
ATOM   2472  HB  ILE X 156      65.040  75.130  60.030  0.00  0.00            
ATOM   2473  CG2 ILE X 156      65.510  73.780  61.700  0.00  0.00            
ATOM   2474 HG21 ILE X 156      64.440  73.660  61.970  0.00  0.00            
ATOM   2475 HG22 ILE X 156      66.230  73.790  62.540  0.00  0.00            
ATOM   2476 HG23 ILE X 156      65.680  72.940  60.990  0.00  0.00            
ATOM   2477  CG1 ILE X 156      65.510  76.310  61.880  0.00  0.00            
ATOM   2478 HG11 ILE X 156      65.810  77.330  61.540  0.00  0.00            
ATOM   2479 HG12 ILE X 156      66.100  76.110  62.800  0.00  0.00            
ATOM   2480  CD  ILE X 156      64.040  76.380  62.270  0.00  0.00            
ATOM   2481  HD1 ILE X 156      63.790  75.710  63.120  0.00  0.00            
ATOM   2482  HD2 ILE X 156      63.370  76.070  61.440  0.00  0.00            
ATOM   2483  HD3 ILE X 156      63.730  77.420  62.510  0.00  0.00            
ATOM   2484  C   ILE X 156      67.330  76.320  59.450  0.00  0.00            
ATOM   2485  O   ILE X 156      68.110  77.240  59.720  0.00  0.00            
ATOM   2486  N   GLY X 157      66.660  76.290  58.250  0.00  0.00            
ATOM   2487  HN  GLY X 157      65.940  75.620  58.130  0.00  0.00            
ATOM   2488  CA  GLY X 157      66.720  77.340  57.270  0.00  0.00            
ATOM   2489  HA1 GLY X 157      66.730  78.250  57.860  0.00  0.00            
ATOM   2490  HA2 GLY X 157      65.910  77.330  56.560  0.00  0.00            
ATOM   2491  C   GLY X 157      67.920  77.540  56.390  0.00  0.00            
ATOM   2492  O   GLY X 157      68.940  76.780  56.570  0.00  0.00            
ATOM   2493  N   LYS X 158      67.870  78.520  55.520  0.00  0.00            
ATOM   2494  HN  LYS X 158      66.950  78.860  55.340  0.00  0.00            
ATOM   2495  CA  LYS X 158      68.990  79.010  54.740  0.00  0.00            
ATOM   2496  HA  LYS X 158      69.290  78.190  54.110  0.00  0.00            
ATOM   2497  CB  LYS X 158      68.500  80.100  53.750  0.00  0.00            
ATOM   2498  HB1 LYS X 158      69.330  80.550  53.170  0.00  0.00            
ATOM   2499  HB2 LYS X 158      67.970  80.950  54.230  0.00  0.00            
ATOM   2500  CG  LYS X 158      67.510  79.580  52.720  0.00  0.00            
ATOM   2501  HG1 LYS X 158      67.120  80.360  52.040  0.00  0.00            
ATOM   2502  HG2 LYS X 158      66.650  79.260  53.340  0.00  0.00            
ATOM   2503  CD  LYS X 158      68.020  78.480  51.810  0.00  0.00            
ATOM   2504  HD1 LYS X 158      68.090  77.510  52.340  0.00  0.00            
ATOM   2505  HD2 LYS X 158      69.000  78.710  51.340  0.00  0.00            
ATOM   2506  CE  LYS X 158      67.070  78.080  50.640  0.00  0.00            
ATOM   2507  HE1 LYS X 158      67.210  78.840  49.850  0.00  0.00            
ATOM   2508  HE2 LYS X 158      66.020  77.980  50.980  0.00  0.00            
ATOM   2509  NZ  LYS X 158      67.590  76.810  50.040  0.00  0.00            
ATOM   2510  HZ1 LYS X 158      67.150  76.470  49.160  0.00  0.00            
ATOM   2511  HZ2 LYS X 158      67.650  75.970  50.640  0.00  0.00            
ATOM   2512  HZ3 LYS X 158      68.580  76.990  49.800  0.00  0.00            
ATOM   2513  C   LYS X 158      70.240  79.500  55.470  0.00  0.00            
ATOM   2514  O   LYS X 158      71.350  79.250  55.070  0.00  0.00            
ATOM   2515  N   ASN X 159      70.050  80.170  56.660  0.00  0.00            
ATOM   2516  HN  ASN X 159      69.140  80.340  57.040  0.00  0.00            
ATOM   2517  CA  ASN X 159      71.120  80.810  57.320  0.00  0.00            
ATOM   2518  HA  ASN X 159      71.890  81.100  56.620  0.00  0.00            
ATOM   2519  CB  ASN X 159      70.550  82.220  57.900  0.00  0.00            
ATOM   2520  HB1 ASN X 159      71.240  82.590  58.690  0.00  0.00            
ATOM   2521  HB2 ASN X 159      69.620  82.020  58.470  0.00  0.00            
ATOM   2522  CG  ASN X 159      70.360  83.250  56.830  0.00  0.00            
ATOM   2523  OD1 ASN X 159      70.810  83.060  55.700  0.00  0.00            
ATOM   2524  ND2 ASN X 159      69.670  84.380  57.190  0.00  0.00            
ATOM   2525 HD21 ASN X 159      69.530  84.660  58.140  0.00  0.00            
ATOM   2526 HD22 ASN X 159      69.440  85.160  56.600  0.00  0.00            
ATOM   2527  C   ASN X 159      71.800  80.040  58.430  0.00  0.00            
ATOM   2528  O   ASN X 159      72.690  80.510  59.080  0.00  0.00            
ATOM   2529  N   HSD X 160      71.350  78.760  58.730  0.00  0.00            
ATOM   2530  HN  HSD X 160      70.660  78.380  58.110  0.00  0.00            
ATOM   2531  CA  HSD X 160      71.770  77.880  59.790  0.00  0.00            
ATOM   2532  HA  HSD X 160      71.200  76.980  59.590  0.00  0.00            
ATOM   2533  CB  HSD X 160      73.290  77.510  59.760  0.00  0.00            
ATOM   2534  HB1 HSD X 160      73.350  76.870  60.670  0.00  0.00            
ATOM   2535  HB2 HSD X 160      74.030  78.330  59.780  0.00  0.00            
ATOM   2536  ND1 HSD X 160      73.210  75.670  57.960  0.00  0.00            
ATOM   2537  HD1 HSD X 160      72.300  75.270  58.050  0.00  0.00            
ATOM   2538  CG  HSD X 160      73.780  76.750  58.580  0.00  0.00            
ATOM   2539  CE1 HSD X 160      73.910  75.450  56.860  0.00  0.00            
ATOM   2540  HE1 HSD X 160      73.630  74.660  56.160  0.00  0.00            
ATOM   2541  NE2 HSD X 160      74.910  76.300  56.650  0.00  0.00            
ATOM   2542  CD2 HSD X 160      74.830  77.110  57.790  0.00  0.00            
ATOM   2543  HD2 HSD X 160      75.590  77.870  57.880  0.00  0.00            
ATOM   2544  C   HSD X 160      71.350  78.490  61.090  0.00  0.00            
ATOM   2545  O   HSD X 160      72.120  78.780  61.970  0.00  0.00            
ATOM   2546  N   VAL X 161      70.040  78.710  61.300  0.00  0.00            
ATOM   2547  HN  VAL X 161      69.490  78.370  60.540  0.00  0.00            
ATOM   2548  CA  VAL X 161      69.440  79.290  62.500  0.00  0.00            
ATOM   2549  HA  VAL X 161      70.110  80.030  62.910  0.00  0.00            
ATOM   2550  CB  VAL X 161      68.030  79.950  62.260  0.00  0.00            
ATOM   2551  HB  VAL X 161      67.270  79.180  62.020  0.00  0.00            
ATOM   2552  CG1 VAL X 161      67.620  80.610  63.580  0.00  0.00            
ATOM   2553 HG11 VAL X 161      68.430  81.260  63.980  0.00  0.00            
ATOM   2554 HG12 VAL X 161      67.260  79.950  64.390  0.00  0.00            
ATOM   2555 HG13 VAL X 161      66.870  81.400  63.340  0.00  0.00            
ATOM   2556  CG2 VAL X 161      68.120  80.930  61.120  0.00  0.00            
ATOM   2557 HG21 VAL X 161      68.510  80.490  60.180  0.00  0.00            
ATOM   2558 HG22 VAL X 161      68.810  81.770  61.360  0.00  0.00            
ATOM   2559 HG23 VAL X 161      67.150  81.430  60.920  0.00  0.00            
ATOM   2560  C   VAL X 161      69.230  78.220  63.530  0.00  0.00            
ATOM   2561  O   VAL X 161      68.310  77.420  63.390  0.00  0.00            
ATOM   2562  N   ALA X 162      70.050  78.170  64.630  0.00  0.00            
ATOM   2563  HN  ALA X 162      70.750  78.880  64.670  0.00  0.00            
ATOM   2564  CA  ALA X 162      70.130  77.110  65.650  0.00  0.00            
ATOM   2565  HA  ALA X 162      70.340  76.200  65.100  0.00  0.00            
ATOM   2566  CB  ALA X 162      71.290  77.320  66.660  0.00  0.00            
ATOM   2567  HB1 ALA X 162      72.270  77.650  66.260  0.00  0.00            
ATOM   2568  HB2 ALA X 162      71.500  76.420  67.290  0.00  0.00            
ATOM   2569  HB3 ALA X 162      71.000  78.100  67.400  0.00  0.00            
ATOM   2570  C   ALA X 162      68.750  77.010  66.310  0.00  0.00            
ATOM   2571  O   ALA X 162      68.160  78.060  66.630  0.00  0.00            
ATOM   2572  N   VAL X 163      68.340  75.770  66.640  0.00  0.00            
ATOM   2573  HN  VAL X 163      68.850  74.970  66.340  0.00  0.00            
ATOM   2574  CA  VAL X 163      67.160  75.470  67.520  0.00  0.00            
ATOM   2575  HA  VAL X 163      66.570  76.380  67.580  0.00  0.00            
ATOM   2576  CB  VAL X 163      66.290  74.270  66.930  0.00  0.00            
ATOM   2577  HB  VAL X 163      67.020  73.460  66.750  0.00  0.00            
ATOM   2578  CG1 VAL X 163      65.150  73.670  67.770  0.00  0.00            
ATOM   2579 HG11 VAL X 163      64.410  74.430  68.100  0.00  0.00            
ATOM   2580 HG12 VAL X 163      65.470  73.190  68.720  0.00  0.00            
ATOM   2581 HG13 VAL X 163      64.680  72.840  67.210  0.00  0.00            
ATOM   2582  CG2 VAL X 163      65.760  74.760  65.570  0.00  0.00            
ATOM   2583 HG21 VAL X 163      66.600  75.020  64.890  0.00  0.00            
ATOM   2584 HG22 VAL X 163      65.180  75.690  65.760  0.00  0.00            
ATOM   2585 HG23 VAL X 163      65.100  74.050  65.030  0.00  0.00            
ATOM   2586  C   VAL X 163      67.590  75.020  68.920  0.00  0.00            
ATOM   2587  O   VAL X 163      68.140  73.930  69.060  0.00  0.00            
ATOM   2588  N   PRO X 164      67.400  75.800  70.010  0.00  0.00            
ATOM   2589  CD  PRO X 164      67.000  77.190  69.960  0.00  0.00            
ATOM   2590  HD1 PRO X 164      66.020  77.250  69.440  0.00  0.00            
ATOM   2591  HD2 PRO X 164      67.790  77.810  69.490  0.00  0.00            
ATOM   2592  CA  PRO X 164      67.420  75.220  71.350  0.00  0.00            
ATOM   2593  HA  PRO X 164      68.450  75.030  71.590  0.00  0.00            
ATOM   2594  CB  PRO X 164      66.740  76.330  72.220  0.00  0.00            
ATOM   2595  HB1 PRO X 164      67.280  76.330  73.200  0.00  0.00            
ATOM   2596  HB2 PRO X 164      65.670  76.080  72.380  0.00  0.00            
ATOM   2597  CG  PRO X 164      66.950  77.620  71.370  0.00  0.00            
ATOM   2598  HG1 PRO X 164      66.250  78.430  71.680  0.00  0.00            
ATOM   2599  HG2 PRO X 164      67.990  77.960  71.560  0.00  0.00            
ATOM   2600  C   PRO X 164      66.760  73.890  71.670  0.00  0.00            
ATOM   2601  O   PRO X 164      65.780  73.420  71.110  0.00  0.00            
ATOM   2602  N   THR X 165      67.450  73.180  72.540  0.00  0.00            
ATOM   2603  HN  THR X 165      68.350  73.460  72.850  0.00  0.00            
ATOM   2604  CA  THR X 165      67.000  71.950  73.110  0.00  0.00            
ATOM   2605  HA  THR X 165      66.380  71.420  72.400  0.00  0.00            
ATOM   2606  CB  THR X 165      68.150  71.060  73.460  0.00  0.00            
ATOM   2607  HB  THR X 165      67.800  70.160  74.000  0.00  0.00            
ATOM   2608  OG1 THR X 165      69.120  71.610  74.280  0.00  0.00            
ATOM   2609  HG1 THR X 165      69.870  71.010  74.210  0.00  0.00            
ATOM   2610  CG2 THR X 165      68.810  70.540  72.130  0.00  0.00            
ATOM   2611 HG21 THR X 165      68.090  69.940  71.530  0.00  0.00            
ATOM   2612 HG22 THR X 165      69.700  69.930  72.400  0.00  0.00            
ATOM   2613 HG23 THR X 165      69.240  71.380  71.540  0.00  0.00            
ATOM   2614  C   THR X 165      66.150  72.120  74.350  0.00  0.00            
ATOM   2615  O   THR X 165      65.360  71.270  74.760  0.00  0.00            
ATOM   2616  N   HSD X 166      66.220  73.240  74.950  0.00  0.00            
ATOM   2617  HN  HSD X 166      66.820  73.960  74.610  0.00  0.00            
ATOM   2618  CA  HSD X 166      65.350  73.520  76.100  0.00  0.00            
ATOM   2619  HA  HSD X 166      64.400  73.000  76.050  0.00  0.00            
ATOM   2620  CB  HSD X 166      66.080  73.160  77.410  0.00  0.00            
ATOM   2621  HB1 HSD X 166      65.510  73.420  78.330  0.00  0.00            
ATOM   2622  HB2 HSD X 166      67.040  73.720  77.510  0.00  0.00            
ATOM   2623  ND1 HSD X 166      67.710  71.180  76.970  0.00  0.00            
ATOM   2624  HD1 HSD X 166      68.140  71.420  76.100  0.00  0.00            
ATOM   2625  CG  HSD X 166      66.480  71.680  77.570  0.00  0.00            
ATOM   2626  CE1 HSD X 166      68.040  70.120  77.760  0.00  0.00            
ATOM   2627  HE1 HSD X 166      68.910  69.530  77.470  0.00  0.00            
ATOM   2628  NE2 HSD X 166      67.180  69.830  78.720  0.00  0.00            
ATOM   2629  CD2 HSD X 166      66.200  70.860  78.610  0.00  0.00            
ATOM   2630  HD2 HSD X 166      65.430  71.050  79.350  0.00  0.00            
ATOM   2631  C   HSD X 166      65.050  74.950  76.220  0.00  0.00            
ATOM   2632  O   HSD X 166      65.840  75.790  75.680  0.00  0.00            
ATOM   2633  N   PHE X 167      63.950  75.260  76.890  0.00  0.00            
ATOM   2634  HN  PHE X 167      63.210  74.630  77.100  0.00  0.00            
ATOM   2635  CA  PHE X 167      63.490  76.580  77.150  0.00  0.00            
ATOM   2636  HA  PHE X 167      64.230  77.350  77.000  0.00  0.00            
ATOM   2637  CB  PHE X 167      62.140  77.030  76.560  0.00  0.00            
ATOM   2638  HB1 PHE X 167      61.920  78.080  76.830  0.00  0.00            
ATOM   2639  HB2 PHE X 167      61.340  76.300  76.830  0.00  0.00            
ATOM   2640  CG  PHE X 167      62.240  77.030  75.050  0.00  0.00            
ATOM   2641  CD1 PHE X 167      61.780  75.950  74.270  0.00  0.00            
ATOM   2642  HD1 PHE X 167      61.150  75.210  74.750  0.00  0.00            
ATOM   2643  CE1 PHE X 167      61.780  75.960  72.920  0.00  0.00            
ATOM   2644  HE1 PHE X 167      61.400  75.130  72.360  0.00  0.00            
ATOM   2645  CZ  PHE X 167      62.310  77.100  72.280  0.00  0.00            
ATOM   2646  HZ  PHE X 167      62.220  77.060  71.200  0.00  0.00            
ATOM   2647  CD2 PHE X 167      62.880  78.090  74.470  0.00  0.00            
ATOM   2648  HD2 PHE X 167      63.230  78.890  75.100  0.00  0.00            
ATOM   2649  CE2 PHE X 167      62.890  78.190  73.040  0.00  0.00            
ATOM   2650  HE2 PHE X 167      63.350  79.060  72.610  0.00  0.00            
ATOM   2651  C   PHE X 167      63.340  76.640  78.650  0.00  0.00            
ATOM   2652  O   PHE X 167      62.920  75.650  79.310  0.00  0.00            
ATOM   2653  N   PHE X 168      63.670  77.750  79.270  0.00  0.00            
ATOM   2654  HN  PHE X 168      64.120  78.500  78.790  0.00  0.00            
ATOM   2655  CA  PHE X 168      63.450  77.940  80.690  0.00  0.00            
ATOM   2656  HA  PHE X 168      62.710  77.220  81.010  0.00  0.00            
ATOM   2657  CB  PHE X 168      64.650  77.540  81.580  0.00  0.00            
ATOM   2658  HB1 PHE X 168      65.060  76.570  81.250  0.00  0.00            
ATOM   2659  HB2 PHE X 168      64.310  77.420  82.630  0.00  0.00            
ATOM   2660  CG  PHE X 168      65.740  78.550  81.540  0.00  0.00            
ATOM   2661  CD1 PHE X 168      66.600  78.610  80.430  0.00  0.00            
ATOM   2662  HD1 PHE X 168      66.450  78.030  79.530  0.00  0.00            
ATOM   2663  CE1 PHE X 168      67.790  79.350  80.470  0.00  0.00            
ATOM   2664  HE1 PHE X 168      68.460  79.360  79.620  0.00  0.00            
ATOM   2665  CZ  PHE X 168      68.170  79.970  81.670  0.00  0.00            
ATOM   2666  HZ  PHE X 168      69.050  80.590  81.570  0.00  0.00            
ATOM   2667  CD2 PHE X 168      66.090  79.320  82.680  0.00  0.00            
ATOM   2668  HD2 PHE X 168      65.400  79.300  83.510  0.00  0.00            
ATOM   2669  CE2 PHE X 168      67.280  80.030  82.750  0.00  0.00            
ATOM   2670  HE2 PHE X 168      67.380  80.570  83.690  0.00  0.00            
ATOM   2671  C   PHE X 168      62.930  79.320  80.960  0.00  0.00            
ATOM   2672  O   PHE X 168      63.380  80.340  80.440  0.00  0.00            
ATOM   2673  N   LYS X 169      61.860  79.290  81.820  0.00  0.00            
ATOM   2674  HN  LYS X 169      61.740  78.530  82.450  0.00  0.00            
ATOM   2675  CA  LYS X 169      61.170  80.520  82.260  0.00  0.00            
ATOM   2676  HA  LYS X 169      61.710  81.360  81.830  0.00  0.00            
ATOM   2677  CB  LYS X 169      59.640  80.560  81.850  0.00  0.00            
ATOM   2678  HB1 LYS X 169      59.120  79.590  82.020  0.00  0.00            
ATOM   2679  HB2 LYS X 169      59.690  80.870  80.780  0.00  0.00            
ATOM   2680  CG  LYS X 169      58.780  81.640  82.570  0.00  0.00            
ATOM   2681  HG1 LYS X 169      59.280  82.630  82.490  0.00  0.00            
ATOM   2682  HG2 LYS X 169      58.660  81.470  83.660  0.00  0.00            
ATOM   2683  CD  LYS X 169      57.290  81.590  82.100  0.00  0.00            
ATOM   2684  HD1 LYS X 169      56.620  82.390  82.480  0.00  0.00            
ATOM   2685  HD2 LYS X 169      56.840  80.680  82.560  0.00  0.00            
ATOM   2686  CE  LYS X 169      57.020  81.690  80.540  0.00  0.00            
ATOM   2687  HE1 LYS X 169      55.940  81.490  80.340  0.00  0.00            
ATOM   2688  HE2 LYS X 169      57.520  80.820  80.060  0.00  0.00            
ATOM   2689  NZ  LYS X 169      57.480  82.860  79.850  0.00  0.00            
ATOM   2690  HZ1 LYS X 169      57.040  83.720  80.230  0.00  0.00            
ATOM   2691  HZ2 LYS X 169      57.330  82.800  78.820  0.00  0.00            
ATOM   2692  HZ3 LYS X 169      58.510  82.940  79.880  0.00  0.00            
ATOM   2693  C   LYS X 169      61.390  80.570  83.790  0.00  0.00            
ATOM   2694  O   LYS X 169      61.120  79.630  84.560  0.00  0.00            
ATOM   2695  N   VAL X 170      61.710  81.770  84.290  0.00  0.00            
ATOM   2696  HN  VAL X 170      61.940  82.530  83.690  0.00  0.00            
ATOM   2697  CA  VAL X 170      61.940  82.040  85.720  0.00  0.00            
ATOM   2698  HA  VAL X 170      61.750  81.110  86.220  0.00  0.00            
ATOM   2699  CB  VAL X 170      63.320  82.620  85.840  0.00  0.00            
ATOM   2700  HB  VAL X 170      63.510  83.400  85.070  0.00  0.00            
ATOM   2701  CG1 VAL X 170      63.590  83.240  87.210  0.00  0.00            
ATOM   2702 HG11 VAL X 170      62.900  84.100  87.360  0.00  0.00            
ATOM   2703 HG12 VAL X 170      64.630  83.620  87.180  0.00  0.00            
ATOM   2704 HG13 VAL X 170      63.450  82.480  88.010  0.00  0.00            
ATOM   2705  CG2 VAL X 170      64.300  81.400  85.560  0.00  0.00            
ATOM   2706 HG21 VAL X 170      64.120  80.690  86.400  0.00  0.00            
ATOM   2707 HG22 VAL X 170      65.370  81.580  85.770  0.00  0.00            
ATOM   2708 HG23 VAL X 170      64.190  80.960  84.550  0.00  0.00            
ATOM   2709  C   VAL X 170      60.910  83.030  86.110  0.00  0.00            
ATOM   2710  O   VAL X 170      60.560  83.920  85.300  0.00  0.00            
ATOM   2711  N   LEU X 171      60.410  82.950  87.290  0.00  0.00            
ATOM   2712  HN  LEU X 171      60.770  82.230  87.880  0.00  0.00            
ATOM   2713  CA  LEU X 171      59.640  83.990  87.900  0.00  0.00            
ATOM   2714  HA  LEU X 171      59.690  84.830  87.220  0.00  0.00            
ATOM   2715  CB  LEU X 171      58.110  83.680  88.090  0.00  0.00            
ATOM   2716  HB1 LEU X 171      57.530  84.590  88.330  0.00  0.00            
ATOM   2717  HB2 LEU X 171      58.010  82.920  88.900  0.00  0.00            
ATOM   2718  CG  LEU X 171      57.330  83.190  86.830  0.00  0.00            
ATOM   2719  HG  LEU X 171      57.920  83.580  85.970  0.00  0.00            
ATOM   2720  CD1 LEU X 171      57.310  81.740  86.640  0.00  0.00            
ATOM   2721 HD11 LEU X 171      58.330  81.360  86.440  0.00  0.00            
ATOM   2722 HD12 LEU X 171      56.600  81.380  85.860  0.00  0.00            
ATOM   2723 HD13 LEU X 171      56.930  81.320  87.600  0.00  0.00            
ATOM   2724  CD2 LEU X 171      55.920  83.790  86.920  0.00  0.00            
ATOM   2725 HD21 LEU X 171      55.250  83.390  86.140  0.00  0.00            
ATOM   2726 HD22 LEU X 171      56.020  84.890  86.760  0.00  0.00            
ATOM   2727 HD23 LEU X 171      55.400  83.730  87.900  0.00  0.00            
ATOM   2728  C   LEU X 171      60.320  84.500  89.150  0.00  0.00            
ATOM   2729  O   LEU X 171      60.820  83.730  89.940  0.00  0.00            
ATOM   2730  N   ILE X 172      60.530  85.790  89.250  0.00  0.00            
ATOM   2731  HN  ILE X 172      60.240  86.480  88.590  0.00  0.00            
ATOM   2732  CA  ILE X 172      60.990  86.490  90.460  0.00  0.00            
ATOM   2733  HA  ILE X 172      61.430  85.810  91.170  0.00  0.00            
ATOM   2734  CB  ILE X 172      62.090  87.600  90.260  0.00  0.00            
ATOM   2735  HB  ILE X 172      61.640  88.540  89.870  0.00  0.00            
ATOM   2736  CG2 ILE X 172      62.670  88.100  91.620  0.00  0.00            
ATOM   2737 HG21 ILE X 172      63.380  88.890  91.310  0.00  0.00            
ATOM   2738 HG22 ILE X 172      63.180  87.330  92.230  0.00  0.00            
ATOM   2739 HG23 ILE X 172      61.960  88.650  92.280  0.00  0.00            
ATOM   2740  CG1 ILE X 172      63.100  86.910  89.280  0.00  0.00            
ATOM   2741 HG11 ILE X 172      62.660  86.810  88.260  0.00  0.00            
ATOM   2742 HG12 ILE X 172      63.300  85.860  89.600  0.00  0.00            
ATOM   2743  CD  ILE X 172      64.480  87.640  89.340  0.00  0.00            
ATOM   2744  HD1 ILE X 172      64.860  87.530  90.370  0.00  0.00            
ATOM   2745  HD2 ILE X 172      64.300  88.700  89.020  0.00  0.00            
ATOM   2746  HD3 ILE X 172      65.180  87.160  88.620  0.00  0.00            
ATOM   2747  C   ILE X 172      59.820  87.210  91.160  0.00  0.00            
ATOM   2748  O   ILE X 172      59.260  88.070  90.590  0.00  0.00            
ATOM   2749  N   LEU X 173      59.510  86.820  92.430  0.00  0.00            
ATOM   2750  HN  LEU X 173      60.020  86.200  93.010  0.00  0.00            
ATOM   2751  CA  LEU X 173      58.280  87.220  93.050  0.00  0.00            
ATOM   2752  HA  LEU X 173      57.720  87.840  92.350  0.00  0.00            
ATOM   2753  CB  LEU X 173      57.450  85.940  93.330  0.00  0.00            
ATOM   2754  HB1 LEU X 173      56.420  86.270  93.570  0.00  0.00            
ATOM   2755  HB2 LEU X 173      57.910  85.390  94.180  0.00  0.00            
ATOM   2756  CG  LEU X 173      57.360  84.840  92.240  0.00  0.00            
ATOM   2757  HG  LEU X 173      57.370  85.330  91.240  0.00  0.00            
ATOM   2758  CD1 LEU X 173      58.570  83.860  92.360  0.00  0.00            
ATOM   2759 HD11 LEU X 173      58.510  83.090  91.560  0.00  0.00            
ATOM   2760 HD12 LEU X 173      58.630  83.290  93.310  0.00  0.00            
ATOM   2761 HD13 LEU X 173      59.550  84.350  92.200  0.00  0.00            
ATOM   2762  CD2 LEU X 173      56.040  84.130  92.400  0.00  0.00            
ATOM   2763 HD21 LEU X 173      56.050  83.160  91.860  0.00  0.00            
ATOM   2764 HD22 LEU X 173      55.220  84.730  91.960  0.00  0.00            
ATOM   2765 HD23 LEU X 173      55.880  83.940  93.480  0.00  0.00            
ATOM   2766  C   LEU X 173      58.500  88.050  94.340  0.00  0.00            
ATOM   2767  O   LEU X 173      59.160  87.560  95.280  0.00  0.00            
ATOM   2768  N   GLU X 174      57.990  89.370  94.410  0.00  0.00            
ATOM   2769  HN  GLU X 174      57.330  89.700  93.740  0.00  0.00            
ATOM   2770  CA  GLU X 174      58.090  90.090  95.740  0.00  0.00            
ATOM   2771  HA  GLU X 174      59.090  89.880  96.070  0.00  0.00            
ATOM   2772  CB  GLU X 174      57.880  91.550  95.570  0.00  0.00            
ATOM   2773  HB1 GLU X 174      58.130  92.070  96.520  0.00  0.00            
ATOM   2774  HB2 GLU X 174      56.920  91.850  95.120  0.00  0.00            
ATOM   2775  CG  GLU X 174      58.870  92.160  94.500  0.00  0.00            
ATOM   2776  HG1 GLU X 174      58.660  91.870  93.450  0.00  0.00            
ATOM   2777  HG2 GLU X 174      59.870  91.710  94.710  0.00  0.00            
ATOM   2778  CD  GLU X 174      59.080  93.690  94.650  0.00  0.00            
ATOM   2779  OE1 GLU X 174      58.420  94.320  95.460  0.00  0.00            
ATOM   2780  OE2 GLU X 174      59.860  94.210  93.810  0.00  0.00            
ATOM   2781  C   GLU X 174      57.150  89.520  96.890  0.00  0.00            
ATOM   2782  O   GLU X 174      55.910  89.510  96.760  0.00  0.00            
ATOM   2783  N   ALA X 175      57.730  89.120  98.020  0.00  0.00            
ATOM   2784  HN  ALA X 175      58.710  89.170  98.190  0.00  0.00            
ATOM   2785  CA  ALA X 175      57.030  88.450  99.090  0.00  0.00            
ATOM   2786  HA  ALA X 175      55.960  88.430  98.940  0.00  0.00            
ATOM   2787  CB  ALA X 175      57.490  86.990  99.340  0.00  0.00            
ATOM   2788  HB1 ALA X 175      56.940  86.530 100.190  0.00  0.00            
ATOM   2789  HB2 ALA X 175      58.580  86.880  99.510  0.00  0.00            
ATOM   2790  HB3 ALA X 175      57.080  86.500  98.430  0.00  0.00            
ATOM   2791  C   ALA X 175      57.120  89.060 100.520  0.00  0.00            
ATOM   2792  O   ALA X 175      57.920  89.960 100.820  0.00  0.00            
ATOM   2793  N   ALA X 176      56.180  88.610 101.430  0.00  0.00            
ATOM   2794  HN  ALA X 176      55.520  87.910 101.190  0.00  0.00            
ATOM   2795  CA  ALA X 176      56.020  89.200 102.710  0.00  0.00            
ATOM   2796  HA  ALA X 176      55.770  90.250 102.590  0.00  0.00            
ATOM   2797  CB  ALA X 176      54.650  88.520 103.260  0.00  0.00            
ATOM   2798  HB1 ALA X 176      54.440  88.960 104.260  0.00  0.00            
ATOM   2799  HB2 ALA X 176      54.760  87.410 103.230  0.00  0.00            
ATOM   2800  HB3 ALA X 176      53.810  88.820 102.600  0.00  0.00            
ATOM   2801  C   ALA X 176      57.290  89.190 103.650  0.00  0.00            
ATOM   2802  O   ALA X 176      58.120  88.250 103.730  0.00  0.00            
ATOM   2803  N   GLY X 177      57.530  90.280 104.410  0.00  0.00            
ATOM   2804  HN  GLY X 177      56.870  91.030 104.420  0.00  0.00            
ATOM   2805  CA  GLY X 177      58.650  90.260 105.400  0.00  0.00            
ATOM   2806  HA1 GLY X 177      58.710  89.260 105.790  0.00  0.00            
ATOM   2807  HA2 GLY X 177      58.470  91.030 106.140  0.00  0.00            
ATOM   2808  C   GLY X 177      59.950  90.660 104.770  0.00  0.00            
ATOM   2809  O   GLY X 177      61.040  90.270 105.190  0.00  0.00            
ATOM   2810  N   GLY X 178      59.970  91.330 103.610  0.00  0.00            
ATOM   2811  HN  GLY X 178      59.110  91.760 103.370  0.00  0.00            
ATOM   2812  CA  GLY X 178      61.160  91.610 102.790  0.00  0.00            
ATOM   2813  HA1 GLY X 178      62.020  91.540 103.440  0.00  0.00            
ATOM   2814  HA2 GLY X 178      61.000  92.510 102.220  0.00  0.00            
ATOM   2815  C   GLY X 178      61.500  90.610 101.660  0.00  0.00            
ATOM   2816  O   GLY X 178      62.320  90.890 100.760  0.00  0.00            
ATOM   2817  N   GLN X 179      61.090  89.370 101.760  0.00  0.00            
ATOM   2818  HN  GLN X 179      60.510  89.240 102.570  0.00  0.00            
ATOM   2819  CA  GLN X 179      61.530  88.220 100.870  0.00  0.00            
ATOM   2820  HA  GLN X 179      62.570  87.980 101.060  0.00  0.00            
ATOM   2821  CB  GLN X 179      60.800  86.900 101.340  0.00  0.00            
ATOM   2822  HB1 GLN X 179      60.800  86.220 100.470  0.00  0.00            
ATOM   2823  HB2 GLN X 179      59.750  87.210 101.500  0.00  0.00            
ATOM   2824  CG  GLN X 179      61.270  86.260 102.650  0.00  0.00            
ATOM   2825  HG1 GLN X 179      60.580  85.470 103.020  0.00  0.00            
ATOM   2826  HG2 GLN X 179      61.330  87.010 103.470  0.00  0.00            
ATOM   2827  CD  GLN X 179      62.660  85.660 102.560  0.00  0.00            
ATOM   2828  OE1 GLN X 179      63.590  85.990 103.320  0.00  0.00            
ATOM   2829  NE2 GLN X 179      62.870  84.760 101.610  0.00  0.00            
ATOM   2830 HE21 GLN X 179      63.650  84.180 101.820  0.00  0.00            
ATOM   2831 HE22 GLN X 179      62.180  84.510 100.920  0.00  0.00            
ATOM   2832  C   GLN X 179      61.460  88.490  99.400  0.00  0.00            
ATOM   2833  O   GLN X 179      60.520  89.100  98.880  0.00  0.00            
ATOM   2834  N   ILE X 180      62.440  88.020  98.630  0.00  0.00            
ATOM   2835  HN  ILE X 180      63.290  87.650  98.980  0.00  0.00            
ATOM   2836  CA  ILE X 180      62.220  87.950  97.130  0.00  0.00            
ATOM   2837  HA  ILE X 180      61.250  88.310  96.830  0.00  0.00            
ATOM   2838  CB  ILE X 180      63.360  88.650  96.410  0.00  0.00            
ATOM   2839  HB  ILE X 180      64.290  88.110  96.670  0.00  0.00            
ATOM   2840  CG2 ILE X 180      63.220  88.450  94.910  0.00  0.00            
ATOM   2841 HG21 ILE X 180      64.000  88.980  94.330  0.00  0.00            
ATOM   2842 HG22 ILE X 180      62.200  88.810  94.650  0.00  0.00            
ATOM   2843 HG23 ILE X 180      63.460  87.420  94.540  0.00  0.00            
ATOM   2844  CG1 ILE X 180      63.460  90.130  96.800  0.00  0.00            
ATOM   2845 HG11 ILE X 180      64.470  90.520  96.570  0.00  0.00            
ATOM   2846 HG12 ILE X 180      63.300  90.270  97.890  0.00  0.00            
ATOM   2847  CD  ILE X 180      62.370  90.960  96.100  0.00  0.00            
ATOM   2848  HD1 ILE X 180      62.650  90.870  95.020  0.00  0.00            
ATOM   2849  HD2 ILE X 180      62.440  92.010  96.450  0.00  0.00            
ATOM   2850  HD3 ILE X 180      61.350  90.580  96.320  0.00  0.00            
ATOM   2851  C   ILE X 180      62.320  86.490  96.860  0.00  0.00            
ATOM   2852  O   ILE X 180      63.350  85.910  97.110  0.00  0.00            
ATOM   2853  N   GLU X 181      61.220  85.820  96.510  0.00  0.00            
ATOM   2854  HN  GLU X 181      60.360  86.300  96.360  0.00  0.00            
ATOM   2855  CA  GLU X 181      61.300  84.480  96.160  0.00  0.00            
ATOM   2856  HA  GLU X 181      61.940  84.000  96.890  0.00  0.00            
ATOM   2857  CB  GLU X 181      59.880  83.790  96.240  0.00  0.00            
ATOM   2858  HB1 GLU X 181      59.860  82.750  95.840  0.00  0.00            
ATOM   2859  HB2 GLU X 181      59.250  84.380  95.550  0.00  0.00            
ATOM   2860  CG  GLU X 181      59.230  83.630  97.620  0.00  0.00            
ATOM   2861  HG1 GLU X 181      58.680  84.520  97.980  0.00  0.00            
ATOM   2862  HG2 GLU X 181      59.950  83.300  98.400  0.00  0.00            
ATOM   2863  CD  GLU X 181      58.070  82.610  97.660  0.00  0.00            
ATOM   2864  OE1 GLU X 181      58.240  81.430  97.290  0.00  0.00            
ATOM   2865  OE2 GLU X 181      56.930  83.010  98.100  0.00  0.00            
ATOM   2866  C   GLU X 181      61.760  84.380  94.640  0.00  0.00            
ATOM   2867  O   GLU X 181      61.580  85.330  93.910  0.00  0.00            
ATOM   2868  N   LEU X 182      62.270  83.210  94.200  0.00  0.00            
ATOM   2869  HN  LEU X 182      62.490  82.460  94.820  0.00  0.00            
ATOM   2870  CA  LEU X 182      62.450  82.880  92.760  0.00  0.00            
ATOM   2871  HA  LEU X 182      61.610  83.430  92.350  0.00  0.00            
ATOM   2872  CB  LEU X 182      63.900  83.100  92.220  0.00  0.00            
ATOM   2873  HB1 LEU X 182      63.720  82.790  91.170  0.00  0.00            
ATOM   2874  HB2 LEU X 182      64.540  82.330  92.680  0.00  0.00            
ATOM   2875  CG  LEU X 182      64.520  84.480  92.150  0.00  0.00            
ATOM   2876  HG  LEU X 182      63.700  85.200  91.950  0.00  0.00            
ATOM   2877  CD1 LEU X 182      65.120  85.020  93.420  0.00  0.00            
ATOM   2878 HD11 LEU X 182      65.590  86.030  93.310  0.00  0.00            
ATOM   2879 HD12 LEU X 182      65.830  84.260  93.830  0.00  0.00            
ATOM   2880 HD13 LEU X 182      64.380  85.310  94.190  0.00  0.00            
ATOM   2881  CD2 LEU X 182      65.560  84.430  91.100  0.00  0.00            
ATOM   2882 HD21 LEU X 182      66.200  83.560  91.370  0.00  0.00            
ATOM   2883 HD22 LEU X 182      66.070  85.410  90.980  0.00  0.00            
ATOM   2884 HD23 LEU X 182      65.180  84.200  90.070  0.00  0.00            
ATOM   2885  C   LEU X 182      61.930  81.450  92.550  0.00  0.00            
ATOM   2886  O   LEU X 182      62.150  80.470  93.330  0.00  0.00            
ATOM   2887  N   ARG X 183      61.230  81.270  91.440  0.00  0.00            
ATOM   2888  HN  ARG X 183      60.910  82.020  90.860  0.00  0.00            
ATOM   2889  CA  ARG X 183      60.810  79.990  90.960  0.00  0.00            
ATOM   2890  HA  ARG X 183      61.320  79.270  91.590  0.00  0.00            
ATOM   2891  CB  ARG X 183      59.240  79.820  90.890  0.00  0.00            
ATOM   2892  HB1 ARG X 183      58.920  78.820  90.520  0.00  0.00            
ATOM   2893  HB2 ARG X 183      58.980  80.620  90.170  0.00  0.00            
ATOM   2894  CG  ARG X 183      58.390  80.040  92.200  0.00  0.00            
ATOM   2895  HG1 ARG X 183      57.390  80.400  91.870  0.00  0.00            
ATOM   2896  HG2 ARG X 183      58.760  80.870  92.840  0.00  0.00            
ATOM   2897  CD  ARG X 183      58.220  78.840  93.140  0.00  0.00            
ATOM   2898  HD1 ARG X 183      59.230  78.450  93.380  0.00  0.00            
ATOM   2899  HD2 ARG X 183      57.460  78.120  92.760  0.00  0.00            
ATOM   2900  NE  ARG X 183      57.720  79.390  94.400  0.00  0.00            
ATOM   2901  HE  ARG X 183      58.290  79.770  95.130  0.00  0.00            
ATOM   2902  CZ  ARG X 183      56.410  79.700  94.630  0.00  0.00            
ATOM   2903  NH1 ARG X 183      55.390  79.150  94.020  0.00  0.00            
ATOM   2904 HH11 ARG X 183      55.550  78.430  93.350  0.00  0.00            
ATOM   2905 HH12 ARG X 183      54.500  79.300  94.450  0.00  0.00            
ATOM   2906  NH2 ARG X 183      56.140  80.330  95.740  0.00  0.00            
ATOM   2907 HH21 ARG X 183      56.810  80.810  96.310  0.00  0.00            
ATOM   2908 HH22 ARG X 183      55.210  80.670  95.900  0.00  0.00            
ATOM   2909  C   ARG X 183      61.470  79.720  89.540  0.00  0.00            
ATOM   2910  O   ARG X 183      61.520  80.620  88.750  0.00  0.00            
ATOM   2911  N   THR X 184      62.010  78.530  89.330  0.00  0.00            
ATOM   2912  HN  THR X 184      62.080  77.910  90.110  0.00  0.00            
ATOM   2913  CA  THR X 184      62.660  78.250  88.080  0.00  0.00            
ATOM   2914  HA  THR X 184      62.570  79.150  87.480  0.00  0.00            
ATOM   2915  CB  THR X 184      64.190  77.970  88.250  0.00  0.00            
ATOM   2916  HB  THR X 184      64.310  77.170  89.010  0.00  0.00            
ATOM   2917  OG1 THR X 184      64.840  79.200  88.650  0.00  0.00            
ATOM   2918  HG1 THR X 184      64.230  79.760  89.140  0.00  0.00            
ATOM   2919  CG2 THR X 184      64.880  77.490  86.970  0.00  0.00            
ATOM   2920 HG21 THR X 184      65.970  77.400  87.180  0.00  0.00            
ATOM   2921 HG22 THR X 184      64.700  78.230  86.160  0.00  0.00            
ATOM   2922 HG23 THR X 184      64.530  76.520  86.580  0.00  0.00            
ATOM   2923  C   THR X 184      62.000  77.110  87.370  0.00  0.00            
ATOM   2924  O   THR X 184      61.850  76.080  88.010  0.00  0.00            
ATOM   2925  N   TYR X 185      61.550  77.220  86.070  0.00  0.00            
ATOM   2926  HN  TYR X 185      61.620  78.060  85.540  0.00  0.00            
ATOM   2927  CA  TYR X 185      60.850  76.170  85.340  0.00  0.00            
ATOM   2928  HA  TYR X 185      60.880  75.270  85.930  0.00  0.00            
ATOM   2929  CB  TYR X 185      59.390  76.550  85.020  0.00  0.00            
ATOM   2930  HB1 TYR X 185      58.910  75.740  84.440  0.00  0.00            
ATOM   2931  HB2 TYR X 185      59.420  77.460  84.380  0.00  0.00            
ATOM   2932  CG  TYR X 185      58.630  76.730  86.350  0.00  0.00            
ATOM   2933  CD1 TYR X 185      58.230  75.630  87.180  0.00  0.00            
ATOM   2934  HD1 TYR X 185      58.440  74.620  86.880  0.00  0.00            
ATOM   2935  CE1 TYR X 185      57.760  75.830  88.520  0.00  0.00            
ATOM   2936  HE1 TYR X 185      57.320  75.020  89.080  0.00  0.00            
ATOM   2937  CZ  TYR X 185      57.310  77.090  88.880  0.00  0.00            
ATOM   2938  OH  TYR X 185      56.590  77.240  90.060  0.00  0.00            
ATOM   2939  HH  TYR X 185      56.910  76.680  90.770  0.00  0.00            
ATOM   2940  CD2 TYR X 185      58.350  78.020  86.860  0.00  0.00            
ATOM   2941  HD2 TYR X 185      58.680  78.880  86.300  0.00  0.00            
ATOM   2942  CE2 TYR X 185      57.650  78.160  88.050  0.00  0.00            
ATOM   2943  HE2 TYR X 185      57.410  79.190  88.250  0.00  0.00            
ATOM   2944  C   TYR X 185      61.540  75.860  84.020  0.00  0.00            
ATOM   2945  O   TYR X 185      61.970  76.720  83.250  0.00  0.00            
ATOM   2946  N   VAL X 186      61.800  74.590  83.710  0.00  0.00            
ATOM   2947  HN  VAL X 186      61.590  73.830  84.310  0.00  0.00            
ATOM   2948  CA  VAL X 186      62.460  74.170  82.480  0.00  0.00            
ATOM   2949  HA  VAL X 186      62.610  75.040  81.870  0.00  0.00            
ATOM   2950  CB  VAL X 186      63.890  73.540  82.690  0.00  0.00            
ATOM   2951  HB  VAL X 186      63.820  72.550  83.190  0.00  0.00            
ATOM   2952  CG1 VAL X 186      64.670  73.530  81.380  0.00  0.00            
ATOM   2953 HG11 VAL X 186      64.320  72.730  80.690  0.00  0.00            
ATOM   2954 HG12 VAL X 186      65.690  73.150  81.610  0.00  0.00            
ATOM   2955 HG13 VAL X 186      64.670  74.520  80.880  0.00  0.00            
ATOM   2956  CG2 VAL X 186      64.710  74.390  83.690  0.00  0.00            
ATOM   2957 HG21 VAL X 186      64.680  75.470  83.440  0.00  0.00            
ATOM   2958 HG22 VAL X 186      65.770  74.060  83.680  0.00  0.00            
ATOM   2959 HG23 VAL X 186      64.420  74.400  84.760  0.00  0.00            
ATOM   2960  C   VAL X 186      61.680  73.220  81.610  0.00  0.00            
ATOM   2961  O   VAL X 186      61.170  72.210  82.060  0.00  0.00            
ATOM   2962  N   MET X 187      61.580  73.510  80.270  0.00  0.00            
ATOM   2963  HN  MET X 187      62.100  74.230  79.830  0.00  0.00            
ATOM   2964  CA  MET X 187      60.900  72.620  79.380  0.00  0.00            
ATOM   2965  HA  MET X 187      60.660  71.690  79.890  0.00  0.00            
ATOM   2966  CB  MET X 187      59.650  73.200  78.710  0.00  0.00            
ATOM   2967  HB1 MET X 187      59.210  72.540  77.940  0.00  0.00            
ATOM   2968  HB2 MET X 187      59.850  74.230  78.330  0.00  0.00            
ATOM   2969  CG  MET X 187      58.530  73.590  79.690  0.00  0.00            
ATOM   2970  HG1 MET X 187      57.800  74.310  79.280  0.00  0.00            
ATOM   2971  HG2 MET X 187      58.960  74.290  80.440  0.00  0.00            
ATOM   2972  SD  MET X 187      57.790  72.060  80.390  0.00  0.00            
ATOM   2973  CE  MET X 187      56.600  72.920  81.440  0.00  0.00            
ATOM   2974  HE1 MET X 187      56.200  72.120  82.100  0.00  0.00            
ATOM   2975  HE2 MET X 187      55.800  73.390  80.830  0.00  0.00            
ATOM   2976  HE3 MET X 187      56.970  73.750  82.070  0.00  0.00            
ATOM   2977  C   MET X 187      61.860  72.190  78.280  0.00  0.00            
ATOM   2978  O   MET X 187      62.270  73.120  77.510  0.00  0.00            
ATOM   2979  N   PRO X 188      62.270  70.890  78.090  0.00  0.00            
ATOM   2980  CD  PRO X 188      62.170  69.980  79.170  0.00  0.00            
ATOM   2981  HD1 PRO X 188      61.070  69.860  79.180  0.00  0.00            
ATOM   2982  HD2 PRO X 188      62.560  70.390  80.130  0.00  0.00            
ATOM   2983  CA  PRO X 188      62.750  70.350  76.800  0.00  0.00            
ATOM   2984  HA  PRO X 188      63.750  70.690  76.590  0.00  0.00            
ATOM   2985  CB  PRO X 188      62.880  68.790  77.120  0.00  0.00            
ATOM   2986  HB1 PRO X 188      63.800  68.290  76.750  0.00  0.00            
ATOM   2987  HB2 PRO X 188      61.950  68.380  76.650  0.00  0.00            
ATOM   2988  CG  PRO X 188      62.860  68.670  78.730  0.00  0.00            
ATOM   2989  HG1 PRO X 188      62.260  67.790  79.040  0.00  0.00            
ATOM   2990  HG2 PRO X 188      63.860  68.620  79.210  0.00  0.00            
ATOM   2991  C   PRO X 188      62.010  70.690  75.540  0.00  0.00            
ATOM   2992  O   PRO X 188      60.760  70.610  75.540  0.00  0.00            
ATOM   2993  N   ASN X 189      62.730  70.960  74.460  0.00  0.00            
ATOM   2994  HN  ASN X 189      63.720  70.960  74.560  0.00  0.00            
ATOM   2995  CA  ASN X 189      62.190  71.220  73.150  0.00  0.00            
ATOM   2996  HA  ASN X 189      61.320  71.850  73.300  0.00  0.00            
ATOM   2997  CB  ASN X 189      63.090  72.090  72.280  0.00  0.00            
ATOM   2998  HB1 ASN X 189      63.830  71.400  71.820  0.00  0.00            
ATOM   2999  HB2 ASN X 189      63.580  72.940  72.800  0.00  0.00            
ATOM   3000  CG  ASN X 189      62.320  72.660  71.130  0.00  0.00            
ATOM   3001  OD1 ASN X 189      61.120  72.420  70.980  0.00  0.00            
ATOM   3002  ND2 ASN X 189      63.030  73.340  70.190  0.00  0.00            
ATOM   3003 HD21 ASN X 189      64.000  73.430  70.400  0.00  0.00            
ATOM   3004 HD22 ASN X 189      62.500  73.800  69.470  0.00  0.00            
ATOM   3005  C   ASN X 189      61.770  69.940  72.430  0.00  0.00            
ATOM   3006  O   ASN X 189      62.400  69.450  71.500  0.00  0.00            
ATOM   3007  N   ALA X 190      60.810  69.210  72.940  0.00  0.00            
ATOM   3008  HN  ALA X 190      60.180  69.520  73.640  0.00  0.00            
ATOM   3009  CA  ALA X 190      60.660  67.800  72.730  0.00  0.00            
ATOM   3010  HA  ALA X 190      60.790  67.530  71.690  0.00  0.00            
ATOM   3011  CB  ALA X 190      61.650  67.010  73.610  0.00  0.00            
ATOM   3012  HB1 ALA X 190      61.350  65.940  73.690  0.00  0.00            
ATOM   3013  HB2 ALA X 190      61.540  67.450  74.620  0.00  0.00            
ATOM   3014  HB3 ALA X 190      62.700  67.130  73.260  0.00  0.00            
ATOM   3015  C   ALA X 190      59.250  67.630  73.170  0.00  0.00            
ATOM   3016  O   ALA X 190      58.780  68.500  73.940  0.00  0.00            
ATOM   3017  N   PRO X 191      58.410  66.690  72.710  0.00  0.00            
ATOM   3018  CD  PRO X 191      58.800  65.790  71.630  0.00  0.00            
ATOM   3019  HD1 PRO X 191      59.700  65.140  71.740  0.00  0.00            
ATOM   3020  HD2 PRO X 191      59.020  66.500  70.810  0.00  0.00            
ATOM   3021  CA  PRO X 191      56.970  66.630  73.110  0.00  0.00            
ATOM   3022  HA  PRO X 191      56.450  67.580  73.150  0.00  0.00            
ATOM   3023  CB  PRO X 191      56.340  65.800  72.000  0.00  0.00            
ATOM   3024  HB1 PRO X 191      56.170  66.500  71.150  0.00  0.00            
ATOM   3025  HB2 PRO X 191      55.390  65.250  72.190  0.00  0.00            
ATOM   3026  CG  PRO X 191      57.510  64.920  71.520  0.00  0.00            
ATOM   3027  HG1 PRO X 191      57.710  64.050  72.180  0.00  0.00            
ATOM   3028  HG2 PRO X 191      57.530  64.560  70.470  0.00  0.00            
ATOM   3029  C   PRO X 191      56.890  65.920  74.450  0.00  0.00            
ATOM   3030  O   PRO X 191      56.360  64.770  74.530  0.00  0.00            
ATOM   3031  N   VAL X 192      57.480  66.520  75.530  0.00  0.00            
ATOM   3032  HN  VAL X 192      58.010  67.360  75.390  0.00  0.00            
ATOM   3033  CA  VAL X 192      57.230  66.220  76.890  0.00  0.00            
ATOM   3034  HA  VAL X 192      57.580  65.210  77.070  0.00  0.00            
ATOM   3035  CB  VAL X 192      58.130  67.190  77.720  0.00  0.00            
ATOM   3036  HB  VAL X 192      57.950  66.930  78.780  0.00  0.00            
ATOM   3037  CG1 VAL X 192      59.610  66.960  77.460  0.00  0.00            
ATOM   3038 HG11 VAL X 192      60.370  67.520  78.050  0.00  0.00            
ATOM   3039 HG12 VAL X 192      59.800  67.310  76.430  0.00  0.00            
ATOM   3040 HG13 VAL X 192      59.920  65.900  77.520  0.00  0.00            
ATOM   3041  CG2 VAL X 192      57.880  68.700  77.460  0.00  0.00            
ATOM   3042 HG21 VAL X 192      56.790  68.930  77.510  0.00  0.00            
ATOM   3043 HG22 VAL X 192      58.340  69.040  76.510  0.00  0.00            
ATOM   3044 HG23 VAL X 192      58.300  69.230  78.340  0.00  0.00            
ATOM   3045  C   VAL X 192      55.750  66.360  77.340  0.00  0.00            
ATOM   3046  O   VAL X 192      54.920  67.070  76.730  0.00  0.00            
ATOM   3047  N   ASP X 193      55.420  65.540  78.420  0.00  0.00            
ATOM   3048  HN  ASP X 193      56.010  64.820  78.770  0.00  0.00            
ATOM   3049  CA  ASP X 193      54.240  65.660  79.240  0.00  0.00            
ATOM   3050  HA  ASP X 193      53.550  64.900  78.910  0.00  0.00            
ATOM   3051  CB  ASP X 193      54.650  65.230  80.740  0.00  0.00            
ATOM   3052  HB1 ASP X 193      53.680  65.240  81.270  0.00  0.00            
ATOM   3053  HB2 ASP X 193      55.390  65.940  81.160  0.00  0.00            
ATOM   3054  CG  ASP X 193      55.270  63.880  80.790  0.00  0.00            
ATOM   3055  OD1 ASP X 193      55.890  63.470  81.820  0.00  0.00            
ATOM   3056  OD2 ASP X 193      55.210  63.120  79.760  0.00  0.00            
ATOM   3057  C   ASP X 193      53.530  66.960  79.370  0.00  0.00            
ATOM   3058  O   ASP X 193      54.080  68.010  79.650  0.00  0.00            
ATOM   3059  N   GLU X 194      52.200  66.940  79.370  0.00  0.00            
ATOM   3060  HN  GLU X 194      51.660  66.110  79.250  0.00  0.00            
ATOM   3061  CA  GLU X 194      51.370  68.120  79.540  0.00  0.00            
ATOM   3062  HA  GLU X 194      51.620  68.820  78.760  0.00  0.00            
ATOM   3063  CB  GLU X 194      49.860  67.770  79.380  0.00  0.00            
ATOM   3064  HB1 GLU X 194      49.430  68.790  79.280  0.00  0.00            
ATOM   3065  HB2 GLU X 194      49.380  67.310  80.260  0.00  0.00            
ATOM   3066  CG  GLU X 194      49.570  67.110  78.010  0.00  0.00            
ATOM   3067  HG1 GLU X 194      49.750  66.030  78.170  0.00  0.00            
ATOM   3068  HG2 GLU X 194      50.210  67.490  77.190  0.00  0.00            
ATOM   3069  CD  GLU X 194      48.100  67.170  77.630  0.00  0.00            
ATOM   3070  OE1 GLU X 194      47.750  66.400  76.680  0.00  0.00            
ATOM   3071  OE2 GLU X 194      47.310  68.030  78.240  0.00  0.00            
ATOM   3072  C   GLU X 194      51.640  68.820  80.880  0.00  0.00            
ATOM   3073  O   GLU X 194      51.780  70.020  80.870  0.00  0.00            
ATOM   3074  N   ALA X 195      51.750  68.040  82.020  0.00  0.00            
ATOM   3075  HN  ALA X 195      51.770  67.050  82.060  0.00  0.00            
ATOM   3076  CA  ALA X 195      51.890  68.520  83.380  0.00  0.00            
ATOM   3077  HA  ALA X 195      50.990  69.100  83.530  0.00  0.00            
ATOM   3078  CB  ALA X 195      51.790  67.370  84.430  0.00  0.00            
ATOM   3079  HB1 ALA X 195      52.090  67.630  85.460  0.00  0.00            
ATOM   3080  HB2 ALA X 195      52.490  66.590  84.030  0.00  0.00            
ATOM   3081  HB3 ALA X 195      50.770  66.920  84.450  0.00  0.00            
ATOM   3082  C   ALA X 195      53.210  69.280  83.690  0.00  0.00            
ATOM   3083  O   ALA X 195      54.240  68.940  83.110  0.00  0.00            
ATOM   3084  N   ILE X 196      53.120  70.230  84.670  0.00  0.00            
ATOM   3085  HN  ILE X 196      52.180  70.500  84.890  0.00  0.00            
ATOM   3086  CA  ILE X 196      54.240  71.040  85.230  0.00  0.00            
ATOM   3087  HA  ILE X 196      54.720  71.500  84.390  0.00  0.00            
ATOM   3088  CB  ILE X 196      53.870  72.360  85.980  0.00  0.00            
ATOM   3089  HB  ILE X 196      53.430  72.100  86.970  0.00  0.00            
ATOM   3090  CG2 ILE X 196      55.150  73.110  86.330  0.00  0.00            
ATOM   3091 HG21 ILE X 196      55.870  72.580  86.990  0.00  0.00            
ATOM   3092 HG22 ILE X 196      54.870  74.020  86.890  0.00  0.00            
ATOM   3093 HG23 ILE X 196      55.680  73.520  85.440  0.00  0.00            
ATOM   3094  CG1 ILE X 196      52.870  73.270  85.170  0.00  0.00            
ATOM   3095 HG11 ILE X 196      52.710  74.300  85.550  0.00  0.00            
ATOM   3096 HG12 ILE X 196      51.890  72.750  85.200  0.00  0.00            
ATOM   3097  CD  ILE X 196      53.170  73.510  83.700  0.00  0.00            
ATOM   3098  HD1 ILE X 196      52.770  72.730  83.020  0.00  0.00            
ATOM   3099  HD2 ILE X 196      54.250  73.700  83.500  0.00  0.00            
ATOM   3100  HD3 ILE X 196      52.620  74.440  83.410  0.00  0.00            
ATOM   3101  C   ILE X 196      55.160  70.090  86.050  0.00  0.00            
ATOM   3102  O   ILE X 196      54.630  69.450  86.980  0.00  0.00            
ATOM   3103  N   PRO X 197      56.450  69.870  85.720  0.00  0.00            
ATOM   3104  CD  PRO X 197      57.200  70.590  84.660  0.00  0.00            
ATOM   3105  HD1 PRO X 197      56.800  71.630  84.600  0.00  0.00            
ATOM   3106  HD2 PRO X 197      57.210  70.050  83.690  0.00  0.00            
ATOM   3107  CA  PRO X 197      57.350  68.960  86.430  0.00  0.00            
ATOM   3108  HA  PRO X 197      56.850  68.010  86.400  0.00  0.00            
ATOM   3109  CB  PRO X 197      58.710  69.180  85.720  0.00  0.00            
ATOM   3110  HB1 PRO X 197      58.840  68.520  84.830  0.00  0.00            
ATOM   3111  HB2 PRO X 197      59.610  69.090  86.370  0.00  0.00            
ATOM   3112  CG  PRO X 197      58.660  70.550  85.050  0.00  0.00            
ATOM   3113  HG1 PRO X 197      58.900  71.370  85.770  0.00  0.00            
ATOM   3114  HG2 PRO X 197      59.280  70.760  84.150  0.00  0.00            
ATOM   3115  C   PRO X 197      57.460  69.350  87.880  0.00  0.00            
ATOM   3116  O   PRO X 197      57.160  70.500  88.220  0.00  0.00            
ATOM   3117  N   LEU X 198      57.960  68.440  88.740  0.00  0.00            
ATOM   3118  HN  LEU X 198      58.210  67.540  88.400  0.00  0.00            
ATOM   3119  CA  LEU X 198      58.060  68.560  90.250  0.00  0.00            
ATOM   3120  HA  LEU X 198      57.090  68.810  90.650  0.00  0.00            
ATOM   3121  CB  LEU X 198      58.500  67.140  90.830  0.00  0.00            
ATOM   3122  HB1 LEU X 198      58.850  67.220  91.880  0.00  0.00            
ATOM   3123  HB2 LEU X 198      59.380  66.910  90.180  0.00  0.00            
ATOM   3124  CG  LEU X 198      57.500  65.990  90.680  0.00  0.00            
ATOM   3125  HG  LEU X 198      57.200  66.080  89.610  0.00  0.00            
ATOM   3126  CD1 LEU X 198      58.260  64.740  91.020  0.00  0.00            
ATOM   3127 HD11 LEU X 198      58.610  64.700  92.070  0.00  0.00            
ATOM   3128 HD12 LEU X 198      59.080  64.610  90.280  0.00  0.00            
ATOM   3129 HD13 LEU X 198      57.630  63.850  90.760  0.00  0.00            
ATOM   3130  CD2 LEU X 198      56.310  66.260  91.550  0.00  0.00            
ATOM   3131 HD21 LEU X 198      56.670  66.220  92.600  0.00  0.00            
ATOM   3132 HD22 LEU X 198      55.480  65.530  91.440  0.00  0.00            
ATOM   3133 HD23 LEU X 198      55.820  67.240  91.330  0.00  0.00            
ATOM   3134  C   LEU X 198      59.060  69.640  90.700  0.00  0.00            
ATOM   3135  O   LEU X 198      60.210  69.600  90.260  0.00  0.00            
ATOM   3136  N   GLU X 199      58.630  70.550  91.620  0.00  0.00            
ATOM   3137  HN  GLU X 199      57.740  70.420  92.050  0.00  0.00            
ATOM   3138  CA  GLU X 199      59.400  71.750  91.910  0.00  0.00            
ATOM   3139  HA  GLU X 199      59.620  72.320  91.020  0.00  0.00            
ATOM   3140  CB  GLU X 199      58.680  72.820  92.770  0.00  0.00            
ATOM   3141  HB1 GLU X 199      59.290  73.720  93.020  0.00  0.00            
ATOM   3142  HB2 GLU X 199      58.250  72.300  93.650  0.00  0.00            
ATOM   3143  CG  GLU X 199      57.530  73.440  92.020  0.00  0.00            
ATOM   3144  HG1 GLU X 199      56.730  72.710  91.750  0.00  0.00            
ATOM   3145  HG2 GLU X 199      57.830  73.780  91.000  0.00  0.00            
ATOM   3146  CD  GLU X 199      57.010  74.690  92.650  0.00  0.00            
ATOM   3147  OE1 GLU X 199      56.480  74.620  93.800  0.00  0.00            
ATOM   3148  OE2 GLU X 199      57.250  75.770  92.090  0.00  0.00            
ATOM   3149  C   GLU X 199      60.720  71.480  92.520  0.00  0.00            
ATOM   3150  O   GLU X 199      60.900  70.860  93.510  0.00  0.00            
ATOM   3151  N   ARG X 200      61.740  72.060  91.920  0.00  0.00            
ATOM   3152  HN  ARG X 200      61.480  72.730  91.230  0.00  0.00            
ATOM   3153  CA  ARG X 200      63.110  71.990  92.240  0.00  0.00            
ATOM   3154  HA  ARG X 200      63.670  72.650  91.600  0.00  0.00            
ATOM   3155  CB  ARG X 200      63.440  72.530  93.670  0.00  0.00            
ATOM   3156  HB1 ARG X 200      64.550  72.520  93.710  0.00  0.00            
ATOM   3157  HB2 ARG X 200      63.160  71.680  94.330  0.00  0.00            
ATOM   3158  CG  ARG X 200      63.000  73.990  93.950  0.00  0.00            
ATOM   3159  HG1 ARG X 200      61.960  74.180  93.600  0.00  0.00            
ATOM   3160  HG2 ARG X 200      63.650  74.780  93.510  0.00  0.00            
ATOM   3161  CD  ARG X 200      63.090  74.300  95.460  0.00  0.00            
ATOM   3162  HD1 ARG X 200      64.180  74.380  95.660  0.00  0.00            
ATOM   3163  HD2 ARG X 200      62.780  73.560  96.230  0.00  0.00            
ATOM   3164  NE  ARG X 200      62.460  75.620  95.790  0.00  0.00            
ATOM   3165  HE  ARG X 200      62.970  76.450  95.580  0.00  0.00            
ATOM   3166  CZ  ARG X 200      61.130  75.700  95.750  0.00  0.00            
ATOM   3167  NH1 ARG X 200      60.300  74.670  95.820  0.00  0.00            
ATOM   3168 HH11 ARG X 200      60.680  73.830  96.200  0.00  0.00            
ATOM   3169 HH12 ARG X 200      59.330  74.890  95.950  0.00  0.00            
ATOM   3170  NH2 ARG X 200      60.470  76.890  95.760  0.00  0.00            
ATOM   3171 HH21 ARG X 200      61.030  77.690  95.950  0.00  0.00            
ATOM   3172 HH22 ARG X 200      59.470  76.970  95.690  0.00  0.00            
ATOM   3173  C   ARG X 200      63.760  70.650  91.970  0.00  0.00            
ATOM   3174  O   ARG X 200      64.850  70.290  92.360  0.00  0.00            
ATOM   3175  N   PHE X 201      63.090  69.740  91.230  0.00  0.00            
ATOM   3176  HN  PHE X 201      62.190  69.930  90.850  0.00  0.00            
ATOM   3177  CA  PHE X 201      63.520  68.410  90.960  0.00  0.00            
ATOM   3178  HA  PHE X 201      64.350  68.180  91.610  0.00  0.00            
ATOM   3179  CB  PHE X 201      62.420  67.480  91.320  0.00  0.00            
ATOM   3180  HB1 PHE X 201      61.560  67.570  90.620  0.00  0.00            
ATOM   3181  HB2 PHE X 201      62.090  67.520  92.380  0.00  0.00            
ATOM   3182  CG  PHE X 201      62.820  66.040  91.190  0.00  0.00            
ATOM   3183  CD1 PHE X 201      62.090  65.200  90.360  0.00  0.00            
ATOM   3184  HD1 PHE X 201      61.260  65.610  89.820  0.00  0.00            
ATOM   3185  CE1 PHE X 201      62.420  63.860  90.250  0.00  0.00            
ATOM   3186  HE1 PHE X 201      61.930  63.200  89.540  0.00  0.00            
ATOM   3187  CZ  PHE X 201      63.500  63.400  91.060  0.00  0.00            
ATOM   3188  HZ  PHE X 201      63.650  62.330  91.120  0.00  0.00            
ATOM   3189  CD2 PHE X 201      63.820  65.570  92.040  0.00  0.00            
ATOM   3190  HD2 PHE X 201      64.390  66.290  92.620  0.00  0.00            
ATOM   3191  CE2 PHE X 201      64.130  64.250  92.050  0.00  0.00            
ATOM   3192  HE2 PHE X 201      64.890  63.900  92.740  0.00  0.00            
ATOM   3193  C   PHE X 201      64.090  68.200  89.580  0.00  0.00            
ATOM   3194  O   PHE X 201      63.310  68.380  88.580  0.00  0.00            
ATOM   3195  N   LEU X 202      65.380  67.900  89.400  0.00  0.00            
ATOM   3196  HN  LEU X 202      65.990  67.900  90.190  0.00  0.00            
ATOM   3197  CA  LEU X 202      66.070  67.720  88.110  0.00  0.00            
ATOM   3198  HA  LEU X 202      67.080  67.600  88.450  0.00  0.00            
ATOM   3199  CB  LEU X 202      65.680  66.420  87.350  0.00  0.00            
ATOM   3200  HB1 LEU X 202      66.230  66.340  86.390  0.00  0.00            
ATOM   3201  HB2 LEU X 202      64.600  66.390  87.100  0.00  0.00            
ATOM   3202  CG  LEU X 202      66.000  65.060  88.040  0.00  0.00            
ATOM   3203  HG  LEU X 202      65.580  65.070  89.070  0.00  0.00            
ATOM   3204  CD1 LEU X 202      65.310  63.990  87.190  0.00  0.00            
ATOM   3205 HD11 LEU X 202      65.780  63.920  86.190  0.00  0.00            
ATOM   3206 HD12 LEU X 202      64.220  64.190  87.120  0.00  0.00            
ATOM   3207 HD13 LEU X 202      65.340  63.000  87.690  0.00  0.00            
ATOM   3208  CD2 LEU X 202      67.470  64.700  88.200  0.00  0.00            
ATOM   3209 HD21 LEU X 202      68.230  64.810  87.400  0.00  0.00            
ATOM   3210 HD22 LEU X 202      67.540  63.620  88.440  0.00  0.00            
ATOM   3211 HD23 LEU X 202      67.860  65.270  89.070  0.00  0.00            
ATOM   3212  C   LEU X 202      66.010  68.900  87.210  0.00  0.00            
ATOM   3213  O   LEU X 202      65.640  68.770  86.040  0.00  0.00            
ATOM   3214  N   VAL X 203      66.510  70.070  87.690  0.00  0.00            
ATOM   3215  HN  VAL X 203      67.070  69.910  88.500  0.00  0.00            
ATOM   3216  CA  VAL X 203      66.710  71.330  87.040  0.00  0.00            
ATOM   3217  HA  VAL X 203      66.270  71.180  86.060  0.00  0.00            
ATOM   3218  CB  VAL X 203      66.200  72.570  87.830  0.00  0.00            
ATOM   3219  HB  VAL X 203      66.840  72.580  88.730  0.00  0.00            
ATOM   3220  CG1 VAL X 203      66.460  73.910  87.090  0.00  0.00            
ATOM   3221 HG11 VAL X 203      66.020  73.850  86.070  0.00  0.00            
ATOM   3222 HG12 VAL X 203      67.500  74.230  86.830  0.00  0.00            
ATOM   3223 HG13 VAL X 203      66.120  74.750  87.730  0.00  0.00            
ATOM   3224  CG2 VAL X 203      64.700  72.490  88.250  0.00  0.00            
ATOM   3225 HG21 VAL X 203      64.450  71.570  88.810  0.00  0.00            
ATOM   3226 HG22 VAL X 203      64.080  72.530  87.320  0.00  0.00            
ATOM   3227 HG23 VAL X 203      64.520  73.340  88.950  0.00  0.00            
ATOM   3228  C   VAL X 203      68.190  71.410  86.740  0.00  0.00            
ATOM   3229  O   VAL X 203      69.030  71.220  87.680  0.00  0.00            
ATOM   3230  N   PRO X 204      68.710  71.660  85.500  0.00  0.00            
ATOM   3231  CD  PRO X 204      68.010  71.630  84.210  0.00  0.00            
ATOM   3232  HD1 PRO X 204      67.470  72.580  84.020  0.00  0.00            
ATOM   3233  HD2 PRO X 204      67.240  70.830  84.150  0.00  0.00            
ATOM   3234  CA  PRO X 204      70.160  72.050  85.260  0.00  0.00            
ATOM   3235  HA  PRO X 204      70.700  71.210  85.660  0.00  0.00            
ATOM   3236  CB  PRO X 204      70.220  72.200  83.790  0.00  0.00            
ATOM   3237  HB1 PRO X 204      71.180  71.870  83.350  0.00  0.00            
ATOM   3238  HB2 PRO X 204      69.950  73.250  83.570  0.00  0.00            
ATOM   3239  CG  PRO X 204      69.080  71.380  83.180  0.00  0.00            
ATOM   3240  HG1 PRO X 204      68.810  71.560  82.120  0.00  0.00            
ATOM   3241  HG2 PRO X 204      69.340  70.300  83.170  0.00  0.00            
ATOM   3242  C   PRO X 204      70.620  73.250  86.100  0.00  0.00            
ATOM   3243  O   PRO X 204      69.920  74.220  86.310  0.00  0.00            
ATOM   3244  N   ILE X 205      71.860  73.150  86.490  0.00  0.00            
ATOM   3245  HN  ILE X 205      72.430  72.360  86.300  0.00  0.00            
ATOM   3246  CA  ILE X 205      72.550  74.220  87.190  0.00  0.00            
ATOM   3247  HA  ILE X 205      71.900  74.510  88.010  0.00  0.00            
ATOM   3248  CB  ILE X 205      73.870  73.590  87.740  0.00  0.00            
ATOM   3249  HB  ILE X 205      73.600  72.560  88.070  0.00  0.00            
ATOM   3250  CG2 ILE X 205      75.000  73.480  86.690  0.00  0.00            
ATOM   3251 HG21 ILE X 205      75.820  72.940  87.210  0.00  0.00            
ATOM   3252 HG22 ILE X 205      75.370  74.430  86.240  0.00  0.00            
ATOM   3253 HG23 ILE X 205      74.680  72.860  85.820  0.00  0.00            
ATOM   3254  CG1 ILE X 205      74.330  74.500  88.940  0.00  0.00            
ATOM   3255 HG11 ILE X 205      73.470  74.870  89.530  0.00  0.00            
ATOM   3256 HG12 ILE X 205      74.840  75.440  88.640  0.00  0.00            
ATOM   3257  CD  ILE X 205      75.340  73.770  89.930  0.00  0.00            
ATOM   3258  HD1 ILE X 205      74.910  72.740  89.970  0.00  0.00            
ATOM   3259  HD2 ILE X 205      75.350  74.290  90.910  0.00  0.00            
ATOM   3260  HD3 ILE X 205      76.340  73.720  89.460  0.00  0.00            
ATOM   3261  C   ILE X 205      72.700  75.560  86.460  0.00  0.00            
ATOM   3262  O   ILE X 205      72.620  76.630  87.040  0.00  0.00            
ATOM   3263  N   GLU X 206      72.800  75.550  85.110  0.00  0.00            
ATOM   3264  HN  GLU X 206      72.780  74.720  84.560  0.00  0.00            
ATOM   3265  CA  GLU X 206      72.760  76.850  84.300  0.00  0.00            
ATOM   3266  HA  GLU X 206      73.590  77.480  84.570  0.00  0.00            
ATOM   3267  CB  GLU X 206      72.890  76.440  82.810  0.00  0.00            
ATOM   3268  HB1 GLU X 206      72.080  75.730  82.510  0.00  0.00            
ATOM   3269  HB2 GLU X 206      73.850  75.930  82.580  0.00  0.00            
ATOM   3270  CG  GLU X 206      72.640  77.690  81.860  0.00  0.00            
ATOM   3271  HG1 GLU X 206      73.170  78.590  82.210  0.00  0.00            
ATOM   3272  HG2 GLU X 206      71.590  78.050  81.950  0.00  0.00            
ATOM   3273  CD  GLU X 206      72.960  77.550  80.390  0.00  0.00            
ATOM   3274  OE1 GLU X 206      72.710  78.460  79.630  0.00  0.00            
ATOM   3275  OE2 GLU X 206      73.620  76.500  80.090  0.00  0.00            
ATOM   3276  C   GLU X 206      71.420  77.630  84.620  0.00  0.00            
ATOM   3277  O   GLU X 206      71.500  78.830  84.850  0.00  0.00            
ATOM   3278  N   SER X 207      70.210  77.010  84.650  0.00  0.00            
ATOM   3279  HN  SER X 207      70.140  76.010  84.640  0.00  0.00            
ATOM   3280  CA  SER X 207      68.970  77.700  84.880  0.00  0.00            
ATOM   3281  HA  SER X 207      68.820  78.290  83.980  0.00  0.00            
ATOM   3282  CB  SER X 207      67.710  76.830  84.940  0.00  0.00            
ATOM   3283  HB1 SER X 207      66.830  77.500  84.790  0.00  0.00            
ATOM   3284  HB2 SER X 207      67.630  76.270  85.890  0.00  0.00            
ATOM   3285  OG  SER X 207      67.820  75.870  83.830  0.00  0.00            
ATOM   3286  HG1 SER X 207      67.880  76.350  83.000  0.00  0.00            
ATOM   3287  C   SER X 207      68.890  78.450  86.200  0.00  0.00            
ATOM   3288  O   SER X 207      68.420  79.600  86.260  0.00  0.00            
ATOM   3289  N   ILE X 208      69.390  77.790  87.250  0.00  0.00            
ATOM   3290  HN  ILE X 208      69.740  76.860  87.180  0.00  0.00            
ATOM   3291  CA  ILE X 208      69.430  78.360  88.610  0.00  0.00            
ATOM   3292  HA  ILE X 208      68.500  78.870  88.830  0.00  0.00            
ATOM   3293  CB  ILE X 208      69.360  77.250  89.640  0.00  0.00            
ATOM   3294  HB  ILE X 208      68.490  76.670  89.240  0.00  0.00            
ATOM   3295  CG2 ILE X 208      70.650  76.340  89.520  0.00  0.00            
ATOM   3296 HG21 ILE X 208      70.710  75.540  90.280  0.00  0.00            
ATOM   3297 HG22 ILE X 208      71.610  76.910  89.460  0.00  0.00            
ATOM   3298 HG23 ILE X 208      70.520  75.720  88.610  0.00  0.00            
ATOM   3299  CG1 ILE X 208      69.160  77.900  91.070  0.00  0.00            
ATOM   3300 HG11 ILE X 208      69.910  78.680  91.310  0.00  0.00            
ATOM   3301 HG12 ILE X 208      69.220  77.140  91.880  0.00  0.00            
ATOM   3302  CD  ILE X 208      67.750  78.510  91.160  0.00  0.00            
ATOM   3303  HD1 ILE X 208      66.980  77.880  90.670  0.00  0.00            
ATOM   3304  HD2 ILE X 208      67.770  79.530  90.730  0.00  0.00            
ATOM   3305  HD3 ILE X 208      67.530  78.560  92.250  0.00  0.00            
ATOM   3306  C   ILE X 208      70.540  79.370  88.790  0.00  0.00            
ATOM   3307  O   ILE X 208      70.290  80.490  89.320  0.00  0.00            
ATOM   3308  N   GLU X 209      71.730  79.130  88.190  0.00  0.00            
ATOM   3309  HN  GLU X 209      71.960  78.220  87.860  0.00  0.00            
ATOM   3310  CA  GLU X 209      72.840  80.070  88.130  0.00  0.00            
ATOM   3311  HA  GLU X 209      72.940  80.260  89.190  0.00  0.00            
ATOM   3312  CB  GLU X 209      74.180  79.460  87.610  0.00  0.00            
ATOM   3313  HB1 GLU X 209      74.870  80.340  87.600  0.00  0.00            
ATOM   3314  HB2 GLU X 209      74.010  79.180  86.550  0.00  0.00            
ATOM   3315  CG  GLU X 209      74.660  78.340  88.560  0.00  0.00            
ATOM   3316  HG1 GLU X 209      75.380  77.720  87.980  0.00  0.00            
ATOM   3317  HG2 GLU X 209      73.950  77.590  88.960  0.00  0.00            
ATOM   3318  CD  GLU X 209      75.590  78.800  89.720  0.00  0.00            
ATOM   3319  OE1 GLU X 209      75.420  78.250  90.840  0.00  0.00            
ATOM   3320  OE2 GLU X 209      76.330  79.780  89.580  0.00  0.00            
ATOM   3321  C   GLU X 209      72.490  81.370  87.470  0.00  0.00            
ATOM   3322  O   GLU X 209      72.930  82.430  87.920  0.00  0.00            
ATOM   3323  N   ARG X 210      71.750  81.280  86.360  0.00  0.00            
ATOM   3324  HN  ARG X 210      71.470  80.380  86.020  0.00  0.00            
ATOM   3325  CA  ARG X 210      71.410  82.380  85.530  0.00  0.00            
ATOM   3326  HA  ARG X 210      72.300  82.860  85.150  0.00  0.00            
ATOM   3327  CB  ARG X 210      70.680  81.870  84.300  0.00  0.00            
ATOM   3328  HB1 ARG X 210      69.830  81.220  84.570  0.00  0.00            
ATOM   3329  HB2 ARG X 210      71.420  81.270  83.720  0.00  0.00            
ATOM   3330  CG  ARG X 210      70.090  82.950  83.310  0.00  0.00            
ATOM   3331  HG1 ARG X 210      69.240  83.470  83.780  0.00  0.00            
ATOM   3332  HG2 ARG X 210      69.620  82.410  82.460  0.00  0.00            
ATOM   3333  CD  ARG X 210      71.110  84.050  82.850  0.00  0.00            
ATOM   3334  HD1 ARG X 210      71.500  84.540  83.770  0.00  0.00            
ATOM   3335  HD2 ARG X 210      70.580  84.710  82.130  0.00  0.00            
ATOM   3336  NE  ARG X 210      72.220  83.370  82.170  0.00  0.00            
ATOM   3337  HE  ARG X 210      72.080  82.550  81.610  0.00  0.00            
ATOM   3338  CZ  ARG X 210      73.380  83.920  82.090  0.00  0.00            
ATOM   3339  NH1 ARG X 210      73.600  85.170  82.400  0.00  0.00            
ATOM   3340 HH11 ARG X 210      72.870  85.840  82.500  0.00  0.00            
ATOM   3341 HH12 ARG X 210      74.510  85.570  82.520  0.00  0.00            
ATOM   3342  NH2 ARG X 210      74.410  83.170  81.750  0.00  0.00            
ATOM   3343 HH21 ARG X 210      75.230  83.690  81.490  0.00  0.00            
ATOM   3344 HH22 ARG X 210      74.400  82.180  81.600  0.00  0.00            
ATOM   3345  C   ARG X 210      70.430  83.330  86.300  0.00  0.00            
ATOM   3346  O   ARG X 210      70.630  84.490  86.460  0.00  0.00            
ATOM   3347  N   ALA X 211      69.320  82.730  86.920  0.00  0.00            
ATOM   3348  HN  ALA X 211      69.280  81.730  86.840  0.00  0.00            
ATOM   3349  CA  ALA X 211      68.250  83.450  87.660  0.00  0.00            
ATOM   3350  HA  ALA X 211      67.720  84.170  87.060  0.00  0.00            
ATOM   3351  CB  ALA X 211      67.250  82.490  88.320  0.00  0.00            
ATOM   3352  HB1 ALA X 211      66.410  83.050  88.770  0.00  0.00            
ATOM   3353  HB2 ALA X 211      67.700  81.840  89.110  0.00  0.00            
ATOM   3354  HB3 ALA X 211      66.770  81.820  87.580  0.00  0.00            
ATOM   3355  C   ALA X 211      68.770  84.240  88.880  0.00  0.00            
ATOM   3356  O   ALA X 211      68.470  85.410  89.020  0.00  0.00            
ATOM   3357  N   SER X 212      69.690  83.570  89.610  0.00  0.00            
ATOM   3358  HN  SER X 212      69.750  82.670  89.180  0.00  0.00            
ATOM   3359  CA  SER X 212      70.420  84.020  90.770  0.00  0.00            
ATOM   3360  HA  SER X 212      69.760  84.290  91.580  0.00  0.00            
ATOM   3361  CB  SER X 212      71.240  82.910  91.400  0.00  0.00            
ATOM   3362  HB1 SER X 212      71.890  83.350  92.190  0.00  0.00            
ATOM   3363  HB2 SER X 212      71.950  82.420  90.690  0.00  0.00            
ATOM   3364  OG  SER X 212      70.500  81.840  91.960  0.00  0.00            
ATOM   3365  HG1 SER X 212      70.080  81.420  91.210  0.00  0.00            
ATOM   3366  C   SER X 212      71.310  85.140  90.490  0.00  0.00            
ATOM   3367  O   SER X 212      71.530  86.060  91.300  0.00  0.00            
ATOM   3368  N   GLY X 213      71.850  85.110  89.270  0.00  0.00            
ATOM   3369  HN  GLY X 213      71.530  84.370  88.680  0.00  0.00            
ATOM   3370  CA  GLY X 213      72.820  86.070  88.660  0.00  0.00            
ATOM   3371  HA1 GLY X 213      72.330  87.030  88.560  0.00  0.00            
ATOM   3372  HA2 GLY X 213      73.140  85.590  87.750  0.00  0.00            
ATOM   3373  C   GLY X 213      74.040  86.340  89.470  0.00  0.00            
ATOM   3374  O   GLY X 213      74.120  85.790  90.570  0.00  0.00            
ATOM   3375  N   LEU X 214      75.050  86.960  88.840  0.00  0.00            
ATOM   3376  HN  LEU X 214      74.940  87.330  87.920  0.00  0.00            
ATOM   3377  CA  LEU X 214      76.380  87.020  89.450  0.00  0.00            
ATOM   3378  HA  LEU X 214      76.320  86.260  90.220  0.00  0.00            
ATOM   3379  CB  LEU X 214      77.400  86.600  88.350  0.00  0.00            
ATOM   3380  HB1 LEU X 214      77.340  87.420  87.610  0.00  0.00            
ATOM   3381  HB2 LEU X 214      77.010  85.640  87.940  0.00  0.00            
ATOM   3382  CG  LEU X 214      78.860  86.520  88.880  0.00  0.00            
ATOM   3383  HG  LEU X 214      79.030  87.500  89.390  0.00  0.00            
ATOM   3384  CD1 LEU X 214      79.030  85.470  90.000  0.00  0.00            
ATOM   3385 HD11 LEU X 214      80.010  85.550  90.520  0.00  0.00            
ATOM   3386 HD12 LEU X 214      78.880  84.430  89.630  0.00  0.00            
ATOM   3387 HD13 LEU X 214      78.260  85.780  90.740  0.00  0.00            
ATOM   3388  CD2 LEU X 214      79.890  86.210  87.750  0.00  0.00            
ATOM   3389 HD21 LEU X 214      79.810  86.890  86.870  0.00  0.00            
ATOM   3390 HD22 LEU X 214      79.800  85.140  87.480  0.00  0.00            
ATOM   3391 HD23 LEU X 214      80.930  86.290  88.130  0.00  0.00            
ATOM   3392  C   LEU X 214      76.690  88.390  89.980  0.00  0.00            
ATOM   3393  OT1 LEU X 214      76.590  89.350  89.160  0.00  0.00            
ATOM   3394  OT2 LEU X 214      77.110  88.510  91.160  0.00  0.00            
ATOM   3395  N   GLU X 215      87.680 100.880  59.200  0.00  0.00            
ATOM   3396  HT1 GLU X 215      87.400 100.780  58.210  0.00  0.00            
ATOM   3397  HT2 GLU X 215      88.550 100.320  59.300  0.00  0.00            
ATOM   3398  HT3 GLU X 215      88.060 101.850  59.230  0.00  0.00            
ATOM   3399  CA  GLU X 215      86.510 100.530  60.060  0.00  0.00            
ATOM   3400  HA  GLU X 215      86.710 100.770  61.100  0.00  0.00            
ATOM   3401  CB  GLU X 215      85.370 101.490  59.750  0.00  0.00            
ATOM   3402  HB1 GLU X 215      84.440 101.070  60.180  0.00  0.00            
ATOM   3403  HB2 GLU X 215      85.210 101.630  58.660  0.00  0.00            
ATOM   3404  CG  GLU X 215      85.480 102.970  60.300  0.00  0.00            
ATOM   3405  HG1 GLU X 215      85.990 102.930  61.290  0.00  0.00            
ATOM   3406  HG2 GLU X 215      84.510 103.500  60.440  0.00  0.00            
ATOM   3407  CD  GLU X 215      86.280 103.800  59.410  0.00  0.00            
ATOM   3408  OE1 GLU X 215      85.790 104.660  58.690  0.00  0.00            
ATOM   3409  OE2 GLU X 215      87.510 103.630  59.550  0.00  0.00            
ATOM   3410  C   GLU X 215      86.030  99.090  59.920  0.00  0.00            
ATOM   3411  O   GLU X 215      86.540  98.340  59.080  0.00  0.00            
ATOM   3412  N   LEU X 216      85.040  98.540  60.700  0.00  0.00            
ATOM   3413  HN  LEU X 216      84.670  98.960  61.530  0.00  0.00            
ATOM   3414  CA  LEU X 216      84.330  97.310  60.480  0.00  0.00            
ATOM   3415  HA  LEU X 216      84.710  96.830  59.600  0.00  0.00            
ATOM   3416  CB  LEU X 216      84.530  96.200  61.630  0.00  0.00            
ATOM   3417  HB1 LEU X 216      83.950  95.260  61.530  0.00  0.00            
ATOM   3418  HB2 LEU X 216      84.070  96.610  62.550  0.00  0.00            
ATOM   3419  CG  LEU X 216      86.020  95.980  61.770  0.00  0.00            
ATOM   3420  HG  LEU X 216      86.620  96.910  61.760  0.00  0.00            
ATOM   3421  CD1 LEU X 216      86.340  95.320  63.140  0.00  0.00            
ATOM   3422 HD11 LEU X 216      87.410  95.030  63.240  0.00  0.00            
ATOM   3423 HD12 LEU X 216      85.850  94.320  63.070  0.00  0.00            
ATOM   3424 HD13 LEU X 216      86.130  96.000  63.990  0.00  0.00            
ATOM   3425  CD2 LEU X 216      86.380  94.990  60.660  0.00  0.00            
ATOM   3426 HD21 LEU X 216      87.300  94.480  61.030  0.00  0.00            
ATOM   3427 HD22 LEU X 216      86.750  95.420  59.710  0.00  0.00            
ATOM   3428 HD23 LEU X 216      85.570  94.250  60.450  0.00  0.00            
ATOM   3429  C   LEU X 216      82.860  97.450  60.220  0.00  0.00            
ATOM   3430  O   LEU X 216      81.980  96.530  60.330  0.00  0.00            
ATOM   3431  N   ALA X 217      82.500  98.650  59.760  0.00  0.00            
ATOM   3432  HN  ALA X 217      83.170  99.390  59.700  0.00  0.00            
ATOM   3433  CA  ALA X 217      81.130  99.060  59.310  0.00  0.00            
ATOM   3434  HA  ALA X 217      80.480  98.690  60.090  0.00  0.00            
ATOM   3435  CB  ALA X 217      80.970 100.640  59.230  0.00  0.00            
ATOM   3436  HB1 ALA X 217      81.530 101.090  58.390  0.00  0.00            
ATOM   3437  HB2 ALA X 217      81.360 101.160  60.130  0.00  0.00            
ATOM   3438  HB3 ALA X 217      79.910 100.900  59.030  0.00  0.00            
ATOM   3439  C   ALA X 217      80.650  98.380  58.060  0.00  0.00            
ATOM   3440  O   ALA X 217      79.530  97.880  58.050  0.00  0.00            
ATOM   3441  N   LYS X 218      81.590  98.340  57.040  0.00  0.00            
ATOM   3442  HN  LYS X 218      82.550  98.600  57.120  0.00  0.00            
ATOM   3443  CA  LYS X 218      81.280  97.760  55.740  0.00  0.00            
ATOM   3444  HA  LYS X 218      80.250  98.030  55.560  0.00  0.00            
ATOM   3445  CB  LYS X 218      82.130  98.270  54.550  0.00  0.00            
ATOM   3446  HB1 LYS X 218      81.910  97.800  53.560  0.00  0.00            
ATOM   3447  HB2 LYS X 218      83.180  98.030  54.830  0.00  0.00            
ATOM   3448  CG  LYS X 218      81.960  99.750  54.400  0.00  0.00            
ATOM   3449  HG1 LYS X 218      82.140 100.430  55.260  0.00  0.00            
ATOM   3450  HG2 LYS X 218      80.880  99.920  54.220  0.00  0.00            
ATOM   3451  CD  LYS X 218      82.570 100.270  53.130  0.00  0.00            
ATOM   3452  HD1 LYS X 218      82.310 101.340  52.960  0.00  0.00            
ATOM   3453  HD2 LYS X 218      82.090  99.900  52.200  0.00  0.00            
ATOM   3454  CE  LYS X 218      84.070 100.050  52.930  0.00  0.00            
ATOM   3455  HE1 LYS X 218      84.470 100.100  51.900  0.00  0.00            
ATOM   3456  HE2 LYS X 218      84.280  98.980  53.170  0.00  0.00            
ATOM   3457  NZ  LYS X 218      84.940 100.910  53.810  0.00  0.00            
ATOM   3458  HZ1 LYS X 218      85.240 100.400  54.670  0.00  0.00            
ATOM   3459  HZ2 LYS X 218      84.400 101.760  54.070  0.00  0.00            
ATOM   3460  HZ3 LYS X 218      85.800 101.140  53.290  0.00  0.00            
ATOM   3461  C   LYS X 218      81.360  96.320  55.770  0.00  0.00            
ATOM   3462  O   LYS X 218      80.670  95.600  55.060  0.00  0.00            
ATOM   3463  N   TYR X 219      82.150  95.800  56.750  0.00  0.00            
ATOM   3464  HN  TYR X 219      82.780  96.440  57.180  0.00  0.00            
ATOM   3465  CA  TYR X 219      82.160  94.410  57.130  0.00  0.00            
ATOM   3466  HA  TYR X 219      82.300  93.940  56.170  0.00  0.00            
ATOM   3467  CB  TYR X 219      83.390  94.220  58.040  0.00  0.00            
ATOM   3468  HB1 TYR X 219      83.240  94.940  58.870  0.00  0.00            
ATOM   3469  HB2 TYR X 219      84.330  94.440  57.510  0.00  0.00            
ATOM   3470  CG  TYR X 219      83.350  92.750  58.590  0.00  0.00            
ATOM   3471  CD1 TYR X 219      83.330  91.690  57.610  0.00  0.00            
ATOM   3472  HD1 TYR X 219      83.230  91.880  56.550  0.00  0.00            
ATOM   3473  CE1 TYR X 219      83.470  90.310  58.070  0.00  0.00            
ATOM   3474  HE1 TYR X 219      83.230  89.510  57.390  0.00  0.00            
ATOM   3475  CZ  TYR X 219      83.790  90.050  59.450  0.00  0.00            
ATOM   3476  OH  TYR X 219      84.070  88.740  59.870  0.00  0.00            
ATOM   3477  HH  TYR X 219      83.750  88.200  59.140  0.00  0.00            
ATOM   3478  CD2 TYR X 219      83.690  92.460  59.910  0.00  0.00            
ATOM   3479  HD2 TYR X 219      83.920  93.240  60.620  0.00  0.00            
ATOM   3480  CE2 TYR X 219      83.930  91.160  60.320  0.00  0.00            
ATOM   3481  HE2 TYR X 219      84.360  91.050  61.310  0.00  0.00            
ATOM   3482  C   TYR X 219      80.860  93.950  57.650  0.00  0.00            
ATOM   3483  O   TYR X 219      80.400  92.830  57.290  0.00  0.00            
ATOM   3484  N   GLY X 220      80.180  94.790  58.530  0.00  0.00            
ATOM   3485  HN  GLY X 220      80.560  95.690  58.730  0.00  0.00            
ATOM   3486  CA  GLY X 220      78.860  94.470  59.160  0.00  0.00            
ATOM   3487  HA1 GLY X 220      78.310  93.760  58.560  0.00  0.00            
ATOM   3488  HA2 GLY X 220      78.350  95.410  59.330  0.00  0.00            
ATOM   3489  C   GLY X 220      78.930  93.920  60.520  0.00  0.00            
ATOM   3490  O   GLY X 220      78.120  93.090  60.860  0.00  0.00            
ATOM   3491  N   LEU X 221      80.000  94.230  61.320  0.00  0.00            
ATOM   3492  HN  LEU X 221      80.550  95.000  60.990  0.00  0.00            
ATOM   3493  CA  LEU X 221      80.260  93.730  62.680  0.00  0.00            
ATOM   3494  HA  LEU X 221      80.430  92.680  62.490  0.00  0.00            
ATOM   3495  CB  LEU X 221      81.450  94.530  63.320  0.00  0.00            
ATOM   3496  HB1 LEU X 221      81.100  95.540  63.610  0.00  0.00            
ATOM   3497  HB2 LEU X 221      82.110  94.760  62.450  0.00  0.00            
ATOM   3498  CG  LEU X 221      82.150  93.720  64.470  0.00  0.00            
ATOM   3499  HG  LEU X 221      81.380  93.430  65.220  0.00  0.00            
ATOM   3500  CD1 LEU X 221      82.980  92.490  63.920  0.00  0.00            
ATOM   3501 HD11 LEU X 221      82.330  91.700  63.480  0.00  0.00            
ATOM   3502 HD12 LEU X 221      83.540  92.020  64.770  0.00  0.00            
ATOM   3503 HD13 LEU X 221      83.780  92.940  63.290  0.00  0.00            
ATOM   3504  CD2 LEU X 221      83.160  94.530  65.280  0.00  0.00            
ATOM   3505 HD21 LEU X 221      83.510  93.980  66.190  0.00  0.00            
ATOM   3506 HD22 LEU X 221      82.860  95.530  65.660  0.00  0.00            
ATOM   3507 HD23 LEU X 221      84.030  94.780  64.630  0.00  0.00            
ATOM   3508  C   LEU X 221      78.970  93.790  63.560  0.00  0.00            
ATOM   3509  O   LEU X 221      78.480  94.920  63.690  0.00  0.00            
ATOM   3510  N   PRO X 222      78.460  92.720  64.240  0.00  0.00            
ATOM   3511  CD  PRO X 222      78.780  91.350  63.900  0.00  0.00            
ATOM   3512  HD1 PRO X 222      79.810  90.980  64.040  0.00  0.00            
ATOM   3513  HD2 PRO X 222      78.540  91.180  62.830  0.00  0.00            
ATOM   3514  CA  PRO X 222      77.510  92.840  65.230  0.00  0.00            
ATOM   3515  HA  PRO X 222      76.580  93.040  64.720  0.00  0.00            
ATOM   3516  CB  PRO X 222      77.370  91.460  65.790  0.00  0.00            
ATOM   3517  HB1 PRO X 222      76.380  91.190  66.210  0.00  0.00            
ATOM   3518  HB2 PRO X 222      78.100  91.420  66.630  0.00  0.00            
ATOM   3519  CG  PRO X 222      77.830  90.490  64.730  0.00  0.00            
ATOM   3520  HG1 PRO X 222      78.440  89.670  65.160  0.00  0.00            
ATOM   3521  HG2 PRO X 222      77.020  90.100  64.080  0.00  0.00            
ATOM   3522  C   PRO X 222      77.800  93.920  66.270  0.00  0.00            
ATOM   3523  O   PRO X 222      78.940  94.110  66.640  0.00  0.00            
ATOM   3524  N   GLY X 223      76.710  94.530  66.710  0.00  0.00            
ATOM   3525  HN  GLY X 223      75.830  94.210  66.370  0.00  0.00            
ATOM   3526  CA  GLY X 223      76.640  95.520  67.840  0.00  0.00            
ATOM   3527  HA1 GLY X 223      75.980  96.270  67.410  0.00  0.00            
ATOM   3528  HA2 GLY X 223      77.630  95.880  68.090  0.00  0.00            
ATOM   3529  C   GLY X 223      75.930  95.120  69.150  0.00  0.00            
ATOM   3530  O   GLY X 223      76.160  95.650  70.190  0.00  0.00            
ATOM   3531  N   LEU X 224      74.910  94.220  69.100  0.00  0.00            
ATOM   3532  HN  LEU X 224      74.510  93.820  68.280  0.00  0.00            
ATOM   3533  CA  LEU X 224      74.170  93.880  70.250  0.00  0.00            
ATOM   3534  HA  LEU X 224      74.210  94.670  71.000  0.00  0.00            
ATOM   3535  CB  LEU X 224      72.710  93.570  69.900  0.00  0.00            
ATOM   3536  HB1 LEU X 224      72.180  93.230  70.820  0.00  0.00            
ATOM   3537  HB2 LEU X 224      72.620  92.640  69.300  0.00  0.00            
ATOM   3538  CG  LEU X 224      72.000  94.820  69.310  0.00  0.00            
ATOM   3539  HG  LEU X 224      72.290  95.750  69.840  0.00  0.00            
ATOM   3540  CD1 LEU X 224      72.090  95.330  67.820  0.00  0.00            
ATOM   3541 HD11 LEU X 224      73.170  95.540  67.690  0.00  0.00            
ATOM   3542 HD12 LEU X 224      71.510  96.260  67.630  0.00  0.00            
ATOM   3543 HD13 LEU X 224      71.680  94.480  67.230  0.00  0.00            
ATOM   3544  CD2 LEU X 224      70.500  94.710  69.590  0.00  0.00            
ATOM   3545 HD21 LEU X 224      69.970  95.630  69.260  0.00  0.00            
ATOM   3546 HD22 LEU X 224      70.320  94.490  70.660  0.00  0.00            
ATOM   3547 HD23 LEU X 224      70.110  93.910  68.930  0.00  0.00            
ATOM   3548  C   LEU X 224      74.700  92.700  70.940  0.00  0.00            
ATOM   3549  O   LEU X 224      74.320  92.420  72.050  0.00  0.00            
ATOM   3550  N   ALA X 225      75.630  91.900  70.280  0.00  0.00            
ATOM   3551  HN  ALA X 225      75.900  92.120  69.350  0.00  0.00            
ATOM   3552  CA  ALA X 225      76.400  90.800  70.870  0.00  0.00            
ATOM   3553  HA  ALA X 225      75.640  90.070  71.110  0.00  0.00            
ATOM   3554  CB  ALA X 225      77.420  90.290  69.810  0.00  0.00            
ATOM   3555  HB1 ALA X 225      76.880  90.240  68.840  0.00  0.00            
ATOM   3556  HB2 ALA X 225      77.770  89.270  70.110  0.00  0.00            
ATOM   3557  HB3 ALA X 225      78.330  90.930  69.750  0.00  0.00            
ATOM   3558  C   ALA X 225      77.170  91.150  72.050  0.00  0.00            
ATOM   3559  O   ALA X 225      77.580  92.330  72.220  0.00  0.00            
ATOM   3560  N   GLN X 226      77.410  90.190  72.930  0.00  0.00            
ATOM   3561  HN  GLN X 226      76.980  89.320  72.710  0.00  0.00            
ATOM   3562  CA  GLN X 226      78.390  90.330  74.010  0.00  0.00            
ATOM   3563  HA  GLN X 226      78.000  91.100  74.660  0.00  0.00            
ATOM   3564  CB  GLN X 226      78.450  88.970  74.760  0.00  0.00            
ATOM   3565  HB1 GLN X 226      79.300  88.960  75.480  0.00  0.00            
ATOM   3566  HB2 GLN X 226      78.450  88.120  74.050  0.00  0.00            
ATOM   3567  CG  GLN X 226      77.220  88.700  75.720  0.00  0.00            
ATOM   3568  HG1 GLN X 226      76.250  88.820  75.200  0.00  0.00            
ATOM   3569  HG2 GLN X 226      77.200  89.540  76.450  0.00  0.00            
ATOM   3570  CD  GLN X 226      77.330  87.330  76.470  0.00  0.00            
ATOM   3571  OE1 GLN X 226      77.930  87.270  77.500  0.00  0.00            
ATOM   3572  NE2 GLN X 226      76.700  86.320  75.840  0.00  0.00            
ATOM   3573 HE21 GLN X 226      76.410  85.540  76.400  0.00  0.00            
ATOM   3574 HE22 GLN X 226      76.570  86.320  74.850  0.00  0.00            
ATOM   3575  C   GLN X 226      79.870  90.510  73.510  0.00  0.00            
ATOM   3576  O   GLN X 226      80.430  89.540  73.020  0.00  0.00            
ATOM   3577  N   LEU X 227      80.490  91.740  73.640  0.00  0.00            
ATOM   3578  HN  LEU X 227      80.080  92.550  74.060  0.00  0.00            
ATOM   3579  CA  LEU X 227      81.740  92.100  73.150  0.00  0.00            
ATOM   3580  HA  LEU X 227      82.280  91.290  72.670  0.00  0.00            
ATOM   3581  CB  LEU X 227      81.560  93.200  72.120  0.00  0.00            
ATOM   3582  HB1 LEU X 227      82.550  93.410  71.670  0.00  0.00            
ATOM   3583  HB2 LEU X 227      81.120  94.130  72.550  0.00  0.00            
ATOM   3584  CG  LEU X 227      80.750  92.840  70.910  0.00  0.00            
ATOM   3585  HG  LEU X 227      79.750  92.460  71.220  0.00  0.00            
ATOM   3586  CD1 LEU X 227      80.430  94.120  70.080  0.00  0.00            
ATOM   3587 HD11 LEU X 227      81.380  94.650  69.880  0.00  0.00            
ATOM   3588 HD12 LEU X 227      79.860  94.860  70.670  0.00  0.00            
ATOM   3589 HD13 LEU X 227      79.980  93.900  69.090  0.00  0.00            
ATOM   3590  CD2 LEU X 227      81.320  91.790  69.920  0.00  0.00            
ATOM   3591 HD21 LEU X 227      80.510  91.570  69.190  0.00  0.00            
ATOM   3592 HD22 LEU X 227      81.560  90.850  70.460  0.00  0.00            
ATOM   3593 HD23 LEU X 227      82.250  92.220  69.500  0.00  0.00            
ATOM   3594  C   LEU X 227      82.730  92.670  74.230  0.00  0.00            
ATOM   3595  O   LEU X 227      82.510  93.670  74.950  0.00  0.00            
ATOM   3596  N   LYS X 228      83.880  92.000  74.300  0.00  0.00            
ATOM   3597  HN  LYS X 228      84.030  91.220  73.710  0.00  0.00            
ATOM   3598  CA  LYS X 228      84.910  92.300  75.260  0.00  0.00            
ATOM   3599  HA  LYS X 228      84.460  92.920  76.020  0.00  0.00            
ATOM   3600  CB  LYS X 228      85.600  91.050  75.960  0.00  0.00            
ATOM   3601  HB1 LYS X 228      86.340  91.450  76.690  0.00  0.00            
ATOM   3602  HB2 LYS X 228      86.210  90.510  75.200  0.00  0.00            
ATOM   3603  CG  LYS X 228      84.710  90.030  76.690  0.00  0.00            
ATOM   3604  HG1 LYS X 228      85.320  89.400  77.380  0.00  0.00            
ATOM   3605  HG2 LYS X 228      84.340  89.370  75.870  0.00  0.00            
ATOM   3606  CD  LYS X 228      83.560  90.580  77.630  0.00  0.00            
ATOM   3607  HD1 LYS X 228      82.950  91.230  76.970  0.00  0.00            
ATOM   3608  HD2 LYS X 228      84.050  91.210  78.400  0.00  0.00            
ATOM   3609  CE  LYS X 228      82.630  89.640  78.370  0.00  0.00            
ATOM   3610  HE1 LYS X 228      82.090  89.040  77.600  0.00  0.00            
ATOM   3611  HE2 LYS X 228      81.950  90.300  78.960  0.00  0.00            
ATOM   3612  NZ  LYS X 228      83.350  88.770  79.290  0.00  0.00            
ATOM   3613  HZ1 LYS X 228      82.720  88.230  79.910  0.00  0.00            
ATOM   3614  HZ2 LYS X 228      83.880  89.300  80.020  0.00  0.00            
ATOM   3615  HZ3 LYS X 228      83.930  88.080  78.780  0.00  0.00            
ATOM   3616  C   LYS X 228      85.930  93.080  74.510  0.00  0.00            
ATOM   3617  O   LYS X 228      86.640  92.610  73.660  0.00  0.00            
ATOM   3618  N   SER X 229      86.000  94.390  74.830  0.00  0.00            
ATOM   3619  HN  SER X 229      85.250  94.730  75.390  0.00  0.00            
ATOM   3620  CA  SER X 229      86.960  95.320  74.350  0.00  0.00            
ATOM   3621  HA  SER X 229      87.290  95.100  73.350  0.00  0.00            
ATOM   3622  CB  SER X 229      86.510  96.770  74.340  0.00  0.00            
ATOM   3623  HB1 SER X 229      87.340  97.370  73.920  0.00  0.00            
ATOM   3624  HB2 SER X 229      86.300  97.150  75.360  0.00  0.00            
ATOM   3625  OG  SER X 229      85.350  96.850  73.520  0.00  0.00            
ATOM   3626  HG1 SER X 229      84.710  96.680  74.220  0.00  0.00            
ATOM   3627  C   SER X 229      88.230  95.270  75.290  0.00  0.00            
ATOM   3628  O   SER X 229      88.240  95.770  76.410  0.00  0.00            
ATOM   3629  N   ARG X 230      89.380  94.700  74.790  0.00  0.00            
ATOM   3630  HN  ARG X 230      89.340  94.270  73.890  0.00  0.00            
ATOM   3631  CA  ARG X 230      90.790  94.880  75.190  0.00  0.00            
ATOM   3632  HA  ARG X 230      90.730  95.090  76.250  0.00  0.00            
ATOM   3633  CB  ARG X 230      91.650  93.590  74.920  0.00  0.00            
ATOM   3634  HB1 ARG X 230      92.720  93.750  75.150  0.00  0.00            
ATOM   3635  HB2 ARG X 230      91.610  93.420  73.820  0.00  0.00            
ATOM   3636  CG  ARG X 230      91.140  92.400  75.690  0.00  0.00            
ATOM   3637  HG1 ARG X 230      91.770  91.530  75.440  0.00  0.00            
ATOM   3638  HG2 ARG X 230      90.200  92.160  75.160  0.00  0.00            
ATOM   3639  CD  ARG X 230      90.900  92.480  77.180  0.00  0.00            
ATOM   3640  HD1 ARG X 230      90.390  91.640  77.710  0.00  0.00            
ATOM   3641  HD2 ARG X 230      90.250  93.340  77.440  0.00  0.00            
ATOM   3642  NE  ARG X 230      92.260  92.710  77.750  0.00  0.00            
ATOM   3643  HE  ARG X 230      93.030  92.810  77.130  0.00  0.00            
ATOM   3644  CZ  ARG X 230      92.640  92.520  78.990  0.00  0.00            
ATOM   3645  NH1 ARG X 230      91.780  92.480  79.980  0.00  0.00            
ATOM   3646 HH11 ARG X 230      90.800  92.620  79.810  0.00  0.00            
ATOM   3647 HH12 ARG X 230      92.080  92.070  80.830  0.00  0.00            
ATOM   3648  NH2 ARG X 230      93.890  92.520  79.390  0.00  0.00            
ATOM   3649 HH21 ARG X 230      94.550  92.850  78.720  0.00  0.00            
ATOM   3650 HH22 ARG X 230      94.020  92.660  80.380  0.00  0.00            
ATOM   3651  C   ARG X 230      91.400  96.130  74.490  0.00  0.00            
ATOM   3652  O   ARG X 230      90.910  96.600  73.460  0.00  0.00            
ATOM   3653  N   GLU X 231      92.480  96.640  75.030  0.00  0.00            
ATOM   3654  HN  GLU X 231      93.010  96.210  75.750  0.00  0.00            
ATOM   3655  CA  GLU X 231      93.130  97.700  74.190  0.00  0.00            
ATOM   3656  HA  GLU X 231      92.440  98.510  73.990  0.00  0.00            
ATOM   3657  CB  GLU X 231      94.250  98.410  75.010  0.00  0.00            
ATOM   3658  HB1 GLU X 231      94.940  98.980  74.350  0.00  0.00            
ATOM   3659  HB2 GLU X 231      94.750  97.570  75.530  0.00  0.00            
ATOM   3660  CG  GLU X 231      93.840  99.280  76.200  0.00  0.00            
ATOM   3661  HG1 GLU X 231      93.050  98.830  76.840  0.00  0.00            
ATOM   3662  HG2 GLU X 231      93.360 100.250  75.920  0.00  0.00            
ATOM   3663  CD  GLU X 231      95.030  99.580  76.970  0.00  0.00            
ATOM   3664  OE1 GLU X 231      95.120  99.210  78.150  0.00  0.00            
ATOM   3665  OE2 GLU X 231      95.900 100.250  76.360  0.00  0.00            
ATOM   3666  C   GLU X 231      93.690  97.200  72.850  0.00  0.00            
ATOM   3667  O   GLU X 231      93.810  97.970  71.890  0.00  0.00            
ATOM   3668  N   SER X 232      94.000  95.920  72.640  0.00  0.00            
ATOM   3669  HN  SER X 232      93.970  95.340  73.450  0.00  0.00            
ATOM   3670  CA  SER X 232      94.470  95.370  71.390  0.00  0.00            
ATOM   3671  HA  SER X 232      95.060  96.130  70.920  0.00  0.00            
ATOM   3672  CB  SER X 232      95.310  94.150  71.700  0.00  0.00            
ATOM   3673  HB1 SER X 232      95.580  93.580  70.790  0.00  0.00            
ATOM   3674  HB2 SER X 232      94.910  93.370  72.370  0.00  0.00            
ATOM   3675  OG  SER X 232      96.540  94.520  72.340  0.00  0.00            
ATOM   3676  HG1 SER X 232      96.310  94.480  73.270  0.00  0.00            
ATOM   3677  C   SER X 232      93.410  94.860  70.470  0.00  0.00            
ATOM   3678  O   SER X 232      93.500  94.930  69.250  0.00  0.00            
ATOM   3679  N   TYR X 233      92.340  94.250  71.010  0.00  0.00            
ATOM   3680  HN  TYR X 233      92.270  94.280  72.010  0.00  0.00            
ATOM   3681  CA  TYR X 233      91.200  93.580  70.220  0.00  0.00            
ATOM   3682  HA  TYR X 233      91.130  94.200  69.330  0.00  0.00            
ATOM   3683  CB  TYR X 233      91.490  92.080  69.930  0.00  0.00            
ATOM   3684  HB1 TYR X 233      92.300  92.140  69.180  0.00  0.00            
ATOM   3685  HB2 TYR X 233      90.680  91.530  69.400  0.00  0.00            
ATOM   3686  CG  TYR X 233      91.870  91.350  71.180  0.00  0.00            
ATOM   3687  CD1 TYR X 233      90.860  90.690  71.930  0.00  0.00            
ATOM   3688  HD1 TYR X 233      89.840  90.840  71.610  0.00  0.00            
ATOM   3689  CE1 TYR X 233      91.210  89.980  73.060  0.00  0.00            
ATOM   3690  HE1 TYR X 233      90.490  89.490  73.710  0.00  0.00            
ATOM   3691  CZ  TYR X 233      92.590  89.850  73.390  0.00  0.00            
ATOM   3692  OH  TYR X 233      92.930  89.070  74.500  0.00  0.00            
ATOM   3693  HH  TYR X 233      93.880  89.080  74.640  0.00  0.00            
ATOM   3694  CD2 TYR X 233      93.230  91.020  71.380  0.00  0.00            
ATOM   3695  HD2 TYR X 233      93.990  91.450  70.750  0.00  0.00            
ATOM   3696  CE2 TYR X 233      93.590  90.350  72.540  0.00  0.00            
ATOM   3697  HE2 TYR X 233      94.640  90.270  72.760  0.00  0.00            
ATOM   3698  C   TYR X 233      89.820  93.770  70.770  0.00  0.00            
ATOM   3699  O   TYR X 233      89.590  94.290  71.850  0.00  0.00            
ATOM   3700  N   VAL X 234      88.850  93.400  69.990  0.00  0.00            
ATOM   3701  HN  VAL X 234      89.000  93.090  69.050  0.00  0.00            
ATOM   3702  CA  VAL X 234      87.420  93.190  70.490  0.00  0.00            
ATOM   3703  HA  VAL X 234      87.380  93.390  71.550  0.00  0.00            
ATOM   3704  CB  VAL X 234      86.380  94.070  69.740  0.00  0.00            
ATOM   3705  HB  VAL X 234      86.240  93.690  68.710  0.00  0.00            
ATOM   3706  CG1 VAL X 234      85.030  93.990  70.570  0.00  0.00            
ATOM   3707 HG11 VAL X 234      84.360  94.800  70.210  0.00  0.00            
ATOM   3708 HG12 VAL X 234      85.120  94.160  71.660  0.00  0.00            
ATOM   3709 HG13 VAL X 234      84.670  92.940  70.490  0.00  0.00            
ATOM   3710  CG2 VAL X 234      86.950  95.530  69.670  0.00  0.00            
ATOM   3711 HG21 VAL X 234      87.900  95.580  69.090  0.00  0.00            
ATOM   3712 HG22 VAL X 234      87.260  95.820  70.700  0.00  0.00            
ATOM   3713 HG23 VAL X 234      86.150  96.230  69.360  0.00  0.00            
ATOM   3714  C   VAL X 234      87.090  91.760  70.260  0.00  0.00            
ATOM   3715  O   VAL X 234      87.160  91.240  69.150  0.00  0.00            
ATOM   3716  N   LEU X 235      86.760  91.060  71.340  0.00  0.00            
ATOM   3717  HN  LEU X 235      86.630  91.510  72.220  0.00  0.00            
ATOM   3718  CA  LEU X 235      86.540  89.660  71.270  0.00  0.00            
ATOM   3719  HA  LEU X 235      86.700  89.340  70.260  0.00  0.00            
ATOM   3720  CB  LEU X 235      87.450  89.040  72.340  0.00  0.00            
ATOM   3721  HB1 LEU X 235      87.210  89.470  73.340  0.00  0.00            
ATOM   3722  HB2 LEU X 235      88.490  89.270  72.020  0.00  0.00            
ATOM   3723  CG  LEU X 235      87.300  87.470  72.490  0.00  0.00            
ATOM   3724  HG  LEU X 235      87.030  87.030  71.510  0.00  0.00            
ATOM   3725  CD1 LEU X 235      88.620  86.790  72.860  0.00  0.00            
ATOM   3726 HD11 LEU X 235      89.070  87.230  73.770  0.00  0.00            
ATOM   3727 HD12 LEU X 235      89.370  86.920  72.060  0.00  0.00            
ATOM   3728 HD13 LEU X 235      88.570  85.720  73.160  0.00  0.00            
ATOM   3729  CD2 LEU X 235      86.260  87.170  73.540  0.00  0.00            
ATOM   3730 HD21 LEU X 235      85.350  87.800  73.470  0.00  0.00            
ATOM   3731 HD22 LEU X 235      86.600  87.290  74.590  0.00  0.00            
ATOM   3732 HD23 LEU X 235      85.980  86.100  73.450  0.00  0.00            
ATOM   3733  C   LEU X 235      85.050  89.530  71.460  0.00  0.00            
ATOM   3734  O   LEU X 235      84.350  90.160  72.280  0.00  0.00            
ATOM   3735  N   CYS X 236      84.390  88.630  70.720  0.00  0.00            
ATOM   3736  HN  CYS X 236      84.890  88.110  70.030  0.00  0.00            
ATOM   3737  CA  CYS X 236      82.960  88.250  70.950  0.00  0.00            
ATOM   3738  HA  CYS X 236      82.450  88.990  71.560  0.00  0.00            
ATOM   3739  CB  CYS X 236      82.390  87.860  69.580  0.00  0.00            
ATOM   3740  HB1 CYS X 236      82.880  87.010  69.060  0.00  0.00            
ATOM   3741  HB2 CYS X 236      82.670  88.770  69.010  0.00  0.00            
ATOM   3742  SG  CYS X 236      80.550  87.670  69.690  0.00  0.00            
ATOM   3743  HG1 CYS X 236      80.200  87.990  68.450  0.00  0.00            
ATOM   3744  C   CYS X 236      82.940  87.080  71.820  0.00  0.00            
ATOM   3745  O   CYS X 236      83.500  85.990  71.560  0.00  0.00            
ATOM   3746  N   TYR X 237      82.240  87.250  73.000  0.00  0.00            
ATOM   3747  HN  TYR X 237      81.630  88.040  73.000  0.00  0.00            
ATOM   3748  CA  TYR X 237      82.240  86.200  74.020  0.00  0.00            
ATOM   3749  HA  TYR X 237      83.160  85.650  74.080  0.00  0.00            
ATOM   3750  CB  TYR X 237      82.030  86.910  75.420  0.00  0.00            
ATOM   3751  HB1 TYR X 237      81.060  87.450  75.380  0.00  0.00            
ATOM   3752  HB2 TYR X 237      82.860  87.620  75.610  0.00  0.00            
ATOM   3753  CG  TYR X 237      82.060  85.910  76.540  0.00  0.00            
ATOM   3754  CD1 TYR X 237      83.170  85.140  76.760  0.00  0.00            
ATOM   3755  HD1 TYR X 237      84.060  85.410  76.220  0.00  0.00            
ATOM   3756  CE1 TYR X 237      83.120  84.160  77.830  0.00  0.00            
ATOM   3757  HE1 TYR X 237      84.010  83.560  77.940  0.00  0.00            
ATOM   3758  CZ  TYR X 237      82.030  84.140  78.730  0.00  0.00            
ATOM   3759  OH  TYR X 237      82.070  83.160  79.750  0.00  0.00            
ATOM   3760  HH  TYR X 237      81.210  83.150  80.180  0.00  0.00            
ATOM   3761  CD2 TYR X 237      80.900  85.710  77.290  0.00  0.00            
ATOM   3762  HD2 TYR X 237      80.090  86.390  77.070  0.00  0.00            
ATOM   3763  CE2 TYR X 237      80.880  84.810  78.380  0.00  0.00            
ATOM   3764  HE2 TYR X 237      79.900  84.610  78.790  0.00  0.00            
ATOM   3765  C   TYR X 237      81.050  85.250  73.810  0.00  0.00            
ATOM   3766  O   TYR X 237      80.000  85.680  73.370  0.00  0.00            
ATOM   3767  N   ASP X 238      81.260  83.930  74.000  0.00  0.00            
ATOM   3768  HN  ASP X 238      82.190  83.640  74.220  0.00  0.00            
ATOM   3769  CA  ASP X 238      80.210  82.890  73.970  0.00  0.00            
ATOM   3770  HA  ASP X 238      79.220  83.310  73.860  0.00  0.00            
ATOM   3771  CB  ASP X 238      80.500  81.930  72.750  0.00  0.00            
ATOM   3772  HB1 ASP X 238      81.510  81.480  72.690  0.00  0.00            
ATOM   3773  HB2 ASP X 238      80.270  82.550  71.860  0.00  0.00            
ATOM   3774  CG  ASP X 238      79.530  80.780  72.770  0.00  0.00            
ATOM   3775  OD1 ASP X 238      79.900  79.710  72.280  0.00  0.00            
ATOM   3776  OD2 ASP X 238      78.370  80.860  73.130  0.00  0.00            
ATOM   3777  C   ASP X 238      80.320  82.020  75.270  0.00  0.00            
ATOM   3778  O   ASP X 238      81.380  81.490  75.560  0.00  0.00            
ATOM   3779  N   PRO X 239      79.330  81.890  76.160  0.00  0.00            
ATOM   3780  CD  PRO X 239      78.070  82.670  76.100  0.00  0.00            
ATOM   3781  HD1 PRO X 239      77.530  82.580  75.130  0.00  0.00            
ATOM   3782  HD2 PRO X 239      78.320  83.740  76.270  0.00  0.00            
ATOM   3783  CA  PRO X 239      79.310  80.980  77.290  0.00  0.00            
ATOM   3784  HA  PRO X 239      80.270  81.040  77.770  0.00  0.00            
ATOM   3785  CB  PRO X 239      78.080  81.560  78.210  0.00  0.00            
ATOM   3786  HB1 PRO X 239      78.500  82.360  78.860  0.00  0.00            
ATOM   3787  HB2 PRO X 239      77.650  80.750  78.840  0.00  0.00            
ATOM   3788  CG  PRO X 239      77.130  82.120  77.170  0.00  0.00            
ATOM   3789  HG1 PRO X 239      76.500  81.380  76.620  0.00  0.00            
ATOM   3790  HG2 PRO X 239      76.490  82.950  77.540  0.00  0.00            
ATOM   3791  C   PRO X 239      79.050  79.560  76.890  0.00  0.00            
ATOM   3792  O   PRO X 239      79.400  78.650  77.620  0.00  0.00            
ATOM   3793  N   ARG X 240      78.410  79.250  75.720  0.00  0.00            
ATOM   3794  HN  ARG X 240      78.250  79.980  75.060  0.00  0.00            
ATOM   3795  CA  ARG X 240      78.160  77.890  75.130  0.00  0.00            
ATOM   3796  HA  ARG X 240      77.570  77.260  75.780  0.00  0.00            
ATOM   3797  CB  ARG X 240      77.290  78.030  73.900  0.00  0.00            
ATOM   3798  HB1 ARG X 240      77.250  77.100  73.300  0.00  0.00            
ATOM   3799  HB2 ARG X 240      77.650  78.810  73.180  0.00  0.00            
ATOM   3800  CG  ARG X 240      75.850  78.570  74.250  0.00  0.00            
ATOM   3801  HG1 ARG X 240      75.350  79.130  73.430  0.00  0.00            
ATOM   3802  HG2 ARG X 240      75.830  79.260  75.120  0.00  0.00            
ATOM   3803  CD  ARG X 240      74.740  77.490  74.410  0.00  0.00            
ATOM   3804  HD1 ARG X 240      74.930  76.690  73.650  0.00  0.00            
ATOM   3805  HD2 ARG X 240      73.690  77.840  74.380  0.00  0.00            
ATOM   3806  NE  ARG X 240      75.030  76.750  75.720  0.00  0.00            
ATOM   3807  HE  ARG X 240      75.690  76.000  75.660  0.00  0.00            
ATOM   3808  CZ  ARG X 240      74.530  76.920  76.910  0.00  0.00            
ATOM   3809  NH1 ARG X 240      73.630  77.820  77.190  0.00  0.00            
ATOM   3810 HH11 ARG X 240      73.390  78.000  78.140  0.00  0.00            
ATOM   3811 HH12 ARG X 240      73.430  78.520  76.500  0.00  0.00            
ATOM   3812  NH2 ARG X 240      74.910  76.040  77.780  0.00  0.00            
ATOM   3813 HH21 ARG X 240      75.490  75.270  77.510  0.00  0.00            
ATOM   3814 HH22 ARG X 240      74.490  76.190  78.670  0.00  0.00            
ATOM   3815  C   ARG X 240      79.510  77.180  75.030  0.00  0.00            
ATOM   3816  O   ARG X 240      79.670  76.150  75.680  0.00  0.00            
ATOM   3817  N   THR X 241      80.450  77.680  74.240  0.00  0.00            
ATOM   3818  HN  THR X 241      80.350  78.490  73.670  0.00  0.00            
ATOM   3819  CA  THR X 241      81.710  77.020  74.070  0.00  0.00            
ATOM   3820  HA  THR X 241      81.550  75.950  73.990  0.00  0.00            
ATOM   3821  CB  THR X 241      82.410  77.380  72.710  0.00  0.00            
ATOM   3822  HB  THR X 241      83.440  76.960  72.650  0.00  0.00            
ATOM   3823  OG1 THR X 241      82.530  78.750  72.480  0.00  0.00            
ATOM   3824  HG1 THR X 241      81.670  79.060  72.180  0.00  0.00            
ATOM   3825  CG2 THR X 241      81.470  76.860  71.580  0.00  0.00            
ATOM   3826 HG21 THR X 241      80.490  77.380  71.560  0.00  0.00            
ATOM   3827 HG22 THR X 241      81.370  75.760  71.670  0.00  0.00            
ATOM   3828 HG23 THR X 241      81.980  77.100  70.620  0.00  0.00            
ATOM   3829  C   THR X 241      82.680  77.240  75.180  0.00  0.00            
ATOM   3830  O   THR X 241      83.560  76.460  75.450  0.00  0.00            
ATOM   3831  N   ARG X 242      82.380  78.330  75.950  0.00  0.00            
ATOM   3832  HN  ARG X 242      81.610  78.920  75.720  0.00  0.00            
ATOM   3833  CA  ARG X 242      83.240  78.830  77.030  0.00  0.00            
ATOM   3834  HA  ARG X 242      82.580  79.560  77.480  0.00  0.00            
ATOM   3835  CB  ARG X 242      83.710  77.780  78.140  0.00  0.00            
ATOM   3836  HB1 ARG X 242      84.500  78.240  78.770  0.00  0.00            
ATOM   3837  HB2 ARG X 242      84.130  76.870  77.670  0.00  0.00            
ATOM   3838  CG  ARG X 242      82.580  77.310  79.120  0.00  0.00            
ATOM   3839  HG1 ARG X 242      82.130  78.270  79.440  0.00  0.00            
ATOM   3840  HG2 ARG X 242      82.950  76.840  80.060  0.00  0.00            
ATOM   3841  CD  ARG X 242      81.510  76.350  78.500  0.00  0.00            
ATOM   3842  HD1 ARG X 242      82.030  75.540  77.940  0.00  0.00            
ATOM   3843  HD2 ARG X 242      80.870  76.960  77.830  0.00  0.00            
ATOM   3844  NE  ARG X 242      80.740  75.770  79.570  0.00  0.00            
ATOM   3845  HE  ARG X 242      81.200  75.170  80.230  0.00  0.00            
ATOM   3846  CZ  ARG X 242      79.420  75.730  79.670  0.00  0.00            
ATOM   3847  NH1 ARG X 242      78.630  76.290  78.770  0.00  0.00            
ATOM   3848 HH11 ARG X 242      78.990  77.040  78.220  0.00  0.00            
ATOM   3849 HH12 ARG X 242      77.660  76.110  78.940  0.00  0.00            
ATOM   3850  NH2 ARG X 242      78.910  74.970  80.600  0.00  0.00            
ATOM   3851 HH21 ARG X 242      79.420  74.440  81.280  0.00  0.00            
ATOM   3852 HH22 ARG X 242      77.960  75.220  80.780  0.00  0.00            
ATOM   3853  C   ARG X 242      84.400  79.660  76.500  0.00  0.00            
ATOM   3854  O   ARG X 242      85.520  79.570  77.030  0.00  0.00            
ATOM   3855  N   GLY X 243      84.140  80.540  75.540  0.00  0.00            
ATOM   3856  HN  GLY X 243      83.210  80.880  75.410  0.00  0.00            
ATOM   3857  CA  GLY X 243      85.290  81.240  74.960  0.00  0.00            
ATOM   3858  HA1 GLY X 243      85.930  80.520  74.480  0.00  0.00            
ATOM   3859  HA2 GLY X 243      85.800  81.810  75.720  0.00  0.00            
ATOM   3860  C   GLY X 243      84.940  82.270  73.940  0.00  0.00            
ATOM   3861  O   GLY X 243      83.920  82.880  73.990  0.00  0.00            
ATOM   3862  N   ALA X 244      85.810  82.450  73.020  0.00  0.00            
ATOM   3863  HN  ALA X 244      86.630  81.890  72.970  0.00  0.00            
ATOM   3864  CA  ALA X 244      85.670  83.410  71.920  0.00  0.00            
ATOM   3865  HA  ALA X 244      85.250  84.360  72.200  0.00  0.00            
ATOM   3866  CB  ALA X 244      87.090  83.770  71.340  0.00  0.00            
ATOM   3867  HB1 ALA X 244      87.840  83.940  72.140  0.00  0.00            
ATOM   3868  HB2 ALA X 244      86.940  84.710  70.770  0.00  0.00            
ATOM   3869  HB3 ALA X 244      87.430  82.990  70.620  0.00  0.00            
ATOM   3870  C   ALA X 244      84.850  82.790  70.800  0.00  0.00            
ATOM   3871  O   ALA X 244      85.240  81.830  70.160  0.00  0.00            
ATOM   3872  N   LEU X 245      83.710  83.410  70.470  0.00  0.00            
ATOM   3873  HN  LEU X 245      83.440  84.230  70.970  0.00  0.00            
ATOM   3874  CA  LEU X 245      82.950  83.080  69.240  0.00  0.00            
ATOM   3875  HA  LEU X 245      82.920  82.000  69.160  0.00  0.00            
ATOM   3876  CB  LEU X 245      81.590  83.710  69.180  0.00  0.00            
ATOM   3877  HB1 LEU X 245      81.640  84.780  68.900  0.00  0.00            
ATOM   3878  HB2 LEU X 245      81.120  83.730  70.180  0.00  0.00            
ATOM   3879  CG  LEU X 245      80.480  82.970  68.290  0.00  0.00            
ATOM   3880  HG  LEU X 245      80.690  82.990  67.200  0.00  0.00            
ATOM   3881  CD1 LEU X 245      80.380  81.510  68.800  0.00  0.00            
ATOM   3882 HD11 LEU X 245      80.050  81.500  69.860  0.00  0.00            
ATOM   3883 HD12 LEU X 245      81.280  80.870  68.670  0.00  0.00            
ATOM   3884 HD13 LEU X 245      79.510  81.060  68.290  0.00  0.00            
ATOM   3885  CD2 LEU X 245      79.120  83.710  68.470  0.00  0.00            
ATOM   3886 HD21 LEU X 245      79.060  84.660  67.900  0.00  0.00            
ATOM   3887 HD22 LEU X 245      78.850  83.880  69.530  0.00  0.00            
ATOM   3888 HD23 LEU X 245      78.290  83.100  68.050  0.00  0.00            
ATOM   3889  C   LEU X 245      83.670  83.520  68.060  0.00  0.00            
ATOM   3890  O   LEU X 245      83.740  82.910  66.990  0.00  0.00            
ATOM   3891  N   TRP X 246      84.280  84.730  68.190  0.00  0.00            
ATOM   3892  HN  TRP X 246      84.090  85.200  69.050  0.00  0.00            
ATOM   3893  CA  TRP X 246      85.220  85.390  67.300  0.00  0.00            
ATOM   3894  HA  TRP X 246      85.900  84.610  67.000  0.00  0.00            
ATOM   3895  CB  TRP X 246      84.640  85.840  65.850  0.00  0.00            
ATOM   3896  HB1 TRP X 246      84.390  84.920  65.270  0.00  0.00            
ATOM   3897  HB2 TRP X 246      85.420  86.440  65.340  0.00  0.00            
ATOM   3898  CG  TRP X 246      83.400  86.630  65.850  0.00  0.00            
ATOM   3899  CD1 TRP X 246      82.110  86.210  66.000  0.00  0.00            
ATOM   3900  HD1 TRP X 246      81.910  85.150  65.990  0.00  0.00            
ATOM   3901  NE1 TRP X 246      81.310  87.320  66.330  0.00  0.00            
ATOM   3902  HE1 TRP X 246      80.380  87.270  66.620  0.00  0.00            
ATOM   3903  CE2 TRP X 246      82.140  88.400  66.400  0.00  0.00            
ATOM   3904  CD2 TRP X 246      83.420  88.060  66.070  0.00  0.00            
ATOM   3905  CE3 TRP X 246      84.460  89.000  66.220  0.00  0.00            
ATOM   3906  HE3 TRP X 246      85.500  88.750  66.090  0.00  0.00            
ATOM   3907  CZ3 TRP X 246      84.070  90.250  66.640  0.00  0.00            
ATOM   3908  HZ3 TRP X 246      84.870  90.940  66.860  0.00  0.00            
ATOM   3909  CZ2 TRP X 246      81.760  89.670  66.570  0.00  0.00            
ATOM   3910  HZ2 TRP X 246      80.750  89.870  66.890  0.00  0.00            
ATOM   3911  CH2 TRP X 246      82.760  90.620  66.820  0.00  0.00            
ATOM   3912  HH2 TRP X 246      82.590  91.610  67.220  0.00  0.00            
ATOM   3913  C   TRP X 246      86.020  86.510  67.930  0.00  0.00            
ATOM   3914  O   TRP X 246      85.690  87.020  69.000  0.00  0.00            
ATOM   3915  N   VAL X 247      87.180  86.910  67.350  0.00  0.00            
ATOM   3916  HN  VAL X 247      87.680  86.520  66.580  0.00  0.00            
ATOM   3917  CA  VAL X 247      88.040  88.000  67.860  0.00  0.00            
ATOM   3918  HA  VAL X 247      87.410  88.740  68.340  0.00  0.00            
ATOM   3919  CB  VAL X 247      89.060  87.570  68.890  0.00  0.00            
ATOM   3920  HB  VAL X 247      88.550  87.100  69.760  0.00  0.00            
ATOM   3921  CG1 VAL X 247      89.890  86.410  68.370  0.00  0.00            
ATOM   3922 HG11 VAL X 247      90.410  86.670  67.420  0.00  0.00            
ATOM   3923 HG12 VAL X 247      89.320  85.500  68.080  0.00  0.00            
ATOM   3924 HG13 VAL X 247      90.670  86.020  69.070  0.00  0.00            
ATOM   3925  CG2 VAL X 247      89.860  88.790  69.490  0.00  0.00            
ATOM   3926 HG21 VAL X 247      89.220  89.670  69.690  0.00  0.00            
ATOM   3927 HG22 VAL X 247      90.690  89.000  68.770  0.00  0.00            
ATOM   3928 HG23 VAL X 247      90.360  88.540  70.450  0.00  0.00            
ATOM   3929  C   VAL X 247      88.560  88.830  66.650  0.00  0.00            
ATOM   3930  O   VAL X 247      88.820  88.240  65.550  0.00  0.00            
ATOM   3931  N   VAL X 248      88.620  90.190  66.750  0.00  0.00            
ATOM   3932  HN  VAL X 248      88.240  90.590  67.590  0.00  0.00            
ATOM   3933  CA  VAL X 248      89.070  91.100  65.720  0.00  0.00            
ATOM   3934  HA  VAL X 248      89.490  90.430  64.990  0.00  0.00            
ATOM   3935  CB  VAL X 248      87.800  91.690  64.950  0.00  0.00            
ATOM   3936  HB  VAL X 248      87.060  90.890  64.740  0.00  0.00            
ATOM   3937  CG1 VAL X 248      87.130  92.760  65.710  0.00  0.00            
ATOM   3938 HG11 VAL X 248      86.840  92.420  66.730  0.00  0.00            
ATOM   3939 HG12 VAL X 248      86.200  93.100  65.210  0.00  0.00            
ATOM   3940 HG13 VAL X 248      87.700  93.710  65.820  0.00  0.00            
ATOM   3941  CG2 VAL X 248      88.500  92.210  63.680  0.00  0.00            
ATOM   3942 HG21 VAL X 248      89.140  91.410  63.240  0.00  0.00            
ATOM   3943 HG22 VAL X 248      89.220  92.990  64.010  0.00  0.00            
ATOM   3944 HG23 VAL X 248      87.780  92.720  63.010  0.00  0.00            
ATOM   3945  C   VAL X 248      90.150  92.070  66.200  0.00  0.00            
ATOM   3946  O   VAL X 248      90.050  92.710  67.230  0.00  0.00            
ATOM   3947  N   GLU X 249      91.220  92.080  65.430  0.00  0.00            
ATOM   3948  HN  GLU X 249      91.380  91.460  64.650  0.00  0.00            
ATOM   3949  CA  GLU X 249      92.450  92.740  65.860  0.00  0.00            
ATOM   3950  HA  GLU X 249      92.260  93.520  66.580  0.00  0.00            
ATOM   3951  CB  GLU X 249      93.330  91.640  66.360  0.00  0.00            
ATOM   3952  HB1 GLU X 249      92.670  90.970  66.960  0.00  0.00            
ATOM   3953  HB2 GLU X 249      94.040  92.200  67.010  0.00  0.00            
ATOM   3954  CG  GLU X 249      94.170  90.880  65.310  0.00  0.00            
ATOM   3955  HG1 GLU X 249      94.920  91.580  64.900  0.00  0.00            
ATOM   3956  HG2 GLU X 249      93.460  90.500  64.540  0.00  0.00            
ATOM   3957  CD  GLU X 249      94.950  89.700  65.890  0.00  0.00            
ATOM   3958  OE1 GLU X 249      94.420  88.550  65.920  0.00  0.00            
ATOM   3959  OE2 GLU X 249      96.130  89.950  66.260  0.00  0.00            
ATOM   3960  C   GLU X 249      93.060  93.360  64.600  0.00  0.00            
ATOM   3961  O   GLU X 249      92.610  93.210  63.480  0.00  0.00            
ATOM   3962  N   GLN X 250      94.060  94.310  64.730  0.00  0.00            
ATOM   3963  HN  GLN X 250      94.340  94.620  65.640  0.00  0.00            
ATOM   3964  CA  GLN X 250      94.660  94.970  63.540  0.00  0.00            
ATOM   3965  HA  GLN X 250      94.020  94.880  62.680  0.00  0.00            
ATOM   3966  CB  GLN X 250      94.950  96.470  63.830  0.00  0.00            
ATOM   3967  HB1 GLN X 250      95.500  97.070  63.060  0.00  0.00            
ATOM   3968  HB2 GLN X 250      95.560  96.500  64.760  0.00  0.00            
ATOM   3969  CG  GLN X 250      93.620  97.220  64.050  0.00  0.00            
ATOM   3970  HG1 GLN X 250      93.200  96.830  65.000  0.00  0.00            
ATOM   3971  HG2 GLN X 250      93.010  96.910  63.170  0.00  0.00            
ATOM   3972  CD  GLN X 250      93.790  98.750  64.290  0.00  0.00            
ATOM   3973  OE1 GLN X 250      93.840  99.310  65.380  0.00  0.00            
ATOM   3974  NE2 GLN X 250      93.690  99.470  63.110  0.00  0.00            
ATOM   3975 HE21 GLN X 250      93.870  98.930  62.290  0.00  0.00            
ATOM   3976 HE22 GLN X 250      93.720 100.470  63.070  0.00  0.00            
ATOM   3977  C   GLN X 250      95.980  94.310  63.200  0.00  0.00            
ATOM   3978  O   GLN X 250      96.690  93.770  64.020  0.00  0.00            
ATOM   3979  N   LEU X 251      96.300  94.230  61.920  0.00  0.00            
ATOM   3980  HN  LEU X 251      95.670  94.680  61.300  0.00  0.00            
ATOM   3981  CA  LEU X 251      97.530  93.750  61.330  0.00  0.00            
ATOM   3982  HA  LEU X 251      97.930  93.000  62.000  0.00  0.00            
ATOM   3983  CB  LEU X 251      97.280  93.080  59.950  0.00  0.00            
ATOM   3984  HB1 LEU X 251      96.900  93.910  59.320  0.00  0.00            
ATOM   3985  HB2 LEU X 251      96.390  92.440  60.050  0.00  0.00            
ATOM   3986  CG  LEU X 251      98.470  92.350  59.270  0.00  0.00            
ATOM   3987  HG  LEU X 251      99.340  92.590  59.910  0.00  0.00            
ATOM   3988  CD1 LEU X 251      98.170  90.840  59.100  0.00  0.00            
ATOM   3989 HD11 LEU X 251      98.900  90.320  58.450  0.00  0.00            
ATOM   3990 HD12 LEU X 251      97.160  90.650  58.690  0.00  0.00            
ATOM   3991 HD13 LEU X 251      98.240  90.310  60.080  0.00  0.00            
ATOM   3992  CD2 LEU X 251      98.670  92.910  57.820  0.00  0.00            
ATOM   3993 HD21 LEU X 251      99.570  92.400  57.410  0.00  0.00            
ATOM   3994 HD22 LEU X 251      98.820  94.000  57.930  0.00  0.00            
ATOM   3995 HD23 LEU X 251      97.910  92.650  57.050  0.00  0.00            
ATOM   3996  C   LEU X 251      98.610  94.860  61.180  0.00  0.00            
ATOM   3997  O   LEU X 251      98.340  95.950  60.660  0.00  0.00            
ATOM   3998  N   ARG X 252      99.850  94.670  61.540  0.00  0.00            
ATOM   3999  HN  ARG X 252     100.080  93.910  62.140  0.00  0.00            
ATOM   4000  CA  ARG X 252     100.920  95.670  61.420  0.00  0.00            
ATOM   4001  HA  ARG X 252     100.430  96.640  61.350  0.00  0.00            
ATOM   4002  CB  ARG X 252     101.740  95.630  62.720  0.00  0.00            
ATOM   4003  HB1 ARG X 252     102.640  96.280  62.690  0.00  0.00            
ATOM   4004  HB2 ARG X 252     102.090  94.590  62.890  0.00  0.00            
ATOM   4005  CG  ARG X 252     100.880  95.780  64.000  0.00  0.00            
ATOM   4006  HG1 ARG X 252     101.640  95.880  64.800  0.00  0.00            
ATOM   4007  HG2 ARG X 252     100.340  94.810  64.160  0.00  0.00            
ATOM   4008  CD  ARG X 252     100.050  97.020  64.110  0.00  0.00            
ATOM   4009  HD1 ARG X 252      99.280  97.280  63.350  0.00  0.00            
ATOM   4010  HD2 ARG X 252     100.720  97.870  64.340  0.00  0.00            
ATOM   4011  NE  ARG X 252      99.280  96.790  65.400  0.00  0.00            
ATOM   4012  HE  ARG X 252      99.260  95.890  65.830  0.00  0.00            
ATOM   4013  CZ  ARG X 252      98.290  97.600  65.900  0.00  0.00            
ATOM   4014  NH1 ARG X 252      98.410  98.850  65.580  0.00  0.00            
ATOM   4015 HH11 ARG X 252      99.110  99.230  64.970  0.00  0.00            
ATOM   4016 HH12 ARG X 252      97.780  99.490  66.010  0.00  0.00            
ATOM   4017  NH2 ARG X 252      97.420  97.170  66.750  0.00  0.00            
ATOM   4018 HH21 ARG X 252      97.200  96.190  66.760  0.00  0.00            
ATOM   4019 HH22 ARG X 252      96.830  97.900  67.090  0.00  0.00            
ATOM   4020  C   ARG X 252     101.850  95.590  60.180  0.00  0.00            
ATOM   4021  O   ARG X 252     101.770  94.540  59.480  0.00  0.00            
ATOM   4022  N   PRO X 253     102.560  96.630  59.850  0.00  0.00            
ATOM   4023  CD  PRO X 253     102.270  97.930  60.330  0.00  0.00            
ATOM   4024  HD1 PRO X 253     102.240  98.040  61.440  0.00  0.00            
ATOM   4025  HD2 PRO X 253     101.290  98.240  59.910  0.00  0.00            
ATOM   4026  CA  PRO X 253     103.330  96.670  58.660  0.00  0.00            
ATOM   4027  HA  PRO X 253     102.870  96.140  57.840  0.00  0.00            
ATOM   4028  CB  PRO X 253     103.650  98.120  58.380  0.00  0.00            
ATOM   4029  HB1 PRO X 253     102.950  98.530  57.620  0.00  0.00            
ATOM   4030  HB2 PRO X 253     104.700  98.290  58.080  0.00  0.00            
ATOM   4031  CG  PRO X 253     103.310  98.790  59.740  0.00  0.00            
ATOM   4032  HG1 PRO X 253     104.150  98.660  60.450  0.00  0.00            
ATOM   4033  HG2 PRO X 253     103.000  99.860  59.710  0.00  0.00            
ATOM   4034  C   PRO X 253     104.560  95.990  59.030  0.00  0.00            
ATOM   4035  O   PRO X 253     105.110  95.220  58.240  0.00  0.00            
ATOM   4036  N   GLU X 254     105.110  96.280  60.190  0.00  0.00            
ATOM   4037  HN  GLU X 254     104.700  96.910  60.840  0.00  0.00            
ATOM   4038  CA  GLU X 254     106.390  95.660  60.510  0.00  0.00            
ATOM   4039  HA  GLU X 254     106.500  94.730  59.990  0.00  0.00            
ATOM   4040  CB  GLU X 254     107.600  96.630  60.260  0.00  0.00            
ATOM   4041  HB1 GLU X 254     107.330  97.560  60.810  0.00  0.00            
ATOM   4042  HB2 GLU X 254     107.570  96.860  59.170  0.00  0.00            
ATOM   4043  CG  GLU X 254     108.980  96.150  60.590  0.00  0.00            
ATOM   4044  HG1 GLU X 254     109.100  95.220  59.990  0.00  0.00            
ATOM   4045  HG2 GLU X 254     109.240  95.950  61.660  0.00  0.00            
ATOM   4046  CD  GLU X 254     109.960  97.230  60.110  0.00  0.00            
ATOM   4047  OE1 GLU X 254     110.140  98.210  60.880  0.00  0.00            
ATOM   4048  OE2 GLU X 254     110.490  97.110  59.010  0.00  0.00            
ATOM   4049  C   GLU X 254     106.500  95.370  61.990  0.00  0.00            
ATOM   4050  O   GLU X 254     105.900  95.990  62.860  0.00  0.00            
ATOM   4051  N   ARG X 255     107.210  94.270  62.420  0.00  0.00            
ATOM   4052  HN  ARG X 255     107.650  93.600  61.820  0.00  0.00            
ATOM   4053  CA  ARG X 255     107.340  93.860  63.790  0.00  0.00            
ATOM   4054  HA  ARG X 255     106.360  93.870  64.240  0.00  0.00            
ATOM   4055  CB  ARG X 255     107.900  92.460  63.750  0.00  0.00            
ATOM   4056  HB1 ARG X 255     108.250  92.130  64.750  0.00  0.00            
ATOM   4057  HB2 ARG X 255     108.760  92.500  63.050  0.00  0.00            
ATOM   4058  CG  ARG X 255     106.920  91.250  63.230  0.00  0.00            
ATOM   4059  HG1 ARG X 255     106.640  91.560  62.200  0.00  0.00            
ATOM   4060  HG2 ARG X 255     105.970  91.300  63.810  0.00  0.00            
ATOM   4061  CD  ARG X 255     107.620  89.860  63.200  0.00  0.00            
ATOM   4062  HD1 ARG X 255     108.530  89.840  62.560  0.00  0.00            
ATOM   4063  HD2 ARG X 255     106.950  89.080  62.760  0.00  0.00            
ATOM   4064  NE  ARG X 255     107.980  89.520  64.620  0.00  0.00            
ATOM   4065  HE  ARG X 255     108.080  90.250  65.300  0.00  0.00            
ATOM   4066  CZ  ARG X 255     108.260  88.240  65.040  0.00  0.00            
ATOM   4067  NH1 ARG X 255     108.320  87.220  64.260  0.00  0.00            
ATOM   4068 HH11 ARG X 255     107.930  87.340  63.350  0.00  0.00            
ATOM   4069 HH12 ARG X 255     108.600  86.320  64.600  0.00  0.00            
ATOM   4070  NH2 ARG X 255     108.410  88.050  66.330  0.00  0.00            
ATOM   4071 HH21 ARG X 255     108.140  88.800  66.930  0.00  0.00            
ATOM   4072 HH22 ARG X 255     108.700  87.110  66.560  0.00  0.00            
ATOM   4073  C   ARG X 255     108.240  94.720  64.600  0.00  0.00            
ATOM   4074  O   ARG X 255     109.260  95.220  64.120  0.00  0.00            
ATOM   4075  N   LEU X 256     107.780  94.890  65.810  0.00  0.00            
ATOM   4076  HN  LEU X 256     106.930  94.490  66.130  0.00  0.00            
ATOM   4077  CA  LEU X 256     108.510  95.640  66.830  0.00  0.00            
ATOM   4078  HA  LEU X 256     108.640  96.660  66.510  0.00  0.00            
ATOM   4079  CB  LEU X 256     107.700  95.760  68.210  0.00  0.00            
ATOM   4080  HB1 LEU X 256     108.390  96.290  68.900  0.00  0.00            
ATOM   4081  HB2 LEU X 256     107.430  94.800  68.690  0.00  0.00            
ATOM   4082  CG  LEU X 256     106.460  96.650  68.040  0.00  0.00            
ATOM   4083  HG  LEU X 256     105.900  96.350  67.130  0.00  0.00            
ATOM   4084  CD1 LEU X 256     105.570  96.660  69.250  0.00  0.00            
ATOM   4085 HD11 LEU X 256     105.350  95.600  69.480  0.00  0.00            
ATOM   4086 HD12 LEU X 256     104.570  97.110  69.050  0.00  0.00            
ATOM   4087 HD13 LEU X 256     105.970  97.100  70.190  0.00  0.00            
ATOM   4088  CD2 LEU X 256     106.880  98.130  67.790  0.00  0.00            
ATOM   4089 HD21 LEU X 256     107.260  98.510  68.760  0.00  0.00            
ATOM   4090 HD22 LEU X 256     105.990  98.740  67.520  0.00  0.00            
ATOM   4091 HD23 LEU X 256     107.540  98.250  66.910  0.00  0.00            
ATOM   4092  C   LEU X 256     109.820  95.080  67.180  0.00  0.00            
ATOM   4093  O   LEU X 256     110.720  95.800  67.600  0.00  0.00            
ATOM   4094  N   ARG X 257     109.970  93.770  67.070  0.00  0.00            
ATOM   4095  HN  ARG X 257     109.120  93.240  67.000  0.00  0.00            
ATOM   4096  CA  ARG X 257     111.100  92.980  67.450  0.00  0.00            
ATOM   4097  HA  ARG X 257     111.950  93.360  66.910  0.00  0.00            
ATOM   4098  CB  ARG X 257     111.310  92.920  68.970  0.00  0.00            
ATOM   4099  HB1 ARG X 257     110.540  92.450  69.620  0.00  0.00            
ATOM   4100  HB2 ARG X 257     111.280  94.000  69.220  0.00  0.00            
ATOM   4101  CG  ARG X 257     112.650  92.370  69.490  0.00  0.00            
ATOM   4102  HG1 ARG X 257     113.460  92.910  68.960  0.00  0.00            
ATOM   4103  HG2 ARG X 257     112.910  91.340  69.160  0.00  0.00            
ATOM   4104  CD  ARG X 257     112.850  92.410  70.970  0.00  0.00            
ATOM   4105  HD1 ARG X 257     112.000  91.870  71.430  0.00  0.00            
ATOM   4106  HD2 ARG X 257     112.910  93.460  71.330  0.00  0.00            
ATOM   4107  NE  ARG X 257     114.130  91.670  71.310  0.00  0.00            
ATOM   4108  HE  ARG X 257     114.030  90.690  71.440  0.00  0.00            
ATOM   4109  CZ  ARG X 257     115.350  92.180  71.080  0.00  0.00            
ATOM   4110  NH1 ARG X 257     115.580  93.500  70.960  0.00  0.00            
ATOM   4111 HH11 ARG X 257     114.920  94.090  71.430  0.00  0.00            
ATOM   4112 HH12 ARG X 257     116.530  93.780  70.950  0.00  0.00            
ATOM   4113  NH2 ARG X 257     116.430  91.440  71.190  0.00  0.00            
ATOM   4114 HH21 ARG X 257     116.370  90.450  71.370  0.00  0.00            
ATOM   4115 HH22 ARG X 257     117.290  91.940  71.110  0.00  0.00            
ATOM   4116  C   ARG X 257     110.950  91.550  66.920  0.00  0.00            
ATOM   4117  O   ARG X 257     109.820  91.070  66.610  0.00  0.00            
ATOM   4118  N   GLY X 258     112.130  90.880  66.870  0.00  0.00            
ATOM   4119  HN  GLY X 258     112.960  91.390  67.050  0.00  0.00            
ATOM   4120  CA  GLY X 258     112.250  89.440  66.660  0.00  0.00            
ATOM   4121  HA1 GLY X 258     113.270  89.100  66.650  0.00  0.00            
ATOM   4122  HA2 GLY X 258     111.630  89.310  65.780  0.00  0.00            
ATOM   4123  C   GLY X 258     111.630  88.490  67.680  0.00  0.00            
ATOM   4124  O   GLY X 258     111.230  88.880  68.750  0.00  0.00            
ATOM   4125  N   ASP X 259     111.530  87.220  67.330  0.00  0.00            
ATOM   4126  HN  ASP X 259     111.800  86.920  66.410  0.00  0.00            
ATOM   4127  CA  ASP X 259     111.130  86.160  68.130  0.00  0.00            
ATOM   4128  HA  ASP X 259     110.120  86.390  68.420  0.00  0.00            
ATOM   4129  CB  ASP X 259     111.310  84.830  67.330  0.00  0.00            
ATOM   4130  HB1 ASP X 259     111.020  83.940  67.920  0.00  0.00            
ATOM   4131  HB2 ASP X 259     112.390  84.720  67.090  0.00  0.00            
ATOM   4132  CG  ASP X 259     110.420  84.770  66.140  0.00  0.00            
ATOM   4133  OD1 ASP X 259     109.390  85.460  66.060  0.00  0.00            
ATOM   4134  OD2 ASP X 259     110.770  83.960  65.300  0.00  0.00            
ATOM   4135  C   ASP X 259     111.940  86.040  69.410  0.00  0.00            
ATOM   4136  O   ASP X 259     113.030  86.640  69.600  0.00  0.00            
ATOM   4137  N   GLY X 260     111.360  85.220  70.320  0.00  0.00            
ATOM   4138  HN  GLY X 260     110.490  84.780  70.130  0.00  0.00            
ATOM   4139  CA  GLY X 260     111.850  85.030  71.700  0.00  0.00            
ATOM   4140  HA1 GLY X 260     112.830  85.440  71.890  0.00  0.00            
ATOM   4141  HA2 GLY X 260     111.830  83.950  71.840  0.00  0.00            
ATOM   4142  C   GLY X 260     110.870  85.570  72.640  0.00  0.00            
ATOM   4143  O   GLY X 260     111.240  85.910  73.780  0.00  0.00            
ATOM   4144  N   ASP X 261     109.570  85.600  72.190  0.00  0.00            
ATOM   4145  HN  ASP X 261     109.280  85.290  71.290  0.00  0.00            
ATOM   4146  CA  ASP X 261     108.460  86.030  73.010  0.00  0.00            
ATOM   4147  HA  ASP X 261     108.860  86.820  73.620  0.00  0.00            
ATOM   4148  CB  ASP X 261     107.290  86.440  72.140  0.00  0.00            
ATOM   4149  HB1 ASP X 261     106.340  86.520  72.710  0.00  0.00            
ATOM   4150  HB2 ASP X 261     107.180  85.680  71.330  0.00  0.00            
ATOM   4151  CG  ASP X 261     107.550  87.720  71.340  0.00  0.00            
ATOM   4152  OD1 ASP X 261     106.840  87.900  70.300  0.00  0.00            
ATOM   4153  OD2 ASP X 261     108.400  88.490  71.800  0.00  0.00            
ATOM   4154  C   ASP X 261     108.020  84.900  73.940  0.00  0.00            
ATOM   4155  O   ASP X 261     108.040  83.720  73.650  0.00  0.00            
ATOM   4156  N   ARG X 262     107.490  85.370  75.100  0.00  0.00            
ATOM   4157  HN  ARG X 262     107.340  86.350  75.190  0.00  0.00            
ATOM   4158  CA  ARG X 262     107.150  84.580  76.220  0.00  0.00            
ATOM   4159  HA  ARG X 262     108.070  84.130  76.560  0.00  0.00            
ATOM   4160  CB  ARG X 262     106.510  85.430  77.400  0.00  0.00            
ATOM   4161  HB1 ARG X 262     106.120  84.810  78.240  0.00  0.00            
ATOM   4162  HB2 ARG X 262     105.650  86.020  77.010  0.00  0.00            
ATOM   4163  CG  ARG X 262     107.550  86.500  77.950  0.00  0.00            
ATOM   4164  HG1 ARG X 262     107.100  87.190  78.690  0.00  0.00            
ATOM   4165  HG2 ARG X 262     108.000  87.130  77.140  0.00  0.00            
ATOM   4166  CD  ARG X 262     108.770  85.930  78.710  0.00  0.00            
ATOM   4167  HD1 ARG X 262     109.400  86.780  79.040  0.00  0.00            
ATOM   4168  HD2 ARG X 262     109.260  85.210  78.010  0.00  0.00            
ATOM   4169  NE  ARG X 262     108.270  85.090  79.890  0.00  0.00            
ATOM   4170  HE  ARG X 262     108.220  84.090  79.850  0.00  0.00            
ATOM   4171  CZ  ARG X 262     108.150  85.560  81.140  0.00  0.00            
ATOM   4172  NH1 ARG X 262     108.330  86.830  81.440  0.00  0.00            
ATOM   4173 HH11 ARG X 262     108.590  87.500  80.740  0.00  0.00            
ATOM   4174 HH12 ARG X 262     108.300  87.010  82.430  0.00  0.00            
ATOM   4175  NH2 ARG X 262     107.870  84.760  82.140  0.00  0.00            
ATOM   4176 HH21 ARG X 262     108.040  83.780  81.980  0.00  0.00            
ATOM   4177 HH22 ARG X 262     107.930  85.150  83.050  0.00  0.00            
ATOM   4178  C   ARG X 262     106.090  83.440  75.900  0.00  0.00            
ATOM   4179  O   ARG X 262     105.280  83.540  74.970  0.00  0.00            
ATOM   4180  N   ARG X 263     106.140  82.340  76.620  0.00  0.00            
ATOM   4181  HN  ARG X 263     106.880  82.260  77.280  0.00  0.00            
ATOM   4182  CA  ARG X 263     105.430  81.150  76.420  0.00  0.00            
ATOM   4183  HA  ARG X 263     104.890  81.080  75.490  0.00  0.00            
ATOM   4184  CB  ARG X 263     106.400  79.980  76.340  0.00  0.00            
ATOM   4185  HB1 ARG X 263     105.840  79.020  76.330  0.00  0.00            
ATOM   4186  HB2 ARG X 263     106.940  79.990  77.310  0.00  0.00            
ATOM   4187  CG  ARG X 263     107.330  79.910  75.080  0.00  0.00            
ATOM   4188  HG1 ARG X 263     107.750  78.910  74.860  0.00  0.00            
ATOM   4189  HG2 ARG X 263     108.250  80.530  75.130  0.00  0.00            
ATOM   4190  CD  ARG X 263     106.580  80.220  73.740  0.00  0.00            
ATOM   4191  HD1 ARG X 263     107.220  80.410  72.860  0.00  0.00            
ATOM   4192  HD2 ARG X 263     106.090  81.210  73.840  0.00  0.00            
ATOM   4193  NE  ARG X 263     105.500  79.210  73.370  0.00  0.00            
ATOM   4194  HE  ARG X 263     104.690  79.090  73.950  0.00  0.00            
ATOM   4195  CZ  ARG X 263     105.700  78.060  72.700  0.00  0.00            
ATOM   4196  NH1 ARG X 263     106.670  77.960  71.870  0.00  0.00            
ATOM   4197 HH11 ARG X 263     107.420  78.620  71.860  0.00  0.00            
ATOM   4198 HH12 ARG X 263     106.930  77.010  71.740  0.00  0.00            
ATOM   4199  NH2 ARG X 263     104.990  76.980  72.780  0.00  0.00            
ATOM   4200 HH21 ARG X 263     104.410  76.980  73.600  0.00  0.00            
ATOM   4201 HH22 ARG X 263     105.440  76.120  72.560  0.00  0.00            
ATOM   4202  C   ARG X 263     104.390  80.940  77.450  0.00  0.00            
ATOM   4203  O   ARG X 263     104.510  81.440  78.530  0.00  0.00            
ATOM   4204  N   GLU X 264     103.280  80.370  77.040  0.00  0.00            
ATOM   4205  HN  GLU X 264     103.190  79.980  76.120  0.00  0.00            
ATOM   4206  CA  GLU X 264     102.140  79.920  77.850  0.00  0.00            
ATOM   4207  HA  GLU X 264     101.260  80.290  77.330  0.00  0.00            
ATOM   4208  CB  GLU X 264     101.930  78.370  77.640  0.00  0.00            
ATOM   4209  HB1 GLU X 264     101.030  78.190  78.260  0.00  0.00            
ATOM   4210  HB2 GLU X 264     102.790  77.830  78.070  0.00  0.00            
ATOM   4211  CG  GLU X 264     101.630  78.050  76.160  0.00  0.00            
ATOM   4212  HG1 GLU X 264     100.850  78.570  75.560  0.00  0.00            
ATOM   4213  HG2 GLU X 264     101.360  76.970  76.190  0.00  0.00            
ATOM   4214  CD  GLU X 264     102.860  78.100  75.180  0.00  0.00            
ATOM   4215  OE1 GLU X 264     103.150  79.250  74.700  0.00  0.00            
ATOM   4216  OE2 GLU X 264     103.520  77.080  74.990  0.00  0.00            
ATOM   4217  C   GLU X 264     102.010  80.310  79.350  0.00  0.00            
ATOM   4218  O   GLU X 264     102.190  79.520  80.300  0.00  0.00            
ATOM   4219  N   CYS X 265     101.670  81.600  79.500  0.00  0.00            
ATOM   4220  HN  CYS X 265     101.420  82.260  78.800  0.00  0.00            
ATOM   4221  CA  CYS X 265     101.520  82.200  80.800  0.00  0.00            
ATOM   4222  HA  CYS X 265     102.250  81.740  81.450  0.00  0.00            
ATOM   4223  CB  CYS X 265     101.720  83.790  80.700  0.00  0.00            
ATOM   4224  HB1 CYS X 265     101.820  84.160  81.740  0.00  0.00            
ATOM   4225  HB2 CYS X 265     100.840  84.080  80.090  0.00  0.00            
ATOM   4226  SG  CYS X 265     103.180  84.260  79.820  0.00  0.00            
ATOM   4227  HG1 CYS X 265     102.590  84.160  78.630  0.00  0.00            
ATOM   4228  C   CYS X 265     100.120  81.980  81.380  0.00  0.00            
ATOM   4229  O   CYS X 265      99.200  81.460  80.860  0.00  0.00            
ATOM   4230  N   ASP X 266      99.920  82.290  82.610  0.00  0.00            
ATOM   4231  HN  ASP X 266     100.670  82.610  83.180  0.00  0.00            
ATOM   4232  CA  ASP X 266      98.610  82.140  83.290  0.00  0.00            
ATOM   4233  HA  ASP X 266      98.410  81.090  83.460  0.00  0.00            
ATOM   4234  CB  ASP X 266      98.730  82.620  84.770  0.00  0.00            
ATOM   4235  HB1 ASP X 266      97.680  82.700  85.140  0.00  0.00            
ATOM   4236  HB2 ASP X 266      99.170  83.640  84.760  0.00  0.00            
ATOM   4237  CG  ASP X 266      99.470  81.720  85.680  0.00  0.00            
ATOM   4238  OD1 ASP X 266     100.260  80.850  85.230  0.00  0.00            
ATOM   4239  OD2 ASP X 266      99.310  81.870  86.910  0.00  0.00            
ATOM   4240  C   ASP X 266      97.460  82.880  82.620  0.00  0.00            
ATOM   4241  O   ASP X 266      97.620  83.990  82.110  0.00  0.00            
ATOM   4242  N   PHE X 267      96.220  82.290  82.650  0.00  0.00            
ATOM   4243  HN  PHE X 267      96.210  81.390  83.080  0.00  0.00            
ATOM   4244  CA  PHE X 267      94.980  83.060  82.260  0.00  0.00            
ATOM   4245  HA  PHE X 267      95.290  83.470  81.310  0.00  0.00            
ATOM   4246  CB  PHE X 267      93.730  82.110  82.330  0.00  0.00            
ATOM   4247  HB1 PHE X 267      92.860  82.710  82.000  0.00  0.00            
ATOM   4248  HB2 PHE X 267      93.560  81.750  83.370  0.00  0.00            
ATOM   4249  CG  PHE X 267      93.750  80.910  81.510  0.00  0.00            
ATOM   4250  CD1 PHE X 267      94.600  80.600  80.510  0.00  0.00            
ATOM   4251  HD1 PHE X 267      95.500  81.170  80.320  0.00  0.00            
ATOM   4252  CE1 PHE X 267      94.410  79.430  79.720  0.00  0.00            
ATOM   4253  HE1 PHE X 267      95.110  79.050  78.990  0.00  0.00            
ATOM   4254  CZ  PHE X 267      93.300  78.610  80.000  0.00  0.00            
ATOM   4255  HZ  PHE X 267      93.100  77.780  79.340  0.00  0.00            
ATOM   4256  CD2 PHE X 267      92.610  80.070  81.770  0.00  0.00            
ATOM   4257  HD2 PHE X 267      91.900  80.340  82.530  0.00  0.00            
ATOM   4258  CE2 PHE X 267      92.420  78.940  81.000  0.00  0.00            
ATOM   4259  HE2 PHE X 267      91.590  78.270  81.190  0.00  0.00            
ATOM   4260  C   PHE X 267      94.650  84.260  83.120  0.00  0.00            
ATOM   4261  O   PHE X 267      94.560  84.190  84.390  0.00  0.00            
ATOM   4262  N   ARG X 268      94.490  85.370  82.390  0.00  0.00            
ATOM   4263  HN  ARG X 268      94.680  85.240  81.420  0.00  0.00            
ATOM   4264  CA  ARG X 268      93.990  86.600  82.950  0.00  0.00            
ATOM   4265  HA  ARG X 268      94.270  86.730  83.990  0.00  0.00            
ATOM   4266  CB  ARG X 268      94.440  87.860  82.220  0.00  0.00            
ATOM   4267  HB1 ARG X 268      93.810  88.750  82.410  0.00  0.00            
ATOM   4268  HB2 ARG X 268      94.440  87.670  81.130  0.00  0.00            
ATOM   4269  CG  ARG X 268      95.910  88.270  82.560  0.00  0.00            
ATOM   4270  HG1 ARG X 268      96.000  88.410  83.660  0.00  0.00            
ATOM   4271  HG2 ARG X 268      96.090  89.300  82.180  0.00  0.00            
ATOM   4272  CD  ARG X 268      97.000  87.320  82.150  0.00  0.00            
ATOM   4273  HD1 ARG X 268      96.940  87.130  81.050  0.00  0.00            
ATOM   4274  HD2 ARG X 268      96.950  86.390  82.750  0.00  0.00            
ATOM   4275  NE  ARG X 268      98.350  87.980  82.310  0.00  0.00            
ATOM   4276  HE  ARG X 268      98.360  88.970  82.420  0.00  0.00            
ATOM   4277  CZ  ARG X 268      99.510  87.310  82.200  0.00  0.00            
ATOM   4278  NH1 ARG X 268      99.500  86.020  82.210  0.00  0.00            
ATOM   4279 HH11 ARG X 268      98.630  85.540  82.340  0.00  0.00            
ATOM   4280 HH12 ARG X 268     100.280  85.610  82.670  0.00  0.00            
ATOM   4281  NH2 ARG X 268     100.630  87.930  82.380  0.00  0.00            
ATOM   4282 HH21 ARG X 268     100.650  88.920  82.280  0.00  0.00            
ATOM   4283 HH22 ARG X 268     101.480  87.390  82.410  0.00  0.00            
ATOM   4284  C   ARG X 268      92.500  86.560  82.890  0.00  0.00            
ATOM   4285  O   ARG X 268      91.830  86.530  81.840  0.00  0.00            
ATOM   4286  N   GLU X 269      91.830  86.520  84.040  0.00  0.00            
ATOM   4287  HN  GLU X 269      92.220  86.720  84.940  0.00  0.00            
ATOM   4288  CA  GLU X 269      90.440  86.200  84.200  0.00  0.00            
ATOM   4289  HA  GLU X 269      90.090  85.550  83.400  0.00  0.00            
ATOM   4290  CB  GLU X 269      90.390  85.160  85.330  0.00  0.00            
ATOM   4291  HB1 GLU X 269      89.330  84.850  85.420  0.00  0.00            
ATOM   4292  HB2 GLU X 269      90.780  85.600  86.270  0.00  0.00            
ATOM   4293  CG  GLU X 269      91.120  83.760  85.080  0.00  0.00            
ATOM   4294  HG1 GLU X 269      92.160  83.840  84.700  0.00  0.00            
ATOM   4295  HG2 GLU X 269      90.560  83.270  84.260  0.00  0.00            
ATOM   4296  CD  GLU X 269      91.040  82.860  86.360  0.00  0.00            
ATOM   4297  OE1 GLU X 269      92.010  82.350  86.930  0.00  0.00            
ATOM   4298  OE2 GLU X 269      89.890  82.600  86.810  0.00  0.00            
ATOM   4299  C   GLU X 269      89.480  87.370  84.390  0.00  0.00            
ATOM   4300  O   GLU X 269      89.860  88.530  84.660  0.00  0.00            
ATOM   4301  N   ASP X 270      88.200  87.160  84.150  0.00  0.00            
ATOM   4302  HN  ASP X 270      87.960  86.280  83.740  0.00  0.00            
ATOM   4303  CA  ASP X 270      87.140  88.120  84.190  0.00  0.00            
ATOM   4304  HA  ASP X 270      87.570  89.080  84.430  0.00  0.00            
ATOM   4305  CB  ASP X 270      86.380  88.150  82.830  0.00  0.00            
ATOM   4306  HB1 ASP X 270      86.060  87.120  82.580  0.00  0.00            
ATOM   4307  HB2 ASP X 270      87.070  88.650  82.120  0.00  0.00            
ATOM   4308  CG  ASP X 270      85.170  89.100  82.680  0.00  0.00            
ATOM   4309  OD1 ASP X 270      84.650  89.500  83.770  0.00  0.00            
ATOM   4310  OD2 ASP X 270      84.770  89.360  81.460  0.00  0.00            
ATOM   4311  C   ASP X 270      86.130  87.630  85.320  0.00  0.00            
ATOM   4312  O   ASP X 270      85.710  86.470  85.380  0.00  0.00            
ATOM   4313  N   ASP X 271      85.810  88.520  86.280  0.00  0.00            
ATOM   4314  HN  ASP X 271      86.060  89.480  86.250  0.00  0.00            
ATOM   4315  CA  ASP X 271      85.090  88.070  87.450  0.00  0.00            
ATOM   4316  HA  ASP X 271      85.340  87.070  87.790  0.00  0.00            
ATOM   4317  CB  ASP X 271      85.520  89.090  88.550  0.00  0.00            
ATOM   4318  HB1 ASP X 271      84.970  88.900  89.490  0.00  0.00            
ATOM   4319  HB2 ASP X 271      85.390  90.140  88.190  0.00  0.00            
ATOM   4320  CG  ASP X 271      87.060  88.930  88.750  0.00  0.00            
ATOM   4321  OD1 ASP X 271      87.800  89.890  88.500  0.00  0.00            
ATOM   4322  OD2 ASP X 271      87.610  87.900  89.190  0.00  0.00            
ATOM   4323  C   ASP X 271      83.620  88.190  87.240  0.00  0.00            
ATOM   4324  O   ASP X 271      82.810  87.940  88.140  0.00  0.00            
ATOM   4325  N   SER X 272      83.210  88.580  86.020  0.00  0.00            
ATOM   4326  HN  SER X 272      83.800  89.010  85.350  0.00  0.00            
ATOM   4327  CA  SER X 272      81.820  88.510  85.590  0.00  0.00            
ATOM   4328  HA  SER X 272      81.260  88.350  86.490  0.00  0.00            
ATOM   4329  CB  SER X 272      81.350  89.740  84.740  0.00  0.00            
ATOM   4330  HB1 SER X 272      81.350  90.640  85.400  0.00  0.00            
ATOM   4331  HB2 SER X 272      80.280  89.620  84.460  0.00  0.00            
ATOM   4332  OG  SER X 272      82.130  89.990  83.580  0.00  0.00            
ATOM   4333  HG1 SER X 272      83.070  90.020  83.770  0.00  0.00            
ATOM   4334  C   SER X 272      81.610  87.260  84.770  0.00  0.00            
ATOM   4335  O   SER X 272      80.590  87.090  84.090  0.00  0.00            
ATOM   4336  N   VAL X 273      82.600  86.330  84.760  0.00  0.00            
ATOM   4337  HN  VAL X 273      83.420  86.520  85.290  0.00  0.00            
ATOM   4338  CA  VAL X 273      82.420  85.000  84.230  0.00  0.00            
ATOM   4339  HA  VAL X 273      81.650  85.100  83.480  0.00  0.00            
ATOM   4340  CB  VAL X 273      83.660  84.480  83.480  0.00  0.00            
ATOM   4341  HB  VAL X 273      84.520  84.430  84.180  0.00  0.00            
ATOM   4342  CG1 VAL X 273      83.470  82.970  83.030  0.00  0.00            
ATOM   4343 HG11 VAL X 273      82.600  82.850  82.350  0.00  0.00            
ATOM   4344 HG12 VAL X 273      83.340  82.270  83.890  0.00  0.00            
ATOM   4345 HG13 VAL X 273      84.360  82.580  82.510  0.00  0.00            
ATOM   4346  CG2 VAL X 273      83.910  85.310  82.220  0.00  0.00            
ATOM   4347 HG21 VAL X 273      84.100  86.380  82.460  0.00  0.00            
ATOM   4348 HG22 VAL X 273      83.050  85.350  81.510  0.00  0.00            
ATOM   4349 HG23 VAL X 273      84.890  84.970  81.830  0.00  0.00            
ATOM   4350  C   VAL X 273      81.880  84.030  85.340  0.00  0.00            
ATOM   4351  O   VAL X 273      82.440  83.980  86.420  0.00  0.00            
ATOM   4352  N   HSD X 274      80.830  83.230  84.960  0.00  0.00            
ATOM   4353  HN  HSD X 274      80.450  83.420  84.060  0.00  0.00            
ATOM   4354  CA  HSD X 274      80.210  82.270  85.880  0.00  0.00            
ATOM   4355  HA  HSD X 274      79.970  82.820  86.780  0.00  0.00            
ATOM   4356  CB  HSD X 274      78.950  81.750  85.160  0.00  0.00            
ATOM   4357  HB1 HSD X 274      78.630  80.790  85.600  0.00  0.00            
ATOM   4358  HB2 HSD X 274      79.050  81.580  84.060  0.00  0.00            
ATOM   4359  ND1 HSD X 274      76.950  82.350  86.510  0.00  0.00            
ATOM   4360  HD1 HSD X 274      77.100  81.550  87.100  0.00  0.00            
ATOM   4361  CG  HSD X 274      77.810  82.720  85.490  0.00  0.00            
ATOM   4362  CE1 HSD X 274      75.920  83.200  86.540  0.00  0.00            
ATOM   4363  HE1 HSD X 274      75.060  83.210  87.210  0.00  0.00            
ATOM   4364  NE2 HSD X 274      76.020  84.030  85.490  0.00  0.00            
ATOM   4365  CD2 HSD X 274      77.110  83.660  84.780  0.00  0.00            
ATOM   4366  HD2 HSD X 274      77.480  84.100  83.860  0.00  0.00            
ATOM   4367  C   HSD X 274      81.120  81.190  86.290  0.00  0.00            
ATOM   4368  O   HSD X 274      82.020  80.770  85.580  0.00  0.00            
ATOM   4369  N   ALA X 275      80.870  80.600  87.470  0.00  0.00            
ATOM   4370  HN  ALA X 275      80.160  80.880  88.110  0.00  0.00            
ATOM   4371  CA  ALA X 275      81.690  79.530  88.010  0.00  0.00            
ATOM   4372  HA  ALA X 275      82.720  79.820  87.850  0.00  0.00            
ATOM   4373  CB  ALA X 275      81.420  79.320  89.480  0.00  0.00            
ATOM   4374  HB1 ALA X 275      81.440  80.240  90.100  0.00  0.00            
ATOM   4375  HB2 ALA X 275      82.240  78.660  89.850  0.00  0.00            
ATOM   4376  HB3 ALA X 275      80.490  78.750  89.680  0.00  0.00            
ATOM   4377  C   ALA X 275      81.600  78.150  87.280  0.00  0.00            
ATOM   4378  O   ALA X 275      82.540  77.370  87.170  0.00  0.00            
ATOM   4379  N   TYR X 276      80.450  77.920  86.540  0.00  0.00            
ATOM   4380  HN  TYR X 276      79.670  78.480  86.810  0.00  0.00            
ATOM   4381  CA  TYR X 276      80.250  76.770  85.770  0.00  0.00            
ATOM   4382  HA  TYR X 276      80.910  76.000  86.160  0.00  0.00            
ATOM   4383  CB  TYR X 276      78.690  76.470  85.740  0.00  0.00            
ATOM   4384  HB1 TYR X 276      78.210  77.430  85.440  0.00  0.00            
ATOM   4385  HB2 TYR X 276      78.350  76.190  86.760  0.00  0.00            
ATOM   4386  CG  TYR X 276      78.210  75.340  84.940  0.00  0.00            
ATOM   4387  CD1 TYR X 276      77.080  75.570  84.130  0.00  0.00            
ATOM   4388  HD1 TYR X 276      76.730  76.590  84.040  0.00  0.00            
ATOM   4389  CE1 TYR X 276      76.540  74.540  83.390  0.00  0.00            
ATOM   4390  HE1 TYR X 276      75.800  74.790  82.640  0.00  0.00            
ATOM   4391  CZ  TYR X 276      76.990  73.270  83.600  0.00  0.00            
ATOM   4392  OH  TYR X 276      76.420  72.170  82.990  0.00  0.00            
ATOM   4393  HH  TYR X 276      76.000  71.610  83.650  0.00  0.00            
ATOM   4394  CD2 TYR X 276      78.720  74.030  85.100  0.00  0.00            
ATOM   4395  HD2 TYR X 276      79.580  73.840  85.720  0.00  0.00            
ATOM   4396  CE2 TYR X 276      78.090  73.050  84.410  0.00  0.00            
ATOM   4397  HE2 TYR X 276      78.380  72.020  84.530  0.00  0.00            
ATOM   4398  C   TYR X 276      80.730  76.960  84.320  0.00  0.00            
ATOM   4399  O   TYR X 276      80.620  75.940  83.600  0.00  0.00            
ATOM   4400  N   HSD X 277      81.160  78.220  83.900  0.00  0.00            
ATOM   4401  HN  HSD X 277      81.240  78.960  84.560  0.00  0.00            
ATOM   4402  CA  HSD X 277      81.520  78.450  82.480  0.00  0.00            
ATOM   4403  HA  HSD X 277      81.440  77.550  81.880  0.00  0.00            
ATOM   4404  CB  HSD X 277      80.670  79.550  81.870  0.00  0.00            
ATOM   4405  HB1 HSD X 277      80.910  79.740  80.800  0.00  0.00            
ATOM   4406  HB2 HSD X 277      80.950  80.520  82.320  0.00  0.00            
ATOM   4407  ND1 HSD X 277      78.390  80.460  81.720  0.00  0.00            
ATOM   4408  HD1 HSD X 277      78.700  81.370  81.460  0.00  0.00            
ATOM   4409  CG  HSD X 277      79.240  79.380  81.870  0.00  0.00            
ATOM   4410  CE1 HSD X 277      77.110  79.990  81.840  0.00  0.00            
ATOM   4411  HE1 HSD X 277      76.210  80.540  81.580  0.00  0.00            
ATOM   4412  NE2 HSD X 277      77.140  78.670  82.130  0.00  0.00            
ATOM   4413  CD2 HSD X 277      78.430  78.290  82.170  0.00  0.00            
ATOM   4414  HD2 HSD X 277      78.670  77.240  82.260  0.00  0.00            
ATOM   4415  C   HSD X 277      83.000  78.890  82.380  0.00  0.00            
ATOM   4416  O   HSD X 277      83.540  79.130  81.300  0.00  0.00            
ATOM   4417  N   ARG X 278      83.640  79.140  83.510  0.00  0.00            
ATOM   4418  HN  ARG X 278      83.160  79.280  84.370  0.00  0.00            
ATOM   4419  CA  ARG X 278      85.060  79.540  83.550  0.00  0.00            
ATOM   4420  HA  ARG X 278      85.130  80.400  82.900  0.00  0.00            
ATOM   4421  CB  ARG X 278      85.570  80.180  84.900  0.00  0.00            
ATOM   4422  HB1 ARG X 278      85.050  81.150  85.050  0.00  0.00            
ATOM   4423  HB2 ARG X 278      86.640  80.480  84.900  0.00  0.00            
ATOM   4424  CG  ARG X 278      85.320  79.440  86.230  0.00  0.00            
ATOM   4425  HG1 ARG X 278      85.790  78.440  86.090  0.00  0.00            
ATOM   4426  HG2 ARG X 278      84.240  79.160  86.280  0.00  0.00            
ATOM   4427  CD  ARG X 278      85.770  80.160  87.510  0.00  0.00            
ATOM   4428  HD1 ARG X 278      86.780  80.530  87.220  0.00  0.00            
ATOM   4429  HD2 ARG X 278      85.730  79.480  88.390  0.00  0.00            
ATOM   4430  NE  ARG X 278      84.930  81.440  87.550  0.00  0.00            
ATOM   4431  HE  ARG X 278      84.410  81.780  86.770  0.00  0.00            
ATOM   4432  CZ  ARG X 278      84.770  82.200  88.620  0.00  0.00            
ATOM   4433  NH1 ARG X 278      85.520  82.000  89.650  0.00  0.00            
ATOM   4434 HH11 ARG X 278      85.880  81.060  89.710  0.00  0.00            
ATOM   4435 HH12 ARG X 278      85.420  82.560  90.470  0.00  0.00            
ATOM   4436  NH2 ARG X 278      83.960  83.230  88.560  0.00  0.00            
ATOM   4437 HH21 ARG X 278      83.890  83.830  89.370  0.00  0.00            
ATOM   4438 HH22 ARG X 278      83.530  83.490  87.700  0.00  0.00            
ATOM   4439  C   ARG X 278      86.120  78.670  82.880  0.00  0.00            
ATOM   4440  O   ARG X 278      86.050  77.450  83.070  0.00  0.00            
ATOM   4441  N   ALA X 279      87.060  79.270  82.110  0.00  0.00            
ATOM   4442  HN  ALA X 279      87.000  80.260  82.040  0.00  0.00            
ATOM   4443  CA  ALA X 279      88.060  78.530  81.310  0.00  0.00            
ATOM   4444  HA  ALA X 279      87.550  78.020  80.500  0.00  0.00            
ATOM   4445  CB  ALA X 279      88.980  79.600  80.650  0.00  0.00            
ATOM   4446  HB1 ALA X 279      89.530  80.250  81.360  0.00  0.00            
ATOM   4447  HB2 ALA X 279      88.230  80.240  80.140  0.00  0.00            
ATOM   4448  HB3 ALA X 279      89.710  79.250  79.890  0.00  0.00            
ATOM   4449  C   ALA X 279      88.880  77.560  82.160  0.00  0.00            
ATOM   4450  O   ALA X 279      89.260  76.490  81.700  0.00  0.00            
ATOM   4451  N   THR X 280      89.210  77.930  83.390  0.00  0.00            
ATOM   4452  HN  THR X 280      89.190  78.900  83.620  0.00  0.00            
ATOM   4453  CA  THR X 280      89.880  77.150  84.450  0.00  0.00            
ATOM   4454  HA  THR X 280      89.780  77.770  85.330  0.00  0.00            
ATOM   4455  CB  THR X 280      89.240  75.800  84.710  0.00  0.00            
ATOM   4456  HB  THR X 280      89.260  75.190  83.780  0.00  0.00            
ATOM   4457  OG1 THR X 280      87.880  75.990  85.140  0.00  0.00            
ATOM   4458  HG1 THR X 280      87.410  76.190  84.330  0.00  0.00            
ATOM   4459  CG2 THR X 280      90.040  74.940  85.730  0.00  0.00            
ATOM   4460 HG21 THR X 280      91.080  74.880  85.350  0.00  0.00            
ATOM   4461 HG22 THR X 280      89.600  73.920  85.770  0.00  0.00            
ATOM   4462 HG23 THR X 280      89.930  75.560  86.650  0.00  0.00            
ATOM   4463  C   THR X 280      91.390  76.980  84.070  0.00  0.00            
ATOM   4464  O   THR X 280      91.750  76.130  83.300  0.00  0.00            
ATOM   4465  N   ASN X 281      92.270  77.780  84.690  0.00  0.00            
ATOM   4466  HN  ASN X 281      91.910  78.460  85.320  0.00  0.00            
ATOM   4467  CA  ASN X 281      93.720  77.710  84.600  0.00  0.00            
ATOM   4468  HA  ASN X 281      94.100  77.660  83.590  0.00  0.00            
ATOM   4469  CB  ASN X 281      94.250  78.960  85.330  0.00  0.00            
ATOM   4470  HB1 ASN X 281      94.020  79.010  86.410  0.00  0.00            
ATOM   4471  HB2 ASN X 281      93.810  79.870  84.870  0.00  0.00            
ATOM   4472  CG  ASN X 281      95.750  79.130  85.150  0.00  0.00            
ATOM   4473  OD1 ASN X 281      96.220  79.750  84.240  0.00  0.00            
ATOM   4474  ND2 ASN X 281      96.550  78.730  86.160  0.00  0.00            
ATOM   4475 HD21 ASN X 281      97.510  78.880  85.940  0.00  0.00            
ATOM   4476 HD22 ASN X 281      96.110  78.290  86.940  0.00  0.00            
ATOM   4477  C   ASN X 281      94.330  76.490  85.120  0.00  0.00            
ATOM   4478  O   ASN X 281      95.370  75.950  84.550  0.00  0.00            
ATOM   4479  N   ALA X 282      93.750  75.990  86.180  0.00  0.00            
ATOM   4480  HN  ALA X 282      92.910  76.380  86.570  0.00  0.00            
ATOM   4481  CA  ALA X 282      94.250  74.770  86.870  0.00  0.00            
ATOM   4482  HA  ALA X 282      95.210  75.130  87.220  0.00  0.00            
ATOM   4483  CB  ALA X 282      93.270  74.300  87.990  0.00  0.00            
ATOM   4484  HB1 ALA X 282      93.700  73.450  88.560  0.00  0.00            
ATOM   4485  HB2 ALA X 282      92.330  73.850  87.610  0.00  0.00            
ATOM   4486  HB3 ALA X 282      93.060  75.200  88.610  0.00  0.00            
ATOM   4487  C   ALA X 282      94.490  73.540  85.910  0.00  0.00            
ATOM   4488  O   ALA X 282      95.600  73.020  85.720  0.00  0.00            
ATOM   4489  N   ASP X 283      93.430  73.190  85.120  0.00  0.00            
ATOM   4490  HN  ASP X 283      92.530  73.540  85.370  0.00  0.00            
ATOM   4491  CA  ASP X 283      93.310  72.180  84.040  0.00  0.00            
ATOM   4492  HA  ASP X 283      93.790  71.260  84.360  0.00  0.00            
ATOM   4493  CB  ASP X 283      91.790  72.010  83.650  0.00  0.00            
ATOM   4494  HB1 ASP X 283      91.630  71.220  82.880  0.00  0.00            
ATOM   4495  HB2 ASP X 283      91.270  72.920  83.290  0.00  0.00            
ATOM   4496  CG  ASP X 283      90.950  71.600  84.840  0.00  0.00            
ATOM   4497  OD1 ASP X 283      89.700  71.520  84.570  0.00  0.00            
ATOM   4498  OD2 ASP X 283      91.370  71.420  85.990  0.00  0.00            
ATOM   4499  C   ASP X 283      94.050  72.440  82.820  0.00  0.00            
ATOM   4500  O   ASP X 283      94.530  71.550  82.130  0.00  0.00            
ATOM   4501  N   TYR X 284      94.320  73.780  82.550  0.00  0.00            
ATOM   4502  HN  TYR X 284      93.900  74.470  83.140  0.00  0.00            
ATOM   4503  CA  TYR X 284      95.100  74.200  81.450  0.00  0.00            
ATOM   4504  HA  TYR X 284      94.830  73.620  80.580  0.00  0.00            
ATOM   4505  CB  TYR X 284      94.930  75.770  81.150  0.00  0.00            
ATOM   4506  HB1 TYR X 284      94.550  76.270  82.070  0.00  0.00            
ATOM   4507  HB2 TYR X 284      94.230  75.870  80.290  0.00  0.00            
ATOM   4508  CG  TYR X 284      96.220  76.500  80.830  0.00  0.00            
ATOM   4509  CD1 TYR X 284      96.640  77.570  81.560  0.00  0.00            
ATOM   4510  HD1 TYR X 284      96.010  77.790  82.410  0.00  0.00            
ATOM   4511  CE1 TYR X 284      97.650  78.420  81.230  0.00  0.00            
ATOM   4512  HE1 TYR X 284      97.860  79.330  81.790  0.00  0.00            
ATOM   4513  CZ  TYR X 284      98.390  78.040  80.110  0.00  0.00            
ATOM   4514  OH  TYR X 284      99.370  78.950  79.790  0.00  0.00            
ATOM   4515  HH  TYR X 284      99.270  79.740  80.320  0.00  0.00            
ATOM   4516  CD2 TYR X 284      96.860  76.210  79.660  0.00  0.00            
ATOM   4517  HD2 TYR X 284      96.480  75.430  79.030  0.00  0.00            
ATOM   4518  CE2 TYR X 284      98.060  76.880  79.350  0.00  0.00            
ATOM   4519  HE2 TYR X 284      98.540  76.580  78.430  0.00  0.00            
ATOM   4520  C   TYR X 284      96.560  73.740  81.730  0.00  0.00            
ATOM   4521  O   TYR X 284      97.250  73.280  80.790  0.00  0.00            
ATOM   4522  N   ARG X 285      96.990  73.830  83.000  0.00  0.00            
ATOM   4523  HN  ARG X 285      96.380  74.300  83.640  0.00  0.00            
ATOM   4524  CA  ARG X 285      98.230  73.360  83.490  0.00  0.00            
ATOM   4525  HA  ARG X 285      98.990  73.680  82.780  0.00  0.00            
ATOM   4526  CB  ARG X 285      98.680  74.110  84.790  0.00  0.00            
ATOM   4527  HB1 ARG X 285      99.660  73.640  85.010  0.00  0.00            
ATOM   4528  HB2 ARG X 285      98.010  73.840  85.640  0.00  0.00            
ATOM   4529  CG  ARG X 285      98.830  75.690  84.660  0.00  0.00            
ATOM   4530  HG1 ARG X 285      99.240  76.130  85.600  0.00  0.00            
ATOM   4531  HG2 ARG X 285      97.810  76.120  84.550  0.00  0.00            
ATOM   4532  CD  ARG X 285      99.740  76.090  83.480  0.00  0.00            
ATOM   4533  HD1 ARG X 285      99.190  75.970  82.520  0.00  0.00            
ATOM   4534  HD2 ARG X 285     100.620  75.430  83.580  0.00  0.00            
ATOM   4535  NE  ARG X 285     100.150  77.500  83.660  0.00  0.00            
ATOM   4536  HE  ARG X 285      99.690  77.940  84.440  0.00  0.00            
ATOM   4537  CZ  ARG X 285     101.070  78.110  82.970  0.00  0.00            
ATOM   4538  NH1 ARG X 285     101.790  77.540  82.030  0.00  0.00            
ATOM   4539 HH11 ARG X 285     101.320  76.790  81.570  0.00  0.00            
ATOM   4540 HH12 ARG X 285     102.090  78.240  81.370  0.00  0.00            
ATOM   4541  NH2 ARG X 285     101.330  79.320  83.180  0.00  0.00            
ATOM   4542 HH21 ARG X 285     100.810  79.810  83.880  0.00  0.00            
ATOM   4543 HH22 ARG X 285     102.180  79.700  82.810  0.00  0.00            
ATOM   4544  C   ARG X 285      98.530  71.810  83.600  0.00  0.00            
ATOM   4545  O   ARG X 285      99.680  71.340  83.500  0.00  0.00            
ATOM   4546  N   GLY X 286      97.460  71.030  83.830  0.00  0.00            
ATOM   4547  HN  GLY X 286      96.580  71.460  84.060  0.00  0.00            
ATOM   4548  CA  GLY X 286      97.540  69.540  83.790  0.00  0.00            
ATOM   4549  HA1 GLY X 286      96.500  69.260  83.890  0.00  0.00            
ATOM   4550  HA2 GLY X 286      98.110  69.140  84.620  0.00  0.00            
ATOM   4551  C   GLY X 286      97.970  68.840  82.560  0.00  0.00            
ATOM   4552  O   GLY X 286      98.340  69.490  81.620  0.00  0.00            
ATOM   4553  N   SER X 287      97.800  67.510  82.510  0.00  0.00            
ATOM   4554  HN  SER X 287      97.550  66.990  83.330  0.00  0.00            
ATOM   4555  CA  SER X 287      97.960  66.770  81.320  0.00  0.00            
ATOM   4556  HA  SER X 287      98.570  67.250  80.570  0.00  0.00            
ATOM   4557  CB  SER X 287      98.490  65.340  81.750  0.00  0.00            
ATOM   4558  HB1 SER X 287      99.410  65.520  82.360  0.00  0.00            
ATOM   4559  HB2 SER X 287      98.760  64.730  80.870  0.00  0.00            
ATOM   4560  OG  SER X 287      97.670  64.630  82.730  0.00  0.00            
ATOM   4561  HG1 SER X 287      97.680  63.690  82.520  0.00  0.00            
ATOM   4562  C   SER X 287      96.590  66.570  80.670  0.00  0.00            
ATOM   4563  O   SER X 287      95.640  66.380  81.370  0.00  0.00            
ATOM   4564  N   GLY X 288      96.520  66.730  79.360  0.00  0.00            
ATOM   4565  HN  GLY X 288      97.330  66.860  78.790  0.00  0.00            
ATOM   4566  CA  GLY X 288      95.310  66.930  78.540  0.00  0.00            
ATOM   4567  HA1 GLY X 288      94.630  67.490  79.160  0.00  0.00            
ATOM   4568  HA2 GLY X 288      94.990  65.950  78.240  0.00  0.00            
ATOM   4569  C   GLY X 288      95.740  67.710  77.330  0.00  0.00            
ATOM   4570  O   GLY X 288      96.900  67.680  76.970  0.00  0.00            
ATOM   4571  N   PHE X 289      94.810  68.360  76.650  0.00  0.00            
ATOM   4572  HN  PHE X 289      93.860  68.320  76.950  0.00  0.00            
ATOM   4573  CA  PHE X 289      95.220  69.170  75.510  0.00  0.00            
ATOM   4574  HA  PHE X 289      95.730  68.550  74.790  0.00  0.00            
ATOM   4575  CB  PHE X 289      94.010  69.790  74.720  0.00  0.00            
ATOM   4576  HB1 PHE X 289      94.420  70.530  74.000  0.00  0.00            
ATOM   4577  HB2 PHE X 289      93.370  70.460  75.340  0.00  0.00            
ATOM   4578  CG  PHE X 289      93.270  68.690  74.050  0.00  0.00            
ATOM   4579  CD1 PHE X 289      93.770  67.860  73.130  0.00  0.00            
ATOM   4580  HD1 PHE X 289      94.800  67.950  72.850  0.00  0.00            
ATOM   4581  CE1 PHE X 289      92.930  66.910  72.480  0.00  0.00            
ATOM   4582  HE1 PHE X 289      93.330  66.140  71.830  0.00  0.00            
ATOM   4583  CZ  PHE X 289      91.590  66.800  72.920  0.00  0.00            
ATOM   4584  HZ  PHE X 289      90.970  66.120  72.350  0.00  0.00            
ATOM   4585  CD2 PHE X 289      91.890  68.680  74.330  0.00  0.00            
ATOM   4586  HD2 PHE X 289      91.480  69.330  75.080  0.00  0.00            
ATOM   4587  CE2 PHE X 289      91.050  67.730  73.830  0.00  0.00            
ATOM   4588  HE2 PHE X 289      90.020  67.690  74.140  0.00  0.00            
ATOM   4589  C   PHE X 289      96.150  70.320  75.770  0.00  0.00            
ATOM   4590  O   PHE X 289      96.110  71.000  76.850  0.00  0.00            
ATOM   4591  N   ASP X 290      96.930  70.700  74.770  0.00  0.00            
ATOM   4592  HN  ASP X 290      96.920  70.220  73.890  0.00  0.00            
ATOM   4593  CA  ASP X 290      97.560  71.980  74.660  0.00  0.00            
ATOM   4594  HA  ASP X 290      98.180  72.190  75.520  0.00  0.00            
ATOM   4595  CB  ASP X 290      98.590  72.000  73.510  0.00  0.00            
ATOM   4596  HB1 ASP X 290      99.080  73.000  73.530  0.00  0.00            
ATOM   4597  HB2 ASP X 290      98.020  71.810  72.580  0.00  0.00            
ATOM   4598  CG  ASP X 290      99.690  70.940  73.660  0.00  0.00            
ATOM   4599  OD1 ASP X 290     100.620  71.310  74.400  0.00  0.00            
ATOM   4600  OD2 ASP X 290      99.470  69.730  73.270  0.00  0.00            
ATOM   4601  C   ASP X 290      96.660  73.190  74.510  0.00  0.00            
ATOM   4602  O   ASP X 290      95.570  73.090  73.900  0.00  0.00            
ATOM   4603  N   ARG X 291      96.940  74.350  75.080  0.00  0.00            
ATOM   4604  HN  ARG X 291      97.780  74.380  75.630  0.00  0.00            
ATOM   4605  CA  ARG X 291      96.070  75.550  74.860  0.00  0.00            
ATOM   4606  HA  ARG X 291      95.240  75.340  74.200  0.00  0.00            
ATOM   4607  CB  ARG X 291      95.450  76.040  76.210  0.00  0.00            
ATOM   4608  HB1 ARG X 291      95.090  77.030  75.860  0.00  0.00            
ATOM   4609  HB2 ARG X 291      96.270  76.260  76.930  0.00  0.00            
ATOM   4610  CG  ARG X 291      94.290  75.390  76.970  0.00  0.00            
ATOM   4611  HG1 ARG X 291      93.380  75.470  76.340  0.00  0.00            
ATOM   4612  HG2 ARG X 291      94.140  75.920  77.940  0.00  0.00            
ATOM   4613  CD  ARG X 291      94.450  73.940  77.230  0.00  0.00            
ATOM   4614  HD1 ARG X 291      95.330  73.820  77.890  0.00  0.00            
ATOM   4615  HD2 ARG X 291      94.650  73.300  76.340  0.00  0.00            
ATOM   4616  NE  ARG X 291      93.190  73.500  77.940  0.00  0.00            
ATOM   4617  HE  ARG X 291      92.520  74.150  78.290  0.00  0.00            
ATOM   4618  CZ  ARG X 291      92.990  72.310  78.520  0.00  0.00            
ATOM   4619  NH1 ARG X 291      93.740  71.240  78.360  0.00  0.00            
ATOM   4620 HH11 ARG X 291      94.540  71.230  77.760  0.00  0.00            
ATOM   4621 HH12 ARG X 291      93.510  70.480  78.960  0.00  0.00            
ATOM   4622  NH2 ARG X 291      92.000  72.160  79.400  0.00  0.00            
ATOM   4623 HH21 ARG X 291      91.550  72.970  79.780  0.00  0.00            
ATOM   4624 HH22 ARG X 291      91.840  71.250  79.770  0.00  0.00            
ATOM   4625  C   ARG X 291      97.010  76.630  74.320  0.00  0.00            
ATOM   4626  O   ARG X 291      98.090  76.940  74.860  0.00  0.00            
ATOM   4627  N   GLY X 292      96.570  77.390  73.340  0.00  0.00            
ATOM   4628  HN  GLY X 292      95.630  77.320  73.020  0.00  0.00            
ATOM   4629  CA  GLY X 292      97.310  78.440  72.660  0.00  0.00            
ATOM   4630  HA1 GLY X 292      97.450  78.150  71.630  0.00  0.00            
ATOM   4631  HA2 GLY X 292      98.220  78.670  73.190  0.00  0.00            
ATOM   4632  C   GLY X 292      96.430  79.640  72.470  0.00  0.00            
ATOM   4633  O   GLY X 292      95.210  79.680  72.600  0.00  0.00            
ATOM   4634  N   HSD X 293      97.100  80.820  72.140  0.00  0.00            
ATOM   4635  HN  HSD X 293      98.080  80.870  71.970  0.00  0.00            
ATOM   4636  CA  HSD X 293      96.230  82.040  72.060  0.00  0.00            
ATOM   4637  HA  HSD X 293      95.400  81.940  72.740  0.00  0.00            
ATOM   4638  CB  HSD X 293      96.930  83.350  72.520  0.00  0.00            
ATOM   4639  HB1 HSD X 293      97.250  83.230  73.580  0.00  0.00            
ATOM   4640  HB2 HSD X 293      96.150  84.120  72.390  0.00  0.00            
ATOM   4641  ND1 HSD X 293      98.370  84.530  70.670  0.00  0.00            
ATOM   4642  HD1 HSD X 293      97.600  85.050  70.310  0.00  0.00            
ATOM   4643  CG  HSD X 293      98.210  83.790  71.780  0.00  0.00            
ATOM   4644  CE1 HSD X 293      99.660  84.790  70.550  0.00  0.00            
ATOM   4645  HE1 HSD X 293     100.070  85.580  69.920  0.00  0.00            
ATOM   4646  NE2 HSD X 293     100.370  84.090  71.440  0.00  0.00            
ATOM   4647  CD2 HSD X 293      99.450  83.470  72.200  0.00  0.00            
ATOM   4648  HD2 HSD X 293      99.710  82.960  73.120  0.00  0.00            
ATOM   4649  C   HSD X 293      95.810  82.310  70.610  0.00  0.00            
ATOM   4650  O   HSD X 293      96.460  82.170  69.570  0.00  0.00            
ATOM   4651  N   LEU X 294      94.610  82.880  70.450  0.00  0.00            
ATOM   4652  HN  LEU X 294      94.060  83.080  71.270  0.00  0.00            
ATOM   4653  CA  LEU X 294      93.970  83.270  69.190  0.00  0.00            
ATOM   4654  HA  LEU X 294      94.140  82.520  68.440  0.00  0.00            
ATOM   4655  CB  LEU X 294      92.440  83.340  69.370  0.00  0.00            
ATOM   4656  HB1 LEU X 294      91.860  83.800  68.540  0.00  0.00            
ATOM   4657  HB2 LEU X 294      92.250  83.890  70.310  0.00  0.00            
ATOM   4658  CG  LEU X 294      91.680  81.920  69.540  0.00  0.00            
ATOM   4659  HG  LEU X 294      92.220  81.340  70.310  0.00  0.00            
ATOM   4660  CD1 LEU X 294      90.200  81.930  70.040  0.00  0.00            
ATOM   4661 HD11 LEU X 294      89.760  80.910  70.010  0.00  0.00            
ATOM   4662 HD12 LEU X 294      89.600  82.650  69.440  0.00  0.00            
ATOM   4663 HD13 LEU X 294      90.240  82.320  71.080  0.00  0.00            
ATOM   4664  CD2 LEU X 294      91.750  81.160  68.200  0.00  0.00            
ATOM   4665 HD21 LEU X 294      90.980  81.550  67.500  0.00  0.00            
ATOM   4666 HD22 LEU X 294      91.470  80.140  68.520  0.00  0.00            
ATOM   4667 HD23 LEU X 294      92.730  81.120  67.670  0.00  0.00            
ATOM   4668  C   LEU X 294      94.520  84.590  68.640  0.00  0.00            
ATOM   4669  O   LEU X 294      95.290  84.640  67.710  0.00  0.00            
ATOM   4670  N   ALA X 295      94.150  85.760  69.230  0.00  0.00            
ATOM   4671  HN  ALA X 295      93.600  85.790  70.060  0.00  0.00            
ATOM   4672  CA  ALA X 295      94.540  87.140  68.850  0.00  0.00            
ATOM   4673  HA  ALA X 295      94.800  87.140  67.810  0.00  0.00            
ATOM   4674  CB  ALA X 295      93.400  88.160  69.150  0.00  0.00            
ATOM   4675  HB1 ALA X 295      93.650  89.240  69.110  0.00  0.00            
ATOM   4676  HB2 ALA X 295      93.010  88.080  70.190  0.00  0.00            
ATOM   4677  HB3 ALA X 295      92.490  87.940  68.540  0.00  0.00            
ATOM   4678  C   ALA X 295      95.800  87.610  69.580  0.00  0.00            
ATOM   4679  O   ALA X 295      96.070  87.060  70.650  0.00  0.00            
ATOM   4680  N   ALA X 296      96.550  88.570  69.100  0.00  0.00            
ATOM   4681  HN  ALA X 296      96.270  88.830  68.180  0.00  0.00            
ATOM   4682  CA  ALA X 296      97.850  88.980  69.590  0.00  0.00            
ATOM   4683  HA  ALA X 296      98.200  88.260  70.320  0.00  0.00            
ATOM   4684  CB  ALA X 296      98.930  88.880  68.440  0.00  0.00            
ATOM   4685  HB1 ALA X 296      98.560  89.450  67.560  0.00  0.00            
ATOM   4686  HB2 ALA X 296      99.070  87.780  68.330  0.00  0.00            
ATOM   4687  HB3 ALA X 296      99.910  89.320  68.700  0.00  0.00            
ATOM   4688  C   ALA X 296      97.770  90.390  70.220  0.00  0.00            
ATOM   4689  O   ALA X 296      96.810  91.200  70.040  0.00  0.00            
ATOM   4690  N   ALA X 297      98.810  90.680  71.030  0.00  0.00            
ATOM   4691  HN  ALA X 297      99.620  90.100  70.950  0.00  0.00            
ATOM   4692  CA  ALA X 297      98.960  91.990  71.580  0.00  0.00            
ATOM   4693  HA  ALA X 297      98.060  92.280  72.100  0.00  0.00            
ATOM   4694  CB  ALA X 297     100.100  91.860  72.640  0.00  0.00            
ATOM   4695  HB1 ALA X 297     101.010  91.580  72.060  0.00  0.00            
ATOM   4696  HB2 ALA X 297      99.840  91.030  73.330  0.00  0.00            
ATOM   4697  HB3 ALA X 297     100.260  92.850  73.120  0.00  0.00            
ATOM   4698  C   ALA X 297      99.340  93.090  70.600  0.00  0.00            
ATOM   4699  O   ALA X 297     100.280  92.890  69.810  0.00  0.00            
ATOM   4700  N   ALA X 298      98.710  94.290  70.610  0.00  0.00            
ATOM   4701  HN  ALA X 298      98.030  94.430  71.320  0.00  0.00            
ATOM   4702  CA  ALA X 298      99.100  95.430  69.740  0.00  0.00            
ATOM   4703  HA  ALA X 298      99.250  95.030  68.740  0.00  0.00            
ATOM   4704  CB  ALA X 298      97.950  96.450  69.990  0.00  0.00            
ATOM   4705  HB1 ALA X 298      97.860  96.750  71.050  0.00  0.00            
ATOM   4706  HB2 ALA X 298      96.960  96.060  69.670  0.00  0.00            
ATOM   4707  HB3 ALA X 298      97.980  97.360  69.350  0.00  0.00            
ATOM   4708  C   ALA X 298     100.380  96.150  70.110  0.00  0.00            
ATOM   4709  O   ALA X 298     100.820  96.970  69.330  0.00  0.00            
ATOM   4710  N   ASN X 299     100.970  95.960  71.320  0.00  0.00            
ATOM   4711  HN  ASN X 299     100.660  95.260  71.950  0.00  0.00            
ATOM   4712  CA  ASN X 299     102.100  96.800  71.850  0.00  0.00            
ATOM   4713  HA  ASN X 299     102.480  97.380  71.030  0.00  0.00            
ATOM   4714  CB  ASN X 299     101.820  97.660  73.120  0.00  0.00            
ATOM   4715  HB1 ASN X 299     102.620  98.410  73.280  0.00  0.00            
ATOM   4716  HB2 ASN X 299     101.790  96.930  73.960  0.00  0.00            
ATOM   4717  CG  ASN X 299     100.430  98.250  73.040  0.00  0.00            
ATOM   4718  OD1 ASN X 299      99.520  97.860  73.790  0.00  0.00            
ATOM   4719  ND2 ASN X 299     100.230  99.260  72.150  0.00  0.00            
ATOM   4720 HD21 ASN X 299      99.300  99.600  72.250  0.00  0.00            
ATOM   4721 HD22 ASN X 299     100.910  99.600  71.500  0.00  0.00            
ATOM   4722  C   ASN X 299     103.150  95.730  72.200  0.00  0.00            
ATOM   4723  O   ASN X 299     102.870  94.560  72.100  0.00  0.00            
ATOM   4724  N   HSD X 300     104.440  96.130  72.370  0.00  0.00            
ATOM   4725  HN  HSD X 300     104.690  97.100  72.340  0.00  0.00            
ATOM   4726  CA  HSD X 300     105.550  95.280  72.460  0.00  0.00            
ATOM   4727  HA  HSD X 300     105.620  94.630  71.610  0.00  0.00            
ATOM   4728  CB  HSD X 300     106.800  96.090  72.780  0.00  0.00            
ATOM   4729  HB1 HSD X 300     107.120  96.580  71.840  0.00  0.00            
ATOM   4730  HB2 HSD X 300     107.640  95.360  72.900  0.00  0.00            
ATOM   4731  ND1 HSD X 300     106.160  98.400  73.690  0.00  0.00            
ATOM   4732  HD1 HSD X 300     106.060  98.810  72.780  0.00  0.00            
ATOM   4733  CG  HSD X 300     106.630  97.120  73.880  0.00  0.00            
ATOM   4734  CE1 HSD X 300     106.250  98.980  74.890  0.00  0.00            
ATOM   4735  HE1 HSD X 300     106.030 100.010  75.160  0.00  0.00            
ATOM   4736  NE2 HSD X 300     106.740  98.200  75.790  0.00  0.00            
ATOM   4737  CD2 HSD X 300     106.980  97.000  75.110  0.00  0.00            
ATOM   4738  HD2 HSD X 300     107.340  96.120  75.620  0.00  0.00            
ATOM   4739  C   HSD X 300     105.410  94.370  73.610  0.00  0.00            
ATOM   4740  O   HSD X 300     104.910  94.570  74.740  0.00  0.00            
ATOM   4741  N   ARG X 301     105.770  93.070  73.440  0.00  0.00            
ATOM   4742  HN  ARG X 301     106.310  92.910  72.610  0.00  0.00            
ATOM   4743  CA  ARG X 301     104.990  91.890  73.840  0.00  0.00            
ATOM   4744  HA  ARG X 301     103.990  92.250  73.970  0.00  0.00            
ATOM   4745  CB  ARG X 301     105.020  90.760  72.730  0.00  0.00            
ATOM   4746  HB1 ARG X 301     104.540  89.830  73.130  0.00  0.00            
ATOM   4747  HB2 ARG X 301     106.070  90.460  72.530  0.00  0.00            
ATOM   4748  CG  ARG X 301     104.130  91.010  71.490  0.00  0.00            
ATOM   4749  HG1 ARG X 301     104.390  92.010  71.070  0.00  0.00            
ATOM   4750  HG2 ARG X 301     103.090  90.800  71.810  0.00  0.00            
ATOM   4751  CD  ARG X 301     104.430  89.970  70.370  0.00  0.00            
ATOM   4752  HD1 ARG X 301     104.170  89.020  70.900  0.00  0.00            
ATOM   4753  HD2 ARG X 301     105.500  90.010  70.080  0.00  0.00            
ATOM   4754  NE  ARG X 301     103.440  90.200  69.210  0.00  0.00            
ATOM   4755  HE  ARG X 301     103.290  91.170  69.040  0.00  0.00            
ATOM   4756  CZ  ARG X 301     102.920  89.260  68.450  0.00  0.00            
ATOM   4757  NH1 ARG X 301     103.190  87.980  68.620  0.00  0.00            
ATOM   4758 HH11 ARG X 301     103.850  87.730  69.330  0.00  0.00            
ATOM   4759 HH12 ARG X 301     102.890  87.350  67.900  0.00  0.00            
ATOM   4760  NH2 ARG X 301     102.150  89.600  67.410  0.00  0.00            
ATOM   4761 HH21 ARG X 301     101.940  90.560  67.210  0.00  0.00            
ATOM   4762 HH22 ARG X 301     101.870  88.870  66.790  0.00  0.00            
ATOM   4763  C   ARG X 301     105.490  91.430  75.160  0.00  0.00            
ATOM   4764  O   ARG X 301     105.010  90.440  75.680  0.00  0.00            
ATOM   4765  N   TRP X 302     106.520  92.080  75.630  0.00  0.00            
ATOM   4766  HN  TRP X 302     106.840  92.880  75.130  0.00  0.00            
ATOM   4767  CA  TRP X 302     107.130  91.710  76.960  0.00  0.00            
ATOM   4768  HA  TRP X 302     106.650  90.780  77.220  0.00  0.00            
ATOM   4769  CB  TRP X 302     108.680  91.320  76.770  0.00  0.00            
ATOM   4770  HB1 TRP X 302     108.770  90.510  76.030  0.00  0.00            
ATOM   4771  HB2 TRP X 302     109.110  90.950  77.730  0.00  0.00            
ATOM   4772  CG  TRP X 302     109.550  92.390  76.350  0.00  0.00            
ATOM   4773  CD1 TRP X 302     110.210  93.290  77.190  0.00  0.00            
ATOM   4774  HD1 TRP X 302     110.400  93.200  78.250  0.00  0.00            
ATOM   4775  NE1 TRP X 302     110.600  94.400  76.490  0.00  0.00            
ATOM   4776  HE1 TRP X 302     110.940  95.240  76.840  0.00  0.00            
ATOM   4777  CE2 TRP X 302     110.350  94.290  75.180  0.00  0.00            
ATOM   4778  CD2 TRP X 302     109.640  93.050  74.980  0.00  0.00            
ATOM   4779  CE3 TRP X 302     109.190  92.700  73.690  0.00  0.00            
ATOM   4780  HE3 TRP X 302     108.810  91.710  73.480  0.00  0.00            
ATOM   4781  CZ3 TRP X 302     109.550  93.560  72.620  0.00  0.00            
ATOM   4782  HZ3 TRP X 302     109.200  93.350  71.610  0.00  0.00            
ATOM   4783  CZ2 TRP X 302     110.740  95.100  74.100  0.00  0.00            
ATOM   4784  HZ2 TRP X 302     111.330  95.990  74.280  0.00  0.00            
ATOM   4785  CH2 TRP X 302     110.310  94.700  72.830  0.00  0.00            
ATOM   4786  HH2 TRP X 302     110.650  95.350  72.040  0.00  0.00            
ATOM   4787  C   TRP X 302     106.830  92.770  77.980  0.00  0.00            
ATOM   4788  O   TRP X 302     107.200  92.570  79.140  0.00  0.00            
ATOM   4789  N   SER X 303     106.100  93.860  77.630  0.00  0.00            
ATOM   4790  HN  SER X 303     105.800  93.940  76.680  0.00  0.00            
ATOM   4791  CA  SER X 303     105.350  94.730  78.570  0.00  0.00            
ATOM   4792  HA  SER X 303     105.990  95.210  79.300  0.00  0.00            
ATOM   4793  CB  SER X 303     104.700  95.960  77.880  0.00  0.00            
ATOM   4794  HB1 SER X 303     105.450  96.710  77.560  0.00  0.00            
ATOM   4795  HB2 SER X 303     104.140  96.500  78.680  0.00  0.00            
ATOM   4796  OG  SER X 303     103.640  95.590  76.890  0.00  0.00            
ATOM   4797  HG1 SER X 303     104.190  95.270  76.170  0.00  0.00            
ATOM   4798  C   SER X 303     104.260  93.940  79.220  0.00  0.00            
ATOM   4799  O   SER X 303     103.800  92.920  78.680  0.00  0.00            
ATOM   4800  N   GLN X 304     103.880  94.340  80.450  0.00  0.00            
ATOM   4801  HN  GLN X 304     104.060  95.240  80.840  0.00  0.00            
ATOM   4802  CA  GLN X 304     102.810  93.680  81.250  0.00  0.00            
ATOM   4803  HA  GLN X 304     103.110  92.640  81.290  0.00  0.00            
ATOM   4804  CB  GLN X 304     102.820  94.150  82.740  0.00  0.00            
ATOM   4805  HB1 GLN X 304     101.960  93.780  83.350  0.00  0.00            
ATOM   4806  HB2 GLN X 304     102.580  95.230  82.720  0.00  0.00            
ATOM   4807  CG  GLN X 304     104.120  93.770  83.480  0.00  0.00            
ATOM   4808  HG1 GLN X 304     104.020  94.150  84.510  0.00  0.00            
ATOM   4809  HG2 GLN X 304     104.950  94.200  82.880  0.00  0.00            
ATOM   4810  CD  GLN X 304     104.460  92.240  83.620  0.00  0.00            
ATOM   4811  OE1 GLN X 304     105.650  91.900  83.760  0.00  0.00            
ATOM   4812  NE2 GLN X 304     103.400  91.460  83.740  0.00  0.00            
ATOM   4813 HE21 GLN X 304     103.510  90.480  83.910  0.00  0.00            
ATOM   4814 HE22 GLN X 304     102.450  91.780  83.740  0.00  0.00            
ATOM   4815  C   GLN X 304     101.420  93.780  80.670  0.00  0.00            
ATOM   4816  O   GLN X 304     100.670  92.730  80.730  0.00  0.00            
ATOM   4817  N   LYS X 305     101.030  94.930  80.020  0.00  0.00            
ATOM   4818  HN  LYS X 305     101.610  95.750  79.970  0.00  0.00            
ATOM   4819  CA  LYS X 305      99.730  95.150  79.330  0.00  0.00            
ATOM   4820  HA  LYS X 305      98.960  94.860  80.030  0.00  0.00            
ATOM   4821  CB  LYS X 305      99.620  96.630  78.870  0.00  0.00            
ATOM   4822  HB1 LYS X 305      99.690  97.330  79.740  0.00  0.00            
ATOM   4823  HB2 LYS X 305      98.540  96.830  78.680  0.00  0.00            
ATOM   4824  CG  LYS X 305     100.410  97.170  77.620  0.00  0.00            
ATOM   4825  HG1 LYS X 305     100.130  96.640  76.690  0.00  0.00            
ATOM   4826  HG2 LYS X 305     101.470  96.990  77.890  0.00  0.00            
ATOM   4827  CD  LYS X 305     100.250  98.620  77.240  0.00  0.00            
ATOM   4828  HD1 LYS X 305     100.740  98.830  76.270  0.00  0.00            
ATOM   4829  HD2 LYS X 305     100.790  99.240  77.990  0.00  0.00            
ATOM   4830  CE  LYS X 305      98.810  99.140  77.270  0.00  0.00            
ATOM   4831  HE1 LYS X 305      98.770 100.240  77.170  0.00  0.00            
ATOM   4832  HE2 LYS X 305      98.220  98.870  78.170  0.00  0.00            
ATOM   4833  NZ  LYS X 305      98.070  98.670  76.050  0.00  0.00            
ATOM   4834  HZ1 LYS X 305      97.320  99.340  75.810  0.00  0.00            
ATOM   4835  HZ2 LYS X 305      97.700  97.710  76.190  0.00  0.00            
ATOM   4836  HZ3 LYS X 305      98.630  98.730  75.180  0.00  0.00            
ATOM   4837  C   LYS X 305      99.620  94.270  78.210  0.00  0.00            
ATOM   4838  O   LYS X 305      98.510  93.690  77.920  0.00  0.00            
ATOM   4839  N   ALA X 306     100.680  94.060  77.380  0.00  0.00            
ATOM   4840  HN  ALA X 306     101.520  94.550  77.590  0.00  0.00            
ATOM   4841  CA  ALA X 306     100.590  93.180  76.220  0.00  0.00            
ATOM   4842  HA  ALA X 306      99.640  93.320  75.720  0.00  0.00            
ATOM   4843  CB  ALA X 306     101.860  93.600  75.320  0.00  0.00            
ATOM   4844  HB1 ALA X 306     101.760  94.670  75.020  0.00  0.00            
ATOM   4845  HB2 ALA X 306     101.910  93.000  74.390  0.00  0.00            
ATOM   4846  HB3 ALA X 306     102.840  93.480  75.820  0.00  0.00            
ATOM   4847  C   ALA X 306     100.590  91.680  76.590  0.00  0.00            
ATOM   4848  O   ALA X 306      99.930  90.860  75.910  0.00  0.00            
ATOM   4849  N   MET X 307     101.310  91.210  77.700  0.00  0.00            
ATOM   4850  HN  MET X 307     102.000  91.730  78.190  0.00  0.00            
ATOM   4851  CA  MET X 307     101.150  89.830  78.260  0.00  0.00            
ATOM   4852  HA  MET X 307     101.250  89.100  77.470  0.00  0.00            
ATOM   4853  CB  MET X 307     102.260  89.510  79.380  0.00  0.00            
ATOM   4854  HB1 MET X 307     101.980  88.570  79.890  0.00  0.00            
ATOM   4855  HB2 MET X 307     102.300  90.370  80.080  0.00  0.00            
ATOM   4856  CG  MET X 307     103.670  89.250  78.740  0.00  0.00            
ATOM   4857  HG1 MET X 307     104.070  90.230  78.390  0.00  0.00            
ATOM   4858  HG2 MET X 307     103.390  88.710  77.810  0.00  0.00            
ATOM   4859  SD  MET X 307     104.830  88.270  79.730  0.00  0.00            
ATOM   4860  CE  MET X 307     104.950  89.640  80.940  0.00  0.00            
ATOM   4861  HE1 MET X 307     105.750  89.510  81.700  0.00  0.00            
ATOM   4862  HE2 MET X 307     104.040  89.840  81.540  0.00  0.00            
ATOM   4863  HE3 MET X 307     105.310  90.550  80.410  0.00  0.00            
ATOM   4864  C   MET X 307      99.720  89.600  78.830  0.00  0.00            
ATOM   4865  O   MET X 307      99.180  88.490  78.640  0.00  0.00            
ATOM   4866  N   ASP X 308      99.010  90.670  79.360  0.00  0.00            
ATOM   4867  HN  ASP X 308      99.430  91.580  79.440  0.00  0.00            
ATOM   4868  CA  ASP X 308      97.610  90.580  79.810  0.00  0.00            
ATOM   4869  HA  ASP X 308      97.430  89.680  80.380  0.00  0.00            
ATOM   4870  CB  ASP X 308      97.260  91.870  80.740  0.00  0.00            
ATOM   4871  HB1 ASP X 308      96.160  92.010  80.720  0.00  0.00            
ATOM   4872  HB2 ASP X 308      97.770  92.790  80.380  0.00  0.00            
ATOM   4873  CG  ASP X 308      97.760  91.790  82.150  0.00  0.00            
ATOM   4874  OD1 ASP X 308      98.110  90.680  82.580  0.00  0.00            
ATOM   4875  OD2 ASP X 308      97.860  92.870  82.800  0.00  0.00            
ATOM   4876  C   ASP X 308      96.720  90.480  78.600  0.00  0.00            
ATOM   4877  O   ASP X 308      95.800  89.680  78.580  0.00  0.00            
ATOM   4878  N   ASP X 309      97.010  91.190  77.470  0.00  0.00            
ATOM   4879  HN  ASP X 309      97.740  91.860  77.570  0.00  0.00            
ATOM   4880  CA  ASP X 309      96.280  90.960  76.250  0.00  0.00            
ATOM   4881  HA  ASP X 309      95.220  91.000  76.480  0.00  0.00            
ATOM   4882  CB  ASP X 309      96.550  92.160  75.220  0.00  0.00            
ATOM   4883  HB1 ASP X 309      96.230  91.920  74.190  0.00  0.00            
ATOM   4884  HB2 ASP X 309      97.600  92.520  75.270  0.00  0.00            
ATOM   4885  CG  ASP X 309      95.610  93.280  75.650  0.00  0.00            
ATOM   4886  OD1 ASP X 309      95.600  94.300  74.880  0.00  0.00            
ATOM   4887  OD2 ASP X 309      94.920  93.260  76.690  0.00  0.00            
ATOM   4888  C   ASP X 309      96.460  89.620  75.570  0.00  0.00            
ATOM   4889  O   ASP X 309      95.470  89.040  75.140  0.00  0.00            
ATOM   4890  N   THR X 310      97.720  89.060  75.590  0.00  0.00            
ATOM   4891  HN  THR X 310      98.500  89.550  75.970  0.00  0.00            
ATOM   4892  CA  THR X 310      97.990  87.760  75.000  0.00  0.00            
ATOM   4893  HA  THR X 310      97.600  87.760  73.990  0.00  0.00            
ATOM   4894  CB  THR X 310      99.560  87.470  74.880  0.00  0.00            
ATOM   4895  HB  THR X 310      99.930  87.440  75.920  0.00  0.00            
ATOM   4896  OG1 THR X 310     100.230  88.460  74.190  0.00  0.00            
ATOM   4897  HG1 THR X 310     100.230  89.250  74.730  0.00  0.00            
ATOM   4898  CG2 THR X 310      99.890  86.120  74.110  0.00  0.00            
ATOM   4899 HG21 THR X 310     100.970  85.860  74.210  0.00  0.00            
ATOM   4900 HG22 THR X 310      99.610  86.220  73.040  0.00  0.00            
ATOM   4901 HG23 THR X 310      99.270  85.280  74.470  0.00  0.00            
ATOM   4902  C   THR X 310      97.350  86.640  75.820  0.00  0.00            
ATOM   4903  O   THR X 310      96.820  85.650  75.270  0.00  0.00            
ATOM   4904  N   PHE X 311      97.340  86.690  77.170  0.00  0.00            
ATOM   4905  HN  PHE X 311      97.610  87.530  77.620  0.00  0.00            
ATOM   4906  CA  PHE X 311      97.070  85.530  77.930  0.00  0.00            
ATOM   4907  HA  PHE X 311      96.970  84.640  77.320  0.00  0.00            
ATOM   4908  CB  PHE X 311      98.270  85.150  78.880  0.00  0.00            
ATOM   4909  HB1 PHE X 311      98.050  84.280  79.530  0.00  0.00            
ATOM   4910  HB2 PHE X 311      98.510  86.000  79.550  0.00  0.00            
ATOM   4911  CG  PHE X 311      99.400  84.750  78.010  0.00  0.00            
ATOM   4912  CD1 PHE X 311     100.570  85.560  77.980  0.00  0.00            
ATOM   4913  HD1 PHE X 311     100.510  86.510  78.490  0.00  0.00            
ATOM   4914  CE1 PHE X 311     101.660  85.230  77.170  0.00  0.00            
ATOM   4915  HE1 PHE X 311     102.450  85.940  76.960  0.00  0.00            
ATOM   4916  CZ  PHE X 311     101.590  84.030  76.490  0.00  0.00            
ATOM   4917  HZ  PHE X 311     102.350  83.870  75.740  0.00  0.00            
ATOM   4918  CD2 PHE X 311      99.420  83.480  77.350  0.00  0.00            
ATOM   4919  HD2 PHE X 311      98.550  82.840  77.420  0.00  0.00            
ATOM   4920  CE2 PHE X 311     100.520  83.160  76.540  0.00  0.00            
ATOM   4921  HE2 PHE X 311     100.500  82.250  75.940  0.00  0.00            
ATOM   4922  C   PHE X 311      95.780  85.730  78.650  0.00  0.00            
ATOM   4923  O   PHE X 311      95.500  85.220  79.740  0.00  0.00            
ATOM   4924  N   TYR X 312      94.820  86.500  78.080  0.00  0.00            
ATOM   4925  HN  TYR X 312      95.070  87.140  77.360  0.00  0.00            
ATOM   4926  CA  TYR X 312      93.470  86.720  78.530  0.00  0.00            
ATOM   4927  HA  TYR X 312      93.660  86.990  79.550  0.00  0.00            
ATOM   4928  CB  TYR X 312      92.840  87.840  77.610  0.00  0.00            
ATOM   4929  HB1 TYR X 312      92.980  87.490  76.570  0.00  0.00            
ATOM   4930  HB2 TYR X 312      93.470  88.750  77.690  0.00  0.00            
ATOM   4931  CG  TYR X 312      91.400  88.250  77.930  0.00  0.00            
ATOM   4932  CD1 TYR X 312      90.530  88.490  76.850  0.00  0.00            
ATOM   4933  HD1 TYR X 312      90.830  88.320  75.830  0.00  0.00            
ATOM   4934  CE1 TYR X 312      89.160  88.850  77.130  0.00  0.00            
ATOM   4935  HE1 TYR X 312      88.590  89.160  76.270  0.00  0.00            
ATOM   4936  CZ  TYR X 312      88.720  89.080  78.480  0.00  0.00            
ATOM   4937  OH  TYR X 312      87.440  89.450  78.810  0.00  0.00            
ATOM   4938  HH  TYR X 312      87.390  89.780  79.710  0.00  0.00            
ATOM   4939  CD2 TYR X 312      90.960  88.450  79.240  0.00  0.00            
ATOM   4940  HD2 TYR X 312      91.710  88.230  79.990  0.00  0.00            
ATOM   4941  CE2 TYR X 312      89.660  88.890  79.490  0.00  0.00            
ATOM   4942  HE2 TYR X 312      89.410  89.080  80.530  0.00  0.00            
ATOM   4943  C   TYR X 312      92.580  85.410  78.470  0.00  0.00            
ATOM   4944  O   TYR X 312      92.560  84.730  77.470  0.00  0.00            
ATOM   4945  N   LEU X 313      91.780  85.020  79.520  0.00  0.00            
ATOM   4946  HN  LEU X 313      91.690  85.640  80.300  0.00  0.00            
ATOM   4947  CA  LEU X 313      91.140  83.730  79.750  0.00  0.00            
ATOM   4948  HA  LEU X 313      91.960  83.060  79.910  0.00  0.00            
ATOM   4949  CB  LEU X 313      90.190  83.620  81.000  0.00  0.00            
ATOM   4950  HB1 LEU X 313      90.630  84.380  81.690  0.00  0.00            
ATOM   4951  HB2 LEU X 313      90.240  82.570  81.350  0.00  0.00            
ATOM   4952  CG  LEU X 313      88.660  83.990  80.940  0.00  0.00            
ATOM   4953  HG  LEU X 313      88.120  83.390  80.180  0.00  0.00            
ATOM   4954  CD1 LEU X 313      87.950  83.690  82.300  0.00  0.00            
ATOM   4955 HD11 LEU X 313      88.010  82.630  82.640  0.00  0.00            
ATOM   4956 HD12 LEU X 313      86.890  84.000  82.230  0.00  0.00            
ATOM   4957 HD13 LEU X 313      88.350  84.400  83.050  0.00  0.00            
ATOM   4958  CD2 LEU X 313      88.380  85.430  80.690  0.00  0.00            
ATOM   4959 HD21 LEU X 313      88.830  85.870  79.770  0.00  0.00            
ATOM   4960 HD22 LEU X 313      88.740  86.150  81.460  0.00  0.00            
ATOM   4961 HD23 LEU X 313      87.280  85.510  80.550  0.00  0.00            
ATOM   4962  C   LEU X 313      90.300  83.230  78.530  0.00  0.00            
ATOM   4963  O   LEU X 313      90.190  82.040  78.290  0.00  0.00            
ATOM   4964  N   SER X 314      89.550  84.190  77.900  0.00  0.00            
ATOM   4965  HN  SER X 314      89.640  85.160  78.120  0.00  0.00            
ATOM   4966  CA  SER X 314      88.760  83.880  76.750  0.00  0.00            
ATOM   4967  HA  SER X 314      88.400  82.880  76.950  0.00  0.00            
ATOM   4968  CB  SER X 314      87.670  84.920  76.540  0.00  0.00            
ATOM   4969  HB1 SER X 314      87.040  84.690  75.650  0.00  0.00            
ATOM   4970  HB2 SER X 314      88.050  85.950  76.360  0.00  0.00            
ATOM   4971  OG  SER X 314      86.700  85.050  77.650  0.00  0.00            
ATOM   4972  HG1 SER X 314      86.380  84.150  77.780  0.00  0.00            
ATOM   4973  C   SER X 314      89.590  83.900  75.460  0.00  0.00            
ATOM   4974  O   SER X 314      89.070  83.360  74.490  0.00  0.00            
ATOM   4975  N   ASN X 315      90.720  84.510  75.360  0.00  0.00            
ATOM   4976  HN  ASN X 315      91.280  84.820  76.120  0.00  0.00            
ATOM   4977  CA  ASN X 315      91.430  84.630  74.140  0.00  0.00            
ATOM   4978  HA  ASN X 315      90.860  84.690  73.220  0.00  0.00            
ATOM   4979  CB  ASN X 315      92.470  85.820  74.140  0.00  0.00            
ATOM   4980  HB1 ASN X 315      93.110  85.790  75.050  0.00  0.00            
ATOM   4981  HB2 ASN X 315      91.910  86.770  74.140  0.00  0.00            
ATOM   4982  CG  ASN X 315      93.300  85.990  72.860  0.00  0.00            
ATOM   4983  OD1 ASN X 315      92.720  85.970  71.780  0.00  0.00            
ATOM   4984  ND2 ASN X 315      94.620  86.200  73.020  0.00  0.00            
ATOM   4985 HD21 ASN X 315      95.050  86.070  73.910  0.00  0.00            
ATOM   4986 HD22 ASN X 315      95.160  86.400  72.200  0.00  0.00            
ATOM   4987  C   ASN X 315      92.340  83.320  74.030  0.00  0.00            
ATOM   4988  O   ASN X 315      92.770  82.900  73.000  0.00  0.00            
ATOM   4989  N   VAL X 316      92.540  82.570  75.130  0.00  0.00            
ATOM   4990  HN  VAL X 316      92.090  82.830  75.980  0.00  0.00            
ATOM   4991  CA  VAL X 316      93.330  81.390  75.110  0.00  0.00            
ATOM   4992  HA  VAL X 316      93.860  81.350  74.170  0.00  0.00            
ATOM   4993  CB  VAL X 316      94.330  81.360  76.240  0.00  0.00            
ATOM   4994  HB  VAL X 316      93.780  81.480  77.200  0.00  0.00            
ATOM   4995  CG1 VAL X 316      95.080  80.020  76.220  0.00  0.00            
ATOM   4996 HG11 VAL X 316      95.980  80.090  76.860  0.00  0.00            
ATOM   4997 HG12 VAL X 316      95.470  79.730  75.220  0.00  0.00            
ATOM   4998 HG13 VAL X 316      94.440  79.160  76.520  0.00  0.00            
ATOM   4999  CG2 VAL X 316      95.330  82.480  76.140  0.00  0.00            
ATOM   5000 HG21 VAL X 316      96.130  82.260  76.880  0.00  0.00            
ATOM   5001 HG22 VAL X 316      94.790  83.400  76.450  0.00  0.00            
ATOM   5002 HG23 VAL X 316      95.810  82.330  75.150  0.00  0.00            
ATOM   5003  C   VAL X 316      92.410  80.200  75.160  0.00  0.00            
ATOM   5004  O   VAL X 316      91.510  80.100  75.990  0.00  0.00            
ATOM   5005  N   ALA X 317      92.590  79.260  74.180  0.00  0.00            
ATOM   5006  HN  ALA X 317      93.380  79.380  73.570  0.00  0.00            
ATOM   5007  CA  ALA X 317      91.620  78.190  73.860  0.00  0.00            
ATOM   5008  HA  ALA X 317      91.000  77.870  74.690  0.00  0.00            
ATOM   5009  CB  ALA X 317      90.760  78.670  72.680  0.00  0.00            
ATOM   5010  HB1 ALA X 317      91.310  78.580  71.720  0.00  0.00            
ATOM   5011  HB2 ALA X 317      90.470  79.700  72.970  0.00  0.00            
ATOM   5012  HB3 ALA X 317      89.870  78.020  72.570  0.00  0.00            
ATOM   5013  C   ALA X 317      92.390  76.930  73.430  0.00  0.00            
ATOM   5014  O   ALA X 317      93.490  77.200  72.970  0.00  0.00            
ATOM   5015  N   PRO X 318      91.940  75.630  73.680  0.00  0.00            
ATOM   5016  CD  PRO X 318      90.620  75.330  74.310  0.00  0.00            
ATOM   5017  HD1 PRO X 318      89.870  75.430  73.510  0.00  0.00            
ATOM   5018  HD2 PRO X 318      90.490  76.010  75.180  0.00  0.00            
ATOM   5019  CA  PRO X 318      92.580  74.370  73.260  0.00  0.00            
ATOM   5020  HA  PRO X 318      93.440  74.270  73.910  0.00  0.00            
ATOM   5021  CB  PRO X 318      91.560  73.240  73.580  0.00  0.00            
ATOM   5022  HB1 PRO X 318      92.090  72.310  73.880  0.00  0.00            
ATOM   5023  HB2 PRO X 318      90.880  73.060  72.720  0.00  0.00            
ATOM   5024  CG  PRO X 318      90.700  73.810  74.740  0.00  0.00            
ATOM   5025  HG1 PRO X 318      89.770  73.200  74.710  0.00  0.00            
ATOM   5026  HG2 PRO X 318      91.260  73.770  75.700  0.00  0.00            
ATOM   5027  C   PRO X 318      92.990  74.400  71.790  0.00  0.00            
ATOM   5028  O   PRO X 318      92.110  74.330  70.970  0.00  0.00            
ATOM   5029  N   GLN X 319      94.300  74.350  71.500  0.00  0.00            
ATOM   5030  HN  GLN X 319      94.970  74.260  72.240  0.00  0.00            
ATOM   5031  CA  GLN X 319      94.880  74.410  70.210  0.00  0.00            
ATOM   5032  HA  GLN X 319      94.660  73.460  69.750  0.00  0.00            
ATOM   5033  CB  GLN X 319      94.520  75.710  69.400  0.00  0.00            
ATOM   5034  HB1 GLN X 319      93.410  75.800  69.450  0.00  0.00            
ATOM   5035  HB2 GLN X 319      95.020  75.590  68.420  0.00  0.00            
ATOM   5036  CG  GLN X 319      95.140  77.030  70.020  0.00  0.00            
ATOM   5037  HG1 GLN X 319      96.250  77.090  69.940  0.00  0.00            
ATOM   5038  HG2 GLN X 319      94.910  77.050  71.110  0.00  0.00            
ATOM   5039  CD  GLN X 319      94.650  78.280  69.300  0.00  0.00            
ATOM   5040  OE1 GLN X 319      95.140  78.610  68.190  0.00  0.00            
ATOM   5041  NE2 GLN X 319      93.660  79.010  69.900  0.00  0.00            
ATOM   5042 HE21 GLN X 319      93.200  79.650  69.290  0.00  0.00            
ATOM   5043 HE22 GLN X 319      93.400  78.940  70.860  0.00  0.00            
ATOM   5044  C   GLN X 319      96.340  74.360  70.500  0.00  0.00            
ATOM   5045  O   GLN X 319      96.770  74.780  71.550  0.00  0.00            
ATOM   5046  N   VAL X 320      97.110  73.710  69.650  0.00  0.00            
ATOM   5047  HN  VAL X 320      96.650  73.240  68.890  0.00  0.00            
ATOM   5048  CA  VAL X 320      98.570  73.740  69.710  0.00  0.00            
ATOM   5049  HA  VAL X 320      98.960  73.360  70.650  0.00  0.00            
ATOM   5050  CB  VAL X 320      99.130  72.720  68.800  0.00  0.00            
ATOM   5051  HB  VAL X 320      98.730  72.870  67.780  0.00  0.00            
ATOM   5052  CG1 VAL X 320     100.700  72.750  68.780  0.00  0.00            
ATOM   5053 HG11 VAL X 320     101.110  72.720  69.810  0.00  0.00            
ATOM   5054 HG12 VAL X 320     101.040  73.670  68.240  0.00  0.00            
ATOM   5055 HG13 VAL X 320     101.020  71.830  68.260  0.00  0.00            
ATOM   5056  CG2 VAL X 320      98.720  71.370  69.360  0.00  0.00            
ATOM   5057 HG21 VAL X 320      99.270  71.100  70.290  0.00  0.00            
ATOM   5058 HG22 VAL X 320      98.930  70.560  68.640  0.00  0.00            
ATOM   5059 HG23 VAL X 320      97.620  71.400  69.500  0.00  0.00            
ATOM   5060  C   VAL X 320      99.030  75.210  69.290  0.00  0.00            
ATOM   5061  O   VAL X 320      98.560  75.790  68.290  0.00  0.00            
ATOM   5062  N   PRO X 321      99.850  75.930  70.090  0.00  0.00
[truncated: 19,162,561 more chars]
