# Supplementary material for: Discovery of an Endonuclease G-inhibitory Ku80-peptide protecting against leukemogenic rearrangements at the MLL breakpoint cluster
Source: Nat Commun. 2026 Apr 17;17:3562. doi: 10.1038/s41467-026-72034-2 (PMC13086865; doi:10.1038/s41467-026-72034-2)
Supplement: Supplementary file 10 — Supplementary Data 8 [file 41467_2026_72034_MOESM10_ESM.txt]

CRYST1  134.750  134.750  134.750  90.00  90.00  90.00 P 1           1
ATOM      1  N   GLU X   1      71.930  48.760  68.830  0.00  0.00            
ATOM      2  HT1 GLU X   1      70.970  48.370  68.930  0.00  0.00            
ATOM      3  HT2 GLU X   1      72.660  48.030  68.940  0.00  0.00            
ATOM      4  HT3 GLU X   1      72.050  49.130  67.870  0.00  0.00            
ATOM      5  CA  GLU X   1      72.070  49.870  69.790  0.00  0.00            
ATOM      6  HA  GLU X   1      73.120  50.080  69.910  0.00  0.00            
ATOM      7  CB  GLU X   1      71.340  51.030  69.170  0.00  0.00            
ATOM      8  HB1 GLU X   1      71.330  51.930  69.820  0.00  0.00            
ATOM      9  HB2 GLU X   1      70.280  50.790  68.980  0.00  0.00            
ATOM     10  CG  GLU X   1      71.910  51.540  67.830  0.00  0.00            
ATOM     11  HG1 GLU X   1      73.020  51.610  67.820  0.00  0.00            
ATOM     12  HG2 GLU X   1      71.580  52.590  67.710  0.00  0.00            
ATOM     13  CD  GLU X   1      71.540  50.710  66.580  0.00  0.00            
ATOM     14  OE1 GLU X   1      72.110  49.590  66.410  0.00  0.00            
ATOM     15  OE2 GLU X   1      70.550  51.030  65.870  0.00  0.00            
ATOM     16  C   GLU X   1      71.570  49.380  71.180  0.00  0.00            
ATOM     17  O   GLU X   1      71.160  48.200  71.330  0.00  0.00            
ATOM     18  N   LEU X   2      71.450  50.250  72.230  0.00  0.00            
ATOM     19  HN  LEU X   2      71.690  51.220  72.180  0.00  0.00            
ATOM     20  CA  LEU X   2      71.190  49.860  73.500  0.00  0.00            
ATOM     21  HA  LEU X   2      70.720  48.890  73.410  0.00  0.00            
ATOM     22  CB  LEU X   2      72.480  49.670  74.360  0.00  0.00            
ATOM     23  HB1 LEU X   2      72.240  49.330  75.390  0.00  0.00            
ATOM     24  HB2 LEU X   2      72.890  50.700  74.440  0.00  0.00            
ATOM     25  CG  LEU X   2      73.660  48.880  73.790  0.00  0.00            
ATOM     26  HG  LEU X   2      73.940  49.090  72.740  0.00  0.00            
ATOM     27  CD1 LEU X   2      74.920  49.140  74.500  0.00  0.00            
ATOM     28 HD11 LEU X   2      74.970  48.690  75.520  0.00  0.00            
ATOM     29 HD12 LEU X   2      75.350  50.160  74.520  0.00  0.00            
ATOM     30 HD13 LEU X   2      75.740  48.520  74.060  0.00  0.00            
ATOM     31  CD2 LEU X   2      73.170  47.330  73.920  0.00  0.00            
ATOM     32 HD21 LEU X   2      73.980  46.860  73.320  0.00  0.00            
ATOM     33 HD22 LEU X   2      72.180  47.120  73.460  0.00  0.00            
ATOM     34 HD23 LEU X   2      73.130  47.030  74.990  0.00  0.00            
ATOM     35  C   LEU X   2      70.180  50.850  74.160  0.00  0.00            
ATOM     36  O   LEU X   2      70.190  52.050  73.930  0.00  0.00            
ATOM     37  N   ALA X   3      69.250  50.260  74.900  0.00  0.00            
ATOM     38  HN  ALA X   3      69.170  49.270  74.930  0.00  0.00            
ATOM     39  CA  ALA X   3      68.180  50.990  75.500  0.00  0.00            
ATOM     40  HA  ALA X   3      67.470  50.190  75.630  0.00  0.00            
ATOM     41  CB  ALA X   3      68.630  51.460  76.900  0.00  0.00            
ATOM     42  HB1 ALA X   3      69.500  52.150  76.780  0.00  0.00            
ATOM     43  HB2 ALA X   3      69.050  50.600  77.460  0.00  0.00            
ATOM     44  HB3 ALA X   3      67.860  51.980  77.520  0.00  0.00            
ATOM     45  C   ALA X   3      67.380  51.960  74.680  0.00  0.00            
ATOM     46  O   ALA X   3      67.030  51.620  73.560  0.00  0.00            
ATOM     47  N   LYS X   4      67.010  53.220  75.170  0.00  0.00            
ATOM     48  HN  LYS X   4      67.230  53.340  76.130  0.00  0.00            
ATOM     49  CA  LYS X   4      66.190  54.220  74.470  0.00  0.00            
ATOM     50  HA  LYS X   4      65.680  53.880  73.580  0.00  0.00            
ATOM     51  CB  LYS X   4      65.020  54.720  75.320  0.00  0.00            
ATOM     52  HB1 LYS X   4      64.240  53.930  75.310  0.00  0.00            
ATOM     53  HB2 LYS X   4      64.570  55.680  74.970  0.00  0.00            
ATOM     54  CG  LYS X   4      65.460  55.090  76.740  0.00  0.00            
ATOM     55  HG1 LYS X   4      66.120  55.980  76.660  0.00  0.00            
ATOM     56  HG2 LYS X   4      65.880  54.230  77.300  0.00  0.00            
ATOM     57  CD  LYS X   4      64.280  55.540  77.620  0.00  0.00            
ATOM     58  HD1 LYS X   4      63.490  54.760  77.600  0.00  0.00            
ATOM     59  HD2 LYS X   4      63.800  56.450  77.170  0.00  0.00            
ATOM     60  CE  LYS X   4      64.610  55.740  79.070  0.00  0.00            
ATOM     61  HE1 LYS X   4      65.220  56.670  79.110  0.00  0.00            
ATOM     62  HE2 LYS X   4      65.150  54.910  79.570  0.00  0.00            
ATOM     63  NZ  LYS X   4      63.310  56.050  79.760  0.00  0.00            
ATOM     64  HZ1 LYS X   4      63.430  56.640  80.610  0.00  0.00            
ATOM     65  HZ2 LYS X   4      62.760  55.200  80.010  0.00  0.00            
ATOM     66  HZ3 LYS X   4      62.760  56.610  79.080  0.00  0.00            
ATOM     67  C   LYS X   4      67.040  55.310  73.930  0.00  0.00            
ATOM     68  O   LYS X   4      66.570  56.420  73.530  0.00  0.00            
ATOM     69  N   TYR X   5      68.370  55.070  73.850  0.00  0.00            
ATOM     70  HN  TYR X   5      68.600  54.130  74.110  0.00  0.00            
ATOM     71  CA  TYR X   5      69.420  55.940  73.350  0.00  0.00            
ATOM     72  HA  TYR X   5      69.110  56.980  73.390  0.00  0.00            
ATOM     73  CB  TYR X   5      70.640  55.790  74.260  0.00  0.00            
ATOM     74  HB1 TYR X   5      71.280  56.650  73.960  0.00  0.00            
ATOM     75  HB2 TYR X   5      71.190  54.830  74.210  0.00  0.00            
ATOM     76  CG  TYR X   5      70.120  55.970  75.680  0.00  0.00            
ATOM     77  CD1 TYR X   5      69.510  57.170  76.160  0.00  0.00            
ATOM     78  HD1 TYR X   5      69.170  57.940  75.490  0.00  0.00            
ATOM     79  CE1 TYR X   5      69.150  57.210  77.460  0.00  0.00            
ATOM     80  HE1 TYR X   5      68.820  58.150  77.890  0.00  0.00            
ATOM     81  CZ  TYR X   5      69.430  56.220  78.370  0.00  0.00            
ATOM     82  OH  TYR X   5      69.080  56.280  79.750  0.00  0.00            
ATOM     83  HH  TYR X   5      69.220  55.430  80.170  0.00  0.00            
ATOM     84  CD2 TYR X   5      70.340  54.920  76.610  0.00  0.00            
ATOM     85  HD2 TYR X   5      70.710  53.950  76.320  0.00  0.00            
ATOM     86  CE2 TYR X   5      69.970  55.020  77.970  0.00  0.00            
ATOM     87  HE2 TYR X   5      70.100  54.170  78.620  0.00  0.00            
ATOM     88  C   TYR X   5      69.820  55.580  71.920  0.00  0.00            
ATOM     89  O   TYR X   5      70.690  56.330  71.330  0.00  0.00            
ATOM     90  N   GLY X   6      69.190  54.570  71.290  0.00  0.00            
ATOM     91  HN  GLY X   6      68.600  53.920  71.770  0.00  0.00            
ATOM     92  CA  GLY X   6      69.160  54.350  69.850  0.00  0.00            
ATOM     93  HA1 GLY X   6      68.750  53.380  69.640  0.00  0.00            
ATOM     94  HA2 GLY X   6      70.180  54.410  69.480  0.00  0.00            
ATOM     95  C   GLY X   6      68.300  55.380  69.110  0.00  0.00            
ATOM     96  O   GLY X   6      67.850  56.340  69.650  0.00  0.00            
ATOM     97  N   LEU X   7      68.050  55.050  67.750  0.00  0.00            
ATOM     98  HN  LEU X   7      68.460  54.240  67.340  0.00  0.00            
ATOM     99  CA  LEU X   7      67.450  56.050  66.910  0.00  0.00            
ATOM    100  HA  LEU X   7      67.320  57.000  67.400  0.00  0.00            
ATOM    101  CB  LEU X   7      68.370  56.200  65.620  0.00  0.00            
ATOM    102  HB1 LEU X   7      67.850  56.970  65.020  0.00  0.00            
ATOM    103  HB2 LEU X   7      68.340  55.270  65.010  0.00  0.00            
ATOM    104  CG  LEU X   7      69.790  56.650  65.990  0.00  0.00            
ATOM    105  HG  LEU X   7      70.180  56.010  66.820  0.00  0.00            
ATOM    106  CD1 LEU X   7      70.690  56.420  64.770  0.00  0.00            
ATOM    107 HD11 LEU X   7      70.250  56.770  63.810  0.00  0.00            
ATOM    108 HD12 LEU X   7      70.960  55.360  64.600  0.00  0.00            
ATOM    109 HD13 LEU X   7      71.680  56.890  64.970  0.00  0.00            
ATOM    110  CD2 LEU X   7      69.720  58.100  66.480  0.00  0.00            
ATOM    111 HD21 LEU X   7      70.760  58.390  66.730  0.00  0.00            
ATOM    112 HD22 LEU X   7      69.160  58.100  67.440  0.00  0.00            
ATOM    113 HD23 LEU X   7      69.260  58.750  65.710  0.00  0.00            
ATOM    114  C   LEU X   7      66.120  55.540  66.310  0.00  0.00            
ATOM    115  O   LEU X   7      66.050  54.360  66.130  0.00  0.00            
ATOM    116  N   PRO X   8      65.030  56.380  66.040  0.00  0.00            
ATOM    117  CD  PRO X   8      65.170  57.800  66.300  0.00  0.00            
ATOM    118  HD1 PRO X   8      65.770  58.140  65.430  0.00  0.00            
ATOM    119  HD2 PRO X   8      65.790  57.950  67.210  0.00  0.00            
ATOM    120  CA  PRO X   8      63.740  56.010  65.550  0.00  0.00            
ATOM    121  HA  PRO X   8      63.360  55.300  66.270  0.00  0.00            
ATOM    122  CB  PRO X   8      62.930  57.320  65.430  0.00  0.00            
ATOM    123  HB1 PRO X   8      61.920  57.270  65.890  0.00  0.00            
ATOM    124  HB2 PRO X   8      63.080  57.700  64.400  0.00  0.00            
ATOM    125  CG  PRO X   8      63.710  58.290  66.410  0.00  0.00            
ATOM    126  HG1 PRO X   8      63.400  59.300  66.070  0.00  0.00            
ATOM    127  HG2 PRO X   8      63.330  58.180  67.450  0.00  0.00            
ATOM    128  C   PRO X   8      63.820  55.150  64.290  0.00  0.00            
ATOM    129  O   PRO X   8      64.780  55.320  63.510  0.00  0.00            
ATOM    130  N   GLY X   9      62.840  54.250  64.180  0.00  0.00            
ATOM    131  HN  GLY X   9      62.160  54.150  64.900  0.00  0.00            
ATOM    132  CA  GLY X   9      62.640  53.610  62.900  0.00  0.00            
ATOM    133  HA1 GLY X   9      62.010  52.760  63.110  0.00  0.00            
ATOM    134  HA2 GLY X   9      63.650  53.330  62.660  0.00  0.00            
ATOM    135  C   GLY X   9      62.040  54.400  61.760  0.00  0.00            
ATOM    136  O   GLY X   9      61.280  55.350  61.980  0.00  0.00            
ATOM    137  N   LEU X  10      62.300  54.030  60.520  0.00  0.00            
ATOM    138  HN  LEU X  10      62.890  53.240  60.370  0.00  0.00            
ATOM    139  CA  LEU X  10      61.700  54.660  59.310  0.00  0.00            
ATOM    140  HA  LEU X  10      62.320  54.280  58.510  0.00  0.00            
ATOM    141  CB  LEU X  10      60.240  54.120  59.020  0.00  0.00            
ATOM    142  HB1 LEU X  10      59.800  54.880  58.340  0.00  0.00            
ATOM    143  HB2 LEU X  10      59.650  54.060  59.960  0.00  0.00            
ATOM    144  CG  LEU X  10      60.070  52.670  58.380  0.00  0.00            
ATOM    145  HG  LEU X  10      60.420  51.970  59.180  0.00  0.00            
ATOM    146  CD1 LEU X  10      58.550  52.360  58.070  0.00  0.00            
ATOM    147 HD11 LEU X  10      58.250  52.690  57.050  0.00  0.00            
ATOM    148 HD12 LEU X  10      57.880  52.870  58.790  0.00  0.00            
ATOM    149 HD13 LEU X  10      58.380  51.260  58.070  0.00  0.00            
ATOM    150  CD2 LEU X  10      60.920  52.380  57.170  0.00  0.00            
ATOM    151 HD21 LEU X  10      60.730  51.370  56.760  0.00  0.00            
ATOM    152 HD22 LEU X  10      61.990  52.540  57.460  0.00  0.00            
ATOM    153 HD23 LEU X  10      60.800  53.120  56.350  0.00  0.00            
ATOM    154  C   LEU X  10      61.980  56.150  59.220  0.00  0.00            
ATOM    155  O   LEU X  10      61.280  56.990  58.800  0.00  0.00            
ATOM    156  N   ALA X  11      63.150  56.560  59.790  0.00  0.00            
ATOM    157  HN  ALA X  11      63.780  55.910  60.210  0.00  0.00            
ATOM    158  CA  ALA X  11      63.590  57.890  60.110  0.00  0.00            
ATOM    159  HA  ALA X  11      62.790  58.600  60.020  0.00  0.00            
ATOM    160  CB  ALA X  11      64.010  57.920  61.640  0.00  0.00            
ATOM    161  HB1 ALA X  11      64.940  57.340  61.840  0.00  0.00            
ATOM    162  HB2 ALA X  11      63.210  57.520  62.300  0.00  0.00            
ATOM    163  HB3 ALA X  11      63.980  58.970  62.000  0.00  0.00            
ATOM    164  C   ALA X  11      64.750  58.390  59.180  0.00  0.00            
ATOM    165  O   ALA X  11      65.190  59.530  59.250  0.00  0.00            
ATOM    166  N   GLN X  12      65.290  57.530  58.260  0.00  0.00            
ATOM    167  HN  GLN X  12      64.940  56.600  58.260  0.00  0.00            
ATOM    168  CA  GLN X  12      66.210  57.900  57.220  0.00  0.00            
ATOM    169  HA  GLN X  12      66.320  57.040  56.570  0.00  0.00            
ATOM    170  CB  GLN X  12      65.570  58.780  56.180  0.00  0.00            
ATOM    171  HB1 GLN X  12      66.250  59.130  55.380  0.00  0.00            
ATOM    172  HB2 GLN X  12      65.250  59.650  56.790  0.00  0.00            
ATOM    173  CG  GLN X  12      64.360  58.220  55.400  0.00  0.00            
ATOM    174  HG1 GLN X  12      63.490  58.070  56.080  0.00  0.00            
ATOM    175  HG2 GLN X  12      64.660  57.270  54.910  0.00  0.00            
ATOM    176  CD  GLN X  12      63.910  59.200  54.280  0.00  0.00            
ATOM    177  OE1 GLN X  12      63.580  60.340  54.540  0.00  0.00            
ATOM    178  NE2 GLN X  12      63.840  58.730  53.010  0.00  0.00            
ATOM    179 HE21 GLN X  12      63.680  59.470  52.360  0.00  0.00            
ATOM    180 HE22 GLN X  12      64.210  57.840  52.740  0.00  0.00            
ATOM    181  C   GLN X  12      67.610  58.360  57.540  0.00  0.00            
ATOM    182  O   GLN X  12      68.080  59.390  57.030  0.00  0.00            
ATOM    183  N   LEU X  13      68.180  57.570  58.460  0.00  0.00            
ATOM    184  HN  LEU X  13      67.700  56.730  58.680  0.00  0.00            
ATOM    185  CA  LEU X  13      69.460  57.820  59.110  0.00  0.00            
ATOM    186  HA  LEU X  13      69.440  58.710  59.710  0.00  0.00            
ATOM    187  CB  LEU X  13      69.850  56.660  60.060  0.00  0.00            
ATOM    188  HB1 LEU X  13      70.820  56.900  60.570  0.00  0.00            
ATOM    189  HB2 LEU X  13      70.080  55.830  59.360  0.00  0.00            
ATOM    190  CG  LEU X  13      68.780  56.090  60.990  0.00  0.00            
ATOM    191  HG  LEU X  13      67.850  55.700  60.530  0.00  0.00            
ATOM    192  CD1 LEU X  13      69.300  54.840  61.690  0.00  0.00            
ATOM    193 HD11 LEU X  13      70.290  55.050  62.140  0.00  0.00            
ATOM    194 HD12 LEU X  13      69.250  53.940  61.040  0.00  0.00            
ATOM    195 HD13 LEU X  13      68.660  54.620  62.560  0.00  0.00            
ATOM    196  CD2 LEU X  13      68.290  57.160  62.000  0.00  0.00            
ATOM    197 HD21 LEU X  13      67.580  56.770  62.760  0.00  0.00            
ATOM    198 HD22 LEU X  13      67.860  57.960  61.360  0.00  0.00            
ATOM    199 HD23 LEU X  13      69.140  57.660  62.510  0.00  0.00            
ATOM    200  C   LEU X  13      70.520  57.910  58.040  0.00  0.00            
ATOM    201  O   LEU X  13      70.690  57.090  57.080  0.00  0.00            
ATOM    202  N   LYS X  14      71.350  58.910  58.250  0.00  0.00            
ATOM    203  HN  LYS X  14      71.100  59.530  58.990  0.00  0.00            
ATOM    204  CA  LYS X  14      72.600  59.110  57.590  0.00  0.00            
ATOM    205  HA  LYS X  14      72.670  58.480  56.710  0.00  0.00            
ATOM    206  CB  LYS X  14      72.820  60.580  57.240  0.00  0.00            
ATOM    207  HB1 LYS X  14      73.640  60.620  56.500  0.00  0.00            
ATOM    208  HB2 LYS X  14      73.130  61.100  58.180  0.00  0.00            
ATOM    209  CG  LYS X  14      71.620  61.420  56.670  0.00  0.00            
ATOM    210  HG1 LYS X  14      71.890  62.490  56.770  0.00  0.00            
ATOM    211  HG2 LYS X  14      70.850  61.290  57.460  0.00  0.00            
ATOM    212  CD  LYS X  14      71.210  60.920  55.280  0.00  0.00            
ATOM    213  HD1 LYS X  14      70.140  61.180  55.170  0.00  0.00            
ATOM    214  HD2 LYS X  14      71.270  59.810  55.190  0.00  0.00            
ATOM    215  CE  LYS X  14      71.850  61.660  54.140  0.00  0.00            
ATOM    216  HE1 LYS X  14      71.500  61.340  53.130  0.00  0.00            
ATOM    217  HE2 LYS X  14      72.930  61.430  54.120  0.00  0.00            
ATOM    218  NZ  LYS X  14      71.690  63.040  54.410  0.00  0.00            
ATOM    219  HZ1 LYS X  14      72.160  63.660  53.720  0.00  0.00            
ATOM    220  HZ2 LYS X  14      72.060  63.340  55.340  0.00  0.00            
ATOM    221  HZ3 LYS X  14      70.700  63.360  54.450  0.00  0.00            
ATOM    222  C   LYS X  14      73.730  58.540  58.480  0.00  0.00            
ATOM    223  O   LYS X  14      73.610  58.380  59.640  0.00  0.00            
ATOM    224  N   SER X  15      74.880  58.140  57.900  0.00  0.00            
ATOM    225  HN  SER X  15      75.090  58.180  56.920  0.00  0.00            
ATOM    226  CA  SER X  15      75.830  57.330  58.590  0.00  0.00            
ATOM    227  HA  SER X  15      75.990  57.670  59.600  0.00  0.00            
ATOM    228  CB  SER X  15      75.450  55.770  58.780  0.00  0.00            
ATOM    229  HB1 SER X  15      74.360  55.750  59.010  0.00  0.00            
ATOM    230  HB2 SER X  15      75.900  55.280  59.670  0.00  0.00            
ATOM    231  OG  SER X  15      75.450  55.030  57.560  0.00  0.00            
ATOM    232  HG1 SER X  15      74.800  55.480  57.020  0.00  0.00            
ATOM    233  C   SER X  15      77.160  57.320  57.890  0.00  0.00            
ATOM    234  O   SER X  15      77.300  57.800  56.770  0.00  0.00            
ATOM    235  N   ARG X  16      78.170  56.770  58.580  0.00  0.00            
ATOM    236  HN  ARG X  16      77.970  56.170  59.350  0.00  0.00            
ATOM    237  CA  ARG X  16      79.490  56.560  57.970  0.00  0.00            
ATOM    238  HA  ARG X  16      79.500  56.400  56.900  0.00  0.00            
ATOM    239  CB  ARG X  16      80.660  57.570  58.290  0.00  0.00            
ATOM    240  HB1 ARG X  16      81.640  57.100  58.070  0.00  0.00            
ATOM    241  HB2 ARG X  16      80.620  57.720  59.390  0.00  0.00            
ATOM    242  CG  ARG X  16      80.400  59.020  57.740  0.00  0.00            
ATOM    243  HG1 ARG X  16      81.140  59.780  58.080  0.00  0.00            
ATOM    244  HG2 ARG X  16      79.470  59.410  58.220  0.00  0.00            
ATOM    245  CD  ARG X  16      80.430  59.280  56.240  0.00  0.00            
ATOM    246  HD1 ARG X  16      80.070  60.290  55.940  0.00  0.00            
ATOM    247  HD2 ARG X  16      79.780  58.540  55.740  0.00  0.00            
ATOM    248  NE  ARG X  16      81.860  59.200  55.800  0.00  0.00            
ATOM    249  HE  ARG X  16      82.610  58.950  56.410  0.00  0.00            
ATOM    250  CZ  ARG X  16      82.290  59.650  54.610  0.00  0.00            
ATOM    251  NH1 ARG X  16      81.560  60.040  53.620  0.00  0.00            
ATOM    252 HH11 ARG X  16      80.600  60.270  53.800  0.00  0.00            
ATOM    253 HH12 ARG X  16      82.000  60.370  52.790  0.00  0.00            
ATOM    254  NH2 ARG X  16      83.590  59.590  54.380  0.00  0.00            
ATOM    255 HH21 ARG X  16      83.800  59.640  53.400  0.00  0.00            
ATOM    256 HH22 ARG X  16      84.160  59.120  55.050  0.00  0.00            
ATOM    257  C   ARG X  16      79.770  55.180  58.560  0.00  0.00            
ATOM    258  O   ARG X  16      78.850  54.480  58.980  0.00  0.00            
ATOM    259  N   GLU X  17      81.030  54.700  58.570  0.00  0.00            
ATOM    260  HN  GLU X  17      81.850  55.250  58.430  0.00  0.00            
ATOM    261  CA  GLU X  17      81.340  53.390  59.150  0.00  0.00            
ATOM    262  HA  GLU X  17      80.670  52.710  58.630  0.00  0.00            
ATOM    263  CB  GLU X  17      82.770  53.010  58.870  0.00  0.00            
ATOM    264  HB1 GLU X  17      82.990  52.130  59.510  0.00  0.00            
ATOM    265  HB2 GLU X  17      83.330  53.850  59.350  0.00  0.00            
ATOM    266  CG  GLU X  17      83.260  52.840  57.380  0.00  0.00            
ATOM    267  HG1 GLU X  17      83.020  53.810  56.890  0.00  0.00            
ATOM    268  HG2 GLU X  17      82.710  52.070  56.790  0.00  0.00            
ATOM    269  CD  GLU X  17      84.720  52.610  57.440  0.00  0.00            
ATOM    270  OE1 GLU X  17      85.110  51.580  57.990  0.00  0.00            
ATOM    271  OE2 GLU X  17      85.480  53.430  56.880  0.00  0.00            
ATOM    272  C   GLU X  17      81.100  53.270  60.660  0.00  0.00            
ATOM    273  O   GLU X  17      80.470  52.410  61.250  0.00  0.00            
ATOM    274  N   SER X  18      81.700  54.240  61.450  0.00  0.00            
ATOM    275  HN  SER X  18      82.300  54.930  61.030  0.00  0.00            
ATOM    276  CA  SER X  18      81.720  54.310  62.950  0.00  0.00            
ATOM    277  HA  SER X  18      81.560  53.340  63.390  0.00  0.00            
ATOM    278  CB  SER X  18      83.160  54.710  63.480  0.00  0.00            
ATOM    279  HB1 SER X  18      83.090  54.920  64.570  0.00  0.00            
ATOM    280  HB2 SER X  18      83.410  55.620  62.890  0.00  0.00            
ATOM    281  OG  SER X  18      84.080  53.630  63.220  0.00  0.00            
ATOM    282  HG1 SER X  18      84.480  53.660  62.340  0.00  0.00            
ATOM    283  C   SER X  18      80.760  55.260  63.620  0.00  0.00            
ATOM    284  O   SER X  18      80.710  55.280  64.820  0.00  0.00            
ATOM    285  N   TYR X  19      79.900  55.970  62.920  0.00  0.00            
ATOM    286  HN  TYR X  19      79.890  56.050  61.920  0.00  0.00            
ATOM    287  CA  TYR X  19      78.740  56.710  63.530  0.00  0.00            
ATOM    288  HA  TYR X  19      78.320  56.180  64.370  0.00  0.00            
ATOM    289  CB  TYR X  19      79.100  58.130  64.070  0.00  0.00            
ATOM    290  HB1 TYR X  19      79.940  58.100  64.800  0.00  0.00            
ATOM    291  HB2 TYR X  19      78.280  58.510  64.730  0.00  0.00            
ATOM    292  CG  TYR X  19      79.520  59.140  63.100  0.00  0.00            
ATOM    293  CD1 TYR X  19      80.880  59.170  62.640  0.00  0.00            
ATOM    294  HD1 TYR X  19      81.570  58.440  63.030  0.00  0.00            
ATOM    295  CE1 TYR X  19      81.250  60.070  61.720  0.00  0.00            
ATOM    296  HE1 TYR X  19      82.230  60.000  61.270  0.00  0.00            
ATOM    297  CZ  TYR X  19      80.370  61.090  61.260  0.00  0.00            
ATOM    298  OH  TYR X  19      80.900  62.100  60.530  0.00  0.00            
ATOM    299  HH  TYR X  19      81.740  61.760  60.220  0.00  0.00            
ATOM    300  CD2 TYR X  19      78.670  60.170  62.700  0.00  0.00            
ATOM    301  HD2 TYR X  19      77.640  60.180  63.010  0.00  0.00            
ATOM    302  CE2 TYR X  19      79.070  61.100  61.780  0.00  0.00            
ATOM    303  HE2 TYR X  19      78.370  61.890  61.550  0.00  0.00            
ATOM    304  C   TYR X  19      77.460  56.740  62.610  0.00  0.00            
ATOM    305  O   TYR X  19      77.560  56.510  61.370  0.00  0.00            
ATOM    306  N   VAL X  20      76.250  57.040  63.170  0.00  0.00            
ATOM    307  HN  VAL X  20      76.240  57.240  64.150  0.00  0.00            
ATOM    308  CA  VAL X  20      74.940  56.950  62.540  0.00  0.00            
ATOM    309  HA  VAL X  20      75.000  57.100  61.470  0.00  0.00            
ATOM    310  CB  VAL X  20      74.420  55.490  62.520  0.00  0.00            
ATOM    311  HB  VAL X  20      75.210  54.940  61.970  0.00  0.00            
ATOM    312  CG1 VAL X  20      74.180  54.880  63.900  0.00  0.00            
ATOM    313 HG11 VAL X  20      75.090  54.900  64.540  0.00  0.00            
ATOM    314 HG12 VAL X  20      73.830  53.840  63.760  0.00  0.00            
ATOM    315 HG13 VAL X  20      73.350  55.350  64.470  0.00  0.00            
ATOM    316  CG2 VAL X  20      73.070  55.470  61.680  0.00  0.00            
ATOM    317 HG21 VAL X  20      72.570  54.470  61.710  0.00  0.00            
ATOM    318 HG22 VAL X  20      73.080  55.900  60.650  0.00  0.00            
ATOM    319 HG23 VAL X  20      72.330  56.090  62.230  0.00  0.00            
ATOM    320  C   VAL X  20      73.990  57.940  63.180  0.00  0.00            
ATOM    321  O   VAL X  20      74.260  58.340  64.310  0.00  0.00            
ATOM    322  N   LEU X  21      72.990  58.590  62.470  0.00  0.00            
ATOM    323  HN  LEU X  21      72.750  58.430  61.520  0.00  0.00            
ATOM    324  CA  LEU X  21      72.360  59.790  62.990  0.00  0.00            
ATOM    325  HA  LEU X  21      72.170  59.670  64.040  0.00  0.00            
ATOM    326  CB  LEU X  21      73.260  61.010  63.020  0.00  0.00            
ATOM    327  HB1 LEU X  21      73.780  60.840  63.980  0.00  0.00            
ATOM    328  HB2 LEU X  21      72.840  62.040  63.100  0.00  0.00            
ATOM    329  CG  LEU X  21      74.290  61.090  61.890  0.00  0.00            
ATOM    330  HG  LEU X  21      74.840  60.150  61.660  0.00  0.00            
ATOM    331  CD1 LEU X  21      73.600  61.550  60.600  0.00  0.00            
ATOM    332 HD11 LEU X  21      74.360  61.740  59.820  0.00  0.00            
ATOM    333 HD12 LEU X  21      73.130  62.550  60.660  0.00  0.00            
ATOM    334 HD13 LEU X  21      72.830  60.860  60.180  0.00  0.00            
ATOM    335  CD2 LEU X  21      75.380  62.160  62.220  0.00  0.00            
ATOM    336 HD21 LEU X  21      75.990  62.340  61.310  0.00  0.00            
ATOM    337 HD22 LEU X  21      76.020  61.800  63.050  0.00  0.00            
ATOM    338 HD23 LEU X  21      74.830  63.090  62.470  0.00  0.00            
ATOM    339  C   LEU X  21      71.040  60.190  62.400  0.00  0.00            
ATOM    340  O   LEU X  21      70.660  59.760  61.370  0.00  0.00            
ATOM    341  N   CYS X  22      70.310  61.000  63.070  0.00  0.00            
ATOM    342  HN  CYS X  22      70.600  61.380  63.950  0.00  0.00            
ATOM    343  CA  CYS X  22      69.050  61.530  62.670  0.00  0.00            
ATOM    344  HA  CYS X  22      68.690  61.060  61.770  0.00  0.00            
ATOM    345  CB  CYS X  22      67.880  61.330  63.690  0.00  0.00            
ATOM    346  HB1 CYS X  22      67.010  61.980  63.410  0.00  0.00            
ATOM    347  HB2 CYS X  22      68.310  61.670  64.650  0.00  0.00            
ATOM    348  SG  CYS X  22      67.080  59.700  63.750  0.00  0.00            
ATOM    349  HG1 CYS X  22      68.220  59.180  64.190  0.00  0.00            
ATOM    350  C   CYS X  22      69.140  63.000  62.210  0.00  0.00            
ATOM    351  O   CYS X  22      69.720  63.880  62.870  0.00  0.00            
ATOM    352  N   TYR X  23      68.470  63.320  61.060  0.00  0.00            
ATOM    353  HN  TYR X  23      68.060  62.580  60.520  0.00  0.00            
ATOM    354  CA  TYR X  23      68.550  64.710  60.510  0.00  0.00            
ATOM    355  HA  TYR X  23      69.610  64.880  60.550  0.00  0.00            
ATOM    356  CB  TYR X  23      67.980  64.550  59.040  0.00  0.00            
ATOM    357  HB1 TYR X  23      66.990  64.060  59.080  0.00  0.00            
ATOM    358  HB2 TYR X  23      68.480  63.850  58.330  0.00  0.00            
ATOM    359  CG  TYR X  23      67.870  65.830  58.270  0.00  0.00            
ATOM    360  CD1 TYR X  23      66.700  66.290  57.700  0.00  0.00            
ATOM    361  HD1 TYR X  23      65.810  65.670  57.640  0.00  0.00            
ATOM    362  CE1 TYR X  23      66.510  67.610  57.210  0.00  0.00            
ATOM    363  HE1 TYR X  23      65.570  67.990  56.860  0.00  0.00            
ATOM    364  CZ  TYR X  23      67.660  68.460  57.140  0.00  0.00            
ATOM    365  OH  TYR X  23      67.550  69.800  56.650  0.00  0.00            
ATOM    366  HH  TYR X  23      68.270  70.270  57.080  0.00  0.00            
ATOM    367  CD2 TYR X  23      68.990  66.670  58.130  0.00  0.00            
ATOM    368  HD2 TYR X  23      69.870  66.360  58.670  0.00  0.00            
ATOM    369  CE2 TYR X  23      68.850  67.980  57.570  0.00  0.00            
ATOM    370  HE2 TYR X  23      69.730  68.600  57.660  0.00  0.00            
ATOM    371  C   TYR X  23      67.830  65.830  61.290  0.00  0.00            
ATOM    372  O   TYR X  23      66.910  65.600  62.090  0.00  0.00            
ATOM    373  N   ASP X  24      68.260  67.140  61.210  0.00  0.00            
ATOM    374  HN  ASP X  24      68.950  67.390  60.530  0.00  0.00            
ATOM    375  CA  ASP X  24      67.720  68.290  61.900  0.00  0.00            
ATOM    376  HA  ASP X  24      66.790  68.010  62.370  0.00  0.00            
ATOM    377  CB  ASP X  24      68.480  68.620  63.140  0.00  0.00            
ATOM    378  HB1 ASP X  24      69.570  68.630  62.910  0.00  0.00            
ATOM    379  HB2 ASP X  24      68.250  67.780  63.830  0.00  0.00            
ATOM    380  CG  ASP X  24      68.110  69.870  63.860  0.00  0.00            
ATOM    381  OD1 ASP X  24      66.910  70.240  63.790  0.00  0.00            
ATOM    382  OD2 ASP X  24      68.950  70.310  64.650  0.00  0.00            
ATOM    383  C   ASP X  24      67.470  69.430  60.910  0.00  0.00            
ATOM    384  O   ASP X  24      68.400  69.830  60.300  0.00  0.00            
ATOM    385  N   PRO X  25      66.280  70.020  60.760  0.00  0.00            
ATOM    386  CD  PRO X  25      64.970  69.590  61.350  0.00  0.00            
ATOM    387  HD1 PRO X  25      65.090  69.460  62.450  0.00  0.00            
ATOM    388  HD2 PRO X  25      64.680  68.690  60.780  0.00  0.00            
ATOM    389  CA  PRO X  25      66.170  71.260  60.000  0.00  0.00            
ATOM    390  HA  PRO X  25      66.740  71.200  59.080  0.00  0.00            
ATOM    391  CB  PRO X  25      64.630  71.370  59.790  0.00  0.00            
ATOM    392  HB1 PRO X  25      64.400  70.900  58.810  0.00  0.00            
ATOM    393  HB2 PRO X  25      64.290  72.430  59.720  0.00  0.00            
ATOM    394  CG  PRO X  25      63.990  70.640  61.020  0.00  0.00            
ATOM    395  HG1 PRO X  25      63.930  71.430  61.800  0.00  0.00            
ATOM    396  HG2 PRO X  25      62.950  70.280  60.890  0.00  0.00            
ATOM    397  C   PRO X  25      66.750  72.470  60.770  0.00  0.00            
ATOM    398  O   PRO X  25      67.130  73.460  60.060  0.00  0.00            
ATOM    399  N   ARG X  26      66.910  72.420  62.120  0.00  0.00            
ATOM    400  HN  ARG X  26      66.710  71.550  62.550  0.00  0.00            
ATOM    401  CA  ARG X  26      67.250  73.650  62.790  0.00  0.00            
ATOM    402  HA  ARG X  26      66.860  74.540  62.320  0.00  0.00            
ATOM    403  CB  ARG X  26      66.730  73.710  64.260  0.00  0.00            
ATOM    404  HB1 ARG X  26      67.040  74.670  64.740  0.00  0.00            
ATOM    405  HB2 ARG X  26      67.080  72.910  64.940  0.00  0.00            
ATOM    406  CG  ARG X  26      65.160  73.690  64.290  0.00  0.00            
ATOM    407  HG1 ARG X  26      64.880  72.730  63.810  0.00  0.00            
ATOM    408  HG2 ARG X  26      64.860  74.470  63.550  0.00  0.00            
ATOM    409  CD  ARG X  26      64.530  73.800  65.700  0.00  0.00            
ATOM    410  HD1 ARG X  26      64.600  74.760  66.250  0.00  0.00            
ATOM    411  HD2 ARG X  26      65.040  73.100  66.400  0.00  0.00            
ATOM    412  NE  ARG X  26      63.080  73.600  65.480  0.00  0.00            
ATOM    413  HE  ARG X  26      62.650  73.870  64.610  0.00  0.00            
ATOM    414  CZ  ARG X  26      62.400  72.870  66.310  0.00  0.00            
ATOM    415  NH1 ARG X  26      62.730  72.420  67.470  0.00  0.00            
ATOM    416 HH11 ARG X  26      63.350  72.900  68.100  0.00  0.00            
ATOM    417 HH12 ARG X  26      62.010  71.900  67.930  0.00  0.00            
ATOM    418  NH2 ARG X  26      61.190  72.670  65.820  0.00  0.00            
ATOM    419 HH21 ARG X  26      60.570  72.100  66.360  0.00  0.00            
ATOM    420 HH22 ARG X  26      61.090  73.050  64.910  0.00  0.00            
ATOM    421  C   ARG X  26      68.800  73.850  62.870  0.00  0.00            
ATOM    422  O   ARG X  26      69.250  74.950  63.110  0.00  0.00            
ATOM    423  N   THR X  27      69.620  72.870  62.600  0.00  0.00            
ATOM    424  HN  THR X  27      69.170  72.000  62.440  0.00  0.00            
ATOM    425  CA  THR X  27      71.040  72.800  62.660  0.00  0.00            
ATOM    426  HA  THR X  27      71.360  73.830  62.600  0.00  0.00            
ATOM    427  CB  THR X  27      71.630  72.190  63.990  0.00  0.00            
ATOM    428  HB  THR X  27      72.710  72.440  64.060  0.00  0.00            
ATOM    429  OG1 THR X  27      71.580  70.760  64.080  0.00  0.00            
ATOM    430  HG1 THR X  27      70.640  70.610  64.130  0.00  0.00            
ATOM    431  CG2 THR X  27      70.950  72.760  65.280  0.00  0.00            
ATOM    432 HG21 THR X  27      71.500  72.560  66.220  0.00  0.00            
ATOM    433 HG22 THR X  27      69.920  72.380  65.420  0.00  0.00            
ATOM    434 HG23 THR X  27      70.900  73.870  65.210  0.00  0.00            
ATOM    435  C   THR X  27      71.430  72.040  61.480  0.00  0.00            
ATOM    436  O   THR X  27      70.490  71.500  60.880  0.00  0.00            
ATOM    437  N   ARG X  28      72.770  72.000  61.130  0.00  0.00            
ATOM    438  HN  ARG X  28      73.470  72.530  61.600  0.00  0.00            
ATOM    439  CA  ARG X  28      73.280  71.270  60.040  0.00  0.00            
ATOM    440  HA  ARG X  28      72.420  70.910  59.490  0.00  0.00            
ATOM    441  CB  ARG X  28      74.070  72.270  59.080  0.00  0.00            
ATOM    442  HB1 ARG X  28      74.480  71.720  58.210  0.00  0.00            
ATOM    443  HB2 ARG X  28      74.940  72.660  59.650  0.00  0.00            
ATOM    444  CG  ARG X  28      73.330  73.530  58.590  0.00  0.00            
ATOM    445  HG1 ARG X  28      72.880  74.030  59.480  0.00  0.00            
ATOM    446  HG2 ARG X  28      72.490  73.150  57.970  0.00  0.00            
ATOM    447  CD  ARG X  28      74.250  74.420  57.720  0.00  0.00            
ATOM    448  HD1 ARG X  28      74.600  73.810  56.860  0.00  0.00            
ATOM    449  HD2 ARG X  28      75.130  74.870  58.220  0.00  0.00            
ATOM    450  NE  ARG X  28      73.360  75.560  57.270  0.00  0.00            
ATOM    451  HE  ARG X  28      72.360  75.550  57.360  0.00  0.00            
ATOM    452  CZ  ARG X  28      73.760  76.450  56.340  0.00  0.00            
ATOM    453  NH1 ARG X  28      75.030  76.610  56.030  0.00  0.00            
ATOM    454 HH11 ARG X  28      75.660  75.860  56.220  0.00  0.00            
ATOM    455 HH12 ARG X  28      75.320  77.240  55.310  0.00  0.00            
ATOM    456  NH2 ARG X  28      72.930  77.360  55.910  0.00  0.00            
ATOM    457 HH21 ARG X  28      71.940  77.330  56.080  0.00  0.00            
ATOM    458 HH22 ARG X  28      73.150  77.830  55.060  0.00  0.00            
ATOM    459  C   ARG X  28      74.010  70.140  60.560  0.00  0.00            
ATOM    460  O   ARG X  28      74.620  69.340  59.810  0.00  0.00            
ATOM    461  N   GLY X  29      73.900  69.910  61.890  0.00  0.00            
ATOM    462  HN  GLY X  29      73.200  70.480  62.310  0.00  0.00            
ATOM    463  CA  GLY X  29      74.490  68.700  62.570  0.00  0.00            
ATOM    464  HA1 GLY X  29      74.530  69.000  63.600  0.00  0.00            
ATOM    465  HA2 GLY X  29      75.390  68.280  62.150  0.00  0.00            
ATOM    466  C   GLY X  29      73.540  67.570  62.480  0.00  0.00            
ATOM    467  O   GLY X  29      73.250  67.140  61.400  0.00  0.00            
ATOM    468  N   ALA X  30      72.910  67.230  63.610  0.00  0.00            
ATOM    469  HN  ALA X  30      73.080  67.730  64.460  0.00  0.00            
ATOM    470  CA  ALA X  30      71.980  66.110  63.800  0.00  0.00            
ATOM    471  HA  ALA X  30      71.350  66.170  62.920  0.00  0.00            
ATOM    472  CB  ALA X  30      72.700  64.770  64.040  0.00  0.00            
ATOM    473  HB1 ALA X  30      73.200  64.320  63.160  0.00  0.00            
ATOM    474  HB2 ALA X  30      72.060  63.990  64.490  0.00  0.00            
ATOM    475  HB3 ALA X  30      73.500  65.090  64.750  0.00  0.00            
ATOM    476  C   ALA X  30      71.060  66.320  64.900  0.00  0.00            
ATOM    477  O   ALA X  30      71.320  67.210  65.700  0.00  0.00            
ATOM    478  N   LEU X  31      69.870  65.650  64.960  0.00  0.00            
ATOM    479  HN  LEU X  31      69.720  65.010  64.210  0.00  0.00            
ATOM    480  CA  LEU X  31      69.030  65.620  66.130  0.00  0.00            
ATOM    481  HA  LEU X  31      68.940  66.630  66.490  0.00  0.00            
ATOM    482  CB  LEU X  31      67.630  65.120  65.760  0.00  0.00            
ATOM    483  HB1 LEU X  31      67.650  64.110  65.290  0.00  0.00            
ATOM    484  HB2 LEU X  31      67.140  65.850  65.090  0.00  0.00            
ATOM    485  CG  LEU X  31      66.720  64.950  66.990  0.00  0.00            
ATOM    486  HG  LEU X  31      67.270  64.560  67.870  0.00  0.00            
ATOM    487  CD1 LEU X  31      66.300  66.410  67.410  0.00  0.00            
ATOM    488 HD11 LEU X  31      65.770  66.880  66.550  0.00  0.00            
ATOM    489 HD12 LEU X  31      67.230  67.010  67.580  0.00  0.00            
ATOM    490 HD13 LEU X  31      65.740  66.490  68.370  0.00  0.00            
ATOM    491  CD2 LEU X  31      65.600  64.060  66.670  0.00  0.00            
ATOM    492 HD21 LEU X  31      64.910  63.850  67.520  0.00  0.00            
ATOM    493 HD22 LEU X  31      65.820  63.060  66.230  0.00  0.00            
ATOM    494 HD23 LEU X  31      65.080  64.610  65.860  0.00  0.00            
ATOM    495  C   LEU X  31      69.660  64.730  67.250  0.00  0.00            
ATOM    496  O   LEU X  31      69.590  65.030  68.460  0.00  0.00            
ATOM    497  N   TRP X  32      70.390  63.710  66.940  0.00  0.00            
ATOM    498  HN  TRP X  32      70.510  63.380  66.010  0.00  0.00            
ATOM    499  CA  TRP X  32      71.080  62.850  67.890  0.00  0.00            
ATOM    500  HA  TRP X  32      71.580  63.510  68.580  0.00  0.00            
ATOM    501  CB  TRP X  32      70.090  61.700  68.500  0.00  0.00            
ATOM    502  HB1 TRP X  32      69.690  61.100  67.650  0.00  0.00            
ATOM    503  HB2 TRP X  32      69.170  62.250  68.790  0.00  0.00            
ATOM    504  CG  TRP X  32      70.440  60.920  69.670  0.00  0.00            
ATOM    505  CD1 TRP X  32      71.030  59.680  69.720  0.00  0.00            
ATOM    506  HD1 TRP X  32      71.200  59.130  68.810  0.00  0.00            
ATOM    507  NE1 TRP X  32      70.960  59.170  71.030  0.00  0.00            
ATOM    508  HE1 TRP X  32      70.820  58.240  71.260  0.00  0.00            
ATOM    509  CE2 TRP X  32      70.610  60.220  71.910  0.00  0.00            
ATOM    510  CD2 TRP X  32      70.250  61.320  71.060  0.00  0.00            
ATOM    511  CE3 TRP X  32      69.770  62.520  71.630  0.00  0.00            
ATOM    512  HE3 TRP X  32      69.450  63.390  71.090  0.00  0.00            
ATOM    513  CZ3 TRP X  32      69.630  62.500  73.000  0.00  0.00            
ATOM    514  HZ3 TRP X  32      69.190  63.400  73.410  0.00  0.00            
ATOM    515  CZ2 TRP X  32      70.490  60.220  73.270  0.00  0.00            
ATOM    516  HZ2 TRP X  32      70.880  59.430  73.900  0.00  0.00            
ATOM    517  CH2 TRP X  32      70.030  61.390  73.830  0.00  0.00            
ATOM    518  HH2 TRP X  32      69.960  61.390  74.910  0.00  0.00            
ATOM    519  C   TRP X  32      72.140  62.030  67.070  0.00  0.00            
ATOM    520  O   TRP X  32      71.830  61.850  65.900  0.00  0.00            
ATOM    521  N   VAL X  33      73.280  61.520  67.640  0.00  0.00            
ATOM    522  HN  VAL X  33      73.480  61.730  68.590  0.00  0.00            
ATOM    523  CA  VAL X  33      74.360  60.760  67.020  0.00  0.00            
ATOM    524  HA  VAL X  33      73.990  60.440  66.050  0.00  0.00            
ATOM    525  CB  VAL X  33      75.650  61.490  66.770  0.00  0.00            
ATOM    526  HB  VAL X  33      76.120  62.000  67.630  0.00  0.00            
ATOM    527  CG1 VAL X  33      76.640  60.600  65.990  0.00  0.00            
ATOM    528 HG11 VAL X  33      75.970  60.070  65.270  0.00  0.00            
ATOM    529 HG12 VAL X  33      77.110  59.850  66.660  0.00  0.00            
ATOM    530 HG13 VAL X  33      77.340  61.200  65.380  0.00  0.00            
ATOM    531  CG2 VAL X  33      75.250  62.700  65.880  0.00  0.00            
ATOM    532 HG21 VAL X  33      74.470  62.500  65.110  0.00  0.00            
ATOM    533 HG22 VAL X  33      76.110  63.190  65.370  0.00  0.00            
ATOM    534 HG23 VAL X  33      74.730  63.460  66.490  0.00  0.00            
ATOM    535  C   VAL X  33      74.720  59.510  67.860  0.00  0.00            
ATOM    536  O   VAL X  33      75.010  59.600  69.070  0.00  0.00            
ATOM    537  N   VAL X  34      74.870  58.330  67.250  0.00  0.00            
ATOM    538  HN  VAL X  34      74.650  58.220  66.280  0.00  0.00            
ATOM    539  CA  VAL X  34      75.240  57.060  67.930  0.00  0.00            
ATOM    540  HA  VAL X  34      75.710  57.310  68.870  0.00  0.00            
ATOM    541  CB  VAL X  34      74.050  56.120  67.790  0.00  0.00            
ATOM    542  HB  VAL X  34      73.750  56.030  66.730  0.00  0.00            
ATOM    543  CG1 VAL X  34      74.400  54.750  68.250  0.00  0.00            
ATOM    544 HG11 VAL X  34      75.180  54.300  67.590  0.00  0.00            
ATOM    545 HG12 VAL X  34      73.510  54.100  68.190  0.00  0.00            
ATOM    546 HG13 VAL X  34      74.680  54.700  69.320  0.00  0.00            
ATOM    547  CG2 VAL X  34      72.820  56.740  68.570  0.00  0.00            
ATOM    548 HG21 VAL X  34      71.930  56.080  68.520  0.00  0.00            
ATOM    549 HG22 VAL X  34      72.470  57.650  68.040  0.00  0.00            
ATOM    550 HG23 VAL X  34      73.170  56.960  69.600  0.00  0.00            
ATOM    551  C   VAL X  34      76.440  56.510  67.260  0.00  0.00            
ATOM    552  O   VAL X  34      76.370  56.170  66.050  0.00  0.00            
ATOM    553  N   GLU X  35      77.550  56.310  67.960  0.00  0.00            
ATOM    554  HN  GLU X  35      77.690  56.630  68.890  0.00  0.00            
ATOM    555  CA  GLU X  35      78.740  55.510  67.470  0.00  0.00            
ATOM    556  HA  GLU X  35      79.110  55.930  66.540  0.00  0.00            
ATOM    557  CB  GLU X  35      79.830  55.620  68.570  0.00  0.00            
ATOM    558  HB1 GLU X  35      80.760  55.060  68.320  0.00  0.00            
ATOM    559  HB2 GLU X  35      79.380  55.210  69.500  0.00  0.00            
ATOM    560  CG  GLU X  35      80.260  57.080  68.890  0.00  0.00            
ATOM    561  HG1 GLU X  35      79.550  57.740  69.440  0.00  0.00            
ATOM    562  HG2 GLU X  35      80.370  57.580  67.900  0.00  0.00            
ATOM    563  CD  GLU X  35      81.570  57.270  69.620  0.00  0.00            
ATOM    564  OE1 GLU X  35      81.950  58.470  69.820  0.00  0.00            
ATOM    565  OE2 GLU X  35      82.280  56.270  69.980  0.00  0.00            
ATOM    566  C   GLU X  35      78.480  54.060  67.150  0.00  0.00            
ATOM    567  O   GLU X  35      77.840  53.360  67.940  0.00  0.00            
ATOM    568  N   GLN X  36      79.080  53.540  66.080  0.00  0.00            
ATOM    569  HN  GLN X  36      79.440  54.200  65.420  0.00  0.00            
ATOM    570  CA  GLN X  36      79.240  52.160  65.750  0.00  0.00            
ATOM    571  HA  GLN X  36      78.630  51.590  66.440  0.00  0.00            
ATOM    572  CB  GLN X  36      78.780  51.700  64.300  0.00  0.00            
ATOM    573  HB1 GLN X  36      79.100  50.630  64.270  0.00  0.00            
ATOM    574  HB2 GLN X  36      79.350  52.160  63.460  0.00  0.00            
ATOM    575  CG  GLN X  36      77.320  51.740  64.000  0.00  0.00            
ATOM    576  HG1 GLN X  36      76.950  51.200  63.100  0.00  0.00            
ATOM    577  HG2 GLN X  36      77.040  52.800  63.800  0.00  0.00            
ATOM    578  CD  GLN X  36      76.480  51.250  65.180  0.00  0.00            
ATOM    579  OE1 GLN X  36      76.490  50.180  65.750  0.00  0.00            
ATOM    580  NE2 GLN X  36      75.740  52.180  65.720  0.00  0.00            
ATOM    581 HE21 GLN X  36      75.330  51.850  66.560  0.00  0.00            
ATOM    582 HE22 GLN X  36      75.610  53.130  65.420  0.00  0.00            
ATOM    583  C   GLN X  36      80.690  51.600  66.100  0.00  0.00            
ATOM    584  O   GLN X  36      81.700  52.060  65.580  0.00  0.00            
ATOM    585  N   LEU X  37      80.840  50.670  67.030  0.00  0.00            
ATOM    586  HN  LEU X  37      80.010  50.270  67.420  0.00  0.00            
ATOM    587  CA  LEU X  37      82.140  50.090  67.380  0.00  0.00            
ATOM    588  HA  LEU X  37      82.730  50.990  67.460  0.00  0.00            
ATOM    589  CB  LEU X  37      82.020  49.450  68.760  0.00  0.00            
ATOM    590  HB1 LEU X  37      81.420  48.520  68.630  0.00  0.00            
ATOM    591  HB2 LEU X  37      81.400  50.080  69.440  0.00  0.00            
ATOM    592  CG  LEU X  37      83.450  49.070  69.450  0.00  0.00            
ATOM    593  HG  LEU X  37      83.870  48.190  68.930  0.00  0.00            
ATOM    594  CD1 LEU X  37      84.390  50.210  69.440  0.00  0.00            
ATOM    595 HD11 LEU X  37      83.970  51.230  69.580  0.00  0.00            
ATOM    596 HD12 LEU X  37      84.900  50.210  68.460  0.00  0.00            
ATOM    597 HD13 LEU X  37      85.160  50.240  70.240  0.00  0.00            
ATOM    598  CD2 LEU X  37      83.160  48.510  70.890  0.00  0.00            
ATOM    599 HD21 LEU X  37      84.080  48.050  71.320  0.00  0.00            
ATOM    600 HD22 LEU X  37      82.380  47.720  70.820  0.00  0.00            
ATOM    601 HD23 LEU X  37      82.800  49.370  71.500  0.00  0.00            
ATOM    602  C   LEU X  37      82.730  49.240  66.280  0.00  0.00            
ATOM    603  O   LEU X  37      82.080  48.260  65.950  0.00  0.00            
ATOM    604  N   ARG X  38      83.820  49.680  65.650  0.00  0.00            
ATOM    605  HN  ARG X  38      84.060  50.630  65.820  0.00  0.00            
ATOM    606  CA  ARG X  38      84.470  49.010  64.500  0.00  0.00            
ATOM    607  HA  ARG X  38      83.850  48.210  64.140  0.00  0.00            
ATOM    608  CB  ARG X  38      84.480  49.880  63.210  0.00  0.00            
ATOM    609  HB1 ARG X  38      84.870  49.310  62.340  0.00  0.00            
ATOM    610  HB2 ARG X  38      85.030  50.830  63.380  0.00  0.00            
ATOM    611  CG  ARG X  38      83.070  50.310  62.700  0.00  0.00            
ATOM    612  HG1 ARG X  38      83.140  50.880  61.750  0.00  0.00            
ATOM    613  HG2 ARG X  38      82.640  51.020  63.440  0.00  0.00            
ATOM    614  CD  ARG X  38      82.000  49.210  62.630  0.00  0.00            
ATOM    615  HD1 ARG X  38      81.590  49.040  63.650  0.00  0.00            
ATOM    616  HD2 ARG X  38      82.370  48.240  62.230  0.00  0.00            
ATOM    617  NE  ARG X  38      80.820  49.670  61.790  0.00  0.00            
ATOM    618  HE  ARG X  38      80.900  50.610  61.440  0.00  0.00            
ATOM    619  CZ  ARG X  38      79.620  49.190  61.930  0.00  0.00            
ATOM    620  NH1 ARG X  38      79.320  47.940  62.430  0.00  0.00            
ATOM    621 HH11 ARG X  38      80.070  47.270  62.450  0.00  0.00            
ATOM    622 HH12 ARG X  38      78.370  47.650  62.430  0.00  0.00            
ATOM    623  NH2 ARG X  38      78.650  49.860  61.440  0.00  0.00            
ATOM    624 HH21 ARG X  38      78.890  50.620  60.830  0.00  0.00            
ATOM    625 HH22 ARG X  38      77.830  49.310  61.320  0.00  0.00            
ATOM    626  C   ARG X  38      85.860  48.570  64.860  0.00  0.00            
ATOM    627  O   ARG X  38      86.350  49.310  65.700  0.00  0.00            
ATOM    628  N   PRO X  39      86.510  47.500  64.440  0.00  0.00            
ATOM    629  CD  PRO X  39      86.000  46.620  63.420  0.00  0.00            
ATOM    630  HD1 PRO X  39      86.130  47.220  62.490  0.00  0.00            
ATOM    631  HD2 PRO X  39      84.930  46.380  63.580  0.00  0.00            
ATOM    632  CA  PRO X  39      87.860  47.040  64.930  0.00  0.00            
ATOM    633  HA  PRO X  39      87.730  46.710  65.950  0.00  0.00            
ATOM    634  CB  PRO X  39      88.160  45.930  63.970  0.00  0.00            
ATOM    635  HB1 PRO X  39      88.740  45.170  64.530  0.00  0.00            
ATOM    636  HB2 PRO X  39      88.620  46.290  63.030  0.00  0.00            
ATOM    637  CG  PRO X  39      86.810  45.400  63.600  0.00  0.00            
ATOM    638  HG1 PRO X  39      86.730  44.870  62.620  0.00  0.00            
ATOM    639  HG2 PRO X  39      86.450  44.790  64.460  0.00  0.00            
ATOM    640  C   PRO X  39      88.980  48.010  64.960  0.00  0.00            
ATOM    641  O   PRO X  39      88.930  48.960  64.210  0.00  0.00            
ATOM    642  N   GLU X  40      90.030  47.670  65.730  0.00  0.00            
ATOM    643  HN  GLU X  40      89.950  46.870  66.320  0.00  0.00            
ATOM    644  CA  GLU X  40      91.230  48.380  65.620  0.00  0.00            
ATOM    645  HA  GLU X  40      91.000  49.410  65.860  0.00  0.00            
ATOM    646  CB  GLU X  40      92.200  47.880  66.700  0.00  0.00            
ATOM    647  HB1 GLU X  40      93.300  48.050  66.610  0.00  0.00            
ATOM    648  HB2 GLU X  40      92.050  46.780  66.730  0.00  0.00            
ATOM    649  CG  GLU X  40      91.920  48.240  68.140  0.00  0.00            
ATOM    650  HG1 GLU X  40      92.540  47.810  68.950  0.00  0.00            
ATOM    651  HG2 GLU X  40      90.930  47.860  68.470  0.00  0.00            
ATOM    652  CD  GLU X  40      91.880  49.720  68.330  0.00  0.00            
ATOM    653  OE1 GLU X  40      90.820  50.340  67.960  0.00  0.00            
ATOM    654  OE2 GLU X  40      92.910  50.320  68.670  0.00  0.00            
ATOM    655  C   GLU X  40      91.870  48.220  64.280  0.00  0.00            
ATOM    656  O   GLU X  40      91.940  47.190  63.600  0.00  0.00            
ATOM    657  N   ARG X  41      92.360  49.370  63.810  0.00  0.00            
ATOM    658  HN  ARG X  41      92.450  50.160  64.410  0.00  0.00            
ATOM    659  CA  ARG X  41      92.830  49.550  62.500  0.00  0.00            
ATOM    660  HA  ARG X  41      92.400  48.840  61.810  0.00  0.00            
ATOM    661  CB  ARG X  41      92.530  50.890  61.900  0.00  0.00            
ATOM    662  HB1 ARG X  41      92.880  50.940  60.840  0.00  0.00            
ATOM    663  HB2 ARG X  41      93.000  51.730  62.460  0.00  0.00            
ATOM    664  CG  ARG X  41      91.040  51.310  61.970  0.00  0.00            
ATOM    665  HG1 ARG X  41      90.900  52.340  61.590  0.00  0.00            
ATOM    666  HG2 ARG X  41      90.850  51.260  63.070  0.00  0.00            
ATOM    667  CD  ARG X  41      90.170  50.330  61.260  0.00  0.00            
ATOM    668  HD1 ARG X  41      90.080  49.320  61.730  0.00  0.00            
ATOM    669  HD2 ARG X  41      90.550  50.230  60.220  0.00  0.00            
ATOM    670  NE  ARG X  41      88.820  50.930  61.230  0.00  0.00            
ATOM    671  HE  ARG X  41      88.610  51.740  61.780  0.00  0.00            
ATOM    672  CZ  ARG X  41      87.980  50.750  60.250  0.00  0.00            
ATOM    673  NH1 ARG X  41      88.150  49.930  59.260  0.00  0.00            
ATOM    674 HH11 ARG X  41      88.950  49.330  59.190  0.00  0.00            
ATOM    675 HH12 ARG X  41      87.540  50.050  58.480  0.00  0.00            
ATOM    676  NH2 ARG X  41      86.820  51.330  60.160  0.00  0.00            
ATOM    677 HH21 ARG X  41      86.540  52.000  60.850  0.00  0.00            
ATOM    678 HH22 ARG X  41      86.250  51.380  59.340  0.00  0.00            
ATOM    679  C   ARG X  41      94.420  49.390  62.640  0.00  0.00            
ATOM    680  O   ARG X  41      95.110  49.140  61.650  0.00  0.00            
ATOM    681  N   LEU X  42      94.910  49.680  63.850  0.00  0.00            
ATOM    682  HN  LEU X  42      94.260  50.000  64.530  0.00  0.00            
ATOM    683  CA  LEU X  42      96.290  49.450  64.300  0.00  0.00            
ATOM    684  HA  LEU X  42      96.130  49.580  65.360  0.00  0.00            
ATOM    685  CB  LEU X  42      97.050  48.070  64.010  0.00  0.00            
ATOM    686  HB1 LEU X  42      98.010  47.970  64.550  0.00  0.00            
ATOM    687  HB2 LEU X  42      97.220  47.970  62.920  0.00  0.00            
ATOM    688  CG  LEU X  42      96.230  46.780  64.340  0.00  0.00            
ATOM    689  HG  LEU X  42      95.300  46.770  63.740  0.00  0.00            
ATOM    690  CD1 LEU X  42      97.040  45.580  63.870  0.00  0.00            
ATOM    691 HD11 LEU X  42      98.100  45.680  64.200  0.00  0.00            
ATOM    692 HD12 LEU X  42      97.120  45.530  62.770  0.00  0.00            
ATOM    693 HD13 LEU X  42      96.630  44.640  64.290  0.00  0.00            
ATOM    694  CD2 LEU X  42      95.960  46.690  65.810  0.00  0.00            
ATOM    695 HD21 LEU X  42      95.490  45.740  66.160  0.00  0.00            
ATOM    696 HD22 LEU X  42      95.300  47.540  66.060  0.00  0.00            
ATOM    697 HD23 LEU X  42      96.860  46.970  66.390  0.00  0.00            
ATOM    698  C   LEU X  42      97.190  50.560  63.900  0.00  0.00            
ATOM    699  O   LEU X  42      98.360  50.400  63.620  0.00  0.00            
ATOM    700  N   ARG X  43      96.610  51.770  63.890  0.00  0.00            
ATOM    701  HN  ARG X  43      95.620  51.790  64.040  0.00  0.00            
ATOM    702  CA  ARG X  43      97.220  52.920  63.560  0.00  0.00            
ATOM    703  HA  ARG X  43      98.210  52.840  63.970  0.00  0.00            
ATOM    704  CB  ARG X  43      97.410  53.310  62.040  0.00  0.00            
ATOM    705  HB1 ARG X  43      97.890  52.490  61.460  0.00  0.00            
ATOM    706  HB2 ARG X  43      98.060  54.210  62.000  0.00  0.00            
ATOM    707  CG  ARG X  43      96.110  53.670  61.310  0.00  0.00            
ATOM    708  HG1 ARG X  43      95.680  54.490  61.920  0.00  0.00            
ATOM    709  HG2 ARG X  43      95.480  52.760  61.460  0.00  0.00            
ATOM    710  CD  ARG X  43      96.220  54.020  59.880  0.00  0.00            
ATOM    711  HD1 ARG X  43      96.710  53.200  59.310  0.00  0.00            
ATOM    712  HD2 ARG X  43      96.960  54.830  59.710  0.00  0.00            
ATOM    713  NE  ARG X  43      94.890  54.490  59.360  0.00  0.00            
ATOM    714  HE  ARG X  43      94.670  55.450  59.530  0.00  0.00            
ATOM    715  CZ  ARG X  43      93.950  53.720  58.890  0.00  0.00            
ATOM    716  NH1 ARG X  43      94.100  52.420  58.790  0.00  0.00            
ATOM    717 HH11 ARG X  43      93.440  51.850  58.290  0.00  0.00            
ATOM    718 HH12 ARG X  43      94.930  51.890  58.980  0.00  0.00            
ATOM    719  NH2 ARG X  43      92.830  54.260  58.450  0.00  0.00            
ATOM    720 HH21 ARG X  43      92.730  55.240  58.610  0.00  0.00            
ATOM    721 HH22 ARG X  43      92.050  53.680  58.210  0.00  0.00            
ATOM    722  C   ARG X  43      96.590  54.120  64.240  0.00  0.00            
ATOM    723  O   ARG X  43      95.370  54.140  64.570  0.00  0.00            
ATOM    724  N   GLY X  44      97.430  55.130  64.500  0.00  0.00            
ATOM    725  HN  GLY X  44      98.390  55.020  64.280  0.00  0.00            
ATOM    726  CA  GLY X  44      97.060  56.370  65.210  0.00  0.00            
ATOM    727  HA1 GLY X  44      97.870  57.050  64.990  0.00  0.00            
ATOM    728  HA2 GLY X  44      96.950  56.100  66.260  0.00  0.00            
ATOM    729  C   GLY X  44      95.680  57.090  64.790  0.00  0.00            
ATOM    730  O   GLY X  44      95.110  56.820  63.770  0.00  0.00            
ATOM    731  N   ASP X  45      95.280  58.130  65.590  0.00  0.00            
ATOM    732  HN  ASP X  45      95.720  58.350  66.460  0.00  0.00            
ATOM    733  CA  ASP X  45      94.100  58.920  65.300  0.00  0.00            
ATOM    734  HA  ASP X  45      93.390  58.240  64.840  0.00  0.00            
ATOM    735  CB  ASP X  45      93.180  59.490  66.440  0.00  0.00            
ATOM    736  HB1 ASP X  45      92.510  58.690  66.820  0.00  0.00            
ATOM    737  HB2 ASP X  45      92.620  60.360  66.030  0.00  0.00            
ATOM    738  CG  ASP X  45      93.930  60.000  67.720  0.00  0.00            
ATOM    739  OD1 ASP X  45      93.160  60.250  68.680  0.00  0.00            
ATOM    740  OD2 ASP X  45      95.180  59.970  67.780  0.00  0.00            
ATOM    741  C   ASP X  45      94.220  59.910  64.160  0.00  0.00            
ATOM    742  O   ASP X  45      95.260  60.420  63.810  0.00  0.00            
ATOM    743  N   GLY X  46      93.010  60.250  63.570  0.00  0.00            
ATOM    744  HN  GLY X  46      92.250  59.740  63.960  0.00  0.00            
ATOM    745  CA  GLY X  46      92.870  61.050  62.380  0.00  0.00            
ATOM    746  HA1 GLY X  46      91.840  61.310  62.160  0.00  0.00            
ATOM    747  HA2 GLY X  46      93.370  60.630  61.520  0.00  0.00            
ATOM    748  C   GLY X  46      93.450  62.480  62.560  0.00  0.00            
ATOM    749  O   GLY X  46      93.690  62.990  63.620  0.00  0.00            
ATOM    750  N   ASP X  47      93.810  63.010  61.420  0.00  0.00            
ATOM    751  HN  ASP X  47      93.710  62.510  60.560  0.00  0.00            
ATOM    752  CA  ASP X  47      94.430  64.330  61.380  0.00  0.00            
ATOM    753  HA  ASP X  47      95.170  64.320  62.170  0.00  0.00            
ATOM    754  CB  ASP X  47      95.160  64.530  60.010  0.00  0.00            
ATOM    755  HB1 ASP X  47      94.510  64.770  59.140  0.00  0.00            
ATOM    756  HB2 ASP X  47      95.700  63.600  59.760  0.00  0.00            
ATOM    757  CG  ASP X  47      96.160  65.660  59.960  0.00  0.00            
ATOM    758  OD1 ASP X  47      96.270  66.460  60.970  0.00  0.00            
ATOM    759  OD2 ASP X  47      96.800  65.880  58.960  0.00  0.00            
ATOM    760  C   ASP X  47      93.440  65.520  61.630  0.00  0.00            
ATOM    761  O   ASP X  47      92.270  65.460  61.450  0.00  0.00            
ATOM    762  N   ARG X  48      93.930  66.680  61.990  0.00  0.00            
ATOM    763  HN  ARG X  48      94.920  66.740  61.890  0.00  0.00            
ATOM    764  CA  ARG X  48      93.200  67.930  62.140  0.00  0.00            
ATOM    765  HA  ARG X  48      92.560  68.030  61.280  0.00  0.00            
ATOM    766  CB  ARG X  48      92.300  67.980  63.340  0.00  0.00            
ATOM    767  HB1 ARG X  48      91.530  67.210  63.090  0.00  0.00            
ATOM    768  HB2 ARG X  48      91.720  68.930  63.380  0.00  0.00            
ATOM    769  CG  ARG X  48      92.890  67.420  64.690  0.00  0.00            
ATOM    770  HG1 ARG X  48      93.110  66.340  64.560  0.00  0.00            
ATOM    771  HG2 ARG X  48      92.090  67.580  65.440  0.00  0.00            
ATOM    772  CD  ARG X  48      94.180  68.060  65.170  0.00  0.00            
ATOM    773  HD1 ARG X  48      94.910  67.840  64.360  0.00  0.00            
ATOM    774  HD2 ARG X  48      94.410  67.500  66.110  0.00  0.00            
ATOM    775  NE  ARG X  48      94.150  69.560  65.420  0.00  0.00            
ATOM    776  HE  ARG X  48      93.270  70.000  65.600  0.00  0.00            
ATOM    777  CZ  ARG X  48      95.210  70.190  65.870  0.00  0.00            
ATOM    778  NH1 ARG X  48      96.380  69.640  65.820  0.00  0.00            
ATOM    779 HH11 ARG X  48      96.480  68.650  65.670  0.00  0.00            
ATOM    780 HH12 ARG X  48      97.200  70.190  65.990  0.00  0.00            
ATOM    781  NH2 ARG X  48      95.090  71.480  66.200  0.00  0.00            
ATOM    782 HH21 ARG X  48      94.270  71.960  65.900  0.00  0.00            
ATOM    783 HH22 ARG X  48      95.930  71.870  66.590  0.00  0.00            
ATOM    784  C   ARG X  48      94.010  69.240  62.090  0.00  0.00            
ATOM    785  O   ARG X  48      93.530  70.280  62.430  0.00  0.00            
ATOM    786  N   ARG X  49      95.320  69.120  61.760  0.00  0.00            
ATOM    787  HN  ARG X  49      95.700  68.240  61.490  0.00  0.00            
ATOM    788  CA  ARG X  49      96.240  70.320  61.850  0.00  0.00            
ATOM    789  HA  ARG X  49      96.190  70.700  62.860  0.00  0.00            
ATOM    790  CB  ARG X  49      97.620  69.820  61.620  0.00  0.00            
ATOM    791  HB1 ARG X  49      97.700  69.290  60.640  0.00  0.00            
ATOM    792  HB2 ARG X  49      97.890  69.090  62.410  0.00  0.00            
ATOM    793  CG  ARG X  49      98.760  70.890  61.570  0.00  0.00            
ATOM    794  HG1 ARG X  49      98.760  71.480  62.510  0.00  0.00            
ATOM    795  HG2 ARG X  49      98.550  71.690  60.830  0.00  0.00            
ATOM    796  CD  ARG X  49     100.130  70.250  61.160  0.00  0.00            
ATOM    797  HD1 ARG X  49     100.540  69.510  61.880  0.00  0.00            
ATOM    798  HD2 ARG X  49     101.010  70.940  61.140  0.00  0.00            
ATOM    799  NE  ARG X  49     100.040  69.700  59.750  0.00  0.00            
ATOM    800  HE  ARG X  49      99.750  68.750  59.670  0.00  0.00            
ATOM    801  CZ  ARG X  49      99.980  70.320  58.630  0.00  0.00            
ATOM    802  NH1 ARG X  49     100.310  71.590  58.560  0.00  0.00            
ATOM    803 HH11 ARG X  49     100.650  72.060  59.380  0.00  0.00            
ATOM    804 HH12 ARG X  49     100.620  71.960  57.680  0.00  0.00            
ATOM    805  NH2 ARG X  49      99.470  69.730  57.530  0.00  0.00            
ATOM    806 HH21 ARG X  49      99.290  68.750  57.550  0.00  0.00            
ATOM    807 HH22 ARG X  49      99.290  70.390  56.810  0.00  0.00            
ATOM    808  C   ARG X  49      95.840  71.550  61.020  0.00  0.00            
ATOM    809  O   ARG X  49      95.840  72.640  61.490  0.00  0.00            
ATOM    810  N   GLU X  50      95.520  71.230  59.770  0.00  0.00            
ATOM    811  HN  GLU X  50      95.830  70.310  59.540  0.00  0.00            
ATOM    812  CA  GLU X  50      95.000  72.270  58.850  0.00  0.00            
ATOM    813  HA  GLU X  50      95.200  73.280  59.150  0.00  0.00            
ATOM    814  CB  GLU X  50      95.670  72.200  57.460  0.00  0.00            
ATOM    815  HB1 GLU X  50      95.200  73.080  56.970  0.00  0.00            
ATOM    816  HB2 GLU X  50      95.320  71.310  56.890  0.00  0.00            
ATOM    817  CG  GLU X  50      97.160  72.360  57.560  0.00  0.00            
ATOM    818  HG1 GLU X  50      97.590  71.480  58.070  0.00  0.00            
ATOM    819  HG2 GLU X  50      97.610  73.240  58.070  0.00  0.00            
ATOM    820  CD  GLU X  50      97.720  72.480  56.170  0.00  0.00            
ATOM    821  OE1 GLU X  50      97.730  73.540  55.500  0.00  0.00            
ATOM    822  OE2 GLU X  50      98.210  71.360  55.690  0.00  0.00            
ATOM    823  C   GLU X  50      93.530  72.140  58.680  0.00  0.00            
ATOM    824  O   GLU X  50      92.830  73.100  58.410  0.00  0.00            
ATOM    825  N   CYS X  51      92.910  70.980  58.830  0.00  0.00            
ATOM    826  HN  CYS X  51      93.280  70.190  59.310  0.00  0.00            
ATOM    827  CA  CYS X  51      91.610  70.670  58.250  0.00  0.00            
ATOM    828  HA  CYS X  51      91.600  71.180  57.300  0.00  0.00            
ATOM    829  CB  CYS X  51      91.440  69.120  58.200  0.00  0.00            
ATOM    830  HB1 CYS X  51      90.390  68.920  57.900  0.00  0.00            
ATOM    831  HB2 CYS X  51      91.500  68.740  59.240  0.00  0.00            
ATOM    832  SG  CYS X  51      92.680  68.260  57.210  0.00  0.00            
ATOM    833  HG1 CYS X  51      92.000  68.140  56.070  0.00  0.00            
ATOM    834  C   CYS X  51      90.470  71.410  58.980  0.00  0.00            
ATOM    835  O   CYS X  51      90.560  71.700  60.190  0.00  0.00            
ATOM    836  N   ASP X  52      89.290  71.550  58.320  0.00  0.00            
ATOM    837  HN  ASP X  52      89.120  71.310  57.370  0.00  0.00            
ATOM    838  CA  ASP X  52      88.110  72.140  58.960  0.00  0.00            
ATOM    839  HA  ASP X  52      87.990  71.670  59.920  0.00  0.00            
ATOM    840  CB  ASP X  52      88.260  73.690  59.110  0.00  0.00            
ATOM    841  HB1 ASP X  52      88.420  74.120  58.100  0.00  0.00            
ATOM    842  HB2 ASP X  52      89.200  73.940  59.640  0.00  0.00            
ATOM    843  CG  ASP X  52      87.140  74.460  59.790  0.00  0.00            
ATOM    844  OD1 ASP X  52      87.300  75.690  60.010  0.00  0.00            
ATOM    845  OD2 ASP X  52      86.130  73.840  60.270  0.00  0.00            
ATOM    846  C   ASP X  52      87.000  71.750  57.990  0.00  0.00            
ATOM    847  O   ASP X  52      87.300  71.210  56.930  0.00  0.00            
ATOM    848  N   PHE X  53      85.710  71.920  58.340  0.00  0.00            
ATOM    849  HN  PHE X  53      85.500  72.310  59.230  0.00  0.00            
ATOM    850  CA  PHE X  53      84.550  71.520  57.570  0.00  0.00            
ATOM    851  HA  PHE X  53      84.680  70.480  57.330  0.00  0.00            
ATOM    852  CB  PHE X  53      83.300  71.710  58.430  0.00  0.00            
ATOM    853  HB1 PHE X  53      82.420  71.490  57.780  0.00  0.00            
ATOM    854  HB2 PHE X  53      83.160  72.730  58.860  0.00  0.00            
ATOM    855  CG  PHE X  53      83.330  70.800  59.590  0.00  0.00            
ATOM    856  CD1 PHE X  53      83.750  71.310  60.900  0.00  0.00            
ATOM    857  HD1 PHE X  53      84.140  72.320  60.960  0.00  0.00            
ATOM    858  CE1 PHE X  53      83.560  70.690  62.110  0.00  0.00            
ATOM    859  HE1 PHE X  53      83.850  71.160  63.040  0.00  0.00            
ATOM    860  CZ  PHE X  53      82.950  69.390  62.070  0.00  0.00            
ATOM    861  HZ  PHE X  53      82.980  68.820  62.990  0.00  0.00            
ATOM    862  CD2 PHE X  53      82.610  69.620  59.640  0.00  0.00            
ATOM    863  HD2 PHE X  53      82.200  69.270  58.700  0.00  0.00            
ATOM    864  CE2 PHE X  53      82.430  68.860  60.850  0.00  0.00            
ATOM    865  HE2 PHE X  53      81.810  67.980  60.850  0.00  0.00            
ATOM    866  C   PHE X  53      84.440  72.460  56.300  0.00  0.00            
ATOM    867  O   PHE X  53      84.880  73.620  56.220  0.00  0.00            
ATOM    868  N   ARG X  54      83.820  71.900  55.230  0.00  0.00            
ATOM    869  HN  ARG X  54      83.510  70.950  55.200  0.00  0.00            
ATOM    870  CA  ARG X  54      83.730  72.560  53.920  0.00  0.00            
ATOM    871  HA  ARG X  54      84.690  73.020  53.720  0.00  0.00            
ATOM    872  CB  ARG X  54      83.550  71.500  52.740  0.00  0.00            
ATOM    873  HB1 ARG X  54      83.320  72.030  51.790  0.00  0.00            
ATOM    874  HB2 ARG X  54      82.740  70.830  53.080  0.00  0.00            
ATOM    875  CG  ARG X  54      84.710  70.490  52.390  0.00  0.00            
ATOM    876  HG1 ARG X  54      84.380  69.720  51.650  0.00  0.00            
ATOM    877  HG2 ARG X  54      85.060  69.970  53.310  0.00  0.00            
ATOM    878  CD  ARG X  54      85.940  71.100  51.780  0.00  0.00            
ATOM    879  HD1 ARG X  54      86.200  71.990  52.400  0.00  0.00            
ATOM    880  HD2 ARG X  54      85.670  71.420  50.750  0.00  0.00            
ATOM    881  NE  ARG X  54      86.940  69.990  51.850  0.00  0.00            
ATOM    882  HE  ARG X  54      86.730  69.040  52.100  0.00  0.00            
ATOM    883  CZ  ARG X  54      88.270  70.120  51.790  0.00  0.00            
ATOM    884  NH1 ARG X  54      88.840  71.230  51.420  0.00  0.00            
ATOM    885 HH11 ARG X  54      88.310  72.030  51.140  0.00  0.00            
ATOM    886 HH12 ARG X  54      89.830  71.240  51.540  0.00  0.00            
ATOM    887  NH2 ARG X  54      88.980  69.160  52.310  0.00  0.00            
ATOM    888 HH21 ARG X  54      88.610  68.300  52.660  0.00  0.00            
ATOM    889 HH22 ARG X  54      89.970  69.290  52.270  0.00  0.00            
ATOM    890  C   ARG X  54      82.700  73.660  53.800  0.00  0.00            
ATOM    891  O   ARG X  54      81.480  73.450  54.060  0.00  0.00            
ATOM    892  N   GLU X  55      83.070  74.840  53.330  0.00  0.00            
ATOM    893  HN  GLU X  55      84.030  75.010  53.160  0.00  0.00            
ATOM    894  CA  GLU X  55      82.170  75.980  53.270  0.00  0.00            
ATOM    895  HA  GLU X  55      81.260  75.730  53.800  0.00  0.00            
ATOM    896  CB  GLU X  55      82.910  77.300  53.910  0.00  0.00            
ATOM    897  HB1 GLU X  55      82.280  78.160  53.610  0.00  0.00            
ATOM    898  HB2 GLU X  55      83.880  77.430  53.370  0.00  0.00            
ATOM    899  CG  GLU X  55      83.130  77.140  55.400  0.00  0.00            
ATOM    900  HG1 GLU X  55      83.470  76.130  55.730  0.00  0.00            
ATOM    901  HG2 GLU X  55      82.140  77.150  55.910  0.00  0.00            
ATOM    902  CD  GLU X  55      83.930  78.230  56.140  0.00  0.00            
ATOM    903  OE1 GLU X  55      84.980  77.970  56.800  0.00  0.00            
ATOM    904  OE2 GLU X  55      83.440  79.370  56.150  0.00  0.00            
ATOM    905  C   GLU X  55      81.910  76.330  51.820  0.00  0.00            
ATOM    906  O   GLU X  55      81.020  77.190  51.600  0.00  0.00            
ATOM    907  N   ASP X  56      82.500  75.610  50.900  0.00  0.00            
ATOM    908  HN  ASP X  56      83.040  74.860  51.280  0.00  0.00            
ATOM    909  CA  ASP X  56      82.480  75.770  49.440  0.00  0.00            
ATOM    910  HA  ASP X  56      82.990  76.710  49.260  0.00  0.00            
ATOM    911  CB  ASP X  56      83.230  74.580  48.800  0.00  0.00            
ATOM    912  HB1 ASP X  56      83.280  74.620  47.690  0.00  0.00            
ATOM    913  HB2 ASP X  56      82.600  73.710  49.090  0.00  0.00            
ATOM    914  CG  ASP X  56      84.580  74.360  49.320  0.00  0.00            
ATOM    915  OD1 ASP X  56      85.100  73.200  49.160  0.00  0.00            
ATOM    916  OD2 ASP X  56      85.180  75.320  49.920  0.00  0.00            
ATOM    917  C   ASP X  56      81.150  76.080  48.800  0.00  0.00            
ATOM    918  O   ASP X  56      80.050  75.570  49.120  0.00  0.00            
ATOM    919  N   ASP X  57      81.170  76.990  47.830  0.00  0.00            
ATOM    920  HN  ASP X  57      82.020  77.420  47.540  0.00  0.00            
ATOM    921  CA  ASP X  57      80.090  77.650  47.130  0.00  0.00            
ATOM    922  HA  ASP X  57      79.350  77.950  47.860  0.00  0.00            
ATOM    923  CB  ASP X  57      80.560  78.890  46.190  0.00  0.00            
ATOM    924  HB1 ASP X  57      79.760  79.290  45.530  0.00  0.00            
ATOM    925  HB2 ASP X  57      81.440  78.510  45.630  0.00  0.00            
ATOM    926  CG  ASP X  57      80.970  80.050  47.100  0.00  0.00            
ATOM    927  OD1 ASP X  57      81.140  81.180  46.540  0.00  0.00            
ATOM    928  OD2 ASP X  57      81.170  79.880  48.300  0.00  0.00            
ATOM    929  C   ASP X  57      79.180  76.790  46.280  0.00  0.00            
ATOM    930  O   ASP X  57      77.960  77.040  46.290  0.00  0.00            
ATOM    931  N   SER X  58      79.680  75.760  45.610  0.00  0.00            
ATOM    932  HN  SER X  58      80.670  75.700  45.510  0.00  0.00            
ATOM    933  CA  SER X  58      78.880  74.910  44.790  0.00  0.00            
ATOM    934  HA  SER X  58      78.080  75.520  44.420  0.00  0.00            
ATOM    935  CB  SER X  58      79.750  74.290  43.700  0.00  0.00            
ATOM    936  HB1 SER X  58      80.040  75.020  42.910  0.00  0.00            
ATOM    937  HB2 SER X  58      79.140  73.620  43.060  0.00  0.00            
ATOM    938  OG  SER X  58      80.860  73.590  44.210  0.00  0.00            
ATOM    939  HG1 SER X  58      81.530  74.240  44.440  0.00  0.00            
ATOM    940  C   SER X  58      78.190  73.710  45.510  0.00  0.00            
ATOM    941  O   SER X  58      77.230  73.120  45.020  0.00  0.00            
ATOM    942  N   VAL X  59      78.620  73.400  46.750  0.00  0.00            
ATOM    943  HN  VAL X  59      79.530  73.690  47.020  0.00  0.00            
ATOM    944  CA  VAL X  59      77.930  72.590  47.700  0.00  0.00            
ATOM    945  HA  VAL X  59      77.720  71.670  47.170  0.00  0.00            
ATOM    946  CB  VAL X  59      78.800  72.250  48.960  0.00  0.00            
ATOM    947  HB  VAL X  59      78.980  73.270  49.360  0.00  0.00            
ATOM    948  CG1 VAL X  59      78.130  71.310  49.920  0.00  0.00            
ATOM    949 HG11 VAL X  59      77.080  71.610  50.100  0.00  0.00            
ATOM    950 HG12 VAL X  59      78.650  71.390  50.900  0.00  0.00            
ATOM    951 HG13 VAL X  59      78.240  70.250  49.620  0.00  0.00            
ATOM    952  CG2 VAL X  59      80.220  71.740  48.560  0.00  0.00            
ATOM    953 HG21 VAL X  59      80.770  71.510  49.490  0.00  0.00            
ATOM    954 HG22 VAL X  59      80.690  72.550  47.960  0.00  0.00            
ATOM    955 HG23 VAL X  59      80.210  70.850  47.900  0.00  0.00            
ATOM    956  C   VAL X  59      76.490  73.070  48.080  0.00  0.00            
ATOM    957  O   VAL X  59      76.240  74.290  48.100  0.00  0.00            
ATOM    958  N   HSD X  60      75.560  72.120  48.250  0.00  0.00            
ATOM    959  HN  HSD X  60      75.780  71.170  48.020  0.00  0.00            
ATOM    960  CA  HSD X  60      74.180  72.370  48.590  0.00  0.00            
ATOM    961  HA  HSD X  60      73.800  73.000  47.790  0.00  0.00            
ATOM    962  CB  HSD X  60      73.330  71.040  48.530  0.00  0.00            
ATOM    963  HB1 HSD X  60      72.310  71.410  48.770  0.00  0.00            
ATOM    964  HB2 HSD X  60      73.740  70.360  49.310  0.00  0.00            
ATOM    965  ND1 HSD X  60      74.120  69.340  46.710  0.00  0.00            
ATOM    966  HD1 HSD X  60      74.690  68.960  47.430  0.00  0.00            
ATOM    967  CG  HSD X  60      73.260  70.360  47.140  0.00  0.00            
ATOM    968  CE1 HSD X  60      73.800  68.990  45.420  0.00  0.00            
ATOM    969  HE1 HSD X  60      74.320  68.290  44.770  0.00  0.00            
ATOM    970  NE2 HSD X  60      72.770  69.720  45.020  0.00  0.00            
ATOM    971  CD2 HSD X  60      72.380  70.440  46.150  0.00  0.00            
ATOM    972  HD2 HSD X  60      71.650  71.220  45.970  0.00  0.00            
ATOM    973  C   HSD X  60      73.990  73.010  49.960  0.00  0.00            
ATOM    974  O   HSD X  60      74.890  72.910  50.830  0.00  0.00            
ATOM    975  N   ALA X  61      72.870  73.680  50.200  0.00  0.00            
ATOM    976  HN  ALA X  61      72.080  73.740  49.590  0.00  0.00            
ATOM    977  CA  ALA X  61      72.840  74.690  51.280  0.00  0.00            
ATOM    978  HA  ALA X  61      73.600  75.400  51.010  0.00  0.00            
ATOM    979  CB  ALA X  61      71.400  75.310  51.260  0.00  0.00            
ATOM    980  HB1 ALA X  61      71.380  76.250  51.860  0.00  0.00            
ATOM    981  HB2 ALA X  61      70.600  74.600  51.550  0.00  0.00            
ATOM    982  HB3 ALA X  61      71.240  75.620  50.210  0.00  0.00            
ATOM    983  C   ALA X  61      73.080  74.260  52.690  0.00  0.00            
ATOM    984  O   ALA X  61      73.950  74.860  53.350  0.00  0.00            
ATOM    985  N   TYR X  62      72.400  73.190  53.160  0.00  0.00            
ATOM    986  HN  TYR X  62      71.690  72.790  52.590  0.00  0.00            
ATOM    987  CA  TYR X  62      72.440  72.860  54.570  0.00  0.00            
ATOM    988  HA  TYR X  62      72.480  73.670  55.280  0.00  0.00            
ATOM    989  CB  TYR X  62      71.130  72.030  54.980  0.00  0.00            
ATOM    990  HB1 TYR X  62      71.110  71.850  56.070  0.00  0.00            
ATOM    991  HB2 TYR X  62      71.190  70.990  54.600  0.00  0.00            
ATOM    992  CG  TYR X  62      69.830  72.660  54.550  0.00  0.00            
ATOM    993  CD1 TYR X  62      69.580  74.020  54.600  0.00  0.00            
ATOM    994  HD1 TYR X  62      70.420  74.630  54.900  0.00  0.00            
ATOM    995  CE1 TYR X  62      68.330  74.520  54.280  0.00  0.00            
ATOM    996  HE1 TYR X  62      68.220  75.580  54.390  0.00  0.00            
ATOM    997  CZ  TYR X  62      67.240  73.570  54.110  0.00  0.00            
ATOM    998  OH  TYR X  62      66.000  74.020  53.640  0.00  0.00            
ATOM    999  HH  TYR X  62      65.720  74.810  54.110  0.00  0.00            
ATOM   1000  CD2 TYR X  62      68.750  71.820  54.260  0.00  0.00            
ATOM   1001  HD2 TYR X  62      68.920  70.750  54.290  0.00  0.00            
ATOM   1002  CE2 TYR X  62      67.430  72.200  54.110  0.00  0.00            
ATOM   1003  HE2 TYR X  62      66.580  71.530  54.040  0.00  0.00            
ATOM   1004  C   TYR X  62      73.580  71.860  54.770  0.00  0.00            
ATOM   1005  O   TYR X  62      73.750  71.250  55.820  0.00  0.00            
ATOM   1006  N   HSD X  63      74.360  71.670  53.670  0.00  0.00            
ATOM   1007  HN  HSD X  63      73.940  71.920  52.800  0.00  0.00            
ATOM   1008  CA  HSD X  63      75.600  70.890  53.700  0.00  0.00            
ATOM   1009  HA  HSD X  63      75.790  70.340  54.610  0.00  0.00            
ATOM   1010  CB  HSD X  63      75.570  69.760  52.590  0.00  0.00            
ATOM   1011  HB1 HSD X  63      76.380  69.010  52.600  0.00  0.00            
ATOM   1012  HB2 HSD X  63      75.600  70.130  51.550  0.00  0.00            
ATOM   1013  ND1 HSD X  63      73.210  69.250  51.950  0.00  0.00            
ATOM   1014  HD1 HSD X  63      73.110  70.030  51.330  0.00  0.00            
ATOM   1015  CG  HSD X  63      74.340  68.950  52.710  0.00  0.00            
ATOM   1016  CE1 HSD X  63      72.340  68.270  52.210  0.00  0.00            
ATOM   1017  HE1 HSD X  63      71.330  68.350  51.800  0.00  0.00            
ATOM   1018  NE2 HSD X  63      72.780  67.360  53.040  0.00  0.00            
ATOM   1019  CD2 HSD X  63      74.050  67.850  53.340  0.00  0.00            
ATOM   1020  HD2 HSD X  63      74.770  67.380  54.000  0.00  0.00            
ATOM   1021  C   HSD X  63      76.840  71.780  53.530  0.00  0.00            
ATOM   1022  O   HSD X  63      77.910  71.200  53.640  0.00  0.00            
ATOM   1023  N   ARG X  64      76.690  73.160  53.430  0.00  0.00            
ATOM   1024  HN  ARG X  64      75.830  73.660  53.370  0.00  0.00            
ATOM   1025  CA  ARG X  64      77.830  74.050  53.680  0.00  0.00            
ATOM   1026  HA  ARG X  64      78.700  73.510  53.330  0.00  0.00            
ATOM   1027  CB  ARG X  64      77.770  75.390  52.850  0.00  0.00            
ATOM   1028  HB1 ARG X  64      78.780  75.850  52.750  0.00  0.00            
ATOM   1029  HB2 ARG X  64      77.260  76.160  53.460  0.00  0.00            
ATOM   1030  CG  ARG X  64      77.170  75.350  51.390  0.00  0.00            
ATOM   1031  HG1 ARG X  64      76.130  74.970  51.490  0.00  0.00            
ATOM   1032  HG2 ARG X  64      77.760  74.650  50.760  0.00  0.00            
ATOM   1033  CD  ARG X  64      77.230  76.710  50.710  0.00  0.00            
ATOM   1034  HD1 ARG X  64      78.260  76.980  50.390  0.00  0.00            
ATOM   1035  HD2 ARG X  64      76.930  77.540  51.390  0.00  0.00            
ATOM   1036  NE  ARG X  64      76.270  76.610  49.560  0.00  0.00            
ATOM   1037  HE  ARG X  64      76.200  75.810  48.970  0.00  0.00            
ATOM   1038  CZ  ARG X  64      75.550  77.600  49.120  0.00  0.00            
ATOM   1039  NH1 ARG X  64      75.450  78.830  49.640  0.00  0.00            
ATOM   1040 HH11 ARG X  64      76.190  79.140  50.240  0.00  0.00            
ATOM   1041 HH12 ARG X  64      74.890  79.450  49.100  0.00  0.00            
ATOM   1042  NH2 ARG X  64      74.880  77.330  47.980  0.00  0.00            
ATOM   1043 HH21 ARG X  64      74.830  76.360  47.770  0.00  0.00            
ATOM   1044 HH22 ARG X  64      74.110  77.900  47.670  0.00  0.00            
ATOM   1045  C   ARG X  64      77.940  74.320  55.190  0.00  0.00            
ATOM   1046  O   ARG X  64      76.960  74.610  55.910  0.00  0.00            
ATOM   1047  N   ALA X  65      79.210  74.350  55.730  0.00  0.00            
ATOM   1048  HN  ALA X  65      79.980  74.040  55.170  0.00  0.00            
ATOM   1049  CA  ALA X  65      79.460  74.680  57.080  0.00  0.00            
ATOM   1050  HA  ALA X  65      78.830  73.980  57.620  0.00  0.00            
ATOM   1051  CB  ALA X  65      80.890  74.460  57.390  0.00  0.00            
ATOM   1052  HB1 ALA X  65      81.020  74.610  58.480  0.00  0.00            
ATOM   1053  HB2 ALA X  65      81.580  75.060  56.750  0.00  0.00            
ATOM   1054  HB3 ALA X  65      81.220  73.410  57.270  0.00  0.00            
ATOM   1055  C   ALA X  65      79.070  76.150  57.340  0.00  0.00            
ATOM   1056  O   ALA X  65      78.760  76.920  56.440  0.00  0.00            
ATOM   1057  N   THR X  66      79.070  76.680  58.580  0.00  0.00            
ATOM   1058  HN  THR X  66      79.280  76.060  59.340  0.00  0.00            
ATOM   1059  CA  THR X  66      78.760  78.120  58.980  0.00  0.00            
ATOM   1060  HA  THR X  66      79.170  78.810  58.250  0.00  0.00            
ATOM   1061  CB  THR X  66      77.300  78.500  59.110  0.00  0.00            
ATOM   1062  HB  THR X  66      76.760  78.090  58.230  0.00  0.00            
ATOM   1063  OG1 THR X  66      77.110  79.900  58.910  0.00  0.00            
ATOM   1064  HG1 THR X  66      77.000  80.080  57.980  0.00  0.00            
ATOM   1065  CG2 THR X  66      76.710  78.040  60.450  0.00  0.00            
ATOM   1066 HG21 THR X  66      76.750  76.930  60.490  0.00  0.00            
ATOM   1067 HG22 THR X  66      75.620  78.260  60.500  0.00  0.00            
ATOM   1068 HG23 THR X  66      77.210  78.570  61.290  0.00  0.00            
ATOM   1069  C   THR X  66      79.580  78.620  60.180  0.00  0.00            
ATOM   1070  O   THR X  66      80.180  77.810  60.820  0.00  0.00            
ATOM   1071  N   ASN X  67      79.500  79.910  60.490  0.00  0.00            
ATOM   1072  HN  ASN X  67      78.940  80.550  59.970  0.00  0.00            
ATOM   1073  CA  ASN X  67      80.170  80.540  61.620  0.00  0.00            
ATOM   1074  HA  ASN X  67      80.140  79.940  62.530  0.00  0.00            
ATOM   1075  CB  ASN X  67      81.710  80.850  61.310  0.00  0.00            
ATOM   1076  HB1 ASN X  67      81.800  81.570  60.470  0.00  0.00            
ATOM   1077  HB2 ASN X  67      82.220  79.920  60.980  0.00  0.00            
ATOM   1078  CG  ASN X  67      82.460  81.360  62.550  0.00  0.00            
ATOM   1079  OD1 ASN X  67      82.170  81.030  63.670  0.00  0.00            
ATOM   1080  ND2 ASN X  67      83.420  82.250  62.290  0.00  0.00            
ATOM   1081 HD21 ASN X  67      83.470  82.690  61.390  0.00  0.00            
ATOM   1082 HD22 ASN X  67      83.970  82.620  63.040  0.00  0.00            
ATOM   1083  C   ASN X  67      79.380  81.850  61.900  0.00  0.00            
ATOM   1084  O   ASN X  67      78.600  82.360  61.110  0.00  0.00            
ATOM   1085  N   ALA X  68      79.640  82.400  63.100  0.00  0.00            
ATOM   1086  HN  ALA X  68      79.940  81.840  63.860  0.00  0.00            
ATOM   1087  CA  ALA X  68      79.090  83.660  63.480  0.00  0.00            
ATOM   1088  HA  ALA X  68      78.030  83.460  63.390  0.00  0.00            
ATOM   1089  CB  ALA X  68      79.270  83.830  64.990  0.00  0.00            
ATOM   1090  HB1 ALA X  68      78.940  82.980  65.610  0.00  0.00            
ATOM   1091  HB2 ALA X  68      78.700  84.750  65.260  0.00  0.00            
ATOM   1092  HB3 ALA X  68      80.290  84.140  65.300  0.00  0.00            
ATOM   1093  C   ALA X  68      79.590  84.870  62.600  0.00  0.00            
ATOM   1094  O   ALA X  68      80.760  84.900  62.240  0.00  0.00            
ATOM   1095  N   ASP X  69      78.750  85.860  62.280  0.00  0.00            
ATOM   1096  HN  ASP X  69      77.850  85.780  62.700  0.00  0.00            
ATOM   1097  CA  ASP X  69      79.200  87.060  61.520  0.00  0.00            
ATOM   1098  HA  ASP X  69      80.180  86.880  61.080  0.00  0.00            
ATOM   1099  CB  ASP X  69      78.180  87.360  60.440  0.00  0.00            
ATOM   1100  HB1 ASP X  69      78.020  86.480  59.780  0.00  0.00            
ATOM   1101  HB2 ASP X  69      78.550  88.220  59.830  0.00  0.00            
ATOM   1102  CG  ASP X  69      76.770  87.720  60.870  0.00  0.00            
ATOM   1103  OD1 ASP X  69      75.860  87.670  60.060  0.00  0.00            
ATOM   1104  OD2 ASP X  69      76.650  87.970  62.090  0.00  0.00            
ATOM   1105  C   ASP X  69      79.530  88.220  62.520  0.00  0.00            
ATOM   1106  O   ASP X  69      80.090  89.170  62.090  0.00  0.00            
ATOM   1107  N   TYR X  70      79.240  88.010  63.810  0.00  0.00            
ATOM   1108  HN  TYR X  70      78.820  87.150  64.110  0.00  0.00            
ATOM   1109  CA  TYR X  70      79.690  88.890  64.820  0.00  0.00            
ATOM   1110  HA  TYR X  70      79.580  89.890  64.430  0.00  0.00            
ATOM   1111  CB  TYR X  70      78.920  88.850  66.190  0.00  0.00            
ATOM   1112  HB1 TYR X  70      77.950  89.220  65.790  0.00  0.00            
ATOM   1113  HB2 TYR X  70      79.320  89.630  66.870  0.00  0.00            
ATOM   1114  CG  TYR X  70      78.840  87.550  66.890  0.00  0.00            
ATOM   1115  CD1 TYR X  70      79.880  87.120  67.710  0.00  0.00            
ATOM   1116  HD1 TYR X  70      80.830  87.630  67.740  0.00  0.00            
ATOM   1117  CE1 TYR X  70      79.770  86.060  68.620  0.00  0.00            
ATOM   1118  HE1 TYR X  70      80.560  85.800  69.300  0.00  0.00            
ATOM   1119  CZ  TYR X  70      78.620  85.300  68.560  0.00  0.00            
ATOM   1120  OH  TYR X  70      78.470  84.300  69.530  0.00  0.00            
ATOM   1121  HH  TYR X  70      79.070  84.490  70.260  0.00  0.00            
ATOM   1122  CD2 TYR X  70      77.690  86.740  66.800  0.00  0.00            
ATOM   1123  HD2 TYR X  70      76.920  87.080  66.120  0.00  0.00            
ATOM   1124  CE2 TYR X  70      77.600  85.590  67.660  0.00  0.00            
ATOM   1125  HE2 TYR X  70      76.740  84.940  67.570  0.00  0.00            
ATOM   1126  C   TYR X  70      81.210  88.770  65.090  0.00  0.00            
ATOM   1127  O   TYR X  70      81.770  87.720  65.410  0.00  0.00            
ATOM   1128  N   ARG X  71      81.850  89.960  65.120  0.00  0.00            
ATOM   1129  HN  ARG X  71      81.370  90.770  64.790  0.00  0.00            
ATOM   1130  CA  ARG X  71      83.090  90.210  65.780  0.00  0.00            
ATOM   1131  HA  ARG X  71      83.810  89.710  65.140  0.00  0.00            
ATOM   1132  CB  ARG X  71      83.560  91.680  65.670  0.00  0.00            
ATOM   1133  HB1 ARG X  71      83.440  91.890  64.590  0.00  0.00            
ATOM   1134  HB2 ARG X  71      84.640  91.750  65.910  0.00  0.00            
ATOM   1135  CG  ARG X  71      82.670  92.710  66.410  0.00  0.00            
ATOM   1136  HG1 ARG X  71      82.510  92.360  67.450  0.00  0.00            
ATOM   1137  HG2 ARG X  71      81.680  92.860  65.920  0.00  0.00            
ATOM   1138  CD  ARG X  71      83.510  93.930  66.680  0.00  0.00            
ATOM   1139  HD1 ARG X  71      84.080  94.100  65.730  0.00  0.00            
ATOM   1140  HD2 ARG X  71      84.220  93.830  67.530  0.00  0.00            
ATOM   1141  NE  ARG X  71      82.520  95.090  66.850  0.00  0.00            
ATOM   1142  HE  ARG X  71      82.520  95.970  66.380  0.00  0.00            
ATOM   1143  CZ  ARG X  71      81.680  95.180  67.870  0.00  0.00            
ATOM   1144  NH1 ARG X  71      81.430  94.360  68.830  0.00  0.00            
ATOM   1145 HH11 ARG X  71      82.150  93.800  69.240  0.00  0.00            
ATOM   1146 HH12 ARG X  71      80.770  94.730  69.490  0.00  0.00            
ATOM   1147  NH2 ARG X  71      80.910  96.280  67.840  0.00  0.00            
ATOM   1148 HH21 ARG X  71      81.090  96.870  67.050  0.00  0.00            
ATOM   1149 HH22 ARG X  71      80.250  96.490  68.570  0.00  0.00            
ATOM   1150  C   ARG X  71      83.350  89.720  67.230  0.00  0.00            
ATOM   1151  O   ARG X  71      82.420  89.510  68.020  0.00  0.00            
ATOM   1152  N   GLY X  72      84.620  89.410  67.610  0.00  0.00            
ATOM   1153  HN  GLY X  72      85.350  89.580  66.960  0.00  0.00            
ATOM   1154  CA  GLY X  72      85.040  88.720  68.840  0.00  0.00            
ATOM   1155  HA1 GLY X  72      84.680  89.290  69.680  0.00  0.00            
ATOM   1156  HA2 GLY X  72      86.120  88.660  68.850  0.00  0.00            
ATOM   1157  C   GLY X  72      84.710  87.300  68.880  0.00  0.00            
ATOM   1158  O   GLY X  72      84.110  86.770  67.980  0.00  0.00            
ATOM   1159  N   SER X  73      85.110  86.570  69.960  0.00  0.00            
ATOM   1160  HN  SER X  73      85.440  87.040  70.780  0.00  0.00            
ATOM   1161  CA  SER X  73      85.170  85.070  70.040  0.00  0.00            
ATOM   1162  HA  SER X  73      85.600  84.700  69.120  0.00  0.00            
ATOM   1163  CB  SER X  73      86.090  84.550  71.190  0.00  0.00            
ATOM   1164  HB1 SER X  73      85.910  85.050  72.170  0.00  0.00            
ATOM   1165  HB2 SER X  73      87.160  84.730  70.940  0.00  0.00            
ATOM   1166  OG  SER X  73      86.000  83.130  71.370  0.00  0.00            
ATOM   1167  HG1 SER X  73      86.150  82.760  70.490  0.00  0.00            
ATOM   1168  C   SER X  73      83.800  84.460  70.110  0.00  0.00            
ATOM   1169  O   SER X  73      83.170  84.680  71.120  0.00  0.00            
ATOM   1170  N   GLY X  74      83.490  83.650  69.120  0.00  0.00            
ATOM   1171  HN  GLY X  74      84.110  83.650  68.340  0.00  0.00            
ATOM   1172  CA  GLY X  74      82.190  82.990  69.050  0.00  0.00            
ATOM   1173  HA1 GLY X  74      81.780  82.940  68.060  0.00  0.00            
ATOM   1174  HA2 GLY X  74      81.500  83.410  69.770  0.00  0.00            
ATOM   1175  C   GLY X  74      82.300  81.590  69.540  0.00  0.00            
ATOM   1176  O   GLY X  74      82.770  81.330  70.650  0.00  0.00            
ATOM   1177  N   PHE X  75      81.870  80.710  68.630  0.00  0.00            
ATOM   1178  HN  PHE X  75      81.610  81.060  67.730  0.00  0.00            
ATOM   1179  CA  PHE X  75      81.870  79.320  68.730  0.00  0.00            
ATOM   1180  HA  PHE X  75      82.110  79.090  69.760  0.00  0.00            
ATOM   1181  CB  PHE X  75      80.510  78.680  68.400  0.00  0.00            
ATOM   1182  HB1 PHE X  75      80.520  77.570  68.460  0.00  0.00            
ATOM   1183  HB2 PHE X  75      80.230  78.860  67.340  0.00  0.00            
ATOM   1184  CG  PHE X  75      79.420  79.270  69.330  0.00  0.00            
ATOM   1185  CD1 PHE X  75      79.150  78.450  70.520  0.00  0.00            
ATOM   1186  HD1 PHE X  75      79.560  77.450  70.550  0.00  0.00            
ATOM   1187  CE1 PHE X  75      78.300  78.910  71.490  0.00  0.00            
ATOM   1188  HE1 PHE X  75      78.200  78.360  72.420  0.00  0.00            
ATOM   1189  CZ  PHE X  75      77.490  80.020  71.210  0.00  0.00            
ATOM   1190  HZ  PHE X  75      76.750  80.370  71.920  0.00  0.00            
ATOM   1191  CD2 PHE X  75      78.670  80.380  69.100  0.00  0.00            
ATOM   1192  HD2 PHE X  75      78.690  80.970  68.200  0.00  0.00            
ATOM   1193  CE2 PHE X  75      77.720  80.780  70.020  0.00  0.00            
ATOM   1194  HE2 PHE X  75      77.020  81.560  69.760  0.00  0.00            
ATOM   1195  C   PHE X  75      82.910  78.710  67.810  0.00  0.00            
ATOM   1196  O   PHE X  75      83.240  79.190  66.740  0.00  0.00            
ATOM   1197  N   ASP X  76      83.500  77.530  68.250  0.00  0.00            
ATOM   1198  HN  ASP X  76      83.130  77.140  69.090  0.00  0.00            
ATOM   1199  CA  ASP X  76      84.390  76.720  67.490  0.00  0.00            
ATOM   1200  HA  ASP X  76      84.590  77.390  66.660  0.00  0.00            
ATOM   1201  CB  ASP X  76      85.560  76.290  68.330  0.00  0.00            
ATOM   1202  HB1 ASP X  76      85.490  75.360  68.950  0.00  0.00            
ATOM   1203  HB2 ASP X  76      85.760  77.070  69.090  0.00  0.00            
ATOM   1204  CG  ASP X  76      86.840  76.310  67.540  0.00  0.00            
ATOM   1205  OD1 ASP X  76      87.880  75.710  67.890  0.00  0.00            
ATOM   1206  OD2 ASP X  76      86.780  77.010  66.510  0.00  0.00            
ATOM   1207  C   ASP X  76      83.550  75.560  67.020  0.00  0.00            
ATOM   1208  O   ASP X  76      82.430  75.450  67.500  0.00  0.00            
ATOM   1209  N   ARG X  77      83.980  74.840  66.010  0.00  0.00            
ATOM   1210  HN  ARG X  77      84.890  74.940  65.600  0.00  0.00            
ATOM   1211  CA  ARG X  77      83.170  73.780  65.480  0.00  0.00            
ATOM   1212  HA  ARG X  77      82.270  73.630  66.050  0.00  0.00            
ATOM   1213  CB  ARG X  77      82.570  74.030  64.020  0.00  0.00            
ATOM   1214  HB1 ARG X  77      81.640  74.630  64.140  0.00  0.00            
ATOM   1215  HB2 ARG X  77      82.110  73.130  63.570  0.00  0.00            
ATOM   1216  CG  ARG X  77      83.610  74.530  62.940  0.00  0.00            
ATOM   1217  HG1 ARG X  77      84.240  73.680  62.600  0.00  0.00            
ATOM   1218  HG2 ARG X  77      84.280  75.270  63.430  0.00  0.00            
ATOM   1219  CD  ARG X  77      82.870  75.060  61.680  0.00  0.00            
ATOM   1220  HD1 ARG X  77      82.320  75.960  62.050  0.00  0.00            
ATOM   1221  HD2 ARG X  77      82.220  74.320  61.180  0.00  0.00            
ATOM   1222  NE  ARG X  77      83.920  75.550  60.720  0.00  0.00            
ATOM   1223  HE  ARG X  77      84.750  75.040  60.500  0.00  0.00            
ATOM   1224  CZ  ARG X  77      83.800  76.620  59.930  0.00  0.00            
ATOM   1225  NH1 ARG X  77      82.660  77.250  59.890  0.00  0.00            
ATOM   1226 HH11 ARG X  77      82.040  77.170  60.670  0.00  0.00            
ATOM   1227 HH12 ARG X  77      82.520  78.020  59.280  0.00  0.00            
ATOM   1228  NH2 ARG X  77      84.820  77.020  59.250  0.00  0.00            
ATOM   1229 HH21 ARG X  77      85.680  76.510  59.270  0.00  0.00            
ATOM   1230 HH22 ARG X  77      84.650  77.600  58.460  0.00  0.00            
ATOM   1231  C   ARG X  77      83.920  72.410  65.640  0.00  0.00            
ATOM   1232  O   ARG X  77      84.890  72.120  64.940  0.00  0.00            
ATOM   1233  N   GLY X  78      83.420  71.520  66.540  0.00  0.00            
ATOM   1234  HN  GLY X  78      82.620  71.790  67.080  0.00  0.00            
ATOM   1235  CA  GLY X  78      83.960  70.180  66.810  0.00  0.00            
ATOM   1236  HA1 GLY X  78      83.910  70.110  67.890  0.00  0.00            
ATOM   1237  HA2 GLY X  78      84.920  69.980  66.360  0.00  0.00            
ATOM   1238  C   GLY X  78      82.990  69.220  66.310  0.00  0.00            
ATOM   1239  O   GLY X  78      82.180  69.460  65.420  0.00  0.00            
ATOM   1240  N   HSD X  79      83.110  68.110  66.940  0.00  0.00            
ATOM   1241  HN  HSD X  79      83.810  68.150  67.650  0.00  0.00            
ATOM   1242  CA  HSD X  79      82.530  66.860  66.440  0.00  0.00            
ATOM   1243  HA  HSD X  79      81.900  67.030  65.580  0.00  0.00            
ATOM   1244  CB  HSD X  79      83.600  65.840  65.960  0.00  0.00            
ATOM   1245  HB1 HSD X  79      83.200  64.970  65.390  0.00  0.00            
ATOM   1246  HB2 HSD X  79      84.270  65.430  66.750  0.00  0.00            
ATOM   1247  ND1 HSD X  79      84.440  66.720  63.730  0.00  0.00            
ATOM   1248  HD1 HSD X  79      83.680  66.320  63.220  0.00  0.00            
ATOM   1249  CG  HSD X  79      84.630  66.470  65.100  0.00  0.00            
ATOM   1250  CE1 HSD X  79      85.560  67.440  63.320  0.00  0.00            
ATOM   1251  HE1 HSD X  79      85.850  67.750  62.320  0.00  0.00            
ATOM   1252  NE2 HSD X  79      86.440  67.560  64.270  0.00  0.00            
ATOM   1253  CD2 HSD X  79      85.850  66.920  65.370  0.00  0.00            
ATOM   1254  HD2 HSD X  79      86.350  66.890  66.330  0.00  0.00            
ATOM   1255  C   HSD X  79      81.610  66.190  67.480  0.00  0.00            
ATOM   1256  O   HSD X  79      82.010  65.920  68.610  0.00  0.00            
ATOM   1257  N   LEU X  80      80.310  65.920  67.130  0.00  0.00            
ATOM   1258  HN  LEU X  80      79.970  66.160  66.220  0.00  0.00            
ATOM   1259  CA  LEU X  80      79.400  65.140  68.020  0.00  0.00            
ATOM   1260  HA  LEU X  80      79.430  65.730  68.920  0.00  0.00            
ATOM   1261  CB  LEU X  80      78.010  65.220  67.370  0.00  0.00            
ATOM   1262  HB1 LEU X  80      77.340  64.550  67.940  0.00  0.00            
ATOM   1263  HB2 LEU X  80      78.110  64.840  66.340  0.00  0.00            
ATOM   1264  CG  LEU X  80      77.320  66.520  67.230  0.00  0.00            
ATOM   1265  HG  LEU X  80      77.990  67.260  66.750  0.00  0.00            
ATOM   1266  CD1 LEU X  80      75.980  66.410  66.430  0.00  0.00            
ATOM   1267 HD11 LEU X  80      75.410  67.350  66.580  0.00  0.00            
ATOM   1268 HD12 LEU X  80      75.310  65.600  66.770  0.00  0.00            
ATOM   1269 HD13 LEU X  80      76.180  66.300  65.340  0.00  0.00            
ATOM   1270  CD2 LEU X  80      76.960  67.030  68.630  0.00  0.00            
ATOM   1271 HD21 LEU X  80      77.840  67.320  69.250  0.00  0.00            
ATOM   1272 HD22 LEU X  80      76.520  66.240  69.280  0.00  0.00            
ATOM   1273 HD23 LEU X  80      76.400  67.980  68.680  0.00  0.00            
ATOM   1274  C   LEU X  80      79.800  63.630  68.350  0.00  0.00            
ATOM   1275  O   LEU X  80      79.920  63.170  69.520  0.00  0.00            
ATOM   1276  N   ALA X  81      80.160  62.870  67.280  0.00  0.00            
ATOM   1277  HN  ALA X  81      80.170  63.140  66.330  0.00  0.00            
ATOM   1278  CA  ALA X  81      80.780  61.620  67.320  0.00  0.00            
ATOM   1279  HA  ALA X  81      80.400  61.120  68.200  0.00  0.00            
ATOM   1280  CB  ALA X  81      80.320  60.650  66.250  0.00  0.00            
ATOM   1281  HB1 ALA X  81      80.560  61.020  65.230  0.00  0.00            
ATOM   1282  HB2 ALA X  81      79.230  60.480  66.300  0.00  0.00            
ATOM   1283  HB3 ALA X  81      80.810  59.660  66.310  0.00  0.00            
ATOM   1284  C   ALA X  81      82.270  61.850  67.420  0.00  0.00            
ATOM   1285  O   ALA X  81      82.780  62.800  66.760  0.00  0.00            
ATOM   1286  N   ALA X  82      83.020  61.150  68.320  0.00  0.00            
ATOM   1287  HN  ALA X  82      82.600  60.410  68.840  0.00  0.00            
ATOM   1288  CA  ALA X  82      84.440  61.350  68.590  0.00  0.00            
ATOM   1289  HA  ALA X  82      84.550  62.360  68.960  0.00  0.00            
ATOM   1290  CB  ALA X  82      84.910  60.500  69.720  0.00  0.00            
ATOM   1291  HB1 ALA X  82      85.940  60.090  69.600  0.00  0.00            
ATOM   1292  HB2 ALA X  82      84.330  59.550  69.750  0.00  0.00            
ATOM   1293  HB3 ALA X  82      84.710  60.850  70.750  0.00  0.00            
ATOM   1294  C   ALA X  82      85.430  61.280  67.440  0.00  0.00            
ATOM   1295  O   ALA X  82      85.390  60.500  66.420  0.00  0.00            
ATOM   1296  N   ALA X  83      86.530  61.990  67.610  0.00  0.00            
ATOM   1297  HN  ALA X  83      86.690  62.660  68.330  0.00  0.00            
ATOM   1298  CA  ALA X  83      87.550  62.130  66.590  0.00  0.00            
ATOM   1299  HA  ALA X  83      87.180  62.000  65.580  0.00  0.00            
ATOM   1300  CB  ALA X  83      88.370  63.420  66.660  0.00  0.00            
ATOM   1301  HB1 ALA X  83      89.320  63.370  66.070  0.00  0.00            
ATOM   1302  HB2 ALA X  83      88.700  63.580  67.710  0.00  0.00            
ATOM   1303  HB3 ALA X  83      87.860  64.340  66.290  0.00  0.00            
ATOM   1304  C   ALA X  83      88.570  60.880  66.740  0.00  0.00            
ATOM   1305  O   ALA X  83      89.270  60.490  65.790  0.00  0.00            
ATOM   1306  N   ALA X  84      88.530  60.230  67.870  0.00  0.00            
ATOM   1307  HN  ALA X  84      87.840  60.410  68.560  0.00  0.00            
ATOM   1308  CA  ALA X  84      89.480  59.180  68.270  0.00  0.00            
ATOM   1309  HA  ALA X  84      90.480  59.550  68.100  0.00  0.00            
ATOM   1310  CB  ALA X  84      89.290  58.760  69.760  0.00  0.00            
ATOM   1311  HB1 ALA X  84      89.440  59.600  70.480  0.00  0.00            
ATOM   1312  HB2 ALA X  84      90.070  57.970  69.910  0.00  0.00            
ATOM   1313  HB3 ALA X  84      88.250  58.500  70.050  0.00  0.00            
ATOM   1314  C   ALA X  84      89.180  57.920  67.520  0.00  0.00            
ATOM   1315  O   ALA X  84      90.080  57.040  67.470  0.00  0.00            
ATOM   1316  N   ASN X  85      87.990  57.830  66.940  0.00  0.00            
ATOM   1317  HN  ASN X  85      87.330  58.340  67.490  0.00  0.00            
ATOM   1318  CA  ASN X  85      87.360  56.760  66.210  0.00  0.00            
ATOM   1319  HA  ASN X  85      87.470  55.880  66.830  0.00  0.00            
ATOM   1320  CB  ASN X  85      85.800  56.980  65.970  0.00  0.00            
ATOM   1321  HB1 ASN X  85      85.340  56.100  65.480  0.00  0.00            
ATOM   1322  HB2 ASN X  85      85.550  57.880  65.370  0.00  0.00            
ATOM   1323  CG  ASN X  85      85.030  57.190  67.300  0.00  0.00            
ATOM   1324  OD1 ASN X  85      85.420  57.880  68.210  0.00  0.00            
ATOM   1325  ND2 ASN X  85      83.750  56.720  67.260  0.00  0.00            
ATOM   1326 HD21 ASN X  85      83.180  56.920  68.060  0.00  0.00            
ATOM   1327 HD22 ASN X  85      83.410  56.200  66.480  0.00  0.00            
ATOM   1328  C   ASN X  85      87.960  56.470  64.920  0.00  0.00            
ATOM   1329  O   ASN X  85      88.030  55.340  64.440  0.00  0.00            
ATOM   1330  N   HSD X  86      88.430  57.580  64.290  0.00  0.00            
ATOM   1331  HN  HSD X  86      88.410  58.470  64.740  0.00  0.00            
ATOM   1332  CA  HSD X  86      88.810  57.580  62.860  0.00  0.00            
ATOM   1333  HA  HSD X  86      88.490  56.630  62.440  0.00  0.00            
ATOM   1334  CB  HSD X  86      88.050  58.640  62.090  0.00  0.00            
ATOM   1335  HB1 HSD X  86      88.550  58.620  61.090  0.00  0.00            
ATOM   1336  HB2 HSD X  86      88.350  59.580  62.590  0.00  0.00            
ATOM   1337  ND1 HSD X  86      85.810  59.730  62.000  0.00  0.00            
ATOM   1338  HD1 HSD X  86      86.180  60.650  61.930  0.00  0.00            
ATOM   1339  CG  HSD X  86      86.640  58.630  62.120  0.00  0.00            
ATOM   1340  CE1 HSD X  86      84.550  59.310  62.050  0.00  0.00            
ATOM   1341  HE1 HSD X  86      83.730  60.020  62.130  0.00  0.00            
ATOM   1342  NE2 HSD X  86      84.460  58.030  62.150  0.00  0.00            
ATOM   1343  CD2 HSD X  86      85.760  57.580  62.250  0.00  0.00            
ATOM   1344  HD2 HSD X  86      85.880  56.550  62.550  0.00  0.00            
ATOM   1345  C   HSD X  86      90.320  57.670  62.760  0.00  0.00            
ATOM   1346  O   HSD X  86      90.910  58.520  63.270  0.00  0.00            
ATOM   1347  N   ARG X  87      90.890  56.860  61.900  0.00  0.00            
ATOM   1348  HN  ARG X  87      90.430  56.150  61.370  0.00  0.00            
ATOM   1349  CA  ARG X  87      92.250  56.590  62.160  0.00  0.00            
ATOM   1350  HA  ARG X  87      92.610  57.180  62.990  0.00  0.00            
ATOM   1351  CB  ARG X  87      92.480  55.050  62.550  0.00  0.00            
ATOM   1352  HB1 ARG X  87      93.510  55.000  62.960  0.00  0.00            
ATOM   1353  HB2 ARG X  87      92.500  54.330  61.710  0.00  0.00            
ATOM   1354  CG  ARG X  87      91.470  54.490  63.710  0.00  0.00            
ATOM   1355  HG1 ARG X  87      91.670  53.400  63.730  0.00  0.00            
ATOM   1356  HG2 ARG X  87      90.420  54.670  63.390  0.00  0.00            
ATOM   1357  CD  ARG X  87      91.720  55.120  65.100  0.00  0.00            
ATOM   1358  HD1 ARG X  87      90.870  54.750  65.720  0.00  0.00            
ATOM   1359  HD2 ARG X  87      91.620  56.220  65.150  0.00  0.00            
ATOM   1360  NE  ARG X  87      92.980  54.630  65.710  0.00  0.00            
ATOM   1361  HE  ARG X  87      93.760  54.530  65.090  0.00  0.00            
ATOM   1362  CZ  ARG X  87      93.310  55.040  66.980  0.00  0.00            
ATOM   1363  NH1 ARG X  87      92.560  55.780  67.680  0.00  0.00            
ATOM   1364 HH11 ARG X  87      91.610  55.950  67.430  0.00  0.00            
ATOM   1365 HH12 ARG X  87      92.920  56.150  68.540  0.00  0.00            
ATOM   1366  NH2 ARG X  87      94.580  54.830  67.380  0.00  0.00            
ATOM   1367 HH21 ARG X  87      95.050  54.040  66.980  0.00  0.00            
ATOM   1368 HH22 ARG X  87      94.920  55.140  68.260  0.00  0.00            
ATOM   1369  C   ARG X  87      93.000  56.980  60.910  0.00  0.00            
ATOM   1370  O   ARG X  87      92.610  56.590  59.830  0.00  0.00            
ATOM   1371  N   TRP X  88      94.100  57.730  61.020  0.00  0.00            
ATOM   1372  HN  TRP X  88      94.530  57.760  61.920  0.00  0.00            
ATOM   1373  CA  TRP X  88      94.940  58.400  60.080  0.00  0.00            
ATOM   1374  HA  TRP X  88      94.650  59.430  60.070  0.00  0.00            
ATOM   1375  CB  TRP X  88      96.330  58.400  60.760  0.00  0.00            
ATOM   1376  HB1 TRP X  88      96.650  57.340  60.830  0.00  0.00            
ATOM   1377  HB2 TRP X  88      96.320  58.910  61.750  0.00  0.00            
ATOM   1378  CG  TRP X  88      97.420  59.180  60.020  0.00  0.00            
ATOM   1379  CD1 TRP X  88      98.140  58.740  58.970  0.00  0.00            
ATOM   1380  HD1 TRP X  88      98.040  57.740  58.560  0.00  0.00            
ATOM   1381  NE1 TRP X  88      99.030  59.700  58.500  0.00  0.00            
ATOM   1382  HE1 TRP X  88      99.760  59.460  57.890  0.00  0.00            
ATOM   1383  CE2 TRP X  88      98.810  60.830  59.200  0.00  0.00            
ATOM   1384  CD2 TRP X  88      97.860  60.530  60.280  0.00  0.00            
ATOM   1385  CE3 TRP X  88      97.560  61.480  61.240  0.00  0.00            
ATOM   1386  HE3 TRP X  88      96.990  61.220  62.110  0.00  0.00            
ATOM   1387  CZ3 TRP X  88      98.290  62.600  61.260  0.00  0.00            
ATOM   1388  HZ3 TRP X  88      98.100  63.360  62.000  0.00  0.00            
ATOM   1389  CZ2 TRP X  88      99.510  62.020  59.190  0.00  0.00            
ATOM   1390  HZ2 TRP X  88     100.350  62.160  58.520  0.00  0.00            
ATOM   1391  CH2 TRP X  88      99.240  62.870  60.240  0.00  0.00            
ATOM   1392  HH2 TRP X  88      99.880  63.720  60.420  0.00  0.00            
ATOM   1393  C   TRP X  88      94.940  57.860  58.710  0.00  0.00            
ATOM   1394  O   TRP X  88      95.740  56.970  58.330  0.00  0.00            
ATOM   1395  N   SER X  89      94.050  58.410  57.850  0.00  0.00            
ATOM   1396  HN  SER X  89      93.630  59.270  58.110  0.00  0.00            
ATOM   1397  CA  SER X  89      93.760  58.020  56.450  0.00  0.00            
ATOM   1398  HA  SER X  89      94.710  57.880  55.950  0.00  0.00            
ATOM   1399  CB  SER X  89      93.020  56.700  56.290  0.00  0.00            
ATOM   1400  HB1 SER X  89      93.510  55.890  56.870  0.00  0.00            
ATOM   1401  HB2 SER X  89      92.940  56.270  55.260  0.00  0.00            
ATOM   1402  OG  SER X  89      91.710  56.830  56.780  0.00  0.00            
ATOM   1403  HG1 SER X  89      91.380  55.930  56.790  0.00  0.00            
ATOM   1404  C   SER X  89      93.020  59.180  55.730  0.00  0.00            
ATOM   1405  O   SER X  89      92.490  60.030  56.410  0.00  0.00            
ATOM   1406  N   GLN X  90      93.100  59.380  54.360  0.00  0.00            
ATOM   1407  HN  GLN X  90      93.720  58.850  53.790  0.00  0.00            
ATOM   1408  CA  GLN X  90      92.300  60.420  53.700  0.00  0.00            
ATOM   1409  HA  GLN X  90      92.770  61.320  54.060  0.00  0.00            
ATOM   1410  CB  GLN X  90      92.570  60.260  52.170  0.00  0.00            
ATOM   1411  HB1 GLN X  90      91.900  61.030  51.740  0.00  0.00            
ATOM   1412  HB2 GLN X  90      92.110  59.340  51.760  0.00  0.00            
ATOM   1413  CG  GLN X  90      93.980  60.550  51.660  0.00  0.00            
ATOM   1414  HG1 GLN X  90      93.920  60.810  50.580  0.00  0.00            
ATOM   1415  HG2 GLN X  90      94.670  59.680  51.770  0.00  0.00            
ATOM   1416  CD  GLN X  90      94.830  61.630  52.390  0.00  0.00            
ATOM   1417  OE1 GLN X  90      95.990  61.370  52.700  0.00  0.00            
ATOM   1418  NE2 GLN X  90      94.250  62.810  52.640  0.00  0.00            
ATOM   1419 HE21 GLN X  90      94.830  63.390  53.200  0.00  0.00            
ATOM   1420 HE22 GLN X  90      93.270  62.950  52.480  0.00  0.00            
ATOM   1421  C   GLN X  90      90.770  60.320  53.930  0.00  0.00            
ATOM   1422  O   GLN X  90      90.020  61.310  54.010  0.00  0.00            
ATOM   1423  N   LYS X  91      90.410  59.040  54.120  0.00  0.00            
ATOM   1424  HN  LYS X  91      91.100  58.360  53.880  0.00  0.00            
ATOM   1425  CA  LYS X  91      89.190  58.460  54.620  0.00  0.00            
ATOM   1426  HA  LYS X  91      88.360  58.840  54.040  0.00  0.00            
ATOM   1427  CB  LYS X  91      89.280  56.940  54.380  0.00  0.00            
ATOM   1428  HB1 LYS X  91      90.160  56.560  54.950  0.00  0.00            
ATOM   1429  HB2 LYS X  91      89.390  56.850  53.280  0.00  0.00            
ATOM   1430  CG  LYS X  91      88.100  56.120  54.850  0.00  0.00            
ATOM   1431  HG1 LYS X  91      88.000  56.150  55.960  0.00  0.00            
ATOM   1432  HG2 LYS X  91      88.270  55.050  54.580  0.00  0.00            
ATOM   1433  CD  LYS X  91      86.840  56.530  54.150  0.00  0.00            
ATOM   1434  HD1 LYS X  91      87.170  56.630  53.100  0.00  0.00            
ATOM   1435  HD2 LYS X  91      86.540  57.540  54.530  0.00  0.00            
ATOM   1436  CE  LYS X  91      85.580  55.600  54.120  0.00  0.00            
ATOM   1437  HE1 LYS X  91      85.950  54.590  53.830  0.00  0.00            
ATOM   1438  HE2 LYS X  91      84.940  55.970  53.290  0.00  0.00            
ATOM   1439  NZ  LYS X  91      84.820  55.630  55.380  0.00  0.00            
ATOM   1440  HZ1 LYS X  91      84.940  56.460  55.990  0.00  0.00            
ATOM   1441  HZ2 LYS X  91      85.030  54.730  55.860  0.00  0.00            
ATOM   1442  HZ3 LYS X  91      83.790  55.640  55.250  0.00  0.00            
ATOM   1443  C   LYS X  91      88.820  58.920  56.060  0.00  0.00            
ATOM   1444  O   LYS X  91      87.740  59.310  56.420  0.00  0.00            
ATOM   1445  N   ALA X  92      89.760  58.940  56.960  0.00  0.00            
ATOM   1446  HN  ALA X  92      90.600  58.410  56.830  0.00  0.00            
ATOM   1447  CA  ALA X  92      89.590  59.600  58.300  0.00  0.00            
ATOM   1448  HA  ALA X  92      88.680  59.190  58.710  0.00  0.00            
ATOM   1449  CB  ALA X  92      90.750  59.220  59.250  0.00  0.00            
ATOM   1450  HB1 ALA X  92      90.790  58.140  59.510  0.00  0.00            
ATOM   1451  HB2 ALA X  92      90.680  59.730  60.230  0.00  0.00            
ATOM   1452  HB3 ALA X  92      91.710  59.470  58.760  0.00  0.00            
ATOM   1453  C   ALA X  92      89.330  61.040  58.360  0.00  0.00            
ATOM   1454  O   ALA X  92      88.480  61.410  59.200  0.00  0.00            
ATOM   1455  N   MET X  93      89.910  61.860  57.540  0.00  0.00            
ATOM   1456  HN  MET X  93      90.600  61.660  56.840  0.00  0.00            
ATOM   1457  CA  MET X  93      89.420  63.200  57.350  0.00  0.00            
ATOM   1458  HA  MET X  93      89.480  63.810  58.230  0.00  0.00            
ATOM   1459  CB  MET X  93      90.370  63.880  56.360  0.00  0.00            
ATOM   1460  HB1 MET X  93      89.860  64.840  56.130  0.00  0.00            
ATOM   1461  HB2 MET X  93      90.420  63.230  55.470  0.00  0.00            
ATOM   1462  CG  MET X  93      91.870  64.170  56.820  0.00  0.00            
ATOM   1463  HG1 MET X  93      92.200  63.140  57.090  0.00  0.00            
ATOM   1464  HG2 MET X  93      91.920  64.780  57.750  0.00  0.00            
ATOM   1465  SD  MET X  93      92.980  64.860  55.600  0.00  0.00            
ATOM   1466  CE  MET X  93      94.520  65.280  56.360  0.00  0.00            
ATOM   1467  HE1 MET X  93      94.470  66.200  56.980  0.00  0.00            
ATOM   1468  HE2 MET X  93      95.290  65.480  55.580  0.00  0.00            
ATOM   1469  HE3 MET X  93      94.820  64.470  57.060  0.00  0.00            
ATOM   1470  C   MET X  93      88.010  63.330  56.840  0.00  0.00            
ATOM   1471  O   MET X  93      87.180  64.050  57.350  0.00  0.00            
ATOM   1472  N   ASP X  94      87.680  62.460  55.880  0.00  0.00            
ATOM   1473  HN  ASP X  94      88.450  61.980  55.450  0.00  0.00            
ATOM   1474  CA  ASP X  94      86.370  62.410  55.290  0.00  0.00            
ATOM   1475  HA  ASP X  94      86.240  63.480  55.170  0.00  0.00            
ATOM   1476  CB  ASP X  94      86.380  61.660  53.930  0.00  0.00            
ATOM   1477  HB1 ASP X  94      85.350  61.550  53.520  0.00  0.00            
ATOM   1478  HB2 ASP X  94      86.670  60.610  54.140  0.00  0.00            
ATOM   1479  CG  ASP X  94      87.250  62.260  52.900  0.00  0.00            
ATOM   1480  OD1 ASP X  94      87.770  61.470  52.000  0.00  0.00            
ATOM   1481  OD2 ASP X  94      87.420  63.520  52.900  0.00  0.00            
ATOM   1482  C   ASP X  94      85.200  62.010  56.310  0.00  0.00            
ATOM   1483  O   ASP X  94      84.170  62.720  56.420  0.00  0.00            
ATOM   1484  N   ASP X  95      85.350  60.960  57.070  0.00  0.00            
ATOM   1485  HN  ASP X  95      86.130  60.350  56.960  0.00  0.00            
ATOM   1486  CA  ASP X  95      84.500  60.590  58.160  0.00  0.00            
ATOM   1487  HA  ASP X  95      83.480  60.520  57.800  0.00  0.00            
ATOM   1488  CB  ASP X  95      85.100  59.250  58.690  0.00  0.00            
ATOM   1489  HB1 ASP X  95      84.650  58.910  59.650  0.00  0.00            
ATOM   1490  HB2 ASP X  95      86.200  59.340  58.840  0.00  0.00            
ATOM   1491  CG  ASP X  95      84.810  58.100  57.720  0.00  0.00            
ATOM   1492  OD1 ASP X  95      84.550  58.270  56.510  0.00  0.00            
ATOM   1493  OD2 ASP X  95      84.920  56.890  58.150  0.00  0.00            
ATOM   1494  C   ASP X  95      84.370  61.630  59.290  0.00  0.00            
ATOM   1495  O   ASP X  95      83.310  61.840  59.840  0.00  0.00            
ATOM   1496  N   THR X  96      85.500  62.190  59.720  0.00  0.00            
ATOM   1497  HN  THR X  96      86.410  62.020  59.360  0.00  0.00            
ATOM   1498  CA  THR X  96      85.560  63.220  60.850  0.00  0.00            
ATOM   1499  HA  THR X  96      85.010  62.780  61.670  0.00  0.00            
ATOM   1500  CB  THR X  96      86.920  63.430  61.460  0.00  0.00            
ATOM   1501  HB  THR X  96      87.560  64.110  60.860  0.00  0.00            
ATOM   1502  OG1 THR X  96      87.630  62.210  61.700  0.00  0.00            
ATOM   1503  HG1 THR X  96      87.810  61.850  60.830  0.00  0.00            
ATOM   1504  CG2 THR X  96      86.690  64.000  62.880  0.00  0.00            
ATOM   1505 HG21 THR X  96      87.580  64.100  63.530  0.00  0.00            
ATOM   1506 HG22 THR X  96      85.940  63.480  63.510  0.00  0.00            
ATOM   1507 HG23 THR X  96      86.240  65.010  62.780  0.00  0.00            
ATOM   1508  C   THR X  96      84.950  64.530  60.540  0.00  0.00            
ATOM   1509  O   THR X  96      84.150  65.000  61.360  0.00  0.00            
ATOM   1510  N   PHE X  97      85.210  65.090  59.330  0.00  0.00            
ATOM   1511  HN  PHE X  97      86.000  64.700  58.860  0.00  0.00            
ATOM   1512  CA  PHE X  97      84.830  66.460  59.030  0.00  0.00            
ATOM   1513  HA  PHE X  97      84.520  66.970  59.930  0.00  0.00            
ATOM   1514  CB  PHE X  97      85.960  67.400  58.440  0.00  0.00            
ATOM   1515  HB1 PHE X  97      85.450  68.300  58.030  0.00  0.00            
ATOM   1516  HB2 PHE X  97      86.490  67.050  57.520  0.00  0.00            
ATOM   1517  CG  PHE X  97      86.950  67.680  59.480  0.00  0.00            
ATOM   1518  CD1 PHE X  97      88.270  67.160  59.400  0.00  0.00            
ATOM   1519  HD1 PHE X  97      88.470  66.480  58.570  0.00  0.00            
ATOM   1520  CE1 PHE X  97      89.300  67.640  60.220  0.00  0.00            
ATOM   1521  HE1 PHE X  97      90.230  67.090  60.190  0.00  0.00            
ATOM   1522  CZ  PHE X  97      88.950  68.560  61.180  0.00  0.00            
ATOM   1523  HZ  PHE X  97      89.670  68.850  61.930  0.00  0.00            
ATOM   1524  CD2 PHE X  97      86.700  68.790  60.310  0.00  0.00            
ATOM   1525  HD2 PHE X  97      85.750  69.310  60.260  0.00  0.00            
ATOM   1526  CE2 PHE X  97      87.640  69.110  61.230  0.00  0.00            
ATOM   1527  HE2 PHE X  97      87.500  69.940  61.920  0.00  0.00            
ATOM   1528  C   PHE X  97      83.670  66.440  58.040  0.00  0.00            
ATOM   1529  O   PHE X  97      83.350  67.370  57.330  0.00  0.00            
ATOM   1530  N   TYR X  98      82.940  65.320  58.040  0.00  0.00            
ATOM   1531  HN  TYR X  98      83.160  64.520  58.600  0.00  0.00            
ATOM   1532  CA  TYR X  98      81.590  65.310  57.470  0.00  0.00            
ATOM   1533  HA  TYR X  98      81.690  65.860  56.550  0.00  0.00            
ATOM   1534  CB  TYR X  98      81.130  63.780  57.350  0.00  0.00            
ATOM   1535  HB1 TYR X  98      81.290  63.420  58.400  0.00  0.00            
ATOM   1536  HB2 TYR X  98      81.770  63.130  56.720  0.00  0.00            
ATOM   1537  CG  TYR X  98      79.670  63.580  56.940  0.00  0.00            
ATOM   1538  CD1 TYR X  98      79.310  64.160  55.690  0.00  0.00            
ATOM   1539  HD1 TYR X  98      80.030  64.670  55.050  0.00  0.00            
ATOM   1540  CE1 TYR X  98      78.010  63.880  55.170  0.00  0.00            
ATOM   1541  HE1 TYR X  98      77.800  64.200  54.160  0.00  0.00            
ATOM   1542  CZ  TYR X  98      77.040  63.240  55.960  0.00  0.00            
ATOM   1543  OH  TYR X  98      75.760  62.980  55.400  0.00  0.00            
ATOM   1544  HH  TYR X  98      75.730  63.160  54.460  0.00  0.00            
ATOM   1545  CD2 TYR X  98      78.690  62.830  57.630  0.00  0.00            
ATOM   1546  HD2 TYR X  98      78.920  62.480  58.630  0.00  0.00            
ATOM   1547  CE2 TYR X  98      77.350  62.800  57.250  0.00  0.00            
ATOM   1548  HE2 TYR X  98      76.580  62.280  57.800  0.00  0.00            
ATOM   1549  C   TYR X  98      80.600  66.130  58.320  0.00  0.00            
ATOM   1550  O   TYR X  98      80.540  66.080  59.570  0.00  0.00            
ATOM   1551  N   LEU X  99      79.810  67.020  57.710  0.00  0.00            
ATOM   1552  HN  LEU X  99      79.670  67.080  56.720  0.00  0.00            
ATOM   1553  CA  LEU X  99      79.050  68.170  58.350  0.00  0.00            
ATOM   1554  HA  LEU X  99      79.810  68.670  58.940  0.00  0.00            
ATOM   1555  CB  LEU X  99      78.560  69.260  57.370  0.00  0.00            
ATOM   1556  HB1 LEU X  99      77.840  68.790  56.660  0.00  0.00            
ATOM   1557  HB2 LEU X  99      79.490  69.590  56.860  0.00  0.00            
ATOM   1558  CG  LEU X  99      77.950  70.510  58.050  0.00  0.00            
ATOM   1559  HG  LEU X  99      77.150  70.180  58.750  0.00  0.00            
ATOM   1560  CD1 LEU X  99      79.070  71.360  58.710  0.00  0.00            
ATOM   1561 HD11 LEU X  99      79.660  70.750  59.420  0.00  0.00            
ATOM   1562 HD12 LEU X  99      78.730  72.250  59.280  0.00  0.00            
ATOM   1563 HD13 LEU X  99      79.840  71.710  58.000  0.00  0.00            
ATOM   1564  CD2 LEU X  99      77.180  71.380  57.030  0.00  0.00            
ATOM   1565 HD21 LEU X  99      76.800  72.320  57.490  0.00  0.00            
ATOM   1566 HD22 LEU X  99      76.250  70.950  56.600  0.00  0.00            
ATOM   1567 HD23 LEU X  99      77.840  71.680  56.190  0.00  0.00            
ATOM   1568  C   LEU X  99      78.020  67.770  59.340  0.00  0.00            
ATOM   1569  O   LEU X  99      77.950  68.370  60.390  0.00  0.00            
ATOM   1570  N   SER X 100      77.230  66.700  59.140  0.00  0.00            
ATOM   1571  HN  SER X 100      77.150  66.360  58.210  0.00  0.00            
ATOM   1572  CA  SER X 100      76.250  66.080  60.080  0.00  0.00            
ATOM   1573  HA  SER X 100      75.440  66.740  60.330  0.00  0.00            
ATOM   1574  CB  SER X 100      75.580  64.860  59.450  0.00  0.00            
ATOM   1575  HB1 SER X 100      75.030  64.200  60.160  0.00  0.00            
ATOM   1576  HB2 SER X 100      76.480  64.370  59.010  0.00  0.00            
ATOM   1577  OG  SER X 100      74.660  65.130  58.320  0.00  0.00            
ATOM   1578  HG1 SER X 100      75.210  65.520  57.640  0.00  0.00            
ATOM   1579  C   SER X 100      76.710  65.690  61.460  0.00  0.00            
ATOM   1580  O   SER X 100      75.890  65.500  62.350  0.00  0.00            
ATOM   1581  N   ASN X 101      78.020  65.790  61.630  0.00  0.00            
ATOM   1582  HN  ASN X 101      78.480  66.090  60.800  0.00  0.00            
ATOM   1583  CA  ASN X 101      78.780  65.640  62.890  0.00  0.00            
ATOM   1584  HA  ASN X 101      78.210  65.090  63.620  0.00  0.00            
ATOM   1585  CB  ASN X 101      80.040  64.870  62.460  0.00  0.00            
ATOM   1586  HB1 ASN X 101      80.650  65.590  61.870  0.00  0.00            
ATOM   1587  HB2 ASN X 101      79.740  64.150  61.670  0.00  0.00            
ATOM   1588  CG  ASN X 101      80.720  64.040  63.530  0.00  0.00            
ATOM   1589  OD1 ASN X 101      80.230  63.910  64.640  0.00  0.00            
ATOM   1590  ND2 ASN X 101      81.870  63.460  63.110  0.00  0.00            
ATOM   1591 HD21 ASN X 101      82.450  63.030  63.790  0.00  0.00            
ATOM   1592 HD22 ASN X 101      82.100  63.720  62.170  0.00  0.00            
ATOM   1593  C   ASN X 101      79.200  66.900  63.610  0.00  0.00            
ATOM   1594  O   ASN X 101      79.640  66.820  64.710  0.00  0.00            
ATOM   1595  N   VAL X 102      79.000  68.080  63.040  0.00  0.00            
ATOM   1596  HN  VAL X 102      78.670  68.170  62.100  0.00  0.00            
ATOM   1597  CA  VAL X 102      79.460  69.380  63.620  0.00  0.00            
ATOM   1598  HA  VAL X 102      80.460  69.270  64.000  0.00  0.00            
ATOM   1599  CB  VAL X 102      79.440  70.600  62.550  0.00  0.00            
ATOM   1600  HB  VAL X 102      79.960  70.230  61.640  0.00  0.00            
ATOM   1601  CG1 VAL X 102      78.010  71.080  62.140  0.00  0.00            
ATOM   1602 HG11 VAL X 102      77.530  71.390  63.090  0.00  0.00            
ATOM   1603 HG12 VAL X 102      77.450  70.230  61.690  0.00  0.00            
ATOM   1604 HG13 VAL X 102      78.020  71.880  61.360  0.00  0.00            
ATOM   1605  CG2 VAL X 102      80.090  71.830  63.090  0.00  0.00            
ATOM   1606 HG21 VAL X 102      81.030  71.490  63.580  0.00  0.00            
ATOM   1607 HG22 VAL X 102      79.430  72.360  63.810  0.00  0.00            
ATOM   1608 HG23 VAL X 102      80.370  72.550  62.290  0.00  0.00            
ATOM   1609  C   VAL X 102      78.750  69.730  64.900  0.00  0.00            
ATOM   1610  O   VAL X 102      77.500  69.850  64.980  0.00  0.00            
ATOM   1611  N   ALA X 103      79.520  69.880  65.940  0.00  0.00            
ATOM   1612  HN  ALA X 103      80.490  69.660  65.860  0.00  0.00            
ATOM   1613  CA  ALA X 103      79.180  70.500  67.190  0.00  0.00            
ATOM   1614  HA  ALA X 103      78.110  70.630  67.220  0.00  0.00            
ATOM   1615  CB  ALA X 103      79.670  69.710  68.490  0.00  0.00            
ATOM   1616  HB1 ALA X 103      80.740  69.930  68.650  0.00  0.00            
ATOM   1617  HB2 ALA X 103      79.490  68.610  68.460  0.00  0.00            
ATOM   1618  HB3 ALA X 103      78.990  70.200  69.220  0.00  0.00            
ATOM   1619  C   ALA X 103      79.660  71.900  67.320  0.00  0.00            
ATOM   1620  O   ALA X 103      80.830  71.990  67.560  0.00  0.00            
ATOM   1621  N   PRO X 104      78.860  72.960  67.310  0.00  0.00            
ATOM   1622  CD  PRO X 104      77.490  73.000  66.740  0.00  0.00            
ATOM   1623  HD1 PRO X 104      76.870  72.290  67.320  0.00  0.00            
ATOM   1624  HD2 PRO X 104      77.500  72.710  65.670  0.00  0.00            
ATOM   1625  CA  PRO X 104      79.370  74.270  67.710  0.00  0.00            
ATOM   1626  HA  PRO X 104      80.390  74.330  67.360  0.00  0.00            
ATOM   1627  CB  PRO X 104      78.460  75.300  67.000  0.00  0.00            
ATOM   1628  HB1 PRO X 104      79.000  75.370  66.040  0.00  0.00            
ATOM   1629  HB2 PRO X 104      78.410  76.300  67.480  0.00  0.00            
ATOM   1630  CG  PRO X 104      77.130  74.500  66.860  0.00  0.00            
ATOM   1631  HG1 PRO X 104      76.600  74.570  67.830  0.00  0.00            
ATOM   1632  HG2 PRO X 104      76.470  74.800  66.020  0.00  0.00            
ATOM   1633  C   PRO X 104      79.450  74.500  69.190  0.00  0.00            
ATOM   1634  O   PRO X 104      78.510  74.240  69.930  0.00  0.00            
ATOM   1635  N   GLN X 105      80.600  74.900  69.610  0.00  0.00            
ATOM   1636  HN  GLN X 105      81.350  75.160  69.010  0.00  0.00            
ATOM   1637  CA  GLN X 105      80.840  74.940  71.070  0.00  0.00            
ATOM   1638  HA  GLN X 105      79.910  75.040  71.600  0.00  0.00            
ATOM   1639  CB  GLN X 105      81.490  73.650  71.700  0.00  0.00            
ATOM   1640  HB1 GLN X 105      81.730  73.890  72.760  0.00  0.00            
ATOM   1641  HB2 GLN X 105      82.480  73.420  71.250  0.00  0.00            
ATOM   1642  CG  GLN X 105      80.540  72.440  71.770  0.00  0.00            
ATOM   1643  HG1 GLN X 105      80.080  72.220  70.780  0.00  0.00            
ATOM   1644  HG2 GLN X 105      79.780  72.540  72.570  0.00  0.00            
ATOM   1645  CD  GLN X 105      81.330  71.130  72.130  0.00  0.00            
ATOM   1646  OE1 GLN X 105      82.440  70.900  71.670  0.00  0.00            
ATOM   1647  NE2 GLN X 105      80.710  70.390  73.030  0.00  0.00            
ATOM   1648 HE21 GLN X 105      81.160  69.570  73.390  0.00  0.00            
ATOM   1649 HE22 GLN X 105      79.730  70.460  73.180  0.00  0.00            
ATOM   1650  C   GLN X 105      81.700  76.170  71.350  0.00  0.00            
ATOM   1651  O   GLN X 105      82.540  76.540  70.530  0.00  0.00            
ATOM   1652  N   VAL X 106      81.680  76.860  72.520  0.00  0.00            
ATOM   1653  HN  VAL X 106      80.950  76.700  73.180  0.00  0.00            
ATOM   1654  CA  VAL X 106      82.680  77.840  72.900  0.00  0.00            
ATOM   1655  HA  VAL X 106      82.700  78.520  72.070  0.00  0.00            
ATOM   1656  CB  VAL X 106      82.390  78.730  74.130  0.00  0.00            
ATOM   1657  HB  VAL X 106      83.130  79.550  74.170  0.00  0.00            
ATOM   1658  CG1 VAL X 106      80.980  79.410  73.770  0.00  0.00            
ATOM   1659 HG11 VAL X 106      80.100  78.820  74.110  0.00  0.00            
ATOM   1660 HG12 VAL X 106      80.840  79.790  72.730  0.00  0.00            
ATOM   1661 HG13 VAL X 106      80.900  80.260  74.480  0.00  0.00            
ATOM   1662  CG2 VAL X 106      82.390  77.870  75.450  0.00  0.00            
ATOM   1663 HG21 VAL X 106      81.700  77.020  75.260  0.00  0.00            
ATOM   1664 HG22 VAL X 106      82.120  78.510  76.320  0.00  0.00            
ATOM   1665 HG23 VAL X 106      83.430  77.520  75.600  0.00  0.00            
ATOM   1666  C   VAL X 106      84.050  77.100  72.960  0.00  0.00            
ATOM   1667  O   VAL X 106      84.020  75.930  73.330  0.00  0.00            
ATOM   1668  N   PRO X 107      85.180  77.640  72.620  0.00  0.00            
ATOM   1669  CD  PRO X 107      85.370  78.960  72.170  0.00  0.00            
ATOM   1670  HD1 PRO X 107      85.370  79.740  72.970  0.00  0.00            
ATOM   1671  HD2 PRO X 107      84.640  79.260  71.390  0.00  0.00            
ATOM   1672  CA  PRO X 107      86.350  76.830  72.600  0.00  0.00            
ATOM   1673  HA  PRO X 107      86.130  76.070  71.870  0.00  0.00            
ATOM   1674  CB  PRO X 107      87.490  77.850  72.170  0.00  0.00            
ATOM   1675  HB1 PRO X 107      88.280  77.440  71.510  0.00  0.00            
ATOM   1676  HB2 PRO X 107      87.960  78.330  73.050  0.00  0.00            
ATOM   1677  CG  PRO X 107      86.730  78.890  71.370  0.00  0.00            
ATOM   1678  HG1 PRO X 107      87.350  79.770  71.100  0.00  0.00            
ATOM   1679  HG2 PRO X 107      86.370  78.470  70.410  0.00  0.00            
ATOM   1680  C   PRO X 107      86.830  76.250  73.850  0.00  0.00            
ATOM   1681  O   PRO X 107      87.420  75.200  73.770  0.00  0.00            
ATOM   1682  N   HSD X 108      86.710  76.860  75.060  0.00  0.00            
ATOM   1683  HN  HSD X 108      86.260  77.750  75.090  0.00  0.00            
ATOM   1684  CA  HSD X 108      87.250  76.270  76.320  0.00  0.00            
ATOM   1685  HA  HSD X 108      88.310  76.100  76.260  0.00  0.00            
ATOM   1686  CB  HSD X 108      86.840  77.210  77.490  0.00  0.00            
ATOM   1687  HB1 HSD X 108      87.030  76.680  78.440  0.00  0.00            
ATOM   1688  HB2 HSD X 108      85.730  77.270  77.580  0.00  0.00            
ATOM   1689  ND1 HSD X 108      87.550  79.270  78.660  0.00  0.00            
ATOM   1690  HD1 HSD X 108      87.240  78.970  79.560  0.00  0.00            
ATOM   1691  CG  HSD X 108      87.500  78.510  77.530  0.00  0.00            
ATOM   1692  CE1 HSD X 108      88.360  80.290  78.390  0.00  0.00            
ATOM   1693  HE1 HSD X 108      88.470  81.100  79.120  0.00  0.00            
ATOM   1694  NE2 HSD X 108      88.970  80.190  77.230  0.00  0.00            
ATOM   1695  CD2 HSD X 108      88.350  79.120  76.670  0.00  0.00            
ATOM   1696  HD2 HSD X 108      88.760  78.850  75.700  0.00  0.00            
ATOM   1697  C   HSD X 108      86.520  74.920  76.530  0.00  0.00            
ATOM   1698  O   HSD X 108      87.170  73.980  76.990  0.00  0.00            
ATOM   1699  N   LEU X 109      85.260  74.800  76.180  0.00  0.00            
ATOM   1700  HN  LEU X 109      84.770  75.610  75.860  0.00  0.00            
ATOM   1701  CA  LEU X 109      84.480  73.580  76.320  0.00  0.00            
ATOM   1702  HA  LEU X 109      84.550  73.210  77.330  0.00  0.00            
ATOM   1703  CB  LEU X 109      83.060  73.860  75.930  0.00  0.00            
ATOM   1704  HB1 LEU X 109      82.960  73.980  74.830  0.00  0.00            
ATOM   1705  HB2 LEU X 109      82.790  74.760  76.530  0.00  0.00            
ATOM   1706  CG  LEU X 109      82.150  72.790  76.490  0.00  0.00            
ATOM   1707  HG  LEU X 109      82.540  71.770  76.270  0.00  0.00            
ATOM   1708  CD1 LEU X 109      81.980  72.840  78.000  0.00  0.00            
ATOM   1709 HD11 LEU X 109      81.820  73.820  78.510  0.00  0.00            
ATOM   1710 HD12 LEU X 109      82.830  72.420  78.580  0.00  0.00            
ATOM   1711 HD13 LEU X 109      81.230  72.070  78.270  0.00  0.00            
ATOM   1712  CD2 LEU X 109      80.840  72.890  75.790  0.00  0.00            
ATOM   1713 HD21 LEU X 109      80.100  72.290  76.350  0.00  0.00            
ATOM   1714 HD22 LEU X 109      80.870  72.600  74.720  0.00  0.00            
ATOM   1715 HD23 LEU X 109      80.480  73.940  75.720  0.00  0.00            
ATOM   1716  C   LEU X 109      85.090  72.500  75.400  0.00  0.00            
ATOM   1717  O   LEU X 109      85.310  71.390  75.790  0.00  0.00            
ATOM   1718  N   ASN X 110      85.360  72.810  74.130  0.00  0.00            
ATOM   1719  HN  ASN X 110      85.160  73.750  73.840  0.00  0.00            
ATOM   1720  CA  ASN X 110      85.770  71.900  73.120  0.00  0.00            
ATOM   1721  HA  ASN X 110      85.100  71.050  73.150  0.00  0.00            
ATOM   1722  CB  ASN X 110      85.680  72.770  71.800  0.00  0.00            
ATOM   1723  HB1 ASN X 110      86.420  73.590  71.870  0.00  0.00            
ATOM   1724  HB2 ASN X 110      84.680  73.240  71.650  0.00  0.00            
ATOM   1725  CG  ASN X 110      85.930  71.930  70.500  0.00  0.00            
ATOM   1726  OD1 ASN X 110      86.860  72.070  69.670  0.00  0.00            
ATOM   1727  ND2 ASN X 110      85.020  71.020  70.220  0.00  0.00            
ATOM   1728 HD21 ASN X 110      85.170  70.330  69.510  0.00  0.00            
ATOM   1729 HD22 ASN X 110      84.200  70.910  70.770  0.00  0.00            
ATOM   1730  C   ASN X 110      87.250  71.380  73.460  0.00  0.00            
ATOM   1731  O   ASN X 110      87.570  70.180  73.450  0.00  0.00            
ATOM   1732  N   GLN X 111      88.100  72.410  73.720  0.00  0.00            
ATOM   1733  HN  GLN X 111      87.730  73.340  73.690  0.00  0.00            
ATOM   1734  CA  GLN X 111      89.510  72.260  73.980  0.00  0.00            
ATOM   1735  HA  GLN X 111      89.870  71.770  73.080  0.00  0.00            
ATOM   1736  CB  GLN X 111      90.300  73.650  74.100  0.00  0.00            
ATOM   1737  HB1 GLN X 111      91.310  73.350  74.450  0.00  0.00            
ATOM   1738  HB2 GLN X 111      89.790  74.230  74.910  0.00  0.00            
ATOM   1739  CG  GLN X 111      90.580  74.570  72.940  0.00  0.00            
ATOM   1740  HG1 GLN X 111      91.160  75.400  73.380  0.00  0.00            
ATOM   1741  HG2 GLN X 111      89.630  75.050  72.610  0.00  0.00            
ATOM   1742  CD  GLN X 111      91.250  73.770  71.810  0.00  0.00            
ATOM   1743  OE1 GLN X 111      90.710  72.910  71.050  0.00  0.00            
ATOM   1744  NE2 GLN X 111      92.560  74.040  71.690  0.00  0.00            
ATOM   1745 HE21 GLN X 111      93.070  73.360  71.160  0.00  0.00            
ATOM   1746 HE22 GLN X 111      93.030  74.840  72.060  0.00  0.00            
ATOM   1747  C   GLN X 111      89.830  71.440  75.160  0.00  0.00            
ATOM   1748  O   GLN X 111      90.770  70.610  75.080  0.00  0.00            
ATOM   1749  N   ASN X 112      89.050  71.680  76.340  0.00  0.00            
ATOM   1750  HN  ASN X 112      88.350  72.390  76.370  0.00  0.00            
ATOM   1751  CA  ASN X 112      89.340  70.910  77.510  0.00  0.00            
ATOM   1752  HA  ASN X 112      90.240  70.360  77.260  0.00  0.00            
ATOM   1753  CB  ASN X 112      89.440  71.770  78.820  0.00  0.00            
ATOM   1754  HB1 ASN X 112      89.710  71.110  79.670  0.00  0.00            
ATOM   1755  HB2 ASN X 112      88.510  72.310  79.090  0.00  0.00            
ATOM   1756  CG  ASN X 112      90.590  72.710  78.630  0.00  0.00            
ATOM   1757  OD1 ASN X 112      90.420  73.950  78.750  0.00  0.00            
ATOM   1758  ND2 ASN X 112      91.850  72.180  78.590  0.00  0.00            
ATOM   1759 HD21 ASN X 112      92.610  72.830  78.620  0.00  0.00            
ATOM   1760 HD22 ASN X 112      91.860  71.210  78.350  0.00  0.00            
ATOM   1761  C   ASN X 112      88.370  69.840  77.740  0.00  0.00            
ATOM   1762  O   ASN X 112      88.590  68.670  77.340  0.00  0.00            
ATOM   1763  N   ALA X 113      87.180  70.250  78.340  0.00  0.00            
ATOM   1764  HN  ALA X 113      87.050  71.170  78.710  0.00  0.00            
ATOM   1765  CA  ALA X 113      86.160  69.430  78.740  0.00  0.00            
ATOM   1766  HA  ALA X 113      86.660  68.870  79.510  0.00  0.00            
ATOM   1767  CB  ALA X 113      84.910  70.230  79.210  0.00  0.00            
ATOM   1768  HB1 ALA X 113      84.320  70.770  78.440  0.00  0.00            
ATOM   1769  HB2 ALA X 113      85.100  70.980  80.010  0.00  0.00            
ATOM   1770  HB3 ALA X 113      84.120  69.600  79.680  0.00  0.00            
ATOM   1771  C   ALA X 113      85.620  68.400  77.770  0.00  0.00            
ATOM   1772  O   ALA X 113      85.400  67.270  78.100  0.00  0.00            
ATOM   1773  N   TRP X 114      85.280  68.700  76.450  0.00  0.00            
ATOM   1774  HN  TRP X 114      85.350  69.630  76.110  0.00  0.00            
ATOM   1775  CA  TRP X 114      84.800  67.760  75.470  0.00  0.00            
ATOM   1776  HA  TRP X 114      84.090  67.100  75.940  0.00  0.00            
ATOM   1777  CB  TRP X 114      84.160  68.570  74.260  0.00  0.00            
ATOM   1778  HB1 TRP X 114      84.970  69.150  73.770  0.00  0.00            
ATOM   1779  HB2 TRP X 114      83.530  69.340  74.760  0.00  0.00            
ATOM   1780  CG  TRP X 114      83.280  67.780  73.370  0.00  0.00            
ATOM   1781  CD1 TRP X 114      83.530  67.730  72.040  0.00  0.00            
ATOM   1782  HD1 TRP X 114      84.480  67.960  71.570  0.00  0.00            
ATOM   1783  NE1 TRP X 114      82.460  67.120  71.430  0.00  0.00            
ATOM   1784  HE1 TRP X 114      82.320  66.860  70.500  0.00  0.00            
ATOM   1785  CE2 TRP X 114      81.480  66.870  72.350  0.00  0.00            
ATOM   1786  CD2 TRP X 114      81.990  67.270  73.630  0.00  0.00            
ATOM   1787  CE3 TRP X 114      81.110  67.220  74.710  0.00  0.00            
ATOM   1788  HE3 TRP X 114      81.400  67.660  75.650  0.00  0.00            
ATOM   1789  CZ3 TRP X 114      79.890  66.590  74.640  0.00  0.00            
ATOM   1790  HZ3 TRP X 114      79.240  66.600  75.500  0.00  0.00            
ATOM   1791  CZ2 TRP X 114      80.260  66.210  72.250  0.00  0.00            
ATOM   1792  HZ2 TRP X 114      79.970  65.800  71.290  0.00  0.00            
ATOM   1793  CH2 TRP X 114      79.500  66.110  73.410  0.00  0.00            
ATOM   1794  HH2 TRP X 114      78.570  65.550  73.360  0.00  0.00            
ATOM   1795  C   TRP X 114      85.890  66.790  74.980  0.00  0.00            
ATOM   1796  O   TRP X 114      85.550  65.630  74.680  0.00  0.00            
ATOM   1797  N   ASN X 115      87.070  67.270  74.840  0.00  0.00            
ATOM   1798  HN  ASN X 115      87.110  68.250  75.030  0.00  0.00            
ATOM   1799  CA  ASN X 115      88.280  66.570  74.580  0.00  0.00            
ATOM   1800  HA  ASN X 115      88.070  66.020  73.670  0.00  0.00            
ATOM   1801  CB  ASN X 115      89.420  67.570  74.300  0.00  0.00            
ATOM   1802  HB1 ASN X 115      89.540  68.460  74.950  0.00  0.00            
ATOM   1803  HB2 ASN X 115      89.240  68.090  73.330  0.00  0.00            
ATOM   1804  CG  ASN X 115      90.740  66.890  74.110  0.00  0.00            
ATOM   1805  OD1 ASN X 115      90.890  65.690  73.740  0.00  0.00            
ATOM   1806  ND2 ASN X 115      91.830  67.710  74.220  0.00  0.00            
ATOM   1807 HD21 ASN X 115      91.700  68.560  74.730  0.00  0.00            
ATOM   1808 HD22 ASN X 115      92.720  67.400  73.910  0.00  0.00            
ATOM   1809  C   ASN X 115      88.550  65.540  75.660  0.00  0.00            
ATOM   1810  O   ASN X 115      88.760  64.420  75.310  0.00  0.00            
ATOM   1811  N   ASN X 116      88.580  65.980  76.910  0.00  0.00            
ATOM   1812  HN  ASN X 116      88.850  66.900  77.160  0.00  0.00            
ATOM   1813  CA  ASN X 116      88.770  65.040  78.060  0.00  0.00            
ATOM   1814  HA  ASN X 116      89.680  64.460  78.010  0.00  0.00            
ATOM   1815  CB  ASN X 116      88.690  65.800  79.400  0.00  0.00            
ATOM   1816  HB1 ASN X 116      88.860  65.090  80.230  0.00  0.00            
ATOM   1817  HB2 ASN X 116      87.750  66.310  79.680  0.00  0.00            
ATOM   1818  CG  ASN X 116      89.720  66.850  79.430  0.00  0.00            
ATOM   1819  OD1 ASN X 116      90.730  66.720  78.680  0.00  0.00            
ATOM   1820  ND2 ASN X 116      89.700  67.840  80.390  0.00  0.00            
ATOM   1821 HD21 ASN X 116      88.880  68.130  80.880  0.00  0.00            
ATOM   1822 HD22 ASN X 116      90.440  68.510  80.290  0.00  0.00            
ATOM   1823  C   ASN X 116      87.710  63.910  77.990  0.00  0.00            
ATOM   1824  O   ASN X 116      88.070  62.760  77.970  0.00  0.00            
ATOM   1825  N   LEU X 117      86.390  64.190  77.730  0.00  0.00            
ATOM   1826  HN  LEU X 117      86.070  65.130  77.700  0.00  0.00            
ATOM   1827  CA  LEU X 117      85.490  63.090  77.590  0.00  0.00            
ATOM   1828  HA  LEU X 117      85.390  62.490  78.480  0.00  0.00            
ATOM   1829  CB  LEU X 117      84.130  63.760  77.280  0.00  0.00            
ATOM   1830  HB1 LEU X 117      84.340  64.460  76.450  0.00  0.00            
ATOM   1831  HB2 LEU X 117      83.850  64.410  78.140  0.00  0.00            
ATOM   1832  CG  LEU X 117      83.010  62.860  76.890  0.00  0.00            
ATOM   1833  HG  LEU X 117      83.080  62.590  75.810  0.00  0.00            
ATOM   1834  CD1 LEU X 117      82.800  61.660  77.840  0.00  0.00            
ATOM   1835 HD11 LEU X 117      82.790  61.920  78.920  0.00  0.00            
ATOM   1836 HD12 LEU X 117      83.520  60.860  77.590  0.00  0.00            
ATOM   1837 HD13 LEU X 117      81.790  61.240  77.660  0.00  0.00            
ATOM   1838  CD2 LEU X 117      81.730  63.710  76.980  0.00  0.00            
ATOM   1839 HD21 LEU X 117      80.830  63.090  76.770  0.00  0.00            
ATOM   1840 HD22 LEU X 117      81.540  64.580  76.320  0.00  0.00            
ATOM   1841 HD23 LEU X 117      81.590  64.040  78.040  0.00  0.00            
ATOM   1842  C   LEU X 117      85.910  62.170  76.430  0.00  0.00            
ATOM   1843  O   LEU X 117      85.830  60.950  76.650  0.00  0.00            
ATOM   1844  N   GLU X 118      86.280  62.670  75.250  0.00  0.00            
ATOM   1845  HN  GLU X 118      86.460  63.640  75.110  0.00  0.00            
ATOM   1846  CA  GLU X 118      86.620  61.870  74.070  0.00  0.00            
ATOM   1847  HA  GLU X 118      85.800  61.220  73.810  0.00  0.00            
ATOM   1848  CB  GLU X 118      86.820  62.740  72.760  0.00  0.00            
ATOM   1849  HB1 GLU X 118      87.320  63.680  73.050  0.00  0.00            
ATOM   1850  HB2 GLU X 118      85.820  63.070  72.390  0.00  0.00            
ATOM   1851  CG  GLU X 118      87.650  62.030  71.630  0.00  0.00            
ATOM   1852  HG1 GLU X 118      86.980  61.310  71.120  0.00  0.00            
ATOM   1853  HG2 GLU X 118      88.540  61.420  71.900  0.00  0.00            
ATOM   1854  CD  GLU X 118      88.110  62.960  70.580  0.00  0.00            
ATOM   1855  OE1 GLU X 118      89.390  62.960  70.200  0.00  0.00            
ATOM   1856  OE2 GLU X 118      87.250  63.680  69.940  0.00  0.00            
ATOM   1857  C   GLU X 118      87.730  60.900  74.320  0.00  0.00            
ATOM   1858  O   GLU X 118      87.710  59.720  74.010  0.00  0.00            
ATOM   1859  N   LYS X 119      88.860  61.420  74.910  0.00  0.00            
ATOM   1860  HN  LYS X 119      88.960  62.390  75.090  0.00  0.00            
ATOM   1861  CA  LYS X 119      89.970  60.650  75.490  0.00  0.00            
ATOM   1862  HA  LYS X 119      90.460  60.220  74.630  0.00  0.00            
ATOM   1863  CB  LYS X 119      90.860  61.630  76.260  0.00  0.00            
ATOM   1864  HB1 LYS X 119      91.540  60.910  76.770  0.00  0.00            
ATOM   1865  HB2 LYS X 119      90.310  62.220  77.030  0.00  0.00            
ATOM   1866  CG  LYS X 119      91.660  62.600  75.350  0.00  0.00            
ATOM   1867  HG1 LYS X 119      90.930  63.090  74.680  0.00  0.00            
ATOM   1868  HG2 LYS X 119      92.330  61.960  74.730  0.00  0.00            
ATOM   1869  CD  LYS X 119      92.500  63.700  76.060  0.00  0.00            
ATOM   1870  HD1 LYS X 119      91.880  64.260  76.800  0.00  0.00            
ATOM   1871  HD2 LYS X 119      92.900  64.490  75.380  0.00  0.00            
ATOM   1872  CE  LYS X 119      93.620  63.040  76.950  0.00  0.00            
ATOM   1873  HE1 LYS X 119      94.300  62.560  76.220  0.00  0.00            
ATOM   1874  HE2 LYS X 119      93.130  62.380  77.700  0.00  0.00            
ATOM   1875  NZ  LYS X 119      94.430  64.080  77.670  0.00  0.00            
ATOM   1876  HZ1 LYS X 119      95.280  63.580  77.990  0.00  0.00            
ATOM   1877  HZ2 LYS X 119      93.900  64.440  78.490  0.00  0.00            
ATOM   1878  HZ3 LYS X 119      94.700  64.780  76.950  0.00  0.00            
ATOM   1879  C   LYS X 119      89.520  59.600  76.480  0.00  0.00            
ATOM   1880  O   LYS X 119      89.870  58.450  76.400  0.00  0.00            
ATOM   1881  N   TYR X 120      88.630  60.010  77.400  0.00  0.00            
ATOM   1882  HN  TYR X 120      88.370  60.970  77.270  0.00  0.00            
ATOM   1883  CA  TYR X 120      88.060  59.070  78.380  0.00  0.00            
ATOM   1884  HA  TYR X 120      88.990  58.740  78.820  0.00  0.00            
ATOM   1885  CB  TYR X 120      87.300  59.790  79.460  0.00  0.00            
ATOM   1886  HB1 TYR X 120      86.400  60.340  79.120  0.00  0.00            
ATOM   1887  HB2 TYR X 120      88.000  60.510  79.920  0.00  0.00            
ATOM   1888  CG  TYR X 120      86.770  58.810  80.490  0.00  0.00            
ATOM   1889  CD1 TYR X 120      85.380  58.430  80.590  0.00  0.00            
ATOM   1890  HD1 TYR X 120      84.700  58.830  79.850  0.00  0.00            
ATOM   1891  CE1 TYR X 120      84.990  57.370  81.430  0.00  0.00            
ATOM   1892  HE1 TYR X 120      83.970  57.080  81.610  0.00  0.00            
ATOM   1893  CZ  TYR X 120      85.800  56.860  82.380  0.00  0.00            
ATOM   1894  OH  TYR X 120      85.270  55.920  83.210  0.00  0.00            
ATOM   1895  HH  TYR X 120      86.020  55.460  83.590  0.00  0.00            
ATOM   1896  CD2 TYR X 120      87.640  58.210  81.430  0.00  0.00            
ATOM   1897  HD2 TYR X 120      88.660  58.540  81.500  0.00  0.00            
ATOM   1898  CE2 TYR X 120      87.180  57.250  82.360  0.00  0.00            
ATOM   1899  HE2 TYR X 120      87.880  56.860  83.090  0.00  0.00            
ATOM   1900  C   TYR X 120      87.220  57.930  77.810  0.00  0.00            
ATOM   1901  O   TYR X 120      87.360  56.760  78.140  0.00  0.00            
ATOM   1902  N   SER X 121      86.380  58.240  76.820  0.00  0.00            
ATOM   1903  HN  SER X 121      86.450  59.150  76.420  0.00  0.00            
ATOM   1904  CA  SER X 121      85.440  57.300  76.250  0.00  0.00            
ATOM   1905  HA  SER X 121      84.990  56.740  77.060  0.00  0.00            
ATOM   1906  CB  SER X 121      84.410  57.980  75.340  0.00  0.00            
ATOM   1907  HB1 SER X 121      83.690  57.220  74.970  0.00  0.00            
ATOM   1908  HB2 SER X 121      84.910  58.550  74.520  0.00  0.00            
ATOM   1909  OG  SER X 121      83.820  58.970  76.080  0.00  0.00            
ATOM   1910  HG1 SER X 121      84.490  59.620  76.300  0.00  0.00            
ATOM   1911  C   SER X 121      86.250  56.330  75.350  0.00  0.00            
ATOM   1912  O   SER X 121      85.980  55.150  75.350  0.00  0.00            
ATOM   1913  N   ARG X 122      87.300  56.860  74.640  0.00  0.00            
ATOM   1914  HN  ARG X 122      87.420  57.850  74.560  0.00  0.00            
ATOM   1915  CA  ARG X 122      88.300  56.030  73.940  0.00  0.00            
ATOM   1916  HA  ARG X 122      87.830  55.380  73.220  0.00  0.00            
ATOM   1917  CB  ARG X 122      89.220  56.830  72.970  0.00  0.00            
ATOM   1918  HB1 ARG X 122      89.700  57.640  73.570  0.00  0.00            
ATOM   1919  HB2 ARG X 122      88.600  57.400  72.250  0.00  0.00            
ATOM   1920  CG  ARG X 122      90.300  56.120  72.190  0.00  0.00            
ATOM   1921  HG1 ARG X 122      91.100  55.680  72.820  0.00  0.00            
ATOM   1922  HG2 ARG X 122      90.890  56.840  71.580  0.00  0.00            
ATOM   1923  CD  ARG X 122      89.900  55.050  71.110  0.00  0.00            
ATOM   1924  HD1 ARG X 122      89.410  55.610  70.280  0.00  0.00            
ATOM   1925  HD2 ARG X 122      89.210  54.310  71.560  0.00  0.00            
ATOM   1926  NE  ARG X 122      91.180  54.520  70.600  0.00  0.00            
ATOM   1927  HE  ARG X 122      92.020  55.030  70.780  0.00  0.00            
ATOM   1928  CZ  ARG X 122      91.270  53.400  69.900  0.00  0.00            
ATOM   1929  NH1 ARG X 122      90.250  52.650  69.500  0.00  0.00            
ATOM   1930 HH11 ARG X 122      90.520  51.860  68.950  0.00  0.00            
ATOM   1931 HH12 ARG X 122      89.310  52.960  69.480  0.00  0.00            
ATOM   1932  NH2 ARG X 122      92.460  52.810  69.710  0.00  0.00            
ATOM   1933 HH21 ARG X 122      93.260  53.210  70.150  0.00  0.00            
ATOM   1934 HH22 ARG X 122      92.450  51.900  69.290  0.00  0.00            
ATOM   1935  C   ARG X 122      89.070  55.060  74.840  0.00  0.00            
ATOM   1936  O   ARG X 122      89.270  53.920  74.440  0.00  0.00            
ATOM   1937  N   SER X 123      89.500  55.490  76.040  0.00  0.00            
ATOM   1938  HN  SER X 123      89.190  56.430  76.190  0.00  0.00            
ATOM   1939  CA  SER X 123      90.170  54.750  77.050  0.00  0.00            
ATOM   1940  HA  SER X 123      91.030  54.260  76.630  0.00  0.00            
ATOM   1941  CB  SER X 123      90.740  55.720  78.130  0.00  0.00            
ATOM   1942  HB1 SER X 123      90.080  56.580  78.360  0.00  0.00            
ATOM   1943  HB2 SER X 123      91.650  56.210  77.750  0.00  0.00            
ATOM   1944  OG  SER X 123      91.270  55.130  79.280  0.00  0.00            
ATOM   1945  HG1 SER X 123      92.090  54.820  78.890  0.00  0.00            
ATOM   1946  C   SER X 123      89.380  53.600  77.670  0.00  0.00            
ATOM   1947  O   SER X 123      89.810  52.460  77.610  0.00  0.00            
ATOM   1948  N   LEU X 124      88.200  53.900  78.170  0.00  0.00            
ATOM   1949  HN  LEU X 124      87.990  54.870  78.280  0.00  0.00            
ATOM   1950  CA  LEU X 124      87.260  53.040  78.700  0.00  0.00            
ATOM   1951  HA  LEU X 124      87.790  52.480  79.450  0.00  0.00            
ATOM   1952  CB  LEU X 124      86.060  53.900  79.250  0.00  0.00            
ATOM   1953  HB1 LEU X 124      85.560  54.500  78.460  0.00  0.00            
ATOM   1954  HB2 LEU X 124      86.590  54.550  79.990  0.00  0.00            
ATOM   1955  CG  LEU X 124      85.010  53.090  79.970  0.00  0.00            
ATOM   1956  HG  LEU X 124      84.690  52.280  79.290  0.00  0.00            
ATOM   1957  CD1 LEU X 124      85.590  52.390  81.170  0.00  0.00            
ATOM   1958 HD11 LEU X 124      84.850  51.760  81.720  0.00  0.00            
ATOM   1959 HD12 LEU X 124      86.080  53.180  81.790  0.00  0.00            
ATOM   1960 HD13 LEU X 124      86.440  51.720  80.940  0.00  0.00            
ATOM   1961  CD2 LEU X 124      83.760  53.960  80.280  0.00  0.00            
ATOM   1962 HD21 LEU X 124      83.100  53.350  80.930  0.00  0.00            
ATOM   1963 HD22 LEU X 124      83.320  54.160  79.280  0.00  0.00            
ATOM   1964 HD23 LEU X 124      84.030  54.870  80.860  0.00  0.00            
ATOM   1965  C   LEU X 124      86.810  51.950  77.730  0.00  0.00            
ATOM   1966  O   LEU X 124      86.710  50.780  78.080  0.00  0.00            
ATOM   1967  N   THR X 125      86.520  52.320  76.460  0.00  0.00            
ATOM   1968  HN  THR X 125      86.560  53.270  76.170  0.00  0.00            
ATOM   1969  CA  THR X 125      86.400  51.320  75.450  0.00  0.00            
ATOM   1970  HA  THR X 125      85.600  50.670  75.760  0.00  0.00            
ATOM   1971  CB  THR X 125      86.080  51.830  74.040  0.00  0.00            
ATOM   1972  HB  THR X 125      86.890  52.370  73.500  0.00  0.00            
ATOM   1973  OG1 THR X 125      84.990  52.750  74.180  0.00  0.00            
ATOM   1974  HG1 THR X 125      85.320  53.620  74.410  0.00  0.00            
ATOM   1975  CG2 THR X 125      85.600  50.600  73.290  0.00  0.00            
ATOM   1976 HG21 THR X 125      84.810  50.050  73.850  0.00  0.00            
ATOM   1977 HG22 THR X 125      86.400  49.930  72.910  0.00  0.00            
ATOM   1978 HG23 THR X 125      85.070  50.810  72.340  0.00  0.00            
ATOM   1979  C   THR X 125      87.570  50.310  75.310  0.00  0.00            
ATOM   1980  O   THR X 125      87.330  49.110  75.180  0.00  0.00            
ATOM   1981  N   ARG X 126      88.860  50.790  75.320  0.00  0.00            
ATOM   1982  HN  ARG X 126      88.960  51.780  75.290  0.00  0.00            
ATOM   1983  CA  ARG X 126      90.050  50.030  75.230  0.00  0.00            
ATOM   1984  HA  ARG X 126      89.870  49.300  74.450  0.00  0.00            
ATOM   1985  CB  ARG X 126      91.280  50.870  75.000  0.00  0.00            
ATOM   1986  HB1 ARG X 126      92.170  50.220  75.160  0.00  0.00            
ATOM   1987  HB2 ARG X 126      91.390  51.710  75.720  0.00  0.00            
ATOM   1988  CG  ARG X 126      91.380  51.510  73.600  0.00  0.00            
ATOM   1989  HG1 ARG X 126      92.170  52.290  73.590  0.00  0.00            
ATOM   1990  HG2 ARG X 126      90.520  52.210  73.500  0.00  0.00            
ATOM   1991  CD  ARG X 126      91.330  50.510  72.470  0.00  0.00            
ATOM   1992  HD1 ARG X 126      91.540  50.980  71.480  0.00  0.00            
ATOM   1993  HD2 ARG X 126      90.310  50.080  72.450  0.00  0.00            
ATOM   1994  NE  ARG X 126      92.440  49.540  72.800  0.00  0.00            
ATOM   1995  HE  ARG X 126      93.310  49.950  73.050  0.00  0.00            
ATOM   1996  CZ  ARG X 126      92.490  48.380  72.120  0.00  0.00            
ATOM   1997  NH1 ARG X 126      91.460  47.810  71.530  0.00  0.00            
ATOM   1998 HH11 ARG X 126      90.580  48.280  71.540  0.00  0.00            
ATOM   1999 HH12 ARG X 126      91.490  46.910  71.100  0.00  0.00            
ATOM   2000  NH2 ARG X 126      93.630  47.720  72.130  0.00  0.00            
ATOM   2001 HH21 ARG X 126      94.370  48.180  72.610  0.00  0.00            
ATOM   2002 HH22 ARG X 126      93.900  47.130  71.360  0.00  0.00            
ATOM   2003  C   ARG X 126      90.200  49.130  76.470  0.00  0.00            
ATOM   2004  O   ARG X 126      90.440  47.950  76.370  0.00  0.00            
ATOM   2005  N   SER X 127      89.880  49.680  77.680  0.00  0.00            
ATOM   2006  HN  SER X 127      89.490  50.600  77.660  0.00  0.00            
ATOM   2007  CA  SER X 127      89.900  48.990  78.960  0.00  0.00            
ATOM   2008  HA  SER X 127      90.860  48.490  78.990  0.00  0.00            
ATOM   2009  CB  SER X 127      89.800  49.830  80.270  0.00  0.00            
ATOM   2010  HB1 SER X 127      89.780  49.180  81.170  0.00  0.00            
ATOM   2011  HB2 SER X 127      88.870  50.420  80.390  0.00  0.00            
ATOM   2012  OG  SER X 127      90.870  50.760  80.310  0.00  0.00            
ATOM   2013  HG1 SER X 127      91.640  50.240  80.550  0.00  0.00            
ATOM   2014  C   SER X 127      88.850  47.860  79.140  0.00  0.00            
ATOM   2015  O   SER X 127      89.180  46.760  79.460  0.00  0.00            
ATOM   2016  N   TYR X 128      87.520  48.150  78.800  0.00  0.00            
ATOM   2017  HN  TYR X 128      87.230  49.040  78.470  0.00  0.00            
ATOM   2018  CA  TYR X 128      86.460  47.320  79.320  0.00  0.00            
ATOM   2019  HA  TYR X 128      86.830  46.690  80.110  0.00  0.00            
ATOM   2020  CB  TYR X 128      85.400  48.270  79.770  0.00  0.00            
ATOM   2021  HB1 TYR X 128      85.020  48.880  78.930  0.00  0.00            
ATOM   2022  HB2 TYR X 128      85.770  49.060  80.450  0.00  0.00            
ATOM   2023  CG  TYR X 128      84.300  47.650  80.580  0.00  0.00            
ATOM   2024  CD1 TYR X 128      83.230  47.070  79.850  0.00  0.00            
ATOM   2025  HD1 TYR X 128      83.290  46.910  78.780  0.00  0.00            
ATOM   2026  CE1 TYR X 128      82.150  46.520  80.590  0.00  0.00            
ATOM   2027  HE1 TYR X 128      81.380  46.010  80.030  0.00  0.00            
ATOM   2028  CZ  TYR X 128      82.070  46.560  82.040  0.00  0.00            
ATOM   2029  OH  TYR X 128      80.860  46.390  82.640  0.00  0.00            
ATOM   2030  HH  TYR X 128      80.200  46.040  82.030  0.00  0.00            
ATOM   2031  CD2 TYR X 128      84.250  47.730  82.000  0.00  0.00            
ATOM   2032  HD2 TYR X 128      85.050  48.310  82.430  0.00  0.00            
ATOM   2033  CE2 TYR X 128      83.130  47.200  82.720  0.00  0.00            
ATOM   2034  HE2 TYR X 128      83.080  47.230  83.790  0.00  0.00            
ATOM   2035  C   TYR X 128      85.930  46.430  78.180  0.00  0.00            
ATOM   2036  O   TYR X 128      85.380  45.320  78.350  0.00  0.00            
ATOM   2037  N   GLN X 129      86.170  46.940  76.940  0.00  0.00            
ATOM   2038  HN  GLN X 129      86.770  47.720  76.780  0.00  0.00            
ATOM   2039  CA  GLN X 129      85.810  46.370  75.680  0.00  0.00            
ATOM   2040  HA  GLN X 129      86.540  46.830  75.030  0.00  0.00            
ATOM   2041  CB  GLN X 129      86.170  44.830  75.450  0.00  0.00            
ATOM   2042  HB1 GLN X 129      85.540  44.500  74.610  0.00  0.00            
ATOM   2043  HB2 GLN X 129      85.810  44.330  76.380  0.00  0.00            
ATOM   2044  CG  GLN X 129      87.660  44.590  75.320  0.00  0.00            
ATOM   2045  HG1 GLN X 129      87.990  43.540  75.460  0.00  0.00            
ATOM   2046  HG2 GLN X 129      88.170  45.300  76.000  0.00  0.00            
ATOM   2047  CD  GLN X 129      88.230  45.020  73.930  0.00  0.00            
ATOM   2048  OE1 GLN X 129      87.680  45.040  72.810  0.00  0.00            
ATOM   2049  NE2 GLN X 129      89.580  45.100  74.000  0.00  0.00            
ATOM   2050 HE21 GLN X 129      90.040  44.990  74.880  0.00  0.00            
ATOM   2051 HE22 GLN X 129      90.070  45.180  73.130  0.00  0.00            
ATOM   2052  C   GLN X 129      84.490  46.810  75.120  0.00  0.00            
ATOM   2053  O   GLN X 129      84.430  47.530  74.170  0.00  0.00            
ATOM   2054  N   ASN X 130      83.370  46.340  75.760  0.00  0.00            
ATOM   2055  HN  ASN X 130      83.530  45.580  76.390  0.00  0.00            
ATOM   2056  CA  ASN X 130      82.010  46.540  75.330  0.00  0.00            
ATOM   2057  HA  ASN X 130      82.110  46.610  74.260  0.00  0.00            
ATOM   2058  CB  ASN X 130      81.010  45.380  75.610  0.00  0.00            
ATOM   2059  HB1 ASN X 130      79.960  45.690  75.470  0.00  0.00            
ATOM   2060  HB2 ASN X 130      81.090  45.130  76.690  0.00  0.00            
ATOM   2061  CG  ASN X 130      81.350  44.110  74.790  0.00  0.00            
ATOM   2062  OD1 ASN X 130      82.490  43.760  74.590  0.00  0.00            
ATOM   2063  ND2 ASN X 130      80.340  43.380  74.310  0.00  0.00            
ATOM   2064 HD21 ASN X 130      80.710  42.750  73.620  0.00  0.00            
ATOM   2065 HD22 ASN X 130      79.420  43.760  74.280  0.00  0.00            
ATOM   2066  C   ASN X 130      81.390  47.810  75.810  0.00  0.00            
ATOM   2067  O   ASN X 130      80.540  47.890  76.660  0.00  0.00            
ATOM   2068  N   VAL X 131      81.760  48.930  75.130  0.00  0.00            
ATOM   2069  HN  VAL X 131      82.490  48.850  74.460  0.00  0.00            
ATOM   2070  CA  VAL X 131      81.290  50.320  75.450  0.00  0.00            
ATOM   2071  HA  VAL X 131      80.490  50.240  76.170  0.00  0.00            
ATOM   2072  CB  VAL X 131      82.350  51.130  76.090  0.00  0.00            
ATOM   2073  HB  VAL X 131      83.180  51.120  75.350  0.00  0.00            
ATOM   2074  CG1 VAL X 131      81.750  52.440  76.520  0.00  0.00            
ATOM   2075 HG11 VAL X 131      80.720  52.310  76.900  0.00  0.00            
ATOM   2076 HG12 VAL X 131      81.930  53.150  75.680  0.00  0.00            
ATOM   2077 HG13 VAL X 131      82.240  53.010  77.340  0.00  0.00            
ATOM   2078  CG2 VAL X 131      82.830  50.390  77.360  0.00  0.00            
ATOM   2079 HG21 VAL X 131      83.320  49.400  77.210  0.00  0.00            
ATOM   2080 HG22 VAL X 131      81.930  50.250  78.000  0.00  0.00            
ATOM   2081 HG23 VAL X 131      83.550  51.060  77.870  0.00  0.00            
ATOM   2082  C   VAL X 131      80.830  50.980  74.210  0.00  0.00            
ATOM   2083  O   VAL X 131      81.590  51.220  73.280  0.00  0.00            
ATOM   2084  N   TYR X 132      79.530  51.400  74.240  0.00  0.00            
ATOM   2085  HN  TYR X 132      78.980  51.340  75.070  0.00  0.00            
ATOM   2086  CA  TYR X 132      78.860  52.020  73.040  0.00  0.00            
ATOM   2087  HA  TYR X 132      79.630  52.180  72.290  0.00  0.00            
ATOM   2088  CB  TYR X 132      77.700  51.020  72.560  0.00  0.00            
ATOM   2089  HB1 TYR X 132      77.260  51.380  71.600  0.00  0.00            
ATOM   2090  HB2 TYR X 132      76.910  50.990  73.340  0.00  0.00            
ATOM   2091  CG  TYR X 132      78.370  49.620  72.450  0.00  0.00            
ATOM   2092  CD1 TYR X 132      78.180  48.670  73.390  0.00  0.00            
ATOM   2093  HD1 TYR X 132      77.780  49.070  74.310  0.00  0.00            
ATOM   2094  CE1 TYR X 132      78.770  47.390  73.310  0.00  0.00            
ATOM   2095  HE1 TYR X 132      78.610  46.700  74.130  0.00  0.00            
ATOM   2096  CZ  TYR X 132      79.450  47.010  72.160  0.00  0.00            
ATOM   2097  OH  TYR X 132      79.780  45.630  72.070  0.00  0.00            
ATOM   2098  HH  TYR X 132      80.260  45.550  71.250  0.00  0.00            
ATOM   2099  CD2 TYR X 132      79.000  49.190  71.230  0.00  0.00            
ATOM   2100  HD2 TYR X 132      79.100  49.910  70.430  0.00  0.00            
ATOM   2101  CE2 TYR X 132      79.380  47.890  71.030  0.00  0.00            
ATOM   2102  HE2 TYR X 132      79.830  47.600  70.090  0.00  0.00            
ATOM   2103  C   TYR X 132      78.270  53.370  73.350  0.00  0.00            
ATOM   2104  O   TYR X 132      77.570  53.490  74.370  0.00  0.00            
ATOM   2105  N   VAL X 133      78.610  54.430  72.540  0.00  0.00            
ATOM   2106  HN  VAL X 133      79.260  54.360  71.780  0.00  0.00            
ATOM   2107  CA  VAL X 133      78.400  55.760  73.150  0.00  0.00            
ATOM   2108  HA  VAL X 133      78.120  55.690  74.190  0.00  0.00            
ATOM   2109  CB  VAL X 133      79.690  56.580  73.280  0.00  0.00            
ATOM   2110  HB  VAL X 133      80.260  56.730  72.340  0.00  0.00            
ATOM   2111  CG1 VAL X 133      79.410  57.960  73.820  0.00  0.00            
ATOM   2112 HG11 VAL X 133      79.080  58.600  72.980  0.00  0.00            
ATOM   2113 HG12 VAL X 133      80.310  58.510  74.160  0.00  0.00            
ATOM   2114 HG13 VAL X 133      78.580  58.050  74.540  0.00  0.00            
ATOM   2115  CG2 VAL X 133      80.640  55.900  74.360  0.00  0.00            
ATOM   2116 HG21 VAL X 133      80.840  54.920  73.870  0.00  0.00            
ATOM   2117 HG22 VAL X 133      80.100  55.700  75.310  0.00  0.00            
ATOM   2118 HG23 VAL X 133      81.530  56.570  74.430  0.00  0.00            
ATOM   2119  C   VAL X 133      77.330  56.540  72.340  0.00  0.00            
ATOM   2120  O   VAL X 133      77.410  56.720  71.120  0.00  0.00            
ATOM   2121  N   CYS X 134      76.290  57.150  73.030  0.00  0.00            
ATOM   2122  HN  CYS X 134      76.260  57.020  74.020  0.00  0.00            
ATOM   2123  CA  CYS X 134      75.140  57.910  72.500  0.00  0.00            
ATOM   2124  HA  CYS X 134      75.150  57.880  71.420  0.00  0.00            
ATOM   2125  CB  CYS X 134      73.780  57.420  73.020  0.00  0.00            
ATOM   2126  HB1 CYS X 134      72.970  58.120  72.720  0.00  0.00            
ATOM   2127  HB2 CYS X 134      73.870  57.340  74.120  0.00  0.00            
ATOM   2128  SG  CYS X 134      73.510  55.830  72.290  0.00  0.00            
ATOM   2129  HG1 CYS X 134      72.200  55.720  72.380  0.00  0.00            
ATOM   2130  C   CYS X 134      75.340  59.330  72.890  0.00  0.00            
ATOM   2131  O   CYS X 134      75.610  59.600  74.040  0.00  0.00            
ATOM   2132  N   THR X 135      75.090  60.250  71.900  0.00  0.00            
ATOM   2133  HN  THR X 135      74.910  60.040  70.940  0.00  0.00            
ATOM   2134  CA  THR X 135      75.260  61.720  72.180  0.00  0.00            
ATOM   2135  HA  THR X 135      75.440  62.000  73.210  0.00  0.00            
ATOM   2136  CB  THR X 135      76.460  62.180  71.370  0.00  0.00            
ATOM   2137  HB  THR X 135      76.260  61.800  70.340  0.00  0.00            
ATOM   2138  OG1 THR X 135      77.620  61.570  71.820  0.00  0.00            
ATOM   2139  HG1 THR X 135      77.660  60.670  71.490  0.00  0.00            
ATOM   2140  CG2 THR X 135      76.680  63.690  71.390  0.00  0.00            
ATOM   2141 HG21 THR X 135      76.420  64.100  72.390  0.00  0.00            
ATOM   2142 HG22 THR X 135      75.990  64.180  70.680  0.00  0.00            
ATOM   2143 HG23 THR X 135      77.690  64.050  71.120  0.00  0.00            
ATOM   2144  C   THR X 135      74.050  62.450  71.760  0.00  0.00            
ATOM   2145  O   THR X 135      73.660  62.300  70.590  0.00  0.00            
ATOM   2146  N   GLY X 136      73.450  63.300  72.640  0.00  0.00            
ATOM   2147  HN  GLY X 136      73.960  63.510  73.470  0.00  0.00            
ATOM   2148  CA  GLY X 136      72.330  64.210  72.290  0.00  0.00            
ATOM   2149  HA1 GLY X 136      71.580  64.140  73.070  0.00  0.00            
ATOM   2150  HA2 GLY X 136      71.930  63.790  71.380  0.00  0.00            
ATOM   2151  C   GLY X 136      72.630  65.740  72.240  0.00  0.00            
ATOM   2152  O   GLY X 136      73.000  66.240  73.340  0.00  0.00            
ATOM   2153  N   PRO X 137      72.600  66.590  71.190  0.00  0.00            
ATOM   2154  CD  PRO X 137      72.550  66.170  69.810  0.00  0.00            
ATOM   2155  HD1 PRO X 137      71.720  65.430  69.840  0.00  0.00            
ATOM   2156  HD2 PRO X 137      73.570  65.730  69.730  0.00  0.00            
ATOM   2157  CA  PRO X 137      72.590  68.020  71.320  0.00  0.00            
ATOM   2158  HA  PRO X 137      73.430  68.410  71.880  0.00  0.00            
ATOM   2159  CB  PRO X 137      72.840  68.500  69.910  0.00  0.00            
ATOM   2160  HB1 PRO X 137      73.950  68.500  69.800  0.00  0.00            
ATOM   2161  HB2 PRO X 137      72.500  69.550  69.810  0.00  0.00            
ATOM   2162  CG  PRO X 137      72.300  67.390  69.010  0.00  0.00            
ATOM   2163  HG1 PRO X 137      71.230  67.550  68.790  0.00  0.00            
ATOM   2164  HG2 PRO X 137      72.820  67.290  68.030  0.00  0.00            
ATOM   2165  C   PRO X 137      71.170  68.400  71.840  0.00  0.00            
ATOM   2166  O   PRO X 137      70.160  68.040  71.190  0.00  0.00            
ATOM   2167  N   LEU X 138      70.990  69.300  72.830  0.00  0.00            
ATOM   2168  HN  LEU X 138      71.820  69.510  73.350  0.00  0.00            
ATOM   2169  CA  LEU X 138      69.700  69.580  73.480  0.00  0.00            
ATOM   2170  HA  LEU X 138      68.910  69.280  72.810  0.00  0.00            
ATOM   2171  CB  LEU X 138      69.560  68.840  74.800  0.00  0.00            
ATOM   2172  HB1 LEU X 138      68.630  68.950  75.390  0.00  0.00            
ATOM   2173  HB2 LEU X 138      70.330  69.260  75.500  0.00  0.00            
ATOM   2174  CG  LEU X 138      69.800  67.320  74.820  0.00  0.00            
ATOM   2175  HG  LEU X 138      70.660  67.010  74.180  0.00  0.00            
ATOM   2176  CD1 LEU X 138      70.060  66.780  76.240  0.00  0.00            
ATOM   2177 HD11 LEU X 138      70.880  67.350  76.730  0.00  0.00            
ATOM   2178 HD12 LEU X 138      70.310  65.700  76.320  0.00  0.00            
ATOM   2179 HD13 LEU X 138      69.180  67.020  76.880  0.00  0.00            
ATOM   2180  CD2 LEU X 138      68.540  66.640  74.320  0.00  0.00            
ATOM   2181 HD21 LEU X 138      68.730  65.540  74.250  0.00  0.00            
ATOM   2182 HD22 LEU X 138      68.340  66.940  73.270  0.00  0.00            
ATOM   2183 HD23 LEU X 138      67.700  66.760  75.030  0.00  0.00            
ATOM   2184  C   LEU X 138      69.530  71.050  73.790  0.00  0.00            
ATOM   2185  O   LEU X 138      70.390  71.730  74.320  0.00  0.00            
ATOM   2186  N   PHE X 139      68.270  71.410  73.630  0.00  0.00            
ATOM   2187  HN  PHE X 139      67.640  70.930  73.030  0.00  0.00            
ATOM   2188  CA  PHE X 139      67.850  72.810  73.940  0.00  0.00            
ATOM   2189  HA  PHE X 139      68.740  73.410  74.090  0.00  0.00            
ATOM   2190  CB  PHE X 139      66.920  73.440  72.810  0.00  0.00            
ATOM   2191  HB1 PHE X 139      66.630  74.450  73.180  0.00  0.00            
ATOM   2192  HB2 PHE X 139      65.990  72.850  72.680  0.00  0.00            
ATOM   2193  CG  PHE X 139      67.630  73.490  71.490  0.00  0.00            
ATOM   2194  CD1 PHE X 139      67.490  72.590  70.460  0.00  0.00            
ATOM   2195  HD1 PHE X 139      66.800  71.770  70.620  0.00  0.00            
ATOM   2196  CE1 PHE X 139      68.250  72.650  69.270  0.00  0.00            
ATOM   2197  HE1 PHE X 139      68.230  71.910  68.480  0.00  0.00            
ATOM   2198  CZ  PHE X 139      69.120  73.710  69.070  0.00  0.00            
ATOM   2199  HZ  PHE X 139      69.670  73.790  68.150  0.00  0.00            
ATOM   2200  CD2 PHE X 139      68.540  74.520  71.300  0.00  0.00            
ATOM   2201  HD2 PHE X 139      68.760  75.270  72.060  0.00  0.00            
ATOM   2202  CE2 PHE X 139      69.200  74.700  70.060  0.00  0.00            
ATOM   2203  HE2 PHE X 139      69.870  75.540  69.940  0.00  0.00            
ATOM   2204  C   PHE X 139      67.160  72.790  75.240  0.00  0.00            
ATOM   2205  O   PHE X 139      65.940  73.010  75.250  0.00  0.00            
ATOM   2206  N   LEU X 140      67.840  72.490  76.350  0.00  0.00            
ATOM   2207  HN  LEU X 140      68.820  72.340  76.260  0.00  0.00            
ATOM   2208  CA  LEU X 140      67.190  72.530  77.620  0.00  0.00            
ATOM   2209  HA  LEU X 140      66.340  71.870  77.550  0.00  0.00            
ATOM   2210  CB  LEU X 140      68.060  71.830  78.740  0.00  0.00            
ATOM   2211  HB1 LEU X 140      67.530  71.800  79.720  0.00  0.00            
ATOM   2212  HB2 LEU X 140      68.910  72.490  78.980  0.00  0.00            
ATOM   2213  CG  LEU X 140      68.650  70.440  78.270  0.00  0.00            
ATOM   2214  HG  LEU X 140      69.340  70.530  77.410  0.00  0.00            
ATOM   2215  CD1 LEU X 140      69.520  69.880  79.470  0.00  0.00            
ATOM   2216 HD11 LEU X 140      70.330  70.590  79.730  0.00  0.00            
ATOM   2217 HD12 LEU X 140      69.930  68.880  79.200  0.00  0.00            
ATOM   2218 HD13 LEU X 140      68.840  69.710  80.330  0.00  0.00            
ATOM   2219  CD2 LEU X 140      67.590  69.370  77.960  0.00  0.00            
ATOM   2220 HD21 LEU X 140      68.140  68.420  77.750  0.00  0.00            
ATOM   2221 HD22 LEU X 140      67.000  69.730  77.090  0.00  0.00            
ATOM   2222 HD23 LEU X 140      66.910  69.380  78.840  0.00  0.00            
ATOM   2223  C   LEU X 140      66.760  73.960  78.040  0.00  0.00            
ATOM   2224  O   LEU X 140      67.530  74.900  77.850  0.00  0.00            
ATOM   2225  N   PRO X 141      65.590  74.150  78.680  0.00  0.00            
ATOM   2226  CD  PRO X 141      64.650  73.080  79.000  0.00  0.00            
ATOM   2227  HD1 PRO X 141      65.030  72.400  79.790  0.00  0.00            
ATOM   2228  HD2 PRO X 141      64.500  72.400  78.130  0.00  0.00            
ATOM   2229  CA  PRO X 141      65.080  75.420  79.150  0.00  0.00            
ATOM   2230  HA  PRO X 141      64.800  75.960  78.260  0.00  0.00            
ATOM   2231  CB  PRO X 141      63.840  75.030  79.970  0.00  0.00            
ATOM   2232  HB1 PRO X 141      63.170  75.900  80.070  0.00  0.00            
ATOM   2233  HB2 PRO X 141      64.190  74.770  80.990  0.00  0.00            
ATOM   2234  CG  PRO X 141      63.350  73.760  79.370  0.00  0.00            
ATOM   2235  HG1 PRO X 141      62.760  73.170  80.100  0.00  0.00            
ATOM   2236  HG2 PRO X 141      62.740  73.970  78.460  0.00  0.00            
ATOM   2237  C   PRO X 141      66.040  76.300  79.980  0.00  0.00            
ATOM   2238  O   PRO X 141      66.990  75.850  80.580  0.00  0.00            
ATOM   2239  N   ARG X 142      65.840  77.630  79.970  0.00  0.00            
ATOM   2240  HN  ARG X 142      65.140  78.100  79.430  0.00  0.00            
ATOM   2241  CA  ARG X 142      66.280  78.430  81.150  0.00  0.00            
ATOM   2242  HA  ARG X 142      67.150  77.930  81.540  0.00  0.00            
ATOM   2243  CB  ARG X 142      66.690  79.830  80.680  0.00  0.00            
ATOM   2244  HB1 ARG X 142      65.760  80.390  80.400  0.00  0.00            
ATOM   2245  HB2 ARG X 142      67.510  79.780  79.940  0.00  0.00            
ATOM   2246  CG  ARG X 142      67.480  80.700  81.670  0.00  0.00            
ATOM   2247  HG1 ARG X 142      68.330  80.100  82.060  0.00  0.00            
ATOM   2248  HG2 ARG X 142      66.760  80.990  82.470  0.00  0.00            
ATOM   2249  CD  ARG X 142      68.030  81.960  80.950  0.00  0.00            
ATOM   2250  HD1 ARG X 142      67.270  82.440  80.290  0.00  0.00            
ATOM   2251  HD2 ARG X 142      68.890  81.600  80.340  0.00  0.00            
ATOM   2252  NE  ARG X 142      68.490  82.880  82.030  0.00  0.00            
ATOM   2253  HE  ARG X 142      68.190  82.700  82.970  0.00  0.00            
ATOM   2254  CZ  ARG X 142      69.010  84.050  81.750  0.00  0.00            
ATOM   2255  NH1 ARG X 142      69.310  84.450  80.510  0.00  0.00            
ATOM   2256 HH11 ARG X 142      69.070  83.960  79.670  0.00  0.00            
ATOM   2257 HH12 ARG X 142      69.820  85.280  80.320  0.00  0.00            
ATOM   2258  NH2 ARG X 142      69.420  84.820  82.740  0.00  0.00            
ATOM   2259 HH21 ARG X 142      69.350  84.190  83.520  0.00  0.00            
ATOM   2260 HH22 ARG X 142      69.980  85.640  82.690  0.00  0.00            
ATOM   2261  C   ARG X 142      65.220  78.610  82.240  0.00  0.00            
ATOM   2262  O   ARG X 142      64.060  78.660  81.890  0.00  0.00            
ATOM   2263  N   THR X 143      65.630  78.620  83.520  0.00  0.00            
ATOM   2264  HN  THR X 143      66.620  78.620  83.640  0.00  0.00            
ATOM   2265  CA  THR X 143      64.730  78.870  84.610  0.00  0.00            
ATOM   2266  HA  THR X 143      63.830  79.230  84.140  0.00  0.00            
ATOM   2267  CB  THR X 143      64.530  77.680  85.600  0.00  0.00            
ATOM   2268  HB  THR X 143      63.950  78.120  86.430  0.00  0.00            
ATOM   2269  OG1 THR X 143      65.760  77.170  86.180  0.00  0.00            
ATOM   2270  HG1 THR X 143      66.090  77.910  86.690  0.00  0.00            
ATOM   2271  CG2 THR X 143      63.730  76.530  84.880  0.00  0.00            
ATOM   2272 HG21 THR X 143      64.350  75.970  84.140  0.00  0.00            
ATOM   2273 HG22 THR X 143      62.960  77.060  84.280  0.00  0.00            
ATOM   2274 HG23 THR X 143      63.320  75.780  85.590  0.00  0.00            
ATOM   2275  C   THR X 143      65.160  80.100  85.280  0.00  0.00            
ATOM   2276  O   THR X 143      66.300  80.210  85.710  0.00  0.00            
ATOM   2277  N   GLU X 144      64.170  81.030  85.430  0.00  0.00            
ATOM   2278  HN  GLU X 144      63.190  80.960  85.320  0.00  0.00            
ATOM   2279  CA  GLU X 144      64.480  82.240  86.140  0.00  0.00            
ATOM   2280  HA  GLU X 144      65.390  82.060  86.700  0.00  0.00            
ATOM   2281  CB  GLU X 144      64.460  83.510  85.210  0.00  0.00            
ATOM   2282  HB1 GLU X 144      63.980  84.380  85.720  0.00  0.00            
ATOM   2283  HB2 GLU X 144      63.810  83.180  84.370  0.00  0.00            
ATOM   2284  CG  GLU X 144      65.960  83.760  84.610  0.00  0.00            
ATOM   2285  HG1 GLU X 144      66.400  82.840  84.190  0.00  0.00            
ATOM   2286  HG2 GLU X 144      66.580  84.100  85.470  0.00  0.00            
ATOM   2287  CD  GLU X 144      65.990  84.890  83.660  0.00  0.00            
ATOM   2288  OE1 GLU X 144      66.120  86.050  84.080  0.00  0.00            
ATOM   2289  OE2 GLU X 144      65.680  84.640  82.470  0.00  0.00            
ATOM   2290  C   GLU X 144      63.290  82.270  87.140  0.00  0.00            
ATOM   2291  O   GLU X 144      62.230  81.730  86.780  0.00  0.00            
ATOM   2292  N   ALA X 145      63.420  82.900  88.260  0.00  0.00            
ATOM   2293  HN  ALA X 145      64.110  83.620  88.330  0.00  0.00            
ATOM   2294  CA  ALA X 145      62.290  82.830  89.260  0.00  0.00            
ATOM   2295  HA  ALA X 145      62.280  81.780  89.500  0.00  0.00            
ATOM   2296  CB  ALA X 145      62.660  83.480  90.570  0.00  0.00            
ATOM   2297  HB1 ALA X 145      61.930  83.230  91.360  0.00  0.00            
ATOM   2298  HB2 ALA X 145      62.800  84.580  90.470  0.00  0.00            
ATOM   2299  HB3 ALA X 145      63.520  82.890  90.950  0.00  0.00            
ATOM   2300  C   ALA X 145      60.960  83.420  88.750  0.00  0.00            
ATOM   2301  O   ALA X 145      59.850  82.890  88.900  0.00  0.00            
ATOM   2302  N   ASP X 146      61.110  84.630  88.230  0.00  0.00            
ATOM   2303  HN  ASP X 146      61.990  85.090  88.150  0.00  0.00            
ATOM   2304  CA  ASP X 146      59.950  85.230  87.560  0.00  0.00            
ATOM   2305  HA  ASP X 146      59.300  85.260  88.420  0.00  0.00            
ATOM   2306  CB  ASP X 146      60.400  86.610  87.000  0.00  0.00            
ATOM   2307  HB1 ASP X 146      59.620  87.130  86.400  0.00  0.00            
ATOM   2308  HB2 ASP X 146      61.260  86.400  86.320  0.00  0.00            
ATOM   2309  CG  ASP X 146      60.910  87.720  87.950  0.00  0.00            
ATOM   2310  OD1 ASP X 146      61.690  88.600  87.490  0.00  0.00            
ATOM   2311  OD2 ASP X 146      60.630  87.630  89.170  0.00  0.00            
ATOM   2312  C   ASP X 146      59.220  84.570  86.420  0.00  0.00            
ATOM   2313  O   ASP X 146      59.770  84.240  85.370  0.00  0.00            
ATOM   2314  N   GLY X 147      57.940  84.380  86.550  0.00  0.00            
ATOM   2315  HN  GLY X 147      57.530  84.800  87.350  0.00  0.00            
ATOM   2316  CA  GLY X 147      56.930  83.830  85.630  0.00  0.00            
ATOM   2317  HA1 GLY X 147      56.640  84.530  84.860  0.00  0.00            
ATOM   2318  HA2 GLY X 147      56.140  83.380  86.210  0.00  0.00            
ATOM   2319  C   GLY X 147      57.310  82.550  84.810  0.00  0.00            
ATOM   2320  O   GLY X 147      57.830  81.520  85.370  0.00  0.00            
ATOM   2321  N   LYS X 148      56.940  82.450  83.550  0.00  0.00            
ATOM   2322  HN  LYS X 148      56.740  83.220  82.950  0.00  0.00            
ATOM   2323  CA  LYS X 148      57.010  81.230  82.740  0.00  0.00            
ATOM   2324  HA  LYS X 148      56.650  80.310  83.190  0.00  0.00            
ATOM   2325  CB  LYS X 148      56.290  81.260  81.450  0.00  0.00            
ATOM   2326  HB1 LYS X 148      56.530  80.320  80.900  0.00  0.00            
ATOM   2327  HB2 LYS X 148      56.750  82.010  80.770  0.00  0.00            
ATOM   2328  CG  LYS X 148      54.780  81.460  81.490  0.00  0.00            
ATOM   2329  HG1 LYS X 148      54.360  80.760  82.240  0.00  0.00            
ATOM   2330  HG2 LYS X 148      54.420  81.150  80.490  0.00  0.00            
ATOM   2331  CD  LYS X 148      54.350  82.870  81.810  0.00  0.00            
ATOM   2332  HD1 LYS X 148      54.680  83.490  80.950  0.00  0.00            
ATOM   2333  HD2 LYS X 148      54.950  83.250  82.670  0.00  0.00            
ATOM   2334  CE  LYS X 148      52.900  82.960  81.990  0.00  0.00            
ATOM   2335  HE1 LYS X 148      52.650  82.410  82.930  0.00  0.00            
ATOM   2336  HE2 LYS X 148      52.240  82.620  81.170  0.00  0.00            
ATOM   2337  NZ  LYS X 148      52.500  84.400  82.260  0.00  0.00            
ATOM   2338  HZ1 LYS X 148      52.550  85.000  81.420  0.00  0.00            
ATOM   2339  HZ2 LYS X 148      53.070  84.760  83.050  0.00  0.00            
ATOM   2340  HZ3 LYS X 148      51.520  84.440  82.610  0.00  0.00            
ATOM   2341  C   LYS X 148      58.530  80.850  82.380  0.00  0.00            
ATOM   2342  O   LYS X 148      59.320  81.700  82.000  0.00  0.00            
ATOM   2343  N   SER X 149      58.890  79.620  82.570  0.00  0.00            
ATOM   2344  HN  SER X 149      58.230  78.960  82.910  0.00  0.00            
ATOM   2345  CA  SER X 149      60.090  78.950  82.040  0.00  0.00            
ATOM   2346  HA  SER X 149      60.940  79.560  82.300  0.00  0.00            
ATOM   2347  CB  SER X 149      60.430  77.430  82.510  0.00  0.00            
ATOM   2348  HB1 SER X 149      60.520  77.460  83.620  0.00  0.00            
ATOM   2349  HB2 SER X 149      61.420  77.090  82.160  0.00  0.00            
ATOM   2350  OG  SER X 149      59.390  76.420  82.270  0.00  0.00            
ATOM   2351  HG1 SER X 149      58.540  76.850  82.420  0.00  0.00            
ATOM   2352  C   SER X 149      60.170  78.970  80.540  0.00  0.00            
ATOM   2353  O   SER X 149      59.220  79.210  79.820  0.00  0.00            
ATOM   2354  N   TYR X 150      61.360  78.980  80.020  0.00  0.00            
ATOM   2355  HN  TYR X 150      62.160  78.900  80.600  0.00  0.00            
ATOM   2356  CA  TYR X 150      61.470  79.380  78.610  0.00  0.00            
ATOM   2357  HA  TYR X 150      60.700  78.870  78.050  0.00  0.00            
ATOM   2358  CB  TYR X 150      61.240  80.970  78.430  0.00  0.00            
ATOM   2359  HB1 TYR X 150      60.380  81.300  79.060  0.00  0.00            
ATOM   2360  HB2 TYR X 150      60.930  81.210  77.390  0.00  0.00            
ATOM   2361  CG  TYR X 150      62.430  81.880  78.680  0.00  0.00            
ATOM   2362  CD1 TYR X 150      62.730  82.060  80.040  0.00  0.00            
ATOM   2363  HD1 TYR X 150      62.020  81.680  80.760  0.00  0.00            
ATOM   2364  CE1 TYR X 150      63.740  82.910  80.490  0.00  0.00            
ATOM   2365  HE1 TYR X 150      63.960  82.970  81.540  0.00  0.00            
ATOM   2366  CZ  TYR X 150      64.570  83.450  79.490  0.00  0.00            
ATOM   2367  OH  TYR X 150      65.610  84.330  79.890  0.00  0.00            
ATOM   2368  HH  TYR X 150      65.510  84.340  80.850  0.00  0.00            
ATOM   2369  CD2 TYR X 150      63.240  82.480  77.710  0.00  0.00            
ATOM   2370  HD2 TYR X 150      62.960  82.410  76.670  0.00  0.00            
ATOM   2371  CE2 TYR X 150      64.350  83.220  78.110  0.00  0.00            
ATOM   2372  HE2 TYR X 150      64.900  83.820  77.400  0.00  0.00            
ATOM   2373  C   TYR X 150      62.790  78.930  78.050  0.00  0.00            
ATOM   2374  O   TYR X 150      63.780  78.640  78.660  0.00  0.00            
ATOM   2375  N   VAL X 151      62.820  78.910  76.670  0.00  0.00            
ATOM   2376  HN  VAL X 151      62.020  79.070  76.100  0.00  0.00            
ATOM   2377  CA  VAL X 151      63.900  78.390  75.820  0.00  0.00            
ATOM   2378  HA  VAL X 151      64.610  77.930  76.480  0.00  0.00            
ATOM   2379  CB  VAL X 151      63.340  77.360  74.900  0.00  0.00            
ATOM   2380  HB  VAL X 151      62.430  77.790  74.430  0.00  0.00            
ATOM   2381  CG1 VAL X 151      64.340  76.970  73.780  0.00  0.00            
ATOM   2382 HG11 VAL X 151      65.340  76.650  74.150  0.00  0.00            
ATOM   2383 HG12 VAL X 151      64.430  77.830  73.080  0.00  0.00            
ATOM   2384 HG13 VAL X 151      63.760  76.220  73.210  0.00  0.00            
ATOM   2385  CG2 VAL X 151      63.190  76.040  75.670  0.00  0.00            
ATOM   2386 HG21 VAL X 151      62.710  75.320  74.960  0.00  0.00            
ATOM   2387 HG22 VAL X 151      62.620  76.220  76.610  0.00  0.00            
ATOM   2388 HG23 VAL X 151      64.150  75.610  76.020  0.00  0.00            
ATOM   2389  C   VAL X 151      64.460  79.540  75.070  0.00  0.00            
ATOM   2390  O   VAL X 151      63.760  80.400  74.480  0.00  0.00            
ATOM   2391  N   LYS X 152      65.740  79.670  75.060  0.00  0.00            
ATOM   2392  HN  LYS X 152      66.230  78.860  75.380  0.00  0.00            
ATOM   2393  CA  LYS X 152      66.410  80.680  74.280  0.00  0.00            
ATOM   2394  HA  LYS X 152      65.830  80.900  73.400  0.00  0.00            
ATOM   2395  CB  LYS X 152      66.460  82.020  75.110  0.00  0.00            
ATOM   2396  HB1 LYS X 152      66.980  81.800  76.060  0.00  0.00            
ATOM   2397  HB2 LYS X 152      65.390  82.140  75.380  0.00  0.00            
ATOM   2398  CG  LYS X 152      67.030  83.220  74.390  0.00  0.00            
ATOM   2399  HG1 LYS X 152      66.540  83.350  73.400  0.00  0.00            
ATOM   2400  HG2 LYS X 152      68.140  83.210  74.300  0.00  0.00            
ATOM   2401  CD  LYS X 152      66.680  84.490  75.230  0.00  0.00            
ATOM   2402  HD1 LYS X 152      67.020  84.350  76.270  0.00  0.00            
ATOM   2403  HD2 LYS X 152      65.570  84.510  75.310  0.00  0.00            
ATOM   2404  CE  LYS X 152      67.240  85.880  74.750  0.00  0.00            
ATOM   2405  HE1 LYS X 152      66.670  86.130  73.830  0.00  0.00            
ATOM   2406  HE2 LYS X 152      68.330  85.830  74.520  0.00  0.00            
ATOM   2407  NZ  LYS X 152      66.970  86.970  75.790  0.00  0.00            
ATOM   2408  HZ1 LYS X 152      67.600  86.870  76.610  0.00  0.00            
ATOM   2409  HZ2 LYS X 152      65.960  86.960  76.030  0.00  0.00            
ATOM   2410  HZ3 LYS X 152      67.050  87.900  75.340  0.00  0.00            
ATOM   2411  C   LYS X 152      67.710  80.130  73.920  0.00  0.00            
ATOM   2412  O   LYS X 152      68.440  79.560  74.730  0.00  0.00            
ATOM   2413  N   TYR X 153      67.970  80.300  72.580  0.00  0.00            
ATOM   2414  HN  TYR X 153      67.330  80.600  71.890  0.00  0.00            
ATOM   2415  CA  TYR X 153      69.210  79.870  72.030  0.00  0.00            
ATOM   2416  HA  TYR X 153      69.990  79.880  72.770  0.00  0.00            
ATOM   2417  CB  TYR X 153      69.100  78.350  71.650  0.00  0.00            
ATOM   2418  HB1 TYR X 153      69.010  77.790  72.600  0.00  0.00            
ATOM   2419  HB2 TYR X 153      70.060  77.990  71.220  0.00  0.00            
ATOM   2420  CG  TYR X 153      67.940  77.990  70.740  0.00  0.00            
ATOM   2421  CD1 TYR X 153      68.030  78.020  69.340  0.00  0.00            
ATOM   2422  HD1 TYR X 153      68.890  78.470  68.860  0.00  0.00            
ATOM   2423  CE1 TYR X 153      66.970  77.530  68.510  0.00  0.00            
ATOM   2424  HE1 TYR X 153      66.930  77.550  67.430  0.00  0.00            
ATOM   2425  CZ  TYR X 153      65.870  77.010  69.080  0.00  0.00            
ATOM   2426  OH  TYR X 153      65.020  76.400  68.180  0.00  0.00            
ATOM   2427  HH  TYR X 153      65.070  76.930  67.370  0.00  0.00            
ATOM   2428  CD2 TYR X 153      66.710  77.510  71.300  0.00  0.00            
ATOM   2429  HD2 TYR X 153      66.550  77.380  72.360  0.00  0.00            
ATOM   2430  CE2 TYR X 153      65.680  77.000  70.490  0.00  0.00            
ATOM   2431  HE2 TYR X 153      64.780  76.570  70.900  0.00  0.00            
ATOM   2432  C   TYR X 153      69.740  80.690  70.830  0.00  0.00            
ATOM   2433  O   TYR X 153      69.000  81.230  70.060  0.00  0.00            
ATOM   2434  N   GLN X 154      71.050  80.780  70.730  0.00  0.00            
ATOM   2435  HN  GLN X 154      71.650  80.410  71.430  0.00  0.00            
ATOM   2436  CA  GLN X 154      71.640  81.630  69.660  0.00  0.00            
ATOM   2437  HA  GLN X 154      71.080  82.550  69.640  0.00  0.00            
ATOM   2438  CB  GLN X 154      73.080  82.080  69.900  0.00  0.00            
ATOM   2439  HB1 GLN X 154      73.730  81.960  69.000  0.00  0.00            
ATOM   2440  HB2 GLN X 154      73.600  81.260  70.450  0.00  0.00            
ATOM   2441  CG  GLN X 154      73.320  83.460  70.650  0.00  0.00            
ATOM   2442  HG1 GLN X 154      72.880  83.280  71.650  0.00  0.00            
ATOM   2443  HG2 GLN X 154      72.870  84.310  70.100  0.00  0.00            
ATOM   2444  CD  GLN X 154      74.780  83.580  70.910  0.00  0.00            
ATOM   2445  OE1 GLN X 154      75.320  83.220  71.960  0.00  0.00            
ATOM   2446  NE2 GLN X 154      75.480  83.940  69.810  0.00  0.00            
ATOM   2447 HE21 GLN X 154      76.440  84.200  69.920  0.00  0.00            
ATOM   2448 HE22 GLN X 154      74.980  84.200  68.980  0.00  0.00            
ATOM   2449  C   GLN X 154      71.380  81.180  68.170  0.00  0.00            
ATOM   2450  O   GLN X 154      71.450  79.950  67.850  0.00  0.00            
ATOM   2451  N   VAL X 155      71.180  82.120  67.230  0.00  0.00            
ATOM   2452  HN  VAL X 155      70.970  83.040  67.550  0.00  0.00            
ATOM   2453  CA  VAL X 155      71.200  81.750  65.780  0.00  0.00            
ATOM   2454  HA  VAL X 155      71.560  80.740  65.770  0.00  0.00            
ATOM   2455  CB  VAL X 155      69.750  81.830  65.200  0.00  0.00            
ATOM   2456  HB  VAL X 155      69.720  81.970  64.100  0.00  0.00            
ATOM   2457  CG1 VAL X 155      69.070  80.510  65.490  0.00  0.00            
ATOM   2458 HG11 VAL X 155      69.430  79.670  64.870  0.00  0.00            
ATOM   2459 HG12 VAL X 155      68.010  80.710  65.220  0.00  0.00            
ATOM   2460 HG13 VAL X 155      69.050  80.150  66.540  0.00  0.00            
ATOM   2461  CG2 VAL X 155      68.950  83.050  65.800  0.00  0.00            
ATOM   2462 HG21 VAL X 155      69.420  83.940  65.320  0.00  0.00            
ATOM   2463 HG22 VAL X 155      69.160  83.140  66.890  0.00  0.00            
ATOM   2464 HG23 VAL X 155      67.870  83.040  65.540  0.00  0.00            
ATOM   2465  C   VAL X 155      72.280  82.610  65.040  0.00  0.00            
ATOM   2466  O   VAL X 155      72.520  83.810  65.260  0.00  0.00            
ATOM   2467  N   ILE X 156      73.140  81.870  64.280  0.00  0.00            
ATOM   2468  HN  ILE X 156      73.050  80.880  64.250  0.00  0.00            
ATOM   2469  CA  ILE X 156      74.410  82.380  63.810  0.00  0.00            
ATOM   2470  HA  ILE X 156      74.610  83.420  64.010  0.00  0.00            
ATOM   2471  CB  ILE X 156      75.630  81.690  64.550  0.00  0.00            
ATOM   2472  HB  ILE X 156      76.640  82.060  64.270  0.00  0.00            
ATOM   2473  CG2 ILE X 156      75.480  81.980  66.080  0.00  0.00            
ATOM   2474 HG21 ILE X 156      74.610  81.430  66.500  0.00  0.00            
ATOM   2475 HG22 ILE X 156      75.470  83.060  66.340  0.00  0.00            
ATOM   2476 HG23 ILE X 156      76.320  81.530  66.650  0.00  0.00            
ATOM   2477  CG1 ILE X 156      75.780  80.160  64.360  0.00  0.00            
ATOM   2478 HG11 ILE X 156      75.440  79.920  63.330  0.00  0.00            
ATOM   2479 HG12 ILE X 156      75.050  79.750  65.090  0.00  0.00            
ATOM   2480  CD  ILE X 156      77.170  79.490  64.480  0.00  0.00            
ATOM   2481  HD1 ILE X 156      77.090  78.390  64.350  0.00  0.00            
ATOM   2482  HD2 ILE X 156      77.550  79.800  65.470  0.00  0.00            
ATOM   2483  HD3 ILE X 156      77.840  79.880  63.680  0.00  0.00            
ATOM   2484  C   ILE X 156      74.620  82.210  62.330  0.00  0.00            
ATOM   2485  O   ILE X 156      74.040  81.340  61.700  0.00  0.00            
ATOM   2486  N   GLY X 157      75.390  83.130  61.730  0.00  0.00            
ATOM   2487  HN  GLY X 157      75.740  83.830  62.350  0.00  0.00            
ATOM   2488  CA  GLY X 157      75.550  83.440  60.330  0.00  0.00            
ATOM   2489  HA1 GLY X 157      75.980  82.600  59.810  0.00  0.00            
ATOM   2490  HA2 GLY X 157      76.230  84.280  60.280  0.00  0.00            
ATOM   2491  C   GLY X 157      74.330  83.930  59.570  0.00  0.00            
ATOM   2492  O   GLY X 157      73.290  84.280  60.100  0.00  0.00            
ATOM   2493  N   LYS X 158      74.480  83.990  58.250  0.00  0.00            
ATOM   2494  HN  LYS X 158      75.350  83.720  57.840  0.00  0.00            
ATOM   2495  CA  LYS X 158      73.480  84.620  57.470  0.00  0.00            
ATOM   2496  HA  LYS X 158      73.090  85.500  57.970  0.00  0.00            
ATOM   2497  CB  LYS X 158      74.050  85.080  56.100  0.00  0.00            
ATOM   2498  HB1 LYS X 158      73.250  85.320  55.360  0.00  0.00            
ATOM   2499  HB2 LYS X 158      74.650  84.280  55.620  0.00  0.00            
ATOM   2500  CG  LYS X 158      75.020  86.280  56.190  0.00  0.00            
ATOM   2501  HG1 LYS X 158      75.400  86.460  55.170  0.00  0.00            
ATOM   2502  HG2 LYS X 158      75.900  85.940  56.780  0.00  0.00            
ATOM   2503  CD  LYS X 158      74.370  87.620  56.570  0.00  0.00            
ATOM   2504  HD1 LYS X 158      73.890  87.550  57.570  0.00  0.00            
ATOM   2505  HD2 LYS X 158      73.620  87.850  55.780  0.00  0.00            
ATOM   2506  CE  LYS X 158      75.300  88.840  56.610  0.00  0.00            
ATOM   2507  HE1 LYS X 158      74.630  89.630  57.010  0.00  0.00            
ATOM   2508  HE2 LYS X 158      75.630  89.040  55.570  0.00  0.00            
ATOM   2509  NZ  LYS X 158      76.410  88.700  57.520  0.00  0.00            
ATOM   2510  HZ1 LYS X 158      76.050  88.280  58.400  0.00  0.00            
ATOM   2511  HZ2 LYS X 158      76.940  89.550  57.820  0.00  0.00            
ATOM   2512  HZ3 LYS X 158      77.100  88.110  57.010  0.00  0.00            
ATOM   2513  C   LYS X 158      72.210  83.840  57.170  0.00  0.00            
ATOM   2514  O   LYS X 158      71.280  84.520  56.830  0.00  0.00            
ATOM   2515  N   ASN X 159      72.310  82.500  57.450  0.00  0.00            
ATOM   2516  HN  ASN X 159      73.050  82.110  57.990  0.00  0.00            
ATOM   2517  CA  ASN X 159      71.220  81.650  57.200  0.00  0.00            
ATOM   2518  HA  ASN X 159      70.520  82.110  56.520  0.00  0.00            
ATOM   2519  CB  ASN X 159      71.600  80.340  56.460  0.00  0.00            
ATOM   2520  HB1 ASN X 159      70.740  79.690  56.220  0.00  0.00            
ATOM   2521  HB2 ASN X 159      72.330  79.760  57.060  0.00  0.00            
ATOM   2522  CG  ASN X 159      72.340  80.730  55.190  0.00  0.00            
ATOM   2523  OD1 ASN X 159      73.570  80.800  55.040  0.00  0.00            
ATOM   2524  ND2 ASN X 159      71.620  80.960  54.080  0.00  0.00            
ATOM   2525 HD21 ASN X 159      72.020  81.590  53.410  0.00  0.00            
ATOM   2526 HD22 ASN X 159      70.670  80.670  54.160  0.00  0.00            
ATOM   2527  C   ASN X 159      70.630  81.240  58.550  0.00  0.00            
ATOM   2528  O   ASN X 159      69.750  80.380  58.630  0.00  0.00            
ATOM   2529  N   HSD X 160      71.110  81.820  59.640  0.00  0.00            
ATOM   2530  HN  HSD X 160      71.850  82.470  59.500  0.00  0.00            
ATOM   2531  CA  HSD X 160      70.720  81.770  61.000  0.00  0.00            
ATOM   2532  HA  HSD X 160      71.430  82.280  61.640  0.00  0.00            
ATOM   2533  CB  HSD X 160      69.350  82.520  61.210  0.00  0.00            
ATOM   2534  HB1 HSD X 160      69.120  82.790  62.270  0.00  0.00            
ATOM   2535  HB2 HSD X 160      68.440  82.070  60.770  0.00  0.00            
ATOM   2536  ND1 HSD X 160      69.830  85.030  61.270  0.00  0.00            
ATOM   2537  HD1 HSD X 160      70.530  85.000  61.980  0.00  0.00            
ATOM   2538  CG  HSD X 160      69.400  83.930  60.640  0.00  0.00            
ATOM   2539  CE1 HSD X 160      69.650  86.130  60.510  0.00  0.00            
ATOM   2540  HE1 HSD X 160      70.120  87.100  60.690  0.00  0.00            
ATOM   2541  NE2 HSD X 160      69.080  85.820  59.350  0.00  0.00            
ATOM   2542  CD2 HSD X 160      68.890  84.420  59.440  0.00  0.00            
ATOM   2543  HD2 HSD X 160      68.530  83.910  58.570  0.00  0.00            
ATOM   2544  C   HSD X 160      70.500  80.410  61.580  0.00  0.00            
ATOM   2545  O   HSD X 160      69.430  80.060  62.060  0.00  0.00            
ATOM   2546  N   VAL X 161      71.630  79.650  61.610  0.00  0.00            
ATOM   2547  HN  VAL X 161      72.490  80.070  61.330  0.00  0.00            
ATOM   2548  CA  VAL X 161      71.760  78.270  62.090  0.00  0.00            
ATOM   2549  HA  VAL X 161      70.910  77.670  61.820  0.00  0.00            
ATOM   2550  CB  VAL X 161      72.910  77.550  61.490  0.00  0.00            
ATOM   2551  HB  VAL X 161      73.830  78.030  61.870  0.00  0.00            
ATOM   2552  CG1 VAL X 161      72.790  76.100  62.020  0.00  0.00            
ATOM   2553 HG11 VAL X 161      73.640  75.500  61.620  0.00  0.00            
ATOM   2554 HG12 VAL X 161      71.850  75.580  61.750  0.00  0.00            
ATOM   2555 HG13 VAL X 161      72.880  76.020  63.130  0.00  0.00            
ATOM   2556  CG2 VAL X 161      72.800  77.560  59.990  0.00  0.00            
ATOM   2557 HG21 VAL X 161      73.680  77.120  59.480  0.00  0.00            
ATOM   2558 HG22 VAL X 161      72.560  78.600  59.680  0.00  0.00            
ATOM   2559 HG23 VAL X 161      71.970  76.910  59.620  0.00  0.00            
ATOM   2560  C   VAL X 161      71.890  78.360  63.590  0.00  0.00            
ATOM   2561  O   VAL X 161      72.660  79.130  64.110  0.00  0.00            
ATOM   2562  N   ALA X 162      70.980  77.560  64.290  0.00  0.00            
ATOM   2563  HN  ALA X 162      70.430  76.900  63.780  0.00  0.00            
ATOM   2564  CA  ALA X 162      70.930  77.430  65.710  0.00  0.00            
ATOM   2565  HA  ALA X 162      70.860  78.410  66.170  0.00  0.00            
ATOM   2566  CB  ALA X 162      69.680  76.690  66.120  0.00  0.00            
ATOM   2567  HB1 ALA X 162      69.620  75.750  65.530  0.00  0.00            
ATOM   2568  HB2 ALA X 162      68.810  77.340  65.880  0.00  0.00            
ATOM   2569  HB3 ALA X 162      69.640  76.520  67.220  0.00  0.00            
ATOM   2570  C   ALA X 162      72.170  76.890  66.350  0.00  0.00            
ATOM   2571  O   ALA X 162      72.870  76.190  65.660  0.00  0.00            
ATOM   2572  N   VAL X 163      72.460  77.140  67.650  0.00  0.00            
ATOM   2573  HN  VAL X 163      71.850  77.800  68.100  0.00  0.00            
ATOM   2574  CA  VAL X 163      73.550  76.600  68.400  0.00  0.00            
ATOM   2575  HA  VAL X 163      74.100  75.860  67.840  0.00  0.00            
ATOM   2576  CB  VAL X 163      74.510  77.630  68.960  0.00  0.00            
ATOM   2577  HB  VAL X 163      73.890  78.410  69.460  0.00  0.00            
ATOM   2578  CG1 VAL X 163      75.670  77.120  69.740  0.00  0.00            
ATOM   2579 HG11 VAL X 163      75.410  76.870  70.790  0.00  0.00            
ATOM   2580 HG12 VAL X 163      76.360  77.990  69.850  0.00  0.00            
ATOM   2581 HG13 VAL X 163      76.230  76.360  69.160  0.00  0.00            
ATOM   2582  CG2 VAL X 163      75.000  78.490  67.790  0.00  0.00            
ATOM   2583 HG21 VAL X 163      75.570  79.350  68.200  0.00  0.00            
ATOM   2584 HG22 VAL X 163      74.150  78.970  67.240  0.00  0.00            
ATOM   2585 HG23 VAL X 163      75.690  77.980  67.090  0.00  0.00            
ATOM   2586  C   VAL X 163      72.860  75.900  69.600  0.00  0.00            
ATOM   2587  O   VAL X 163      72.280  76.560  70.440  0.00  0.00            
ATOM   2588  N   PRO X 164      72.860  74.580  69.760  0.00  0.00            
ATOM   2589  CD  PRO X 164      73.290  73.630  68.740  0.00  0.00            
ATOM   2590  HD1 PRO X 164      74.400  73.590  68.770  0.00  0.00            
ATOM   2591  HD2 PRO X 164      72.850  73.850  67.750  0.00  0.00            
ATOM   2592  CA  PRO X 164      72.480  73.820  70.980  0.00  0.00            
ATOM   2593  HA  PRO X 164      71.400  73.810  71.040  0.00  0.00            
ATOM   2594  CB  PRO X 164      72.950  72.380  70.780  0.00  0.00            
ATOM   2595  HB1 PRO X 164      72.290  71.590  71.210  0.00  0.00            
ATOM   2596  HB2 PRO X 164      74.010  72.260  71.100  0.00  0.00            
ATOM   2597  CG  PRO X 164      72.850  72.260  69.250  0.00  0.00            
ATOM   2598  HG1 PRO X 164      73.380  71.370  68.880  0.00  0.00            
ATOM   2599  HG2 PRO X 164      71.810  72.010  68.930  0.00  0.00            
ATOM   2600  C   PRO X 164      73.050  74.360  72.280  0.00  0.00            
ATOM   2601  O   PRO X 164      74.230  74.660  72.350  0.00  0.00            
ATOM   2602  N   THR X 165      72.260  74.500  73.360  0.00  0.00            
ATOM   2603  HN  THR X 165      71.290  74.260  73.290  0.00  0.00            
ATOM   2604  CA  THR X 165      72.690  75.010  74.720  0.00  0.00            
ATOM   2605  HA  THR X 165      73.350  75.830  74.480  0.00  0.00            
ATOM   2606  CB  THR X 165      71.540  75.600  75.560  0.00  0.00            
ATOM   2607  HB  THR X 165      71.770  76.000  76.570  0.00  0.00            
ATOM   2608  OG1 THR X 165      70.530  74.630  75.790  0.00  0.00            
ATOM   2609  HG1 THR X 165      69.980  75.000  76.480  0.00  0.00            
ATOM   2610  CG2 THR X 165      70.840  76.760  74.970  0.00  0.00            
ATOM   2611 HG21 THR X 165      70.180  76.530  74.110  0.00  0.00            
ATOM   2612 HG22 THR X 165      71.660  77.420  74.610  0.00  0.00            
ATOM   2613 HG23 THR X 165      70.310  77.330  75.760  0.00  0.00            
ATOM   2614  C   THR X 165      73.360  73.960  75.520  0.00  0.00            
ATOM   2615  O   THR X 165      74.210  74.300  76.320  0.00  0.00            
ATOM   2616  N   HSD X 166      73.060  72.640  75.310  0.00  0.00            
ATOM   2617  HN  HSD X 166      72.270  72.390  74.770  0.00  0.00            
ATOM   2618  CA  HSD X 166      73.690  71.630  76.150  0.00  0.00            
ATOM   2619  HA  HSD X 166      74.630  72.060  76.480  0.00  0.00            
ATOM   2620  CB  HSD X 166      72.790  71.170  77.350  0.00  0.00            
ATOM   2621  HB1 HSD X 166      73.270  70.340  77.910  0.00  0.00            
ATOM   2622  HB2 HSD X 166      71.740  70.950  77.040  0.00  0.00            
ATOM   2623  ND1 HSD X 166      71.820  73.350  78.320  0.00  0.00            
ATOM   2624  HD1 HSD X 166      71.730  73.850  77.460  0.00  0.00            
ATOM   2625  CG  HSD X 166      72.540  72.190  78.390  0.00  0.00            
ATOM   2626  CE1 HSD X 166      71.770  73.890  79.620  0.00  0.00            
ATOM   2627  HE1 HSD X 166      71.440  74.920  79.750  0.00  0.00            
ATOM   2628  NE2 HSD X 166      72.450  73.150  80.430  0.00  0.00            
ATOM   2629  CD2 HSD X 166      72.950  72.100  79.660  0.00  0.00            
ATOM   2630  HD2 HSD X 166      73.610  71.370  80.110  0.00  0.00            
ATOM   2631  C   HSD X 166      73.910  70.480  75.270  0.00  0.00            
ATOM   2632  O   HSD X 166      73.110  70.160  74.400  0.00  0.00            
ATOM   2633  N   PHE X 167      74.970  69.790  75.560  0.00  0.00            
ATOM   2634  HN  PHE X 167      75.520  69.970  76.370  0.00  0.00            
ATOM   2635  CA  PHE X 167      75.560  68.680  74.920  0.00  0.00            
ATOM   2636  HA  PHE X 167      74.940  68.510  74.050  0.00  0.00            
ATOM   2637  CB  PHE X 167      76.980  68.820  74.330  0.00  0.00            
ATOM   2638  HB1 PHE X 167      77.340  67.840  73.950  0.00  0.00            
ATOM   2639  HB2 PHE X 167      77.710  69.200  75.080  0.00  0.00            
ATOM   2640  CG  PHE X 167      77.010  69.810  73.210  0.00  0.00            
ATOM   2641  CD1 PHE X 167      76.890  69.290  71.890  0.00  0.00            
ATOM   2642  HD1 PHE X 167      76.890  68.220  71.740  0.00  0.00            
ATOM   2643  CE1 PHE X 167      76.780  70.170  70.770  0.00  0.00            
ATOM   2644  HE1 PHE X 167      76.740  69.810  69.750  0.00  0.00            
ATOM   2645  CZ  PHE X 167      76.800  71.550  71.020  0.00  0.00            
ATOM   2646  HZ  PHE X 167      76.890  72.150  70.130  0.00  0.00            
ATOM   2647  CD2 PHE X 167      77.090  71.180  73.430  0.00  0.00            
ATOM   2648  HD2 PHE X 167      77.230  71.450  74.470  0.00  0.00            
ATOM   2649  CE2 PHE X 167      77.070  72.050  72.300  0.00  0.00            
ATOM   2650  HE2 PHE X 167      77.110  73.120  72.440  0.00  0.00            
ATOM   2651  C   PHE X 167      75.560  67.490  75.890  0.00  0.00            
ATOM   2652  O   PHE X 167      76.250  67.530  76.870  0.00  0.00            
ATOM   2653  N   PHE X 168      74.780  66.490  75.690  0.00  0.00            
ATOM   2654  HN  PHE X 168      74.260  66.460  74.840  0.00  0.00            
ATOM   2655  CA  PHE X 168      74.730  65.200  76.390  0.00  0.00            
ATOM   2656  HA  PHE X 168      74.970  65.320  77.440  0.00  0.00            
ATOM   2657  CB  PHE X 168      73.230  64.760  76.300  0.00  0.00            
ATOM   2658  HB1 PHE X 168      72.840  64.770  75.260  0.00  0.00            
ATOM   2659  HB2 PHE X 168      72.670  65.600  76.770  0.00  0.00            
ATOM   2660  CG  PHE X 168      72.720  63.550  76.980  0.00  0.00            
ATOM   2661  CD1 PHE X 168      72.810  62.290  76.350  0.00  0.00            
ATOM   2662  HD1 PHE X 168      73.250  62.340  75.370  0.00  0.00            
ATOM   2663  CE1 PHE X 168      72.310  61.120  76.920  0.00  0.00            
ATOM   2664  HE1 PHE X 168      72.470  60.220  76.350  0.00  0.00            
ATOM   2665  CZ  PHE X 168      71.750  61.150  78.130  0.00  0.00            
ATOM   2666  HZ  PHE X 168      71.310  60.230  78.500  0.00  0.00            
ATOM   2667  CD2 PHE X 168      72.080  63.540  78.280  0.00  0.00            
ATOM   2668  HD2 PHE X 168      71.950  64.490  78.760  0.00  0.00            
ATOM   2669  CE2 PHE X 168      71.440  62.400  78.750  0.00  0.00            
ATOM   2670  HE2 PHE X 168      70.910  62.500  79.680  0.00  0.00            
ATOM   2671  C   PHE X 168      75.580  64.090  75.830  0.00  0.00            
ATOM   2672  O   PHE X 168      75.660  63.850  74.660  0.00  0.00            
ATOM   2673  N   LYS X 169      76.250  63.280  76.750  0.00  0.00            
ATOM   2674  HN  LYS X 169      76.140  63.380  77.730  0.00  0.00            
ATOM   2675  CA  LYS X 169      76.870  61.990  76.290  0.00  0.00            
ATOM   2676  HA  LYS X 169      76.380  61.660  75.390  0.00  0.00            
ATOM   2677  CB  LYS X 169      78.440  62.080  76.030  0.00  0.00            
ATOM   2678  HB1 LYS X 169      78.890  61.060  76.080  0.00  0.00            
ATOM   2679  HB2 LYS X 169      78.780  62.630  76.930  0.00  0.00            
ATOM   2680  CG  LYS X 169      78.750  62.790  74.760  0.00  0.00            
ATOM   2681  HG1 LYS X 169      79.000  63.850  74.970  0.00  0.00            
ATOM   2682  HG2 LYS X 169      77.940  62.860  74.000  0.00  0.00            
ATOM   2683  CD  LYS X 169      79.960  62.120  73.970  0.00  0.00            
ATOM   2684  HD1 LYS X 169      79.570  61.160  73.570  0.00  0.00            
ATOM   2685  HD2 LYS X 169      80.720  61.800  74.710  0.00  0.00            
ATOM   2686  CE  LYS X 169      80.450  62.970  72.900  0.00  0.00            
ATOM   2687  HE1 LYS X 169      80.920  63.890  73.290  0.00  0.00            
ATOM   2688  HE2 LYS X 169      79.610  63.270  72.230  0.00  0.00            
ATOM   2689  NZ  LYS X 169      81.510  62.250  72.110  0.00  0.00            
ATOM   2690  HZ1 LYS X 169      81.150  61.440  71.560  0.00  0.00            
ATOM   2691  HZ2 LYS X 169      82.140  61.900  72.860  0.00  0.00            
ATOM   2692  HZ3 LYS X 169      82.020  62.920  71.490  0.00  0.00            
ATOM   2693  C   LYS X 169      76.570  60.880  77.350  0.00  0.00            
ATOM   2694  O   LYS X 169      76.630  61.030  78.510  0.00  0.00            
ATOM   2695  N   VAL X 170      76.180  59.690  76.890  0.00  0.00            
ATOM   2696  HN  VAL X 170      76.140  59.350  75.950  0.00  0.00            
ATOM   2697  CA  VAL X 170      75.860  58.650  77.840  0.00  0.00            
ATOM   2698  HA  VAL X 170      76.190  58.890  78.840  0.00  0.00            
ATOM   2699  CB  VAL X 170      74.430  58.340  77.940  0.00  0.00            
ATOM   2700  HB  VAL X 170      73.910  59.230  78.350  0.00  0.00            
ATOM   2701  CG1 VAL X 170      73.770  57.870  76.640  0.00  0.00            
ATOM   2702 HG11 VAL X 170      72.710  57.550  76.700  0.00  0.00            
ATOM   2703 HG12 VAL X 170      74.340  56.960  76.390  0.00  0.00            
ATOM   2704 HG13 VAL X 170      73.810  58.570  75.780  0.00  0.00            
ATOM   2705  CG2 VAL X 170      74.180  57.140  78.850  0.00  0.00            
ATOM   2706 HG21 VAL X 170      74.570  56.210  78.380  0.00  0.00            
ATOM   2707 HG22 VAL X 170      73.100  56.900  78.920  0.00  0.00            
ATOM   2708 HG23 VAL X 170      74.670  57.260  79.840  0.00  0.00            
ATOM   2709  C   VAL X 170      76.730  57.520  77.390  0.00  0.00            
ATOM   2710  O   VAL X 170      76.690  57.080  76.230  0.00  0.00            
ATOM   2711  N   LEU X 171      77.550  56.970  78.290  0.00  0.00            
ATOM   2712  HN  LEU X 171      77.370  57.310  79.210  0.00  0.00            
ATOM   2713  CA  LEU X 171      78.540  55.950  78.050  0.00  0.00            
ATOM   2714  HA  LEU X 171      78.780  55.860  77.000  0.00  0.00            
ATOM   2715  CB  LEU X 171      79.970  56.290  78.780  0.00  0.00            
ATOM   2716  HB1 LEU X 171      80.410  55.290  79.010  0.00  0.00            
ATOM   2717  HB2 LEU X 171      79.850  56.800  79.760  0.00  0.00            
ATOM   2718  CG  LEU X 171      80.960  57.150  78.000  0.00  0.00            
ATOM   2719  HG  LEU X 171      81.220  56.510  77.140  0.00  0.00            
ATOM   2720  CD1 LEU X 171      80.540  58.490  77.440  0.00  0.00            
ATOM   2721 HD11 LEU X 171      80.210  59.220  78.200  0.00  0.00            
ATOM   2722 HD12 LEU X 171      79.740  58.340  76.680  0.00  0.00            
ATOM   2723 HD13 LEU X 171      81.360  59.020  76.900  0.00  0.00            
ATOM   2724  CD2 LEU X 171      82.290  57.230  78.790  0.00  0.00            
ATOM   2725 HD21 LEU X 171      83.050  57.840  78.230  0.00  0.00            
ATOM   2726 HD22 LEU X 171      82.750  56.230  78.930  0.00  0.00            
ATOM   2727 HD23 LEU X 171      82.100  57.700  79.770  0.00  0.00            
ATOM   2728  C   LEU X 171      77.950  54.620  78.550  0.00  0.00            
ATOM   2729  O   LEU X 171      77.760  54.480  79.750  0.00  0.00            
ATOM   2730  N   ILE X 172      77.520  53.670  77.680  0.00  0.00            
ATOM   2731  HN  ILE X 172      77.660  53.760  76.700  0.00  0.00            
ATOM   2732  CA  ILE X 172      76.830  52.510  78.110  0.00  0.00            
ATOM   2733  HA  ILE X 172      76.440  52.580  79.120  0.00  0.00            
ATOM   2734  CB  ILE X 172      75.690  52.190  77.120  0.00  0.00            
ATOM   2735  HB  ILE X 172      75.940  51.840  76.090  0.00  0.00            
ATOM   2736  CG2 ILE X 172      74.760  51.040  77.570  0.00  0.00            
ATOM   2737 HG21 ILE X 172      74.310  51.180  78.580  0.00  0.00            
ATOM   2738 HG22 ILE X 172      75.430  50.150  77.610  0.00  0.00            
ATOM   2739 HG23 ILE X 172      73.970  50.780  76.830  0.00  0.00            
ATOM   2740  CG1 ILE X 172      74.950  53.480  76.760  0.00  0.00            
ATOM   2741 HG11 ILE X 172      75.650  54.290  76.470  0.00  0.00            
ATOM   2742 HG12 ILE X 172      74.420  53.820  77.680  0.00  0.00            
ATOM   2743  CD  ILE X 172      74.010  53.380  75.580  0.00  0.00            
ATOM   2744  HD1 ILE X 172      74.540  53.070  74.650  0.00  0.00            
ATOM   2745  HD2 ILE X 172      73.560  54.330  75.220  0.00  0.00            
ATOM   2746  HD3 ILE X 172      73.160  52.670  75.720  0.00  0.00            
ATOM   2747  C   ILE X 172      77.800  51.290  78.040  0.00  0.00            
ATOM   2748  O   ILE X 172      78.360  50.870  77.020  0.00  0.00            
ATOM   2749  N   LEU X 173      77.980  50.660  79.170  0.00  0.00            
ATOM   2750  HN  LEU X 173      77.390  50.820  79.950  0.00  0.00            
ATOM   2751  CA  LEU X 173      78.890  49.550  79.300  0.00  0.00            
ATOM   2752  HA  LEU X 173      79.420  49.350  78.380  0.00  0.00            
ATOM   2753  CB  LEU X 173      79.960  49.730  80.520  0.00  0.00            
ATOM   2754  HB1 LEU X 173      80.910  49.190  80.340  0.00  0.00            
ATOM   2755  HB2 LEU X 173      79.410  49.240  81.350  0.00  0.00            
ATOM   2756  CG  LEU X 173      80.270  51.140  80.990  0.00  0.00            
ATOM   2757  HG  LEU X 173      79.350  51.660  81.320  0.00  0.00            
ATOM   2758  CD1 LEU X 173      81.120  51.010  82.270  0.00  0.00            
ATOM   2759 HD11 LEU X 173      81.930  50.280  82.080  0.00  0.00            
ATOM   2760 HD12 LEU X 173      80.590  50.730  83.210  0.00  0.00            
ATOM   2761 HD13 LEU X 173      81.500  52.030  82.510  0.00  0.00            
ATOM   2762  CD2 LEU X 173      81.010  52.060  80.030  0.00  0.00            
ATOM   2763 HD21 LEU X 173      80.450  52.090  79.070  0.00  0.00            
ATOM   2764 HD22 LEU X 173      82.050  51.680  79.930  0.00  0.00            
ATOM   2765 HD23 LEU X 173      81.040  53.090  80.430  0.00  0.00            
ATOM   2766  C   LEU X 173      77.940  48.370  79.610  0.00  0.00            
ATOM   2767  O   LEU X 173      77.010  48.630  80.360  0.00  0.00            
ATOM   2768  N   GLU X 174      78.220  47.140  79.120  0.00  0.00            
ATOM   2769  HN  GLU X 174      79.070  46.950  78.620  0.00  0.00            
ATOM   2770  CA  GLU X 174      77.320  46.080  79.380  0.00  0.00            
ATOM   2771  HA  GLU X 174      76.330  46.450  79.560  0.00  0.00            
ATOM   2772  CB  GLU X 174      77.310  45.100  78.220  0.00  0.00            
ATOM   2773  HB1 GLU X 174      76.550  44.350  78.490  0.00  0.00            
ATOM   2774  HB2 GLU X 174      78.340  44.680  78.250  0.00  0.00            
ATOM   2775  CG  GLU X 174      77.010  45.760  76.900  0.00  0.00            
ATOM   2776  HG1 GLU X 174      77.790  46.420  76.460  0.00  0.00            
ATOM   2777  HG2 GLU X 174      76.140  46.440  76.960  0.00  0.00            
ATOM   2778  CD  GLU X 174      76.590  44.730  75.870  0.00  0.00            
ATOM   2779  OE1 GLU X 174      75.500  44.090  76.070  0.00  0.00            
ATOM   2780  OE2 GLU X 174      77.320  44.470  74.910  0.00  0.00            
ATOM   2781  C   GLU X 174      77.650  45.360  80.670  0.00  0.00            
ATOM   2782  O   GLU X 174      78.690  45.450  81.210  0.00  0.00            
ATOM   2783  N   ALA X 175      76.610  44.600  81.160  0.00  0.00            
ATOM   2784  HN  ALA X 175      75.670  44.570  80.830  0.00  0.00            
ATOM   2785  CA  ALA X 175      76.730  43.770  82.330  0.00  0.00            
ATOM   2786  HA  ALA X 175      77.740  43.390  82.240  0.00  0.00            
ATOM   2787  CB  ALA X 175      76.570  44.630  83.600  0.00  0.00            
ATOM   2788  HB1 ALA X 175      75.530  45.020  83.570  0.00  0.00            
ATOM   2789  HB2 ALA X 175      77.290  45.440  83.850  0.00  0.00            
ATOM   2790  HB3 ALA X 175      76.650  43.970  84.490  0.00  0.00            
ATOM   2791  C   ALA X 175      75.750  42.620  82.220  0.00  0.00            
ATOM   2792  O   ALA X 175      74.850  42.710  81.400  0.00  0.00            
ATOM   2793  N   ALA X 176      75.950  41.560  83.000  0.00  0.00            
ATOM   2794  HN  ALA X 176      76.690  41.540  83.670  0.00  0.00            
ATOM   2795  CA  ALA X 176      75.350  40.300  82.980  0.00  0.00            
ATOM   2796  HA  ALA X 176      75.440  40.000  81.950  0.00  0.00            
ATOM   2797  CB  ALA X 176      75.930  39.410  84.100  0.00  0.00            
ATOM   2798  HB1 ALA X 176      75.750  39.810  85.120  0.00  0.00            
ATOM   2799  HB2 ALA X 176      76.990  39.180  83.870  0.00  0.00            
ATOM   2800  HB3 ALA X 176      75.510  38.370  84.110  0.00  0.00            
ATOM   2801  C   ALA X 176      73.830  40.320  83.050  0.00  0.00            
ATOM   2802  O   ALA X 176      73.270  41.220  83.720  0.00  0.00            
ATOM   2803  N   GLY X 177      73.100  39.320  82.410  0.00  0.00            
ATOM   2804  HN  GLY X 177      73.630  38.550  82.070  0.00  0.00            
ATOM   2805  CA  GLY X 177      71.630  39.450  82.360  0.00  0.00            
ATOM   2806  HA1 GLY X 177      71.330  39.690  83.370  0.00  0.00            
ATOM   2807  HA2 GLY X 177      71.240  38.490  82.060  0.00  0.00            
ATOM   2808  C   GLY X 177      71.020  40.320  81.390  0.00  0.00            
ATOM   2809  O   GLY X 177      69.810  40.640  81.520  0.00  0.00            
ATOM   2810  N   GLY X 178      71.860  40.790  80.490  0.00  0.00            
ATOM   2811  HN  GLY X 178      72.800  40.440  80.540  0.00  0.00            
ATOM   2812  CA  GLY X 178      71.710  41.870  79.560  0.00  0.00            
ATOM   2813  HA1 GLY X 178      70.970  41.550  78.840  0.00  0.00            
ATOM   2814  HA2 GLY X 178      72.620  42.010  79.010  0.00  0.00            
ATOM   2815  C   GLY X 178      71.320  43.180  80.220  0.00  0.00            
ATOM   2816  O   GLY X 178      70.420  43.890  79.760  0.00  0.00            
ATOM   2817  N   GLN X 179      72.020  43.510  81.260  0.00  0.00            
ATOM   2818  HN  GLN X 179      72.840  42.980  81.430  0.00  0.00            
ATOM   2819  CA  GLN X 179      71.880  44.670  82.130  0.00  0.00            
ATOM   2820  HA  GLN X 179      70.870  45.010  81.960  0.00  0.00            
ATOM   2821  CB  GLN X 179      72.080  44.270  83.630  0.00  0.00            
ATOM   2822  HB1 GLN X 179      72.180  45.120  84.320  0.00  0.00            
ATOM   2823  HB2 GLN X 179      73.020  43.730  83.850  0.00  0.00            
ATOM   2824  CG  GLN X 179      71.000  43.280  84.160  0.00  0.00            
ATOM   2825  HG1 GLN X 179      71.070  43.000  85.230  0.00  0.00            
ATOM   2826  HG2 GLN X 179      71.230  42.330  83.630  0.00  0.00            
ATOM   2827  CD  GLN X 179      69.590  43.760  83.840  0.00  0.00            
ATOM   2828  OE1 GLN X 179      69.080  44.650  84.510  0.00  0.00            
ATOM   2829  NE2 GLN X 179      68.860  43.170  82.870  0.00  0.00            
ATOM   2830 HE21 GLN X 179      67.940  43.480  82.640  0.00  0.00            
ATOM   2831 HE22 GLN X 179      69.300  42.520  82.250  0.00  0.00            
ATOM   2832  C   GLN X 179      72.860  45.760  81.720  0.00  0.00            
ATOM   2833  O   GLN X 179      73.890  45.530  81.090  0.00  0.00            
ATOM   2834  N   ILE X 180      72.530  47.040  82.050  0.00  0.00            
ATOM   2835  HN  ILE X 180      71.710  47.160  82.610  0.00  0.00            
ATOM   2836  CA  ILE X 180      73.230  48.190  81.580  0.00  0.00            
ATOM   2837  HA  ILE X 180      74.110  47.790  81.100  0.00  0.00            
ATOM   2838  CB  ILE X 180      72.300  48.970  80.580  0.00  0.00            
ATOM   2839  HB  ILE X 180      72.860  49.920  80.430  0.00  0.00            
ATOM   2840  CG2 ILE X 180      72.110  48.200  79.160  0.00  0.00            
ATOM   2841 HG21 ILE X 180      71.730  48.920  78.400  0.00  0.00            
ATOM   2842 HG22 ILE X 180      71.430  47.340  79.320  0.00  0.00            
ATOM   2843 HG23 ILE X 180      73.110  47.810  78.880  0.00  0.00            
ATOM   2844  CG1 ILE X 180      70.940  49.340  81.190  0.00  0.00            
ATOM   2845 HG11 ILE X 180      70.980  49.470  82.290  0.00  0.00            
ATOM   2846 HG12 ILE X 180      70.200  48.530  81.030  0.00  0.00            
ATOM   2847  CD  ILE X 180      70.450  50.690  80.570  0.00  0.00            
ATOM   2848  HD1 ILE X 180      69.360  50.820  80.750  0.00  0.00            
ATOM   2849  HD2 ILE X 180      70.640  50.590  79.480  0.00  0.00            
ATOM   2850  HD3 ILE X 180      70.950  51.570  81.010  0.00  0.00            
ATOM   2851  C   ILE X 180      73.890  49.050  82.630  0.00  0.00            
ATOM   2852  O   ILE X 180      73.390  49.310  83.710  0.00  0.00            
ATOM   2853  N   GLU X 181      75.130  49.490  82.350  0.00  0.00            
ATOM   2854  HN  GLU X 181      75.520  49.220  81.480  0.00  0.00            
ATOM   2855  CA  GLU X 181      75.830  50.450  83.140  0.00  0.00            
ATOM   2856  HA  GLU X 181      75.410  50.550  84.130  0.00  0.00            
ATOM   2857  CB  GLU X 181      77.280  50.080  83.390  0.00  0.00            
ATOM   2858  HB1 GLU X 181      77.910  50.990  83.540  0.00  0.00            
ATOM   2859  HB2 GLU X 181      77.710  49.550  82.520  0.00  0.00            
ATOM   2860  CG  GLU X 181      77.510  49.070  84.560  0.00  0.00            
ATOM   2861  HG1 GLU X 181      78.390  48.450  84.320  0.00  0.00            
ATOM   2862  HG2 GLU X 181      76.700  48.340  84.790  0.00  0.00            
ATOM   2863  CD  GLU X 181      77.700  49.700  85.950  0.00  0.00            
ATOM   2864  OE1 GLU X 181      76.700  49.820  86.690  0.00  0.00            
ATOM   2865  OE2 GLU X 181      78.860  49.990  86.310  0.00  0.00            
ATOM   2866  C   GLU X 181      75.890  51.710  82.380  0.00  0.00            
ATOM   2867  O   GLU X 181      76.380  51.740  81.280  0.00  0.00            
ATOM   2868  N   LEU X 182      75.360  52.850  82.860  0.00  0.00            
ATOM   2869  HN  LEU X 182      74.850  52.890  83.710  0.00  0.00            
ATOM   2870  CA  LEU X 182      75.350  54.130  82.170  0.00  0.00            
ATOM   2871  HA  LEU X 182      75.870  54.000  81.240  0.00  0.00            
ATOM   2872  CB  LEU X 182      73.930  54.710  82.150  0.00  0.00            
ATOM   2873  HB1 LEU X 182      73.870  55.550  81.420  0.00  0.00            
ATOM   2874  HB2 LEU X 182      73.550  54.940  83.160  0.00  0.00            
ATOM   2875  CG  LEU X 182      72.900  53.790  81.500  0.00  0.00            
ATOM   2876  HG  LEU X 182      72.770  52.770  81.930  0.00  0.00            
ATOM   2877  CD1 LEU X 182      71.520  54.390  81.490  0.00  0.00            
ATOM   2878 HD11 LEU X 182      71.510  55.470  81.200  0.00  0.00            
ATOM   2879 HD12 LEU X 182      71.180  54.450  82.540  0.00  0.00            
ATOM   2880 HD13 LEU X 182      70.860  53.840  80.790  0.00  0.00            
ATOM   2881  CD2 LEU X 182      73.260  53.390  80.040  0.00  0.00            
ATOM   2882 HD21 LEU X 182      73.310  54.280  79.370  0.00  0.00            
ATOM   2883 HD22 LEU X 182      72.400  52.810  79.630  0.00  0.00            
ATOM   2884 HD23 LEU X 182      74.250  52.920  79.900  0.00  0.00            
ATOM   2885  C   LEU X 182      76.180  54.980  82.950  0.00  0.00            
ATOM   2886  O   LEU X 182      75.920  55.110  84.130  0.00  0.00            
ATOM   2887  N   ARG X 183      77.180  55.630  82.310  0.00  0.00            
ATOM   2888  HN  ARG X 183      77.420  55.440  81.360  0.00  0.00            
ATOM   2889  CA  ARG X 183      77.810  56.860  82.970  0.00  0.00            
ATOM   2890  HA  ARG X 183      77.450  56.950  83.980  0.00  0.00            
ATOM   2891  CB  ARG X 183      79.430  56.960  82.960  0.00  0.00            
ATOM   2892  HB1 ARG X 183      79.740  57.870  83.520  0.00  0.00            
ATOM   2893  HB2 ARG X 183      79.910  56.920  81.960  0.00  0.00            
ATOM   2894  CG  ARG X 183      80.180  55.910  83.810  0.00  0.00            
ATOM   2895  HG1 ARG X 183      81.290  56.050  83.820  0.00  0.00            
ATOM   2896  HG2 ARG X 183      80.000  54.980  83.240  0.00  0.00            
ATOM   2897  CD  ARG X 183      79.520  55.720  85.240  0.00  0.00            
ATOM   2898  HD1 ARG X 183      78.470  55.380  85.080  0.00  0.00            
ATOM   2899  HD2 ARG X 183      79.670  56.680  85.780  0.00  0.00            
ATOM   2900  NE  ARG X 183      80.350  54.630  85.830  0.00  0.00            
ATOM   2901  HE  ARG X 183      81.330  54.840  85.840  0.00  0.00            
ATOM   2902  CZ  ARG X 183      80.090  53.310  85.800  0.00  0.00            
ATOM   2903  NH1 ARG X 183      78.910  52.720  85.690  0.00  0.00            
ATOM   2904 HH11 ARG X 183      78.100  53.290  85.820  0.00  0.00            
ATOM   2905 HH12 ARG X 183      78.900  51.730  85.870  0.00  0.00            
ATOM   2906  NH2 ARG X 183      81.170  52.520  85.870  0.00  0.00            
ATOM   2907 HH21 ARG X 183      82.030  52.880  86.240  0.00  0.00            
ATOM   2908 HH22 ARG X 183      81.160  51.530  85.720  0.00  0.00            
ATOM   2909  C   ARG X 183      77.350  58.020  82.110  0.00  0.00            
ATOM   2910  O   ARG X 183      77.570  58.100  80.900  0.00  0.00            
ATOM   2911  N   THR X 184      76.590  58.940  82.680  0.00  0.00            
ATOM   2912  HN  THR X 184      76.350  58.780  83.640  0.00  0.00            
ATOM   2913  CA  THR X 184      75.970  60.050  81.990  0.00  0.00            
ATOM   2914  HA  THR X 184      76.040  59.970  80.920  0.00  0.00            
ATOM   2915  CB  THR X 184      74.450  60.270  82.260  0.00  0.00            
ATOM   2916  HB  THR X 184      74.170  60.620  83.270  0.00  0.00            
ATOM   2917  OG1 THR X 184      73.920  58.950  82.010  0.00  0.00            
ATOM   2918  HG1 THR X 184      73.840  58.440  82.820  0.00  0.00            
ATOM   2919  CG2 THR X 184      73.810  61.170  81.180  0.00  0.00            
ATOM   2920 HG21 THR X 184      74.170  62.220  81.250  0.00  0.00            
ATOM   2921 HG22 THR X 184      72.720  61.300  81.380  0.00  0.00            
ATOM   2922 HG23 THR X 184      73.800  60.750  80.150  0.00  0.00            
ATOM   2923  C   THR X 184      76.690  61.310  82.180  0.00  0.00            
ATOM   2924  O   THR X 184      76.870  61.720  83.340  0.00  0.00            
ATOM   2925  N   TYR X 185      76.980  62.010  81.060  0.00  0.00            
ATOM   2926  HN  TYR X 185      76.690  61.680  80.170  0.00  0.00            
ATOM   2927  CA  TYR X 185      77.690  63.270  81.080  0.00  0.00            
ATOM   2928  HA  TYR X 185      77.910  63.590  82.090  0.00  0.00            
ATOM   2929  CB  TYR X 185      79.010  63.100  80.280  0.00  0.00            
ATOM   2930  HB1 TYR X 185      79.560  64.060  80.210  0.00  0.00            
ATOM   2931  HB2 TYR X 185      78.940  62.640  79.270  0.00  0.00            
ATOM   2932  CG  TYR X 185      79.930  62.190  81.030  0.00  0.00            
ATOM   2933  CD1 TYR X 185      79.940  60.800  80.740  0.00  0.00            
ATOM   2934  HD1 TYR X 185      79.330  60.380  79.960  0.00  0.00            
ATOM   2935  CE1 TYR X 185      80.820  59.960  81.440  0.00  0.00            
ATOM   2936  HE1 TYR X 185      80.870  58.900  81.240  0.00  0.00            
ATOM   2937  CZ  TYR X 185      81.670  60.500  82.420  0.00  0.00            
ATOM   2938  OH  TYR X 185      82.500  59.730  83.290  0.00  0.00            
ATOM   2939  HH  TYR X 185      83.080  60.270  83.840  0.00  0.00            
ATOM   2940  CD2 TYR X 185      80.810  62.730  81.940  0.00  0.00            
ATOM   2941  HD2 TYR X 185      80.910  63.770  82.230  0.00  0.00            
ATOM   2942  CE2 TYR X 185      81.720  61.870  82.650  0.00  0.00            
ATOM   2943  HE2 TYR X 185      82.410  62.320  83.350  0.00  0.00            
ATOM   2944  C   TYR X 185      76.760  64.320  80.500  0.00  0.00            
ATOM   2945  O   TYR X 185      76.060  63.980  79.550  0.00  0.00            
ATOM   2946  N   VAL X 186      76.860  65.560  81.010  0.00  0.00            
ATOM   2947  HN  VAL X 186      77.470  65.770  81.760  0.00  0.00            
ATOM   2948  CA  VAL X 186      75.990  66.580  80.480  0.00  0.00            
ATOM   2949  HA  VAL X 186      75.750  66.430  79.430  0.00  0.00            
ATOM   2950  CB  VAL X 186      74.660  66.900  81.220  0.00  0.00            
ATOM   2951  HB  VAL X 186      74.870  66.980  82.310  0.00  0.00            
ATOM   2952  CG1 VAL X 186      74.110  68.190  80.690  0.00  0.00            
ATOM   2953 HG11 VAL X 186      73.880  68.080  79.610  0.00  0.00            
ATOM   2954 HG12 VAL X 186      74.740  69.080  80.900  0.00  0.00            
ATOM   2955 HG13 VAL X 186      73.120  68.420  81.140  0.00  0.00            
ATOM   2956  CG2 VAL X 186      73.620  65.810  80.900  0.00  0.00            
ATOM   2957 HG21 VAL X 186      73.480  65.650  79.810  0.00  0.00            
ATOM   2958 HG22 VAL X 186      72.590  66.080  81.240  0.00  0.00            
ATOM   2959 HG23 VAL X 186      73.880  64.860  81.420  0.00  0.00            
ATOM   2960  C   VAL X 186      76.960  67.790  80.550  0.00  0.00            
ATOM   2961  O   VAL X 186      77.500  68.150  81.590  0.00  0.00            
ATOM   2962  N   MET X 187      77.240  68.430  79.390  0.00  0.00            
ATOM   2963  HN  MET X 187      76.830  68.100  78.540  0.00  0.00            
ATOM   2964  CA  MET X 187      77.970  69.690  79.290  0.00  0.00            
ATOM   2965  HA  MET X 187      78.350  69.770  80.300  0.00  0.00            
ATOM   2966  CB  MET X 187      79.150  69.780  78.280  0.00  0.00            
ATOM   2967  HB1 MET X 187      79.490  70.830  78.330  0.00  0.00            
ATOM   2968  HB2 MET X 187      78.810  69.530  77.250  0.00  0.00            
ATOM   2969  CG  MET X 187      80.480  69.020  78.540  0.00  0.00            
ATOM   2970  HG1 MET X 187      81.040  69.380  79.420  0.00  0.00            
ATOM   2971  HG2 MET X 187      81.100  69.210  77.640  0.00  0.00            
ATOM   2972  SD  MET X 187      80.290  67.190  78.570  0.00  0.00            
ATOM   2973  CE  MET X 187      82.190  67.040  78.500  0.00  0.00            
ATOM   2974  HE1 MET X 187      82.590  67.090  79.530  0.00  0.00            
ATOM   2975  HE2 MET X 187      82.740  67.720  77.820  0.00  0.00            
ATOM   2976  HE3 MET X 187      82.520  66.020  78.180  0.00  0.00            
ATOM   2977  C   MET X 187      77.020  70.850  78.880  0.00  0.00            
ATOM   2978  O   MET X 187      76.320  70.770  77.880  0.00  0.00            
ATOM   2979  N   PRO X 188      76.890  71.800  79.750  0.00  0.00            
ATOM   2980  CD  PRO X 188      77.550  71.920  81.030  0.00  0.00            
ATOM   2981  HD1 PRO X 188      78.600  71.570  81.170  0.00  0.00            
ATOM   2982  HD2 PRO X 188      76.900  71.390  81.750  0.00  0.00            
ATOM   2983  CA  PRO X 188      76.410  73.070  79.230  0.00  0.00            
ATOM   2984  HA  PRO X 188      75.470  73.010  78.700  0.00  0.00            
ATOM   2985  CB  PRO X 188      76.290  73.830  80.540  0.00  0.00            
ATOM   2986  HB1 PRO X 188      75.450  73.400  81.110  0.00  0.00            
ATOM   2987  HB2 PRO X 188      76.230  74.940  80.540  0.00  0.00            
ATOM   2988  CG  PRO X 188      77.540  73.440  81.310  0.00  0.00            
ATOM   2989  HG1 PRO X 188      78.360  73.970  80.780  0.00  0.00            
ATOM   2990  HG2 PRO X 188      77.490  73.620  82.410  0.00  0.00            
ATOM   2991  C   PRO X 188      77.380  73.690  78.270  0.00  0.00            
ATOM   2992  O   PRO X 188      78.540  73.370  78.280  0.00  0.00            
ATOM   2993  N   ASN X 189      76.900  74.600  77.320  0.00  0.00            
ATOM   2994  HN  ASN X 189      75.910  74.720  77.210  0.00  0.00            
ATOM   2995  CA  ASN X 189      77.790  75.140  76.340  0.00  0.00            
ATOM   2996  HA  ASN X 189      78.580  74.430  76.170  0.00  0.00            
ATOM   2997  CB  ASN X 189      76.910  75.370  75.100  0.00  0.00            
ATOM   2998  HB1 ASN X 189      76.210  76.230  75.080  0.00  0.00            
ATOM   2999  HB2 ASN X 189      76.320  74.430  75.020  0.00  0.00            
ATOM   3000  CG  ASN X 189      77.790  75.460  73.820  0.00  0.00            
ATOM   3001  OD1 ASN X 189      79.030  75.280  73.770  0.00  0.00            
ATOM   3002  ND2 ASN X 189      77.070  75.850  72.750  0.00  0.00            
ATOM   3003 HD21 ASN X 189      77.560  76.090  71.910  0.00  0.00            
ATOM   3004 HD22 ASN X 189      76.090  75.810  72.940  0.00  0.00            
ATOM   3005  C   ASN X 189      78.320  76.490  76.920  0.00  0.00            
ATOM   3006  O   ASN X 189      78.060  77.580  76.460  0.00  0.00            
ATOM   3007  N   ALA X 190      79.170  76.430  77.960  0.00  0.00            
ATOM   3008  HN  ALA X 190      79.590  75.560  78.200  0.00  0.00            
ATOM   3009  CA  ALA X 190      79.530  77.550  78.830  0.00  0.00            
ATOM   3010  HA  ALA X 190      79.190  78.490  78.420  0.00  0.00            
ATOM   3011  CB  ALA X 190      78.920  77.190  80.170  0.00  0.00            
ATOM   3012  HB1 ALA X 190      79.150  77.950  80.960  0.00  0.00            
ATOM   3013  HB2 ALA X 190      79.210  76.200  80.590  0.00  0.00            
ATOM   3014  HB3 ALA X 190      77.810  77.190  80.150  0.00  0.00            
ATOM   3015  C   ALA X 190      81.130  77.560  78.900  0.00  0.00            
ATOM   3016  O   ALA X 190      81.640  76.440  78.770  0.00  0.00            
ATOM   3017  N   PRO X 191      81.870  78.710  79.140  0.00  0.00            
ATOM   3018  CD  PRO X 191      81.210  80.000  79.320  0.00  0.00            
ATOM   3019  HD1 PRO X 191      80.590  80.080  80.230  0.00  0.00            
ATOM   3020  HD2 PRO X 191      80.560  80.320  78.470  0.00  0.00            
ATOM   3021  CA  PRO X 191      83.320  78.780  79.000  0.00  0.00            
ATOM   3022  HA  PRO X 191      83.720  78.220  78.170  0.00  0.00            
ATOM   3023  CB  PRO X 191      83.460  80.290  78.660  0.00  0.00            
ATOM   3024  HB1 PRO X 191      83.260  80.440  77.580  0.00  0.00            
ATOM   3025  HB2 PRO X 191      84.480  80.680  78.900  0.00  0.00            
ATOM   3026  CG  PRO X 191      82.360  81.010  79.440  0.00  0.00            
ATOM   3027  HG1 PRO X 191      82.620  81.100  80.520  0.00  0.00            
ATOM   3028  HG2 PRO X 191      82.140  82.040  79.070  0.00  0.00            
ATOM   3029  C   PRO X 191      83.930  78.390  80.350  0.00  0.00            
ATOM   3030  O   PRO X 191      84.320  79.260  81.180  0.00  0.00            
ATOM   3031  N   VAL X 192      84.090  77.080  80.560  0.00  0.00            
ATOM   3032  HN  VAL X 192      83.550  76.540  79.920  0.00  0.00            
ATOM   3033  CA  VAL X 192      84.830  76.510  81.600  0.00  0.00            
ATOM   3034  HA  VAL X 192      84.370  76.710  82.560  0.00  0.00            
ATOM   3035  CB  VAL X 192      84.690  74.940  81.520  0.00  0.00            
ATOM   3036  HB  VAL X 192      84.920  74.520  82.520  0.00  0.00            
ATOM   3037  CG1 VAL X 192      83.210  74.550  81.200  0.00  0.00            
ATOM   3038 HG11 VAL X 192      83.070  73.470  81.000  0.00  0.00            
ATOM   3039 HG12 VAL X 192      82.840  75.080  80.300  0.00  0.00            
ATOM   3040 HG13 VAL X 192      82.530  74.840  82.030  0.00  0.00            
ATOM   3041  CG2 VAL X 192      85.610  74.380  80.400  0.00  0.00            
ATOM   3042 HG21 VAL X 192      85.200  74.550  79.380  0.00  0.00            
ATOM   3043 HG22 VAL X 192      85.670  73.270  80.400  0.00  0.00            
ATOM   3044 HG23 VAL X 192      86.660  74.710  80.560  0.00  0.00            
ATOM   3045  C   VAL X 192      86.300  76.990  81.820  0.00  0.00            
ATOM   3046  O   VAL X 192      87.130  77.340  80.990  0.00  0.00            
ATOM   3047  N   ASP X 193      86.650  77.060  83.140  0.00  0.00            
ATOM   3048  HN  ASP X 193      85.930  76.870  83.800  0.00  0.00            
ATOM   3049  CA  ASP X 193      88.020  77.120  83.630  0.00  0.00            
ATOM   3050  HA  ASP X 193      88.530  77.930  83.130  0.00  0.00            
ATOM   3051  CB  ASP X 193      88.050  77.310  85.200  0.00  0.00            
ATOM   3052  HB1 ASP X 193      89.060  77.080  85.580  0.00  0.00            
ATOM   3053  HB2 ASP X 193      87.290  76.560  85.510  0.00  0.00            
ATOM   3054  CG  ASP X 193      87.700  78.760  85.650  0.00  0.00            
ATOM   3055  OD1 ASP X 193      87.730  79.700  84.800  0.00  0.00            
ATOM   3056  OD2 ASP X 193      87.470  78.940  86.890  0.00  0.00            
ATOM   3057  C   ASP X 193      88.830  75.890  83.130  0.00  0.00            
ATOM   3058  O   ASP X 193      88.280  74.790  82.840  0.00  0.00            
ATOM   3059  N   GLU X 194      90.160  76.090  82.900  0.00  0.00            
ATOM   3060  HN  GLU X 194      90.510  76.990  83.140  0.00  0.00            
ATOM   3061  CA  GLU X 194      91.110  75.200  82.280  0.00  0.00            
ATOM   3062  HA  GLU X 194      90.710  75.170  81.280  0.00  0.00            
ATOM   3063  CB  GLU X 194      92.500  75.840  82.420  0.00  0.00            
ATOM   3064  HB1 GLU X 194      92.910  75.580  83.420  0.00  0.00            
ATOM   3065  HB2 GLU X 194      92.490  76.950  82.430  0.00  0.00            
ATOM   3066  CG  GLU X 194      93.470  75.480  81.260  0.00  0.00            
ATOM   3067  HG1 GLU X 194      93.080  75.680  80.240  0.00  0.00            
ATOM   3068  HG2 GLU X 194      93.730  74.400  81.270  0.00  0.00            
ATOM   3069  CD  GLU X 194      94.830  76.180  81.540  0.00  0.00            
ATOM   3070  OE1 GLU X 194      95.340  76.080  82.660  0.00  0.00            
ATOM   3071  OE2 GLU X 194      95.400  76.700  80.580  0.00  0.00            
ATOM   3072  C   GLU X 194      91.210  73.790  82.770  0.00  0.00            
ATOM   3073  O   GLU X 194      91.200  72.790  82.020  0.00  0.00            
ATOM   3074  N   ALA X 195      91.260  73.670  84.110  0.00  0.00            
ATOM   3075  HN  ALA X 195      91.060  74.500  84.630  0.00  0.00            
ATOM   3076  CA  ALA X 195      91.610  72.410  84.720  0.00  0.00            
ATOM   3077  HA  ALA X 195      91.590  71.640  83.970  0.00  0.00            
ATOM   3078  CB  ALA X 195      92.930  72.690  85.400  0.00  0.00            
ATOM   3079  HB1 ALA X 195      93.300  71.730  85.830  0.00  0.00            
ATOM   3080  HB2 ALA X 195      92.850  73.400  86.250  0.00  0.00            
ATOM   3081  HB3 ALA X 195      93.630  73.070  84.630  0.00  0.00            
ATOM   3082  C   ALA X 195      90.500  71.920  85.680  0.00  0.00            
ATOM   3083  O   ALA X 195      90.740  71.670  86.840  0.00  0.00            
ATOM   3084  N   ILE X 196      89.200  71.700  85.100  0.00  0.00            
ATOM   3085  HN  ILE X 196      88.990  72.130  84.230  0.00  0.00            
ATOM   3086  CA  ILE X 196      88.100  70.970  85.730  0.00  0.00            
ATOM   3087  HA  ILE X 196      87.960  71.210  86.770  0.00  0.00            
ATOM   3088  CB  ILE X 196      86.800  71.480  85.120  0.00  0.00            
ATOM   3089  HB  ILE X 196      86.720  71.200  84.050  0.00  0.00            
ATOM   3090  CG2 ILE X 196      85.580  70.770  85.710  0.00  0.00            
ATOM   3091 HG21 ILE X 196      85.560  70.880  86.810  0.00  0.00            
ATOM   3092 HG22 ILE X 196      85.550  69.680  85.500  0.00  0.00            
ATOM   3093 HG23 ILE X 196      84.670  71.310  85.370  0.00  0.00            
ATOM   3094  CG1 ILE X 196      86.660  73.020  85.260  0.00  0.00            
ATOM   3095 HG11 ILE X 196      85.680  73.400  84.890  0.00  0.00            
ATOM   3096 HG12 ILE X 196      87.420  73.470  84.590  0.00  0.00            
ATOM   3097  CD  ILE X 196      86.860  73.670  86.640  0.00  0.00            
ATOM   3098  HD1 ILE X 196      87.890  73.410  86.980  0.00  0.00            
ATOM   3099  HD2 ILE X 196      86.140  73.290  87.400  0.00  0.00            
ATOM   3100  HD3 ILE X 196      86.680  74.760  86.730  0.00  0.00            
ATOM   3101  C   ILE X 196      88.240  69.450  85.410  0.00  0.00            
ATOM   3102  O   ILE X 196      88.380  68.980  84.260  0.00  0.00            
ATOM   3103  N   PRO X 197      88.180  68.620  86.440  0.00  0.00            
ATOM   3104  CD  PRO X 197      88.640  68.940  87.790  0.00  0.00            
ATOM   3105  HD1 PRO X 197      87.770  69.280  88.390  0.00  0.00            
ATOM   3106  HD2 PRO X 197      89.270  69.850  87.710  0.00  0.00            
ATOM   3107  CA  PRO X 197      88.080  67.120  86.290  0.00  0.00            
ATOM   3108  HA  PRO X 197      88.910  66.730  85.710  0.00  0.00            
ATOM   3109  CB  PRO X 197      88.310  66.640  87.670  0.00  0.00            
ATOM   3110  HB1 PRO X 197      88.780  65.640  87.650  0.00  0.00            
ATOM   3111  HB2 PRO X 197      87.380  66.610  88.280  0.00  0.00            
ATOM   3112  CG  PRO X 197      89.210  67.680  88.330  0.00  0.00            
ATOM   3113  HG1 PRO X 197      89.300  67.380  89.400  0.00  0.00            
ATOM   3114  HG2 PRO X 197      90.230  67.680  87.900  0.00  0.00            
ATOM   3115  C   PRO X 197      86.810  66.600  85.670  0.00  0.00            
ATOM   3116  O   PRO X 197      85.760  67.190  85.840  0.00  0.00            
ATOM   3117  N   LEU X 198      86.960  65.540  84.830  0.00  0.00            
ATOM   3118  HN  LEU X 198      87.810  65.030  84.760  0.00  0.00            
ATOM   3119  CA  LEU X 198      85.900  65.050  83.920  0.00  0.00            
ATOM   3120  HA  LEU X 198      85.510  65.830  83.280  0.00  0.00            
ATOM   3121  CB  LEU X 198      86.370  63.910  83.000  0.00  0.00            
ATOM   3122  HB1 LEU X 198      86.870  63.140  83.620  0.00  0.00            
ATOM   3123  HB2 LEU X 198      87.160  64.400  82.390  0.00  0.00            
ATOM   3124  CG  LEU X 198      85.310  63.310  81.990  0.00  0.00            
ATOM   3125  HG  LEU X 198      84.570  62.780  82.620  0.00  0.00            
ATOM   3126  CD1 LEU X 198      84.760  64.350  81.060  0.00  0.00            
ATOM   3127 HD11 LEU X 198      84.420  63.920  80.100  0.00  0.00            
ATOM   3128 HD12 LEU X 198      85.530  65.060  80.680  0.00  0.00            
ATOM   3129 HD13 LEU X 198      84.000  64.930  81.630  0.00  0.00            
ATOM   3130  CD2 LEU X 198      86.070  62.240  81.130  0.00  0.00            
ATOM   3131 HD21 LEU X 198      85.430  61.630  80.470  0.00  0.00            
ATOM   3132 HD22 LEU X 198      86.480  61.490  81.840  0.00  0.00            
ATOM   3133 HD23 LEU X 198      86.830  62.710  80.470  0.00  0.00            
ATOM   3134  C   LEU X 198      84.680  64.580  84.710  0.00  0.00            
ATOM   3135  O   LEU X 198      83.510  64.600  84.240  0.00  0.00            
ATOM   3136  N   GLU X 199      84.990  64.150  85.990  0.00  0.00            
ATOM   3137  HN  GLU X 199      85.960  64.190  86.190  0.00  0.00            
ATOM   3138  CA  GLU X 199      83.990  63.810  87.030  0.00  0.00            
ATOM   3139  HA  GLU X 199      83.440  63.010  86.560  0.00  0.00            
ATOM   3140  CB  GLU X 199      84.760  63.200  88.260  0.00  0.00            
ATOM   3141  HB1 GLU X 199      85.430  62.480  87.750  0.00  0.00            
ATOM   3142  HB2 GLU X 199      84.160  62.760  89.090  0.00  0.00            
ATOM   3143  CG  GLU X 199      85.560  64.280  88.970  0.00  0.00            
ATOM   3144  HG1 GLU X 199      85.000  65.010  89.600  0.00  0.00            
ATOM   3145  HG2 GLU X 199      86.070  64.880  88.180  0.00  0.00            
ATOM   3146  CD  GLU X 199      86.770  63.830  89.780  0.00  0.00            
ATOM   3147  OE1 GLU X 199      87.650  63.200  89.190  0.00  0.00            
ATOM   3148  OE2 GLU X 199      86.750  64.010  91.050  0.00  0.00            
ATOM   3149  C   GLU X 199      82.910  64.890  87.340  0.00  0.00            
ATOM   3150  O   GLU X 199      81.820  64.650  87.750  0.00  0.00            
ATOM   3151  N   ARG X 200      83.270  66.190  87.140  0.00  0.00            
ATOM   3152  HN  ARG X 200      84.200  66.470  86.930  0.00  0.00            
ATOM   3153  CA  ARG X 200      82.460  67.310  87.520  0.00  0.00            
ATOM   3154  HA  ARG X 200      81.960  67.170  88.460  0.00  0.00            
ATOM   3155  CB  ARG X 200      83.390  68.570  87.520  0.00  0.00            
ATOM   3156  HB1 ARG X 200      82.740  69.450  87.690  0.00  0.00            
ATOM   3157  HB2 ARG X 200      83.830  68.610  86.510  0.00  0.00            
ATOM   3158  CG  ARG X 200      84.480  68.570  88.610  0.00  0.00            
ATOM   3159  HG1 ARG X 200      85.120  69.460  88.440  0.00  0.00            
ATOM   3160  HG2 ARG X 200      85.220  67.760  88.440  0.00  0.00            
ATOM   3161  CD  ARG X 200      83.990  68.550  90.060  0.00  0.00            
ATOM   3162  HD1 ARG X 200      83.500  67.600  90.370  0.00  0.00            
ATOM   3163  HD2 ARG X 200      83.340  69.430  90.240  0.00  0.00            
ATOM   3164  NE  ARG X 200      85.200  68.570  90.990  0.00  0.00            
ATOM   3165  HE  ARG X 200      85.720  67.760  91.260  0.00  0.00            
ATOM   3166  CZ  ARG X 200      86.030  69.610  91.040  0.00  0.00            
ATOM   3167  NH1 ARG X 200      85.870  70.810  90.620  0.00  0.00            
ATOM   3168 HH11 ARG X 200      84.970  70.980  90.230  0.00  0.00            
ATOM   3169 HH12 ARG X 200      86.540  71.530  90.440  0.00  0.00            
ATOM   3170  NH2 ARG X 200      87.230  69.300  91.540  0.00  0.00            
ATOM   3171 HH21 ARG X 200      87.370  68.320  91.690  0.00  0.00            
ATOM   3172 HH22 ARG X 200      87.920  70.020  91.640  0.00  0.00            
ATOM   3173  C   ARG X 200      81.400  67.490  86.470  0.00  0.00            
ATOM   3174  O   ARG X 200      80.450  68.250  86.690  0.00  0.00            
ATOM   3175  N   PHE X 201      81.480  66.840  85.280  0.00  0.00            
ATOM   3176  HN  PHE X 201      82.310  66.310  85.120  0.00  0.00            
ATOM   3177  CA  PHE X 201      80.450  66.790  84.250  0.00  0.00            
ATOM   3178  HA  PHE X 201      79.770  67.600  84.480  0.00  0.00            
ATOM   3179  CB  PHE X 201      81.010  66.900  82.820  0.00  0.00            
ATOM   3180  HB1 PHE X 201      80.220  67.080  82.060  0.00  0.00            
ATOM   3181  HB2 PHE X 201      81.450  65.930  82.500  0.00  0.00            
ATOM   3182  CG  PHE X 201      81.870  68.060  82.660  0.00  0.00            
ATOM   3183  CD1 PHE X 201      83.250  67.800  82.540  0.00  0.00            
ATOM   3184  HD1 PHE X 201      83.630  66.820  82.780  0.00  0.00            
ATOM   3185  CE1 PHE X 201      84.080  68.930  82.500  0.00  0.00            
ATOM   3186  HE1 PHE X 201      85.160  68.850  82.560  0.00  0.00            
ATOM   3187  CZ  PHE X 201      83.560  70.230  82.280  0.00  0.00            
ATOM   3188  HZ  PHE X 201      84.230  71.080  82.230  0.00  0.00            
ATOM   3189  CD2 PHE X 201      81.340  69.360  82.480  0.00  0.00            
ATOM   3190  HD2 PHE X 201      80.270  69.490  82.430  0.00  0.00            
ATOM   3191  CE2 PHE X 201      82.210  70.430  82.300  0.00  0.00            
ATOM   3192  HE2 PHE X 201      81.850  71.380  81.930  0.00  0.00            
ATOM   3193  C   PHE X 201      79.650  65.570  84.420  0.00  0.00            
ATOM   3194  O   PHE X 201      78.520  65.480  83.910  0.00  0.00            
ATOM   3195  N   LEU X 202      80.080  64.530  85.240  0.00  0.00            
ATOM   3196  HN  LEU X 202      80.900  64.750  85.760  0.00  0.00            
ATOM   3197  CA  LEU X 202      79.320  63.310  85.510  0.00  0.00            
ATOM   3198  HA  LEU X 202      79.100  62.850  84.550  0.00  0.00            
ATOM   3199  CB  LEU X 202      80.140  62.370  86.330  0.00  0.00            
ATOM   3200  HB1 LEU X 202      80.270  62.880  87.310  0.00  0.00            
ATOM   3201  HB2 LEU X 202      81.100  62.230  85.790  0.00  0.00            
ATOM   3202  CG  LEU X 202      79.490  61.010  86.730  0.00  0.00            
ATOM   3203  HG  LEU X 202      78.540  61.250  87.240  0.00  0.00            
ATOM   3204  CD1 LEU X 202      79.130  60.180  85.520  0.00  0.00            
ATOM   3205 HD11 LEU X 202      78.420  60.760  84.890  0.00  0.00            
ATOM   3206 HD12 LEU X 202      78.860  59.120  85.730  0.00  0.00            
ATOM   3207 HD13 LEU X 202      79.950  60.100  84.770  0.00  0.00            
ATOM   3208  CD2 LEU X 202      80.430  60.130  87.680  0.00  0.00            
ATOM   3209 HD21 LEU X 202      79.780  59.390  88.190  0.00  0.00            
ATOM   3210 HD22 LEU X 202      81.150  60.600  88.390  0.00  0.00            
ATOM   3211 HD23 LEU X 202      81.120  59.530  87.050  0.00  0.00            
ATOM   3212  C   LEU X 202      78.040  63.660  86.230  0.00  0.00            
ATOM   3213  O   LEU X 202      78.100  64.410  87.160  0.00  0.00            
ATOM   3214  N   VAL X 203      76.920  63.130  85.770  0.00  0.00            
ATOM   3215  HN  VAL X 203      77.020  62.560  84.960  0.00  0.00            
ATOM   3216  CA  VAL X 203      75.600  63.190  86.370  0.00  0.00            
ATOM   3217  HA  VAL X 203      75.660  63.600  87.370  0.00  0.00            
ATOM   3218  CB  VAL X 203      74.650  64.010  85.510  0.00  0.00            
ATOM   3219  HB  VAL X 203      73.560  63.940  85.740  0.00  0.00            
ATOM   3220  CG1 VAL X 203      75.090  65.480  85.910  0.00  0.00            
ATOM   3221 HG11 VAL X 203      74.420  66.230  85.430  0.00  0.00            
ATOM   3222 HG12 VAL X 203      76.150  65.730  85.720  0.00  0.00            
ATOM   3223 HG13 VAL X 203      74.920  65.690  86.990  0.00  0.00            
ATOM   3224  CG2 VAL X 203      74.780  63.690  83.990  0.00  0.00            
ATOM   3225 HG21 VAL X 203      74.020  64.270  83.420  0.00  0.00            
ATOM   3226 HG22 VAL X 203      74.680  62.600  83.770  0.00  0.00            
ATOM   3227 HG23 VAL X 203      75.700  64.050  83.490  0.00  0.00            
ATOM   3228  C   VAL X 203      75.040  61.790  86.440  0.00  0.00            
ATOM   3229  O   VAL X 203      75.270  60.940  85.590  0.00  0.00            
ATOM   3230  N   PRO X 204      74.300  61.420  87.480  0.00  0.00            
ATOM   3231  CD  PRO X 204      74.110  62.180  88.740  0.00  0.00            
ATOM   3232  HD1 PRO X 204      73.990  63.260  88.490  0.00  0.00            
ATOM   3233  HD2 PRO X 204      74.980  61.990  89.400  0.00  0.00            
ATOM   3234  CA  PRO X 204      73.340  60.260  87.440  0.00  0.00            
ATOM   3235  HA  PRO X 204      73.850  59.350  87.160  0.00  0.00            
ATOM   3236  CB  PRO X 204      72.870  60.190  88.810  0.00  0.00            
ATOM   3237  HB1 PRO X 204      73.550  59.440  89.280  0.00  0.00            
ATOM   3238  HB2 PRO X 204      71.880  59.700  88.900  0.00  0.00            
ATOM   3239  CG  PRO X 204      72.870  61.580  89.390  0.00  0.00            
ATOM   3240  HG1 PRO X 204      71.970  62.130  89.050  0.00  0.00            
ATOM   3241  HG2 PRO X 204      72.980  61.620  90.500  0.00  0.00            
ATOM   3242  C   PRO X 204      72.250  60.420  86.360  0.00  0.00            
ATOM   3243  O   PRO X 204      71.620  61.440  86.210  0.00  0.00            
ATOM   3244  N   ILE X 205      71.860  59.250  85.660  0.00  0.00            
ATOM   3245  HN  ILE X 205      72.270  58.350  85.760  0.00  0.00            
ATOM   3246  CA  ILE X 205      70.720  59.300  84.730  0.00  0.00            
ATOM   3247  HA  ILE X 205      70.820  60.160  84.090  0.00  0.00            
ATOM   3248  CB  ILE X 205      70.700  58.090  83.820  0.00  0.00            
ATOM   3249  HB  ILE X 205      71.710  58.070  83.360  0.00  0.00            
ATOM   3250  CG2 ILE X 205      70.490  56.810  84.710  0.00  0.00            
ATOM   3251 HG21 ILE X 205      69.540  56.730  85.270  0.00  0.00            
ATOM   3252 HG22 ILE X 205      71.220  56.680  85.530  0.00  0.00            
ATOM   3253 HG23 ILE X 205      70.490  55.930  84.040  0.00  0.00            
ATOM   3254  CG1 ILE X 205      69.720  58.210  82.640  0.00  0.00            
ATOM   3255 HG11 ILE X 205      68.690  58.530  82.930  0.00  0.00            
ATOM   3256 HG12 ILE X 205      69.540  57.180  82.250  0.00  0.00            
ATOM   3257  CD  ILE X 205      70.230  59.140  81.470  0.00  0.00            
ATOM   3258  HD1 ILE X 205      69.380  59.210  80.760  0.00  0.00            
ATOM   3259  HD2 ILE X 205      71.230  58.790  81.110  0.00  0.00            
ATOM   3260  HD3 ILE X 205      70.450  60.130  81.920  0.00  0.00            
ATOM   3261  C   ILE X 205      69.290  59.660  85.250  0.00  0.00            
ATOM   3262  O   ILE X 205      68.530  60.380  84.660  0.00  0.00            
ATOM   3263  N   GLU X 206      68.990  59.230  86.510  0.00  0.00            
ATOM   3264  HN  GLU X 206      69.670  58.650  86.970  0.00  0.00            
ATOM   3265  CA  GLU X 206      67.700  59.530  87.150  0.00  0.00            
ATOM   3266  HA  GLU X 206      66.910  59.150  86.520  0.00  0.00            
ATOM   3267  CB  GLU X 206      67.650  58.890  88.580  0.00  0.00            
ATOM   3268  HB1 GLU X 206      68.610  58.830  89.140  0.00  0.00            
ATOM   3269  HB2 GLU X 206      67.510  57.780  88.530  0.00  0.00            
ATOM   3270  CG  GLU X 206      66.520  59.360  89.530  0.00  0.00            
ATOM   3271  HG1 GLU X 206      65.680  59.580  88.830  0.00  0.00            
ATOM   3272  HG2 GLU X 206      66.870  60.260  90.070  0.00  0.00            
ATOM   3273  CD  GLU X 206      66.200  58.340  90.710  0.00  0.00            
ATOM   3274  OE1 GLU X 206      65.260  57.560  90.530  0.00  0.00            
ATOM   3275  OE2 GLU X 206      66.950  58.300  91.700  0.00  0.00            
ATOM   3276  C   GLU X 206      67.490  61.050  87.350  0.00  0.00            
ATOM   3277  O   GLU X 206      66.440  61.650  87.110  0.00  0.00            
ATOM   3278  N   SER X 207      68.580  61.810  87.690  0.00  0.00            
ATOM   3279  HN  SER X 207      69.450  61.320  87.660  0.00  0.00            
ATOM   3280  CA  SER X 207      68.580  63.280  87.670  0.00  0.00            
ATOM   3281  HA  SER X 207      67.770  63.540  88.330  0.00  0.00            
ATOM   3282  CB  SER X 207      69.830  64.000  88.210  0.00  0.00            
ATOM   3283  HB1 SER X 207      70.110  63.670  89.230  0.00  0.00            
ATOM   3284  HB2 SER X 207      69.590  65.090  88.230  0.00  0.00            
ATOM   3285  OG  SER X 207      71.030  63.850  87.430  0.00  0.00            
ATOM   3286  HG1 SER X 207      71.110  62.920  87.190  0.00  0.00            
ATOM   3287  C   SER X 207      68.180  63.850  86.360  0.00  0.00            
ATOM   3288  O   SER X 207      67.360  64.750  86.290  0.00  0.00            
ATOM   3289  N   ILE X 208      68.750  63.360  85.230  0.00  0.00            
ATOM   3290  HN  ILE X 208      69.580  62.810  85.200  0.00  0.00            
ATOM   3291  CA  ILE X 208      68.300  63.920  83.890  0.00  0.00            
ATOM   3292  HA  ILE X 208      68.240  64.980  84.090  0.00  0.00            
ATOM   3293  CB  ILE X 208      69.360  63.480  82.820  0.00  0.00            
ATOM   3294  HB  ILE X 208      69.310  62.370  82.820  0.00  0.00            
ATOM   3295  CG2 ILE X 208      68.840  64.030  81.480  0.00  0.00            
ATOM   3296 HG21 ILE X 208      69.630  63.860  80.720  0.00  0.00            
ATOM   3297 HG22 ILE X 208      68.720  65.120  81.650  0.00  0.00            
ATOM   3298 HG23 ILE X 208      67.850  63.650  81.120  0.00  0.00            
ATOM   3299  CG1 ILE X 208      70.830  63.960  83.090  0.00  0.00            
ATOM   3300 HG11 ILE X 208      71.310  63.970  82.090  0.00  0.00            
ATOM   3301 HG12 ILE X 208      71.280  63.160  83.710  0.00  0.00            
ATOM   3302  CD  ILE X 208      70.900  65.380  83.640  0.00  0.00            
ATOM   3303  HD1 ILE X 208      70.580  66.090  82.850  0.00  0.00            
ATOM   3304  HD2 ILE X 208      71.940  65.520  84.020  0.00  0.00            
ATOM   3305  HD3 ILE X 208      70.310  65.500  84.560  0.00  0.00            
ATOM   3306  C   ILE X 208      66.880  63.410  83.560  0.00  0.00            
ATOM   3307  O   ILE X 208      66.100  64.240  82.990  0.00  0.00            
ATOM   3308  N   GLU X 209      66.410  62.200  83.880  0.00  0.00            
ATOM   3309  HN  GLU X 209      67.160  61.660  84.260  0.00  0.00            
ATOM   3310  CA  GLU X 209      65.060  61.700  83.630  0.00  0.00            
ATOM   3311  HA  GLU X 209      64.960  61.840  82.570  0.00  0.00            
ATOM   3312  CB  GLU X 209      64.870  60.200  84.030  0.00  0.00            
ATOM   3313  HB1 GLU X 209      63.870  59.940  84.420  0.00  0.00            
ATOM   3314  HB2 GLU X 209      65.590  60.090  84.880  0.00  0.00            
ATOM   3315  CG  GLU X 209      65.330  59.090  83.030  0.00  0.00            
ATOM   3316  HG1 GLU X 209      65.700  58.190  83.560  0.00  0.00            
ATOM   3317  HG2 GLU X 209      66.180  59.440  82.400  0.00  0.00            
ATOM   3318  CD  GLU X 209      64.250  58.730  81.980  0.00  0.00            
ATOM   3319  OE1 GLU X 209      63.910  57.540  82.010  0.00  0.00            
ATOM   3320  OE2 GLU X 209      63.940  59.530  81.090  0.00  0.00            
ATOM   3321  C   GLU X 209      64.090  62.600  84.410  0.00  0.00            
ATOM   3322  O   GLU X 209      63.140  63.040  83.800  0.00  0.00            
ATOM   3323  N   ARG X 210      64.360  63.010  85.700  0.00  0.00            
ATOM   3324  HN  ARG X 210      65.210  62.710  86.130  0.00  0.00            
ATOM   3325  CA  ARG X 210      63.480  63.900  86.410  0.00  0.00            
ATOM   3326  HA  ARG X 210      62.440  63.630  86.340  0.00  0.00            
ATOM   3327  CB  ARG X 210      63.730  63.970  87.920  0.00  0.00            
ATOM   3328  HB1 ARG X 210      63.030  64.740  88.320  0.00  0.00            
ATOM   3329  HB2 ARG X 210      64.770  64.310  88.100  0.00  0.00            
ATOM   3330  CG  ARG X 210      63.410  62.600  88.560  0.00  0.00            
ATOM   3331  HG1 ARG X 210      64.000  61.770  88.130  0.00  0.00            
ATOM   3332  HG2 ARG X 210      62.330  62.390  88.380  0.00  0.00            
ATOM   3333  CD  ARG X 210      63.620  62.690  90.040  0.00  0.00            
ATOM   3334  HD1 ARG X 210      62.960  63.420  90.550  0.00  0.00            
ATOM   3335  HD2 ARG X 210      64.670  62.980  90.250  0.00  0.00            
ATOM   3336  NE  ARG X 210      63.280  61.340  90.700  0.00  0.00            
ATOM   3337  HE  ARG X 210      63.050  60.560  90.120  0.00  0.00            
ATOM   3338  CZ  ARG X 210      63.210  61.010  92.010  0.00  0.00            
ATOM   3339  NH1 ARG X 210      63.410  61.880  92.980  0.00  0.00            
ATOM   3340 HH11 ARG X 210      63.970  62.690  92.790  0.00  0.00            
ATOM   3341 HH12 ARG X 210      63.230  61.620  93.930  0.00  0.00            
ATOM   3342  NH2 ARG X 210      62.470  59.980  92.280  0.00  0.00            
ATOM   3343 HH21 ARG X 210      62.260  59.640  93.200  0.00  0.00            
ATOM   3344 HH22 ARG X 210      61.860  59.660  91.560  0.00  0.00            
ATOM   3345  C   ARG X 210      63.440  65.290  85.860  0.00  0.00            
ATOM   3346  O   ARG X 210      62.380  65.940  85.960  0.00  0.00            
ATOM   3347  N   ALA X 211      64.580  65.830  85.320  0.00  0.00            
ATOM   3348  HN  ALA X 211      65.420  65.310  85.450  0.00  0.00            
ATOM   3349  CA  ALA X 211      64.610  67.170  84.700  0.00  0.00            
ATOM   3350  HA  ALA X 211      64.010  67.830  85.300  0.00  0.00            
ATOM   3351  CB  ALA X 211      66.100  67.490  84.490  0.00  0.00            
ATOM   3352  HB1 ALA X 211      66.290  68.410  83.890  0.00  0.00            
ATOM   3353  HB2 ALA X 211      66.680  66.620  84.100  0.00  0.00            
ATOM   3354  HB3 ALA X 211      66.560  67.560  85.490  0.00  0.00            
ATOM   3355  C   ALA X 211      63.930  67.190  83.330  0.00  0.00            
ATOM   3356  O   ALA X 211      63.690  68.200  82.720  0.00  0.00            
ATOM   3357  N   SER X 212      63.500  66.050  82.760  0.00  0.00            
ATOM   3358  HN  SER X 212      63.570  65.210  83.290  0.00  0.00            
ATOM   3359  CA  SER X 212      62.740  65.840  81.520  0.00  0.00            
ATOM   3360  HA  SER X 212      62.830  64.850  81.120  0.00  0.00            
ATOM   3361  CB  SER X 212      61.200  65.970  81.590  0.00  0.00            
ATOM   3362  HB1 SER X 212      60.860  67.030  81.650  0.00  0.00            
ATOM   3363  HB2 SER X 212      60.810  65.570  82.550  0.00  0.00            
ATOM   3364  OG  SER X 212      60.530  65.370  80.440  0.00  0.00            
ATOM   3365  HG1 SER X 212      60.340  64.450  80.640  0.00  0.00            
ATOM   3366  C   SER X 212      63.230  66.560  80.280  0.00  0.00            
ATOM   3367  O   SER X 212      62.640  67.490  79.830  0.00  0.00            
ATOM   3368  N   GLY X 213      64.440  66.240  79.740  0.00  0.00            
ATOM   3369  HN  GLY X 213      64.790  65.390  80.110  0.00  0.00            
ATOM   3370  CA  GLY X 213      65.210  66.950  78.730  0.00  0.00            
ATOM   3371  HA1 GLY X 213      66.270  66.920  78.950  0.00  0.00            
ATOM   3372  HA2 GLY X 213      64.780  67.940  78.640  0.00  0.00            
ATOM   3373  C   GLY X 213      65.100  66.220  77.410  0.00  0.00            
ATOM   3374  O   GLY X 213      65.070  66.850  76.370  0.00  0.00            
ATOM   3375  N   LEU X 214      65.020  64.860  77.460  0.00  0.00            
ATOM   3376  HN  LEU X 214      65.030  64.290  78.270  0.00  0.00            
ATOM   3377  CA  LEU X 214      65.010  64.060  76.250  0.00  0.00            
ATOM   3378  HA  LEU X 214      65.560  64.610  75.510  0.00  0.00            
ATOM   3379  CB  LEU X 214      65.620  62.720  76.350  0.00  0.00            
ATOM   3380  HB1 LEU X 214      65.710  62.160  75.390  0.00  0.00            
ATOM   3381  HB2 LEU X 214      64.890  62.070  76.880  0.00  0.00            
ATOM   3382  CG  LEU X 214      67.020  62.750  77.060  0.00  0.00            
ATOM   3383  HG  LEU X 214      66.830  62.880  78.140  0.00  0.00            
ATOM   3384  CD1 LEU X 214      67.630  61.400  76.740  0.00  0.00            
ATOM   3385 HD11 LEU X 214      68.660  61.260  77.130  0.00  0.00            
ATOM   3386 HD12 LEU X 214      67.640  61.210  75.650  0.00  0.00            
ATOM   3387 HD13 LEU X 214      67.020  60.580  77.160  0.00  0.00            
ATOM   3388  CD2 LEU X 214      67.890  63.880  76.710  0.00  0.00            
ATOM   3389 HD21 LEU X 214      68.050  63.920  75.610  0.00  0.00            
ATOM   3390 HD22 LEU X 214      68.910  63.640  77.060  0.00  0.00            
ATOM   3391 HD23 LEU X 214      67.650  64.880  77.150  0.00  0.00            
ATOM   3392  C   LEU X 214      63.530  64.060  75.820  0.00  0.00            
ATOM   3393  OT1 LEU X 214      62.620  63.740  76.630  0.00  0.00            
ATOM   3394  OT2 LEU X 214      63.250  64.540  74.630  0.00  0.00            
ATOM   3395  N   GLU X 215      56.460  70.060  46.180  0.00  0.00            
ATOM   3396  HT1 GLU X 215      57.460  69.770  46.180  0.00  0.00            
ATOM   3397  HT2 GLU X 215      56.440  71.080  46.330  0.00  0.00            
ATOM   3398  HT3 GLU X 215      56.080  69.860  45.240  0.00  0.00            
ATOM   3399  CA  GLU X 215      55.660  69.180  47.180  0.00  0.00            
ATOM   3400  HA  GLU X 215      54.610  69.430  47.060  0.00  0.00            
ATOM   3401  CB  GLU X 215      55.930  67.680  47.000  0.00  0.00            
ATOM   3402  HB1 GLU X 215      55.050  67.190  47.470  0.00  0.00            
ATOM   3403  HB2 GLU X 215      56.870  67.320  47.470  0.00  0.00            
ATOM   3404  CG  GLU X 215      56.060  67.140  45.500  0.00  0.00            
ATOM   3405  HG1 GLU X 215      55.960  66.040  45.490  0.00  0.00            
ATOM   3406  HG2 GLU X 215      57.100  67.400  45.210  0.00  0.00            
ATOM   3407  CD  GLU X 215      55.050  67.710  44.460  0.00  0.00            
ATOM   3408  OE1 GLU X 215      54.330  66.800  43.960  0.00  0.00            
ATOM   3409  OE2 GLU X 215      55.190  68.920  44.090  0.00  0.00            
ATOM   3410  C   GLU X 215      56.010  69.700  48.560  0.00  0.00            
ATOM   3411  O   GLU X 215      57.160  69.990  48.840  0.00  0.00            
ATOM   3412  N   LEU X 216      54.980  69.870  49.460  0.00  0.00            
ATOM   3413  HN  LEU X 216      54.050  69.550  49.290  0.00  0.00            
ATOM   3414  CA  LEU X 216      55.060  70.600  50.690  0.00  0.00            
ATOM   3415  HA  LEU X 216      55.880  71.310  50.660  0.00  0.00            
ATOM   3416  CB  LEU X 216      53.710  71.330  51.070  0.00  0.00            
ATOM   3417  HB1 LEU X 216      53.820  71.850  52.050  0.00  0.00            
ATOM   3418  HB2 LEU X 216      53.040  70.480  51.320  0.00  0.00            
ATOM   3419  CG  LEU X 216      53.060  72.380  50.130  0.00  0.00            
ATOM   3420  HG  LEU X 216      52.940  71.880  49.150  0.00  0.00            
ATOM   3421  CD1 LEU X 216      51.820  72.910  50.730  0.00  0.00            
ATOM   3422 HD11 LEU X 216      51.330  73.610  50.010  0.00  0.00            
ATOM   3423 HD12 LEU X 216      52.050  73.520  51.630  0.00  0.00            
ATOM   3424 HD13 LEU X 216      51.060  72.110  50.920  0.00  0.00            
ATOM   3425  CD2 LEU X 216      53.950  73.580  49.870  0.00  0.00            
ATOM   3426 HD21 LEU X 216      53.370  74.410  49.390  0.00  0.00            
ATOM   3427 HD22 LEU X 216      54.850  73.320  49.290  0.00  0.00            
ATOM   3428 HD23 LEU X 216      54.330  74.030  50.820  0.00  0.00            
ATOM   3429  C   LEU X 216      55.480  69.600  51.790  0.00  0.00            
ATOM   3430  O   LEU X 216      55.360  68.370  51.630  0.00  0.00            
ATOM   3431  N   ALA X 217      56.030  70.160  52.880  0.00  0.00            
ATOM   3432  HN  ALA X 217      55.930  71.150  52.980  0.00  0.00            
ATOM   3433  CA  ALA X 217      56.580  69.560  54.010  0.00  0.00            
ATOM   3434  HA  ALA X 217      57.020  70.360  54.590  0.00  0.00            
ATOM   3435  CB  ALA X 217      55.500  68.850  54.840  0.00  0.00            
ATOM   3436  HB1 ALA X 217      55.100  67.990  54.260  0.00  0.00            
ATOM   3437  HB2 ALA X 217      54.710  69.580  55.080  0.00  0.00            
ATOM   3438  HB3 ALA X 217      55.970  68.600  55.820  0.00  0.00            
ATOM   3439  C   ALA X 217      57.680  68.600  53.640  0.00  0.00            
ATOM   3440  O   ALA X 217      57.670  67.420  53.930  0.00  0.00            
ATOM   3441  N   LYS X 218      58.690  69.100  52.920  0.00  0.00            
ATOM   3442  HN  LYS X 218      58.660  70.090  52.770  0.00  0.00            
ATOM   3443  CA  LYS X 218      59.880  68.380  52.490  0.00  0.00            
ATOM   3444  HA  LYS X 218      59.630  67.330  52.600  0.00  0.00            
ATOM   3445  CB  LYS X 218      60.200  68.660  51.000  0.00  0.00            
ATOM   3446  HB1 LYS X 218      61.170  68.240  50.650  0.00  0.00            
ATOM   3447  HB2 LYS X 218      60.190  69.750  50.790  0.00  0.00            
ATOM   3448  CG  LYS X 218      59.170  68.090  50.110  0.00  0.00            
ATOM   3449  HG1 LYS X 218      59.410  68.290  49.040  0.00  0.00            
ATOM   3450  HG2 LYS X 218      58.120  68.430  50.260  0.00  0.00            
ATOM   3451  CD  LYS X 218      59.100  66.500  50.220  0.00  0.00            
ATOM   3452  HD1 LYS X 218      58.490  66.120  49.370  0.00  0.00            
ATOM   3453  HD2 LYS X 218      58.680  66.200  51.210  0.00  0.00            
ATOM   3454  CE  LYS X 218      60.470  65.810  50.020  0.00  0.00            
ATOM   3455  HE1 LYS X 218      61.250  66.000  50.790  0.00  0.00            
ATOM   3456  HE2 LYS X 218      60.830  66.260  49.070  0.00  0.00            
ATOM   3457  NZ  LYS X 218      60.370  64.340  49.800  0.00  0.00            
ATOM   3458  HZ1 LYS X 218      59.910  64.240  48.870  0.00  0.00            
ATOM   3459  HZ2 LYS X 218      59.900  63.730  50.500  0.00  0.00            
ATOM   3460  HZ3 LYS X 218      61.360  64.020  49.690  0.00  0.00            
ATOM   3461  C   LYS X 218      61.050  68.590  53.310  0.00  0.00            
ATOM   3462  O   LYS X 218      62.210  68.470  52.840  0.00  0.00            
ATOM   3463  N   TYR X 219      60.810  69.130  54.530  0.00  0.00            
ATOM   3464  HN  TYR X 219      59.860  69.360  54.690  0.00  0.00            
ATOM   3465  CA  TYR X 219      61.780  69.420  55.540  0.00  0.00            
ATOM   3466  HA  TYR X 219      62.770  69.260  55.130  0.00  0.00            
ATOM   3467  CB  TYR X 219      61.640  70.890  56.090  0.00  0.00            
ATOM   3468  HB1 TYR X 219      61.800  71.430  55.130  0.00  0.00            
ATOM   3469  HB2 TYR X 219      62.550  71.140  56.680  0.00  0.00            
ATOM   3470  CG  TYR X 219      60.350  71.430  56.640  0.00  0.00            
ATOM   3471  CD1 TYR X 219      60.120  71.790  58.010  0.00  0.00            
ATOM   3472  HD1 TYR X 219      60.950  71.520  58.640  0.00  0.00            
ATOM   3473  CE1 TYR X 219      58.930  72.240  58.450  0.00  0.00            
ATOM   3474  HE1 TYR X 219      58.670  72.440  59.480  0.00  0.00            
ATOM   3475  CZ  TYR X 219      57.940  72.620  57.500  0.00  0.00            
ATOM   3476  OH  TYR X 219      56.790  73.200  57.950  0.00  0.00            
ATOM   3477  HH  TYR X 219      56.280  73.270  57.140  0.00  0.00            
ATOM   3478  CD2 TYR X 219      59.290  71.780  55.730  0.00  0.00            
ATOM   3479  HD2 TYR X 219      59.520  71.550  54.700  0.00  0.00            
ATOM   3480  CE2 TYR X 219      58.170  72.490  56.170  0.00  0.00            
ATOM   3481  HE2 TYR X 219      57.440  72.800  55.430  0.00  0.00            
ATOM   3482  C   TYR X 219      61.790  68.460  56.700  0.00  0.00            
ATOM   3483  O   TYR X 219      60.820  67.780  57.020  0.00  0.00            
ATOM   3484  N   GLY X 220      62.970  68.420  57.440  0.00  0.00            
ATOM   3485  HN  GLY X 220      63.690  69.010  57.080  0.00  0.00            
ATOM   3486  CA  GLY X 220      63.250  67.530  58.590  0.00  0.00            
ATOM   3487  HA1 GLY X 220      62.590  67.800  59.400  0.00  0.00            
ATOM   3488  HA2 GLY X 220      64.290  67.590  58.860  0.00  0.00            
ATOM   3489  C   GLY X 220      62.940  66.090  58.390  0.00  0.00            
ATOM   3490  O   GLY X 220      63.160  65.480  57.320  0.00  0.00            
ATOM   3491  N   LEU X 221      62.560  65.410  59.460  0.00  0.00            
ATOM   3492  HN  LEU X 221      62.480  65.920  60.310  0.00  0.00            
ATOM   3493  CA  LEU X 221      62.370  64.000  59.480  0.00  0.00            
ATOM   3494  HA  LEU X 221      63.210  63.490  59.030  0.00  0.00            
ATOM   3495  CB  LEU X 221      62.420  63.350  60.960  0.00  0.00            
ATOM   3496  HB1 LEU X 221      62.250  62.260  60.850  0.00  0.00            
ATOM   3497  HB2 LEU X 221      61.490  63.680  61.490  0.00  0.00            
ATOM   3498  CG  LEU X 221      63.710  63.680  61.690  0.00  0.00            
ATOM   3499  HG  LEU X 221      63.930  64.770  61.710  0.00  0.00            
ATOM   3500  CD1 LEU X 221      63.660  63.130  63.140  0.00  0.00            
ATOM   3501 HD11 LEU X 221      62.900  63.700  63.710  0.00  0.00            
ATOM   3502 HD12 LEU X 221      64.650  63.230  63.630  0.00  0.00            
ATOM   3503 HD13 LEU X 221      63.420  62.050  63.200  0.00  0.00            
ATOM   3504  CD2 LEU X 221      64.950  62.970  61.050  0.00  0.00            
ATOM   3505 HD21 LEU X 221      65.870  62.830  61.670  0.00  0.00            
ATOM   3506 HD22 LEU X 221      65.100  63.270  59.990  0.00  0.00            
ATOM   3507 HD23 LEU X 221      64.600  61.920  60.950  0.00  0.00            
ATOM   3508  C   LEU X 221      61.000  63.630  58.830  0.00  0.00            
ATOM   3509  O   LEU X 221      60.110  64.430  58.880  0.00  0.00            
ATOM   3510  N   PRO X 222      60.770  62.550  58.150  0.00  0.00            
ATOM   3511  CD  PRO X 222      61.880  61.690  57.680  0.00  0.00            
ATOM   3512  HD1 PRO X 222      62.420  61.200  58.510  0.00  0.00            
ATOM   3513  HD2 PRO X 222      62.540  62.320  57.040  0.00  0.00            
ATOM   3514  CA  PRO X 222      59.490  61.880  57.830  0.00  0.00            
ATOM   3515  HA  PRO X 222      59.170  62.250  56.870  0.00  0.00            
ATOM   3516  CB  PRO X 222      59.880  60.470  57.520  0.00  0.00            
ATOM   3517  HB1 PRO X 222      59.080  59.990  56.920  0.00  0.00            
ATOM   3518  HB2 PRO X 222      59.920  59.850  58.440  0.00  0.00            
ATOM   3519  CG  PRO X 222      61.280  60.610  56.900  0.00  0.00            
ATOM   3520  HG1 PRO X 222      61.890  59.690  57.020  0.00  0.00            
ATOM   3521  HG2 PRO X 222      61.340  61.040  55.870  0.00  0.00            
ATOM   3522  C   PRO X 222      58.380  62.030  58.790  0.00  0.00            
ATOM   3523  O   PRO X 222      58.530  61.940  60.040  0.00  0.00            
ATOM   3524  N   GLY X 223      57.150  62.240  58.280  0.00  0.00            
ATOM   3525  HN  GLY X 223      56.890  62.320  57.320  0.00  0.00            
ATOM   3526  CA  GLY X 223      55.950  62.060  59.110  0.00  0.00            
ATOM   3527  HA1 GLY X 223      55.150  62.240  58.410  0.00  0.00            
ATOM   3528  HA2 GLY X 223      56.020  62.800  59.890  0.00  0.00            
ATOM   3529  C   GLY X 223      55.770  60.710  59.710  0.00  0.00            
ATOM   3530  O   GLY X 223      56.500  59.790  59.300  0.00  0.00            
ATOM   3531  N   LEU X 224      54.840  60.590  60.620  0.00  0.00            
ATOM   3532  HN  LEU X 224      54.170  61.310  60.780  0.00  0.00            
ATOM   3533  CA  LEU X 224      54.670  59.360  61.280  0.00  0.00            
ATOM   3534  HA  LEU X 224      55.670  59.100  61.610  0.00  0.00            
ATOM   3535  CB  LEU X 224      53.710  59.600  62.520  0.00  0.00            
ATOM   3536  HB1 LEU X 224      53.310  58.600  62.790  0.00  0.00            
ATOM   3537  HB2 LEU X 224      52.860  60.190  62.140  0.00  0.00            
ATOM   3538  CG  LEU X 224      54.240  60.210  63.810  0.00  0.00            
ATOM   3539  HG  LEU X 224      54.550  61.260  63.660  0.00  0.00            
ATOM   3540  CD1 LEU X 224      53.080  60.180  64.860  0.00  0.00            
ATOM   3541 HD11 LEU X 224      53.380  60.620  65.830  0.00  0.00            
ATOM   3542 HD12 LEU X 224      52.620  59.170  64.880  0.00  0.00            
ATOM   3543 HD13 LEU X 224      52.270  60.910  64.630  0.00  0.00            
ATOM   3544  CD2 LEU X 224      55.410  59.380  64.340  0.00  0.00            
ATOM   3545 HD21 LEU X 224      56.160  59.390  63.520  0.00  0.00            
ATOM   3546 HD22 LEU X 224      55.100  58.320  64.410  0.00  0.00            
ATOM   3547 HD23 LEU X 224      55.870  59.870  65.230  0.00  0.00            
ATOM   3548  C   LEU X 224      54.220  58.170  60.360  0.00  0.00            
ATOM   3549  O   LEU X 224      53.430  58.330  59.420  0.00  0.00            
ATOM   3550  N   ALA X 225      54.740  56.980  60.580  0.00  0.00            
ATOM   3551  HN  ALA X 225      55.450  56.960  61.280  0.00  0.00            
ATOM   3552  CA  ALA X 225      54.370  55.810  59.820  0.00  0.00            
ATOM   3553  HA  ALA X 225      54.500  56.040  58.770  0.00  0.00            
ATOM   3554  CB  ALA X 225      55.300  54.590  60.190  0.00  0.00            
ATOM   3555  HB1 ALA X 225      56.370  54.740  59.950  0.00  0.00            
ATOM   3556  HB2 ALA X 225      54.950  53.710  59.610  0.00  0.00            
ATOM   3557  HB3 ALA X 225      55.230  54.250  61.250  0.00  0.00            
ATOM   3558  C   ALA X 225      52.920  55.400  59.920  0.00  0.00            
ATOM   3559  O   ALA X 225      52.190  55.120  58.950  0.00  0.00            
ATOM   3560  N   GLN X 226      52.330  55.320  61.090  0.00  0.00            
ATOM   3561  HN  GLN X 226      52.790  55.550  61.950  0.00  0.00            
ATOM   3562  CA  GLN X 226      50.960  54.860  61.290  0.00  0.00            
ATOM   3563  HA  GLN X 226      50.910  53.940  60.720  0.00  0.00            
ATOM   3564  CB  GLN X 226      50.780  54.530  62.790  0.00  0.00            
ATOM   3565  HB1 GLN X 226      49.760  54.850  63.110  0.00  0.00            
ATOM   3566  HB2 GLN X 226      51.380  55.220  63.420  0.00  0.00            
ATOM   3567  CG  GLN X 226      51.190  53.080  63.120  0.00  0.00            
ATOM   3568  HG1 GLN X 226      52.230  52.820  62.810  0.00  0.00            
ATOM   3569  HG2 GLN X 226      50.550  52.280  62.700  0.00  0.00            
ATOM   3570  CD  GLN X 226      51.130  52.750  64.700  0.00  0.00            
ATOM   3571  OE1 GLN X 226      52.050  52.990  65.470  0.00  0.00            
ATOM   3572  NE2 GLN X 226      49.930  52.220  65.100  0.00  0.00            
ATOM   3573 HE21 GLN X 226      49.890  51.880  66.040  0.00  0.00            
ATOM   3574 HE22 GLN X 226      49.170  52.150  64.450  0.00  0.00            
ATOM   3575  C   GLN X 226      49.920  55.760  60.630  0.00  0.00            
ATOM   3576  O   GLN X 226      48.770  55.270  60.400  0.00  0.00            
ATOM   3577  N   LEU X 227      50.290  57.020  60.220  0.00  0.00            
ATOM   3578  HN  LEU X 227      51.250  57.180  60.410  0.00  0.00            
ATOM   3579  CA  LEU X 227      49.390  58.000  59.680  0.00  0.00            
ATOM   3580  HA  LEU X 227      48.330  57.870  59.810  0.00  0.00            
ATOM   3581  CB  LEU X 227      49.870  59.430  60.100  0.00  0.00            
ATOM   3582  HB1 LEU X 227      49.340  60.230  59.530  0.00  0.00            
ATOM   3583  HB2 LEU X 227      50.910  59.560  59.720  0.00  0.00            
ATOM   3584  CG  LEU X 227      49.900  59.680  61.610  0.00  0.00            
ATOM   3585  HG  LEU X 227      50.720  59.070  62.030  0.00  0.00            
ATOM   3586  CD1 LEU X 227      50.190  61.170  61.910  0.00  0.00            
ATOM   3587 HD11 LEU X 227      49.430  61.800  61.390  0.00  0.00            
ATOM   3588 HD12 LEU X 227      51.170  61.470  61.480  0.00  0.00            
ATOM   3589 HD13 LEU X 227      50.270  61.380  63.000  0.00  0.00            
ATOM   3590  CD2 LEU X 227      48.560  59.330  62.370  0.00  0.00            
ATOM   3591 HD21 LEU X 227      48.680  59.440  63.470  0.00  0.00            
ATOM   3592 HD22 LEU X 227      48.320  58.250  62.250  0.00  0.00            
ATOM   3593 HD23 LEU X 227      47.690  59.870  61.940  0.00  0.00            
ATOM   3594  C   LEU X 227      49.600  57.970  58.120  0.00  0.00            
ATOM   3595  O   LEU X 227      48.900  58.670  57.360  0.00  0.00            
ATOM   3596  N   LYS X 228      50.560  57.180  57.620  0.00  0.00            
ATOM   3597  HN  LYS X 228      51.120  56.610  58.210  0.00  0.00            
ATOM   3598  CA  LYS X 228      50.910  57.180  56.180  0.00  0.00            
ATOM   3599  HA  LYS X 228      50.640  58.140  55.760  0.00  0.00            
ATOM   3600  CB  LYS X 228      52.420  57.100  55.930  0.00  0.00            
ATOM   3601  HB1 LYS X 228      52.790  56.780  54.930  0.00  0.00            
ATOM   3602  HB2 LYS X 228      52.920  56.380  56.630  0.00  0.00            
ATOM   3603  CG  LYS X 228      53.140  58.470  56.120  0.00  0.00            
ATOM   3604  HG1 LYS X 228      52.760  58.980  57.030  0.00  0.00            
ATOM   3605  HG2 LYS X 228      52.880  59.010  55.190  0.00  0.00            
ATOM   3606  CD  LYS X 228      54.680  58.320  56.080  0.00  0.00            
ATOM   3607  HD1 LYS X 228      55.070  57.520  55.420  0.00  0.00            
ATOM   3608  HD2 LYS X 228      54.880  57.980  57.120  0.00  0.00            
ATOM   3609  CE  LYS X 228      55.450  59.620  56.070  0.00  0.00            
ATOM   3610  HE1 LYS X 228      56.490  59.490  56.450  0.00  0.00            
ATOM   3611  HE2 LYS X 228      55.000  60.430  56.690  0.00  0.00            
ATOM   3612  NZ  LYS X 228      55.490  60.090  54.670  0.00  0.00            
ATOM   3613  HZ1 LYS X 228      54.570  60.190  54.200  0.00  0.00            
ATOM   3614  HZ2 LYS X 228      56.040  59.410  54.100  0.00  0.00            
ATOM   3615  HZ3 LYS X 228      56.010  60.990  54.640  0.00  0.00            
ATOM   3616  C   LYS X 228      50.330  56.090  55.330  0.00  0.00            
ATOM   3617  O   LYS X 228      50.430  56.060  54.080  0.00  0.00            
ATOM   3618  N   SER X 229      49.570  55.200  55.970  0.00  0.00            
ATOM   3619  HN  SER X 229      49.320  55.230  56.930  0.00  0.00            
ATOM   3620  CA  SER X 229      48.820  54.110  55.300  0.00  0.00            
ATOM   3621  HA  SER X 229      49.260  53.930  54.330  0.00  0.00            
ATOM   3622  CB  SER X 229      48.630  52.930  56.270  0.00  0.00            
ATOM   3623  HB1 SER X 229      49.620  52.600  56.640  0.00  0.00            
ATOM   3624  HB2 SER X 229      48.200  52.020  55.810  0.00  0.00            
ATOM   3625  OG  SER X 229      47.850  53.290  57.400  0.00  0.00            
ATOM   3626  HG1 SER X 229      46.940  53.050  57.250  0.00  0.00            
ATOM   3627  C   SER X 229      47.420  54.520  54.920  0.00  0.00            
ATOM   3628  O   SER X 229      46.520  53.720  54.580  0.00  0.00            
ATOM   3629  N   ARG X 230      46.960  55.810  55.080  0.00  0.00            
ATOM   3630  HN  ARG X 230      47.520  56.590  55.350  0.00  0.00            
ATOM   3631  CA  ARG X 230      45.610  56.240  54.860  0.00  0.00            
ATOM   3632  HA  ARG X 230      45.170  55.600  54.120  0.00  0.00            
ATOM   3633  CB  ARG X 230      44.750  56.080  56.100  0.00  0.00            
ATOM   3634  HB1 ARG X 230      44.970  55.060  56.470  0.00  0.00            
ATOM   3635  HB2 ARG X 230      43.720  56.040  55.680  0.00  0.00            
ATOM   3636  CG  ARG X 230      44.920  57.140  57.210  0.00  0.00            
ATOM   3637  HG1 ARG X 230      45.060  58.190  56.860  0.00  0.00            
ATOM   3638  HG2 ARG X 230      45.930  56.960  57.650  0.00  0.00            
ATOM   3639  CD  ARG X 230      43.880  56.980  58.370  0.00  0.00            
ATOM   3640  HD1 ARG X 230      43.930  55.930  58.720  0.00  0.00            
ATOM   3641  HD2 ARG X 230      42.910  57.320  57.950  0.00  0.00            
ATOM   3642  NE  ARG X 230      44.430  57.840  59.410  0.00  0.00            
ATOM   3643  HE  ARG X 230      45.030  58.580  59.100  0.00  0.00            
ATOM   3644  CZ  ARG X 230      44.530  57.490  60.710  0.00  0.00            
ATOM   3645  NH1 ARG X 230      44.220  56.330  61.200  0.00  0.00            
ATOM   3646 HH11 ARG X 230      44.250  55.590  60.530  0.00  0.00            
ATOM   3647 HH12 ARG X 230      44.520  56.110  62.130  0.00  0.00            
ATOM   3648  NH2 ARG X 230      45.310  58.160  61.490  0.00  0.00            
ATOM   3649 HH21 ARG X 230      45.480  59.090  61.150  0.00  0.00            
ATOM   3650 HH22 ARG X 230      45.140  57.940  62.450  0.00  0.00            
ATOM   3651  C   ARG X 230      45.680  57.640  54.210  0.00  0.00            
ATOM   3652  O   ARG X 230      46.740  58.220  54.180  0.00  0.00            
ATOM   3653  N   GLU X 231      44.530  58.110  53.690  0.00  0.00            
ATOM   3654  HN  GLU X 231      43.680  57.610  53.880  0.00  0.00            
ATOM   3655  CA  GLU X 231      44.320  59.230  52.750  0.00  0.00            
ATOM   3656  HA  GLU X 231      45.170  59.240  52.080  0.00  0.00            
ATOM   3657  CB  GLU X 231      43.050  59.030  51.900  0.00  0.00            
ATOM   3658  HB1 GLU X 231      42.320  58.940  52.740  0.00  0.00            
ATOM   3659  HB2 GLU X 231      43.130  58.010  51.470  0.00  0.00            
ATOM   3660  CG  GLU X 231      42.740  60.110  50.900  0.00  0.00            
ATOM   3661  HG1 GLU X 231      43.620  60.250  50.250  0.00  0.00            
ATOM   3662  HG2 GLU X 231      42.480  61.020  51.490  0.00  0.00            
ATOM   3663  CD  GLU X 231      41.600  59.740  49.970  0.00  0.00            
ATOM   3664  OE1 GLU X 231      41.250  58.530  49.910  0.00  0.00            
ATOM   3665  OE2 GLU X 231      41.080  60.710  49.370  0.00  0.00            
ATOM   3666  C   GLU X 231      44.200  60.560  53.510  0.00  0.00            
ATOM   3667  O   GLU X 231      44.580  61.670  53.040  0.00  0.00            
ATOM   3668  N   SER X 232      43.760  60.480  54.810  0.00  0.00            
ATOM   3669  HN  SER X 232      43.370  59.610  55.080  0.00  0.00            
ATOM   3670  CA  SER X 232      43.970  61.480  55.860  0.00  0.00            
ATOM   3671  HA  SER X 232      43.340  62.260  55.440  0.00  0.00            
ATOM   3672  CB  SER X 232      43.290  61.000  57.160  0.00  0.00            
ATOM   3673  HB1 SER X 232      44.010  60.250  57.550  0.00  0.00            
ATOM   3674  HB2 SER X 232      42.360  60.430  56.980  0.00  0.00            
ATOM   3675  OG  SER X 232      42.990  61.950  58.180  0.00  0.00            
ATOM   3676  HG1 SER X 232      42.250  62.490  57.890  0.00  0.00            
ATOM   3677  C   SER X 232      45.400  62.020  56.140  0.00  0.00            
ATOM   3678  O   SER X 232      46.360  61.550  55.490  0.00  0.00            
ATOM   3679  N   TYR X 233      45.520  62.960  57.030  0.00  0.00            
ATOM   3680  HN  TYR X 233      44.720  63.150  57.600  0.00  0.00            
ATOM   3681  CA  TYR X 233      46.590  63.890  57.280  0.00  0.00            
ATOM   3682  HA  TYR X 233      46.860  64.410  56.380  0.00  0.00            
ATOM   3683  CB  TYR X 233      46.130  65.090  58.140  0.00  0.00            
ATOM   3684  HB1 TYR X 233      45.390  65.740  57.640  0.00  0.00            
ATOM   3685  HB2 TYR X 233      46.990  65.790  58.220  0.00  0.00            
ATOM   3686  CG  TYR X 233      45.700  64.650  59.540  0.00  0.00            
ATOM   3687  CD1 TYR X 233      44.370  64.630  59.890  0.00  0.00            
ATOM   3688  HD1 TYR X 233      43.620  64.890  59.160  0.00  0.00            
ATOM   3689  CE1 TYR X 233      43.990  64.460  61.240  0.00  0.00            
ATOM   3690  HE1 TYR X 233      42.970  64.370  61.570  0.00  0.00            
ATOM   3691  CZ  TYR X 233      44.960  64.220  62.210  0.00  0.00            
ATOM   3692  OH  TYR X 233      44.560  63.970  63.540  0.00  0.00            
ATOM   3693  HH  TYR X 233      45.190  64.300  64.190  0.00  0.00            
ATOM   3694  CD2 TYR X 233      46.660  64.480  60.610  0.00  0.00            
ATOM   3695  HD2 TYR X 233      47.700  64.480  60.340  0.00  0.00            
ATOM   3696  CE2 TYR X 233      46.280  64.310  61.940  0.00  0.00            
ATOM   3697  HE2 TYR X 233      47.050  64.130  62.670  0.00  0.00            
ATOM   3698  C   TYR X 233      47.790  63.170  57.860  0.00  0.00            
ATOM   3699  O   TYR X 233      47.690  62.160  58.540  0.00  0.00            
ATOM   3700  N   VAL X 234      49.050  63.690  57.730  0.00  0.00            
ATOM   3701  HN  VAL X 234      49.250  64.580  57.330  0.00  0.00            
ATOM   3702  CA  VAL X 234      50.240  63.160  58.420  0.00  0.00            
ATOM   3703  HA  VAL X 234      49.970  62.430  59.170  0.00  0.00            
ATOM   3704  CB  VAL X 234      51.260  62.660  57.430  0.00  0.00            
ATOM   3705  HB  VAL X 234      51.450  63.440  56.660  0.00  0.00            
ATOM   3706  CG1 VAL X 234      52.470  62.040  58.150  0.00  0.00            
ATOM   3707 HG11 VAL X 234      53.140  61.610  57.370  0.00  0.00            
ATOM   3708 HG12 VAL X 234      52.160  61.210  58.820  0.00  0.00            
ATOM   3709 HG13 VAL X 234      53.040  62.840  58.690  0.00  0.00            
ATOM   3710  CG2 VAL X 234      50.610  61.470  56.640  0.00  0.00            
ATOM   3711 HG21 VAL X 234      51.300  61.190  55.820  0.00  0.00            
ATOM   3712 HG22 VAL X 234      49.740  61.950  56.140  0.00  0.00            
ATOM   3713 HG23 VAL X 234      50.170  60.660  57.270  0.00  0.00            
ATOM   3714  C   VAL X 234      50.900  64.360  59.220  0.00  0.00            
ATOM   3715  O   VAL X 234      50.830  65.480  58.720  0.00  0.00            
ATOM   3716  N   LEU X 235      51.500  64.130  60.400  0.00  0.00            
ATOM   3717  HN  LEU X 235      51.630  63.200  60.750  0.00  0.00            
ATOM   3718  CA  LEU X 235      52.250  65.190  61.100  0.00  0.00            
ATOM   3719  HA  LEU X 235      52.490  65.950  60.370  0.00  0.00            
ATOM   3720  CB  LEU X 235      51.510  65.680  62.400  0.00  0.00            
ATOM   3721  HB1 LEU X 235      50.460  65.990  62.190  0.00  0.00            
ATOM   3722  HB2 LEU X 235      51.990  66.620  62.730  0.00  0.00            
ATOM   3723  CG  LEU X 235      51.440  64.730  63.620  0.00  0.00            
ATOM   3724  HG  LEU X 235      51.370  63.710  63.190  0.00  0.00            
ATOM   3725  CD1 LEU X 235      52.570  64.670  64.620  0.00  0.00            
ATOM   3726 HD11 LEU X 235      53.560  64.500  64.160  0.00  0.00            
ATOM   3727 HD12 LEU X 235      52.330  64.030  65.500  0.00  0.00            
ATOM   3728 HD13 LEU X 235      52.660  65.690  65.050  0.00  0.00            
ATOM   3729  CD2 LEU X 235      50.080  64.990  64.270  0.00  0.00            
ATOM   3730 HD21 LEU X 235      49.270  65.090  63.520  0.00  0.00            
ATOM   3731 HD22 LEU X 235      50.270  66.000  64.700  0.00  0.00            
ATOM   3732 HD23 LEU X 235      49.790  64.240  65.040  0.00  0.00            
ATOM   3733  C   LEU X 235      53.570  64.560  61.390  0.00  0.00            
ATOM   3734  O   LEU X 235      53.610  63.360  61.480  0.00  0.00            
ATOM   3735  N   CYS X 236      54.600  65.410  61.600  0.00  0.00            
ATOM   3736  HN  CYS X 236      54.440  66.390  61.540  0.00  0.00            
ATOM   3737  CA  CYS X 236      55.930  65.000  61.990  0.00  0.00            
ATOM   3738  HA  CYS X 236      56.070  63.930  62.020  0.00  0.00            
ATOM   3739  CB  CYS X 236      56.970  65.790  61.060  0.00  0.00            
ATOM   3740  HB1 CYS X 236      56.810  66.890  61.010  0.00  0.00            
ATOM   3741  HB2 CYS X 236      56.950  65.410  60.010  0.00  0.00            
ATOM   3742  SG  CYS X 236      58.740  65.500  61.570  0.00  0.00            
ATOM   3743  HG1 CYS X 236      59.360  65.240  60.430  0.00  0.00            
ATOM   3744  C   CYS X 236      56.120  65.540  63.370  0.00  0.00            
ATOM   3745  O   CYS X 236      55.720  66.640  63.700  0.00  0.00            
ATOM   3746  N   TYR X 237      56.760  64.770  64.280  0.00  0.00            
ATOM   3747  HN  TYR X 237      57.100  63.920  63.890  0.00  0.00            
ATOM   3748  CA  TYR X 237      56.910  65.080  65.710  0.00  0.00            
ATOM   3749  HA  TYR X 237      56.210  65.880  65.930  0.00  0.00            
ATOM   3750  CB  TYR X 237      56.760  63.810  66.660  0.00  0.00            
ATOM   3751  HB1 TYR X 237      57.320  63.000  66.130  0.00  0.00            
ATOM   3752  HB2 TYR X 237      55.680  63.600  66.540  0.00  0.00            
ATOM   3753  CG  TYR X 237      57.040  63.960  68.100  0.00  0.00            
ATOM   3754  CD1 TYR X 237      56.200  64.780  68.890  0.00  0.00            
ATOM   3755  HD1 TYR X 237      55.530  65.420  68.350  0.00  0.00            
ATOM   3756  CE1 TYR X 237      56.420  64.910  70.280  0.00  0.00            
ATOM   3757  HE1 TYR X 237      56.030  65.720  70.880  0.00  0.00            
ATOM   3758  CZ  TYR X 237      57.300  64.130  70.900  0.00  0.00            
ATOM   3759  OH  TYR X 237      57.600  64.360  72.280  0.00  0.00            
ATOM   3760  HH  TYR X 237      56.780  64.530  72.750  0.00  0.00            
ATOM   3761  CD2 TYR X 237      58.040  63.280  68.780  0.00  0.00            
ATOM   3762  HD2 TYR X 237      58.580  62.530  68.220  0.00  0.00            
ATOM   3763  CE2 TYR X 237      58.110  63.300  70.190  0.00  0.00            
ATOM   3764  HE2 TYR X 237      58.830  62.620  70.620  0.00  0.00            
ATOM   3765  C   TYR X 237      58.310  65.730  65.970  0.00  0.00            
ATOM   3766  O   TYR X 237      59.330  65.310  65.350  0.00  0.00            
ATOM   3767  N   ASP X 238      58.440  66.740  66.830  0.00  0.00            
ATOM   3768  HN  ASP X 238      57.650  67.160  67.260  0.00  0.00            
ATOM   3769  CA  ASP X 238      59.690  67.370  67.280  0.00  0.00            
ATOM   3770  HA  ASP X 238      60.590  67.020  66.800  0.00  0.00            
ATOM   3771  CB  ASP X 238      59.700  68.900  67.220  0.00  0.00            
ATOM   3772  HB1 ASP X 238      58.760  69.330  67.630  0.00  0.00            
ATOM   3773  HB2 ASP X 238      59.740  69.110  66.130  0.00  0.00            
ATOM   3774  CG  ASP X 238      60.900  69.690  67.750  0.00  0.00            
ATOM   3775  OD1 ASP X 238      60.730  70.840  68.270  0.00  0.00            
ATOM   3776  OD2 ASP X 238      62.020  69.160  67.710  0.00  0.00            
ATOM   3777  C   ASP X 238      59.740  67.100  68.780  0.00  0.00            
ATOM   3778  O   ASP X 238      58.930  67.750  69.450  0.00  0.00            
ATOM   3779  N   PRO X 239      60.580  66.180  69.360  0.00  0.00            
ATOM   3780  CD  PRO X 239      61.550  65.400  68.670  0.00  0.00            
ATOM   3781  HD1 PRO X 239      62.180  66.030  68.020  0.00  0.00            
ATOM   3782  HD2 PRO X 239      61.060  64.620  68.040  0.00  0.00            
ATOM   3783  CA  PRO X 239      60.550  65.910  70.800  0.00  0.00            
ATOM   3784  HA  PRO X 239      59.510  65.730  71.020  0.00  0.00            
ATOM   3785  CB  PRO X 239      61.410  64.660  70.930  0.00  0.00            
ATOM   3786  HB1 PRO X 239      60.780  63.790  70.650  0.00  0.00            
ATOM   3787  HB2 PRO X 239      61.780  64.490  71.960  0.00  0.00            
ATOM   3788  CG  PRO X 239      62.410  64.780  69.820  0.00  0.00            
ATOM   3789  HG1 PRO X 239      63.270  65.430  70.110  0.00  0.00            
ATOM   3790  HG2 PRO X 239      62.760  63.770  69.540  0.00  0.00            
ATOM   3791  C   PRO X 239      61.080  67.030  71.560  0.00  0.00            
ATOM   3792  O   PRO X 239      60.680  67.140  72.750  0.00  0.00            
ATOM   3793  N   ARG X 240      61.940  67.800  70.870  0.00  0.00            
ATOM   3794  HN  ARG X 240      62.250  67.690  69.930  0.00  0.00            
ATOM   3795  CA  ARG X 240      62.560  68.910  71.600  0.00  0.00            
ATOM   3796  HA  ARG X 240      62.990  68.470  72.500  0.00  0.00            
ATOM   3797  CB  ARG X 240      63.550  69.560  70.620  0.00  0.00            
ATOM   3798  HB1 ARG X 240      64.140  70.370  71.110  0.00  0.00            
ATOM   3799  HB2 ARG X 240      62.890  69.960  69.820  0.00  0.00            
ATOM   3800  CG  ARG X 240      64.510  68.550  70.080  0.00  0.00            
ATOM   3801  HG1 ARG X 240      63.980  67.730  69.550  0.00  0.00            
ATOM   3802  HG2 ARG X 240      65.080  68.040  70.880  0.00  0.00            
ATOM   3803  CD  ARG X 240      65.480  69.240  69.110  0.00  0.00            
ATOM   3804  HD1 ARG X 240      66.190  68.390  68.970  0.00  0.00            
ATOM   3805  HD2 ARG X 240      66.100  70.060  69.520  0.00  0.00            
ATOM   3806  NE  ARG X 240      64.840  69.570  67.840  0.00  0.00            
ATOM   3807  HE  ARG X 240      63.850  69.470  67.770  0.00  0.00            
ATOM   3808  CZ  ARG X 240      65.410  69.910  66.720  0.00  0.00            
ATOM   3809  NH1 ARG X 240      66.700  70.100  66.690  0.00  0.00            
ATOM   3810 HH11 ARG X 240      67.240  70.180  65.850  0.00  0.00            
ATOM   3811 HH12 ARG X 240      67.170  69.850  67.530  0.00  0.00            
ATOM   3812  NH2 ARG X 240      64.830  70.090  65.580  0.00  0.00            
ATOM   3813 HH21 ARG X 240      64.010  69.540  65.480  0.00  0.00            
ATOM   3814 HH22 ARG X 240      65.480  70.250  64.830  0.00  0.00            
ATOM   3815  C   ARG X 240      61.440  69.850  72.160  0.00  0.00            
ATOM   3816  O   ARG X 240      61.390  70.200  73.340  0.00  0.00            
ATOM   3817  N   THR X 241      60.460  70.380  71.340  0.00  0.00            
ATOM   3818  HN  THR X 241      60.600  70.070  70.400  0.00  0.00            
ATOM   3819  CA  THR X 241      59.260  71.250  71.760  0.00  0.00            
ATOM   3820  HA  THR X 241      59.650  72.040  72.390  0.00  0.00            
ATOM   3821  CB  THR X 241      58.500  71.990  70.590  0.00  0.00            
ATOM   3822  HB  THR X 241      57.480  72.360  70.820  0.00  0.00            
ATOM   3823  OG1 THR X 241      58.250  71.160  69.440  0.00  0.00            
ATOM   3824  HG1 THR X 241      59.130  70.960  69.110  0.00  0.00            
ATOM   3825  CG2 THR X 241      59.380  73.150  70.060  0.00  0.00            
ATOM   3826 HG21 THR X 241      59.770  73.850  70.830  0.00  0.00            
ATOM   3827 HG22 THR X 241      58.980  73.800  69.260  0.00  0.00            
ATOM   3828 HG23 THR X 241      60.240  72.670  69.540  0.00  0.00            
ATOM   3829  C   THR X 241      58.250  70.390  72.400  0.00  0.00            
ATOM   3830  O   THR X 241      57.500  70.860  73.290  0.00  0.00            
ATOM   3831  N   ARG X 242      58.160  69.110  71.940  0.00  0.00            
ATOM   3832  HN  ARG X 242      58.810  68.850  71.220  0.00  0.00            
ATOM   3833  CA  ARG X 242      57.060  68.260  72.330  0.00  0.00            
ATOM   3834  HA  ARG X 242      57.660  67.450  71.950  0.00  0.00            
ATOM   3835  CB  ARG X 242      56.870  67.940  73.800  0.00  0.00            
ATOM   3836  HB1 ARG X 242      56.080  67.160  73.800  0.00  0.00            
ATOM   3837  HB2 ARG X 242      56.560  68.850  74.360  0.00  0.00            
ATOM   3838  CG  ARG X 242      57.950  67.220  74.700  0.00  0.00            
ATOM   3839  HG1 ARG X 242      58.540  66.460  74.150  0.00  0.00            
ATOM   3840  HG2 ARG X 242      57.400  66.630  75.470  0.00  0.00            
ATOM   3841  CD  ARG X 242      58.930  68.290  75.250  0.00  0.00            
ATOM   3842  HD1 ARG X 242      58.500  69.300  75.450  0.00  0.00            
ATOM   3843  HD2 ARG X 242      59.650  68.380  74.410  0.00  0.00            
ATOM   3844  NE  ARG X 242      59.730  67.630  76.350  0.00  0.00            
ATOM   3845  HE  ARG X 242      59.570  67.910  77.290  0.00  0.00            
ATOM   3846  CZ  ARG X 242      60.590  66.640  76.280  0.00  0.00            
ATOM   3847  NH1 ARG X 242      61.230  66.280  75.200  0.00  0.00            
ATOM   3848 HH11 ARG X 242      61.090  66.760  74.330  0.00  0.00            
ATOM   3849 HH12 ARG X 242      61.950  65.590  75.240  0.00  0.00            
ATOM   3850  NH2 ARG X 242      60.990  65.980  77.360  0.00  0.00            
ATOM   3851 HH21 ARG X 242      60.750  66.330  78.260  0.00  0.00            
ATOM   3852 HH22 ARG X 242      61.600  65.190  77.250  0.00  0.00            
ATOM   3853  C   ARG X 242      55.810  68.480  71.520  0.00  0.00            
ATOM   3854  O   ARG X 242      54.670  68.300  71.960  0.00  0.00            
ATOM   3855  N   GLY X 243      55.980  68.940  70.250  0.00  0.00            
ATOM   3856  HN  GLY X 243      56.900  69.160  69.950  0.00  0.00            
ATOM   3857  CA  GLY X 243      54.870  69.210  69.350  0.00  0.00            
ATOM   3858  HA1 GLY X 243      54.750  70.280  69.400  0.00  0.00            
ATOM   3859  HA2 GLY X 243      54.010  68.670  69.730  0.00  0.00            
ATOM   3860  C   GLY X 243      55.140  68.720  67.980  0.00  0.00            
ATOM   3861  O   GLY X 243      56.010  67.870  67.710  0.00  0.00            
ATOM   3862  N   ALA X 244      54.230  69.150  67.090  0.00  0.00            
ATOM   3863  HN  ALA X 244      53.340  69.540  67.300  0.00  0.00            
ATOM   3864  CA  ALA X 244      54.350  68.930  65.640  0.00  0.00            
ATOM   3865  HA  ALA X 244      54.780  67.960  65.460  0.00  0.00            
ATOM   3866  CB  ALA X 244      53.050  68.900  64.870  0.00  0.00            
ATOM   3867  HB1 ALA X 244      52.900  69.860  64.330  0.00  0.00            
ATOM   3868  HB2 ALA X 244      52.140  68.680  65.470  0.00  0.00            
ATOM   3869  HB3 ALA X 244      52.950  68.100  64.110  0.00  0.00            
ATOM   3870  C   ALA X 244      55.330  69.940  65.030  0.00  0.00            
ATOM   3871  O   ALA X 244      55.180  71.180  65.110  0.00  0.00            
ATOM   3872  N   LEU X 245      56.380  69.410  64.360  0.00  0.00            
ATOM   3873  HN  LEU X 245      56.560  68.430  64.270  0.00  0.00            
ATOM   3874  CA  LEU X 245      57.210  70.180  63.470  0.00  0.00            
ATOM   3875  HA  LEU X 245      57.600  71.040  64.000  0.00  0.00            
ATOM   3876  CB  LEU X 245      58.350  69.320  62.900  0.00  0.00            
ATOM   3877  HB1 LEU X 245      57.780  68.530  62.370  0.00  0.00            
ATOM   3878  HB2 LEU X 245      58.950  68.890  63.730  0.00  0.00            
ATOM   3879  CG  LEU X 245      59.320  70.110  61.950  0.00  0.00            
ATOM   3880  HG  LEU X 245      58.740  70.850  61.360  0.00  0.00            
ATOM   3881  CD1 LEU X 245      60.510  70.690  62.750  0.00  0.00            
ATOM   3882 HD11 LEU X 245      60.090  71.140  63.680  0.00  0.00            
ATOM   3883 HD12 LEU X 245      61.120  71.520  62.330  0.00  0.00            
ATOM   3884 HD13 LEU X 245      61.160  69.850  63.070  0.00  0.00            
ATOM   3885  CD2 LEU X 245      59.960  69.230  60.860  0.00  0.00            
ATOM   3886 HD21 LEU X 245      59.290  68.400  60.530  0.00  0.00            
ATOM   3887 HD22 LEU X 245      60.860  68.700  61.230  0.00  0.00            
ATOM   3888 HD23 LEU X 245      60.380  69.870  60.050  0.00  0.00            
ATOM   3889  C   LEU X 245      56.510  70.800  62.290  0.00  0.00            
ATOM   3890  O   LEU X 245      56.740  71.970  61.890  0.00  0.00            
ATOM   3891  N   TRP X 246      55.640  70.040  61.710  0.00  0.00            
ATOM   3892  HN  TRP X 246      55.500  69.070  61.840  0.00  0.00            
ATOM   3893  CA  TRP X 246      54.820  70.360  60.580  0.00  0.00            
ATOM   3894  HA  TRP X 246      54.370  71.340  60.700  0.00  0.00            
ATOM   3895  CB  TRP X 246      55.440  70.340  59.170  0.00  0.00            
ATOM   3896  HB1 TRP X 246      56.220  71.130  59.140  0.00  0.00            
ATOM   3897  HB2 TRP X 246      54.640  70.680  58.480  0.00  0.00            
ATOM   3898  CG  TRP X 246      56.250  69.150  58.620  0.00  0.00            
ATOM   3899  CD1 TRP X 246      57.590  69.050  58.530  0.00  0.00            
ATOM   3900  HD1 TRP X 246      58.320  69.800  58.810  0.00  0.00            
ATOM   3901  NE1 TRP X 246      58.000  67.780  58.150  0.00  0.00            
ATOM   3902  HE1 TRP X 246      58.950  67.550  58.060  0.00  0.00            
ATOM   3903  CE2 TRP X 246      56.910  67.050  57.920  0.00  0.00            
ATOM   3904  CD2 TRP X 246      55.740  67.850  58.200  0.00  0.00            
ATOM   3905  CE3 TRP X 246      54.470  67.320  58.100  0.00  0.00            
ATOM   3906  HE3 TRP X 246      53.520  67.810  58.240  0.00  0.00            
ATOM   3907  CZ3 TRP X 246      54.330  65.930  57.760  0.00  0.00            
ATOM   3908  HZ3 TRP X 246      53.380  65.420  57.760  0.00  0.00            
ATOM   3909  CZ2 TRP X 246      56.800  65.710  57.600  0.00  0.00            
ATOM   3910  HZ2 TRP X 246      57.660  65.060  57.660  0.00  0.00            
ATOM   3911  CH2 TRP X 246      55.480  65.170  57.450  0.00  0.00            
ATOM   3912  HH2 TRP X 246      55.290  64.130  57.230  0.00  0.00            
ATOM   3913  C   TRP X 246      53.670  69.360  60.660  0.00  0.00            
ATOM   3914  O   TRP X 246      53.830  68.230  61.130  0.00  0.00            
ATOM   3915  N   VAL X 247      52.510  69.720  60.190  0.00  0.00            
ATOM   3916  HN  VAL X 247      52.420  70.690  59.960  0.00  0.00            
ATOM   3917  CA  VAL X 247      51.320  68.970  59.880  0.00  0.00            
ATOM   3918  HA  VAL X 247      51.510  67.920  60.050  0.00  0.00            
ATOM   3919  CB  VAL X 247      50.130  69.480  60.690  0.00  0.00            
ATOM   3920  HB  VAL X 247      49.990  70.560  60.490  0.00  0.00            
ATOM   3921  CG1 VAL X 247      48.820  68.900  60.250  0.00  0.00            
ATOM   3922 HG11 VAL X 247      48.840  67.800  60.400  0.00  0.00            
ATOM   3923 HG12 VAL X 247      48.510  69.180  59.220  0.00  0.00            
ATOM   3924 HG13 VAL X 247      48.100  69.340  60.970  0.00  0.00            
ATOM   3925  CG2 VAL X 247      50.480  69.280  62.210  0.00  0.00            
ATOM   3926 HG21 VAL X 247      51.380  69.900  62.400  0.00  0.00            
ATOM   3927 HG22 VAL X 247      50.630  68.190  62.380  0.00  0.00            
ATOM   3928 HG23 VAL X 247      49.610  69.570  62.840  0.00  0.00            
ATOM   3929  C   VAL X 247      51.120  69.160  58.380  0.00  0.00            
ATOM   3930  O   VAL X 247      51.240  70.310  57.880  0.00  0.00            
ATOM   3931  N   VAL X 248      50.850  68.070  57.640  0.00  0.00            
ATOM   3932  HN  VAL X 248      50.570  67.190  58.020  0.00  0.00            
ATOM   3933  CA  VAL X 248      50.620  68.210  56.180  0.00  0.00            
ATOM   3934  HA  VAL X 248      50.390  69.250  56.030  0.00  0.00            
ATOM   3935  CB  VAL X 248      51.810  67.760  55.390  0.00  0.00            
ATOM   3936  HB  VAL X 248      52.720  68.200  55.860  0.00  0.00            
ATOM   3937  CG1 VAL X 248      52.080  66.280  55.390  0.00  0.00            
ATOM   3938 HG11 VAL X 248      51.440  65.680  54.700  0.00  0.00            
ATOM   3939 HG12 VAL X 248      51.940  65.840  56.400  0.00  0.00            
ATOM   3940 HG13 VAL X 248      53.080  66.200  54.930  0.00  0.00            
ATOM   3941  CG2 VAL X 248      51.870  68.370  53.890  0.00  0.00            
ATOM   3942 HG21 VAL X 248      51.800  69.480  53.930  0.00  0.00            
ATOM   3943 HG22 VAL X 248      51.000  68.040  53.270  0.00  0.00            
ATOM   3944 HG23 VAL X 248      52.800  68.010  53.410  0.00  0.00            
ATOM   3945  C   VAL X 248      49.420  67.360  55.790  0.00  0.00            
ATOM   3946  O   VAL X 248      49.180  66.250  56.240  0.00  0.00            
ATOM   3947  N   GLU X 249      48.530  67.960  54.960  0.00  0.00            
ATOM   3948  HN  GLU X 249      48.820  68.820  54.550  0.00  0.00            
ATOM   3949  CA  GLU X 249      47.210  67.490  54.740  0.00  0.00            
ATOM   3950  HA  GLU X 249      47.150  66.440  54.980  0.00  0.00            
ATOM   3951  CB  GLU X 249      46.180  68.130  55.780  0.00  0.00            
ATOM   3952  HB1 GLU X 249      46.510  67.900  56.810  0.00  0.00            
ATOM   3953  HB2 GLU X 249      45.180  67.650  55.730  0.00  0.00            
ATOM   3954  CG  GLU X 249      46.030  69.660  55.560  0.00  0.00            
ATOM   3955  HG1 GLU X 249      45.250  69.910  54.810  0.00  0.00            
ATOM   3956  HG2 GLU X 249      47.000  70.180  55.340  0.00  0.00            
ATOM   3957  CD  GLU X 249      45.480  70.210  56.910  0.00  0.00            
ATOM   3958  OE1 GLU X 249      46.270  70.190  57.880  0.00  0.00            
ATOM   3959  OE2 GLU X 249      44.290  70.660  57.010  0.00  0.00            
ATOM   3960  C   GLU X 249      46.840  67.780  53.270  0.00  0.00            
ATOM   3961  O   GLU X 249      47.110  68.870  52.780  0.00  0.00            
ATOM   3962  N   GLN X 250      46.210  66.840  52.540  0.00  0.00            
ATOM   3963  HN  GLN X 250      46.230  65.920  52.920  0.00  0.00            
ATOM   3964  CA  GLN X 250      45.660  67.130  51.220  0.00  0.00            
ATOM   3965  HA  GLN X 250      45.880  68.150  50.950  0.00  0.00            
ATOM   3966  CB  GLN X 250      46.130  66.220  50.070  0.00  0.00            
ATOM   3967  HB1 GLN X 250      47.240  66.270  50.000  0.00  0.00            
ATOM   3968  HB2 GLN X 250      45.860  66.650  49.080  0.00  0.00            
ATOM   3969  CG  GLN X 250      45.660  64.720  50.100  0.00  0.00            
ATOM   3970  HG1 GLN X 250      44.610  64.550  50.420  0.00  0.00            
ATOM   3971  HG2 GLN X 250      46.430  64.320  50.800  0.00  0.00            
ATOM   3972  CD  GLN X 250      45.850  63.950  48.790  0.00  0.00            
ATOM   3973  OE1 GLN X 250      46.380  62.840  48.890  0.00  0.00            
ATOM   3974  NE2 GLN X 250      45.380  64.410  47.640  0.00  0.00            
ATOM   3975 HE21 GLN X 250      45.030  65.340  47.580  0.00  0.00            
ATOM   3976 HE22 GLN X 250      45.470  63.860  46.820  0.00  0.00            
ATOM   3977  C   GLN X 250      44.130  67.090  51.390  0.00  0.00            
ATOM   3978  O   GLN X 250      43.620  66.140  51.980  0.00  0.00            
ATOM   3979  N   LEU X 251      43.490  68.230  51.030  0.00  0.00            
ATOM   3980  HN  LEU X 251      43.950  69.000  50.590  0.00  0.00            
ATOM   3981  CA  LEU X 251      42.030  68.420  51.040  0.00  0.00            
ATOM   3982  HA  LEU X 251      41.640  67.570  51.580  0.00  0.00            
ATOM   3983  CB  LEU X 251      41.630  69.890  51.530  0.00  0.00            
ATOM   3984  HB1 LEU X 251      40.560  69.800  51.820  0.00  0.00            
ATOM   3985  HB2 LEU X 251      41.710  70.710  50.780  0.00  0.00            
ATOM   3986  CG  LEU X 251      42.300  70.420  52.860  0.00  0.00            
ATOM   3987  HG  LEU X 251      43.370  70.640  52.660  0.00  0.00            
ATOM   3988  CD1 LEU X 251      41.610  71.740  53.210  0.00  0.00            
ATOM   3989 HD11 LEU X 251      41.740  71.880  54.300  0.00  0.00            
ATOM   3990 HD12 LEU X 251      40.520  71.710  53.010  0.00  0.00            
ATOM   3991 HD13 LEU X 251      41.970  72.640  52.660  0.00  0.00            
ATOM   3992  CD2 LEU X 251      42.240  69.320  53.960  0.00  0.00            
ATOM   3993 HD21 LEU X 251      42.460  68.280  53.640  0.00  0.00            
ATOM   3994 HD22 LEU X 251      41.220  69.310  54.380  0.00  0.00            
ATOM   3995 HD23 LEU X 251      43.000  69.570  54.730  0.00  0.00            
ATOM   3996  C   LEU X 251      41.480  68.260  49.640  0.00  0.00            
ATOM   3997  O   LEU X 251      42.010  68.520  48.590  0.00  0.00            
ATOM   3998  N   ARG X 252      40.340  67.540  49.660  0.00  0.00            
ATOM   3999  HN  ARG X 252      39.930  67.320  50.540  0.00  0.00            
ATOM   4000  CA  ARG X 252      39.530  67.240  48.560  0.00  0.00            
ATOM   4001  HA  ARG X 252      40.100  67.420  47.660  0.00  0.00            
ATOM   4002  CB  ARG X 252      39.100  65.760  48.620  0.00  0.00            
ATOM   4003  HB1 ARG X 252      38.410  65.480  47.790  0.00  0.00            
ATOM   4004  HB2 ARG X 252      38.560  65.500  49.550  0.00  0.00            
ATOM   4005  CG  ARG X 252      40.330  64.810  48.400  0.00  0.00            
ATOM   4006  HG1 ARG X 252      39.970  63.760  48.480  0.00  0.00            
ATOM   4007  HG2 ARG X 252      41.050  65.040  49.220  0.00  0.00            
ATOM   4008  CD  ARG X 252      41.170  65.040  47.140  0.00  0.00            
ATOM   4009  HD1 ARG X 252      42.020  64.340  47.310  0.00  0.00            
ATOM   4010  HD2 ARG X 252      41.670  66.030  47.010  0.00  0.00            
ATOM   4011  NE  ARG X 252      40.350  64.640  45.960  0.00  0.00            
ATOM   4012  HE  ARG X 252      39.410  64.370  46.150  0.00  0.00            
ATOM   4013  CZ  ARG X 252      40.870  64.060  44.890  0.00  0.00            
ATOM   4014  NH1 ARG X 252      42.060  64.230  44.470  0.00  0.00            
ATOM   4015 HH11 ARG X 252      42.500  65.120  44.610  0.00  0.00            
ATOM   4016 HH12 ARG X 252      42.250  63.810  43.580  0.00  0.00            
ATOM   4017  NH2 ARG X 252      40.060  63.320  44.140  0.00  0.00            
ATOM   4018 HH21 ARG X 252      39.090  63.390  44.330  0.00  0.00            
ATOM   4019 HH22 ARG X 252      40.420  62.980  43.270  0.00  0.00            
ATOM   4020  C   ARG X 252      38.200  68.050  48.410  0.00  0.00            
ATOM   4021  O   ARG X 252      37.690  68.620  49.390  0.00  0.00            
ATOM   4022  N   PRO X 253      37.630  68.170  47.220  0.00  0.00            
ATOM   4023  CD  PRO X 253      38.240  67.730  45.920  0.00  0.00            
ATOM   4024  HD1 PRO X 253      38.190  66.620  45.880  0.00  0.00            
ATOM   4025  HD2 PRO X 253      39.290  68.090  45.870  0.00  0.00            
ATOM   4026  CA  PRO X 253      36.220  68.570  47.070  0.00  0.00            
ATOM   4027  HA  PRO X 253      36.190  69.630  47.310  0.00  0.00            
ATOM   4028  CB  PRO X 253      36.000  68.320  45.520  0.00  0.00            
ATOM   4029  HB1 PRO X 253      35.260  69.010  45.060  0.00  0.00            
ATOM   4030  HB2 PRO X 253      35.690  67.290  45.260  0.00  0.00            
ATOM   4031  CG  PRO X 253      37.420  68.500  44.890  0.00  0.00            
ATOM   4032  HG1 PRO X 253      37.480  68.060  43.870  0.00  0.00            
ATOM   4033  HG2 PRO X 253      37.710  69.580  44.860  0.00  0.00            
ATOM   4034  C   PRO X 253      35.180  68.000  48.100  0.00  0.00            
ATOM   4035  O   PRO X 253      35.420  66.960  48.740  0.00  0.00            
ATOM   4036  N   GLU X 254      33.990  68.570  48.270  0.00  0.00            
ATOM   4037  HN  GLU X 254      33.740  69.390  47.740  0.00  0.00            
ATOM   4038  CA  GLU X 254      32.970  67.990  49.180  0.00  0.00            
ATOM   4039  HA  GLU X 254      33.510  67.810  50.100  0.00  0.00            
ATOM   4040  CB  GLU X 254      31.950  69.170  49.530  0.00  0.00            
ATOM   4041  HB1 GLU X 254      31.050  68.750  50.040  0.00  0.00            
ATOM   4042  HB2 GLU X 254      31.720  69.720  48.590  0.00  0.00            
ATOM   4043  CG  GLU X 254      32.630  70.100  50.550  0.00  0.00            
ATOM   4044  HG1 GLU X 254      33.630  70.340  50.150  0.00  0.00            
ATOM   4045  HG2 GLU X 254      32.670  69.560  51.520  0.00  0.00            
ATOM   4046  CD  GLU X 254      31.850  71.430  50.680  0.00  0.00            
ATOM   4047  OE1 GLU X 254      31.870  72.110  49.610  0.00  0.00            
ATOM   4048  OE2 GLU X 254      31.380  71.940  51.720  0.00  0.00            
ATOM   4049  C   GLU X 254      32.230  66.710  48.890  0.00  0.00            
ATOM   4050  O   GLU X 254      32.080  66.340  47.740  0.00  0.00            
ATOM   4051  N   ARG X 255      31.800  66.040  49.980  0.00  0.00            
ATOM   4052  HN  ARG X 255      31.970  66.460  50.870  0.00  0.00            
ATOM   4053  CA  ARG X 255      31.130  64.750  49.900  0.00  0.00            
ATOM   4054  HA  ARG X 255      31.080  64.370  48.890  0.00  0.00            
ATOM   4055  CB  ARG X 255      31.710  63.660  50.840  0.00  0.00            
ATOM   4056  HB1 ARG X 255      31.030  62.790  50.710  0.00  0.00            
ATOM   4057  HB2 ARG X 255      31.730  63.820  51.940  0.00  0.00            
ATOM   4058  CG  ARG X 255      33.110  63.160  50.370  0.00  0.00            
ATOM   4059  HG1 ARG X 255      33.160  63.010  49.270  0.00  0.00            
ATOM   4060  HG2 ARG X 255      33.130  62.120  50.760  0.00  0.00            
ATOM   4061  CD  ARG X 255      34.250  64.120  50.690  0.00  0.00            
ATOM   4062  HD1 ARG X 255      34.140  64.550  51.710  0.00  0.00            
ATOM   4063  HD2 ARG X 255      34.240  65.010  50.020  0.00  0.00            
ATOM   4064  NE  ARG X 255      35.500  63.310  50.670  0.00  0.00            
ATOM   4065  HE  ARG X 255      35.490  62.510  50.070  0.00  0.00            
ATOM   4066  CZ  ARG X 255      36.690  63.780  51.020  0.00  0.00            
ATOM   4067  NH1 ARG X 255      36.930  64.830  51.770  0.00  0.00            
ATOM   4068 HH11 ARG X 255      36.120  65.190  52.240  0.00  0.00            
ATOM   4069 HH12 ARG X 255      37.840  65.250  51.830  0.00  0.00            
ATOM   4070  NH2 ARG X 255      37.730  63.150  50.570  0.00  0.00            
ATOM   4071 HH21 ARG X 255      37.600  62.450  49.870  0.00  0.00            
ATOM   4072 HH22 ARG X 255      38.680  63.280  50.850  0.00  0.00            
ATOM   4073  C   ARG X 255      29.700  65.030  50.280  0.00  0.00            
ATOM   4074  O   ARG X 255      29.390  65.600  51.260  0.00  0.00            
ATOM   4075  N   LEU X 256      28.700  64.580  49.490  0.00  0.00            
ATOM   4076  HN  LEU X 256      29.050  64.380  48.580  0.00  0.00            
ATOM   4077  CA  LEU X 256      27.310  64.400  49.940  0.00  0.00            
ATOM   4078  HA  LEU X 256      27.020  65.330  50.430  0.00  0.00            
ATOM   4079  CB  LEU X 256      26.280  63.970  48.840  0.00  0.00            
ATOM   4080  HB1 LEU X 256      25.300  63.840  49.350  0.00  0.00            
ATOM   4081  HB2 LEU X 256      26.730  63.000  48.550  0.00  0.00            
ATOM   4082  CG  LEU X 256      26.120  65.020  47.790  0.00  0.00            
ATOM   4083  HG  LEU X 256      27.030  65.030  47.150  0.00  0.00            
ATOM   4084  CD1 LEU X 256      25.060  64.720  46.720  0.00  0.00            
ATOM   4085 HD11 LEU X 256      24.830  65.610  46.090  0.00  0.00            
ATOM   4086 HD12 LEU X 256      24.160  64.290  47.200  0.00  0.00            
ATOM   4087 HD13 LEU X 256      25.310  63.950  45.970  0.00  0.00            
ATOM   4088  CD2 LEU X 256      25.900  66.440  48.290  0.00  0.00            
ATOM   4089 HD21 LEU X 256      25.070  66.480  49.040  0.00  0.00            
ATOM   4090 HD22 LEU X 256      25.740  67.100  47.410  0.00  0.00            
ATOM   4091 HD23 LEU X 256      26.800  66.900  48.750  0.00  0.00            
ATOM   4092  C   LEU X 256      27.320  63.370  51.080  0.00  0.00            
ATOM   4093  O   LEU X 256      27.950  62.320  51.030  0.00  0.00            
ATOM   4094  N   ARG X 257      26.680  63.740  52.260  0.00  0.00            
ATOM   4095  HN  ARG X 257      26.180  64.610  52.330  0.00  0.00            
ATOM   4096  CA  ARG X 257      26.530  62.810  53.370  0.00  0.00            
ATOM   4097  HA  ARG X 257      26.500  61.790  53.010  0.00  0.00            
ATOM   4098  CB  ARG X 257      27.690  62.940  54.300  0.00  0.00            
ATOM   4099  HB1 ARG X 257      28.630  62.420  54.000  0.00  0.00            
ATOM   4100  HB2 ARG X 257      27.530  62.310  55.200  0.00  0.00            
ATOM   4101  CG  ARG X 257      27.860  64.360  54.760  0.00  0.00            
ATOM   4102  HG1 ARG X 257      26.890  64.820  55.060  0.00  0.00            
ATOM   4103  HG2 ARG X 257      28.260  64.900  53.870  0.00  0.00            
ATOM   4104  CD  ARG X 257      28.960  64.500  55.780  0.00  0.00            
ATOM   4105  HD1 ARG X 257      29.920  64.320  55.240  0.00  0.00            
ATOM   4106  HD2 ARG X 257      28.750  63.820  56.630  0.00  0.00            
ATOM   4107  NE  ARG X 257      28.960  65.910  56.160  0.00  0.00            
ATOM   4108  HE  ARG X 257      28.650  66.650  55.570  0.00  0.00            
ATOM   4109  CZ  ARG X 257      29.380  66.300  57.340  0.00  0.00            
ATOM   4110  NH1 ARG X 257      30.160  65.580  58.130  0.00  0.00            
ATOM   4111 HH11 ARG X 257      30.540  64.700  57.840  0.00  0.00            
ATOM   4112 HH12 ARG X 257      30.420  66.030  58.990  0.00  0.00            
ATOM   4113  NH2 ARG X 257      29.130  67.540  57.760  0.00  0.00            
ATOM   4114 HH21 ARG X 257      28.480  68.120  57.270  0.00  0.00            
ATOM   4115 HH22 ARG X 257      29.580  67.830  58.600  0.00  0.00            
ATOM   4116  C   ARG X 257      25.230  62.930  54.210  0.00  0.00            
ATOM   4117  O   ARG X 257      24.680  64.000  54.350  0.00  0.00            
ATOM   4118  N   GLY X 258      24.630  61.870  54.810  0.00  0.00            
ATOM   4119  HN  GLY X 258      24.880  60.910  54.730  0.00  0.00            
ATOM   4120  CA  GLY X 258      23.240  61.990  55.240  0.00  0.00            
ATOM   4121  HA1 GLY X 258      22.790  61.020  55.080  0.00  0.00            
ATOM   4122  HA2 GLY X 258      22.670  62.760  54.730  0.00  0.00            
ATOM   4123  C   GLY X 258      23.200  62.260  56.730  0.00  0.00            
ATOM   4124  O   GLY X 258      22.140  62.020  57.310  0.00  0.00            
ATOM   4125  N   ASP X 259      24.280  62.760  57.510  0.00  0.00            
ATOM   4126  HN  ASP X 259      25.030  63.160  57.000  0.00  0.00            
ATOM   4127  CA  ASP X 259      24.260  63.080  58.890  0.00  0.00            
ATOM   4128  HA  ASP X 259      23.300  63.570  59.020  0.00  0.00            
ATOM   4129  CB  ASP X 259      24.460  61.750  59.680  0.00  0.00            
ATOM   4130  HB1 ASP X 259      25.290  61.140  59.270  0.00  0.00            
ATOM   4131  HB2 ASP X 259      23.550  61.140  59.540  0.00  0.00            
ATOM   4132  CG  ASP X 259      24.550  61.860  61.200  0.00  0.00            
ATOM   4133  OD1 ASP X 259      25.130  60.880  61.740  0.00  0.00            
ATOM   4134  OD2 ASP X 259      23.970  62.760  61.870  0.00  0.00            
ATOM   4135  C   ASP X 259      25.370  64.220  59.080  0.00  0.00            
ATOM   4136  O   ASP X 259      26.470  64.170  58.480  0.00  0.00            
ATOM   4137  N   GLY X 260      25.100  65.350  59.880  0.00  0.00            
ATOM   4138  HN  GLY X 260      24.230  65.330  60.370  0.00  0.00            
ATOM   4139  CA  GLY X 260      25.940  66.550  60.170  0.00  0.00            
ATOM   4140  HA1 GLY X 260      25.290  67.050  60.870  0.00  0.00            
ATOM   4141  HA2 GLY X 260      26.080  67.030  59.220  0.00  0.00            
ATOM   4142  C   GLY X 260      27.160  66.250  60.920  0.00  0.00            
ATOM   4143  O   GLY X 260      27.450  65.100  61.260  0.00  0.00            
ATOM   4144  N   ASP X 261      27.970  67.260  61.260  0.00  0.00            
ATOM   4145  HN  ASP X 261      27.700  68.180  61.000  0.00  0.00            
ATOM   4146  CA  ASP X 261      29.190  67.100  62.030  0.00  0.00            
ATOM   4147  HA  ASP X 261      29.780  66.460  61.390  0.00  0.00            
ATOM   4148  CB  ASP X 261      29.920  68.500  62.110  0.00  0.00            
ATOM   4149  HB1 ASP X 261      30.770  68.420  62.820  0.00  0.00            
ATOM   4150  HB2 ASP X 261      29.280  69.290  62.580  0.00  0.00            
ATOM   4151  CG  ASP X 261      30.520  68.880  60.760  0.00  0.00            
ATOM   4152  OD1 ASP X 261      30.860  70.010  60.420  0.00  0.00            
ATOM   4153  OD2 ASP X 261      30.720  67.940  59.930  0.00  0.00            
ATOM   4154  C   ASP X 261      29.160  66.350  63.390  0.00  0.00            
ATOM   4155  O   ASP X 261      28.310  66.590  64.220  0.00  0.00            
ATOM   4156  N   ARG X 262      30.020  65.330  63.620  0.00  0.00            
ATOM   4157  HN  ARG X 262      30.630  65.120  62.870  0.00  0.00            
ATOM   4158  CA  ARG X 262      30.130  64.590  64.880  0.00  0.00            
ATOM   4159  HA  ARG X 262      29.170  64.450  65.340  0.00  0.00            
ATOM   4160  CB  ARG X 262      30.730  63.220  64.740  0.00  0.00            
ATOM   4161  HB1 ARG X 262      30.110  62.630  64.030  0.00  0.00            
ATOM   4162  HB2 ARG X 262      30.820  62.600  65.650  0.00  0.00            
ATOM   4163  CG  ARG X 262      32.160  63.260  64.110  0.00  0.00            
ATOM   4164  HG1 ARG X 262      32.750  64.160  64.400  0.00  0.00            
ATOM   4165  HG2 ARG X 262      32.210  63.280  63.000  0.00  0.00            
ATOM   4166  CD  ARG X 262      33.020  62.070  64.610  0.00  0.00            
ATOM   4167  HD1 ARG X 262      34.040  62.220  64.200  0.00  0.00            
ATOM   4168  HD2 ARG X 262      32.470  61.120  64.390  0.00  0.00            
ATOM   4169  NE  ARG X 262      33.230  62.260  66.060  0.00  0.00            
ATOM   4170  HE  ARG X 262      32.780  63.030  66.510  0.00  0.00            
ATOM   4171  CZ  ARG X 262      34.160  61.650  66.790  0.00  0.00            
ATOM   4172  NH1 ARG X 262      34.750  60.540  66.360  0.00  0.00            
ATOM   4173 HH11 ARG X 262      34.260  59.990  65.690  0.00  0.00            
ATOM   4174 HH12 ARG X 262      35.360  60.130  67.040  0.00  0.00            
ATOM   4175  NH2 ARG X 262      34.470  62.060  67.980  0.00  0.00            
ATOM   4176 HH21 ARG X 262      33.940  62.790  68.420  0.00  0.00            
ATOM   4177 HH22 ARG X 262      34.830  61.410  68.650  0.00  0.00            
ATOM   4178  C   ARG X 262      30.920  65.380  65.960  0.00  0.00            
ATOM   4179  O   ARG X 262      31.700  66.340  65.700  0.00  0.00            
ATOM   4180  N   ARG X 263      30.820  65.010  67.270  0.00  0.00            
ATOM   4181  HN  ARG X 263      30.140  64.330  67.540  0.00  0.00            
ATOM   4182  CA  ARG X 263      31.310  65.730  68.390  0.00  0.00            
ATOM   4183  HA  ARG X 263      31.270  66.770  68.080  0.00  0.00            
ATOM   4184  CB  ARG X 263      30.340  65.650  69.670  0.00  0.00            
ATOM   4185  HB1 ARG X 263      30.660  66.430  70.390  0.00  0.00            
ATOM   4186  HB2 ARG X 263      30.510  64.650  70.130  0.00  0.00            
ATOM   4187  CG  ARG X 263      28.860  65.950  69.290  0.00  0.00            
ATOM   4188  HG1 ARG X 263      28.150  65.650  70.080  0.00  0.00            
ATOM   4189  HG2 ARG X 263      28.610  65.370  68.380  0.00  0.00            
ATOM   4190  CD  ARG X 263      28.630  67.410  68.890  0.00  0.00            
ATOM   4191  HD1 ARG X 263      29.210  67.740  68.000  0.00  0.00            
ATOM   4192  HD2 ARG X 263      28.700  68.050  69.800  0.00  0.00            
ATOM   4193  NE  ARG X 263      27.220  67.450  68.490  0.00  0.00            
ATOM   4194  HE  ARG X 263      26.740  66.650  68.120  0.00  0.00            
ATOM   4195  CZ  ARG X 263      26.530  68.590  68.410  0.00  0.00            
ATOM   4196  NH1 ARG X 263      27.010  69.740  68.920  0.00  0.00            
ATOM   4197 HH11 ARG X 263      27.940  69.860  69.270  0.00  0.00            
ATOM   4198 HH12 ARG X 263      26.410  70.500  68.700  0.00  0.00            
ATOM   4199  NH2 ARG X 263      25.380  68.720  67.790  0.00  0.00            
ATOM   4200 HH21 ARG X 263      25.100  67.970  67.180  0.00  0.00            
ATOM   4201 HH22 ARG X 263      24.830  69.540  67.920  0.00  0.00            
ATOM   4202  C   ARG X 263      32.740  65.380  68.740  0.00  0.00            
ATOM   4203  O   ARG X 263      33.190  64.170  68.760  0.00  0.00            
ATOM   4204  N   GLU X 264      33.550  66.360  69.010  0.00  0.00            
ATOM   4205  HN  GLU X 264      33.190  67.280  68.890  0.00  0.00            
ATOM   4206  CA  GLU X 264      34.940  66.220  69.410  0.00  0.00            
ATOM   4207  HA  GLU X 264      35.450  65.480  68.820  0.00  0.00            
ATOM   4208  CB  GLU X 264      35.590  67.680  69.140  0.00  0.00            
ATOM   4209  HB1 GLU X 264      36.650  67.610  69.470  0.00  0.00            
ATOM   4210  HB2 GLU X 264      35.160  68.480  69.780  0.00  0.00            
ATOM   4211  CG  GLU X 264      35.560  68.140  67.690  0.00  0.00            
ATOM   4212  HG1 GLU X 264      34.530  68.400  67.380  0.00  0.00            
ATOM   4213  HG2 GLU X 264      35.890  67.340  67.000  0.00  0.00            
ATOM   4214  CD  GLU X 264      36.450  69.410  67.480  0.00  0.00            
ATOM   4215  OE1 GLU X 264      35.890  70.340  66.940  0.00  0.00            
ATOM   4216  OE2 GLU X 264      37.650  69.450  67.860  0.00  0.00            
ATOM   4217  C   GLU X 264      35.150  65.910  70.920  0.00  0.00            
ATOM   4218  O   GLU X 264      34.470  66.380  71.860  0.00  0.00            
ATOM   4219  N   CYS X 265      36.040  64.980  71.280  0.00  0.00            
ATOM   4220  HN  CYS X 265      36.670  64.590  70.610  0.00  0.00            
ATOM   4221  CA  CYS X 265      36.300  64.490  72.580  0.00  0.00            
ATOM   4222  HA  CYS X 265      35.450  64.650  73.230  0.00  0.00            
ATOM   4223  CB  CYS X 265      36.470  62.910  72.530  0.00  0.00            
ATOM   4224  HB1 CYS X 265      36.690  62.540  73.550  0.00  0.00            
ATOM   4225  HB2 CYS X 265      37.350  62.670  71.890  0.00  0.00            
ATOM   4226  SG  CYS X 265      35.070  62.070  71.780  0.00  0.00            
ATOM   4227  HG1 CYS X 265      34.770  61.220  72.750  0.00  0.00            
ATOM   4228  C   CYS X 265      37.560  65.040  73.180  0.00  0.00            
ATOM   4229  O   CYS X 265      38.330  65.730  72.490  0.00  0.00            
ATOM   4230  N   ASP X 266      37.780  64.840  74.500  0.00  0.00            
ATOM   4231  HN  ASP X 266      37.100  64.310  74.990  0.00  0.00            
ATOM   4232  CA  ASP X 266      38.820  65.440  75.310  0.00  0.00            
ATOM   4233  HA  ASP X 266      38.710  66.500  75.140  0.00  0.00            
ATOM   4234  CB  ASP X 266      38.620  65.160  76.820  0.00  0.00            
ATOM   4235  HB1 ASP X 266      39.480  65.450  77.470  0.00  0.00            
ATOM   4236  HB2 ASP X 266      38.480  64.090  77.100  0.00  0.00            
ATOM   4237  CG  ASP X 266      37.630  66.110  77.390  0.00  0.00            
ATOM   4238  OD1 ASP X 266      36.900  65.690  78.360  0.00  0.00            
ATOM   4239  OD2 ASP X 266      37.440  67.280  76.970  0.00  0.00            
ATOM   4240  C   ASP X 266      40.210  64.940  74.960  0.00  0.00            
ATOM   4241  O   ASP X 266      40.270  63.740  74.610  0.00  0.00            
ATOM   4242  N   PHE X 267      41.200  65.820  75.090  0.00  0.00            
ATOM   4243  HN  PHE X 267      41.060  66.740  75.430  0.00  0.00            
ATOM   4244  CA  PHE X 267      42.590  65.500  74.830  0.00  0.00            
ATOM   4245  HA  PHE X 267      42.680  65.250  73.780  0.00  0.00            
ATOM   4246  CB  PHE X 267      43.450  66.770  75.040  0.00  0.00            
ATOM   4247  HB1 PHE X 267      44.560  66.780  74.940  0.00  0.00            
ATOM   4248  HB2 PHE X 267      43.380  66.920  76.140  0.00  0.00            
ATOM   4249  CG  PHE X 267      43.020  67.940  74.120  0.00  0.00            
ATOM   4250  CD1 PHE X 267      42.910  69.230  74.590  0.00  0.00            
ATOM   4251  HD1 PHE X 267      43.070  69.470  75.630  0.00  0.00            
ATOM   4252  CE1 PHE X 267      42.460  70.290  73.720  0.00  0.00            
ATOM   4253  HE1 PHE X 267      42.310  71.220  74.230  0.00  0.00            
ATOM   4254  CZ  PHE X 267      42.100  69.990  72.370  0.00  0.00            
ATOM   4255  HZ  PHE X 267      41.720  70.800  71.760  0.00  0.00            
ATOM   4256  CD2 PHE X 267      42.730  67.710  72.800  0.00  0.00            
ATOM   4257  HD2 PHE X 267      42.860  66.730  72.370  0.00  0.00            
ATOM   4258  CE2 PHE X 267      42.390  68.680  71.890  0.00  0.00            
ATOM   4259  HE2 PHE X 267      42.220  68.460  70.850  0.00  0.00            
ATOM   4260  C   PHE X 267      43.170  64.290  75.580  0.00  0.00            
ATOM   4261  O   PHE X 267      42.790  64.040  76.730  0.00  0.00            
ATOM   4262  N   ARG X 268      44.060  63.490  74.950  0.00  0.00            
ATOM   4263  HN  ARG X 268      44.380  63.640  74.020  0.00  0.00            
ATOM   4264  CA  ARG X 268      44.400  62.220  75.580  0.00  0.00            
ATOM   4265  HA  ARG X 268      43.700  62.060  76.390  0.00  0.00            
ATOM   4266  CB  ARG X 268      44.220  61.180  74.540  0.00  0.00            
ATOM   4267  HB1 ARG X 268      44.410  60.160  74.960  0.00  0.00            
ATOM   4268  HB2 ARG X 268      44.980  61.280  73.740  0.00  0.00            
ATOM   4269  CG  ARG X 268      42.800  61.200  73.930  0.00  0.00            
ATOM   4270  HG1 ARG X 268      42.830  60.690  72.950  0.00  0.00            
ATOM   4271  HG2 ARG X 268      42.350  62.210  73.830  0.00  0.00            
ATOM   4272  CD  ARG X 268      41.750  60.400  74.820  0.00  0.00            
ATOM   4273  HD1 ARG X 268      41.280  61.000  75.630  0.00  0.00            
ATOM   4274  HD2 ARG X 268      42.210  59.490  75.260  0.00  0.00            
ATOM   4275  NE  ARG X 268      40.700  59.810  73.820  0.00  0.00            
ATOM   4276  HE  ARG X 268      40.960  59.210  73.070  0.00  0.00            
ATOM   4277  CZ  ARG X 268      39.390  60.070  73.890  0.00  0.00            
ATOM   4278  NH1 ARG X 268      38.910  60.990  74.720  0.00  0.00            
ATOM   4279 HH11 ARG X 268      39.480  61.820  74.710  0.00  0.00            
ATOM   4280 HH12 ARG X 268      37.950  60.910  74.970  0.00  0.00            
ATOM   4281  NH2 ARG X 268      38.530  59.330  73.290  0.00  0.00            
ATOM   4282 HH21 ARG X 268      38.950  58.540  72.850  0.00  0.00            
ATOM   4283 HH22 ARG X 268      37.560  59.340  73.550  0.00  0.00            
ATOM   4284  C   ARG X 268      45.840  62.100  76.000  0.00  0.00            
ATOM   4285  O   ARG X 268      46.720  62.370  75.190  0.00  0.00            
ATOM   4286  N   GLU X 269      46.120  61.740  77.230  0.00  0.00            
ATOM   4287  HN  GLU X 269      45.390  61.740  77.910  0.00  0.00            
ATOM   4288  CA  GLU X 269      47.450  61.680  77.810  0.00  0.00            
ATOM   4289  HA  GLU X 269      48.180  62.060  77.110  0.00  0.00            
ATOM   4290  CB  GLU X 269      47.540  62.430  79.160  0.00  0.00            
ATOM   4291  HB1 GLU X 269      48.600  62.290  79.430  0.00  0.00            
ATOM   4292  HB2 GLU X 269      46.950  61.860  79.910  0.00  0.00            
ATOM   4293  CG  GLU X 269      47.100  63.860  79.200  0.00  0.00            
ATOM   4294  HG1 GLU X 269      46.020  63.710  78.960  0.00  0.00            
ATOM   4295  HG2 GLU X 269      47.540  64.560  78.460  0.00  0.00            
ATOM   4296  CD  GLU X 269      47.300  64.330  80.660  0.00  0.00            
ATOM   4297  OE1 GLU X 269      47.660  63.630  81.590  0.00  0.00            
ATOM   4298  OE2 GLU X 269      46.910  65.550  80.870  0.00  0.00            
ATOM   4299  C   GLU X 269      47.720  60.240  78.030  0.00  0.00            
ATOM   4300  O   GLU X 269      46.840  59.430  78.110  0.00  0.00            
ATOM   4301  N   ASP X 270      49.040  59.880  78.190  0.00  0.00            
ATOM   4302  HN  ASP X 270      49.700  60.500  77.790  0.00  0.00            
ATOM   4303  CA  ASP X 270      49.580  58.720  78.920  0.00  0.00            
ATOM   4304  HA  ASP X 270      49.530  57.820  78.330  0.00  0.00            
ATOM   4305  CB  ASP X 270      51.150  58.900  79.160  0.00  0.00            
ATOM   4306  HB1 ASP X 270      51.470  58.230  79.990  0.00  0.00            
ATOM   4307  HB2 ASP X 270      51.090  59.950  79.540  0.00  0.00            
ATOM   4308  CG  ASP X 270      52.100  58.830  77.960  0.00  0.00            
ATOM   4309  OD1 ASP X 270      53.320  59.070  78.210  0.00  0.00            
ATOM   4310  OD2 ASP X 270      51.610  58.650  76.820  0.00  0.00            
ATOM   4311  C   ASP X 270      48.830  58.520  80.180  0.00  0.00            
ATOM   4312  O   ASP X 270      48.490  59.490  80.780  0.00  0.00            
ATOM   4313  N   ASP X 271      48.510  57.260  80.550  0.00  0.00            
ATOM   4314  HN  ASP X 271      48.860  56.420  80.160  0.00  0.00            
ATOM   4315  CA  ASP X 271      47.790  56.990  81.730  0.00  0.00            
ATOM   4316  HA  ASP X 271      46.950  57.660  81.870  0.00  0.00            
ATOM   4317  CB  ASP X 271      47.380  55.520  81.530  0.00  0.00            
ATOM   4318  HB1 ASP X 271      48.370  55.040  81.450  0.00  0.00            
ATOM   4319  HB2 ASP X 271      46.730  55.480  80.620  0.00  0.00            
ATOM   4320  CG  ASP X 271      46.720  54.830  82.720  0.00  0.00            
ATOM   4321  OD1 ASP X 271      46.590  53.570  82.680  0.00  0.00            
ATOM   4322  OD2 ASP X 271      46.120  55.550  83.600  0.00  0.00            
ATOM   4323  C   ASP X 271      48.510  57.210  83.020  0.00  0.00            
ATOM   4324  O   ASP X 271      49.370  56.440  83.390  0.00  0.00            
ATOM   4325  N   SER X 272      48.090  58.200  83.810  0.00  0.00            
ATOM   4326  HN  SER X 272      47.390  58.810  83.440  0.00  0.00            
ATOM   4327  CA  SER X 272      48.360  58.220  85.240  0.00  0.00            
ATOM   4328  HA  SER X 272      47.700  58.950  85.670  0.00  0.00            
ATOM   4329  CB  SER X 272      48.080  56.950  86.070  0.00  0.00            
ATOM   4330  HB1 SER X 272      48.230  57.180  87.140  0.00  0.00            
ATOM   4331  HB2 SER X 272      48.780  56.120  85.870  0.00  0.00            
ATOM   4332  OG  SER X 272      46.710  56.550  85.920  0.00  0.00            
ATOM   4333  HG1 SER X 272      46.660  56.140  85.050  0.00  0.00            
ATOM   4334  C   SER X 272      49.750  58.690  85.530  0.00  0.00            
ATOM   4335  O   SER X 272      50.530  58.070  86.320  0.00  0.00            
ATOM   4336  N   VAL X 273      50.240  59.680  84.790  0.00  0.00            
ATOM   4337  HN  VAL X 273      49.650  59.960  84.030  0.00  0.00            
ATOM   4338  CA  VAL X 273      51.670  60.080  84.820  0.00  0.00            
ATOM   4339  HA  VAL X 273      52.150  59.120  84.680  0.00  0.00            
ATOM   4340  CB  VAL X 273      51.970  60.950  83.600  0.00  0.00            
ATOM   4341  HB  VAL X 273      51.550  61.970  83.690  0.00  0.00            
ATOM   4342  CG1 VAL X 273      53.560  61.170  83.480  0.00  0.00            
ATOM   4343 HG11 VAL X 273      53.780  61.750  84.400  0.00  0.00            
ATOM   4344 HG12 VAL X 273      53.830  61.770  82.590  0.00  0.00            
ATOM   4345 HG13 VAL X 273      54.010  60.150  83.480  0.00  0.00            
ATOM   4346  CG2 VAL X 273      51.450  60.360  82.260  0.00  0.00            
ATOM   4347 HG21 VAL X 273      50.460  60.780  81.990  0.00  0.00            
ATOM   4348 HG22 VAL X 273      51.450  59.250  82.260  0.00  0.00            
ATOM   4349 HG23 VAL X 273      52.190  60.570  81.450  0.00  0.00            
ATOM   4350  C   VAL X 273      52.140  60.680  86.170  0.00  0.00            
ATOM   4351  O   VAL X 273      51.400  61.410  86.850  0.00  0.00            
ATOM   4352  N   HSD X 274      53.330  60.300  86.620  0.00  0.00            
ATOM   4353  HN  HSD X 274      53.810  59.570  86.130  0.00  0.00            
ATOM   4354  CA  HSD X 274      54.060  60.850  87.820  0.00  0.00            
ATOM   4355  HA  HSD X 274      53.280  60.850  88.570  0.00  0.00            
ATOM   4356  CB  HSD X 274      55.340  59.970  88.260  0.00  0.00            
ATOM   4357  HB1 HSD X 274      55.850  60.520  89.080  0.00  0.00            
ATOM   4358  HB2 HSD X 274      56.050  59.780  87.430  0.00  0.00            
ATOM   4359  ND1 HSD X 274      54.910  57.530  88.060  0.00  0.00            
ATOM   4360  HD1 HSD X 274      54.990  57.510  87.060  0.00  0.00            
ATOM   4361  CG  HSD X 274      54.990  58.620  88.820  0.00  0.00            
ATOM   4362  CE1 HSD X 274      54.820  56.460  88.890  0.00  0.00            
ATOM   4363  HE1 HSD X 274      54.810  55.430  88.530  0.00  0.00            
ATOM   4364  NE2 HSD X 274      54.710  56.830  90.130  0.00  0.00            
ATOM   4365  CD2 HSD X 274      54.880  58.230  90.130  0.00  0.00            
ATOM   4366  HD2 HSD X 274      54.770  58.930  90.960  0.00  0.00            
ATOM   4367  C   HSD X 274      54.430  62.300  87.480  0.00  0.00            
ATOM   4368  O   HSD X 274      54.560  62.700  86.290  0.00  0.00            
ATOM   4369  N   ALA X 275      54.460  63.020  88.560  0.00  0.00            
ATOM   4370  HN  ALA X 275      54.390  62.630  89.470  0.00  0.00            
ATOM   4371  CA  ALA X 275      54.380  64.470  88.540  0.00  0.00            
ATOM   4372  HA  ALA X 275      53.480  64.620  87.960  0.00  0.00            
ATOM   4373  CB  ALA X 275      54.240  64.960  90.000  0.00  0.00            
ATOM   4374  HB1 ALA X 275      55.280  65.040  90.370  0.00  0.00            
ATOM   4375  HB2 ALA X 275      53.580  64.310  90.620  0.00  0.00            
ATOM   4376  HB3 ALA X 275      53.820  65.980  90.080  0.00  0.00            
ATOM   4377  C   ALA X 275      55.450  65.210  87.760  0.00  0.00            
ATOM   4378  O   ALA X 275      55.160  66.210  87.040  0.00  0.00            
ATOM   4379  N   TYR X 276      56.720  64.730  87.890  0.00  0.00            
ATOM   4380  HN  TYR X 276      56.950  63.960  88.480  0.00  0.00            
ATOM   4381  CA  TYR X 276      57.870  65.360  87.240  0.00  0.00            
ATOM   4382  HA  TYR X 276      57.690  66.420  87.330  0.00  0.00            
ATOM   4383  CB  TYR X 276      59.200  64.870  87.870  0.00  0.00            
ATOM   4384  HB1 TYR X 276      59.950  65.540  87.410  0.00  0.00            
ATOM   4385  HB2 TYR X 276      59.300  63.790  87.600  0.00  0.00            
ATOM   4386  CG  TYR X 276      59.220  65.240  89.320  0.00  0.00            
ATOM   4387  CD1 TYR X 276      60.110  64.460  90.140  0.00  0.00            
ATOM   4388  HD1 TYR X 276      60.660  63.620  89.750  0.00  0.00            
ATOM   4389  CE1 TYR X 276      60.250  64.790  91.510  0.00  0.00            
ATOM   4390  HE1 TYR X 276      60.880  64.120  92.080  0.00  0.00            
ATOM   4391  CZ  TYR X 276      59.760  66.010  92.050  0.00  0.00            
ATOM   4392  OH  TYR X 276      59.890  66.470  93.340  0.00  0.00            
ATOM   4393  HH  TYR X 276      60.640  65.960  93.640  0.00  0.00            
ATOM   4394  CD2 TYR X 276      58.680  66.360  89.930  0.00  0.00            
ATOM   4395  HD2 TYR X 276      58.160  67.040  89.270  0.00  0.00            
ATOM   4396  CE2 TYR X 276      58.830  66.690  91.280  0.00  0.00            
ATOM   4397  HE2 TYR X 276      58.300  67.520  91.710  0.00  0.00            
ATOM   4398  C   TYR X 276      57.820  65.060  85.710  0.00  0.00            
ATOM   4399  O   TYR X 276      58.580  65.650  84.950  0.00  0.00            
ATOM   4400  N   HSD X 277      56.940  64.180  85.220  0.00  0.00            
ATOM   4401  HN  HSD X 277      56.330  63.690  85.840  0.00  0.00            
ATOM   4402  CA  HSD X 277      57.080  63.760  83.830  0.00  0.00            
ATOM   4403  HA  HSD X 277      57.960  64.180  83.360  0.00  0.00            
ATOM   4404  CB  HSD X 277      57.230  62.270  83.830  0.00  0.00            
ATOM   4405  HB1 HSD X 277      57.120  61.880  82.790  0.00  0.00            
ATOM   4406  HB2 HSD X 277      56.370  61.790  84.340  0.00  0.00            
ATOM   4407  ND1 HSD X 277      59.730  62.110  84.150  0.00  0.00            
ATOM   4408  HD1 HSD X 277      59.950  62.760  83.420  0.00  0.00            
ATOM   4409  CG  HSD X 277      58.460  61.660  84.410  0.00  0.00            
ATOM   4410  CE1 HSD X 277      60.530  61.550  85.060  0.00  0.00            
ATOM   4411  HE1 HSD X 277      61.610  61.740  85.080  0.00  0.00            
ATOM   4412  NE2 HSD X 277      59.870  60.820  85.900  0.00  0.00            
ATOM   4413  CD2 HSD X 277      58.590  60.840  85.470  0.00  0.00            
ATOM   4414  HD2 HSD X 277      57.790  60.200  85.840  0.00  0.00            
ATOM   4415  C   HSD X 277      55.910  64.200  83.010  0.00  0.00            
ATOM   4416  O   HSD X 277      55.590  63.590  82.010  0.00  0.00            
ATOM   4417  N   ARG X 278      55.150  65.140  83.460  0.00  0.00            
ATOM   4418  HN  ARG X 278      55.500  65.550  84.300  0.00  0.00            
ATOM   4419  CA  ARG X 278      53.920  65.590  82.840  0.00  0.00            
ATOM   4420  HA  ARG X 278      53.920  65.370  81.780  0.00  0.00            
ATOM   4421  CB  ARG X 278      52.780  64.920  83.580  0.00  0.00            
ATOM   4422  HB1 ARG X 278      53.060  63.860  83.770  0.00  0.00            
ATOM   4423  HB2 ARG X 278      51.980  64.780  82.810  0.00  0.00            
ATOM   4424  CG  ARG X 278      52.350  65.380  84.980  0.00  0.00            
ATOM   4425  HG1 ARG X 278      51.920  66.400  84.920  0.00  0.00            
ATOM   4426  HG2 ARG X 278      53.280  65.550  85.570  0.00  0.00            
ATOM   4427  CD  ARG X 278      51.350  64.490  85.750  0.00  0.00            
ATOM   4428  HD1 ARG X 278      51.090  65.020  86.690  0.00  0.00            
ATOM   4429  HD2 ARG X 278      51.880  63.550  86.010  0.00  0.00            
ATOM   4430  NE  ARG X 278      50.140  64.340  84.890  0.00  0.00            
ATOM   4431  HE  ARG X 278      50.150  64.710  83.960  0.00  0.00            
ATOM   4432  CZ  ARG X 278      49.060  63.650  85.270  0.00  0.00            
ATOM   4433  NH1 ARG X 278      49.050  62.920  86.340  0.00  0.00            
ATOM   4434 HH11 ARG X 278      49.920  62.790  86.810  0.00  0.00            
ATOM   4435 HH12 ARG X 278      48.470  62.170  86.660  0.00  0.00            
ATOM   4436  NH2 ARG X 278      48.040  63.620  84.500  0.00  0.00            
ATOM   4437 HH21 ARG X 278      47.220  63.240  84.930  0.00  0.00            
ATOM   4438 HH22 ARG X 278      48.060  63.990  83.580  0.00  0.00            
ATOM   4439  C   ARG X 278      53.750  67.110  82.930  0.00  0.00            
ATOM   4440  O   ARG X 278      54.570  67.830  83.460  0.00  0.00            
ATOM   4441  N   ALA X 279      52.840  67.660  82.070  0.00  0.00            
ATOM   4442  HN  ALA X 279      52.330  67.080  81.440  0.00  0.00            
ATOM   4443  CA  ALA X 279      52.380  69.060  82.040  0.00  0.00            
ATOM   4444  HA  ALA X 279      52.560  69.620  82.950  0.00  0.00            
ATOM   4445  CB  ALA X 279      53.070  69.870  80.840  0.00  0.00            
ATOM   4446  HB1 ALA X 279      52.740  69.270  79.970  0.00  0.00            
ATOM   4447  HB2 ALA X 279      54.170  69.850  81.020  0.00  0.00            
ATOM   4448  HB3 ALA X 279      52.600  70.870  80.800  0.00  0.00            
ATOM   4449  C   ALA X 279      50.840  68.940  82.010  0.00  0.00            
ATOM   4450  O   ALA X 279      50.190  68.340  81.170  0.00  0.00            
ATOM   4451  N   THR X 280      50.160  69.370  83.060  0.00  0.00            
ATOM   4452  HN  THR X 280      50.660  69.930  83.720  0.00  0.00            
ATOM   4453  CA  THR X 280      48.740  69.160  83.360  0.00  0.00            
ATOM   4454  HA  THR X 280      48.400  68.190  83.010  0.00  0.00            
ATOM   4455  CB  THR X 280      48.330  69.080  84.800  0.00  0.00            
ATOM   4456  HB  THR X 280      47.250  68.800  84.740  0.00  0.00            
ATOM   4457  OG1 THR X 280      48.580  70.270  85.510  0.00  0.00            
ATOM   4458  HG1 THR X 280      49.500  70.480  85.330  0.00  0.00            
ATOM   4459  CG2 THR X 280      49.180  67.980  85.460  0.00  0.00            
ATOM   4460 HG21 THR X 280      50.130  68.370  85.870  0.00  0.00            
ATOM   4461 HG22 THR X 280      49.510  67.200  84.740  0.00  0.00            
ATOM   4462 HG23 THR X 280      48.600  67.410  86.220  0.00  0.00            
ATOM   4463  C   THR X 280      47.850  70.200  82.680  0.00  0.00            
ATOM   4464  O   THR X 280      48.330  71.210  82.290  0.00  0.00            
ATOM   4465  N   ASN X 281      46.570  69.910  82.530  0.00  0.00            
ATOM   4466  HN  ASN X 281      46.290  69.010  82.850  0.00  0.00            
ATOM   4467  CA  ASN X 281      45.510  70.860  82.040  0.00  0.00            
ATOM   4468  HA  ASN X 281      45.800  71.100  81.030  0.00  0.00            
ATOM   4469  CB  ASN X 281      44.160  70.050  81.990  0.00  0.00            
ATOM   4470  HB1 ASN X 281      43.760  69.680  82.960  0.00  0.00            
ATOM   4471  HB2 ASN X 281      44.340  69.130  81.410  0.00  0.00            
ATOM   4472  CG  ASN X 281      43.110  70.900  81.230  0.00  0.00            
ATOM   4473  OD1 ASN X 281      43.300  72.010  80.700  0.00  0.00            
ATOM   4474  ND2 ASN X 281      41.780  70.470  81.230  0.00  0.00            
ATOM   4475 HD21 ASN X 281      41.490  69.580  81.570  0.00  0.00            
ATOM   4476 HD22 ASN X 281      41.160  70.920  80.600  0.00  0.00            
ATOM   4477  C   ASN X 281      45.330  72.120  82.920  0.00  0.00            
ATOM   4478  O   ASN X 281      45.100  73.230  82.440  0.00  0.00            
ATOM   4479  N   ALA X 282      45.590  71.950  84.240  0.00  0.00            
ATOM   4480  HN  ALA X 282      45.550  71.010  84.580  0.00  0.00            
ATOM   4481  CA  ALA X 282      45.830  72.970  85.240  0.00  0.00            
ATOM   4482  HA  ALA X 282      44.920  73.560  85.210  0.00  0.00            
ATOM   4483  CB  ALA X 282      46.040  72.520  86.650  0.00  0.00            
ATOM   4484  HB1 ALA X 282      47.070  72.160  86.830  0.00  0.00            
ATOM   4485  HB2 ALA X 282      45.350  71.700  86.950  0.00  0.00            
ATOM   4486  HB3 ALA X 282      45.890  73.280  87.450  0.00  0.00            
ATOM   4487  C   ALA X 282      47.070  73.830  84.870  0.00  0.00            
ATOM   4488  O   ALA X 282      47.020  75.050  84.850  0.00  0.00            
ATOM   4489  N   ASP X 283      48.190  73.220  84.550  0.00  0.00            
ATOM   4490  HN  ASP X 283      48.260  72.230  84.430  0.00  0.00            
ATOM   4491  CA  ASP X 283      49.380  74.010  84.200  0.00  0.00            
ATOM   4492  HA  ASP X 283      49.780  74.440  85.100  0.00  0.00            
ATOM   4493  CB  ASP X 283      50.600  73.030  83.850  0.00  0.00            
ATOM   4494  HB1 ASP X 283      51.480  73.660  83.600  0.00  0.00            
ATOM   4495  HB2 ASP X 283      50.310  72.420  82.960  0.00  0.00            
ATOM   4496  CG  ASP X 283      51.020  72.150  84.960  0.00  0.00            
ATOM   4497  OD1 ASP X 283      51.140  72.700  86.120  0.00  0.00            
ATOM   4498  OD2 ASP X 283      51.230  70.950  84.760  0.00  0.00            
ATOM   4499  C   ASP X 283      49.180  75.020  83.080  0.00  0.00            
ATOM   4500  O   ASP X 283      49.690  76.130  83.220  0.00  0.00            
ATOM   4501  N   TYR X 284      48.380  74.710  81.970  0.00  0.00            
ATOM   4502  HN  TYR X 284      47.970  73.810  81.890  0.00  0.00            
ATOM   4503  CA  TYR X 284      47.990  75.640  80.900  0.00  0.00            
ATOM   4504  HA  TYR X 284      48.920  76.090  80.600  0.00  0.00            
ATOM   4505  CB  TYR X 284      47.260  74.730  79.810  0.00  0.00            
ATOM   4506  HB1 TYR X 284      46.980  75.390  78.970  0.00  0.00            
ATOM   4507  HB2 TYR X 284      46.380  74.120  80.110  0.00  0.00            
ATOM   4508  CG  TYR X 284      48.320  73.840  79.190  0.00  0.00            
ATOM   4509  CD1 TYR X 284      49.440  74.320  78.510  0.00  0.00            
ATOM   4510  HD1 TYR X 284      49.590  75.370  78.280  0.00  0.00            
ATOM   4511  CE1 TYR X 284      50.520  73.500  78.190  0.00  0.00            
ATOM   4512  HE1 TYR X 284      51.400  73.920  77.710  0.00  0.00            
ATOM   4513  CZ  TYR X 284      50.490  72.140  78.410  0.00  0.00            
ATOM   4514  OH  TYR X 284      51.570  71.370  78.070  0.00  0.00            
ATOM   4515  HH  TYR X 284      51.330  70.440  78.140  0.00  0.00            
ATOM   4516  CD2 TYR X 284      48.190  72.470  79.380  0.00  0.00            
ATOM   4517  HD2 TYR X 284      47.380  71.990  79.900  0.00  0.00            
ATOM   4518  CE2 TYR X 284      49.310  71.660  78.970  0.00  0.00            
ATOM   4519  HE2 TYR X 284      49.180  70.590  79.050  0.00  0.00            
ATOM   4520  C   TYR X 284      47.050  76.760  81.260  0.00  0.00            
ATOM   4521  O   TYR X 284      47.350  77.960  80.930  0.00  0.00            
ATOM   4522  N   ARG X 285      45.970  76.420  81.970  0.00  0.00            
ATOM   4523  HN  ARG X 285      45.760  75.450  82.080  0.00  0.00            
ATOM   4524  CA  ARG X 285      45.010  77.280  82.590  0.00  0.00            
ATOM   4525  HA  ARG X 285      44.760  77.920  81.760  0.00  0.00            
ATOM   4526  CB  ARG X 285      43.880  76.450  83.230  0.00  0.00            
ATOM   4527  HB1 ARG X 285      43.200  76.940  83.960  0.00  0.00            
ATOM   4528  HB2 ARG X 285      44.400  75.710  83.870  0.00  0.00            
ATOM   4529  CG  ARG X 285      42.840  75.810  82.210  0.00  0.00            
ATOM   4530  HG1 ARG X 285      43.400  75.090  81.570  0.00  0.00            
ATOM   4531  HG2 ARG X 285      42.510  76.650  81.560  0.00  0.00            
ATOM   4532  CD  ARG X 285      41.610  75.050  82.820  0.00  0.00            
ATOM   4533  HD1 ARG X 285      40.980  75.590  83.560  0.00  0.00            
ATOM   4534  HD2 ARG X 285      42.130  74.190  83.290  0.00  0.00            
ATOM   4535  NE  ARG X 285      40.780  74.530  81.670  0.00  0.00            
ATOM   4536  HE  ARG X 285      40.610  75.110  80.880  0.00  0.00            
ATOM   4537  CZ  ARG X 285      40.080  73.370  81.710  0.00  0.00            
ATOM   4538  NH1 ARG X 285      39.900  72.570  82.760  0.00  0.00            
ATOM   4539 HH11 ARG X 285      40.320  72.910  83.600  0.00  0.00            
ATOM   4540 HH12 ARG X 285      39.300  71.770  82.710  0.00  0.00            
ATOM   4541  NH2 ARG X 285      39.210  73.170  80.700  0.00  0.00            
ATOM   4542 HH21 ARG X 285      39.060  73.770  79.920  0.00  0.00            
ATOM   4543 HH22 ARG X 285      38.720  72.300  80.780  0.00  0.00            
ATOM   4544  C   ARG X 285      45.650  78.230  83.600  0.00  0.00            
ATOM   4545  O   ARG X 285      45.510  79.460  83.640  0.00  0.00            
ATOM   4546  N   GLY X 286      46.500  77.720  84.520  0.00  0.00            
ATOM   4547  HN  GLY X 286      46.620  76.740  84.600  0.00  0.00            
ATOM   4548  CA  GLY X 286      47.250  78.580  85.470  0.00  0.00            
ATOM   4549  HA1 GLY X 286      47.700  77.970  86.240  0.00  0.00            
ATOM   4550  HA2 GLY X 286      46.470  79.190  85.880  0.00  0.00            
ATOM   4551  C   GLY X 286      48.320  79.420  84.760  0.00  0.00            
ATOM   4552  O   GLY X 286      48.640  80.540  85.200  0.00  0.00            
ATOM   4553  N   SER X 287      48.810  78.990  83.630  0.00  0.00            
ATOM   4554  HN  SER X 287      48.620  78.060  83.330  0.00  0.00            
ATOM   4555  CA  SER X 287      49.730  79.820  82.880  0.00  0.00            
ATOM   4556  HA  SER X 287      50.420  80.350  83.520  0.00  0.00            
ATOM   4557  CB  SER X 287      50.700  78.960  82.120  0.00  0.00            
ATOM   4558  HB1 SER X 287      51.390  79.560  81.470  0.00  0.00            
ATOM   4559  HB2 SER X 287      50.140  78.290  81.440  0.00  0.00            
ATOM   4560  OG  SER X 287      51.470  78.130  83.000  0.00  0.00            
ATOM   4561  HG1 SER X 287      50.840  77.440  83.240  0.00  0.00            
ATOM   4562  C   SER X 287      48.960  80.790  81.910  0.00  0.00            
ATOM   4563  O   SER X 287      49.540  81.650  81.260  0.00  0.00            
ATOM   4564  N   GLY X 288      47.670  80.640  81.890  0.00  0.00            
ATOM   4565  HN  GLY X 288      47.280  79.860  82.370  0.00  0.00            
ATOM   4566  CA  GLY X 288      46.830  81.410  80.920  0.00  0.00            
ATOM   4567  HA1 GLY X 288      47.060  82.460  81.030  0.00  0.00            
ATOM   4568  HA2 GLY X 288      45.800  81.180  81.130  0.00  0.00            
ATOM   4569  C   GLY X 288      46.920  81.140  79.430  0.00  0.00            
ATOM   4570  O   GLY X 288      46.980  82.020  78.600  0.00  0.00            
ATOM   4571  N   PHE X 289      47.050  79.810  79.010  0.00  0.00            
ATOM   4572  HN  PHE X 289      47.200  79.120  79.710  0.00  0.00            
ATOM   4573  CA  PHE X 289      46.950  79.350  77.660  0.00  0.00            
ATOM   4574  HA  PHE X 289      46.770  80.220  77.030  0.00  0.00            
ATOM   4575  CB  PHE X 289      48.200  78.510  77.230  0.00  0.00            
ATOM   4576  HB1 PHE X 289      48.080  78.160  76.180  0.00  0.00            
ATOM   4577  HB2 PHE X 289      48.310  77.610  77.880  0.00  0.00            
ATOM   4578  CG  PHE X 289      49.410  79.270  77.290  0.00  0.00            
ATOM   4579  CD1 PHE X 289      50.330  79.170  78.370  0.00  0.00            
ATOM   4580  HD1 PHE X 289      50.330  78.350  79.070  0.00  0.00            
ATOM   4581  CE1 PHE X 289      51.360  80.150  78.480  0.00  0.00            
ATOM   4582  HE1 PHE X 289      52.120  80.140  79.260  0.00  0.00            
ATOM   4583  CZ  PHE X 289      51.350  81.300  77.660  0.00  0.00            
ATOM   4584  HZ  PHE X 289      52.060  82.100  77.810  0.00  0.00            
ATOM   4585  CD2 PHE X 289      49.460  80.360  76.380  0.00  0.00            
ATOM   4586  HD2 PHE X 289      48.780  80.480  75.550  0.00  0.00            
ATOM   4587  CE2 PHE X 289      50.400  81.390  76.610  0.00  0.00            
ATOM   4588  HE2 PHE X 289      50.500  82.250  75.960  0.00  0.00            
ATOM   4589  C   PHE X 289      45.740  78.470  77.500  0.00  0.00            
ATOM   4590  O   PHE X 289      44.970  78.270  78.470  0.00  0.00            
ATOM   4591  N   ASP X 290      45.500  78.170  76.330  0.00  0.00            
ATOM   4592  HN  ASP X 290      46.130  78.460  75.610  0.00  0.00            
ATOM   4593  CA  ASP X 290      44.440  77.410  75.870  0.00  0.00            
ATOM   4594  HA  ASP X 290      43.810  77.090  76.690  0.00  0.00            
ATOM   4595  CB  ASP X 290      43.540  78.360  75.000  0.00  0.00            
ATOM   4596  HB1 ASP X 290      44.150  78.790  74.170  0.00  0.00            
ATOM   4597  HB2 ASP X 290      43.220  79.320  75.460  0.00  0.00            
ATOM   4598  CG  ASP X 290      42.350  77.720  74.450  0.00  0.00            
ATOM   4599  OD1 ASP X 290      41.990  77.990  73.270  0.00  0.00            
ATOM   4600  OD2 ASP X 290      41.660  77.060  75.310  0.00  0.00            
ATOM   4601  C   ASP X 290      45.070  76.180  75.150  0.00  0.00            
ATOM   4602  O   ASP X 290      46.300  76.030  75.010  0.00  0.00            
ATOM   4603  N   ARG X 291      44.190  75.270  74.730  0.00  0.00            
ATOM   4604  HN  ARG X 291      43.230  75.420  74.980  0.00  0.00            
ATOM   4605  CA  ARG X 291      44.540  74.120  73.920  0.00  0.00            
ATOM   4606  HA  ARG X 291      45.450  74.400  73.400  0.00  0.00            
ATOM   4607  CB  ARG X 291      44.750  72.790  74.720  0.00  0.00            
ATOM   4608  HB1 ARG X 291      44.650  71.910  74.050  0.00  0.00            
ATOM   4609  HB2 ARG X 291      43.950  72.770  75.500  0.00  0.00            
ATOM   4610  CG  ARG X 291      46.150  72.770  75.430  0.00  0.00            
ATOM   4611  HG1 ARG X 291      46.000  73.360  76.360  0.00  0.00            
ATOM   4612  HG2 ARG X 291      46.930  73.290  74.840  0.00  0.00            
ATOM   4613  CD  ARG X 291      46.650  71.390  75.770  0.00  0.00            
ATOM   4614  HD1 ARG X 291      47.660  71.470  76.240  0.00  0.00            
ATOM   4615  HD2 ARG X 291      46.610  70.710  74.890  0.00  0.00            
ATOM   4616  NE  ARG X 291      45.750  70.860  76.820  0.00  0.00            
ATOM   4617  HE  ARG X 291      45.000  71.470  77.070  0.00  0.00            
ATOM   4618  CZ  ARG X 291      46.000  69.780  77.560  0.00  0.00            
ATOM   4619  NH1 ARG X 291      46.940  68.870  77.400  0.00  0.00            
ATOM   4620 HH11 ARG X 291      47.670  69.120  76.770  0.00  0.00            
ATOM   4621 HH12 ARG X 291      47.250  68.300  78.150  0.00  0.00            
ATOM   4622  NH2 ARG X 291      45.060  69.520  78.460  0.00  0.00            
ATOM   4623 HH21 ARG X 291      44.160  69.950  78.420  0.00  0.00            
ATOM   4624 HH22 ARG X 291      45.080  68.600  78.860  0.00  0.00            
ATOM   4625  C   ARG X 291      43.610  73.870  72.710  0.00  0.00            
ATOM   4626  O   ARG X 291      42.400  73.810  72.800  0.00  0.00            
ATOM   4627  N   GLY X 292      44.200  73.640  71.510  0.00  0.00            
ATOM   4628  HN  GLY X 292      45.190  73.800  71.500  0.00  0.00            
ATOM   4629  CA  GLY X 292      43.520  73.440  70.190  0.00  0.00            
ATOM   4630  HA1 GLY X 292      43.370  74.440  69.810  0.00  0.00            
ATOM   4631  HA2 GLY X 292      42.600  72.900  70.340  0.00  0.00            
ATOM   4632  C   GLY X 292      44.260  72.560  69.280  0.00  0.00            
ATOM   4633  O   GLY X 292      45.420  72.310  69.560  0.00  0.00            
ATOM   4634  N   HSD X 293      43.700  72.180  68.090  0.00  0.00            
ATOM   4635  HN  HSD X 293      42.740  72.360  67.890  0.00  0.00            
ATOM   4636  CA  HSD X 293      44.470  71.390  67.190  0.00  0.00            
ATOM   4637  HA  HSD X 293      45.130  70.670  67.660  0.00  0.00            
ATOM   4638  CB  HSD X 293      43.500  70.580  66.280  0.00  0.00            
ATOM   4639  HB1 HSD X 293      44.030  70.090  65.430  0.00  0.00            
ATOM   4640  HB2 HSD X 293      42.730  71.230  65.800  0.00  0.00            
ATOM   4641  ND1 HSD X 293      43.040  68.270  67.220  0.00  0.00            
ATOM   4642  HD1 HSD X 293      43.830  67.820  66.800  0.00  0.00            
ATOM   4643  CG  HSD X 293      42.720  69.570  67.100  0.00  0.00            
ATOM   4644  CE1 HSD X 293      42.210  67.760  68.160  0.00  0.00            
ATOM   4645  HE1 HSD X 293      42.110  66.720  68.460  0.00  0.00            
ATOM   4646  NE2 HSD X 293      41.320  68.600  68.510  0.00  0.00            
ATOM   4647  CD2 HSD X 293      41.600  69.800  67.860  0.00  0.00            
ATOM   4648  HD2 HSD X 293      41.020  70.710  67.900  0.00  0.00            
ATOM   4649  C   HSD X 293      45.260  72.170  66.220  0.00  0.00            
ATOM   4650  O   HSD X 293      44.890  73.160  65.620  0.00  0.00            
ATOM   4651  N   LEU X 294      46.440  71.680  65.910  0.00  0.00            
ATOM   4652  HN  LEU X 294      46.870  71.000  66.500  0.00  0.00            
ATOM   4653  CA  LEU X 294      47.120  72.080  64.700  0.00  0.00            
ATOM   4654  HA  LEU X 294      46.720  73.010  64.320  0.00  0.00            
ATOM   4655  CB  LEU X 294      48.590  72.370  65.000  0.00  0.00            
ATOM   4656  HB1 LEU X 294      49.170  71.440  65.200  0.00  0.00            
ATOM   4657  HB2 LEU X 294      48.620  72.890  65.980  0.00  0.00            
ATOM   4658  CG  LEU X 294      49.290  73.220  63.910  0.00  0.00            
ATOM   4659  HG  LEU X 294      48.750  72.960  62.980  0.00  0.00            
ATOM   4660  CD1 LEU X 294      49.050  74.720  64.340  0.00  0.00            
ATOM   4661 HD11 LEU X 294      49.610  75.410  63.670  0.00  0.00            
ATOM   4662 HD12 LEU X 294      49.370  74.940  65.380  0.00  0.00            
ATOM   4663 HD13 LEU X 294      47.980  74.950  64.140  0.00  0.00            
ATOM   4664  CD2 LEU X 294      50.780  72.930  63.710  0.00  0.00            
ATOM   4665 HD21 LEU X 294      51.330  73.220  64.630  0.00  0.00            
ATOM   4666 HD22 LEU X 294      51.180  73.530  62.870  0.00  0.00            
ATOM   4667 HD23 LEU X 294      50.920  71.860  63.440  0.00  0.00            
ATOM   4668  C   LEU X 294      46.970  71.090  63.600  0.00  0.00            
ATOM   4669  O   LEU X 294      46.930  71.400  62.400  0.00  0.00            
ATOM   4670  N   ALA X 295      46.750  69.800  64.040  0.00  0.00            
ATOM   4671  HN  ALA X 295      46.760  69.660  65.030  0.00  0.00            
ATOM   4672  CA  ALA X 295      46.260  68.750  63.080  0.00  0.00            
ATOM   4673  HA  ALA X 295      46.130  69.050  62.050  0.00  0.00            
ATOM   4674  CB  ALA X 295      47.070  67.450  63.250  0.00  0.00            
ATOM   4675  HB1 ALA X 295      46.400  66.610  62.970  0.00  0.00            
ATOM   4676  HB2 ALA X 295      47.470  67.280  64.270  0.00  0.00            
ATOM   4677  HB3 ALA X 295      47.910  67.540  62.540  0.00  0.00            
ATOM   4678  C   ALA X 295      44.820  68.310  63.550  0.00  0.00            
ATOM   4679  O   ALA X 295      44.570  67.960  64.700  0.00  0.00            
ATOM   4680  N   ALA X 296      43.810  68.370  62.580  0.00  0.00            
ATOM   4681  HN  ALA X 296      44.120  68.700  61.690  0.00  0.00            
ATOM   4682  CA  ALA X 296      42.430  67.960  62.720  0.00  0.00            
ATOM   4683  HA  ALA X 296      42.340  67.130  63.410  0.00  0.00            
ATOM   4684  CB  ALA X 296      41.540  69.090  63.360  0.00  0.00            
ATOM   4685  HB1 ALA X 296      41.570  70.050  62.810  0.00  0.00            
ATOM   4686  HB2 ALA X 296      41.930  69.400  64.350  0.00  0.00            
ATOM   4687  HB3 ALA X 296      40.500  68.710  63.460  0.00  0.00            
ATOM   4688  C   ALA X 296      41.790  67.400  61.490  0.00  0.00            
ATOM   4689  O   ALA X 296      42.020  67.760  60.350  0.00  0.00            
ATOM   4690  N   ALA X 297      41.020  66.280  61.680  0.00  0.00            
ATOM   4691  HN  ALA X 297      40.760  66.060  62.610  0.00  0.00            
ATOM   4692  CA  ALA X 297      40.380  65.590  60.610  0.00  0.00            
ATOM   4693  HA  ALA X 297      40.900  65.640  59.670  0.00  0.00            
ATOM   4694  CB  ALA X 297      39.970  64.140  61.040  0.00  0.00            
ATOM   4695  HB1 ALA X 297      39.460  64.110  62.030  0.00  0.00            
ATOM   4696  HB2 ALA X 297      40.910  63.580  61.210  0.00  0.00            
ATOM   4697  HB3 ALA X 297      39.260  63.640  60.340  0.00  0.00            
ATOM   4698  C   ALA X 297      39.100  66.270  60.380  0.00  0.00            
ATOM   4699  O   ALA X 297      38.580  66.330  59.280  0.00  0.00            
ATOM   4700  N   ALA X 298      38.520  66.940  61.400  0.00  0.00            
ATOM   4701  HN  ALA X 298      38.900  67.000  62.310  0.00  0.00            
ATOM   4702  CA  ALA X 298      37.300  67.800  61.310  0.00  0.00            
ATOM   4703  HA  ALA X 298      36.470  67.170  61.020  0.00  0.00            
ATOM   4704  CB  ALA X 298      36.930  68.310  62.690  0.00  0.00            
ATOM   4705  HB1 ALA X 298      36.110  69.070  62.750  0.00  0.00            
ATOM   4706  HB2 ALA X 298      37.770  68.950  63.040  0.00  0.00            
ATOM   4707  HB3 ALA X 298      36.660  67.490  63.380  0.00  0.00            
ATOM   4708  C   ALA X 298      37.500  68.980  60.380  0.00  0.00            
ATOM   4709  O   ALA X 298      36.550  69.410  59.710  0.00  0.00            
ATOM   4710  N   ASN X 299      38.710  69.550  60.230  0.00  0.00            
ATOM   4711  HN  ASN X 299      39.440  69.220  60.830  0.00  0.00            
ATOM   4712  CA  ASN X 299      38.940  70.680  59.280  0.00  0.00            
ATOM   4713  HA  ASN X 299      38.230  71.470  59.470  0.00  0.00            
ATOM   4714  CB  ASN X 299      40.410  71.290  59.490  0.00  0.00            
ATOM   4715  HB1 ASN X 299      40.620  72.110  58.760  0.00  0.00            
ATOM   4716  HB2 ASN X 299      41.150  70.550  59.120  0.00  0.00            
ATOM   4717  CG  ASN X 299      40.680  71.740  60.930  0.00  0.00            
ATOM   4718  OD1 ASN X 299      39.880  71.560  61.810  0.00  0.00            
ATOM   4719  ND2 ASN X 299      41.940  72.130  61.180  0.00  0.00            
ATOM   4720 HD21 ASN X 299      42.660  71.930  60.510  0.00  0.00            
ATOM   4721 HD22 ASN X 299      42.240  72.460  62.070  0.00  0.00            
ATOM   4722  C   ASN X 299      38.680  70.380  57.850  0.00  0.00            
ATOM   4723  O   ASN X 299      37.930  71.080  57.140  0.00  0.00            
ATOM   4724  N   HSD X 300      39.170  69.210  57.390  0.00  0.00            
ATOM   4725  HN  HSD X 300      39.820  68.650  57.890  0.00  0.00            
ATOM   4726  CA  HSD X 300      38.650  68.590  56.160  0.00  0.00            
ATOM   4727  HA  HSD X 300      38.860  69.260  55.340  0.00  0.00            
ATOM   4728  CB  HSD X 300      39.520  67.400  55.970  0.00  0.00            
ATOM   4729  HB1 HSD X 300      39.270  66.630  56.730  0.00  0.00            
ATOM   4730  HB2 HSD X 300      40.580  67.730  56.090  0.00  0.00            
ATOM   4731  ND1 HSD X 300      40.370  65.760  54.260  0.00  0.00            
ATOM   4732  HD1 HSD X 300      41.040  65.440  54.930  0.00  0.00            
ATOM   4733  CG  HSD X 300      39.440  66.780  54.550  0.00  0.00            
ATOM   4734  CE1 HSD X 300      40.280  65.490  52.930  0.00  0.00            
ATOM   4735  HE1 HSD X 300      40.910  64.780  52.400  0.00  0.00            
ATOM   4736  NE2 HSD X 300      39.270  66.180  52.380  0.00  0.00            
ATOM   4737  CD2 HSD X 300      38.710  66.990  53.400  0.00  0.00            
ATOM   4738  HD2 HSD X 300      38.060  67.830  53.210  0.00  0.00            
ATOM   4739  C   HSD X 300      37.230  68.140  56.190  0.00  0.00            
ATOM   4740  O   HSD X 300      36.580  68.300  55.190  0.00  0.00            
ATOM   4741  N   ARG X 301      36.800  67.550  57.350  0.00  0.00            
ATOM   4742  HN  ARG X 301      37.490  67.390  58.050  0.00  0.00            
ATOM   4743  CA  ARG X 301      35.390  67.230  57.700  0.00  0.00            
ATOM   4744  HA  ARG X 301      35.210  67.370  58.750  0.00  0.00            
ATOM   4745  CB  ARG X 301      34.480  68.320  57.070  0.00  0.00            
ATOM   4746  HB1 ARG X 301      34.260  68.120  56.000  0.00  0.00            
ATOM   4747  HB2 ARG X 301      35.080  69.250  57.190  0.00  0.00            
ATOM   4748  CG  ARG X 301      33.140  68.480  57.860  0.00  0.00            
ATOM   4749  HG1 ARG X 301      33.270  68.830  58.910  0.00  0.00            
ATOM   4750  HG2 ARG X 301      32.650  67.480  57.880  0.00  0.00            
ATOM   4751  CD  ARG X 301      32.260  69.440  56.950  0.00  0.00            
ATOM   4752  HD1 ARG X 301      32.030  68.950  55.980  0.00  0.00            
ATOM   4753  HD2 ARG X 301      32.840  70.380  56.830  0.00  0.00            
ATOM   4754  NE  ARG X 301      31.080  69.920  57.740  0.00  0.00            
ATOM   4755  HE  ARG X 301      30.990  69.700  58.710  0.00  0.00            
ATOM   4756  CZ  ARG X 301      30.090  70.690  57.260  0.00  0.00            
ATOM   4757  NH1 ARG X 301      30.100  71.180  56.030  0.00  0.00            
ATOM   4758 HH11 ARG X 301      30.920  71.120  55.450  0.00  0.00            
ATOM   4759 HH12 ARG X 301      29.310  71.730  55.740  0.00  0.00            
ATOM   4760  NH2 ARG X 301      29.100  71.050  58.050  0.00  0.00            
ATOM   4761 HH21 ARG X 301      29.260  70.840  59.020  0.00  0.00            
ATOM   4762 HH22 ARG X 301      28.480  71.810  57.880  0.00  0.00            
ATOM   4763  C   ARG X 301      35.020  65.830  57.210  0.00  0.00            
ATOM   4764  O   ARG X 301      33.920  65.470  56.770  0.00  0.00            
ATOM   4765  N   TRP X 302      36.040  64.890  57.210  0.00  0.00            
ATOM   4766  HN  TRP X 302      36.890  65.280  57.570  0.00  0.00            
ATOM   4767  CA  TRP X 302      35.980  63.580  56.650  0.00  0.00            
ATOM   4768  HA  TRP X 302      35.020  63.160  56.880  0.00  0.00            
ATOM   4769  CB  TRP X 302      36.150  63.700  55.080  0.00  0.00            
ATOM   4770  HB1 TRP X 302      36.970  64.420  54.830  0.00  0.00            
ATOM   4771  HB2 TRP X 302      35.260  64.330  54.840  0.00  0.00            
ATOM   4772  CG  TRP X 302      36.290  62.480  54.310  0.00  0.00            
ATOM   4773  CD1 TRP X 302      35.280  61.710  53.730  0.00  0.00            
ATOM   4774  HD1 TRP X 302      34.230  61.820  53.950  0.00  0.00            
ATOM   4775  NE1 TRP X 302      35.910  60.750  52.940  0.00  0.00            
ATOM   4776  HE1 TRP X 302      35.530  59.940  52.550  0.00  0.00            
ATOM   4777  CE2 TRP X 302      37.240  60.790  53.040  0.00  0.00            
ATOM   4778  CD2 TRP X 302      37.570  61.840  53.900  0.00  0.00            
ATOM   4779  CE3 TRP X 302      38.910  62.220  54.000  0.00  0.00            
ATOM   4780  HE3 TRP X 302      39.190  63.060  54.630  0.00  0.00            
ATOM   4781  CZ3 TRP X 302      39.850  61.400  53.510  0.00  0.00            
ATOM   4782  HZ3 TRP X 302      40.920  61.460  53.650  0.00  0.00            
ATOM   4783  CZ2 TRP X 302      38.160  59.990  52.470  0.00  0.00            
ATOM   4784  HZ2 TRP X 302      37.920  59.210  51.770  0.00  0.00            
ATOM   4785  CH2 TRP X 302      39.540  60.300  52.700  0.00  0.00            
ATOM   4786  HH2 TRP X 302      40.320  59.660  52.320  0.00  0.00            
ATOM   4787  C   TRP X 302      37.030  62.650  57.240  0.00  0.00            
ATOM   4788  O   TRP X 302      38.020  63.120  57.810  0.00  0.00            
ATOM   4789  N   SER X 303      36.810  61.310  57.170  0.00  0.00            
ATOM   4790  HN  SER X 303      36.010  61.050  56.640  0.00  0.00            
ATOM   4791  CA  SER X 303      37.750  60.220  57.540  0.00  0.00            
ATOM   4792  HA  SER X 303      37.660  59.410  56.840  0.00  0.00            
ATOM   4793  CB  SER X 303      39.240  60.610  57.430  0.00  0.00            
ATOM   4794  HB1 SER X 303      39.580  61.110  58.370  0.00  0.00            
ATOM   4795  HB2 SER X 303      39.480  61.330  56.620  0.00  0.00            
ATOM   4796  OG  SER X 303      39.970  59.430  57.170  0.00  0.00            
ATOM   4797  HG1 SER X 303      39.620  58.770  57.780  0.00  0.00            
ATOM   4798  C   SER X 303      37.420  59.880  58.920  0.00  0.00            
ATOM   4799  O   SER X 303      38.000  60.430  59.860  0.00  0.00            
ATOM   4800  N   GLN X 304      36.450  58.950  59.160  0.00  0.00            
ATOM   4801  HN  GLN X 304      35.910  58.620  58.390  0.00  0.00            
ATOM   4802  CA  GLN X 304      36.090  58.740  60.570  0.00  0.00            
ATOM   4803  HA  GLN X 304      35.910  59.670  61.080  0.00  0.00            
ATOM   4804  CB  GLN X 304      34.780  57.900  60.690  0.00  0.00            
ATOM   4805  HB1 GLN X 304      34.630  57.680  61.760  0.00  0.00            
ATOM   4806  HB2 GLN X 304      34.890  56.960  60.100  0.00  0.00            
ATOM   4807  CG  GLN X 304      33.570  58.730  60.180  0.00  0.00            
ATOM   4808  HG1 GLN X 304      32.700  58.160  60.570  0.00  0.00            
ATOM   4809  HG2 GLN X 304      33.510  58.840  59.080  0.00  0.00            
ATOM   4810  CD  GLN X 304      33.410  60.150  60.810  0.00  0.00            
ATOM   4811  OE1 GLN X 304      33.600  60.250  62.040  0.00  0.00            
ATOM   4812  NE2 GLN X 304      33.130  61.190  60.010  0.00  0.00            
ATOM   4813 HE21 GLN X 304      33.200  62.070  60.480  0.00  0.00            
ATOM   4814 HE22 GLN X 304      32.970  61.050  59.040  0.00  0.00            
ATOM   4815  C   GLN X 304      37.160  58.040  61.400  0.00  0.00            
ATOM   4816  O   GLN X 304      37.240  58.280  62.620  0.00  0.00            
ATOM   4817  N   LYS X 305      37.990  57.110  60.860  0.00  0.00            
ATOM   4818  HN  LYS X 305      37.960  56.890  59.880  0.00  0.00            
ATOM   4819  CA  LYS X 305      39.050  56.480  61.660  0.00  0.00            
ATOM   4820  HA  LYS X 305      38.650  56.190  62.620  0.00  0.00            
ATOM   4821  CB  LYS X 305      39.570  55.240  60.990  0.00  0.00            
ATOM   4822  HB1 LYS X 305      40.450  54.820  61.510  0.00  0.00            
ATOM   4823  HB2 LYS X 305      39.950  55.540  59.990  0.00  0.00            
ATOM   4824  CG  LYS X 305      38.510  54.100  60.880  0.00  0.00            
ATOM   4825  HG1 LYS X 305      37.630  54.550  60.390  0.00  0.00            
ATOM   4826  HG2 LYS X 305      38.190  53.850  61.920  0.00  0.00            
ATOM   4827  CD  LYS X 305      39.060  52.930  60.070  0.00  0.00            
ATOM   4828  HD1 LYS X 305      39.930  52.530  60.640  0.00  0.00            
ATOM   4829  HD2 LYS X 305      39.380  53.260  59.060  0.00  0.00            
ATOM   4830  CE  LYS X 305      37.980  51.780  60.000  0.00  0.00            
ATOM   4831  HE1 LYS X 305      37.070  51.990  59.390  0.00  0.00            
ATOM   4832  HE2 LYS X 305      37.690  51.640  61.060  0.00  0.00            
ATOM   4833  NZ  LYS X 305      38.570  50.540  59.490  0.00  0.00            
ATOM   4834  HZ1 LYS X 305      37.910  49.760  59.650  0.00  0.00            
ATOM   4835  HZ2 LYS X 305      39.390  50.380  60.110  0.00  0.00            
ATOM   4836  HZ3 LYS X 305      38.940  50.500  58.520  0.00  0.00            
ATOM   4837  C   LYS X 305      40.200  57.340  62.010  0.00  0.00            
ATOM   4838  O   LYS X 305      41.020  57.010  62.860  0.00  0.00            
ATOM   4839  N   ALA X 306      40.250  58.510  61.320  0.00  0.00            
ATOM   4840  HN  ALA X 306      39.500  58.810  60.740  0.00  0.00            
ATOM   4841  CA  ALA X 306      41.230  59.510  61.630  0.00  0.00            
ATOM   4842  HA  ALA X 306      42.140  59.010  61.930  0.00  0.00            
ATOM   4843  CB  ALA X 306      41.460  60.470  60.440  0.00  0.00            
ATOM   4844  HB1 ALA X 306      41.520  59.820  59.540  0.00  0.00            
ATOM   4845  HB2 ALA X 306      42.390  61.060  60.590  0.00  0.00            
ATOM   4846  HB3 ALA X 306      40.720  61.280  60.290  0.00  0.00            
ATOM   4847  C   ALA X 306      40.800  60.370  62.870  0.00  0.00            
ATOM   4848  O   ALA X 306      41.630  60.960  63.580  0.00  0.00            
ATOM   4849  N   MET X 307      39.440  60.400  63.150  0.00  0.00            
ATOM   4850  HN  MET X 307      38.790  59.900  62.580  0.00  0.00            
ATOM   4851  CA  MET X 307      38.940  61.130  64.290  0.00  0.00            
ATOM   4852  HA  MET X 307      39.340  62.140  64.260  0.00  0.00            
ATOM   4853  CB  MET X 307      37.420  61.230  64.120  0.00  0.00            
ATOM   4854  HB1 MET X 307      37.130  61.720  65.070  0.00  0.00            
ATOM   4855  HB2 MET X 307      36.970  60.210  64.190  0.00  0.00            
ATOM   4856  CG  MET X 307      37.010  61.930  62.890  0.00  0.00            
ATOM   4857  HG1 MET X 307      36.100  61.410  62.520  0.00  0.00            
ATOM   4858  HG2 MET X 307      37.860  61.930  62.180  0.00  0.00            
ATOM   4859  SD  MET X 307      36.610  63.690  63.110  0.00  0.00            
ATOM   4860  CE  MET X 307      36.100  63.800  61.370  0.00  0.00            
ATOM   4861  HE1 MET X 307      35.520  62.890  61.100  0.00  0.00            
ATOM   4862  HE2 MET X 307      37.000  63.960  60.740  0.00  0.00            
ATOM   4863  HE3 MET X 307      35.300  64.560  61.280  0.00  0.00            
ATOM   4864  C   MET X 307      39.360  60.440  65.580  0.00  0.00            
ATOM   4865  O   MET X 307      39.640  61.080  66.570  0.00  0.00            
ATOM   4866  N   ASP X 308      39.520  59.160  65.560  0.00  0.00            
ATOM   4867  HN  ASP X 308      39.280  58.640  64.750  0.00  0.00            
ATOM   4868  CA  ASP X 308      40.000  58.380  66.690  0.00  0.00            
ATOM   4869  HA  ASP X 308      39.320  58.590  67.510  0.00  0.00            
ATOM   4870  CB  ASP X 308      39.880  56.870  66.310  0.00  0.00            
ATOM   4871  HB1 ASP X 308      40.880  56.410  66.200  0.00  0.00            
ATOM   4872  HB2 ASP X 308      39.350  56.830  65.330  0.00  0.00            
ATOM   4873  CG  ASP X 308      39.090  56.050  67.330  0.00  0.00            
ATOM   4874  OD1 ASP X 308      38.700  54.880  67.050  0.00  0.00            
ATOM   4875  OD2 ASP X 308      38.820  56.590  68.450  0.00  0.00            
ATOM   4876  C   ASP X 308      41.430  58.750  67.180  0.00  0.00            
ATOM   4877  O   ASP X 308      41.710  58.560  68.340  0.00  0.00            
ATOM   4878  N   ASP X 309      42.250  59.300  66.220  0.00  0.00            
ATOM   4879  HN  ASP X 309      41.870  59.400  65.310  0.00  0.00            
ATOM   4880  CA  ASP X 309      43.630  59.580  66.430  0.00  0.00            
ATOM   4881  HA  ASP X 309      44.170  59.220  67.290  0.00  0.00            
ATOM   4882  CB  ASP X 309      44.290  59.140  65.170  0.00  0.00            
ATOM   4883  HB1 ASP X 309      45.380  59.330  65.240  0.00  0.00            
ATOM   4884  HB2 ASP X 309      43.850  59.600  64.260  0.00  0.00            
ATOM   4885  CG  ASP X 309      44.220  57.610  65.050  0.00  0.00            
ATOM   4886  OD1 ASP X 309      44.260  57.060  63.950  0.00  0.00            
ATOM   4887  OD2 ASP X 309      44.130  57.020  66.130  0.00  0.00            
ATOM   4888  C   ASP X 309      43.890  61.100  66.490  0.00  0.00            
ATOM   4889  O   ASP X 309      45.030  61.550  66.620  0.00  0.00            
ATOM   4890  N   THR X 310      42.830  61.940  66.590  0.00  0.00            
ATOM   4891  HN  THR X 310      41.860  61.690  66.530  0.00  0.00            
ATOM   4892  CA  THR X 310      43.020  63.310  66.400  0.00  0.00            
ATOM   4893  HA  THR X 310      43.930  63.490  65.850  0.00  0.00            
ATOM   4894  CB  THR X 310      41.920  63.960  65.650  0.00  0.00            
ATOM   4895  HB  THR X 310      41.690  63.260  64.820  0.00  0.00            
ATOM   4896  OG1 THR X 310      42.340  65.080  64.910  0.00  0.00            
ATOM   4897  HG1 THR X 310      43.240  64.930  64.600  0.00  0.00            
ATOM   4898  CG2 THR X 310      40.780  64.290  66.580  0.00  0.00            
ATOM   4899 HG21 THR X 310      40.990  65.330  66.900  0.00  0.00            
ATOM   4900 HG22 THR X 310      40.700  63.630  67.470  0.00  0.00            
ATOM   4901 HG23 THR X 310      39.830  64.240  66.010  0.00  0.00            
ATOM   4902  C   THR X 310      43.220  63.980  67.800  0.00  0.00            
ATOM   4903  O   THR X 310      43.560  65.130  67.970  0.00  0.00            
ATOM   4904  N   PHE X 311      43.000  63.270  68.930  0.00  0.00            
ATOM   4905  HN  PHE X 311      42.760  62.300  68.860  0.00  0.00            
ATOM   4906  CA  PHE X 311      43.070  63.920  70.300  0.00  0.00            
ATOM   4907  HA  PHE X 311      43.020  64.980  70.100  0.00  0.00            
ATOM   4908  CB  PHE X 311      41.880  63.510  71.220  0.00  0.00            
ATOM   4909  HB1 PHE X 311      41.770  64.030  72.200  0.00  0.00            
ATOM   4910  HB2 PHE X 311      41.910  62.430  71.480  0.00  0.00            
ATOM   4911  CG  PHE X 311      40.570  63.590  70.410  0.00  0.00            
ATOM   4912  CD1 PHE X 311      39.910  64.790  70.020  0.00  0.00            
ATOM   4913  HD1 PHE X 311      40.390  65.710  70.330  0.00  0.00            
ATOM   4914  CE1 PHE X 311      38.730  64.760  69.310  0.00  0.00            
ATOM   4915  HE1 PHE X 311      38.150  65.640  69.100  0.00  0.00            
ATOM   4916  CZ  PHE X 311      38.080  63.520  69.040  0.00  0.00            
ATOM   4917  HZ  PHE X 311      37.130  63.530  68.520  0.00  0.00            
ATOM   4918  CD2 PHE X 311      39.940  62.400  70.030  0.00  0.00            
ATOM   4919  HD2 PHE X 311      40.450  61.500  70.330  0.00  0.00            
ATOM   4920  CE2 PHE X 311      38.720  62.320  69.410  0.00  0.00            
ATOM   4921  HE2 PHE X 311      38.220  61.370  69.330  0.00  0.00            
ATOM   4922  C   PHE X 311      44.410  63.630  71.020  0.00  0.00            
ATOM   4923  O   PHE X 311      44.810  64.210  72.090  0.00  0.00            
ATOM   4924  N   TYR X 312      45.230  62.700  70.460  0.00  0.00            
ATOM   4925  HN  TYR X 312      44.880  62.230  69.650  0.00  0.00            
ATOM   4926  CA  TYR X 312      46.590  62.500  70.880  0.00  0.00            
ATOM   4927  HA  TYR X 312      46.430  62.170  71.890  0.00  0.00            
ATOM   4928  CB  TYR X 312      47.190  61.370  70.030  0.00  0.00            
ATOM   4929  HB1 TYR X 312      48.200  61.190  70.450  0.00  0.00            
ATOM   4930  HB2 TYR X 312      47.240  61.810  69.010  0.00  0.00            
ATOM   4931  CG  TYR X 312      46.650  59.940  69.940  0.00  0.00            
ATOM   4932  CD1 TYR X 312      46.010  59.410  71.100  0.00  0.00            
ATOM   4933  HD1 TYR X 312      45.880  59.910  72.060  0.00  0.00            
ATOM   4934  CE1 TYR X 312      45.690  58.050  71.160  0.00  0.00            
ATOM   4935  HE1 TYR X 312      45.450  57.640  72.130  0.00  0.00            
ATOM   4936  CZ  TYR X 312      45.820  57.240  70.050  0.00  0.00            
ATOM   4937  OH  TYR X 312      45.580  55.830  70.030  0.00  0.00            
ATOM   4938  HH  TYR X 312      45.610  55.670  69.090  0.00  0.00            
ATOM   4939  CD2 TYR X 312      46.680  59.130  68.780  0.00  0.00            
ATOM   4940  HD2 TYR X 312      47.180  59.560  67.930  0.00  0.00            
ATOM   4941  CE2 TYR X 312      46.350  57.740  68.820  0.00  0.00            
ATOM   4942  HE2 TYR X 312      46.610  57.160  67.950  0.00  0.00            
ATOM   4943  C   TYR X 312      47.440  63.740  70.870  0.00  0.00            
ATOM   4944  O   TYR X 312      47.360  64.510  69.950  0.00  0.00            
ATOM   4945  N   LEU X 313      48.350  63.880  71.800  0.00  0.00            
ATOM   4946  HN  LEU X 313      48.580  63.220  72.510  0.00  0.00            
ATOM   4947  CA  LEU X 313      48.770  65.260  72.080  0.00  0.00            
ATOM   4948  HA  LEU X 313      47.920  65.920  72.110  0.00  0.00            
ATOM   4949  CB  LEU X 313      49.440  65.450  73.490  0.00  0.00            
ATOM   4950  HB1 LEU X 313      49.780  66.500  73.540  0.00  0.00            
ATOM   4951  HB2 LEU X 313      50.360  64.880  73.740  0.00  0.00            
ATOM   4952  CG  LEU X 313      48.430  65.250  74.680  0.00  0.00            
ATOM   4953  HG  LEU X 313      48.210  64.170  74.590  0.00  0.00            
ATOM   4954  CD1 LEU X 313      49.140  65.420  75.980  0.00  0.00            
ATOM   4955 HD11 LEU X 313      48.430  65.530  76.840  0.00  0.00            
ATOM   4956 HD12 LEU X 313      49.800  66.310  76.040  0.00  0.00            
ATOM   4957 HD13 LEU X 313      49.780  64.530  76.120  0.00  0.00            
ATOM   4958  CD2 LEU X 313      47.170  66.130  74.670  0.00  0.00            
ATOM   4959 HD21 LEU X 313      46.680  66.090  73.680  0.00  0.00            
ATOM   4960 HD22 LEU X 313      47.330  67.190  74.930  0.00  0.00            
ATOM   4961 HD23 LEU X 313      46.520  65.670  75.460  0.00  0.00            
ATOM   4962  C   LEU X 313      49.650  65.950  71.020  0.00  0.00            
ATOM   4963  O   LEU X 313      49.690  67.190  71.080  0.00  0.00            
ATOM   4964  N   SER X 314      50.300  65.210  70.100  0.00  0.00            
ATOM   4965  HN  SER X 314      50.270  64.230  70.270  0.00  0.00            
ATOM   4966  CA  SER X 314      51.130  65.750  68.990  0.00  0.00            
ATOM   4967  HA  SER X 314      51.830  66.390  69.510  0.00  0.00            
ATOM   4968  CB  SER X 314      51.950  64.760  68.170  0.00  0.00            
ATOM   4969  HB1 SER X 314      52.660  65.290  67.490  0.00  0.00            
ATOM   4970  HB2 SER X 314      51.400  64.070  67.490  0.00  0.00            
ATOM   4971  OG  SER X 314      52.680  63.900  69.060  0.00  0.00            
ATOM   4972  HG1 SER X 314      52.120  63.170  69.320  0.00  0.00            
ATOM   4973  C   SER X 314      50.270  66.630  68.060  0.00  0.00            
ATOM   4974  O   SER X 314      50.750  67.620  67.410  0.00  0.00            
ATOM   4975  N   ASN X 315      48.970  66.340  67.970  0.00  0.00            
ATOM   4976  HN  ASN X 315      48.690  65.560  68.530  0.00  0.00            
ATOM   4977  CA  ASN X 315      47.950  67.040  67.210  0.00  0.00            
ATOM   4978  HA  ASN X 315      48.470  67.230  66.290  0.00  0.00            
ATOM   4979  CB  ASN X 315      46.610  66.220  67.100  0.00  0.00            
ATOM   4980  HB1 ASN X 315      45.880  66.710  66.420  0.00  0.00            
ATOM   4981  HB2 ASN X 315      46.170  66.020  68.100  0.00  0.00            
ATOM   4982  CG  ASN X 315      46.830  64.890  66.380  0.00  0.00            
ATOM   4983  OD1 ASN X 315      46.610  64.800  65.150  0.00  0.00            
ATOM   4984  ND2 ASN X 315      47.380  63.870  67.080  0.00  0.00            
ATOM   4985 HD21 ASN X 315      47.610  63.950  68.040  0.00  0.00            
ATOM   4986 HD22 ASN X 315      47.530  63.010  66.590  0.00  0.00            
ATOM   4987  C   ASN X 315      47.620  68.350  67.880  0.00  0.00            
ATOM   4988  O   ASN X 315      47.270  69.320  67.160  0.00  0.00            
ATOM   4989  N   VAL X 316      47.600  68.420  69.240  0.00  0.00            
ATOM   4990  HN  VAL X 316      47.840  67.620  69.770  0.00  0.00            
ATOM   4991  CA  VAL X 316      47.210  69.530  70.070  0.00  0.00            
ATOM   4992  HA  VAL X 316      46.460  70.050  69.490  0.00  0.00            
ATOM   4993  CB  VAL X 316      46.720  69.000  71.340  0.00  0.00            
ATOM   4994  HB  VAL X 316      47.500  68.630  72.040  0.00  0.00            
ATOM   4995  CG1 VAL X 316      46.030  70.160  72.040  0.00  0.00            
ATOM   4996 HG11 VAL X 316      45.300  70.650  71.370  0.00  0.00            
ATOM   4997 HG12 VAL X 316      46.770  70.960  72.270  0.00  0.00            
ATOM   4998 HG13 VAL X 316      45.630  69.860  73.030  0.00  0.00            
ATOM   4999  CG2 VAL X 316      45.660  67.900  71.010  0.00  0.00            
ATOM   5000 HG21 VAL X 316      46.030  67.000  70.490  0.00  0.00            
ATOM   5001 HG22 VAL X 316      44.820  68.180  70.340  0.00  0.00            
ATOM   5002 HG23 VAL X 316      45.270  67.560  72.000  0.00  0.00            
ATOM   5003  C   VAL X 316      48.460  70.440  70.180  0.00  0.00            
ATOM   5004  O   VAL X 316      49.640  70.030  70.280  0.00  0.00            
ATOM   5005  N   ALA X 317      48.170  71.760  70.050  0.00  0.00            
ATOM   5006  HN  ALA X 317      47.270  72.130  69.810  0.00  0.00            
ATOM   5007  CA  ALA X 317      49.200  72.590  70.480  0.00  0.00            
ATOM   5008  HA  ALA X 317      50.150  72.150  70.740  0.00  0.00            
ATOM   5009  CB  ALA X 317      49.510  73.590  69.290  0.00  0.00            
ATOM   5010  HB1 ALA X 317      50.370  74.270  69.440  0.00  0.00            
ATOM   5011  HB2 ALA X 317      48.660  74.270  69.050  0.00  0.00            
ATOM   5012  HB3 ALA X 317      49.720  72.950  68.410  0.00  0.00            
ATOM   5013  C   ALA X 317      48.760  73.440  71.720  0.00  0.00            
ATOM   5014  O   ALA X 317      47.620  74.010  71.650  0.00  0.00            
ATOM   5015  N   PRO X 318      49.490  73.680  72.870  0.00  0.00            
ATOM   5016  CD  PRO X 318      50.650  72.960  73.370  0.00  0.00            
ATOM   5017  HD1 PRO X 318      51.450  72.780  72.610  0.00  0.00            
ATOM   5018  HD2 PRO X 318      50.260  71.990  73.740  0.00  0.00            
ATOM   5019  CA  PRO X 318      49.210  74.780  73.770  0.00  0.00            
ATOM   5020  HA  PRO X 318      48.220  74.630  74.170  0.00  0.00            
ATOM   5021  CB  PRO X 318      50.200  74.660  74.940  0.00  0.00            
ATOM   5022  HB1 PRO X 318      49.670  74.210  75.810  0.00  0.00            
ATOM   5023  HB2 PRO X 318      50.620  75.630  75.270  0.00  0.00            
ATOM   5024  CG  PRO X 318      51.340  73.760  74.550  0.00  0.00            
ATOM   5025  HG1 PRO X 318      52.180  74.400  74.210  0.00  0.00            
ATOM   5026  HG2 PRO X 318      51.500  73.100  75.430  0.00  0.00            
ATOM   5027  C   PRO X 318      49.450  76.130  73.030  0.00  0.00            
ATOM   5028  O   PRO X 318      50.320  76.220  72.210  0.00  0.00            
ATOM   5029  N   GLN X 319      48.530  77.140  73.210  0.00  0.00            
ATOM   5030  HN  GLN X 319      47.870  76.970  73.940  0.00  0.00            
ATOM   5031  CA  GLN X 319      48.380  78.340  72.420  0.00  0.00            
ATOM   5032  HA  GLN X 319      49.340  78.830  72.340  0.00  0.00            
ATOM   5033  CB  GLN X 319      47.690  78.030  71.070  0.00  0.00            
ATOM   5034  HB1 GLN X 319      48.210  77.120  70.680  0.00  0.00            
ATOM   5035  HB2 GLN X 319      47.800  78.840  70.310  0.00  0.00            
ATOM   5036  CG  GLN X 319      46.170  77.630  71.200  0.00  0.00            
ATOM   5037  HG1 GLN X 319      45.560  78.540  71.390  0.00  0.00            
ATOM   5038  HG2 GLN X 319      46.120  76.950  72.080  0.00  0.00            
ATOM   5039  CD  GLN X 319      45.560  76.860  70.050  0.00  0.00            
ATOM   5040  OE1 GLN X 319      44.540  77.340  69.470  0.00  0.00            
ATOM   5041  NE2 GLN X 319      46.030  75.680  69.720  0.00  0.00            
ATOM   5042 HE21 GLN X 319      45.580  75.220  68.950  0.00  0.00            
ATOM   5043 HE22 GLN X 319      46.800  75.280  70.230  0.00  0.00            
ATOM   5044  C   GLN X 319      47.550  79.340  73.260  0.00  0.00            
ATOM   5045  O   GLN X 319      46.770  79.010  74.130  0.00  0.00            
ATOM   5046  N   VAL X 320      47.690  80.600  72.830  0.00  0.00            
ATOM   5047  HN  VAL X 320      48.380  80.820  72.140  0.00  0.00            
ATOM   5048  CA  VAL X 320      46.960  81.820  73.440  0.00  0.00            
ATOM   5049  HA  VAL X 320      47.110  81.710  74.500  0.00  0.00            
ATOM   5050  CB  VAL X 320      47.460  83.240  73.110  0.00  0.00            
ATOM   5051  HB  VAL X 320      46.880  84.030  73.650  0.00  0.00            
ATOM   5052  CG1 VAL X 320      48.850  83.340  73.680  0.00  0.00            
ATOM   5053 HG11 VAL X 320      49.180  84.390  73.600  0.00  0.00            
ATOM   5054 HG12 VAL X 320      49.620  82.670  73.230  0.00  0.00            
ATOM   5055 HG13 VAL X 320      48.820  83.130  74.770  0.00  0.00            
ATOM   5056  CG2 VAL X 320      47.500  83.540  71.600  0.00  0.00            
ATOM   5057 HG21 VAL X 320      46.470  83.410  71.210  0.00  0.00            
ATOM   5058 HG22 VAL X 320      48.060  82.720  71.100  0.00  0.00            
ATOM   5059 HG23 VAL X 320      47.880  84.570  71.450  0.00  0.00            
ATOM   5060  C   VAL X 320      45.510  81.700  73.190  0.00  0.00            
ATOM   5061  O   VAL X 320      45.070  81.420  72.060  0.00  0.00            
ATOM   5062  N   PRO X 321      44.630  81.930  74.200  0.00  0.00
[truncated: 19,162,561 more chars]
