# Supplementary material for: Discovery of an Endonuclease G-inhibitory Ku80-peptide protecting against leukemogenic rearrangements at the MLL breakpoint cluster
Source: Nat Commun. 2026 Apr 17;17:3562. doi: 10.1038/s41467-026-72034-2 (PMC13086865; doi:10.1038/s41467-026-72034-2)
Supplement: Supplementary file 11 — Supplementary Data 9 [file 41467_2026_72034_MOESM11_ESM.txt]

ATOM      1  N   GLU     1      77.797  44.706  48.495  1.00  0.00      PROA N
ATOM      2  HT1 GLU     1      78.754  45.071  48.702  1.00  0.00      PROA H
ATOM      3  HT2 GLU     1      77.913  44.055  47.685  1.00  0.00      PROA H
ATOM      4  HT3 GLU     1      77.478  44.107  49.277  1.00  0.00      PROA H
ATOM      5  CA  GLU     1      76.773  45.704  48.118  1.00  0.00      PROA C
ATOM      6  HA  GLU     1      77.169  46.259  47.292  1.00  0.00      PROA H
ATOM      7  CB  GLU     1      75.450  44.996  47.797  1.00  0.00      PROA C
ATOM      8  HB1 GLU     1      74.635  45.742  47.627  1.00  0.00      PROA H
ATOM      9  HB2 GLU     1      75.140  44.377  48.673  1.00  0.00      PROA H
ATOM     10  CG  GLU     1      75.555  44.138  46.534  1.00  0.00      PROA C
ATOM     11  HG1 GLU     1      76.406  43.428  46.539  1.00  0.00      PROA H
ATOM     12  HG2 GLU     1      75.613  44.766  45.627  1.00  0.00      PROA H
ATOM     13  CD  GLU     1      74.291  43.304  46.397  1.00  0.00      PROA C
ATOM     14  OE1 GLU     1      73.408  43.408  47.288  1.00  0.00      PROA O
ATOM     15  OE2 GLU     1      74.199  42.547  45.394  1.00  0.00      PROA O
ATOM     16  C   GLU     1      76.577  46.678  49.229  1.00  0.00      PROA C
ATOM     17  O   GLU     1      76.908  46.403  50.380  1.00  0.00      PROA O
ATOM     18  N   LEU     2      76.049  47.868  48.902  1.00  0.00      PROA N
ATOM     19  HN  LEU     2      75.831  48.137  47.963  1.00  0.00      PROA H
ATOM     20  CA  LEU     2      75.886  48.872  49.908  1.00  0.00      PROA C
ATOM     21  HA  LEU     2      76.826  49.061  50.406  1.00  0.00      PROA H
ATOM     22  CB  LEU     2      75.306  50.157  49.311  1.00  0.00      PROA C
ATOM     23  HB1 LEU     2      75.378  50.961  50.067  1.00  0.00      PROA H
ATOM     24  HB2 LEU     2      74.244  50.054  48.996  1.00  0.00      PROA H
ATOM     25  CG  LEU     2      76.112  50.634  48.086  1.00  0.00      PROA C
ATOM     26  HG  LEU     2      75.973  49.898  47.254  1.00  0.00      PROA H
ATOM     27  CD1 LEU     2      75.561  51.953  47.524  1.00  0.00      PROA C
ATOM     28 HD11 LEU     2      75.534  52.734  48.308  1.00  0.00      PROA H
ATOM     29 HD12 LEU     2      74.525  51.804  47.153  1.00  0.00      PROA H
ATOM     30 HD13 LEU     2      76.171  52.298  46.661  1.00  0.00      PROA H
ATOM     31  CD2 LEU     2      77.623  50.670  48.376  1.00  0.00      PROA C
ATOM     32 HD21 LEU     2      78.016  49.646  48.483  1.00  0.00      PROA H
ATOM     33 HD22 LEU     2      77.826  51.279  49.280  1.00  0.00      PROA H
ATOM     34 HD23 LEU     2      78.152  51.138  47.517  1.00  0.00      PROA H
ATOM     35  C   LEU     2      74.924  48.340  50.898  1.00  0.00      PROA C
ATOM     36  O   LEU     2      75.175  48.375  52.101  1.00  0.00      PROA O
ATOM     37  N   ALA     3      73.795  47.794  50.409  1.00  0.00      PROA N
ATOM     38  HN  ALA     3      73.527  47.792  49.450  1.00  0.00      PROA H
ATOM     39  CA  ALA     3      72.869  47.292  51.368  1.00  0.00      PROA C
ATOM     40  HA  ALA     3      72.986  47.715  52.358  1.00  0.00      PROA H
ATOM     41  CB  ALA     3      71.407  47.516  50.955  1.00  0.00      PROA C
ATOM     42  HB1 ALA     3      71.190  47.083  49.957  1.00  0.00      PROA H
ATOM     43  HB2 ALA     3      71.167  48.598  50.946  1.00  0.00      PROA H
ATOM     44  HB3 ALA     3      70.806  46.988  51.719  1.00  0.00      PROA H
ATOM     45  C   ALA     3      73.081  45.810  51.457  1.00  0.00      PROA C
ATOM     46  O   ALA     3      72.251  45.031  50.992  1.00  0.00      PROA O
ATOM     47  N   LYS     4      74.207  45.381  52.067  1.00  0.00      PROA N
ATOM     48  HN  LYS     4      74.852  46.053  52.404  1.00  0.00      PROA H
ATOM     49  CA  LYS     4      74.428  43.976  52.277  1.00  0.00      PROA C
ATOM     50  HA  LYS     4      74.191  43.424  51.376  1.00  0.00      PROA H
ATOM     51  CB  LYS     4      75.840  43.640  52.787  1.00  0.00      PROA C
ATOM     52  HB1 LYS     4      76.538  43.816  51.948  1.00  0.00      PROA H
ATOM     53  HB2 LYS     4      75.870  42.553  53.039  1.00  0.00      PROA H
ATOM     54  CG  LYS     4      76.232  44.404  54.052  1.00  0.00      PROA C
ATOM     55  HG1 LYS     4      77.199  43.960  54.403  1.00  0.00      PROA H
ATOM     56  HG2 LYS     4      75.601  44.137  54.896  1.00  0.00      PROA H
ATOM     57  CD  LYS     4      76.482  45.893  53.810  1.00  0.00      PROA C
ATOM     58  HD1 LYS     4      76.292  46.178  54.861  1.00  0.00      PROA H
ATOM     59  HD2 LYS     4      75.854  46.512  53.190  1.00  0.00      PROA H
ATOM     60  CE  LYS     4      77.957  46.217  53.556  1.00  0.00      PROA C
ATOM     61  HE1 LYS     4      78.549  46.032  54.482  1.00  0.00      PROA H
ATOM     62  HE2 LYS     4      78.085  47.275  53.247  1.00  0.00      PROA H
ATOM     63  NZ  LYS     4      78.504  45.339  52.497  1.00  0.00      PROA N
ATOM     64  HZ1 LYS     4      78.018  45.604  51.607  1.00  0.00      PROA H
ATOM     65  HZ2 LYS     4      78.267  44.349  52.737  1.00  0.00      PROA H
ATOM     66  HZ3 LYS     4      79.530  45.429  52.402  1.00  0.00      PROA H
ATOM     67  C   LYS     4      73.467  43.552  53.330  1.00  0.00      PROA C
ATOM     68  O   LYS     4      72.824  42.508  53.239  1.00  0.00      PROA O
ATOM     69  N   TYR     5      73.371  44.389  54.376  1.00  0.00      PROA N
ATOM     70  HN  TYR     5      73.852  45.256  54.371  1.00  0.00      PROA H
ATOM     71  CA  TYR     5      72.427  44.209  55.432  1.00  0.00      PROA C
ATOM     72  HA  TYR     5      72.136  43.170  55.526  1.00  0.00      PROA H
ATOM     73  CB  TYR     5      72.847  44.821  56.776  1.00  0.00      PROA C
ATOM     74  HB1 TYR     5      72.074  44.657  57.560  1.00  0.00      PROA H
ATOM     75  HB2 TYR     5      73.030  45.917  56.690  1.00  0.00      PROA H
ATOM     76  CG  TYR     5      74.099  44.142  57.201  1.00  0.00      PROA C
ATOM     77  CD1 TYR     5      74.075  42.847  57.662  1.00  0.00      PROA C
ATOM     78  HD1 TYR     5      73.135  42.310  57.708  1.00  0.00      PROA H
ATOM     79  CE1 TYR     5      75.236  42.227  58.057  1.00  0.00      PROA C
ATOM     80  HE1 TYR     5      75.220  41.206  58.413  1.00  0.00      PROA H
ATOM     81  CZ  TYR     5      76.430  42.905  57.999  1.00  0.00      PROA C
ATOM     82  OH  TYR     5      77.624  42.273  58.404  1.00  0.00      PROA O
ATOM     83  HH  TYR     5      78.328  42.439  57.764  1.00  0.00      PROA H
ATOM     84  CD2 TYR     5      75.297  44.818  57.153  1.00  0.00      PROA C
ATOM     85  HD2 TYR     5      75.312  45.849  56.832  1.00  0.00      PROA H
ATOM     86  CE2 TYR     5      76.460  44.203  57.547  1.00  0.00      PROA C
ATOM     87  HE2 TYR     5      77.400  44.739  57.527  1.00  0.00      PROA H
ATOM     88  C   TYR     5      71.264  44.998  54.930  1.00  0.00      PROA C
ATOM     89  O   TYR     5      71.440  45.946  54.166  1.00  0.00      PROA O
ATOM     90  N   GLY     6      70.039  44.612  55.317  1.00  0.00      PROA N
ATOM     91  HN  GLY     6      69.908  43.812  55.896  1.00  0.00      PROA H
ATOM     92  CA  GLY     6      68.875  45.245  54.770  1.00  0.00      PROA C
ATOM     93  HA1 GLY     6      68.002  44.809  55.231  1.00  0.00      PROA H
ATOM     94  HA2 GLY     6      68.888  45.126  53.695  1.00  0.00      PROA H
ATOM     95  C   GLY     6      68.875  46.702  55.073  1.00  0.00      PROA C
ATOM     96  O   GLY     6      69.612  47.176  55.937  1.00  0.00      PROA O
ATOM     97  N   LEU     7      68.016  47.449  54.341  1.00  0.00      PROA N
ATOM     98  HN  LEU     7      67.447  47.062  53.624  1.00  0.00      PROA H
ATOM     99  CA  LEU     7      67.969  48.870  54.467  1.00  0.00      PROA C
ATOM    100  HA  LEU     7      68.955  49.232  54.707  1.00  0.00      PROA H
ATOM    101  CB  LEU     7      67.670  49.609  53.149  1.00  0.00      PROA C
ATOM    102  HB1 LEU     7      67.687  50.708  53.333  1.00  0.00      PROA H
ATOM    103  HB2 LEU     7      66.651  49.357  52.776  1.00  0.00      PROA H
ATOM    104  CG  LEU     7      68.684  49.313  52.031  1.00  0.00      PROA C
ATOM    105  HG  LEU     7      69.705  49.402  52.481  1.00  0.00      PROA H
ATOM    106  CD1 LEU     7      68.533  47.875  51.506  1.00  0.00      PROA C
ATOM    107 HD11 LEU     7      67.449  47.655  51.384  1.00  0.00      PROA H
ATOM    108 HD12 LEU     7      68.953  47.096  52.159  1.00  0.00      PROA H
ATOM    109 HD13 LEU     7      68.960  47.783  50.487  1.00  0.00      PROA H
ATOM    110  CD2 LEU     7      68.617  50.378  50.926  1.00  0.00      PROA C
ATOM    111 HD21 LEU     7      68.836  51.384  51.345  1.00  0.00      PROA H
ATOM    112 HD22 LEU     7      67.601  50.401  50.478  1.00  0.00      PROA H
ATOM    113 HD23 LEU     7      69.356  50.157  50.126  1.00  0.00      PROA H
ATOM    114  C   LEU     7      66.919  49.261  55.429  1.00  0.00      PROA C
ATOM    115  O   LEU     7      65.749  48.897  55.309  1.00  0.00      PROA O
ATOM    116  N   PRO     8      67.342  49.999  56.404  1.00  0.00      PROA N
ATOM    117  CD  PRO     8      68.656  49.806  56.997  1.00  0.00      PROA C
ATOM    118  HD1 PRO     8      69.453  50.400  56.508  1.00  0.00      PROA H
ATOM    119  HD2 PRO     8      68.909  48.755  57.098  1.00  0.00      PROA H
ATOM    120  CA  PRO     8      66.386  50.439  57.357  1.00  0.00      PROA C
ATOM    121  HA  PRO     8      65.797  49.597  57.697  1.00  0.00      PROA H
ATOM    122  CB  PRO     8      67.179  50.978  58.541  1.00  0.00      PROA C
ATOM    123  HB1 PRO     8      66.643  50.880  59.506  1.00  0.00      PROA H
ATOM    124  HB2 PRO     8      67.435  52.051  58.388  1.00  0.00      PROA H
ATOM    125  CG  PRO     8      68.479  50.151  58.486  1.00  0.00      PROA C
ATOM    126  HG1 PRO     8      69.361  50.671  58.891  1.00  0.00      PROA H
ATOM    127  HG2 PRO     8      68.319  49.223  59.078  1.00  0.00      PROA H
ATOM    128  C   PRO     8      65.461  51.404  56.680  1.00  0.00      PROA C
ATOM    129  O   PRO     8      65.922  52.460  56.250  1.00  0.00      PROA O
ATOM    130  N   GLY     9      64.162  51.064  56.577  1.00  0.00      PROA N
ATOM    131  HN  GLY     9      63.885  50.146  56.844  1.00  0.00      PROA H
ATOM    132  CA  GLY     9      63.191  51.960  56.017  1.00  0.00      PROA C
ATOM    133  HA1 GLY     9      63.515  52.954  55.974  1.00  0.00      PROA H
ATOM    134  HA2 GLY     9      62.194  51.759  56.378  1.00  0.00      PROA H
ATOM    135  C   GLY     9      63.243  51.925  54.523  1.00  0.00      PROA C
ATOM    136  O   GLY     9      64.272  51.610  53.928  1.00  0.00      PROA O
ATOM    137  N   LEU    10      62.103  52.256  53.878  1.00  0.00      PROA N
ATOM    138  HN  LEU    10      61.235  52.417  54.355  1.00  0.00      PROA H
ATOM    139  CA  LEU    10      62.063  52.359  52.449  1.00  0.00      PROA C
ATOM    140  HA  LEU    10      63.061  52.384  52.083  1.00  0.00      PROA H
ATOM    141  CB  LEU    10      61.296  51.218  51.756  1.00  0.00      PROA C
ATOM    142  HB1 LEU    10      60.267  51.142  52.175  1.00  0.00      PROA H
ATOM    143  HB2 LEU    10      61.803  50.258  51.995  1.00  0.00      PROA H
ATOM    144  CG  LEU    10      61.206  51.372  50.222  1.00  0.00      PROA C
ATOM    145  HG  LEU    10      60.798  52.382  49.970  1.00  0.00      PROA H
ATOM    146  CD1 LEU    10      62.587  51.280  49.555  1.00  0.00      PROA C
ATOM    147 HD11 LEU    10      62.694  50.281  49.091  1.00  0.00      PROA H
ATOM    148 HD12 LEU    10      63.428  51.419  50.258  1.00  0.00      PROA H
ATOM    149 HD13 LEU    10      62.651  51.972  48.691  1.00  0.00      PROA H
ATOM    150  CD2 LEU    10      60.185  50.392  49.621  1.00  0.00      PROA C
ATOM    151 HD21 LEU    10      59.176  50.569  50.051  1.00  0.00      PROA H
ATOM    152 HD22 LEU    10      60.474  49.342  49.834  1.00  0.00      PROA H
ATOM    153 HD23 LEU    10      60.121  50.519  48.519  1.00  0.00      PROA H
ATOM    154  C   LEU    10      61.331  53.627  52.121  1.00  0.00      PROA C
ATOM    155  O   LEU    10      60.102  53.632  52.056  1.00  0.00      PROA O
ATOM    156  N   ALA    11      62.051  54.748  51.905  1.00  0.00      PROA N
ATOM    157  HN  ALA    11      63.044  54.795  51.954  1.00  0.00      PROA H
ATOM    158  CA  ALA    11      61.323  55.936  51.559  1.00  0.00      PROA C
ATOM    159  HA  ALA    11      60.384  55.702  51.071  1.00  0.00      PROA H
ATOM    160  CB  ALA    11      61.054  56.860  52.759  1.00  0.00      PROA C
ATOM    161  HB1 ALA    11      61.990  57.309  53.155  1.00  0.00      PROA H
ATOM    162  HB2 ALA    11      60.584  56.265  53.570  1.00  0.00      PROA H
ATOM    163  HB3 ALA    11      60.347  57.671  52.497  1.00  0.00      PROA H
ATOM    164  C   ALA    11      62.127  56.738  50.586  1.00  0.00      PROA C
ATOM    165  O   ALA    11      63.254  57.121  50.899  1.00  0.00      PROA O
ATOM    166  N   GLN    12      61.539  57.011  49.392  1.00  0.00      PROA N
ATOM    167  HN  GLN    12      60.597  56.729  49.241  1.00  0.00      PROA H
ATOM    168  CA  GLN    12      62.113  57.835  48.358  1.00  0.00      PROA C
ATOM    169  HA  GLN    12      61.633  57.575  47.425  1.00  0.00      PROA H
ATOM    170  CB  GLN    12      61.959  59.338  48.633  1.00  0.00      PROA C
ATOM    171  HB1 GLN    12      62.425  59.633  47.684  1.00  0.00      PROA H
ATOM    172  HB2 GLN    12      62.510  59.705  49.520  1.00  0.00      PROA H
ATOM    173  CG  GLN    12      60.522  59.851  48.489  1.00  0.00      PROA C
ATOM    174  HG1 GLN    12      60.037  59.333  47.632  1.00  0.00      PROA H
ATOM    175  HG2 GLN    12      60.419  60.930  48.311  1.00  0.00      PROA H
ATOM    176  CD  GLN    12      59.749  59.529  49.760  1.00  0.00      PROA C
ATOM    177  OE1 GLN    12      60.335  59.250  50.805  1.00  0.00      PROA O
ATOM    178  NE2 GLN    12      58.393  59.579  49.674  1.00  0.00      PROA N
ATOM    179 HE21 GLN    12      57.867  59.452  50.512  1.00  0.00      PROA H
ATOM    180 HE22 GLN    12      57.941  59.878  48.838  1.00  0.00      PROA H
ATOM    181  C   GLN    12      63.562  57.496  48.225  1.00  0.00      PROA C
ATOM    182  O   GLN    12      64.423  58.363  48.356  1.00  0.00      PROA O
ATOM    183  N   LEU    13      63.861  56.207  47.971  1.00  0.00      PROA N
ATOM    184  HN  LEU    13      63.145  55.526  47.883  1.00  0.00      PROA H
ATOM    185  CA  LEU    13      65.221  55.753  47.908  1.00  0.00      PROA C
ATOM    186  HA  LEU    13      65.738  56.122  48.784  1.00  0.00      PROA H
ATOM    187  CB  LEU    13      65.365  54.219  47.835  1.00  0.00      PROA C
ATOM    188  HB1 LEU    13      66.361  53.916  47.433  1.00  0.00      PROA H
ATOM    189  HB2 LEU    13      64.600  53.828  47.128  1.00  0.00      PROA H
ATOM    190  CG  LEU    13      65.220  53.497  49.186  1.00  0.00      PROA C
ATOM    191  HG  LEU    13      65.137  52.404  48.967  1.00  0.00      PROA H
ATOM    192  CD1 LEU    13      66.486  53.681  50.030  1.00  0.00      PROA C
ATOM    193 HD11 LEU    13      66.686  54.761  50.174  1.00  0.00      PROA H
ATOM    194 HD12 LEU    13      67.363  53.252  49.501  1.00  0.00      PROA H
ATOM    195 HD13 LEU    13      66.380  53.142  50.994  1.00  0.00      PROA H
ATOM    196  CD2 LEU    13      63.949  53.929  49.937  1.00  0.00      PROA C
ATOM    197 HD21 LEU    13      63.010  53.828  49.365  1.00  0.00      PROA H
ATOM    198 HD22 LEU    13      64.089  54.991  50.217  1.00  0.00      PROA H
ATOM    199 HD23 LEU    13      63.962  53.373  50.876  1.00  0.00      PROA H
ATOM    200  C   LEU    13      65.917  56.329  46.721  1.00  0.00      PROA C
ATOM    201  O   LEU    13      65.319  56.590  45.678  1.00  0.00      PROA O
ATOM    202  N   LYS    14      67.233  56.561  46.896  1.00  0.00      PROA N
ATOM    203  HN  LYS    14      67.645  56.423  47.804  1.00  0.00      PROA H
ATOM    204  CA  LYS    14      68.094  57.096  45.887  1.00  0.00      PROA C
ATOM    205  HA  LYS    14      67.627  57.017  44.913  1.00  0.00      PROA H
ATOM    206  CB  LYS    14      68.516  58.538  46.215  1.00  0.00      PROA C
ATOM    207  HB1 LYS    14      69.040  58.520  47.196  1.00  0.00      PROA H
ATOM    208  HB2 LYS    14      67.583  59.086  46.442  1.00  0.00      PROA H
ATOM    209  CG  LYS    14      69.438  59.204  45.196  1.00  0.00      PROA C
ATOM    210  HG1 LYS    14      69.190  58.892  44.165  1.00  0.00      PROA H
ATOM    211  HG2 LYS    14      70.467  58.811  45.390  1.00  0.00      PROA H
ATOM    212  CD  LYS    14      69.490  60.724  45.366  1.00  0.00      PROA C
ATOM    213  HD1 LYS    14      70.450  61.134  44.982  1.00  0.00      PROA H
ATOM    214  HD2 LYS    14      69.442  60.976  46.451  1.00  0.00      PROA H
ATOM    215  CE  LYS    14      68.361  61.444  44.628  1.00  0.00      PROA C
ATOM    216  HE1 LYS    14      68.658  61.672  43.584  1.00  0.00      PROA H
ATOM    217  HE2 LYS    14      68.027  62.361  45.052  1.00  0.00      PROA H
ATOM    218  NZ  LYS    14      67.158  60.582  44.593  1.00  0.00      PROA N
ATOM    219  HZ1 LYS    14      66.924  60.239  45.543  1.00  0.00      PROA H
ATOM    220  HZ2 LYS    14      67.366  59.793  43.940  1.00  0.00      PROA H
ATOM    221  HZ3 LYS    14      66.384  61.157  44.198  1.00  0.00      PROA H
ATOM    222  C   LYS    14      69.307  56.247  45.896  1.00  0.00      PROA C
ATOM    223  O   LYS    14      69.718  55.741  46.940  1.00  0.00      PROA O
ATOM    224  N   SER    15      69.894  56.038  44.712  1.00  0.00      PROA N
ATOM    225  HN  SER    15      69.505  56.349  43.849  1.00  0.00      PROA H
ATOM    226  CA  SER    15      71.105  55.290  44.661  1.00  0.00      PROA C
ATOM    227  HA  SER    15      71.476  55.016  45.640  1.00  0.00      PROA H
ATOM    228  CB  SER    15      71.028  54.037  43.775  1.00  0.00      PROA C
ATOM    229  HB1 SER    15      72.022  53.539  43.685  1.00  0.00      PROA H
ATOM    230  HB2 SER    15      70.689  54.301  42.748  1.00  0.00      PROA H
ATOM    231  OG  SER    15      70.099  53.112  44.320  1.00  0.00      PROA O
ATOM    232  HG1 SER    15      70.566  52.552  44.953  1.00  0.00      PROA H
ATOM    233  C   SER    15      72.084  56.198  44.046  1.00  0.00      PROA C
ATOM    234  O   SER    15      71.746  57.037  43.213  1.00  0.00      PROA O
ATOM    235  N   ARG    16      73.337  56.064  44.477  1.00  0.00      PROA N
ATOM    236  HN  ARG    16      73.641  55.378  45.136  1.00  0.00      PROA H
ATOM    237  CA  ARG    16      74.332  56.907  43.928  1.00  0.00      PROA C
ATOM    238  HA  ARG    16      74.047  57.299  42.969  1.00  0.00      PROA H
ATOM    239  CB  ARG    16      74.836  57.973  44.911  1.00  0.00      PROA C
ATOM    240  HB1 ARG    16      75.597  58.641  44.452  1.00  0.00      PROA H
ATOM    241  HB2 ARG    16      75.344  57.479  45.768  1.00  0.00      PROA H
ATOM    242  CG  ARG    16      73.701  58.832  45.478  1.00  0.00      PROA C
ATOM    243  HG1 ARG    16      74.077  59.235  46.452  1.00  0.00      PROA H
ATOM    244  HG2 ARG    16      72.805  58.237  45.743  1.00  0.00      PROA H
ATOM    245  CD  ARG    16      73.334  60.063  44.643  1.00  0.00      PROA C
ATOM    246  HD1 ARG    16      74.204  60.740  44.483  1.00  0.00      PROA H
ATOM    247  HD2 ARG    16      72.587  60.657  45.219  1.00  0.00      PROA H
ATOM    248  NE  ARG    16      72.676  59.609  43.383  1.00  0.00      PROA N
ATOM    249  HE  ARG    16      71.953  58.914  43.414  1.00  0.00      PROA H
ATOM    250  CZ  ARG    16      73.389  59.573  42.221  1.00  0.00      PROA C
ATOM    251  NH1 ARG    16      74.714  59.904  42.228  1.00  0.00      PROA N
ATOM    252 HH11 ARG    16      75.120  60.375  43.005  1.00  0.00      PROA H
ATOM    253 HH12 ARG    16      75.153  60.184  41.385  1.00  0.00      PROA H
ATOM    254  NH2 ARG    16      72.780  59.224  41.049  1.00  0.00      PROA N
ATOM    255 HH21 ARG    16      73.251  59.349  40.181  1.00  0.00      PROA H
ATOM    256 HH22 ARG    16      71.832  58.934  41.063  1.00  0.00      PROA H
ATOM    257  C   ARG    16      75.445  55.987  43.633  1.00  0.00      PROA C
ATOM    258  O   ARG    16      75.273  54.771  43.728  1.00  0.00      PROA O
ATOM    259  N   GLU    17      76.602  56.528  43.223  1.00  0.00      PROA N
ATOM    260  HN  GLU    17      76.789  57.507  43.187  1.00  0.00      PROA H
ATOM    261  CA  GLU    17      77.625  55.597  42.890  1.00  0.00      PROA C
ATOM    262  HA  GLU    17      77.256  54.901  42.145  1.00  0.00      PROA H
ATOM    263  CB  GLU    17      78.904  56.275  42.367  1.00  0.00      PROA C
ATOM    264  HB1 GLU    17      79.499  56.768  43.168  1.00  0.00      PROA H
ATOM    265  HB2 GLU    17      78.587  57.101  41.693  1.00  0.00      PROA H
ATOM    266  CG  GLU    17      79.805  55.354  41.535  1.00  0.00      PROA C
ATOM    267  HG1 GLU    17      80.683  55.906  41.138  1.00  0.00      PROA H
ATOM    268  HG2 GLU    17      79.252  54.890  40.697  1.00  0.00      PROA H
ATOM    269  CD  GLU    17      80.335  54.238  42.422  1.00  0.00      PROA C
ATOM    270  OE1 GLU    17      80.807  54.545  43.549  1.00  0.00      PROA O
ATOM    271  OE2 GLU    17      80.270  53.058  41.982  1.00  0.00      PROA O
ATOM    272  C   GLU    17      77.978  54.815  44.105  1.00  0.00      PROA C
ATOM    273  O   GLU    17      77.842  53.592  44.135  1.00  0.00      PROA O
ATOM    274  N   SER    18      78.433  55.520  45.153  1.00  0.00      PROA N
ATOM    275  HN  SER    18      78.601  56.491  45.059  1.00  0.00      PROA H
ATOM    276  CA  SER    18      78.839  54.848  46.343  1.00  0.00      PROA C
ATOM    277  HA  SER    18      79.168  53.848  46.089  1.00  0.00      PROA H
ATOM    278  CB  SER    18      80.033  55.546  47.020  1.00  0.00      PROA C
ATOM    279  HB1 SER    18      79.772  56.590  47.307  1.00  0.00      PROA H
ATOM    280  HB2 SER    18      80.870  55.586  46.283  1.00  0.00      PROA H
ATOM    281  OG  SER    18      80.441  54.818  48.170  1.00  0.00      PROA O
ATOM    282  HG1 SER    18      80.429  53.886  47.916  1.00  0.00      PROA H
ATOM    283  C   SER    18      77.774  54.691  47.379  1.00  0.00      PROA C
ATOM    284  O   SER    18      77.674  53.636  48.003  1.00  0.00      PROA O
ATOM    285  N   TYR    19      76.933  55.722  47.601  1.00  0.00      PROA N
ATOM    286  HN  TYR    19      76.917  56.573  47.091  1.00  0.00      PROA H
ATOM    287  CA  TYR    19      76.115  55.592  48.770  1.00  0.00      PROA C
ATOM    288  HA  TYR    19      76.210  54.635  49.263  1.00  0.00      PROA H
ATOM    289  CB  TYR    19      76.417  56.617  49.890  1.00  0.00      PROA C
ATOM    290  HB1 TYR    19      77.505  56.606  50.122  1.00  0.00      PROA H
ATOM    291  HB2 TYR    19      75.887  56.363  50.832  1.00  0.00      PROA H
ATOM    292  CG  TYR    19      76.012  58.006  49.506  1.00  0.00      PROA C
ATOM    293  CD1 TYR    19      74.703  58.419  49.636  1.00  0.00      PROA C
ATOM    294  HD1 TYR    19      73.976  57.767  50.060  1.00  0.00      PROA H
ATOM    295  CE1 TYR    19      74.332  59.700  49.296  1.00  0.00      PROA C
ATOM    296  HE1 TYR    19      73.321  60.046  49.417  1.00  0.00      PROA H
ATOM    297  CZ  TYR    19      75.269  60.588  48.827  1.00  0.00      PROA C
ATOM    298  OH  TYR    19      74.891  61.902  48.478  1.00  0.00      PROA O
ATOM    299  HH  TYR    19      75.657  62.414  48.196  1.00  0.00      PROA H
ATOM    300  CD2 TYR    19      76.945  58.908  49.045  1.00  0.00      PROA C
ATOM    301  HD2 TYR    19      77.982  58.604  48.968  1.00  0.00      PROA H
ATOM    302  CE2 TYR    19      76.580  60.190  48.703  1.00  0.00      PROA C
ATOM    303  HE2 TYR    19      77.335  60.857  48.320  1.00  0.00      PROA H
ATOM    304  C   TYR    19      74.664  55.709  48.453  1.00  0.00      PROA C
ATOM    305  O   TYR    19      74.267  56.294  47.447  1.00  0.00      PROA O
ATOM    306  N   VAL    20      73.833  55.115  49.340  1.00  0.00      PROA N
ATOM    307  HN  VAL    20      74.175  54.730  50.191  1.00  0.00      PROA H
ATOM    308  CA  VAL    20      72.416  55.139  49.155  1.00  0.00      PROA C
ATOM    309  HA  VAL    20      72.169  55.410  48.137  1.00  0.00      PROA H
ATOM    310  CB  VAL    20      71.694  53.872  49.494  1.00  0.00      PROA C
ATOM    311  HB  VAL    20      70.637  53.934  49.123  1.00  0.00      PROA H
ATOM    312  CG1 VAL    20      72.345  52.715  48.720  1.00  0.00      PROA C
ATOM    313 HG11 VAL    20      73.378  52.530  49.068  1.00  0.00      PROA H
ATOM    314 HG12 VAL    20      72.381  52.945  47.633  1.00  0.00      PROA H
ATOM    315 HG13 VAL    20      71.760  51.781  48.862  1.00  0.00      PROA H
ATOM    316  CG2 VAL    20      71.629  53.720  51.019  1.00  0.00      PROA C
ATOM    317 HG21 VAL    20      70.709  54.206  51.417  1.00  0.00      PROA H
ATOM    318 HG22 VAL    20      72.468  54.187  51.522  1.00  0.00      PROA H
ATOM    319 HG23 VAL    20      71.508  52.634  51.221  1.00  0.00      PROA H
ATOM    320  C   VAL    20      71.868  56.175  50.059  1.00  0.00      PROA C
ATOM    321  O   VAL    20      72.439  56.498  51.099  1.00  0.00      PROA O
ATOM    322  N   LEU    21      70.738  56.759  49.649  1.00  0.00      PROA N
ATOM    323  HN  LEU    21      70.253  56.481  48.817  1.00  0.00      PROA H
ATOM    324  CA  LEU    21      70.163  57.774  50.457  1.00  0.00      PROA C
ATOM    325  HA  LEU    21      70.503  57.731  51.484  1.00  0.00      PROA H
ATOM    326  CB  LEU    21      70.410  59.158  49.850  1.00  0.00      PROA C
ATOM    327  HB1 LEU    21      70.100  59.177  48.789  1.00  0.00      PROA H
ATOM    328  HB2 LEU    21      71.503  59.327  49.869  1.00  0.00      PROA H
ATOM    329  CG  LEU    21      69.734  60.310  50.596  1.00  0.00      PROA C
ATOM    330  HG  LEU    21      68.634  60.128  50.674  1.00  0.00      PROA H
ATOM    331  CD1 LEU    21      70.283  60.468  52.023  1.00  0.00      PROA C
ATOM    332 HD11 LEU    21      71.377  60.353  51.926  1.00  0.00      PROA H
ATOM    333 HD12 LEU    21      69.795  59.717  52.668  1.00  0.00      PROA H
ATOM    334 HD13 LEU    21      70.091  61.516  52.274  1.00  0.00      PROA H
ATOM    335  CD2 LEU    21      69.831  61.592  49.763  1.00  0.00      PROA C
ATOM    336 HD21 LEU    21      69.534  61.436  48.709  1.00  0.00      PROA H
ATOM    337 HD22 LEU    21      70.828  62.070  49.826  1.00  0.00      PROA H
ATOM    338 HD23 LEU    21      69.049  62.168  50.274  1.00  0.00      PROA H
ATOM    339  C   LEU    21      68.681  57.546  50.472  1.00  0.00      PROA C
ATOM    340  O   LEU    21      68.098  57.140  49.469  1.00  0.00      PROA O
ATOM    341  N   CYS    22      68.040  57.774  51.636  1.00  0.00      PROA N
ATOM    342  HN  CYS    22      68.532  58.050  52.463  1.00  0.00      PROA H
ATOM    343  CA  CYS    22      66.608  57.688  51.750  1.00  0.00      PROA C
ATOM    344  HA  CYS    22      66.132  57.410  50.818  1.00  0.00      PROA H
ATOM    345  CB  CYS    22      66.156  56.789  52.908  1.00  0.00      PROA C
ATOM    346  HB1 CYS    22      65.043  56.782  52.958  1.00  0.00      PROA H
ATOM    347  HB2 CYS    22      66.540  57.196  53.870  1.00  0.00      PROA H
ATOM    348  SG  CYS    22      66.781  55.095  52.730  1.00  0.00      PROA S
ATOM    349  HG1 CYS    22      66.259  54.598  53.847  1.00  0.00      PROA H
ATOM    350  C   CYS    22      66.218  59.101  52.100  1.00  0.00      PROA C
ATOM    351  O   CYS    22      66.932  59.746  52.865  1.00  0.00      PROA O
ATOM    352  N   TYR    23      65.109  59.659  51.556  1.00  0.00      PROA N
ATOM    353  HN  TYR    23      64.462  59.186  50.953  1.00  0.00      PROA H
ATOM    354  CA  TYR    23      64.884  61.034  51.926  1.00  0.00      PROA C
ATOM    355  HA  TYR    23      65.481  61.338  52.774  1.00  0.00      PROA H
ATOM    356  CB  TYR    23      65.258  62.076  50.854  1.00  0.00      PROA C
ATOM    357  HB1 TYR    23      66.330  61.934  50.586  1.00  0.00      PROA H
ATOM    358  HB2 TYR    23      65.167  63.111  51.255  1.00  0.00      PROA H
ATOM    359  CG  TYR    23      64.425  61.963  49.624  1.00  0.00      PROA C
ATOM    360  CD1 TYR    23      63.149  62.478  49.597  1.00  0.00      PROA C
ATOM    361  HD1 TYR    23      62.821  63.036  50.452  1.00  0.00      PROA H
ATOM    362  CE1 TYR    23      62.385  62.392  48.457  1.00  0.00      PROA C
ATOM    363  HE1 TYR    23      61.393  62.807  48.397  1.00  0.00      PROA H
ATOM    364  CZ  TYR    23      62.900  61.799  47.328  1.00  0.00      PROA C
ATOM    365  OH  TYR    23      62.121  61.710  46.157  1.00  0.00      PROA O
ATOM    366  HH  TYR    23      62.403  60.953  45.629  1.00  0.00      PROA H
ATOM    367  CD2 TYR    23      64.935  61.376  48.489  1.00  0.00      PROA C
ATOM    368  HD2 TYR    23      65.932  60.954  48.515  1.00  0.00      PROA H
ATOM    369  CE2 TYR    23      64.176  61.287  47.347  1.00  0.00      PROA C
ATOM    370  HE2 TYR    23      64.573  60.791  46.475  1.00  0.00      PROA H
ATOM    371  C   TYR    23      63.508  61.300  52.427  1.00  0.00      PROA C
ATOM    372  O   TYR    23      62.532  60.686  52.000  1.00  0.00      PROA O
ATOM    373  N   ASP    24      63.428  62.241  53.398  1.00  0.00      PROA N
ATOM    374  HN  ASP    24      64.194  62.737  53.835  1.00  0.00      PROA H
ATOM    375  CA  ASP    24      62.183  62.637  53.968  1.00  0.00      PROA C
ATOM    376  HA  ASP    24      61.426  61.915  53.711  1.00  0.00      PROA H
ATOM    377  CB  ASP    24      62.108  62.514  55.508  1.00  0.00      PROA C
ATOM    378  HB1 ASP    24      62.277  61.463  55.816  1.00  0.00      PROA H
ATOM    379  HB2 ASP    24      61.130  62.854  55.902  1.00  0.00      PROA H
ATOM    380  CG  ASP    24      63.203  63.344  56.155  1.00  0.00      PROA C
ATOM    381  OD1 ASP    24      64.185  63.708  55.453  1.00  0.00      PROA O
ATOM    382  OD2 ASP    24      63.078  63.611  57.379  1.00  0.00      PROA O
ATOM    383  C   ASP    24      61.825  64.035  53.536  1.00  0.00      PROA C
ATOM    384  O   ASP    24      62.531  65.000  53.811  1.00  0.00      PROA O
ATOM    385  N   PRO    25      60.754  64.119  52.781  1.00  0.00      PROA N
ATOM    386  CD  PRO    25      60.458  63.027  51.861  1.00  0.00      PROA C
ATOM    387  HD1 PRO    25      59.732  62.339  52.355  1.00  0.00      PROA H
ATOM    388  HD2 PRO    25      61.307  62.450  51.510  1.00  0.00      PROA H
ATOM    389  CA  PRO    25      60.271  65.380  52.263  1.00  0.00      PROA C
ATOM    390  HA  PRO    25      61.128  65.878  51.863  1.00  0.00      PROA H
ATOM    391  CB  PRO    25      59.268  65.031  51.170  1.00  0.00      PROA C
ATOM    392  HB1 PRO    25      59.293  65.718  50.327  1.00  0.00      PROA H
ATOM    393  HB2 PRO    25      58.256  64.962  51.587  1.00  0.00      PROA H
ATOM    394  CG  PRO    25      59.766  63.671  50.651  1.00  0.00      PROA C
ATOM    395  HG1 PRO    25      58.927  63.052  50.263  1.00  0.00      PROA H
ATOM    396  HG2 PRO    25      60.492  63.863  49.845  1.00  0.00      PROA H
ATOM    397  C   PRO    25      59.730  66.367  53.285  1.00  0.00      PROA C
ATOM    398  O   PRO    25      59.890  67.565  53.057  1.00  0.00      PROA O
ATOM    399  N   ARG    26      59.094  65.923  54.394  1.00  0.00      PROA N
ATOM    400  HN  ARG    26      58.944  64.947  54.530  1.00  0.00      PROA H
ATOM    401  CA  ARG    26      58.538  66.876  55.337  1.00  0.00      PROA C
ATOM    402  HA  ARG    26      57.804  67.510  54.857  1.00  0.00      PROA H
ATOM    403  CB  ARG    26      58.028  66.210  56.625  1.00  0.00      PROA C
ATOM    404  HB1 ARG    26      57.793  66.986  57.393  1.00  0.00      PROA H
ATOM    405  HB2 ARG    26      58.822  65.561  57.072  1.00  0.00      PROA H
ATOM    406  CG  ARG    26      56.812  65.302  56.485  1.00  0.00      PROA C
ATOM    407  HG1 ARG    26      57.041  64.319  56.941  1.00  0.00      PROA H
ATOM    408  HG2 ARG    26      56.581  65.085  55.436  1.00  0.00      PROA H
ATOM    409  CD  ARG    26      55.595  65.861  57.218  1.00  0.00      PROA C
ATOM    410  HD1 ARG    26      55.281  66.757  56.661  1.00  0.00      PROA H
ATOM    411  HD2 ARG    26      55.856  66.135  58.266  1.00  0.00      PROA H
ATOM    412  NE  ARG    26      54.555  64.798  57.253  1.00  0.00      PROA N
ATOM    413  HE  ARG    26      54.728  63.935  56.775  1.00  0.00      PROA H
ATOM    414  CZ  ARG    26      53.249  65.171  57.360  1.00  0.00      PROA C
ATOM    415  NH1 ARG    26      52.948  66.496  57.478  1.00  0.00      PROA N
ATOM    416 HH11 ARG    26      53.652  67.129  57.160  1.00  0.00      PROA H
ATOM    417 HH12 ARG    26      51.992  66.750  57.451  1.00  0.00      PROA H
ATOM    418  NH2 ARG    26      52.256  64.236  57.352  1.00  0.00      PROA N
ATOM    419 HH21 ARG    26      51.319  64.511  57.557  1.00  0.00      PROA H
ATOM    420 HH22 ARG    26      52.500  63.310  57.080  1.00  0.00      PROA H
ATOM    421  C   ARG    26      59.677  67.691  55.806  1.00  0.00      PROA C
ATOM    422  O   ARG    26      59.667  68.918  55.725  1.00  0.00      PROA O
ATOM    423  N   THR    27      60.712  66.994  56.304  1.00  0.00      PROA N
ATOM    424  HN  THR    27      60.783  65.999  56.321  1.00  0.00      PROA H
ATOM    425  CA  THR    27      61.872  67.695  56.727  1.00  0.00      PROA C
ATOM    426  HA  THR    27      61.757  68.768  56.670  1.00  0.00      PROA H
ATOM    427  CB  THR    27      62.323  67.371  58.127  1.00  0.00      PROA C
ATOM    428  HB  THR    27      63.235  67.943  58.349  1.00  0.00      PROA H
ATOM    429  OG1 THR    27      62.643  65.995  58.254  1.00  0.00      PROA O
ATOM    430  HG1 THR    27      63.102  65.637  57.458  1.00  0.00      PROA H
ATOM    431  CG2 THR    27      61.198  67.752  59.104  1.00  0.00      PROA C
ATOM    432 HG21 THR    27      60.312  67.098  58.972  1.00  0.00      PROA H
ATOM    433 HG22 THR    27      60.901  68.810  58.956  1.00  0.00      PROA H
ATOM    434 HG23 THR    27      61.571  67.655  60.146  1.00  0.00      PROA H
ATOM    435  C   THR    27      62.943  67.311  55.761  1.00  0.00      PROA C
ATOM    436  O   THR    27      63.473  66.204  55.827  1.00  0.00      PROA O
ATOM    437  N   ARG    28      63.296  68.235  54.839  1.00  0.00      PROA N
ATOM    438  HN  ARG    28      62.869  69.133  54.807  1.00  0.00      PROA H
ATOM    439  CA  ARG    28      64.277  67.931  53.835  1.00  0.00      PROA C
ATOM    440  HA  ARG    28      63.959  67.053  53.290  1.00  0.00      PROA H
ATOM    441  CB  ARG    28      64.604  69.116  52.909  1.00  0.00      PROA C
ATOM    442  HB1 ARG    28      65.480  68.867  52.272  1.00  0.00      PROA H
ATOM    443  HB2 ARG    28      64.894  69.995  53.534  1.00  0.00      PROA H
ATOM    444  CG  ARG    28      63.419  69.539  52.037  1.00  0.00      PROA C
ATOM    445  HG1 ARG    28      63.742  70.361  51.357  1.00  0.00      PROA H
ATOM    446  HG2 ARG    28      62.619  69.967  52.686  1.00  0.00      PROA H
ATOM    447  CD  ARG    28      62.825  68.388  51.226  1.00  0.00      PROA C
ATOM    448  HD1 ARG    28      62.088  68.842  50.534  1.00  0.00      PROA H
ATOM    449  HD2 ARG    28      62.346  67.651  51.910  1.00  0.00      PROA H
ATOM    450  NE  ARG    28      63.944  67.777  50.456  1.00  0.00      PROA N
ATOM    451  HE  ARG    28      64.827  68.220  50.401  1.00  0.00      PROA H
ATOM    452  CZ  ARG    28      63.788  66.567  49.841  1.00  0.00      PROA C
ATOM    453  NH1 ARG    28      62.606  65.889  49.921  1.00  0.00      PROA N
ATOM    454 HH11 ARG    28      61.888  66.247  50.494  1.00  0.00      PROA H
ATOM    455 HH12 ARG    28      62.548  65.000  49.485  1.00  0.00      PROA H
ATOM    456  NH2 ARG    28      64.827  66.035  49.134  1.00  0.00      PROA N
ATOM    457 HH21 ARG    28      65.654  66.553  48.955  1.00  0.00      PROA H
ATOM    458 HH22 ARG    28      64.716  65.169  48.658  1.00  0.00      PROA H
ATOM    459  C   ARG    28      65.495  67.570  54.590  1.00  0.00      PROA C
ATOM    460  O   ARG    28      65.844  68.194  55.591  1.00  0.00      PROA O
ATOM    461  N   GLY    29      66.152  66.506  54.123  1.00  0.00      PROA N
ATOM    462  HN  GLY    29      65.736  65.873  53.469  1.00  0.00      PROA H
ATOM    463  CA  GLY    29      67.276  65.979  54.814  1.00  0.00      PROA C
ATOM    464  HA1 GLY    29      67.133  66.047  55.885  1.00  0.00      PROA H
ATOM    465  HA2 GLY    29      68.181  66.425  54.432  1.00  0.00      PROA H
ATOM    466  C   GLY    29      67.254  64.556  54.457  1.00  0.00      PROA C
ATOM    467  O   GLY    29      66.622  64.162  53.477  1.00  0.00      PROA O
ATOM    468  N   ALA    30      67.952  63.729  55.233  1.00  0.00      PROA N
ATOM    469  HN  ALA    30      68.382  63.968  56.095  1.00  0.00      PROA H
ATOM    470  CA  ALA    30      67.858  62.373  54.846  1.00  0.00      PROA C
ATOM    471  HA  ALA    30      67.169  62.158  54.039  1.00  0.00      PROA H
ATOM    472  CB  ALA    30      69.210  61.750  54.455  1.00  0.00      PROA C
ATOM    473  HB1 ALA    30      69.716  61.334  55.335  1.00  0.00      PROA H
ATOM    474  HB2 ALA    30      69.842  62.482  53.917  1.00  0.00      PROA H
ATOM    475  HB3 ALA    30      68.892  60.874  53.873  1.00  0.00      PROA H
ATOM    476  C   ALA    30      67.358  61.615  56.015  1.00  0.00      PROA C
ATOM    477  O   ALA    30      67.760  61.848  57.154  1.00  0.00      PROA O
ATOM    478  N   LEU    31      66.430  60.685  55.749  1.00  0.00      PROA N
ATOM    479  HN  LEU    31      66.092  60.546  54.823  1.00  0.00      PROA H
ATOM    480  CA  LEU    31      65.936  59.869  56.804  1.00  0.00      PROA C
ATOM    481  HA  LEU    31      65.564  60.479  57.619  1.00  0.00      PROA H
ATOM    482  CB  LEU    31      64.886  58.863  56.279  1.00  0.00      PROA C
ATOM    483  HB1 LEU    31      65.339  58.199  55.513  1.00  0.00      PROA H
ATOM    484  HB2 LEU    31      64.112  59.466  55.747  1.00  0.00      PROA H
ATOM    485  CG  LEU    31      64.139  57.985  57.309  1.00  0.00      PROA C
ATOM    486  HG  LEU    31      63.497  58.680  57.906  1.00  0.00      PROA H
ATOM    487  CD1 LEU    31      63.228  56.988  56.582  1.00  0.00      PROA C
ATOM    488 HD11 LEU    31      63.858  56.295  55.981  1.00  0.00      PROA H
ATOM    489 HD12 LEU    31      62.560  57.514  55.867  1.00  0.00      PROA H
ATOM    490 HD13 LEU    31      62.661  56.394  57.316  1.00  0.00      PROA H
ATOM    491  CD2 LEU    31      65.068  57.273  58.305  1.00  0.00      PROA C
ATOM    492 HD21 LEU    31      65.543  57.967  59.018  1.00  0.00      PROA H
ATOM    493 HD22 LEU    31      65.763  56.618  57.777  1.00  0.00      PROA H
ATOM    494 HD23 LEU    31      64.447  56.644  58.979  1.00  0.00      PROA H
ATOM    495  C   LEU    31      67.128  59.086  57.256  1.00  0.00      PROA C
ATOM    496  O   LEU    31      67.395  58.973  58.450  1.00  0.00      PROA O
ATOM    497  N   TRP    32      67.905  58.560  56.285  1.00  0.00      PROA N
ATOM    498  HN  TRP    32      67.754  58.744  55.317  1.00  0.00      PROA H
ATOM    499  CA  TRP    32      68.971  57.672  56.642  1.00  0.00      PROA C
ATOM    500  HA  TRP    32      69.516  58.033  57.506  1.00  0.00      PROA H
ATOM    501  CB  TRP    32      68.375  56.264  56.820  1.00  0.00      PROA C
ATOM    502  HB1 TRP    32      67.891  55.908  55.883  1.00  0.00      PROA H
ATOM    503  HB2 TRP    32      67.577  56.405  57.551  1.00  0.00      PROA H
ATOM    504  CG  TRP    32      69.221  55.160  57.396  1.00  0.00      PROA C
ATOM    505  CD1 TRP    32      70.181  54.386  56.813  1.00  0.00      PROA C
ATOM    506  HD1 TRP    32      70.531  54.518  55.794  1.00  0.00      PROA H
ATOM    507  NE1 TRP    32      70.609  53.426  57.699  1.00  0.00      PROA N
ATOM    508  HE1 TRP    32      71.347  52.785  57.604  1.00  0.00      PROA H
ATOM    509  CE2 TRP    32      69.905  53.571  58.877  1.00  0.00      PROA C
ATOM    510  CD2 TRP    32      69.030  54.645  58.722  1.00  0.00      PROA C
ATOM    511  CE3 TRP    32      68.180  55.026  59.720  1.00  0.00      PROA C
ATOM    512  HE3 TRP    32      67.493  55.852  59.612  1.00  0.00      PROA H
ATOM    513  CZ3 TRP    32      68.235  54.317  60.900  1.00  0.00      PROA C
ATOM    514  HZ3 TRP    32      67.571  54.569  61.719  1.00  0.00      PROA H
ATOM    515  CZ2 TRP    32      69.945  52.858  60.041  1.00  0.00      PROA C
ATOM    516  HZ2 TRP    32      70.577  52.002  60.190  1.00  0.00      PROA H
ATOM    517  CH2 TRP    32      69.101  53.254  61.057  1.00  0.00      PROA C
ATOM    518  HH2 TRP    32      69.116  52.742  62.009  1.00  0.00      PROA H
ATOM    519  C   TRP    32      69.896  57.579  55.451  1.00  0.00      PROA C
ATOM    520  O   TRP    32      69.479  57.860  54.329  1.00  0.00      PROA O
ATOM    521  N   VAL    33      71.185  57.201  55.649  1.00  0.00      PROA N
ATOM    522  HN  VAL    33      71.569  57.103  56.567  1.00  0.00      PROA H
ATOM    523  CA  VAL    33      72.034  56.965  54.503  1.00  0.00      PROA C
ATOM    524  HA  VAL    33      71.438  56.769  53.621  1.00  0.00      PROA H
ATOM    525  CB  VAL    33      73.028  58.042  54.179  1.00  0.00      PROA C
ATOM    526  HB  VAL    33      73.513  57.799  53.196  1.00  0.00      PROA H
ATOM    527  CG1 VAL    33      72.274  59.365  53.973  1.00  0.00      PROA C
ATOM    528 HG11 VAL    33      72.138  59.855  54.952  1.00  0.00      PROA H
ATOM    529 HG12 VAL    33      71.299  59.062  53.598  1.00  0.00      PROA H
ATOM    530 HG13 VAL    33      72.826  60.005  53.267  1.00  0.00      PROA H
ATOM    531  CG2 VAL    33      74.125  58.059  55.244  1.00  0.00      PROA C
ATOM    532 HG21 VAL    33      74.884  57.264  55.068  1.00  0.00      PROA H
ATOM    533 HG22 VAL    33      73.638  57.889  56.222  1.00  0.00      PROA H
ATOM    534 HG23 VAL    33      74.658  59.033  55.209  1.00  0.00      PROA H
ATOM    535  C   VAL    33      72.814  55.699  54.779  1.00  0.00      PROA C
ATOM    536  O   VAL    33      73.241  55.472  55.910  1.00  0.00      PROA O
ATOM    537  N   VAL    34      73.000  54.823  53.758  1.00  0.00      PROA N
ATOM    538  HN  VAL    34      72.726  55.073  52.832  1.00  0.00      PROA H
ATOM    539  CA  VAL    34      73.766  53.606  53.933  1.00  0.00      PROA C
ATOM    540  HA  VAL    34      73.783  53.315  54.975  1.00  0.00      PROA H
ATOM    541  CB  VAL    34      73.411  52.466  53.032  1.00  0.00      PROA C
ATOM    542  HB  VAL    34      72.309  52.449  52.963  1.00  0.00      PROA H
ATOM    543  CG1 VAL    34      74.240  52.602  51.743  1.00  0.00      PROA C
ATOM    544 HG11 VAL    34      75.267  52.187  51.830  1.00  0.00      PROA H
ATOM    545 HG12 VAL    34      74.271  53.570  51.230  1.00  0.00      PROA H
ATOM    546 HG13 VAL    34      73.750  51.905  51.028  1.00  0.00      PROA H
ATOM    547  CG2 VAL    34      73.703  51.154  53.769  1.00  0.00      PROA C
ATOM    548 HG21 VAL    34      73.365  51.292  54.817  1.00  0.00      PROA H
ATOM    549 HG22 VAL    34      74.789  50.930  53.763  1.00  0.00      PROA H
ATOM    550 HG23 VAL    34      73.161  50.323  53.269  1.00  0.00      PROA H
ATOM    551  C   VAL    34      75.133  53.957  53.502  1.00  0.00      PROA C
ATOM    552  O   VAL    34      75.337  54.911  52.751  1.00  0.00      PROA O
ATOM    553  N   GLU    35      76.121  53.210  53.999  1.00  0.00      PROA N
ATOM    554  HN  GLU    35      75.986  52.574  54.756  1.00  0.00      PROA H
ATOM    555  CA  GLU    35      77.439  53.512  53.567  1.00  0.00      PROA C
ATOM    556  HA  GLU    35      77.467  53.753  52.511  1.00  0.00      PROA H
ATOM    557  CB  GLU    35      78.030  54.652  54.413  1.00  0.00      PROA C
ATOM    558  HB1 GLU    35      77.887  54.378  55.463  1.00  0.00      PROA H
ATOM    559  HB2 GLU    35      77.364  55.538  54.254  1.00  0.00      PROA H
ATOM    560  CG  GLU    35      79.446  55.102  54.071  1.00  0.00      PROA C
ATOM    561  HG1 GLU    35      79.505  55.509  53.039  1.00  0.00      PROA H
ATOM    562  HG2 GLU    35      80.196  54.300  54.203  1.00  0.00      PROA H
ATOM    563  CD  GLU    35      79.771  56.229  55.044  1.00  0.00      PROA C
ATOM    564  OE1 GLU    35      80.247  55.924  56.170  1.00  0.00      PROA O
ATOM    565  OE2 GLU    35      79.525  57.410  54.681  1.00  0.00      PROA O
ATOM    566  C   GLU    35      78.241  52.271  53.793  1.00  0.00      PROA C
ATOM    567  O   GLU    35      78.127  51.641  54.844  1.00  0.00      PROA O
ATOM    568  N   GLN    36      79.062  51.867  52.806  1.00  0.00      PROA N
ATOM    569  HN  GLN    36      79.205  52.403  51.977  1.00  0.00      PROA H
ATOM    570  CA  GLN    36      79.844  50.684  53.016  1.00  0.00      PROA C
ATOM    571  HA  GLN    36      79.750  50.315  54.027  1.00  0.00      PROA H
ATOM    572  CB  GLN    36      79.513  49.533  52.043  1.00  0.00      PROA C
ATOM    573  HB1 GLN    36      78.390  49.539  52.045  1.00  0.00      PROA H
ATOM    574  HB2 GLN    36      79.748  48.545  52.474  1.00  0.00      PROA H
ATOM    575  CG  GLN    36      79.893  49.798  50.583  1.00  0.00      PROA C
ATOM    576  HG1 GLN    36      79.793  50.854  50.268  1.00  0.00      PROA H
ATOM    577  HG2 GLN    36      79.275  49.149  49.930  1.00  0.00      PROA H
ATOM    578  CD  GLN    36      81.325  49.321  50.382  1.00  0.00      PROA C
ATOM    579  OE1 GLN    36      81.969  49.644  49.387  1.00  0.00      PROA O
ATOM    580  NE2 GLN    36      81.839  48.524  51.357  1.00  0.00      PROA N
ATOM    581 HE21 GLN    36      82.810  48.333  51.287  1.00  0.00      PROA H
ATOM    582 HE22 GLN    36      81.353  48.483  52.224  1.00  0.00      PROA H
ATOM    583  C   GLN    36      81.274  51.065  52.821  1.00  0.00      PROA C
ATOM    584  O   GLN    36      81.635  51.647  51.800  1.00  0.00      PROA O
ATOM    585  N   LEU    37      82.135  50.767  53.815  1.00  0.00      PROA N
ATOM    586  HN  LEU    37      81.843  50.301  54.654  1.00  0.00      PROA H
ATOM    587  CA  LEU    37      83.509  51.125  53.634  1.00  0.00      PROA C
ATOM    588  HA  LEU    37      83.722  51.420  52.619  1.00  0.00      PROA H
ATOM    589  CB  LEU    37      84.029  52.208  54.600  1.00  0.00      PROA C
ATOM    590  HB1 LEU    37      85.128  52.333  54.452  1.00  0.00      PROA H
ATOM    591  HB2 LEU    37      83.883  52.014  55.659  1.00  0.00      PROA H
ATOM    592  CG  LEU    37      83.418  53.603  54.365  1.00  0.00      PROA C
ATOM    593  HG  LEU    37      82.350  53.543  54.698  1.00  0.00      PROA H
ATOM    594  CD1 LEU    37      84.112  54.665  55.233  1.00  0.00      PROA C
ATOM    595 HD11 LEU    37      84.984  55.080  54.693  1.00  0.00      PROA H
ATOM    596 HD12 LEU    37      84.462  54.212  56.185  1.00  0.00      PROA H
ATOM    597 HD13 LEU    37      83.377  55.448  55.510  1.00  0.00      PROA H
ATOM    598  CD2 LEU    37      83.412  53.970  52.872  1.00  0.00      PROA C
ATOM    599 HD21 LEU    37      83.029  53.237  52.172  1.00  0.00      PROA H
ATOM    600 HD22 LEU    37      84.435  54.239  52.540  1.00  0.00      PROA H
ATOM    601 HD23 LEU    37      82.767  54.868  52.754  1.00  0.00      PROA H
ATOM    602  C   LEU    37      84.372  49.918  53.830  1.00  0.00      PROA C
ATOM    603  O   LEU    37      84.133  49.105  54.721  1.00  0.00      PROA O
ATOM    604  N   ARG    38      85.400  49.765  52.967  1.00  0.00      PROA N
ATOM    605  HN  ARG    38      85.604  50.444  52.269  1.00  0.00      PROA H
ATOM    606  CA  ARG    38      86.328  48.677  53.116  1.00  0.00      PROA C
ATOM    607  HA  ARG    38      86.384  48.412  54.165  1.00  0.00      PROA H
ATOM    608  CB  ARG    38      85.995  47.455  52.238  1.00  0.00      PROA C
ATOM    609  HB1 ARG    38      84.919  47.259  52.479  1.00  0.00      PROA H
ATOM    610  HB2 ARG    38      86.439  46.488  52.488  1.00  0.00      PROA H
ATOM    611  CG  ARG    38      86.031  47.745  50.733  1.00  0.00      PROA C
ATOM    612  HG1 ARG    38      87.040  48.052  50.383  1.00  0.00      PROA H
ATOM    613  HG2 ARG    38      85.284  48.554  50.620  1.00  0.00      PROA H
ATOM    614  CD  ARG    38      85.529  46.590  49.867  1.00  0.00      PROA C
ATOM    615  HD1 ARG    38      85.609  46.855  48.785  1.00  0.00      PROA H
ATOM    616  HD2 ARG    38      84.468  46.360  50.123  1.00  0.00      PROA H
ATOM    617  NE  ARG    38      86.388  45.407  50.151  1.00  0.00      PROA N
ATOM    618  HE  ARG    38      87.335  45.514  50.437  1.00  0.00      PROA H
ATOM    619  CZ  ARG    38      86.051  44.185  49.643  1.00  0.00      PROA C
ATOM    620  NH1 ARG    38      84.961  44.050  48.833  1.00  0.00      PROA N
ATOM    621 HH11 ARG    38      84.609  44.847  48.369  1.00  0.00      PROA H
ATOM    622 HH12 ARG    38      84.816  43.148  48.431  1.00  0.00      PROA H
ATOM    623  NH2 ARG    38      86.808  43.092  49.950  1.00  0.00      PROA N
ATOM    624 HH21 ARG    38      87.653  43.158  50.473  1.00  0.00      PROA H
ATOM    625 HH22 ARG    38      86.765  42.278  49.363  1.00  0.00      PROA H
ATOM    626  C   ARG    38      87.664  49.185  52.679  1.00  0.00      PROA C
ATOM    627  O   ARG    38      87.743  50.092  51.850  1.00  0.00      PROA O
ATOM    628  N   PRO    39      88.707  48.644  53.260  1.00  0.00      PROA N
ATOM    629  CD  PRO    39      88.670  47.282  53.770  1.00  0.00      PROA C
ATOM    630  HD1 PRO    39      88.171  46.544  53.128  1.00  0.00      PROA H
ATOM    631  HD2 PRO    39      88.285  47.269  54.817  1.00  0.00      PROA H
ATOM    632  CA  PRO    39      90.042  49.042  52.911  1.00  0.00      PROA C
ATOM    633  HA  PRO    39      90.426  49.919  53.173  1.00  0.00      PROA H
ATOM    634  CB  PRO    39      90.962  48.086  53.660  1.00  0.00      PROA C
ATOM    635  HB1 PRO    39      91.113  48.439  54.706  1.00  0.00      PROA H
ATOM    636  HB2 PRO    39      91.948  47.908  53.183  1.00  0.00      PROA H
ATOM    637  CG  PRO    39      90.128  46.788  53.713  1.00  0.00      PROA C
ATOM    638  HG1 PRO    39      90.321  46.156  52.825  1.00  0.00      PROA H
ATOM    639  HG2 PRO    39      90.374  46.219  54.636  1.00  0.00      PROA H
ATOM    640  C   PRO    39      90.087  48.757  51.450  1.00  0.00      PROA C
ATOM    641  O   PRO    39      89.637  47.673  51.073  1.00  0.00      PROA O
ATOM    642  N   GLU    40      90.606  49.717  50.654  1.00  0.00      PROA N
ATOM    643  HN  GLU    40      90.973  50.547  51.060  1.00  0.00      PROA H
ATOM    644  CA  GLU    40      90.675  49.693  49.221  1.00  0.00      PROA C
ATOM    645  HA  GLU    40      91.691  49.900  48.915  1.00  0.00      PROA H
ATOM    646  CB  GLU    40      90.139  48.419  48.525  1.00  0.00      PROA C
ATOM    647  HB1 GLU    40      89.064  48.221  48.718  1.00  0.00      PROA H
ATOM    648  HB2 GLU    40      90.723  47.599  49.016  1.00  0.00      PROA H
ATOM    649  CG  GLU    40      90.462  48.290  47.034  1.00  0.00      PROA C
ATOM    650  HG1 GLU    40      91.532  48.505  46.833  1.00  0.00      PROA H
ATOM    651  HG2 GLU    40      89.833  48.949  46.406  1.00  0.00      PROA H
ATOM    652  CD  GLU    40      90.213  46.839  46.625  1.00  0.00      PROA C
ATOM    653  OE1 GLU    40      89.860  46.025  47.519  1.00  0.00      PROA O
ATOM    654  OE2 GLU    40      90.384  46.524  45.418  1.00  0.00      PROA O
ATOM    655  C   GLU    40      89.819  50.838  48.811  1.00  0.00      PROA C
ATOM    656  O   GLU    40      90.258  51.758  48.124  1.00  0.00      PROA O
ATOM    657  N   ARG    41      88.550  50.795  49.258  1.00  0.00      PROA N
ATOM    658  HN  ARG    41      88.263  50.077  49.891  1.00  0.00      PROA H
ATOM    659  CA  ARG    41      87.622  51.841  48.969  1.00  0.00      PROA C
ATOM    660  HA  ARG    41      87.558  51.995  47.900  1.00  0.00      PROA H
ATOM    661  CB  ARG    41      86.236  51.619  49.601  1.00  0.00      PROA C
ATOM    662  HB1 ARG    41      85.603  52.522  49.408  1.00  0.00      PROA H
ATOM    663  HB2 ARG    41      86.302  51.530  50.704  1.00  0.00      PROA H
ATOM    664  CG  ARG    41      85.462  50.424  49.045  1.00  0.00      PROA C
ATOM    665  HG1 ARG    41      84.518  50.303  49.624  1.00  0.00      PROA H
ATOM    666  HG2 ARG    41      86.120  49.550  49.170  1.00  0.00      PROA H
ATOM    667  CD  ARG    41      85.120  50.554  47.562  1.00  0.00      PROA C
ATOM    668  HD1 ARG    41      85.145  51.614  47.217  1.00  0.00      PROA H
ATOM    669  HD2 ARG    41      84.075  50.173  47.455  1.00  0.00      PROA H
ATOM    670  NE  ARG    41      86.129  49.758  46.811  1.00  0.00      PROA N
ATOM    671  HE  ARG    41      87.101  49.777  47.017  1.00  0.00      PROA H
ATOM    672  CZ  ARG    41      85.724  48.977  45.771  1.00  0.00      PROA C
ATOM    673  NH1 ARG    41      84.408  48.965  45.404  1.00  0.00      PROA N
ATOM    674 HH11 ARG    41      83.773  49.642  45.751  1.00  0.00      PROA H
ATOM    675 HH12 ARG    41      84.151  48.394  44.632  1.00  0.00      PROA H
ATOM    676  NH2 ARG    41      86.625  48.196  45.109  1.00  0.00      PROA N
ATOM    677 HH21 ARG    41      87.571  48.085  45.396  1.00  0.00      PROA H
ATOM    678 HH22 ARG    41      86.387  47.699  44.262  1.00  0.00      PROA H
ATOM    679  C   ARG    41      88.147  53.103  49.577  1.00  0.00      PROA C
ATOM    680  O   ARG    41      88.141  54.152  48.933  1.00  0.00      PROA O
ATOM    681  N   LEU    42      88.642  53.036  50.830  1.00  0.00      PROA N
ATOM    682  HN  LEU    42      88.645  52.187  51.352  1.00  0.00      PROA H
ATOM    683  CA  LEU    42      89.057  54.263  51.448  1.00  0.00      PROA C
ATOM    684  HA  LEU    42      88.435  55.074  51.088  1.00  0.00      PROA H
ATOM    685  CB  LEU    42      88.946  54.293  52.985  1.00  0.00      PROA C
ATOM    686  HB1 LEU    42      87.922  53.935  53.244  1.00  0.00      PROA H
ATOM    687  HB2 LEU    42      89.024  55.341  53.343  1.00  0.00      PROA H
ATOM    688  CG  LEU    42      89.971  53.413  53.718  1.00  0.00      PROA C
ATOM    689  HG  LEU    42      90.990  53.853  53.620  1.00  0.00      PROA H
ATOM    690  CD1 LEU    42      89.738  53.417  55.239  1.00  0.00      PROA C
ATOM    691 HD11 LEU    42      88.737  53.857  55.434  1.00  0.00      PROA H
ATOM    692 HD12 LEU    42      90.480  54.014  55.789  1.00  0.00      PROA H
ATOM    693 HD13 LEU    42      89.768  52.371  55.614  1.00  0.00      PROA H
ATOM    694  CD2 LEU    42      90.005  52.009  53.115  1.00  0.00      PROA C
ATOM    695 HD21 LEU    42      90.327  51.913  52.071  1.00  0.00      PROA H
ATOM    696 HD22 LEU    42      89.033  51.512  53.314  1.00  0.00      PROA H
ATOM    697 HD23 LEU    42      90.818  51.566  53.740  1.00  0.00      PROA H
ATOM    698  C   LEU    42      90.463  54.554  51.063  1.00  0.00      PROA C
ATOM    699  O   LEU    42      91.392  53.824  51.404  1.00  0.00      PROA O
ATOM    700  N   ARG    43      90.626  55.646  50.296  1.00  0.00      PROA N
ATOM    701  HN  ARG    43      89.849  56.109  49.863  1.00  0.00      PROA H
ATOM    702  CA  ARG    43      91.911  56.131  49.902  1.00  0.00      PROA C
ATOM    703  HA  ARG    43      92.713  55.606  50.403  1.00  0.00      PROA H
ATOM    704  CB  ARG    43      92.124  56.160  48.383  1.00  0.00      PROA C
ATOM    705  HB1 ARG    43      93.157  56.497  48.139  1.00  0.00      PROA H
ATOM    706  HB2 ARG    43      91.418  56.893  47.911  1.00  0.00      PROA H
ATOM    707  CG  ARG    43      91.856  54.822  47.695  1.00  0.00      PROA C
ATOM    708  HG1 ARG    43      90.825  54.501  47.981  1.00  0.00      PROA H
ATOM    709  HG2 ARG    43      92.555  54.038  48.060  1.00  0.00      PROA H
ATOM    710  CD  ARG    43      91.925  54.916  46.170  1.00  0.00      PROA C
ATOM    711  HD1 ARG    43      92.966  54.995  45.795  1.00  0.00      PROA H
ATOM    712  HD2 ARG    43      91.392  55.840  45.840  1.00  0.00      PROA H
ATOM    713  NE  ARG    43      91.158  53.763  45.622  1.00  0.00      PROA N
ATOM    714  HE  ARG    43      90.174  53.716  45.741  1.00  0.00      PROA H
ATOM    715  CZ  ARG    43      91.797  52.673  45.103  1.00  0.00      PROA C
ATOM    716  NH1 ARG    43      93.158  52.634  45.048  1.00  0.00      PROA N
ATOM    717 HH11 ARG    43      93.643  53.246  45.658  1.00  0.00      PROA H
ATOM    718 HH12 ARG    43      93.591  51.784  44.778  1.00  0.00      PROA H
ATOM    719  NH2 ARG    43      91.064  51.623  44.632  1.00  0.00      PROA N
ATOM    720 HH21 ARG    43      90.079  51.704  44.588  1.00  0.00      PROA H
ATOM    721 HH22 ARG    43      91.524  50.865  44.182  1.00  0.00      PROA H
ATOM    722  C   ARG    43      91.876  57.557  50.330  1.00  0.00      PROA C
ATOM    723  O   ARG    43      90.871  58.240  50.148  1.00  0.00      PROA O
ATOM    724  N   GLY    44      92.966  58.046  50.931  1.00  0.00      PROA N
ATOM    725  HN  GLY    44      93.802  57.508  50.980  1.00  0.00      PROA H
ATOM    726  CA  GLY    44      92.950  59.390  51.415  1.00  0.00      PROA C
ATOM    727  HA1 GLY    44      93.889  59.587  51.907  1.00  0.00      PROA H
ATOM    728  HA2 GLY    44      92.089  59.542  52.050  1.00  0.00      PROA H
ATOM    729  C   GLY    44      92.839  60.360  50.278  1.00  0.00      PROA C
ATOM    730  O   GLY    44      92.149  61.373  50.387  1.00  0.00      PROA O
ATOM    731  N   ASP    45      93.514  60.077  49.149  1.00  0.00      PROA N
ATOM    732  HN  ASP    45      94.063  59.265  49.007  1.00  0.00      PROA H
ATOM    733  CA  ASP    45      93.554  61.021  48.068  1.00  0.00      PROA C
ATOM    734  HA  ASP    45      93.905  61.974  48.448  1.00  0.00      PROA H
ATOM    735  CB  ASP    45      94.402  60.572  46.863  1.00  0.00      PROA C
ATOM    736  HB1 ASP    45      94.258  61.203  45.958  1.00  0.00      PROA H
ATOM    737  HB2 ASP    45      94.191  59.515  46.608  1.00  0.00      PROA H
ATOM    738  CG  ASP    45      95.879  60.681  47.205  1.00  0.00      PROA C
ATOM    739  OD1 ASP    45      96.207  61.305  48.250  1.00  0.00      PROA O
ATOM    740  OD2 ASP    45      96.702  60.150  46.413  1.00  0.00      PROA O
ATOM    741  C   ASP    45      92.184  61.250  47.533  1.00  0.00      PROA C
ATOM    742  O   ASP    45      91.288  60.418  47.664  1.00  0.00      PROA O
ATOM    743  N   GLY    46      92.009  62.438  46.923  1.00  0.00      PROA N
ATOM    744  HN  GLY    46      92.759  63.094  46.823  1.00  0.00      PROA H
ATOM    745  CA  GLY    46      90.777  62.817  46.310  1.00  0.00      PROA C
ATOM    746  HA1 GLY    46      89.952  62.660  46.983  1.00  0.00      PROA H
ATOM    747  HA2 GLY    46      90.692  62.297  45.365  1.00  0.00      PROA H
ATOM    748  C   GLY    46      90.891  64.279  46.020  1.00  0.00      PROA C
ATOM    749  O   GLY    46      91.725  64.969  46.604  1.00  0.00      PROA O
ATOM    750  N   ASP    47      90.051  64.798  45.103  1.00  0.00      PROA N
ATOM    751  HN  ASP    47      89.462  64.256  44.505  1.00  0.00      PROA H
ATOM    752  CA  ASP    47      90.135  66.196  44.787  1.00  0.00      PROA C
ATOM    753  HA  ASP    47      90.909  66.703  45.349  1.00  0.00      PROA H
ATOM    754  CB  ASP    47      90.382  66.455  43.291  1.00  0.00      PROA C
ATOM    755  HB1 ASP    47      90.350  67.527  43.021  1.00  0.00      PROA H
ATOM    756  HB2 ASP    47      89.651  65.898  42.669  1.00  0.00      PROA H
ATOM    757  CG  ASP    47      91.771  65.928  42.943  1.00  0.00      PROA C
ATOM    758  OD1 ASP    47      92.581  65.697  43.881  1.00  0.00      PROA O
ATOM    759  OD2 ASP    47      92.037  65.741  41.727  1.00  0.00      PROA O
ATOM    760  C   ASP    47      88.823  66.827  45.170  1.00  0.00      PROA C
ATOM    761  O   ASP    47      87.853  66.788  44.416  1.00  0.00      PROA O
ATOM    762  N   ARG    48      88.777  67.395  46.393  1.00  0.00      PROA N
ATOM    763  HN  ARG    48      89.609  67.324  46.921  1.00  0.00      PROA H
ATOM    764  CA  ARG    48      87.647  68.051  47.007  1.00  0.00      PROA C
ATOM    765  HA  ARG    48      86.771  67.436  46.847  1.00  0.00      PROA H
ATOM    766  CB  ARG    48      87.876  68.286  48.511  1.00  0.00      PROA C
ATOM    767  HB1 ARG    48      87.960  67.284  48.987  1.00  0.00      PROA H
ATOM    768  HB2 ARG    48      86.974  68.777  48.945  1.00  0.00      PROA H
ATOM    769  CG  ARG    48      89.132  69.112  48.802  1.00  0.00      PROA C
ATOM    770  HG1 ARG    48      89.051  70.134  48.364  1.00  0.00      PROA H
ATOM    771  HG2 ARG    48      90.017  68.645  48.319  1.00  0.00      PROA H
ATOM    772  CD  ARG    48      89.427  69.267  50.293  1.00  0.00      PROA C
ATOM    773  HD1 ARG    48      90.505  69.492  50.448  1.00  0.00      PROA H
ATOM    774  HD2 ARG    48      89.222  68.308  50.821  1.00  0.00      PROA H
ATOM    775  NE  ARG    48      88.480  70.281  50.833  1.00  0.00      PROA N
ATOM    776  HE  ARG    48      87.491  70.158  50.800  1.00  0.00      PROA H
ATOM    777  CZ  ARG    48      88.956  71.484  51.264  1.00  0.00      PROA C
ATOM    778  NH1 ARG    48      90.303  71.706  51.303  1.00  0.00      PROA N
ATOM    779 HH11 ARG    48      90.879  71.090  50.792  1.00  0.00      PROA H
ATOM    780 HH12 ARG    48      90.579  72.663  51.402  1.00  0.00      PROA H
ATOM    781  NH2 ARG    48      88.088  72.454  51.674  1.00  0.00      PROA N
ATOM    782 HH21 ARG    48      87.113  72.257  51.656  1.00  0.00      PROA H
ATOM    783 HH22 ARG    48      88.387  73.405  51.624  1.00  0.00      PROA H
ATOM    784  C   ARG    48      87.364  69.379  46.390  1.00  0.00      PROA C
ATOM    785  O   ARG    48      86.216  69.823  46.372  1.00  0.00      PROA O
ATOM    786  N   ARG    49      88.400  70.059  45.874  1.00  0.00      PROA N
ATOM    787  HN  ARG    49      89.285  69.627  45.750  1.00  0.00      PROA H
ATOM    788  CA  ARG    49      88.231  71.422  45.470  1.00  0.00      PROA C
ATOM    789  HA  ARG    49      87.924  71.997  46.334  1.00  0.00      PROA H
ATOM    790  CB  ARG    49      89.507  72.029  44.858  1.00  0.00      PROA C
ATOM    791  HB1 ARG    49      89.720  71.590  43.856  1.00  0.00      PROA H
ATOM    792  HB2 ARG    49      90.364  71.758  45.516  1.00  0.00      PROA H
ATOM    793  CG  ARG    49      89.440  73.553  44.761  1.00  0.00      PROA C
ATOM    794  HG1 ARG    49      89.350  73.901  45.819  1.00  0.00      PROA H
ATOM    795  HG2 ARG    49      88.504  73.908  44.297  1.00  0.00      PROA H
ATOM    796  CD  ARG    49      90.692  74.207  44.178  1.00  0.00      PROA C
ATOM    797  HD1 ARG    49      90.744  73.975  43.086  1.00  0.00      PROA H
ATOM    798  HD2 ARG    49      91.635  73.831  44.631  1.00  0.00      PROA H
ATOM    799  NE  ARG    49      90.521  75.681  44.324  1.00  0.00      PROA N
ATOM    800  HE  ARG    49      89.975  76.174  43.637  1.00  0.00      PROA H
ATOM    801  CZ  ARG    49      90.943  76.307  45.462  1.00  0.00      PROA C
ATOM    802  NH1 ARG    49      91.596  75.599  46.429  1.00  0.00      PROA N
ATOM    803 HH11 ARG    49      92.082  74.805  46.082  1.00  0.00      PROA H
ATOM    804 HH12 ARG    49      92.059  76.145  47.121  1.00  0.00      PROA H
ATOM    805  NH2 ARG    49      90.717  77.642  45.633  1.00  0.00      PROA N
ATOM    806 HH21 ARG    49      90.395  78.127  44.824  1.00  0.00      PROA H
ATOM    807 HH22 ARG    49      91.132  78.124  46.397  1.00  0.00      PROA H
ATOM    808  C   ARG    49      87.148  71.548  44.459  1.00  0.00      PROA C
ATOM    809  O   ARG    49      86.274  72.404  44.596  1.00  0.00      PROA O
ATOM    810  N   GLU    50      87.145  70.699  43.423  1.00  0.00      PROA N
ATOM    811  HN  GLU    50      87.743  69.915  43.312  1.00  0.00      PROA H
ATOM    812  CA  GLU    50      86.080  70.878  42.491  1.00  0.00      PROA C
ATOM    813  HA  GLU    50      85.785  71.914  42.395  1.00  0.00      PROA H
ATOM    814  CB  GLU    50      86.405  70.324  41.096  1.00  0.00      PROA C
ATOM    815  HB1 GLU    50      85.485  70.229  40.473  1.00  0.00      PROA H
ATOM    816  HB2 GLU    50      86.800  69.287  41.219  1.00  0.00      PROA H
ATOM    817  CG  GLU    50      87.465  71.151  40.367  1.00  0.00      PROA C
ATOM    818  HG1 GLU    50      87.814  70.633  39.451  1.00  0.00      PROA H
ATOM    819  HG2 GLU    50      88.337  71.385  41.004  1.00  0.00      PROA H
ATOM    820  CD  GLU    50      86.799  72.448  39.928  1.00  0.00      PROA C
ATOM    821  OE1 GLU    50      85.575  72.593  40.190  1.00  0.00      PROA O
ATOM    822  OE2 GLU    50      87.499  73.305  39.326  1.00  0.00      PROA O
ATOM    823  C   GLU    50      84.916  70.133  43.041  1.00  0.00      PROA C
ATOM    824  O   GLU    50      84.646  68.996  42.658  1.00  0.00      PROA O
ATOM    825  N   CYS    51      84.200  70.779  43.978  1.00  0.00      PROA N
ATOM    826  HN  CYS    51      84.513  71.665  44.325  1.00  0.00      PROA H
ATOM    827  CA  CYS    51      83.045  70.176  44.560  1.00  0.00      PROA C
ATOM    828  HA  CYS    51      82.550  69.540  43.835  1.00  0.00      PROA H
ATOM    829  CB  CYS    51      83.330  69.395  45.856  1.00  0.00      PROA C
ATOM    830  HB1 CYS    51      82.347  69.052  46.201  1.00  0.00      PROA H
ATOM    831  HB2 CYS    51      83.796  70.041  46.629  1.00  0.00      PROA H
ATOM    832  SG  CYS    51      84.282  67.874  45.559  1.00  0.00      PROA S
ATOM    833  HG1 CYS    51      83.656  67.455  44.449  1.00  0.00      PROA H
ATOM    834  C   CYS    51      82.112  71.291  44.908  1.00  0.00      PROA C
ATOM    835  O   CYS    51      82.546  72.365  45.324  1.00  0.00      PROA O
ATOM    836  N   ASP    52      80.795  71.064  44.740  1.00  0.00      PROA N
ATOM    837  HN  ASP    52      80.415  70.195  44.434  1.00  0.00      PROA H
ATOM    838  CA  ASP    52      79.872  72.136  44.969  1.00  0.00      PROA C
ATOM    839  HA  ASP    52      80.294  72.862  45.653  1.00  0.00      PROA H
ATOM    840  CB  ASP    52      79.445  72.794  43.643  1.00  0.00      PROA C
ATOM    841  HB1 ASP    52      78.840  72.111  43.013  1.00  0.00      PROA H
ATOM    842  HB2 ASP    52      80.346  73.086  43.065  1.00  0.00      PROA H
ATOM    843  CG  ASP    52      78.650  74.067  43.898  1.00  0.00      PROA C
ATOM    844  OD1 ASP    52      78.695  74.598  45.038  1.00  0.00      PROA O
ATOM    845  OD2 ASP    52      77.981  74.528  42.934  1.00  0.00      PROA O
ATOM    846  C   ASP    52      78.639  71.608  45.604  1.00  0.00      PROA C
ATOM    847  O   ASP    52      78.266  70.449  45.425  1.00  0.00      PROA O
ATOM    848  N   PHE    53      77.995  72.479  46.395  1.00  0.00      PROA N
ATOM    849  HN  PHE    53      78.246  73.439  46.216  1.00  0.00      PROA H
ATOM    850  CA  PHE    53      76.741  72.185  46.998  1.00  0.00      PROA C
ATOM    851  HA  PHE    53      76.607  71.161  47.230  1.00  0.00      PROA H
ATOM    852  CB  PHE    53      76.415  73.167  48.138  1.00  0.00      PROA C
ATOM    853  HB1 PHE    53      76.476  74.193  47.703  1.00  0.00      PROA H
ATOM    854  HB2 PHE    53      77.063  73.227  49.009  1.00  0.00      PROA H
ATOM    855  CG  PHE    53      75.017  72.957  48.598  1.00  0.00      PROA C
ATOM    856  CD1 PHE    53      74.709  71.978  49.511  1.00  0.00      PROA C
ATOM    857  HD1 PHE    53      75.482  71.322  49.890  1.00  0.00      PROA H
ATOM    858  CE1 PHE    53      73.409  71.806  49.930  1.00  0.00      PROA C
ATOM    859  HE1 PHE    53      73.173  71.022  50.640  1.00  0.00      PROA H
ATOM    860  CZ  PHE    53      72.411  72.611  49.437  1.00  0.00      PROA C
ATOM    861  HZ  PHE    53      71.383  72.451  49.737  1.00  0.00      PROA H
ATOM    862  CD2 PHE    53      74.013  73.762  48.111  1.00  0.00      PROA C
ATOM    863  HD2 PHE    53      74.181  74.248  47.177  1.00  0.00      PROA H
ATOM    864  CE2 PHE    53      72.714  73.594  48.527  1.00  0.00      PROA C
ATOM    865  HE2 PHE    53      71.911  74.057  47.983  1.00  0.00      PROA H
ATOM    866  C   PHE    53      75.711  72.348  45.930  1.00  0.00      PROA C
ATOM    867  O   PHE    53      75.752  73.313  45.170  1.00  0.00      PROA O
ATOM    868  N   ARG    54      74.768  71.390  45.831  1.00  0.00      PROA N
ATOM    869  HN  ARG    54      74.717  70.622  46.464  1.00  0.00      PROA H
ATOM    870  CA  ARG    54      73.750  71.500  44.827  1.00  0.00      PROA C
ATOM    871  HA  ARG    54      73.456  72.533  44.725  1.00  0.00      PROA H
ATOM    872  CB  ARG    54      74.128  70.894  43.457  1.00  0.00      PROA C
ATOM    873  HB1 ARG    54      74.212  69.823  43.558  1.00  0.00      PROA H
ATOM    874  HB2 ARG    54      75.176  71.228  43.248  1.00  0.00      PROA H
ATOM    875  CG  ARG    54      73.262  71.419  42.302  1.00  0.00      PROA C
ATOM    876  HG1 ARG    54      73.814  72.312  41.906  1.00  0.00      PROA H
ATOM    877  HG2 ARG    54      72.284  71.858  42.559  1.00  0.00      PROA H
ATOM    878  CD  ARG    54      73.082  70.451  41.127  1.00  0.00      PROA C
ATOM    879  HD1 ARG    54      72.501  71.088  40.408  1.00  0.00      PROA H
ATOM    880  HD2 ARG    54      72.397  69.601  41.242  1.00  0.00      PROA H
ATOM    881  NE  ARG    54      74.397  70.267  40.454  1.00  0.00      PROA N
ATOM    882  HE  ARG    54      75.233  70.659  40.827  1.00  0.00      PROA H
ATOM    883  CZ  ARG    54      74.469  69.574  39.279  1.00  0.00      PROA C
ATOM    884  NH1 ARG    54      73.338  69.053  38.721  1.00  0.00      PROA N
ATOM    885 HH11 ARG    54      72.433  69.236  39.115  1.00  0.00      PROA H
ATOM    886 HH12 ARG    54      73.418  68.580  37.852  1.00  0.00      PROA H
ATOM    887  NH2 ARG    54      75.675  69.400  38.661  1.00  0.00      PROA N
ATOM    888 HH21 ARG    54      76.505  69.645  39.157  1.00  0.00      PROA H
ATOM    889 HH22 ARG    54      75.714  68.805  37.870  1.00  0.00      PROA H
ATOM    890  C   ARG    54      72.573  70.738  45.304  1.00  0.00      PROA C
ATOM    891  O   ARG    54      72.511  70.304  46.453  1.00  0.00      PROA O
ATOM    892  N   GLU    55      71.587  70.582  44.407  1.00  0.00      PROA N
ATOM    893  HN  GLU    55      71.640  70.901  43.472  1.00  0.00      PROA H
ATOM    894  CA  GLU    55      70.390  69.893  44.745  1.00  0.00      PROA C
ATOM    895  HA  GLU    55      70.446  69.543  45.597  1.00  0.00      PROA H
ATOM    896  CB  GLU    55      69.122  70.676  44.375  1.00  0.00      PROA C
ATOM    897  HB1 GLU    55      69.133  71.684  44.845  1.00  0.00      PROA H
ATOM    898  HB2 GLU    55      68.217  70.129  44.736  1.00  0.00      PROA H
ATOM    899  CG  GLU    55      69.005  70.902  42.865  1.00  0.00      PROA C
ATOM    900  HG1 GLU    55      68.987  69.995  42.232  1.00  0.00      PROA H
ATOM    901  HG2 GLU    55      69.781  71.598  42.494  1.00  0.00      PROA H
ATOM    902  CD  GLU    55      67.647  71.518  42.569  1.00  0.00      PROA C
ATOM    903  OE1 GLU    55      67.281  72.506  43.261  1.00  0.00      PROA O
ATOM    904  OE2 GLU    55      66.957  71.004  41.650  1.00  0.00      PROA O
ATOM    905  C   GLU    55      70.300  68.666  43.919  1.00  0.00      PROA C
ATOM    906  O   GLU    55      70.691  68.648  42.754  1.00  0.00      PROA O
ATOM    907  N   ASP    56      69.782  67.588  44.526  1.00  0.00      PROA N
ATOM    908  HN  ASP    56      69.353  67.538  45.439  1.00  0.00      PROA H
ATOM    909  CA  ASP    56      69.492  66.446  43.727  1.00  0.00      PROA C
ATOM    910  HA  ASP    56      70.196  66.348  42.910  1.00  0.00      PROA H
ATOM    911  CB  ASP    56      69.503  65.118  44.515  1.00  0.00      PROA C
ATOM    912  HB1 ASP    56      70.498  64.990  44.981  1.00  0.00      PROA H
ATOM    913  HB2 ASP    56      69.267  64.252  43.871  1.00  0.00      PROA H
ATOM    914  CG  ASP    56      68.529  65.173  45.688  1.00  0.00      PROA C
ATOM    915  OD1 ASP    56      68.161  66.296  46.129  1.00  0.00      PROA O
ATOM    916  OD2 ASP    56      68.148  64.074  46.173  1.00  0.00      PROA O
ATOM    917  C   ASP    56      68.133  66.743  43.176  1.00  0.00      PROA C
ATOM    918  O   ASP    56      67.109  66.628  43.847  1.00  0.00      PROA O
ATOM    919  N   ASP    57      68.122  67.166  41.903  1.00  0.00      PROA N
ATOM    920  HN  ASP    57      68.981  67.317  41.435  1.00  0.00      PROA H
ATOM    921  CA  ASP    57      66.964  67.661  41.224  1.00  0.00      PROA C
ATOM    922  HA  ASP    57      66.521  68.414  41.870  1.00  0.00      PROA H
ATOM    923  CB  ASP    57      67.293  68.249  39.841  1.00  0.00      PROA C
ATOM    924  HB1 ASP    57      67.531  67.489  39.077  1.00  0.00      PROA H
ATOM    925  HB2 ASP    57      68.133  68.960  39.952  1.00  0.00      PROA H
ATOM    926  CG  ASP    57      66.106  69.087  39.387  1.00  0.00      PROA C
ATOM    927  OD1 ASP    57      65.184  69.313  40.216  1.00  0.00      PROA O
ATOM    928  OD2 ASP    57      66.108  69.518  38.204  1.00  0.00      PROA O
ATOM    929  C   ASP    57      65.937  66.591  41.016  1.00  0.00      PROA C
ATOM    930  O   ASP    57      64.754  66.901  40.878  1.00  0.00      PROA O
ATOM    931  N   SER    58      66.356  65.310  40.981  1.00  0.00      PROA N
ATOM    932  HN  SER    58      67.325  65.132  41.090  1.00  0.00      PROA H
ATOM    933  CA  SER    58      65.454  64.231  40.677  1.00  0.00      PROA C
ATOM    934  HA  SER    58      65.083  64.357  39.669  1.00  0.00      PROA H
ATOM    935  CB  SER    58      66.089  62.844  40.872  1.00  0.00      PROA C
ATOM    936  HB1 SER    58      67.016  62.777  40.258  1.00  0.00      PROA H
ATOM    937  HB2 SER    58      65.387  62.058  40.513  1.00  0.00      PROA H
ATOM    938  OG  SER    58      66.399  62.643  42.243  1.00  0.00      PROA O
ATOM    939  HG1 SER    58      66.483  63.536  42.614  1.00  0.00      PROA H
ATOM    940  C   SER    58      64.284  64.316  41.611  1.00  0.00      PROA C
ATOM    941  O   SER    58      63.169  63.930  41.258  1.00  0.00      PROA O
ATOM    942  N   VAL    59      64.502  64.861  42.821  1.00  0.00      PROA N
ATOM    943  HN  VAL    59      65.310  65.420  43.004  1.00  0.00      PROA H
ATOM    944  CA  VAL    59      63.451  64.960  43.792  1.00  0.00      PROA C
ATOM    945  HA  VAL    59      62.913  64.023  43.810  1.00  0.00      PROA H
ATOM    946  CB  VAL    59      63.963  65.248  45.176  1.00  0.00      PROA C
ATOM    947  HB  VAL    59      64.541  66.209  45.178  1.00  0.00      PROA H
ATOM    948  CG1 VAL    59      62.774  65.393  46.141  1.00  0.00      PROA C
ATOM    949 HG11 VAL    59      62.081  64.532  46.054  1.00  0.00      PROA H
ATOM    950 HG12 VAL    59      62.235  66.349  46.006  1.00  0.00      PROA H
ATOM    951 HG13 VAL    59      63.156  65.409  47.178  1.00  0.00      PROA H
ATOM    952  CG2 VAL    59      64.933  64.120  45.568  1.00  0.00      PROA C
ATOM    953 HG21 VAL    59      65.867  64.190  44.970  1.00  0.00      PROA H
ATOM    954 HG22 VAL    59      64.466  63.131  45.394  1.00  0.00      PROA H
ATOM    955 HG23 VAL    59      65.228  64.207  46.633  1.00  0.00      PROA H
ATOM    956  C   VAL    59      62.479  66.026  43.392  1.00  0.00      PROA C
ATOM    957  O   VAL    59      62.826  66.977  42.691  1.00  0.00      PROA O
ATOM    958  N   HSD    60      61.215  65.866  43.839  1.00  0.00      PROA N
ATOM    959  HN  HSD    60      60.963  65.037  44.316  1.00  0.00      PROA H
ATOM    960  CA  HSD    60      60.142  66.764  43.522  1.00  0.00      PROA C
ATOM    961  HA  HSD    60      59.936  66.672  42.471  1.00  0.00      PROA H
ATOM    962  CB  HSD    60      58.889  66.512  44.375  1.00  0.00      PROA C
ATOM    963  HB1 HSD    60      58.030  67.107  43.994  1.00  0.00      PROA H
ATOM    964  HB2 HSD    60      59.066  66.801  45.432  1.00  0.00      PROA H
ATOM    965  ND1 HSD    60      59.228  64.096  45.031  1.00  0.00      PROA N
ATOM    966  HD1 HSD    60      59.986  64.228  45.667  1.00  0.00      PROA H
ATOM    967  CG  HSD    60      58.495  65.066  44.385  1.00  0.00      PROA C
ATOM    968  CE1 HSD    60      58.582  62.920  44.832  1.00  0.00      PROA C
ATOM    969  HE1 HSD    60      58.939  61.971  45.237  1.00  0.00      PROA H
ATOM    970  NE2 HSD    60      57.490  63.067  44.106  1.00  0.00      PROA N
ATOM    971  CD2 HSD    60      57.437  64.421  43.825  1.00  0.00      PROA C
ATOM    972  HD2 HSD    60      56.612  64.818  43.244  1.00  0.00      PROA H
ATOM    973  C   HSD    60      60.632  68.137  43.860  1.00  0.00      PROA C
ATOM    974  O   HSD    60      61.258  68.355  44.897  1.00  0.00      PROA O
ATOM    975  N   ALA    61      60.357  69.101  42.963  1.00  0.00      PROA N
ATOM    976  HN  ALA    61      60.040  68.849  42.058  1.00  0.00      PROA H
ATOM    977  CA  ALA    61      60.790  70.455  43.127  1.00  0.00      PROA C
ATOM    978  HA  ALA    61      61.866  70.475  43.257  1.00  0.00      PROA H
ATOM    979  CB  ALA    61      60.351  71.373  41.972  1.00  0.00      PROA C
ATOM    980  HB1 ALA    61      59.276  71.247  41.728  1.00  0.00      PROA H
ATOM    981  HB2 ALA    61      60.957  71.131  41.079  1.00  0.00      PROA H
ATOM    982  HB3 ALA    61      60.549  72.443  42.198  1.00  0.00      PROA H
ATOM    983  C   ALA    61      60.162  70.976  44.365  1.00  0.00      PROA C
ATOM    984  O   ALA    61      60.763  71.745  45.114  1.00  0.00      PROA O
ATOM    985  N   TYR    62      58.922  70.537  44.611  1.00  0.00      PROA N
ATOM    986  HN  TYR    62      58.483  69.906  43.985  1.00  0.00      PROA H
ATOM    987  CA  TYR    62      58.188  71.000  45.740  1.00  0.00      PROA C
ATOM    988  HA  TYR    62      58.068  72.072  45.676  1.00  0.00      PROA H
ATOM    989  CB  TYR    62      56.827  70.279  45.850  1.00  0.00      PROA C
ATOM    990  HB1 TYR    62      56.332  70.483  46.826  1.00  0.00      PROA H
ATOM    991  HB2 TYR    62      56.921  69.176  45.744  1.00  0.00      PROA H
ATOM    992  CG  TYR    62      55.952  70.782  44.745  1.00  0.00      PROA C
ATOM    993  CD1 TYR    62      56.297  70.589  43.427  1.00  0.00      PROA C
ATOM    994  HD1 TYR    62      57.145  70.006  43.115  1.00  0.00      PROA H
ATOM    995  CE1 TYR    62      55.487  71.051  42.415  1.00  0.00      PROA C
ATOM    996  HE1 TYR    62      55.756  70.897  41.377  1.00  0.00      PROA H
ATOM    997  CZ  TYR    62      54.314  71.701  42.716  1.00  0.00      PROA C
ATOM    998  OH  TYR    62      53.480  72.177  41.682  1.00  0.00      PROA O
ATOM    999  HH  TYR    62      52.732  72.608  42.103  1.00  0.00      PROA H
ATOM   1000  CD2 TYR    62      54.766  71.420  45.035  1.00  0.00      PROA C
ATOM   1001  HD2 TYR    62      54.450  71.532  46.065  1.00  0.00      PROA H
ATOM   1002  CE2 TYR    62      53.951  71.883  44.029  1.00  0.00      PROA C
ATOM   1003  HE2 TYR    62      53.018  72.367  44.281  1.00  0.00      PROA H
ATOM   1004  C   TYR    62      59.008  70.708  46.952  1.00  0.00      PROA C
ATOM   1005  O   TYR    62      59.143  71.560  47.830  1.00  0.00      PROA O
ATOM   1006  N   HSD    63      59.604  69.508  47.037  1.00  0.00      PROA N
ATOM   1007  HN  HSD    63      59.652  68.867  46.274  1.00  0.00      PROA H
ATOM   1008  CA  HSD    63      60.396  69.255  48.201  1.00  0.00      PROA C
ATOM   1009  HA  HSD    63      60.240  69.967  48.999  1.00  0.00      PROA H
ATOM   1010  CB  HSD    63      60.208  67.840  48.772  1.00  0.00      PROA C
ATOM   1011  HB1 HSD    63      60.710  67.685  49.734  1.00  0.00      PROA H
ATOM   1012  HB2 HSD    63      60.553  67.056  48.061  1.00  0.00      PROA H
ATOM   1013  ND1 HSD    63      58.037  67.790  50.103  1.00  0.00      PROA N
ATOM   1014  HD1 HSD    63      58.348  68.291  50.909  1.00  0.00      PROA H
ATOM   1015  CG  HSD    63      58.778  67.449  48.994  1.00  0.00      PROA C
ATOM   1016  CE1 HSD    63      56.807  67.240  49.933  1.00  0.00      PROA C
ATOM   1017  HE1 HSD    63      55.971  67.353  50.625  1.00  0.00      PROA H
ATOM   1018  NE2 HSD    63      56.708  66.574  48.796  1.00  0.00      PROA N
ATOM   1019  CD2 HSD    63      57.952  66.707  48.207  1.00  0.00      PROA C
ATOM   1020  HD2 HSD    63      58.129  66.210  47.263  1.00  0.00      PROA H
ATOM   1021  C   HSD    63      61.826  69.292  47.784  1.00  0.00      PROA C
ATOM   1022  O   HSD    63      62.376  68.284  47.346  1.00  0.00      PROA O
ATOM   1023  N   ARG    64      62.472  70.464  47.895  1.00  0.00      PROA N
ATOM   1024  HN  ARG    64      62.027  71.328  48.110  1.00  0.00      PROA H
ATOM   1025  CA  ARG    64      63.868  70.497  47.589  1.00  0.00      PROA C
ATOM   1026  HA  ARG    64      64.341  69.544  47.793  1.00  0.00      PROA H
ATOM   1027  CB  ARG    64      64.184  70.942  46.156  1.00  0.00      PROA C
ATOM   1028  HB1 ARG    64      63.698  70.221  45.455  1.00  0.00      PROA H
ATOM   1029  HB2 ARG    64      65.283  70.877  45.974  1.00  0.00      PROA H
ATOM   1030  CG  ARG    64      63.695  72.353  45.838  1.00  0.00      PROA C
ATOM   1031  HG1 ARG    64      64.189  73.085  46.517  1.00  0.00      PROA H
ATOM   1032  HG2 ARG    64      62.623  72.489  45.996  1.00  0.00      PROA H
ATOM   1033  CD  ARG    64      64.224  72.865  44.504  1.00  0.00      PROA C
ATOM   1034  HD1 ARG    64      63.884  72.209  43.667  1.00  0.00      PROA H
ATOM   1035  HD2 ARG    64      65.334  72.806  44.572  1.00  0.00      PROA H
ATOM   1036  NE  ARG    64      63.684  74.236  44.306  1.00  0.00      PROA N
ATOM   1037  HE  ARG    64      62.731  74.428  44.489  1.00  0.00      PROA H
ATOM   1038  CZ  ARG    64      64.504  75.213  43.823  1.00  0.00      PROA C
ATOM   1039  NH1 ARG    64      65.819  74.943  43.575  1.00  0.00      PROA N
ATOM   1040 HH11 ARG    64      66.147  73.975  43.547  1.00  0.00      PROA H
ATOM   1041 HH12 ARG    64      66.379  75.593  43.091  1.00  0.00      PROA H
ATOM   1042  NH2 ARG    64      64.007  76.459  43.579  1.00  0.00      PROA N
ATOM   1043 HH21 ARG    64      63.060  76.659  43.808  1.00  0.00      PROA H
ATOM   1044 HH22 ARG    64      64.620  77.197  43.340  1.00  0.00      PROA H
ATOM   1045  C   ARG    64      64.468  71.522  48.516  1.00  0.00      PROA C
ATOM   1046  O   ARG    64      63.913  72.609  48.677  1.00  0.00      PROA O
ATOM   1047  N   ALA    65      65.602  71.195  49.173  1.00  0.00      PROA N
ATOM   1048  HN  ALA    65      66.099  70.370  48.937  1.00  0.00      PROA H
ATOM   1049  CA  ALA    65      66.278  72.133  50.038  1.00  0.00      PROA C
ATOM   1050  HA  ALA    65      65.550  72.736  50.571  1.00  0.00      PROA H
ATOM   1051  CB  ALA    65      67.252  71.473  51.030  1.00  0.00      PROA C
ATOM   1052  HB1 ALA    65      68.036  70.892  50.498  1.00  0.00      PROA H
ATOM   1053  HB2 ALA    65      66.693  70.782  51.695  1.00  0.00      PROA H
ATOM   1054  HB3 ALA    65      67.737  72.236  51.677  1.00  0.00      PROA H
ATOM   1055  C   ALA    65      67.062  73.026  49.136  1.00  0.00      PROA C
ATOM   1056  O   ALA    65      67.307  72.687  47.980  1.00  0.00      PROA O
ATOM   1057  N   THR    66      67.467  74.213  49.616  1.00  0.00      PROA N
ATOM   1058  HN  THR    66      67.209  74.566  50.518  1.00  0.00      PROA H
ATOM   1059  CA  THR    66      68.183  75.050  48.702  1.00  0.00      PROA C
ATOM   1060  HA  THR    66      68.463  74.546  47.788  1.00  0.00      PROA H
ATOM   1061  CB  THR    66      67.437  76.291  48.303  1.00  0.00      PROA C
ATOM   1062  HB  THR    66      68.004  76.883  47.546  1.00  0.00      PROA H
ATOM   1063  OG1 THR    66      67.205  77.112  49.437  1.00  0.00      PROA O
ATOM   1064  HG1 THR    66      66.481  76.722  49.967  1.00  0.00      PROA H
ATOM   1065  CG2 THR    66      66.101  75.878  47.660  1.00  0.00      PROA C
ATOM   1066 HG21 THR    66      65.418  75.421  48.409  1.00  0.00      PROA H
ATOM   1067 HG22 THR    66      66.264  75.138  46.848  1.00  0.00      PROA H
ATOM   1068 HG23 THR    66      65.583  76.763  47.236  1.00  0.00      PROA H
ATOM   1069  C   THR    66      69.462  75.487  49.316  1.00  0.00      PROA C
ATOM   1070  O   THR    66      69.661  75.415  50.527  1.00  0.00      PROA O
ATOM   1071  N   ASN    67      70.372  75.941  48.441  1.00  0.00      PROA N
ATOM   1072  HN  ASN    67      70.183  75.908  47.465  1.00  0.00      PROA H
ATOM   1073  CA  ASN    67      71.645  76.442  48.842  1.00  0.00      PROA C
ATOM   1074  HA  ASN    67      72.169  75.741  49.474  1.00  0.00      PROA H
ATOM   1075  CB  ASN    67      72.439  76.935  47.611  1.00  0.00      PROA C
ATOM   1076  HB1 ASN    67      72.049  77.884  47.190  1.00  0.00      PROA H
ATOM   1077  HB2 ASN    67      72.340  76.164  46.817  1.00  0.00      PROA H
ATOM   1078  CG  ASN    67      73.915  77.139  47.928  1.00  0.00      PROA C
ATOM   1079  OD1 ASN    67      74.285  77.919  48.803  1.00  0.00      PROA O
ATOM   1080  ND2 ASN    67      74.789  76.419  47.172  1.00  0.00      PROA N
ATOM   1081 HD21 ASN    67      75.749  76.673  47.277  1.00  0.00      PROA H
ATOM   1082 HD22 ASN    67      74.492  75.876  46.395  1.00  0.00      PROA H
ATOM   1083  C   ASN    67      71.343  77.622  49.698  1.00  0.00      PROA C
ATOM   1084  O   ASN    67      71.852  77.726  50.800  1.00  0.00      PROA O
ATOM   1085  N   ALA    68      70.427  78.498  49.253  1.00  0.00      PROA N
ATOM   1086  HN  ALA    68      69.930  78.333  48.413  1.00  0.00      PROA H
ATOM   1087  CA  ALA    68      70.148  79.734  49.935  1.00  0.00      PROA C
ATOM   1088  HA  ALA    68      71.072  80.284  50.037  1.00  0.00      PROA H
ATOM   1089  CB  ALA    68      69.099  80.584  49.200  1.00  0.00      PROA C
ATOM   1090  HB1 ALA    68      68.125  80.051  49.129  1.00  0.00      PROA H
ATOM   1091  HB2 ALA    68      69.455  80.808  48.171  1.00  0.00      PROA H
ATOM   1092  HB3 ALA    68      68.967  81.541  49.730  1.00  0.00      PROA H
ATOM   1093  C   ALA    68      69.644  79.500  51.301  1.00  0.00      PROA C
ATOM   1094  O   ALA    68      69.945  80.285  52.201  1.00  0.00      PROA O
ATOM   1095  N   ASP    69      68.857  78.429  51.485  1.00  0.00      PROA N
ATOM   1096  HN  ASP    69      68.512  77.860  50.734  1.00  0.00      PROA H
ATOM   1097  CA  ASP    69      68.325  78.153  52.778  1.00  0.00      PROA C
ATOM   1098  HA  ASP    69      67.741  78.996  53.123  1.00  0.00      PROA H
ATOM   1099  CB  ASP    69      67.527  76.838  52.833  1.00  0.00      PROA C
ATOM   1100  HB1 ASP    69      67.254  76.545  53.867  1.00  0.00      PROA H
ATOM   1101  HB2 ASP    69      68.079  76.004  52.360  1.00  0.00      PROA H
ATOM   1102  CG  ASP    69      66.215  77.039  52.078  1.00  0.00      PROA C
ATOM   1103  OD1 ASP    69      65.900  78.209  51.735  1.00  0.00      PROA O
ATOM   1104  OD2 ASP    69      65.508  76.024  51.834  1.00  0.00      PROA O
ATOM   1105  C   ASP    69      69.516  78.036  53.670  1.00  0.00      PROA C
ATOM   1106  O   ASP    69      69.478  78.400  54.843  1.00  0.00      PROA O
ATOM   1107  N   TYR    70      70.632  77.549  53.105  1.00  0.00      PROA N
ATOM   1108  HN  TYR    70      70.705  77.361  52.123  1.00  0.00      PROA H
ATOM   1109  CA  TYR    70      71.833  77.452  53.875  1.00  0.00      PROA C
ATOM   1110  HA  TYR    70      71.639  77.599  54.929  1.00  0.00      PROA H
ATOM   1111  CB  TYR    70      72.504  76.064  53.759  1.00  0.00      PROA C
ATOM   1112  HB1 TYR    70      72.313  75.649  52.743  1.00  0.00      PROA H
ATOM   1113  HB2 TYR    70      72.079  75.380  54.520  1.00  0.00      PROA H
ATOM   1114  CG  TYR    70      73.973  76.226  53.969  1.00  0.00      PROA C
ATOM   1115  CD1 TYR    70      74.527  76.499  55.197  1.00  0.00      PROA C
ATOM   1116  HD1 TYR    70      73.882  76.629  56.055  1.00  0.00      PROA H
ATOM   1117  CE1 TYR    70      75.890  76.646  55.315  1.00  0.00      PROA C
ATOM   1118  HE1 TYR    70      76.375  76.992  56.210  1.00  0.00      PROA H
ATOM   1119  CZ  TYR    70      76.712  76.519  54.223  1.00  0.00      PROA C
ATOM   1120  OH  TYR    70      78.108  76.674  54.360  1.00  0.00      PROA O
ATOM   1121  HH  TYR    70      78.286  76.742  55.308  1.00  0.00      PROA H
ATOM   1122  CD2 TYR    70      74.807  76.088  52.882  1.00  0.00      PROA C
ATOM   1123  HD2 TYR    70      74.375  75.900  51.904  1.00  0.00      PROA H
ATOM   1124  CE2 TYR    70      76.166  76.236  52.997  1.00  0.00      PROA C
ATOM   1125  HE2 TYR    70      76.791  76.155  52.118  1.00  0.00      PROA H
ATOM   1126  C   TYR    70      72.841  78.512  53.486  1.00  0.00      PROA C
ATOM   1127  O   TYR    70      73.534  78.466  52.472  1.00  0.00      PROA O
ATOM   1128  N   ARG    71      72.979  79.537  54.327  1.00  0.00      PROA N
ATOM   1129  HN  ARG    71      72.446  79.570  55.162  1.00  0.00      PROA H
ATOM   1130  CA  ARG    71      73.968  80.532  54.051  1.00  0.00      PROA C
ATOM   1131  HA  ARG    71      74.925  80.061  53.863  1.00  0.00      PROA H
ATOM   1132  CB  ARG    71      73.590  81.547  52.959  1.00  0.00      PROA C
ATOM   1133  HB1 ARG    71      72.666  82.132  53.123  1.00  0.00      PROA H
ATOM   1134  HB2 ARG    71      73.337  80.929  52.060  1.00  0.00      PROA H
ATOM   1135  CG  ARG    71      74.779  82.412  52.520  1.00  0.00      PROA C
ATOM   1136  HG1 ARG    71      75.596  81.729  52.188  1.00  0.00      PROA H
ATOM   1137  HG2 ARG    71      75.167  82.987  53.393  1.00  0.00      PROA H
ATOM   1138  CD  ARG    71      74.465  83.394  51.389  1.00  0.00      PROA C
ATOM   1139  HD1 ARG    71      73.665  84.122  51.647  1.00  0.00      PROA H
ATOM   1140  HD2 ARG    71      74.098  82.822  50.505  1.00  0.00      PROA H
ATOM   1141  NE  ARG    71      75.751  84.042  51.001  1.00  0.00      PROA N
ATOM   1142  HE  ARG    71      76.338  83.649  50.297  1.00  0.00      PROA H
ATOM   1143  CZ  ARG    71      76.132  85.222  51.569  1.00  0.00      PROA C
ATOM   1144  NH1 ARG    71      75.306  85.850  52.458  1.00  0.00      PROA N
ATOM   1145 HH11 ARG    71      74.348  85.600  52.411  1.00  0.00      PROA H
ATOM   1146 HH12 ARG    71      75.534  86.778  52.706  1.00  0.00      PROA H
ATOM   1147  NH2 ARG    71      77.343  85.770  51.259  1.00  0.00      PROA N
ATOM   1148 HH21 ARG    71      77.936  85.256  50.655  1.00  0.00      PROA H
ATOM   1149 HH22 ARG    71      77.665  86.616  51.698  1.00  0.00      PROA H
ATOM   1150  C   ARG    71      74.065  81.284  55.344  1.00  0.00      PROA C
ATOM   1151  O   ARG    71      74.887  80.983  56.207  1.00  0.00      PROA O
ATOM   1152  N   GLY    72      73.176  82.283  55.492  1.00  0.00      PROA N
ATOM   1153  HN  GLY    72      72.556  82.446  54.729  1.00  0.00      PROA H
ATOM   1154  CA  GLY    72      73.072  83.173  56.613  1.00  0.00      PROA C
ATOM   1155  HA1 GLY    72      72.318  83.895  56.383  1.00  0.00      PROA H
ATOM   1156  HA2 GLY    72      74.042  83.621  56.781  1.00  0.00      PROA H
ATOM   1157  C   GLY    72      72.696  82.475  57.892  1.00  0.00      PROA C
ATOM   1158  O   GLY    72      73.101  82.931  58.960  1.00  0.00      PROA O
ATOM   1159  N   SER    73      71.909  81.376  57.826  1.00  0.00      PROA N
ATOM   1160  HN  SER    73      71.725  80.946  56.954  1.00  0.00      PROA H
ATOM   1161  CA  SER    73      71.380  80.727  59.004  1.00  0.00      PROA C
ATOM   1162  HA  SER    73      70.683  81.400  59.483  1.00  0.00      PROA H
ATOM   1163  CB  SER    73      70.708  79.378  58.679  1.00  0.00      PROA C
ATOM   1164  HB1 SER    73      69.871  79.537  57.963  1.00  0.00      PROA H
ATOM   1165  HB2 SER    73      70.299  78.926  59.610  1.00  0.00      PROA H
ATOM   1166  OG  SER    73      71.655  78.475  58.130  1.00  0.00      PROA O
ATOM   1167  HG1 SER    73      71.166  77.730  57.750  1.00  0.00      PROA H
ATOM   1168  C   SER    73      72.487  80.470  59.965  1.00  0.00      PROA C
ATOM   1169  O   SER    73      72.402  80.834  61.135  1.00  0.00      PROA O
ATOM   1170  N   GLY    74      73.612  79.918  59.503  1.00  0.00      PROA N
ATOM   1171  HN  GLY    74      73.751  79.638  58.555  1.00  0.00      PROA H
ATOM   1172  CA  GLY    74      74.600  79.714  60.511  1.00  0.00      PROA C
ATOM   1173  HA1 GLY    74      74.349  79.956  61.535  1.00  0.00      PROA H
ATOM   1174  HA2 GLY    74      75.482  80.244  60.181  1.00  0.00      PROA H
ATOM   1175  C   GLY    74      74.982  78.279  60.554  1.00  0.00      PROA C
ATOM   1176  O   GLY    74      76.075  77.935  60.998  1.00  0.00      PROA O
ATOM   1177  N   PHE    75      74.101  77.392  60.081  1.00  0.00      PROA N
ATOM   1178  HN  PHE    75      73.238  77.668  59.670  1.00  0.00      PROA H
ATOM   1179  CA  PHE    75      74.455  76.013  60.132  1.00  0.00      PROA C
ATOM   1180  HA  PHE    75      74.936  75.790  61.072  1.00  0.00      PROA H
ATOM   1181  CB  PHE    75      73.287  75.065  59.826  1.00  0.00      PROA C
ATOM   1182  HB1 PHE    75      73.601  74.053  59.684  1.00  0.00      PROA H
ATOM   1183  HB2 PHE    75      72.812  75.358  58.859  1.00  0.00      PROA H
ATOM   1184  CG  PHE    75      72.248  75.183  60.874  1.00  0.00      PROA C
ATOM   1185  CD1 PHE    75      72.313  74.391  61.992  1.00  0.00      PROA C
ATOM   1186  HD1 PHE    75      73.065  73.679  62.151  1.00  0.00      PROA H
ATOM   1187  CE1 PHE    75      71.350  74.493  62.963  1.00  0.00      PROA C
ATOM   1188  HE1 PHE    75      71.464  73.925  63.878  1.00  0.00      PROA H
ATOM   1189  CZ  PHE    75      70.311  75.383  62.815  1.00  0.00      PROA C
ATOM   1190  HZ  PHE    75      69.604  75.587  63.604  1.00  0.00      PROA H
ATOM   1191  CD2 PHE    75      71.208  76.074  60.729  1.00  0.00      PROA C
ATOM   1192  HD2 PHE    75      71.145  76.685  59.845  1.00  0.00      PROA H
ATOM   1193  CE2 PHE    75      70.243  76.178  61.700  1.00  0.00      PROA C
ATOM   1194  HE2 PHE    75      69.443  76.898  61.613  1.00  0.00      PROA H
ATOM   1195  C   PHE    75      75.385  75.758  59.019  1.00  0.00      PROA C
ATOM   1196  O   PHE    75      75.302  76.394  57.973  1.00  0.00      PROA O
ATOM   1197  N   ASP    76      76.325  74.828  59.226  1.00  0.00      PROA N
ATOM   1198  HN  ASP    76      76.430  74.359  60.099  1.00  0.00      PROA H
ATOM   1199  CA  ASP    76      77.093  74.467  58.091  1.00  0.00      PROA C
ATOM   1200  HA  ASP    76      77.275  75.313  57.440  1.00  0.00      PROA H
ATOM   1201  CB  ASP    76      78.433  73.792  58.426  1.00  0.00      PROA C
ATOM   1202  HB1 ASP    76      78.960  73.396  57.538  1.00  0.00      PROA H
ATOM   1203  HB2 ASP    76      78.305  72.996  59.186  1.00  0.00      PROA H
ATOM   1204  CG  ASP    76      79.337  74.866  59.024  1.00  0.00      PROA C
ATOM   1205  OD1 ASP    76      78.857  76.020  59.186  1.00  0.00      PROA O
ATOM   1206  OD2 ASP    76      80.520  74.551  59.319  1.00  0.00      PROA O
ATOM   1207  C   ASP    76      76.223  73.514  57.390  1.00  0.00      PROA C
ATOM   1208  O   ASP    76      75.141  73.163  57.863  1.00  0.00      PROA O
ATOM   1209  N   ARG    77      76.661  73.114  56.205  1.00  0.00      PROA N
ATOM   1210  HN  ARG    77      77.472  73.491  55.787  1.00  0.00      PROA H
ATOM   1211  CA  ARG    77      75.832  72.269  55.434  1.00  0.00      PROA C
ATOM   1212  HA  ARG    77      74.859  72.725  55.327  1.00  0.00      PROA H
ATOM   1213  CB  ARG    77      76.462  72.037  54.058  1.00  0.00      PROA C
ATOM   1214  HB1 ARG    77      75.701  71.509  53.430  1.00  0.00      PROA H
ATOM   1215  HB2 ARG    77      77.300  71.324  54.119  1.00  0.00      PROA H
ATOM   1216  CG  ARG    77      76.757  73.378  53.392  1.00  0.00      PROA C
ATOM   1217  HG1 ARG    77      76.690  74.165  54.139  1.00  0.00      PROA H
ATOM   1218  HG2 ARG    77      75.976  73.575  52.622  1.00  0.00      PROA H
ATOM   1219  CD  ARG    77      78.138  73.407  52.754  1.00  0.00      PROA C
ATOM   1220  HD1 ARG    77      78.409  74.447  52.457  1.00  0.00      PROA H
ATOM   1221  HD2 ARG    77      78.100  72.790  51.828  1.00  0.00      PROA H
ATOM   1222  NE  ARG    77      79.072  72.971  53.830  1.00  0.00      PROA N
ATOM   1223  HE  ARG    77      79.295  73.560  54.599  1.00  0.00      PROA H
ATOM   1224  CZ  ARG    77      79.767  71.812  53.654  1.00  0.00      PROA C
ATOM   1225  NH1 ARG    77      79.721  71.213  52.432  1.00  0.00      PROA N
ATOM   1226 HH11 ARG    77      79.338  71.717  51.674  1.00  0.00      PROA H
ATOM   1227 HH12 ARG    77      79.479  70.228  52.371  1.00  0.00      PROA H
ATOM   1228  NH2 ARG    77      80.478  71.258  54.679  1.00  0.00      PROA N
ATOM   1229 HH21 ARG    77      80.721  71.851  55.440  1.00  0.00      PROA H
ATOM   1230 HH22 ARG    77      81.141  70.569  54.420  1.00  0.00      PROA H
ATOM   1231  C   ARG    77      75.648  70.942  56.113  1.00  0.00      PROA C
ATOM   1232  O   ARG    77      74.522  70.461  56.208  1.00  0.00      PROA O
ATOM   1233  N   GLY    78      76.734  70.304  56.602  1.00  0.00      PROA N
ATOM   1234  HN  GLY    78      77.614  70.751  56.539  1.00  0.00      PROA H
ATOM   1235  CA  GLY    78      76.617  69.006  57.224  1.00  0.00      PROA C
ATOM   1236  HA1 GLY    78      75.753  68.950  57.859  1.00  0.00      PROA H
ATOM   1237  HA2 GLY    78      77.541  68.793  57.735  1.00  0.00      PROA H
ATOM   1238  C   GLY    78      76.462  68.037  56.065  1.00  0.00      PROA C
ATOM   1239  O   GLY    78      75.832  68.380  55.067  1.00  0.00      PROA O
ATOM   1240  N   HSD    79      77.023  66.805  56.148  1.00  0.00      PROA N
ATOM   1241  HN  HSD    79      77.443  66.464  56.978  1.00  0.00      PROA H
ATOM   1242  CA  HSD    79      76.866  65.840  55.078  1.00  0.00      PROA C
ATOM   1243  HA  HSD    79      75.967  66.031  54.502  1.00  0.00      PROA H
ATOM   1244  CB  HSD    79      78.076  65.754  54.135  1.00  0.00      PROA C
ATOM   1245  HB1 HSD    79      78.032  64.821  53.524  1.00  0.00      PROA H
ATOM   1246  HB2 HSD    79      79.020  65.723  54.712  1.00  0.00      PROA H
ATOM   1247  ND1 HSD    79      77.688  66.746  51.841  1.00  0.00      PROA N
ATOM   1248  HD1 HSD    79      77.204  65.969  51.405  1.00  0.00      PROA H
ATOM   1249  CG  HSD    79      78.132  66.870  53.138  1.00  0.00      PROA C
ATOM   1250  CE1 HSD    79      77.892  67.945  51.241  1.00  0.00      PROA C
ATOM   1251  HE1 HSD    79      77.510  68.221  50.272  1.00  0.00      PROA H
ATOM   1252  NE2 HSD    79      78.433  68.826  52.061  1.00  0.00      PROA N
ATOM   1253  CD2 HSD    79      78.585  68.148  53.256  1.00  0.00      PROA C
ATOM   1254  HD2 HSD    79      78.971  68.652  54.130  1.00  0.00      PROA H
ATOM   1255  C   HSD    79      76.729  64.501  55.699  1.00  0.00      PROA C
ATOM   1256  O   HSD    79      77.593  64.066  56.461  1.00  0.00      PROA O
ATOM   1257  N   LEU    80      75.624  63.804  55.399  1.00  0.00      PROA N
ATOM   1258  HN  LEU    80      74.929  64.092  54.745  1.00  0.00      PROA H
ATOM   1259  CA  LEU    80      75.491  62.545  56.047  1.00  0.00      PROA C
ATOM   1260  HA  LEU    80      75.643  62.666  57.110  1.00  0.00      PROA H
ATOM   1261  CB  LEU    80      74.095  61.921  55.887  1.00  0.00      PROA C
ATOM   1262  HB1 LEU    80      74.099  60.979  56.419  1.00  0.00      PROA H
ATOM   1263  HB2 LEU    80      73.766  61.537  54.953  1.00  0.00      PROA H
ATOM   1264  CG  LEU    80      73.012  62.679  56.680  1.00  0.00      PROA C
ATOM   1265  HG  LEU    80      73.368  62.787  57.736  1.00  0.00      PROA H
ATOM   1266  CD1 LEU    80      72.813  64.102  56.138  1.00  0.00      PROA C
ATOM   1267 HD11 LEU    80      72.787  64.095  55.030  1.00  0.00      PROA H
ATOM   1268 HD12 LEU    80      73.594  64.801  56.496  1.00  0.00      PROA H
ATOM   1269 HD13 LEU    80      71.835  64.499  56.488  1.00  0.00      PROA H
ATOM   1270  CD2 LEU    80      71.708  61.872  56.760  1.00  0.00      PROA C
ATOM   1271 HD21 LEU    80      71.826  60.958  57.378  1.00  0.00      PROA H
ATOM   1272 HD22 LEU    80      71.523  61.558  55.720  1.00  0.00      PROA H
ATOM   1273 HD23 LEU    80      70.849  62.483  57.096  1.00  0.00      PROA H
ATOM   1274  C   LEU    80      76.504  61.557  55.604  1.00  0.00      PROA C
ATOM   1275  O   LEU    80      77.291  61.066  56.410  1.00  0.00      PROA O
ATOM   1276  N   ALA    81      76.531  61.241  54.303  1.00  0.00      PROA N
ATOM   1277  HN  ALA    81      76.003  61.668  53.572  1.00  0.00      PROA H
ATOM   1278  CA  ALA    81      77.568  60.349  53.911  1.00  0.00      PROA C
ATOM   1279  HA  ALA    81      77.763  59.571  54.643  1.00  0.00      PROA H
ATOM   1280  CB  ALA    81      77.365  59.719  52.524  1.00  0.00      PROA C
ATOM   1281  HB1 ALA    81      77.305  60.476  51.716  1.00  0.00      PROA H
ATOM   1282  HB2 ALA    81      76.425  59.127  52.512  1.00  0.00      PROA H
ATOM   1283  HB3 ALA    81      78.194  59.020  52.311  1.00  0.00      PROA H
ATOM   1284  C   ALA    81      78.740  61.291  53.819  1.00  0.00      PROA C
ATOM   1285  O   ALA    81      78.571  62.431  53.388  1.00  0.00      PROA O
ATOM   1286  N   ALA    82      79.954  60.873  54.226  1.00  0.00      PROA N
ATOM   1287  HN  ALA    82      80.095  59.899  54.428  1.00  0.00      PROA H
ATOM   1288  CA  ALA    82      81.054  61.804  54.233  1.00  0.00      PROA C
ATOM   1289  HA  ALA    82      80.689  62.778  54.531  1.00  0.00      PROA H
ATOM   1290  CB  ALA    82      82.194  61.387  55.181  1.00  0.00      PROA C
ATOM   1291  HB1 ALA    82      82.414  60.311  55.031  1.00  0.00      PROA H
ATOM   1292  HB2 ALA    82      81.841  61.485  56.229  1.00  0.00      PROA H
ATOM   1293  HB3 ALA    82      83.119  61.985  55.068  1.00  0.00      PROA H
ATOM   1294  C   ALA    82      81.644  61.943  52.874  1.00  0.00      PROA C
ATOM   1295  O   ALA    82      81.599  61.022  52.060  1.00  0.00      PROA O
ATOM   1296  N   ALA    83      82.207  63.135  52.588  1.00  0.00      PROA N
ATOM   1297  HN  ALA    83      81.919  63.917  53.119  1.00  0.00      PROA H
ATOM   1298  CA  ALA    83      82.921  63.307  51.363  1.00  0.00      PROA C
ATOM   1299  HA  ALA    83      82.337  62.918  50.546  1.00  0.00      PROA H
ATOM   1300  CB  ALA    83      83.433  64.744  51.160  1.00  0.00      PROA C
ATOM   1301  HB1 ALA    83      84.138  65.077  51.946  1.00  0.00      PROA H
ATOM   1302  HB2 ALA    83      82.562  65.435  51.146  1.00  0.00      PROA H
ATOM   1303  HB3 ALA    83      83.934  64.835  50.170  1.00  0.00      PROA H
ATOM   1304  C   ALA    83      84.103  62.407  51.473  1.00  0.00      PROA C
ATOM   1305  O   ALA    83      84.437  61.672  50.545  1.00  0.00      PROA O
ATOM   1306  N   ALA    84      84.757  62.437  52.652  1.00  0.00      PROA N
ATOM   1307  HN  ALA    84      84.312  62.851  53.434  1.00  0.00      PROA H
ATOM   1308  CA  ALA    84      85.805  61.500  52.915  1.00  0.00      PROA C
ATOM   1309  HA  ALA    84      86.465  61.378  52.080  1.00  0.00      PROA H
ATOM   1310  CB  ALA    84      86.534  61.742  54.249  1.00  0.00      PROA C
ATOM   1311  HB1 ALA    84      86.338  60.948  55.002  1.00  0.00      PROA H
ATOM   1312  HB2 ALA    84      86.239  62.725  54.672  1.00  0.00      PROA H
ATOM   1313  HB3 ALA    84      87.631  61.769  54.080  1.00  0.00      PROA H
ATOM   1314  C   ALA    84      85.008  60.234  53.025  1.00  0.00      PROA C
ATOM   1315  O   ALA    84      83.795  60.300  53.199  1.00  0.00      PROA O
ATOM   1316  N   ASN    85      85.629  59.048  52.918  1.00  0.00      PROA N
ATOM   1317  HN  ASN    85      86.614  58.976  52.839  1.00  0.00      PROA H
ATOM   1318  CA  ASN    85      84.881  57.816  52.940  1.00  0.00      PROA C
ATOM   1319  HA  ASN    85      85.585  57.000  53.021  1.00  0.00      PROA H
ATOM   1320  CB  ASN    85      83.851  57.718  54.076  1.00  0.00      PROA C
ATOM   1321  HB1 ASN    85      83.336  56.744  54.001  1.00  0.00      PROA H
ATOM   1322  HB2 ASN    85      83.005  58.422  54.046  1.00  0.00      PROA H
ATOM   1323  CG  ASN    85      84.633  57.793  55.375  1.00  0.00      PROA C
ATOM   1324  OD1 ASN    85      85.692  57.184  55.514  1.00  0.00      PROA O
ATOM   1325  ND2 ASN    85      84.101  58.572  56.354  1.00  0.00      PROA N
ATOM   1326 HD21 ASN    85      83.201  58.966  56.182  1.00  0.00      PROA H
ATOM   1327 HD22 ASN    85      84.582  58.635  57.221  1.00  0.00      PROA H
ATOM   1328  C   ASN    85      84.209  57.631  51.632  1.00  0.00      PROA C
ATOM   1329  O   ASN    85      83.417  56.707  51.447  1.00  0.00      PROA O
ATOM   1330  N   HSD    86      84.530  58.510  50.677  1.00  0.00      PROA N
ATOM   1331  HN  HSD    86      84.879  59.414  50.895  1.00  0.00      PROA H
ATOM   1332  CA  HSD    86      84.090  58.263  49.346  1.00  0.00      PROA C
ATOM   1333  HA  HSD    86      84.043  57.202  49.139  1.00  0.00      PROA H
ATOM   1334  CB  HSD    86      82.749  58.920  48.993  1.00  0.00      PROA C
ATOM   1335  HB1 HSD    86      82.510  58.831  47.916  1.00  0.00      PROA H
ATOM   1336  HB2 HSD    86      82.764  60.000  49.256  1.00  0.00      PROA H
ATOM   1337  ND1 HSD    86      81.328  56.929  49.664  1.00  0.00      PROA N
ATOM   1338  HD1 HSD    86      81.690  56.231  49.045  1.00  0.00      PROA H
ATOM   1339  CG  HSD    86      81.630  58.269  49.753  1.00  0.00      PROA C
ATOM   1340  CE1 HSD    86      80.278  56.707  50.494  1.00  0.00      PROA C
ATOM   1341  HE1 HSD    86      79.813  55.728  50.614  1.00  0.00      PROA H
ATOM   1342  NE2 HSD    86      79.884  57.810  51.107  1.00  0.00      PROA N
ATOM   1343  CD2 HSD    86      80.737  58.792  50.636  1.00  0.00      PROA C
ATOM   1344  HD2 HSD    86      80.419  59.813  50.750  1.00  0.00      PROA H
ATOM   1345  C   HSD    86      85.165  58.818  48.488  1.00  0.00      PROA C
ATOM   1346  O   HSD    86      84.910  59.576  47.554  1.00  0.00      PROA O
ATOM   1347  N   ARG    87      86.417  58.432  48.800  1.00  0.00      PROA N
ATOM   1348  HN  ARG    87      86.593  57.758  49.507  1.00  0.00      PROA H
ATOM   1349  CA  ARG    87      87.509  58.919  48.025  1.00  0.00      PROA C
ATOM   1350  HA  ARG    87      87.227  59.744  47.381  1.00  0.00      PROA H
ATOM   1351  CB  ARG    87      88.711  59.362  48.881  1.00  0.00      PROA C
ATOM   1352  HB1 ARG    87      89.539  59.527  48.239  1.00  0.00      PROA H
ATOM   1353  HB2 ARG    87      88.857  58.429  49.470  1.00  0.00      PROA H
ATOM   1354  CG  ARG    87      88.360  60.410  49.947  1.00  0.00      PROA C
ATOM   1355  HG1 ARG    87      89.166  60.351  50.719  1.00  0.00      PROA H
ATOM   1356  HG2 ARG    87      87.401  60.141  50.437  1.00  0.00      PROA H
ATOM   1357  CD  ARG    87      88.315  61.862  49.456  1.00  0.00      PROA C
ATOM   1358  HD1 ARG    87      87.545  61.943  48.660  1.00  0.00      PROA H
ATOM   1359  HD2 ARG    87      89.327  62.119  49.061  1.00  0.00      PROA H
ATOM   1360  NE  ARG    87      87.916  62.703  50.623  1.00  0.00      PROA N
ATOM   1361  HE  ARG    87      87.110  62.443  51.138  1.00  0.00      PROA H
ATOM   1362  CZ  ARG    87      88.307  64.008  50.721  1.00  0.00      PROA C
ATOM   1363  NH1 ARG    87      89.116  64.561  49.771  1.00  0.00      PROA N
ATOM   1364 HH11 ARG    87      89.437  63.973  49.035  1.00  0.00      PROA H
ATOM   1365 HH12 ARG    87      89.621  65.394  49.972  1.00  0.00      PROA H
ATOM   1366  NH2 ARG    87      87.877  64.765  51.774  1.00  0.00      PROA N
ATOM   1367 HH21 ARG    87      87.281  64.361  52.453  1.00  0.00      PROA H
ATOM   1368 HH22 ARG    87      88.072  65.737  51.781  1.00  0.00      PROA H
ATOM   1369  C   ARG    87      87.942  57.778  47.167  1.00  0.00      PROA C
ATOM   1370  O   ARG    87      88.590  56.837  47.623  1.00  0.00      PROA O
ATOM   1371  N   TRP    88      87.557  57.855  45.885  1.00  0.00      PROA N
ATOM   1372  HN  TRP    88      87.031  58.653  45.598  1.00  0.00      PROA H
ATOM   1373  CA  TRP    88      87.818  56.879  44.872  1.00  0.00      PROA C
ATOM   1374  HA  TRP    88      88.820  56.482  44.972  1.00  0.00      PROA H
ATOM   1375  CB  TRP    88      86.725  55.801  44.784  1.00  0.00      PROA C
ATOM   1376  HB1 TRP    88      85.700  56.229  44.800  1.00  0.00      PROA H
ATOM   1377  HB2 TRP    88      86.804  55.199  45.719  1.00  0.00      PROA H
ATOM   1378  CG  TRP    88      86.861  54.845  43.619  1.00  0.00      PROA C
ATOM   1379  CD1 TRP    88      87.872  54.695  42.715  1.00  0.00      PROA C
ATOM   1380  HD1 TRP    88      88.800  55.262  42.715  1.00  0.00      PROA H
ATOM   1381  NE1 TRP    88      87.549  53.715  41.805  1.00  0.00      PROA N
ATOM   1382  HE1 TRP    88      88.122  53.259  41.154  1.00  0.00      PROA H
ATOM   1383  CE2 TRP    88      86.302  53.218  42.122  1.00  0.00      PROA C
ATOM   1384  CD2 TRP    88      85.844  53.899  43.251  1.00  0.00      PROA C
ATOM   1385  CE3 TRP    88      84.628  53.623  43.805  1.00  0.00      PROA C
ATOM   1386  HE3 TRP    88      84.225  54.171  44.646  1.00  0.00      PROA H
ATOM   1387  CZ3 TRP    88      83.868  52.644  43.206  1.00  0.00      PROA C
ATOM   1388  HZ3 TRP    88      82.858  52.457  43.567  1.00  0.00      PROA H
ATOM   1389  CZ2 TRP    88      85.545  52.249  41.529  1.00  0.00      PROA C
ATOM   1390  HZ2 TRP    88      85.877  51.711  40.653  1.00  0.00      PROA H
ATOM   1391  CH2 TRP    88      84.317  51.971  42.090  1.00  0.00      PROA C
ATOM   1392  HH2 TRP    88      83.677  51.230  41.652  1.00  0.00      PROA H
ATOM   1393  C   TRP    88      87.738  57.680  43.620  1.00  0.00      PROA C
ATOM   1394  O   TRP    88      88.751  58.011  43.005  1.00  0.00      PROA O
ATOM   1395  N   SER    89      86.497  58.018  43.220  1.00  0.00      PROA N
ATOM   1396  HN  SER    89      85.686  57.766  43.738  1.00  0.00      PROA H
ATOM   1397  CA  SER    89      86.309  58.799  42.039  1.00  0.00      PROA C
ATOM   1398  HA  SER    89      87.256  59.049  41.576  1.00  0.00      PROA H
ATOM   1399  CB  SER    89      85.458  58.097  40.968  1.00  0.00      PROA C
ATOM   1400  HB1 SER    89      85.222  58.725  40.101  1.00  0.00      PROA H
ATOM   1401  HB2 SER    89      84.495  57.761  41.420  1.00  0.00      PROA H
ATOM   1402  OG  SER    89      86.157  56.961  40.479  1.00  0.00      PROA O
ATOM   1403  HG1 SER    89      86.156  56.292  41.174  1.00  0.00      PROA H
ATOM   1404  C   SER    89      85.668  60.105  42.393  1.00  0.00      PROA C
ATOM   1405  O   SER    89      85.138  60.291  43.487  1.00  0.00      PROA O
ATOM   1406  N   GLN    90      85.742  61.062  41.450  1.00  0.00      PROA N
ATOM   1407  HN  GLN    90      86.362  60.937  40.671  1.00  0.00      PROA H
ATOM   1408  CA  GLN    90      85.224  62.382  41.638  1.00  0.00      PROA C
ATOM   1409  HA  GLN    90      85.606  62.800  42.557  1.00  0.00      PROA H
ATOM   1410  CB  GLN    90      85.527  63.313  40.453  1.00  0.00      PROA C
ATOM   1411  HB1 GLN    90      84.911  64.246  40.525  1.00  0.00      PROA H
ATOM   1412  HB2 GLN    90      85.235  62.809  39.505  1.00  0.00      PROA H
ATOM   1413  CG  GLN    90      86.999  63.709  40.353  1.00  0.00      PROA C
ATOM   1414  HG1 GLN    90      87.212  64.211  39.386  1.00  0.00      PROA H
ATOM   1415  HG2 GLN    90      87.688  62.857  40.477  1.00  0.00      PROA H
ATOM   1416  CD  GLN    90      87.290  64.668  41.498  1.00  0.00      PROA C
ATOM   1417  OE1 GLN    90      87.568  64.246  42.619  1.00  0.00      PROA O
ATOM   1418  NE2 GLN    90      87.210  65.995  41.211  1.00  0.00      PROA N
ATOM   1419 HE21 GLN    90      87.256  66.606  42.000  1.00  0.00      PROA H
ATOM   1420 HE22 GLN    90      86.967  66.308  40.300  1.00  0.00      PROA H
ATOM   1421  C   GLN    90      83.743  62.333  41.786  1.00  0.00      PROA C
ATOM   1422  O   GLN    90      83.168  63.048  42.607  1.00  0.00      PROA O
ATOM   1423  N   LYS    91      83.084  61.469  41.000  1.00  0.00      PROA N
ATOM   1424  HN  LYS    91      83.547  61.009  40.257  1.00  0.00      PROA H
ATOM   1425  CA  LYS    91      81.656  61.403  41.032  1.00  0.00      PROA C
ATOM   1426  HA  LYS    91      81.228  62.363  40.774  1.00  0.00      PROA H
ATOM   1427  CB  LYS    91      81.103  60.237  40.200  1.00  0.00      PROA C
ATOM   1428  HB1 LYS    91      80.088  59.954  40.548  1.00  0.00      PROA H
ATOM   1429  HB2 LYS    91      81.734  59.337  40.421  1.00  0.00      PROA H
ATOM   1430  CG  LYS    91      81.173  60.427  38.688  1.00  0.00      PROA C
ATOM   1431  HG1 LYS    91      80.900  59.472  38.183  1.00  0.00      PROA H
ATOM   1432  HG2 LYS    91      82.222  60.656  38.386  1.00  0.00      PROA H
ATOM   1433  CD  LYS    91      80.275  61.557  38.193  1.00  0.00      PROA C
ATOM   1434  HD1 LYS    91      80.173  61.488  37.085  1.00  0.00      PROA H
ATOM   1435  HD2 LYS    91      80.763  62.538  38.411  1.00  0.00      PROA H
ATOM   1436  CE  LYS    91      78.897  61.558  38.859  1.00  0.00      PROA C
ATOM   1437  HE1 LYS    91      78.199  62.245  38.333  1.00  0.00      PROA H
ATOM   1438  HE2 LYS    91      78.968  61.888  39.920  1.00  0.00      PROA H
ATOM   1439  NZ  LYS    91      78.321  60.195  38.845  1.00  0.00      PROA N
ATOM   1440  HZ1 LYS    91      79.091  59.525  39.039  1.00  0.00      PROA H
ATOM   1441  HZ2 LYS    91      77.913  59.989  37.908  1.00  0.00      PROA H
ATOM   1442  HZ3 LYS    91      77.591  60.134  39.585  1.00  0.00      PROA H
ATOM   1443  C   LYS    91      81.265  61.080  42.432  1.00  0.00      PROA C
ATOM   1444  O   LYS    91      80.321  61.653  42.974  1.00  0.00      PROA O
ATOM   1445  N   ALA    92      82.003  60.153  43.066  1.00  0.00      PROA N
ATOM   1446  HN  ALA    92      82.824  59.767  42.667  1.00  0.00      PROA H
ATOM   1447  CA  ALA    92      81.602  59.719  44.365  1.00  0.00      PROA C
ATOM   1448  HA  ALA    92      80.585  59.349  44.314  1.00  0.00      PROA H
ATOM   1449  CB  ALA    92      82.536  58.646  44.948  1.00  0.00      PROA C
ATOM   1450  HB1 ALA    92      83.573  59.021  45.075  1.00  0.00      PROA H
ATOM   1451  HB2 ALA    92      82.559  57.769  44.263  1.00  0.00      PROA H
ATOM   1452  HB3 ALA    92      82.157  58.286  45.926  1.00  0.00      PROA H
ATOM   1453  C   ALA    92      81.613  60.869  45.311  1.00  0.00      PROA C
ATOM   1454  O   ALA    92      80.637  61.102  46.021  1.00  0.00      PROA O
ATOM   1455  N   MET    93      82.710  61.643  45.324  1.00  0.00      PROA N
ATOM   1456  HN  MET    93      83.461  61.506  44.683  1.00  0.00      PROA H
ATOM   1457  CA  MET    93      82.796  62.726  46.254  1.00  0.00      PROA C
ATOM   1458  HA  MET    93      82.607  62.367  47.256  1.00  0.00      PROA H
ATOM   1459  CB  MET    93      84.146  63.479  46.186  1.00  0.00      PROA C
ATOM   1460  HB1 MET    93      84.079  64.437  46.753  1.00  0.00      PROA H
ATOM   1461  HB2 MET    93      84.355  63.751  45.123  1.00  0.00      PROA H
ATOM   1462  CG  MET    93      85.351  62.710  46.742  1.00  0.00      PROA C
ATOM   1463  HG1 MET    93      85.417  61.737  46.204  1.00  0.00      PROA H
ATOM   1464  HG2 MET    93      85.131  62.465  47.806  1.00  0.00      PROA H
ATOM   1465  SD  MET    93      86.949  63.579  46.627  1.00  0.00      PROA S
ATOM   1466  CE  MET    93      87.491  62.780  45.087  1.00  0.00      PROA C
ATOM   1467  HE1 MET    93      86.643  62.727  44.373  1.00  0.00      PROA H
ATOM   1468  HE2 MET    93      87.826  61.738  45.271  1.00  0.00      PROA H
ATOM   1469  HE3 MET    93      88.307  63.295  44.570  1.00  0.00      PROA H
ATOM   1470  C   MET    93      81.747  63.746  45.924  1.00  0.00      PROA C
ATOM   1471  O   MET    93      81.068  64.252  46.814  1.00  0.00      PROA O
ATOM   1472  N   ASP    94      81.565  64.063  44.626  1.00  0.00      PROA N
ATOM   1473  HN  ASP    94      82.168  63.731  43.892  1.00  0.00      PROA H
ATOM   1474  CA  ASP    94      80.645  65.100  44.238  1.00  0.00      PROA C
ATOM   1475  HA  ASP    94      80.890  66.013  44.767  1.00  0.00      PROA H
ATOM   1476  CB  ASP    94      80.583  65.333  42.721  1.00  0.00      PROA C
ATOM   1477  HB1 ASP    94      79.765  66.025  42.436  1.00  0.00      PROA H
ATOM   1478  HB2 ASP    94      80.475  64.378  42.168  1.00  0.00      PROA H
ATOM   1479  CG  ASP    94      81.886  65.983  42.294  1.00  0.00      PROA C
ATOM   1480  OD1 ASP    94      82.754  66.204  43.179  1.00  0.00      PROA O
ATOM   1481  OD2 ASP    94      82.029  66.273  41.075  1.00  0.00      PROA O
ATOM   1482  C   ASP    94      79.279  64.694  44.659  1.00  0.00      PROA C
ATOM   1483  O   ASP    94      78.488  65.522  45.108  1.00  0.00      PROA O
ATOM   1484  N   ASP    95      78.970  63.393  44.547  1.00  0.00      PROA N
ATOM   1485  HN  ASP    95      79.592  62.731  44.113  1.00  0.00      PROA H
ATOM   1486  CA  ASP    95      77.647  62.968  44.871  1.00  0.00      PROA C
ATOM   1487  HA  ASP    95      76.957  63.539  44.278  1.00  0.00      PROA H
ATOM   1488  CB  ASP    95      77.409  61.460  44.680  1.00  0.00      PROA C
ATOM   1489  HB1 ASP    95      76.497  61.109  45.203  1.00  0.00      PROA H
ATOM   1490  HB2 ASP    95      78.283  60.871  45.023  1.00  0.00      PROA H
ATOM   1491  CG  ASP    95      77.194  61.222  43.192  1.00  0.00      PROA C
ATOM   1492  OD1 ASP    95      76.632  62.132  42.527  1.00  0.00      PROA O
ATOM   1493  OD2 ASP    95      77.578  60.126  42.701  1.00  0.00      PROA O
ATOM   1494  C   ASP    95      77.371  63.314  46.299  1.00  0.00      PROA C
ATOM   1495  O   ASP    95      76.257  63.708  46.639  1.00  0.00      PROA O
ATOM   1496  N   THR    96      78.380  63.213  47.179  1.00  0.00      PROA N
ATOM   1497  HN  THR    96      79.307  62.979  46.874  1.00  0.00      PROA H
ATOM   1498  CA  THR    96      78.108  63.460  48.561  1.00  0.00      PROA C
ATOM   1499  HA  THR    96      77.268  62.861  48.869  1.00  0.00      PROA H
ATOM   1500  CB  THR    96      79.251  63.177  49.495  1.00  0.00      PROA C
ATOM   1501  HB  THR    96      79.742  62.217  49.203  1.00  0.00      PROA H
ATOM   1502  OG1 THR    96      78.765  63.068  50.825  1.00  0.00      PROA O
ATOM   1503  HG1 THR    96      78.153  62.324  50.893  1.00  0.00      PROA H
ATOM   1504  CG2 THR    96      80.259  64.335  49.427  1.00  0.00      PROA C
ATOM   1505 HG21 THR    96      80.197  64.940  50.358  1.00  0.00      PROA H
ATOM   1506 HG22 THR    96      80.256  65.052  48.618  1.00  0.00      PROA H
ATOM   1507 HG23 THR    96      81.271  63.907  49.360  1.00  0.00      PROA H
ATOM   1508  C   THR    96      77.697  64.880  48.771  1.00  0.00      PROA C
ATOM   1509  O   THR    96      76.879  65.178  49.641  1.00  0.00      PROA O
ATOM   1510  N   PHE    97      78.248  65.800  47.967  1.00  0.00      PROA N
ATOM   1511  HN  PHE    97      78.783  65.522  47.168  1.00  0.00      PROA H
ATOM   1512  CA  PHE    97      78.051  67.198  48.204  1.00  0.00      PROA C
ATOM   1513  HA  PHE    97      78.453  67.370  49.176  1.00  0.00      PROA H
ATOM   1514  CB  PHE    97      78.773  68.057  47.157  1.00  0.00      PROA C
ATOM   1515  HB1 PHE    97      78.156  68.302  46.270  1.00  0.00      PROA H
ATOM   1516  HB2 PHE    97      79.656  67.493  46.779  1.00  0.00      PROA H
ATOM   1517  CG  PHE    97      79.243  69.282  47.857  1.00  0.00      PROA C
ATOM   1518  CD1 PHE    97      78.363  70.185  48.391  1.00  0.00      PROA C
ATOM   1519  HD1 PHE    97      77.320  69.976  48.420  1.00  0.00      PROA H
ATOM   1520  CE1 PHE    97      78.819  71.305  49.044  1.00  0.00      PROA C
ATOM   1521  HE1 PHE    97      78.148  71.862  49.662  1.00  0.00      PROA H
ATOM   1522  CZ  PHE    97      80.169  71.518  49.190  1.00  0.00      PROA C
ATOM   1523  HZ  PHE    97      80.547  72.384  49.720  1.00  0.00      PROA H
ATOM   1524  CD2 PHE    97      80.592  69.483  48.035  1.00  0.00      PROA C
ATOM   1525  HD2 PHE    97      81.265  68.697  47.740  1.00  0.00      PROA H
ATOM   1526  CE2 PHE    97      81.058  70.600  48.687  1.00  0.00      PROA C
ATOM   1527  HE2 PHE    97      82.123  70.756  48.812  1.00  0.00      PROA H
ATOM   1528  C   PHE    97      76.579  67.522  48.113  1.00  0.00      PROA C
ATOM   1529  O   PHE    97      76.060  68.240  48.967  1.00  0.00      PROA O
ATOM   1530  N   TYR    98      75.871  66.982  47.089  1.00  0.00      PROA N
ATOM   1531  HN  TYR    98      76.324  66.322  46.492  1.00  0.00      PROA H
ATOM   1532  CA  TYR    98      74.471  67.239  46.814  1.00  0.00      PROA C
ATOM   1533  HA  TYR    98      74.423  68.225  46.374  1.00  0.00      PROA H
ATOM   1534  CB  TYR    98      73.791  66.210  45.893  1.00  0.00      PROA C
ATOM   1535  HB1 TYR    98      72.681  66.288  45.899  1.00  0.00      PROA H
ATOM   1536  HB2 TYR    98      74.075  65.177  46.195  1.00  0.00      PROA H
ATOM   1537  CG  TYR    98      74.250  66.490  44.510  1.00  0.00      PROA C
ATOM   1538  CD1 TYR    98      73.638  67.483  43.779  1.00  0.00      PROA C
ATOM   1539  HD1 TYR    98      72.807  68.009  44.217  1.00  0.00      PROA H
ATOM   1540  CE1 TYR    98      74.050  67.758  42.499  1.00  0.00      PROA C
ATOM   1541  HE1 TYR    98      73.438  68.260  41.834  1.00  0.00      PROA H
ATOM   1542  CZ  TYR    98      75.079  67.037  41.943  1.00  0.00      PROA C
ATOM   1543  OH  TYR    98      75.505  67.318  40.628  1.00  0.00      PROA O
ATOM   1544  HH  TYR    98      76.456  67.124  40.600  1.00  0.00      PROA H
ATOM   1545  CD2 TYR    98      75.274  65.768  43.946  1.00  0.00      PROA C
ATOM   1546  HD2 TYR    98      75.740  65.003  44.535  1.00  0.00      PROA H
ATOM   1547  CE2 TYR    98      75.690  66.040  42.665  1.00  0.00      PROA C
ATOM   1548  HE2 TYR    98      76.494  65.453  42.237  1.00  0.00      PROA H
ATOM   1549  C   TYR    98      73.655  67.313  48.057  1.00  0.00      PROA C
ATOM   1550  O   TYR    98      73.918  66.632  49.048  1.00  0.00      PROA O
ATOM   1551  N   LEU    99      72.641  68.206  48.014  1.00  0.00      PROA N
ATOM   1552  HN  LEU    99      72.532  68.835  47.241  1.00  0.00      PROA H
ATOM   1553  CA  LEU    99      71.671  68.349  49.057  1.00  0.00      PROA C
ATOM   1554  HA  LEU    99      72.187  68.391  50.007  1.00  0.00      PROA H
ATOM   1555  CB  LEU    99      70.714  69.548  48.882  1.00  0.00      PROA C
ATOM   1556  HB1 LEU    99      71.373  70.431  48.790  1.00  0.00      PROA H
ATOM   1557  HB2 LEU    99      70.075  69.689  49.777  1.00  0.00      PROA H
ATOM   1558  CG  LEU    99      69.836  69.541  47.614  1.00  0.00      PROA C
ATOM   1559  HG  LEU    99      70.585  68.940  47.111  1.00  0.00      PROA H
ATOM   1560  CD1 LEU    99      68.703  68.504  47.678  1.00  0.00      PROA C
ATOM   1561 HD11 LEU    99      68.096  68.648  48.594  1.00  0.00      PROA H
ATOM   1562 HD12 LEU    99      69.048  67.478  47.649  1.00  0.00      PROA H
ATOM   1563 HD13 LEU    99      68.028  68.638  46.803  1.00  0.00      PROA H
ATOM   1564  CD2 LEU    99      69.315  70.951  47.302  1.00  0.00      PROA C
ATOM   1565 HD21 LEU    99      70.068  71.557  46.762  1.00  0.00      PROA H
ATOM   1566 HD22 LEU    99      69.166  71.449  48.281  1.00  0.00      PROA H
ATOM   1567 HD23 LEU    99      68.348  70.921  46.762  1.00  0.00      PROA H
ATOM   1568  C   LEU    99      70.918  67.067  48.969  1.00  0.00      PROA C
ATOM   1569  O   LEU    99      71.116  66.296  48.032  1.00  0.00      PROA O
ATOM   1570  N   SER   100      70.045  66.807  49.954  1.00  0.00      PROA N
ATOM   1571  HN  SER   100      69.889  67.491  50.655  1.00  0.00      PROA H
ATOM   1572  CA  SER   100      69.364  65.557  50.118  1.00  0.00      PROA C
ATOM   1573  HA  SER   100      68.514  65.700  50.767  1.00  0.00      PROA H
ATOM   1574  CB  SER   100      68.897  64.913  48.797  1.00  0.00      PROA C
ATOM   1575  HB1 SER   100      69.703  64.617  48.104  1.00  0.00      PROA H
ATOM   1576  HB2 SER   100      68.200  65.624  48.317  1.00  0.00      PROA H
ATOM   1577  OG  SER   100      68.182  63.714  49.050  1.00  0.00      PROA O
ATOM   1578  HG1 SER   100      67.939  63.458  48.142  1.00  0.00      PROA H
ATOM   1579  C   SER   100      70.311  64.665  50.820  1.00  0.00      PROA C
ATOM   1580  O   SER   100      69.912  63.711  51.484  1.00  0.00      PROA O
ATOM   1581  N   ASN   101      71.602  65.005  50.752  1.00  0.00      PROA N
ATOM   1582  HN  ASN   101      71.966  65.652  50.081  1.00  0.00      PROA H
ATOM   1583  CA  ASN   101      72.523  64.319  51.583  1.00  0.00      PROA C
ATOM   1584  HA  ASN   101      71.965  63.713  52.276  1.00  0.00      PROA H
ATOM   1585  CB  ASN   101      73.644  63.607  50.808  1.00  0.00      PROA C
ATOM   1586  HB1 ASN   101      74.417  64.263  50.361  1.00  0.00      PROA H
ATOM   1587  HB2 ASN   101      73.171  63.042  49.977  1.00  0.00      PROA H
ATOM   1588  CG  ASN   101      74.274  62.575  51.735  1.00  0.00      PROA C
ATOM   1589  OD1 ASN   101      75.313  61.997  51.419  1.00  0.00      PROA O
ATOM   1590  ND2 ASN   101      73.627  62.321  52.905  1.00  0.00      PROA N
ATOM   1591 HD21 ASN   101      73.934  61.512  53.396  1.00  0.00      PROA H
ATOM   1592 HD22 ASN   101      72.737  62.728  53.081  1.00  0.00      PROA H
ATOM   1593  C   ASN   101      73.129  65.425  52.380  1.00  0.00      PROA C
ATOM   1594  O   ASN   101      74.324  65.702  52.287  1.00  0.00      PROA O
ATOM   1595  N   VAL   102      72.288  66.102  53.191  1.00  0.00      PROA N
ATOM   1596  HN  VAL   102      71.322  65.869  53.268  1.00  0.00      PROA H
ATOM   1597  CA  VAL   102      72.736  67.240  53.945  1.00  0.00      PROA C
ATOM   1598  HA  VAL   102      73.772  67.126  54.234  1.00  0.00      PROA H
ATOM   1599  CB  VAL   102      72.521  68.517  53.193  1.00  0.00      PROA C
ATOM   1600  HB  VAL   102      73.109  68.473  52.244  1.00  0.00      PROA H
ATOM   1601  CG1 VAL   102      71.022  68.627  52.865  1.00  0.00      PROA C
ATOM   1602 HG11 VAL   102      70.415  68.910  53.751  1.00  0.00      PROA H
ATOM   1603 HG12 VAL   102      70.596  67.714  52.413  1.00  0.00      PROA H
ATOM   1604 HG13 VAL   102      70.887  69.458  52.138  1.00  0.00      PROA H
ATOM   1605  CG2 VAL   102      73.029  69.685  54.049  1.00  0.00      PROA C
ATOM   1606 HG21 VAL   102      74.110  69.559  54.201  1.00  0.00      PROA H
ATOM   1607 HG22 VAL   102      72.477  69.882  54.985  1.00  0.00      PROA H
ATOM   1608 HG23 VAL   102      72.924  70.612  53.444  1.00  0.00      PROA H
ATOM   1609  C   VAL   102      71.906  67.332  55.154  1.00  0.00      PROA C
ATOM   1610  O   VAL   102      70.722  67.002  55.156  1.00  0.00      PROA O
ATOM   1611  N   ALA   103      72.544  67.767  56.241  1.00  0.00      PROA N
ATOM   1612  HN  ALA   103      73.475  68.132  56.200  1.00  0.00      PROA H
ATOM   1613  CA  ALA   103      71.785  68.031  57.395  1.00  0.00      PROA C
ATOM   1614  HA  ALA   103      70.743  68.094  57.133  1.00  0.00      PROA H
ATOM   1615  CB  ALA   103      71.938  66.945  58.487  1.00  0.00      PROA C
ATOM   1616  HB1 ALA   103      73.009  66.743  58.697  1.00  0.00      PROA H
ATOM   1617  HB2 ALA   103      71.471  66.003  58.131  1.00  0.00      PROA H
ATOM   1618  HB3 ALA   103      71.435  67.245  59.430  1.00  0.00      PROA H
ATOM   1619  C   ALA   103      72.367  69.274  57.935  1.00  0.00      PROA C
ATOM   1620  O   ALA   103      73.561  69.317  58.239  1.00  0.00      PROA O
ATOM   1621  N   PRO   104      71.527  70.267  58.051  1.00  0.00      PROA N
ATOM   1622  CD  PRO   104      70.107  70.035  58.254  1.00  0.00      PROA C
ATOM   1623  HD1 PRO   104      69.894  69.113  58.840  1.00  0.00      PROA H
ATOM   1624  HD2 PRO   104      69.609  69.985  57.259  1.00  0.00      PROA H
ATOM   1625  CA  PRO   104      71.943  71.544  58.546  1.00  0.00      PROA C
ATOM   1626  HA  PRO   104      72.683  71.977  57.885  1.00  0.00      PROA H
ATOM   1627  CB  PRO   104      70.659  72.353  58.724  1.00  0.00      PROA C
ATOM   1628  HB1 PRO   104      70.418  72.849  57.757  1.00  0.00      PROA H
ATOM   1629  HB2 PRO   104      70.784  73.102  59.526  1.00  0.00      PROA H
ATOM   1630  CG  PRO   104      69.606  71.268  59.027  1.00  0.00      PROA C
ATOM   1631  HG1 PRO   104      69.723  71.092  60.081  1.00  0.00      PROA H
ATOM   1632  HG2 PRO   104      68.599  71.584  58.697  1.00  0.00      PROA H
ATOM   1633  C   PRO   104      72.590  71.256  59.870  1.00  0.00      PROA C
ATOM   1634  O   PRO   104      72.062  70.429  60.613  1.00  0.00      PROA O
ATOM   1635  N   GLN   105      73.732  71.888  60.189  1.00  0.00      PROA N
ATOM   1636  HN  GLN   105      74.215  72.495  59.552  1.00  0.00      PROA H
ATOM   1637  CA  GLN   105      74.354  71.439  61.391  1.00  0.00      PROA C
ATOM   1638  HA  GLN   105      73.614  71.146  62.127  1.00  0.00      PROA H
ATOM   1639  CB  GLN   105      75.323  70.273  61.129  1.00  0.00      PROA C
ATOM   1640  HB1 GLN   105      76.102  70.604  60.403  1.00  0.00      PROA H
ATOM   1641  HB2 GLN   105      74.710  69.502  60.600  1.00  0.00      PROA H
ATOM   1642  CG  GLN   105      75.964  69.657  62.373  1.00  0.00      PROA C
ATOM   1643  HG1 GLN   105      75.235  69.413  63.158  1.00  0.00      PROA H
ATOM   1644  HG2 GLN   105      76.764  70.297  62.795  1.00  0.00      PROA H
ATOM   1645  CD  GLN   105      76.691  68.398  61.923  1.00  0.00      PROA C
ATOM   1646  OE1 GLN   105      77.908  68.392  61.743  1.00  0.00      PROA O
ATOM   1647  NE2 GLN   105      75.920  67.293  61.728  1.00  0.00      PROA N
ATOM   1648 HE21 GLN   105      76.355  66.441  61.445  1.00  0.00      PROA H
ATOM   1649 HE22 GLN   105      74.935  67.339  61.873  1.00  0.00      PROA H
ATOM   1650  C   GLN   105      75.099  72.544  62.020  1.00  0.00      PROA C
ATOM   1651  O   GLN   105      75.338  73.588  61.414  1.00  0.00      PROA O
ATOM   1652  N   VAL   106      75.459  72.326  63.291  1.00  0.00      PROA N
ATOM   1653  HN  VAL   106      75.229  71.501  63.788  1.00  0.00      PROA H
ATOM   1654  CA  VAL   106      76.207  73.315  63.955  1.00  0.00      PROA C
ATOM   1655  HA  VAL   106      75.764  74.269  63.715  1.00  0.00      PROA H
ATOM   1656  CB  VAL   106      76.180  73.186  65.456  1.00  0.00      PROA C
ATOM   1657  HB  VAL   106      76.600  72.198  65.772  1.00  0.00      PROA H
ATOM   1658  CG1 VAL   106      77.052  74.297  66.059  1.00  0.00      PROA C
ATOM   1659 HG11 VAL   106      76.533  75.276  65.954  1.00  0.00      PROA H
ATOM   1660 HG12 VAL   106      78.053  74.389  65.711  1.00  0.00      PROA H
ATOM   1661 HG13 VAL   106      77.119  74.121  67.158  1.00  0.00      PROA H
ATOM   1662  CG2 VAL   106      74.714  73.218  65.913  1.00  0.00      PROA C
ATOM   1663 HG21 VAL   106      74.115  72.379  65.505  1.00  0.00      PROA H
ATOM   1664 HG22 VAL   106      74.230  74.173  65.607  1.00  0.00      PROA H
ATOM   1665 HG23 VAL   106      74.657  73.158  67.021  1.00  0.00      PROA H
ATOM   1666  C   VAL   106      77.636  73.125  63.529  1.00  0.00      PROA C
ATOM   1667  O   VAL   106      78.203  72.043  63.690  1.00  0.00      PROA O
ATOM   1668  N   PRO   107      78.219  74.155  62.968  1.00  0.00      PROA N
ATOM   1669  CD  PRO   107      77.723  75.503  63.152  1.00  0.00      PROA C
ATOM   1670  HD1 PRO   107      77.290  75.779  64.125  1.00  0.00      PROA H
ATOM   1671  HD2 PRO   107      76.965  75.688  62.353  1.00  0.00      PROA H
ATOM   1672  CA  PRO   107      79.582  74.128  62.491  1.00  0.00      PROA C
ATOM   1673  HA  PRO   107      79.703  73.363  61.740  1.00  0.00      PROA H
ATOM   1674  CB  PRO   107      79.845  75.542  61.980  1.00  0.00      PROA C
ATOM   1675  HB1 PRO   107      79.322  75.762  61.121  1.00  0.00      PROA H
ATOM   1676  HB2 PRO   107      80.901  75.853  61.900  1.00  0.00      PROA H
ATOM   1677  CG  PRO   107      78.929  76.413  62.860  1.00  0.00      PROA C
ATOM   1678  HG1 PRO   107      79.460  76.674  63.800  1.00  0.00      PROA H
ATOM   1679  HG2 PRO   107      78.626  77.350  62.345  1.00  0.00      PROA H
ATOM   1680  C   PRO   107      80.497  73.812  63.639  1.00  0.00      PROA C
ATOM   1681  O   PRO   107      81.580  73.287  63.394  1.00  0.00      PROA O
ATOM   1682  N   HSD   108      80.104  74.138  64.884  1.00  0.00      PROA N
ATOM   1683  HN  HSD   108      79.282  74.678  65.009  1.00  0.00      PROA H
ATOM   1684  CA  HSD   108      81.007  73.925  65.978  1.00  0.00      PROA C
ATOM   1685  HA  HSD   108      81.928  74.436  65.766  1.00  0.00      PROA H
ATOM   1686  CB  HSD   108      80.402  74.335  67.329  1.00  0.00      PROA C
ATOM   1687  HB1 HSD   108      79.679  73.606  67.746  1.00  0.00      PROA H
ATOM   1688  HB2 HSD   108      79.841  75.285  67.171  1.00  0.00      PROA H
ATOM   1689  ND1 HSD   108      82.183  73.775  69.074  1.00  0.00      PROA N
ATOM   1690  HD1 HSD   108      82.237  72.779  68.964  1.00  0.00      PROA H
ATOM   1691  CG  HSD   108      81.461  74.679  68.328  1.00  0.00      PROA C
ATOM   1692  CE1 HSD   108      83.050  74.498  69.828  1.00  0.00      PROA C
ATOM   1693  HE1 HSD   108      83.768  74.018  70.505  1.00  0.00      PROA H
ATOM   1694  NE2 HSD   108      82.935  75.797  69.619  1.00  0.00      PROA N
ATOM   1695  CD2 HSD   108      81.933  75.907  68.673  1.00  0.00      PROA C
ATOM   1696  HD2 HSD   108      81.608  76.885  68.333  1.00  0.00      PROA H
ATOM   1697  C   HSD   108      81.284  72.456  66.024  1.00  0.00      PROA C
ATOM   1698  O   HSD   108      82.436  72.038  66.107  1.00  0.00      PROA O
ATOM   1699  N   LEU   109      80.210  71.641  65.995  1.00  0.00      PROA N
ATOM   1700  HN  LEU   109      79.309  72.042  65.878  1.00  0.00      PROA H
ATOM   1701  CA  LEU   109      80.266  70.202  66.025  1.00  0.00      PROA C
ATOM   1702  HA  LEU   109      81.015  69.942  66.753  1.00  0.00      PROA H
ATOM   1703  CB  LEU   109      78.902  69.615  66.459  1.00  0.00      PROA C
ATOM   1704  HB1 LEU   109      78.115  69.964  65.756  1.00  0.00      PROA H
ATOM   1705  HB2 LEU   109      78.673  70.057  67.456  1.00  0.00      PROA H
ATOM   1706  CG  LEU   109      78.801  68.080  66.600  1.00  0.00      PROA C
ATOM   1707  HG  LEU   109      79.550  67.719  67.331  1.00  0.00      PROA H
ATOM   1708  CD1 LEU   109      77.482  67.696  67.291  1.00  0.00      PROA C
ATOM   1709 HD11 LEU   109      76.676  68.381  66.951  1.00  0.00      PROA H
ATOM   1710 HD12 LEU   109      77.577  67.812  68.394  1.00  0.00      PROA H
ATOM   1711 HD13 LEU   109      77.163  66.663  67.058  1.00  0.00      PROA H
ATOM   1712  CD2 LEU   109      78.929  67.352  65.254  1.00  0.00      PROA C
ATOM   1713 HD21 LEU   109      79.935  67.191  64.919  1.00  0.00      PROA H
ATOM   1714 HD22 LEU   109      78.353  67.885  64.467  1.00  0.00      PROA H
ATOM   1715 HD23 LEU   109      78.435  66.381  65.454  1.00  0.00      PROA H
ATOM   1716  C   LEU   109      80.716  69.615  64.710  1.00  0.00      PROA C
ATOM   1717  O   LEU   109      81.486  68.659  64.708  1.00  0.00      PROA O
ATOM   1718  N   ASN   110      80.256  70.155  63.556  1.00  0.00      PROA N
ATOM   1719  HN  ASN   110      79.645  70.952  63.573  1.00  0.00      PROA H
ATOM   1720  CA  ASN   110      80.569  69.531  62.287  1.00  0.00      PROA C
ATOM   1721  HA  ASN   110      80.181  68.525  62.298  1.00  0.00      PROA H
ATOM   1722  CB  ASN   110      80.075  70.354  61.082  1.00  0.00      PROA C
ATOM   1723  HB1 ASN   110      80.488  71.386  61.082  1.00  0.00      PROA H
ATOM   1724  HB2 ASN   110      78.972  70.451  61.108  1.00  0.00      PROA H
ATOM   1725  CG  ASN   110      80.489  69.626  59.809  1.00  0.00      PROA C
ATOM   1726  OD1 ASN   110      80.906  68.471  59.849  1.00  0.00      PROA O
ATOM   1727  ND2 ASN   110      80.391  70.324  58.646  1.00  0.00      PROA N
ATOM   1728 HD21 ASN   110      80.190  71.305  58.695  1.00  0.00      PROA H
ATOM   1729 HD22 ASN   110      80.684  69.876  57.806  1.00  0.00      PROA H
ATOM   1730  C   ASN   110      82.036  69.449  62.150  1.00  0.00      PROA C
ATOM   1731  O   ASN   110      82.606  68.366  62.025  1.00  0.00      PROA O
ATOM   1732  N   GLN   111      82.693  70.609  62.201  1.00  0.00      PROA N
ATOM   1733  HN  GLN   111      82.267  71.474  62.490  1.00  0.00      PROA H
ATOM   1734  CA  GLN   111      84.106  70.538  62.196  1.00  0.00      PROA C
ATOM   1735  HA  GLN   111      84.487  69.792  61.514  1.00  0.00      PROA H
ATOM   1736  CB  GLN   111      84.770  71.914  61.988  1.00  0.00      PROA C
ATOM   1737  HB1 GLN   111      85.838  71.956  62.284  1.00  0.00      PROA H
ATOM   1738  HB2 GLN   111      84.278  72.579  62.754  1.00  0.00      PROA H
ATOM   1739  CG  GLN   111      84.407  72.615  60.673  1.00  0.00      PROA C
ATOM   1740  HG1 GLN   111      84.503  73.719  60.788  1.00  0.00      PROA H
ATOM   1741  HG2 GLN   111      83.372  72.411  60.335  1.00  0.00      PROA H
ATOM   1742  CD  GLN   111      85.396  72.188  59.599  1.00  0.00      PROA C
ATOM   1743  OE1 GLN   111      85.303  72.610  58.447  1.00  0.00      PROA O
ATOM   1744  NE2 GLN   111      86.379  71.333  59.988  1.00  0.00      PROA N
ATOM   1745 HE21 GLN   111      87.150  71.274  59.360  1.00  0.00      PROA H
ATOM   1746 HE22 GLN   111      86.518  71.216  60.966  1.00  0.00      PROA H
ATOM   1747  C   GLN   111      84.359  70.140  63.616  1.00  0.00      PROA C
ATOM   1748  O   GLN   111      83.559  70.456  64.493  1.00  0.00      PROA O
ATOM   1749  N   ASN   112      85.440  69.403  63.891  1.00  0.00      PROA N
ATOM   1750  HN  ASN   112      86.124  69.229  63.199  1.00  0.00      PROA H
ATOM   1751  CA  ASN   112      85.792  69.099  65.249  1.00  0.00      PROA C
ATOM   1752  HA  ASN   112      86.539  68.318  65.218  1.00  0.00      PROA H
ATOM   1753  CB  ASN   112      86.371  70.314  65.993  1.00  0.00      PROA C
ATOM   1754  HB1 ASN   112      86.551  70.128  67.075  1.00  0.00      PROA H
ATOM   1755  HB2 ASN   112      85.691  71.191  65.915  1.00  0.00      PROA H
ATOM   1756  CG  ASN   112      87.695  70.676  65.343  1.00  0.00      PROA C
ATOM   1757  OD1 ASN   112      87.758  71.553  64.485  1.00  0.00      PROA O
ATOM   1758  ND2 ASN   112      88.785  69.981  65.764  1.00  0.00      PROA N
ATOM   1759 HD21 ASN   112      89.659  70.428  65.589  1.00  0.00      PROA H
ATOM   1760 HD22 ASN   112      88.704  69.452  66.606  1.00  0.00      PROA H
ATOM   1761  C   ASN   112      84.697  68.559  66.124  1.00  0.00      PROA C
ATOM   1762  O   ASN   112      84.183  69.285  66.974  1.00  0.00      PROA O
ATOM   1763  N   ALA   113      84.314  67.274  65.950  1.00  0.00      PROA N
ATOM   1764  HN  ALA   113      84.835  66.705  65.332  1.00  0.00      PROA H
ATOM   1765  CA  ALA   113      83.331  66.648  66.804  1.00  0.00      PROA C
ATOM   1766  HA  ALA   113      83.823  66.303  67.704  1.00  0.00      PROA H
ATOM   1767  CB  ALA   113      82.100  67.515  67.120  1.00  0.00      PROA C
ATOM   1768  HB1 ALA   113      81.256  67.539  66.468  1.00  0.00      PROA H
ATOM   1769  HB2 ALA   113      82.286  68.547  67.405  1.00  0.00      PROA H
ATOM   1770  HB3 ALA   113      81.671  67.057  68.045  1.00  0.00      PROA H
ATOM   1771  C   ALA   113      82.820  65.481  66.025  1.00  0.00      PROA C
ATOM   1772  O   ALA   113      83.323  64.366  66.141  1.00  0.00      PROA O
ATOM   1773  N   TRP   114      81.759  65.727  65.223  1.00  0.00      PROA N
ATOM   1774  HN  TRP   114      81.418  66.673  65.183  1.00  0.00      PROA H
ATOM   1775  CA  TRP   114      81.183  64.723  64.376  1.00  0.00      PROA C
ATOM   1776  HA  TRP   114      80.870  63.884  64.985  1.00  0.00      PROA H
ATOM   1777  CB  TRP   114      80.063  65.249  63.461  1.00  0.00      PROA C
ATOM   1778  HB1 TRP   114      80.319  66.158  62.880  1.00  0.00      PROA H
ATOM   1779  HB2 TRP   114      79.197  65.394  64.081  1.00  0.00      PROA H
ATOM   1780  CG  TRP   114      79.421  64.168  62.623  1.00  0.00      PROA C
ATOM   1781  CD1 TRP   114      79.458  62.816  62.801  1.00  0.00      PROA C
ATOM   1782  HD1 TRP   114      79.872  62.352  63.661  1.00  0.00      PROA H
ATOM   1783  NE1 TRP   114      78.745  62.192  61.806  1.00  0.00      PROA N
ATOM   1784  HE1 TRP   114      78.576  61.228  61.723  1.00  0.00      PROA H
ATOM   1785  CE2 TRP   114      78.234  63.155  60.962  1.00  0.00      PROA C
ATOM   1786  CD2 TRP   114      78.638  64.402  61.443  1.00  0.00      PROA C
ATOM   1787  CE3 TRP   114      78.286  65.558  60.807  1.00  0.00      PROA C
ATOM   1788  HE3 TRP   114      78.691  66.488  61.137  1.00  0.00      PROA H
ATOM   1789  CZ3 TRP   114      77.514  65.446  59.672  1.00  0.00      PROA C
ATOM   1790  HZ3 TRP   114      77.160  66.341  59.171  1.00  0.00      PROA H
ATOM   1791  CZ2 TRP   114      77.470  63.047  59.837  1.00  0.00      PROA C
ATOM   1792  HZ2 TRP   114      77.136  62.094  59.446  1.00  0.00      PROA H
ATOM   1793  CH2 TRP   114      77.113  64.214  59.197  1.00  0.00      PROA C
ATOM   1794  HH2 TRP   114      76.376  64.168  58.407  1.00  0.00      PROA H
ATOM   1795  C   TRP   114      82.308  64.296  63.498  1.00  0.00      PROA C
ATOM   1796  O   TRP   114      82.412  63.131  63.116  1.00  0.00      PROA O
ATOM   1797  N   ASN   115      83.204  65.247  63.171  1.00  0.00      PROA N
ATOM   1798  HN  ASN   115      83.099  66.183  63.517  1.00  0.00      PROA H
ATOM   1799  CA  ASN   115      84.315  64.918  62.337  1.00  0.00      PROA C
ATOM   1800  HA  ASN   115      83.942  64.503  61.411  1.00  0.00      PROA H
ATOM   1801  CB  ASN   115      85.289  66.078  62.074  1.00  0.00      PROA C
ATOM   1802  HB1 ASN   115      85.873  66.344  62.982  1.00  0.00      PROA H
ATOM   1803  HB2 ASN   115      84.743  66.984  61.746  1.00  0.00      PROA H
ATOM   1804  CG  ASN   115      86.259  65.610  60.993  1.00  0.00      PROA C
ATOM   1805  OD1 ASN   115      87.174  64.830  61.255  1.00  0.00      PROA O
ATOM   1806  ND2 ASN   115      86.048  66.086  59.736  1.00  0.00      PROA N
ATOM   1807 HD21 ASN   115      86.638  65.682  59.034  1.00  0.00      PROA H
ATOM   1808 HD22 ASN   115      85.620  66.972  59.607  1.00  0.00      PROA H
ATOM   1809  C   ASN   115      85.073  63.817  63.016  1.00  0.00      PROA C
ATOM   1810  O   ASN   115      85.573  62.907  62.359  1.00  0.00      PROA O
ATOM   1811  N   ASN   116      85.166  63.866  64.362  1.00  0.00      PROA N
ATOM   1812  HN  ASN   116      84.693  64.537  64.926  1.00  0.00      PROA H
ATOM   1813  CA  ASN   116      85.854  62.849  65.110  1.00  0.00      PROA C
ATOM   1814  HA  ASN   116      86.874  62.765  64.757  1.00  0.00      PROA H
ATOM   1815  CB  ASN   116      85.788  63.041  66.639  1.00  0.00      PROA C
ATOM   1816  HB1 ASN   116      86.210  62.113  67.108  1.00  0.00      PROA H
ATOM   1817  HB2 ASN   116      84.827  63.159  67.106  1.00  0.00      PROA H
ATOM   1818  CG  ASN   116      86.703  64.173  67.075  1.00  0.00      PROA C
ATOM   1819  OD1 ASN   116      86.931  65.132  66.339  1.00  0.00      PROA O
ATOM   1820  ND2 ASN   116      87.250  64.055  68.315  1.00  0.00      PROA N
ATOM   1821 HD21 ASN   116      87.818  64.817  68.608  1.00  0.00      PROA H
ATOM   1822 HD22 ASN   116      87.019  63.268  68.887  1.00  0.00      PROA H
ATOM   1823  C   ASN   116      85.170  61.531  64.858  1.00  0.00      PROA C
ATOM   1824  O   ASN   116      85.833  60.519  64.629  1.00  0.00      PROA O
ATOM   1825  N   LEU   117      83.817  61.512  64.873  1.00  0.00      PROA N
ATOM   1826  HN  LEU   117      83.304  62.343  65.075  1.00  0.00      PROA H
ATOM   1827  CA  LEU   117      83.081  60.288  64.676  1.00  0.00      PROA C
ATOM   1828  HA  LEU   117      83.391  59.554  65.406  1.00  0.00      PROA H
ATOM   1829  CB  LEU   117      81.553  60.479  64.619  1.00  0.00      PROA C
ATOM   1830  HB1 LEU   117      81.113  59.496  64.336  1.00  0.00      PROA H
ATOM   1831  HB2 LEU   117      81.315  61.164  63.804  1.00  0.00      PROA H
ATOM   1832  CG  LEU   117      80.872  60.814  65.958  1.00  0.00      PROA C
ATOM   1833  HG  LEU   117      81.250  61.823  66.226  1.00  0.00      PROA H
ATOM   1834  CD1 LEU   117      79.353  60.983  65.776  1.00  0.00      PROA C
ATOM   1835 HD11 LEU   117      78.951  60.230  65.066  1.00  0.00      PROA H
ATOM   1836 HD12 LEU   117      79.078  61.996  65.436  1.00  0.00      PROA H
ATOM   1837 HD13 LEU   117      78.859  60.814  66.757  1.00  0.00      PROA H
ATOM   1838  CD2 LEU   117      81.211  59.764  67.030  1.00  0.00      PROA C
ATOM   1839 HD21 LEU   117      82.296  59.616  67.173  1.00  0.00      PROA H
ATOM   1840 HD22 LEU   117      80.798  58.783  66.733  1.00  0.00      PROA H
ATOM   1841 HD23 LEU   117      80.737  60.021  68.002  1.00  0.00      PROA H
ATOM   1842  C   LEU   117      83.471  59.774  63.341  1.00  0.00      PROA C
ATOM   1843  O   LEU   117      83.689  58.579  63.156  1.00  0.00      PROA O
ATOM   1844  N   GLU   118      83.583  60.688  62.367  1.00  0.00      PROA N
ATOM   1845  HN  GLU   118      83.394  61.653  62.550  1.00  0.00      PROA H
ATOM   1846  CA  GLU   118      83.919  60.253  61.053  1.00  0.00      PROA C
ATOM   1847  HA  GLU   118      83.230  59.495  60.728  1.00  0.00      PROA H
ATOM   1848  CB  GLU   118      84.067  61.420  60.062  1.00  0.00      PROA C
ATOM   1849  HB1 GLU   118      84.794  62.168  60.421  1.00  0.00      PROA H
ATOM   1850  HB2 GLU   118      83.076  61.922  59.999  1.00  0.00      PROA H
ATOM   1851  CG  GLU   118      84.520  60.976  58.670  1.00  0.00      PROA C
ATOM   1852  HG1 GLU   118      83.723  60.383  58.180  1.00  0.00      PROA H
ATOM   1853  HG2 GLU   118      85.458  60.391  58.672  1.00  0.00      PROA H
ATOM   1854  CD  GLU   118      84.765  62.218  57.825  1.00  0.00      PROA C
ATOM   1855  OE1 GLU   118      84.305  63.319  58.236  1.00  0.00      PROA O
ATOM   1856  OE2 GLU   118      85.419  62.083  56.758  1.00  0.00      PROA O
ATOM   1857  C   GLU   118      85.256  59.595  61.095  1.00  0.00      PROA C
ATOM   1858  O   GLU   118      85.444  58.509  60.552  1.00  0.00      PROA O
ATOM   1859  N   LYS   119      86.218  60.243  61.766  1.00  0.00      PROA N
ATOM   1860  HN  LYS   119      86.028  61.128  62.201  1.00  0.00      PROA H
ATOM   1861  CA  LYS   119      87.552  59.732  61.791  1.00  0.00      PROA C
ATOM   1862  HA  LYS   119      87.885  59.590  60.773  1.00  0.00      PROA H
ATOM   1863  CB  LYS   119      88.505  60.658  62.565  1.00  0.00      PROA C
ATOM   1864  HB1 LYS   119      88.292  60.627  63.659  1.00  0.00      PROA H
ATOM   1865  HB2 LYS   119      88.283  61.704  62.243  1.00  0.00      PROA H
ATOM   1866  CG  LYS   119      89.993  60.393  62.319  1.00  0.00      PROA C
ATOM   1867  HG1 LYS   119      90.240  59.334  62.568  1.00  0.00      PROA H
ATOM   1868  HG2 LYS   119      90.558  61.025  63.043  1.00  0.00      PROA H
ATOM   1869  CD  LYS   119      90.432  60.720  60.891  1.00  0.00      PROA C
ATOM   1870  HD1 LYS   119      89.936  61.657  60.545  1.00  0.00      PROA H
ATOM   1871  HD2 LYS   119      90.056  59.905  60.229  1.00  0.00      PROA H
ATOM   1872  CE  LYS   119      91.949  60.824  60.715  1.00  0.00      PROA C
ATOM   1873  HE1 LYS   119      92.230  60.751  59.641  1.00  0.00      PROA H
ATOM   1874  HE2 LYS   119      92.450  60.019  61.292  1.00  0.00      PROA H
ATOM   1875  NZ  LYS   119      92.422  62.133  61.218  1.00  0.00      PROA N
ATOM   1876  HZ1 LYS   119      92.219  62.248  62.237  1.00  0.00      PROA H
ATOM   1877  HZ2 LYS   119      91.959  62.916  60.711  1.00  0.00      PROA H
ATOM   1878  HZ3 LYS   119      93.450  62.164  61.064  1.00  0.00      PROA H
ATOM   1879  C   LYS   119      87.545  58.408  62.482  1.00  0.00      PROA C
ATOM   1880  O   LYS   119      88.151  57.452  62.001  1.00  0.00      PROA O
ATOM   1881  N   TYR   120      86.833  58.303  63.623  1.00  0.00      PROA N
ATOM   1882  HN  TYR   120      86.327  59.084  64.009  1.00  0.00      PROA H
ATOM   1883  CA  TYR   120      86.786  57.040  64.302  1.00  0.00      PROA C
ATOM   1884  HA  TYR   120      87.667  56.436  64.123  1.00  0.00      PROA H
ATOM   1885  CB  TYR   120      86.501  57.134  65.813  1.00  0.00      PROA C
ATOM   1886  HB1 TYR   120      86.235  56.124  66.198  1.00  0.00      PROA H
ATOM   1887  HB2 TYR   120      85.667  57.839  66.030  1.00  0.00      PROA H
ATOM   1888  CG  TYR   120      87.693  57.604  66.569  1.00  0.00      PROA C
ATOM   1889  CD1 TYR   120      88.099  58.919  66.533  1.00  0.00      PROA C
ATOM   1890  HD1 TYR   120      87.555  59.648  65.960  1.00  0.00      PROA H
ATOM   1891  CE1 TYR   120      89.198  59.324  67.256  1.00  0.00      PROA C
ATOM   1892  HE1 TYR   120      89.515  60.359  67.238  1.00  0.00      PROA H
ATOM   1893  CZ  TYR   120      89.893  58.417  68.021  1.00  0.00      PROA C
ATOM   1894  OH  TYR   120      91.019  58.828  68.765  1.00  0.00      PROA O
ATOM   1895  HH  TYR   120      91.652  58.099  68.824  1.00  0.00      PROA H
ATOM   1896  CD2 TYR   120      88.388  56.709  67.350  1.00  0.00      PROA C
ATOM   1897  HD2 TYR   120      88.070  55.674  67.400  1.00  0.00      PROA H
ATOM   1898  CE2 TYR   120      89.484  57.110  68.072  1.00  0.00      PROA C
ATOM   1899  HE2 TYR   120      90.019  56.394  68.680  1.00  0.00      PROA H
ATOM   1900  C   TYR   120      85.598  56.361  63.749  1.00  0.00      PROA C
ATOM   1901  O   TYR   120      84.489  56.443  64.275  1.00  0.00      PROA O
ATOM   1902  N   SER   121      85.855  55.667  62.642  1.00  0.00      PROA N
ATOM   1903  HN  SER   121      86.790  55.714  62.303  1.00  0.00      PROA H
ATOM   1904  CA  SER   121      84.908  54.958  61.858  1.00  0.00      PROA C
ATOM   1905  HA  SER   121      84.520  54.099  62.386  1.00  0.00      PROA H
ATOM   1906  CB  SER   121      83.832  55.878  61.255  1.00  0.00      PROA C
ATOM   1907  HB1 SER   121      84.220  56.668  60.603  1.00  0.00      PROA H
ATOM   1908  HB2 SER   121      83.266  56.372  62.071  1.00  0.00      PROA H
ATOM   1909  OG  SER   121      82.911  55.122  60.481  1.00  0.00      PROA O
ATOM   1910  HG1 SER   121      82.785  55.545  59.619  1.00  0.00      PROA H
ATOM   1911  C   SER   121      85.804  54.526  60.758  1.00  0.00      PROA C
ATOM   1912  O   SER   121      85.895  53.352  60.399  1.00  0.00      PROA O
ATOM   1913  N   ARG   122      86.507  55.541  60.218  1.00  0.00      PROA N
ATOM   1914  HN  ARG   122      86.303  56.484  60.497  1.00  0.00      PROA H
ATOM   1915  CA  ARG   122      87.501  55.385  59.208  1.00  0.00      PROA C
ATOM   1916  HA  ARG   122      87.057  54.874  58.377  1.00  0.00      PROA H
ATOM   1917  CB  ARG   122      88.104  56.719  58.744  1.00  0.00      PROA C
ATOM   1918  HB1 ARG   122      88.223  57.416  59.600  1.00  0.00      PROA H
ATOM   1919  HB2 ARG   122      87.366  57.191  58.052  1.00  0.00      PROA H
ATOM   1920  CG  ARG   122      89.454  56.552  58.041  1.00  0.00      PROA C
ATOM   1921  HG1 ARG   122      89.383  55.719  57.308  1.00  0.00      PROA H
ATOM   1922  HG2 ARG   122      90.216  56.275  58.809  1.00  0.00      PROA H
ATOM   1923  CD  ARG   122      89.949  57.818  57.338  1.00  0.00      PROA C
ATOM   1924  HD1 ARG   122      89.778  58.694  58.010  1.00  0.00      PROA H
ATOM   1925  HD2 ARG   122      89.411  58.026  56.385  1.00  0.00      PROA H
ATOM   1926  NE  ARG   122      91.420  57.676  57.145  1.00  0.00      PROA N
ATOM   1927  HE  ARG   122      92.062  58.088  57.786  1.00  0.00      PROA H
ATOM   1928  CZ  ARG   122      91.927  56.957  56.102  1.00  0.00      PROA C
ATOM   1929  NH1 ARG   122      91.089  56.318  55.234  1.00  0.00      PROA N
ATOM   1930 HH11 ARG   122      91.438  55.932  54.389  1.00  0.00      PROA H
ATOM   1931 HH12 ARG   122      90.110  56.394  55.396  1.00  0.00      PROA H
ATOM   1932  NH2 ARG   122      93.278  56.860  55.937  1.00  0.00      PROA N
ATOM   1933 HH21 ARG   122      93.889  57.261  56.622  1.00  0.00      PROA H
ATOM   1934 HH22 ARG   122      93.660  56.359  55.171  1.00  0.00      PROA H
ATOM   1935  C   ARG   122      88.615  54.572  59.760  1.00  0.00      PROA C
ATOM   1936  O   ARG   122      89.137  53.678  59.099  1.00  0.00      PROA O
ATOM   1937  N   SER   123      89.017  54.856  61.005  1.00  0.00      PROA N
ATOM   1938  HN  SER   123      88.659  55.627  61.536  1.00  0.00      PROA H
ATOM   1939  CA  SER   123      90.118  54.115  61.524  1.00  0.00      PROA C
ATOM   1940  HA  SER   123      90.960  54.193  60.851  1.00  0.00      PROA H
ATOM   1941  CB  SER   123      90.546  54.561  62.928  1.00  0.00      PROA C
ATOM   1942  HB1 SER   123      90.732  55.659  62.932  1.00  0.00      PROA H
ATOM   1943  HB2 SER   123      91.487  54.046  63.232  1.00  0.00      PROA H
ATOM   1944  OG  SER   123      89.530  54.245  63.867  1.00  0.00      PROA O
ATOM   1945  HG1 SER   123      89.899  54.440  64.746  1.00  0.00      PROA H
ATOM   1946  C   SER   123      89.724  52.677  61.611  1.00  0.00      PROA C
ATOM   1947  O   SER   123      90.466  51.794  61.188  1.00  0.00      PROA O
ATOM   1948  N   LEU   124      88.515  52.420  62.138  1.00  0.00      PROA N
ATOM   1949  HN  LEU   124      88.022  53.159  62.586  1.00  0.00      PROA H
ATOM   1950  CA  LEU   124      88.039  51.087  62.343  1.00  0.00      PROA C
ATOM   1951  HA  LEU   124      88.800  50.524  62.864  1.00  0.00      PROA H
ATOM   1952  CB  LEU   124      86.703  51.036  63.097  1.00  0.00      PROA C
ATOM   1953  HB1 LEU   124      86.229  50.039  63.094  1.00  0.00      PROA H
ATOM   1954  HB2 LEU   124      85.979  51.710  62.583  1.00  0.00      PROA H
ATOM   1955  CG  LEU   124      86.842  51.534  64.547  1.00  0.00      PROA C
ATOM   1956  HG  LEU   124      87.085  52.626  64.528  1.00  0.00      PROA H
ATOM   1957  CD1 LEU   124      85.519  51.400  65.316  1.00  0.00      PROA C
ATOM   1958 HD11 LEU   124      85.101  50.384  65.155  1.00  0.00      PROA H
ATOM   1959 HD12 LEU   124      84.789  52.147  64.946  1.00  0.00      PROA H
ATOM   1960 HD13 LEU   124      85.679  51.562  66.401  1.00  0.00      PROA H
ATOM   1961  CD2 LEU   124      88.031  50.855  65.251  1.00  0.00      PROA C
ATOM   1962 HD21 LEU   124      89.004  51.232  64.875  1.00  0.00      PROA H
ATOM   1963 HD22 LEU   124      88.007  49.757  65.141  1.00  0.00      PROA H
ATOM   1964 HD23 LEU   124      87.994  51.041  66.336  1.00  0.00      PROA H
ATOM   1965  C   LEU   124      87.883  50.397  61.023  1.00  0.00      PROA C
ATOM   1966  O   LEU   124      88.137  49.199  60.914  1.00  0.00      PROA O
ATOM   1967  N   THR   125      87.465  51.135  59.980  1.00  0.00      PROA N
ATOM   1968  HN  THR   125      87.168  52.085  60.106  1.00  0.00      PROA H
ATOM   1969  CA  THR   125      87.212  50.504  58.720  1.00  0.00      PROA C
ATOM   1970  HA  THR   125      86.537  49.677  58.899  1.00  0.00      PROA H
ATOM   1971  CB  THR   125      86.580  51.411  57.700  1.00  0.00      PROA C
ATOM   1972  HB  THR   125      85.719  51.948  58.164  1.00  0.00      PROA H
ATOM   1973  OG1 THR   125      86.098  50.646  56.605  1.00  0.00      PROA O
ATOM   1974  HG1 THR   125      85.571  49.913  56.949  1.00  0.00      PROA H
ATOM   1975  CG2 THR   125      87.621  52.420  57.199  1.00  0.00      PROA C
ATOM   1976 HG21 THR   125      87.720  52.172  56.116  1.00  0.00      PROA H
ATOM   1977 HG22 THR   125      88.639  52.472  57.493  1.00  0.00      PROA H
ATOM   1978 HG23 THR   125      87.166  53.424  57.167  1.00  0.00      PROA H
ATOM   1979  C   THR   125      88.452  49.920  58.139  1.00  0.00      PROA C
ATOM   1980  O   THR   125      88.419  48.813  57.603  1.00  0.00      PROA O
ATOM   1981  N   ARG   126      89.585  50.635  58.246  1.00  0.00      PROA N
ATOM   1982  HN  ARG   126      89.593  51.505  58.736  1.00  0.00      PROA H
ATOM   1983  CA  ARG   126      90.787  50.114  57.673  1.00  0.00      PROA C
ATOM   1984  HA  ARG   126      90.639  49.914  56.620  1.00  0.00      PROA H
ATOM   1985  CB  ARG   126      92.024  51.000  57.916  1.00  0.00      PROA C
ATOM   1986  HB1 ARG   126      92.942  50.408  57.676  1.00  0.00      PROA H
ATOM   1987  HB2 ARG   126      92.072  51.272  58.996  1.00  0.00      PROA H
ATOM   1988  CG  ARG   126      92.069  52.268  57.059  1.00  0.00      PROA C
ATOM   1989  HG1 ARG   126      91.182  52.861  57.383  1.00  0.00      PROA H
ATOM   1990  HG2 ARG   126      91.959  51.982  55.993  1.00  0.00      PROA H
ATOM   1991  CD  ARG   126      93.303  53.144  57.309  1.00  0.00      PROA C
ATOM   1992  HD1 ARG   126      93.454  53.246  58.410  1.00  0.00      PROA H
ATOM   1993  HD2 ARG   126      93.203  54.168  56.890  1.00  0.00      PROA H
ATOM   1994  NE  ARG   126      94.486  52.437  56.744  1.00  0.00      PROA N
ATOM   1995  HE  ARG   126      95.107  51.866  57.284  1.00  0.00      PROA H
ATOM   1996  CZ  ARG   126      94.734  52.513  55.404  1.00  0.00      PROA C
ATOM   1997  NH1 ARG   126      93.900  53.239  54.605  1.00  0.00      PROA N
ATOM   1998 HH11 ARG   126      92.985  53.304  54.965  1.00  0.00      PROA H
ATOM   1999 HH12 ARG   126      94.017  53.027  53.636  1.00  0.00      PROA H
ATOM   2000  NH2 ARG   126      95.797  51.849  54.861  1.00  0.00      PROA N
ATOM   2001 HH21 ARG   126      96.221  51.136  55.422  1.00  0.00      PROA H
ATOM   2002 HH22 ARG   126      95.867  51.699  53.872  1.00  0.00      PROA H
ATOM   2003  C   ARG   126      91.055  48.807  58.343  1.00  0.00      PROA C
ATOM   2004  O   ARG   126      91.460  47.834  57.708  1.00  0.00      PROA O
ATOM   2005  N   SER   127      90.792  48.758  59.658  1.00  0.00      PROA N
ATOM   2006  HN  SER   127      90.334  49.522  60.098  1.00  0.00      PROA H
ATOM   2007  CA  SER   127      91.105  47.626  60.475  1.00  0.00      PROA C
ATOM   2008  HA  SER   127      92.158  47.407  60.367  1.00  0.00      PROA H
ATOM   2009  CB  SER   127      90.801  47.885  61.961  1.00  0.00      PROA C
ATOM   2010  HB1 SER   127      91.104  47.006  62.573  1.00  0.00      PROA H
ATOM   2011  HB2 SER   127      89.723  48.035  62.160  1.00  0.00      PROA H
ATOM   2012  OG  SER   127      91.523  49.022  62.414  1.00  0.00      PROA O
ATOM   2013  HG1 SER   127      91.143  49.807  62.002  1.00  0.00      PROA H
ATOM   2014  C   SER   127      90.357  46.395  60.082  1.00  0.00      PROA C
ATOM   2015  O   SER   127      90.962  45.328  59.971  1.00  0.00      PROA O
ATOM   2016  N   TYR   128      89.035  46.481  59.839  1.00  0.00      PROA N
ATOM   2017  HN  TYR   128      88.535  47.343  59.780  1.00  0.00      PROA H
ATOM   2018  CA  TYR   128      88.354  45.240  59.601  1.00  0.00      PROA C
ATOM   2019  HA  TYR   128      89.037  44.406  59.488  1.00  0.00      PROA H
ATOM   2020  CB  TYR   128      87.347  44.834  60.696  1.00  0.00      PROA C
ATOM   2021  HB1 TYR   128      86.560  44.105  60.435  1.00  0.00      PROA H
ATOM   2022  HB2 TYR   128      86.952  45.802  60.932  1.00  0.00      PROA H
ATOM   2023  CG  TYR   128      88.134  44.354  61.868  1.00  0.00      PROA C
ATOM   2024  CD1 TYR   128      88.555  43.045  61.909  1.00  0.00      PROA C
ATOM   2025  HD1 TYR   128      88.354  42.391  61.074  1.00  0.00      PROA H
ATOM   2026  CE1 TYR   128      89.286  42.573  62.972  1.00  0.00      PROA C
ATOM   2027  HE1 TYR   128      89.629  41.546  62.994  1.00  0.00      PROA H
ATOM   2028  CZ  TYR   128      89.609  43.413  64.010  1.00  0.00      PROA C
ATOM   2029  OH  TYR   128      90.359  42.928  65.102  1.00  0.00      PROA O
ATOM   2030  HH  TYR   128      90.533  43.644  65.716  1.00  0.00      PROA H
ATOM   2031  CD2 TYR   128      88.471  45.195  62.907  1.00  0.00      PROA C
ATOM   2032  HD2 TYR   128      88.222  46.231  62.827  1.00  0.00      PROA H
ATOM   2033  CE2 TYR   128      89.203  44.726  63.975  1.00  0.00      PROA C
ATOM   2034  HE2 TYR   128      89.467  45.401  64.778  1.00  0.00      PROA H
ATOM   2035  C   TYR   128      87.642  45.225  58.294  1.00  0.00      PROA C
ATOM   2036  O   TYR   128      87.377  46.256  57.679  1.00  0.00      PROA O
ATOM   2037  N   GLN   129      87.341  43.989  57.849  1.00  0.00      PROA N
ATOM   2038  HN  GLN   129      87.445  43.213  58.460  1.00  0.00      PROA H
ATOM   2039  CA  GLN   129      86.691  43.692  56.610  1.00  0.00      PROA C
ATOM   2040  HA  GLN   129      87.239  44.170  55.814  1.00  0.00      PROA H
ATOM   2041  CB  GLN   129      86.567  42.177  56.366  1.00  0.00      PROA C
ATOM   2042  HB1 GLN   129      85.995  41.749  57.231  1.00  0.00      PROA H
ATOM   2043  HB2 GLN   129      87.589  41.738  56.403  1.00  0.00      PROA H
ATOM   2044  CG  GLN   129      85.868  41.789  55.062  1.00  0.00      PROA C
ATOM   2045  HG1 GLN   129      86.443  42.031  54.152  1.00  0.00      PROA H
ATOM   2046  HG2 GLN   129      84.850  42.227  54.980  1.00  0.00      PROA H
ATOM   2047  CD  GLN   129      85.592  40.291  55.131  1.00  0.00      PROA C
ATOM   2048  OE1 GLN   129      84.446  39.865  55.272  1.00  0.00      PROA O
ATOM   2049  NE2 GLN   129      86.670  39.466  55.050  1.00  0.00      PROA N
ATOM   2050 HE21 GLN   129      86.460  38.493  55.092  1.00  0.00      PROA H
ATOM   2051 HE22 GLN   129      87.586  39.833  54.958  1.00  0.00      PROA H
ATOM   2052  C   GLN   129      85.297  44.243  56.642  1.00  0.00      PROA C
ATOM   2053  O   GLN   129      84.628  44.260  57.675  1.00  0.00      PROA O
ATOM   2054  N   ASN   130      84.851  44.742  55.475  1.00  0.00      PROA N
ATOM   2055  HN  ASN   130      85.449  44.669  54.693  1.00  0.00      PROA H
ATOM   2056  CA  ASN   130      83.509  45.174  55.212  1.00  0.00      PROA C
ATOM   2057  HA  ASN   130      83.611  45.958  54.481  1.00  0.00      PROA H
ATOM   2058  CB  ASN   130      82.595  44.046  54.700  1.00  0.00      PROA C
ATOM   2059  HB1 ASN   130      81.507  44.211  54.792  1.00  0.00      PROA H
ATOM   2060  HB2 ASN   130      82.882  43.157  55.283  1.00  0.00      PROA H
ATOM   2061  CG  ASN   130      82.977  43.765  53.254  1.00  0.00      PROA C
ATOM   2062  OD1 ASN   130      83.288  42.632  52.886  1.00  0.00      PROA O
ATOM   2063  ND2 ASN   130      82.947  44.827  52.406  1.00  0.00      PROA N
ATOM   2064 HD21 ASN   130      83.184  44.609  51.463  1.00  0.00      PROA H
ATOM   2065 HD22 ASN   130      82.710  45.726  52.752  1.00  0.00      PROA H
ATOM   2066  C   ASN   130      82.817  45.872  56.335  1.00  0.00      PROA C
ATOM   2067  O   ASN   130      82.254  45.235  57.223  1.00  0.00      PROA O
ATOM   2068  N   VAL   131      82.861  47.220  56.335  1.00  0.00      PROA N
ATOM   2069  HN  VAL   131      83.380  47.776  55.684  1.00  0.00      PROA H
ATOM   2070  CA  VAL   131      82.134  47.937  57.340  1.00  0.00      PROA C
ATOM   2071  HA  VAL   131      81.787  47.274  58.125  1.00  0.00      PROA H
ATOM   2072  CB  VAL   131      82.896  49.060  57.980  1.00  0.00      PROA C
ATOM   2073  HB  VAL   131      83.922  48.674  58.194  1.00  0.00      PROA H
ATOM   2074  CG1 VAL   131      82.973  50.228  56.982  1.00  0.00      PROA C
ATOM   2075 HG11 VAL   131      82.165  50.946  57.260  1.00  0.00      PROA H
ATOM   2076 HG12 VAL   131      82.776  50.040  55.959  1.00  0.00      PROA H
ATOM   2077 HG13 VAL   131      83.892  50.794  57.171  1.00  0.00      PROA H
ATOM   2078  CG2 VAL   131      82.222  49.418  59.317  1.00  0.00      PROA C
ATOM   2079 HG21 VAL   131      81.949  48.517  59.887  1.00  0.00      PROA H
ATOM   2080 HG22 VAL   131      81.309  50.031  59.172  1.00  0.00      PROA H
ATOM   2081 HG23 VAL   131      82.921  50.016  59.940  1.00  0.00      PROA H
ATOM   2082  C   VAL   131      80.929  48.555  56.695  1.00  0.00      PROA C
ATOM   2083  O   VAL   131      80.920  48.848  55.500  1.00  0.00      PROA O
ATOM   2084  N   TYR   132      79.865  48.741  57.499  1.00  0.00      PROA N
ATOM   2085  HN  TYR   132      79.902  48.416  58.450  1.00  0.00      PROA H
ATOM   2086  CA  TYR   132      78.596  49.267  57.075  1.00  0.00      PROA C
ATOM   2087  HA  TYR   132      78.628  49.622  56.055  1.00  0.00      PROA H
ATOM   2088  CB  TYR   132      77.539  48.170  57.310  1.00  0.00      PROA C
ATOM   2089  HB1 TYR   132      77.448  47.745  58.261  1.00  0.00      PROA H
ATOM   2090  HB2 TYR   132      77.897  47.293  56.720  1.00  0.00      PROA H
ATOM   2091  CG  TYR   132      76.184  48.484  56.783  1.00  0.00      PROA C
ATOM   2092  CD1 TYR   132      75.915  48.341  55.442  1.00  0.00      PROA C
ATOM   2093  HD1 TYR   132      76.735  48.198  54.763  1.00  0.00      PROA H
ATOM   2094  CE1 TYR   132      74.659  48.605  54.951  1.00  0.00      PROA C
ATOM   2095  HE1 TYR   132      74.304  48.437  53.977  1.00  0.00      PROA H
ATOM   2096  CZ  TYR   132      73.657  49.003  55.806  1.00  0.00      PROA C
ATOM   2097  OH  TYR   132      72.363  49.271  55.310  1.00  0.00      PROA O
ATOM   2098  HH  TYR   132      71.728  48.733  55.797  1.00  0.00      PROA H
ATOM   2099  CD2 TYR   132      75.174  48.871  57.634  1.00  0.00      PROA C
ATOM   2100  HD2 TYR   132      75.425  49.099  58.655  1.00  0.00      PROA H
ATOM   2101  CE2 TYR   132      73.916  49.136  57.149  1.00  0.00      PROA C
ATOM   2102  HE2 TYR   132      73.107  49.374  57.821  1.00  0.00      PROA H
ATOM   2103  C   TYR   132      78.322  50.407  58.010  1.00  0.00      PROA C
ATOM   2104  O   TYR   132      78.431  50.247  59.223  1.00  0.00      PROA O
ATOM   2105  N   VAL   133      77.975  51.599  57.482  1.00  0.00      PROA N
ATOM   2106  HN  VAL   133      77.902  51.762  56.491  1.00  0.00      PROA H
ATOM   2107  CA  VAL   133      77.726  52.699  58.373  1.00  0.00      PROA C
ATOM   2108  HA  VAL   133      77.730  52.403  59.411  1.00  0.00      PROA H
ATOM   2109  CB  VAL   133      78.681  53.841  58.190  1.00  0.00      PROA C
ATOM   2110  HB  VAL   133      78.671  54.253  57.171  1.00  0.00      PROA H
ATOM   2111  CG1 VAL   133      78.277  54.972  59.148  1.00  0.00      PROA C
ATOM   2112 HG11 VAL   133      78.152  54.602  60.185  1.00  0.00      PROA H
ATOM   2113 HG12 VAL   133      77.357  55.493  58.815  1.00  0.00      PROA H
ATOM   2114 HG13 VAL   133      79.083  55.739  59.140  1.00  0.00      PROA H
ATOM   2115  CG2 VAL   133      80.116  53.327  58.398  1.00  0.00      PROA C
ATOM   2116 HG21 VAL   133      80.382  52.563  57.638  1.00  0.00      PROA H
ATOM   2117 HG22 VAL   133      80.239  52.892  59.411  1.00  0.00      PROA H
ATOM   2118 HG23 VAL   133      80.826  54.174  58.275  1.00  0.00      PROA H
ATOM   2119  C   VAL   133      76.349  53.228  58.069  1.00  0.00      PROA C
ATOM   2120  O   VAL   133      75.940  53.276  56.909  1.00  0.00      PROA O
ATOM   2121  N   CYS   134      75.584  53.613  59.119  1.00  0.00      PROA N
ATOM   2122  HN  CYS   134      75.933  53.526  60.051  1.00  0.00      PROA H
ATOM   2123  CA  CYS   134      74.274  54.193  58.940  1.00  0.00      PROA C
ATOM   2124  HA  CYS   134      74.054  54.337  57.891  1.00  0.00      PROA H
ATOM   2125  CB  CYS   134      73.135  53.394  59.606  1.00  0.00      PROA C
ATOM   2126  HB1 CYS   134      72.257  54.027  59.374  1.00  0.00      PROA H
ATOM   2127  HB2 CYS   134      73.085  53.366  60.687  1.00  0.00      PROA H
ATOM   2128  SG  CYS   134      72.849  51.778  58.823  1.00  0.00      PROA S
ATOM   2129  HG1 CYS   134      74.063  51.303  59.065  1.00  0.00      PROA H
ATOM   2130  C   CYS   134      74.316  55.546  59.600  1.00  0.00      PROA C
ATOM   2131  O   CYS   134      74.705  55.656  60.762  1.00  0.00      PROA O
ATOM   2132  N   THR   135      73.944  56.624  58.873  1.00  0.00      PROA N
ATOM   2133  HN  THR   135      73.608  56.545  57.933  1.00  0.00      PROA H
ATOM   2134  CA  THR   135      73.941  57.917  59.504  1.00  0.00      PROA C
ATOM   2135  HA  THR   135      74.090  57.819  60.552  1.00  0.00      PROA H
ATOM   2136  CB  THR   135      74.947  58.898  58.978  1.00  0.00      PROA C
ATOM   2137  HB  THR   135      74.828  59.853  59.427  1.00  0.00      PROA H
ATOM   2138  OG1 THR   135      74.610  59.315  57.666  1.00  0.00      PROA O
ATOM   2139  HG1 THR   135      74.827  58.575  57.087  1.00  0.00      PROA H
ATOM   2140  CG2 THR   135      76.328  58.216  58.979  1.00  0.00      PROA C
ATOM   2141 HG21 THR   135      76.370  57.400  58.225  1.00  0.00      PROA H
ATOM   2142 HG22 THR   135      76.554  57.794  59.979  1.00  0.00      PROA H
ATOM   2143 HG23 THR   135      77.111  58.955  58.705  1.00  0.00      PROA H
ATOM   2144  C   THR   135      72.571  58.515  59.297  1.00  0.00      PROA C
ATOM   2145  O   THR   135      71.956  58.288  58.256  1.00  0.00      PROA O
ATOM   2146  N   GLY   136      72.040  59.277  60.287  1.00  0.00      PROA N
ATOM   2147  HN  GLY   136      72.485  59.333  61.183  1.00  0.00      PROA H
ATOM   2148  CA  GLY   136      70.740  59.871  60.114  1.00  0.00      PROA C
ATOM   2149  HA1 GLY   136      69.933  59.194  59.978  1.00  0.00      PROA H
ATOM   2150  HA2 GLY   136      70.824  60.348  59.161  1.00  0.00      PROA H
ATOM   2151  C   GLY   136      70.438  60.808  61.237  1.00  0.00      PROA C
ATOM   2152  O   GLY   136      70.794  60.578  62.383  1.00  0.00      PROA O
ATOM   2153  N   PRO   137      69.759  61.871  60.921  1.00  0.00      PROA N
ATOM   2154  CD  PRO   137      70.024  62.524  59.646  1.00  0.00      PROA C
ATOM   2155  HD1 PRO   137      69.232  62.233  58.930  1.00  0.00      PROA H
ATOM   2156  HD2 PRO   137      71.043  62.316  59.248  1.00  0.00      PROA H
ATOM   2157  CA  PRO   137      69.423  62.826  61.947  1.00  0.00      PROA C
ATOM   2158  HA  PRO   137      70.268  62.945  62.608  1.00  0.00      PROA H
ATOM   2159  CB  PRO   137      69.165  64.144  61.227  1.00  0.00      PROA C
ATOM   2160  HB1 PRO   137      69.548  64.961  61.857  1.00  0.00      PROA H
ATOM   2161  HB2 PRO   137      68.090  64.282  60.975  1.00  0.00      PROA H
ATOM   2162  CG  PRO   137      70.004  64.030  59.941  1.00  0.00      PROA C
ATOM   2163  HG1 PRO   137      69.567  64.612  59.104  1.00  0.00      PROA H
ATOM   2164  HG2 PRO   137      71.038  64.384  60.144  1.00  0.00      PROA H
ATOM   2165  C   PRO   137      68.259  62.358  62.795  1.00  0.00      PROA C
ATOM   2166  O   PRO   137      67.497  61.512  62.327  1.00  0.00      PROA O
ATOM   2167  N   LEU   138      68.106  62.880  64.042  1.00  0.00      PROA N
ATOM   2168  HN  LEU   138      68.718  63.601  64.356  1.00  0.00      PROA H
ATOM   2169  CA  LEU   138      67.018  62.495  64.911  1.00  0.00      PROA C
ATOM   2170  HA  LEU   138      66.286  61.998  64.313  1.00  0.00      PROA H
ATOM   2171  CB  LEU   138      67.452  61.685  66.147  1.00  0.00      PROA C
ATOM   2172  HB1 LEU   138      66.441  61.357  66.530  1.00  0.00      PROA H
ATOM   2173  HB2 LEU   138      67.777  62.092  67.092  1.00  0.00      PROA H
ATOM   2174  CG  LEU   138      68.026  60.292  65.852  1.00  0.00      PROA C
ATOM   2175  HG  LEU   138      67.268  59.724  65.255  1.00  0.00      PROA H
ATOM   2176  CD1 LEU   138      69.287  60.375  64.978  1.00  0.00      PROA C
ATOM   2177 HD11 LEU   138      69.686  61.404  64.942  1.00  0.00      PROA H
ATOM   2178 HD12 LEU   138      69.081  60.068  63.956  1.00  0.00      PROA H
ATOM   2179 HD13 LEU   138      70.116  59.910  65.512  1.00  0.00      PROA H
ATOM   2180  CD2 LEU   138      68.267  59.520  67.160  1.00  0.00      PROA C
ATOM   2181 HD21 LEU   138      67.329  59.431  67.742  1.00  0.00      PROA H
ATOM   2182 HD22 LEU   138      69.014  60.054  67.786  1.00  0.00      PROA H
ATOM   2183 HD23 LEU   138      68.654  58.502  66.940  1.00  0.00      PROA H
ATOM   2184  C   LEU   138      66.385  63.718  65.486  1.00  0.00      PROA C
ATOM   2185  O   LEU   138      67.032  64.747  65.669  1.00  0.00      PROA O
ATOM   2186  N   PHE   139      65.073  63.628  65.764  1.00  0.00      PROA N
ATOM   2187  HN  PHE   139      64.539  62.827  65.492  1.00  0.00      PROA H
ATOM   2188  CA  PHE   139      64.390  64.693  66.434  1.00  0.00      PROA C
ATOM   2189  HA  PHE   139      65.029  65.534  66.662  1.00  0.00      PROA H
ATOM   2190  CB  PHE   139      63.118  65.137  65.689  1.00  0.00      PROA C
ATOM   2191  HB1 PHE   139      62.706  66.071  66.122  1.00  0.00      PROA H
ATOM   2192  HB2 PHE   139      62.315  64.369  65.670  1.00  0.00      PROA H
ATOM   2193  CG  PHE   139      63.501  65.385  64.270  1.00  0.00      PROA C
ATOM   2194  CD1 PHE   139      63.601  64.319  63.406  1.00  0.00      PROA C
ATOM   2195  HD1 PHE   139      63.394  63.313  63.748  1.00  0.00      PROA H
ATOM   2196  CE1 PHE   139      63.950  64.503  62.090  1.00  0.00      PROA C
ATOM   2197  HE1 PHE   139      64.086  63.661  61.433  1.00  0.00      PROA H
ATOM   2198  CZ  PHE   139      64.196  65.770  61.623  1.00  0.00      PROA C
ATOM   2199  HZ  PHE   139      64.471  65.917  60.584  1.00  0.00      PROA H
ATOM   2200  CD2 PHE   139      63.749  66.653  63.794  1.00  0.00      PROA C
ATOM   2201  HD2 PHE   139      63.876  67.452  64.491  1.00  0.00      PROA H
ATOM   2202  CE2 PHE   139      64.099  66.844  62.476  1.00  0.00      PROA C
ATOM   2203  HE2 PHE   139      64.315  67.845  62.133  1.00  0.00      PROA H
ATOM   2204  C   PHE   139      63.922  64.025  67.704  1.00  0.00      PROA C
ATOM   2205  O   PHE   139      63.061  63.148  67.649  1.00  0.00      PROA O
ATOM   2206  N   LEU   140      64.476  64.393  68.883  1.00  0.00      PROA N
ATOM   2207  HN  LEU   140      65.151  65.135  68.945  1.00  0.00      PROA H
ATOM   2208  CA  LEU   140      64.060  63.735  70.100  1.00  0.00      PROA C
ATOM   2209  HA  LEU   140      63.251  63.116  69.818  1.00  0.00      PROA H
ATOM   2210  CB  LEU   140      65.160  62.916  70.790  1.00  0.00      PROA C
ATOM   2211  HB1 LEU   140      64.787  62.491  71.744  1.00  0.00      PROA H
ATOM   2212  HB2 LEU   140      65.886  63.698  71.032  1.00  0.00      PROA H
ATOM   2213  CG  LEU   140      65.638  61.743  69.911  1.00  0.00      PROA C
ATOM   2214  HG  LEU   140      66.216  62.127  69.051  1.00  0.00      PROA H
ATOM   2215  CD1 LEU   140      66.510  60.758  70.706  1.00  0.00      PROA C
ATOM   2216 HD11 LEU   140      65.869  60.113  71.343  1.00  0.00      PROA H
ATOM   2217 HD12 LEU   140      67.219  61.271  71.384  1.00  0.00      PROA H
ATOM   2218 HD13 LEU   140      67.090  60.107  70.019  1.00  0.00      PROA H
ATOM   2219  CD2 LEU   140      64.458  61.060  69.199  1.00  0.00      PROA C
ATOM   2220 HD21 LEU   140      64.456  61.238  68.104  1.00  0.00      PROA H
ATOM   2221 HD22 LEU   140      63.463  61.272  69.623  1.00  0.00      PROA H
ATOM   2222 HD23 LEU   140      64.555  59.978  69.371  1.00  0.00      PROA H
ATOM   2223  C   LEU   140      63.545  64.776  71.050  1.00  0.00      PROA C
ATOM   2224  O   LEU   140      63.866  65.961  70.958  1.00  0.00      PROA O
ATOM   2225  N   PRO   141      62.717  64.322  71.956  1.00  0.00      PROA N
ATOM   2226  CD  PRO   141      61.880  63.173  71.655  1.00  0.00      PROA C
ATOM   2227  HD1 PRO   141      62.487  62.238  71.628  1.00  0.00      PROA H
ATOM   2228  HD2 PRO   141      61.342  63.274  70.688  1.00  0.00      PROA H
ATOM   2229  CA  PRO   141      62.097  65.193  72.922  1.00  0.00      PROA C
ATOM   2230  HA  PRO   141      61.928  66.100  72.374  1.00  0.00      PROA H
ATOM   2231  CB  PRO   141      60.758  64.543  73.281  1.00  0.00      PROA C
ATOM   2232  HB1 PRO   141      59.946  65.026  72.698  1.00  0.00      PROA H
ATOM   2233  HB2 PRO   141      60.491  64.610  74.356  1.00  0.00      PROA H
ATOM   2234  CG  PRO   141      60.899  63.081  72.829  1.00  0.00      PROA C
ATOM   2235  HG1 PRO   141      61.385  62.498  73.643  1.00  0.00      PROA H
ATOM   2236  HG2 PRO   141      59.947  62.593  72.552  1.00  0.00      PROA H
ATOM   2237  C   PRO   141      62.838  65.645  74.129  1.00  0.00      PROA C
ATOM   2238  O   PRO   141      63.851  65.053  74.499  1.00  0.00      PROA O
ATOM   2239  N   ARG   142      62.312  66.734  74.730  1.00  0.00      PROA N
ATOM   2240  HN  ARG   142      61.538  67.193  74.286  1.00  0.00      PROA H
ATOM   2241  CA  ARG   142      62.796  67.290  75.953  1.00  0.00      PROA C
ATOM   2242  HA  ARG   142      63.424  66.569  76.463  1.00  0.00      PROA H
ATOM   2243  CB  ARG   142      63.534  68.633  75.803  1.00  0.00      PROA C
ATOM   2244  HB1 ARG   142      63.807  69.025  76.813  1.00  0.00      PROA H
ATOM   2245  HB2 ARG   142      62.855  69.380  75.332  1.00  0.00      PROA H
ATOM   2246  CG  ARG   142      64.827  68.561  74.988  1.00  0.00      PROA C
ATOM   2247  HG1 ARG   142      64.599  68.409  73.910  1.00  0.00      PROA H
ATOM   2248  HG2 ARG   142      65.399  67.667  75.326  1.00  0.00      PROA H
ATOM   2249  CD  ARG   142      65.725  69.787  75.174  1.00  0.00      PROA C
ATOM   2250  HD1 ARG   142      66.641  69.737  74.543  1.00  0.00      PROA H
ATOM   2251  HD2 ARG   142      65.991  69.766  76.246  1.00  0.00      PROA H
ATOM   2252  NE  ARG   142      64.925  70.998  74.838  1.00  0.00      PROA N
ATOM   2253  HE  ARG   142      64.259  70.981  74.108  1.00  0.00      PROA H
ATOM   2254  CZ  ARG   142      65.169  72.165  75.503  1.00  0.00      PROA C
ATOM   2255  NH1 ARG   142      66.138  72.202  76.464  1.00  0.00      PROA N
ATOM   2256 HH11 ARG   142      66.636  71.372  76.708  1.00  0.00      PROA H
ATOM   2257 HH12 ARG   142      66.311  73.035  76.970  1.00  0.00      PROA H
ATOM   2258  NH2 ARG   142      64.451  73.287  75.210  1.00  0.00      PROA N
ATOM   2259 HH21 ARG   142      63.801  73.290  74.470  1.00  0.00      PROA H
ATOM   2260 HH22 ARG   142      64.676  74.131  75.688  1.00  0.00      PROA H
ATOM   2261  C   ARG   142      61.611  67.560  76.789  1.00  0.00      PROA C
ATOM   2262  O   ARG   142      60.507  67.771  76.288  1.00  0.00      PROA O
ATOM   2263  N   THR   143      61.822  67.542  78.109  1.00  0.00      PROA N
ATOM   2264  HN  THR   143      62.714  67.412  78.517  1.00  0.00      PROA H
ATOM   2265  CA  THR   143      60.747  67.848  78.982  1.00  0.00      PROA C
ATOM   2266  HA  THR   143      59.808  67.731  78.489  1.00  0.00      PROA H
ATOM   2267  CB  THR   143      60.767  67.011  80.238  1.00  0.00      PROA C
ATOM   2268  HB  THR   143      60.665  65.937  79.950  1.00  0.00      PROA H
ATOM   2269  OG1 THR   143      59.675  67.351  81.079  1.00  0.00      PROA O
ATOM   2270  HG1 THR   143      59.783  68.275  81.339  1.00  0.00      PROA H
ATOM   2271  CG2 THR   143      62.108  67.209  80.970  1.00  0.00      PROA C
ATOM   2272 HG21 THR   143      62.128  68.149  81.559  1.00  0.00      PROA H
ATOM   2273 HG22 THR   143      62.990  67.172  80.308  1.00  0.00      PROA H
ATOM   2274 HG23 THR   143      62.226  66.384  81.708  1.00  0.00      PROA H
ATOM   2275  C   THR   143      60.943  69.281  79.344  1.00  0.00      PROA C
ATOM   2276  O   THR   143      62.012  69.684  79.802  1.00  0.00      PROA O
ATOM   2277  N   GLU   144      59.914  70.109  79.096  1.00  0.00      PROA N
ATOM   2278  HN  GLU   144      59.011  69.777  78.828  1.00  0.00      PROA H
ATOM   2279  CA  GLU   144      60.034  71.509  79.369  1.00  0.00      PROA C
ATOM   2280  HA  GLU   144      60.906  71.730  79.971  1.00  0.00      PROA H
ATOM   2281  CB  GLU   144      60.062  72.364  78.086  1.00  0.00      PROA C
ATOM   2282  HB1 GLU   144      59.132  72.179  77.501  1.00  0.00      PROA H
ATOM   2283  HB2 GLU   144      60.918  71.988  77.474  1.00  0.00      PROA H
ATOM   2284  CG  GLU   144      60.253  73.864  78.328  1.00  0.00      PROA C
ATOM   2285  HG1 GLU   144      61.220  74.093  78.813  1.00  0.00      PROA H
ATOM   2286  HG2 GLU   144      59.427  74.297  78.926  1.00  0.00      PROA H
ATOM   2287  CD  GLU   144      60.204  74.579  76.982  1.00  0.00      PROA C
ATOM   2288  OE1 GLU   144      60.298  73.888  75.931  1.00  0.00      PROA O
ATOM   2289  OE2 GLU   144      60.063  75.832  76.990  1.00  0.00      PROA O
ATOM   2290  C   GLU   144      58.830  71.906  80.150  1.00  0.00      PROA C
ATOM   2291  O   GLU   144      57.765  71.311  79.993  1.00  0.00      PROA O
ATOM   2292  N   ALA   145      58.974  72.898  81.051  1.00  0.00      PROA N
ATOM   2293  HN  ALA   145      59.861  73.299  81.232  1.00  0.00      PROA H
ATOM   2294  CA  ALA   145      57.806  73.310  81.762  1.00  0.00      PROA C
ATOM   2295  HA  ALA   145      58.068  74.129  82.410  1.00  0.00      PROA H
ATOM   2296  CB  ALA   145      56.617  73.660  80.848  1.00  0.00      PROA C
ATOM   2297  HB1 ALA   145      56.078  72.777  80.444  1.00  0.00      PROA H
ATOM   2298  HB2 ALA   145      56.979  74.252  79.979  1.00  0.00      PROA H
ATOM   2299  HB3 ALA   145      55.878  74.284  81.392  1.00  0.00      PROA H
ATOM   2300  C   ALA   145      57.431  72.161  82.627  1.00  0.00      PROA C
ATOM   2301  O   ALA   145      58.253  71.289  82.905  1.00  0.00      PROA O
ATOM   2302  N   ASP   146      56.166  72.120  83.080  1.00  0.00      PROA N
ATOM   2303  HN  ASP   146      55.475  72.782  82.838  1.00  0.00      PROA H
ATOM   2304  CA  ASP   146      55.764  71.014  83.892  1.00  0.00      PROA C
ATOM   2305  HA  ASP   146      56.451  70.958  84.729  1.00  0.00      PROA H
ATOM   2306  CB  ASP   146      54.298  71.080  84.365  1.00  0.00      PROA C
ATOM   2307  HB1 ASP   146      53.577  70.923  83.542  1.00  0.00      PROA H
ATOM   2308  HB2 ASP   146      54.097  72.061  84.827  1.00  0.00      PROA H
ATOM   2309  CG  ASP   146      54.082  70.015  85.437  1.00  0.00      PROA C
ATOM   2310  OD1 ASP   146      55.095  69.564  86.034  1.00  0.00      PROA O
ATOM   2311  OD2 ASP   146      52.902  69.638  85.670  1.00  0.00      PROA O
ATOM   2312  C   ASP   146      55.933  69.794  83.065  1.00  0.00      PROA C
ATOM   2313  O   ASP   146      56.127  69.902  81.855  1.00  0.00      PROA O
ATOM   2314  N   GLY   147      55.883  68.609  83.714  1.00  0.00      PROA N
ATOM   2315  HN  GLY   147      55.661  68.641  84.702  1.00  0.00      PROA H
ATOM   2316  CA  GLY   147      56.131  67.362  83.050  1.00  0.00      PROA C
ATOM   2317  HA1 GLY   147      55.791  66.569  83.698  1.00  0.00      PROA H
ATOM   2318  HA2 GLY   147      57.177  67.308  82.780  1.00  0.00      PROA H
ATOM   2319  C   GLY   147      55.293  67.311  81.817  1.00  0.00      PROA C
ATOM   2320  O   GLY   147      54.097  67.031  81.851  1.00  0.00      PROA O
ATOM   2321  N   LYS   148      55.962  67.588  80.682  1.00  0.00      PROA N
ATOM   2322  HN  LYS   148      56.895  67.944  80.753  1.00  0.00      PROA H
ATOM   2323  CA  LYS   148      55.383  67.624  79.380  1.00  0.00      PROA C
ATOM   2324  HA  LYS   148      54.660  66.843  79.405  1.00  0.00      PROA H
ATOM   2325  CB  LYS   148      54.836  69.010  78.989  1.00  0.00      PROA C
ATOM   2326  HB1 LYS   148      55.639  69.764  79.102  1.00  0.00      PROA H
ATOM   2327  HB2 LYS   148      54.095  69.274  79.783  1.00  0.00      PROA H
ATOM   2328  CG  LYS   148      54.131  69.044  77.632  1.00  0.00      PROA C
ATOM   2329  HG1 LYS   148      54.747  68.942  76.728  1.00  0.00      PROA H
ATOM   2330  HG2 LYS   148      53.561  69.975  77.755  1.00  0.00      PROA H
ATOM   2331  CD  LYS   148      52.853  68.206  77.586  1.00  0.00      PROA C
ATOM   2332  HD1 LYS   148      52.166  68.609  76.808  1.00  0.00      PROA H
ATOM   2333  HD2 LYS   148      52.320  68.306  78.564  1.00  0.00      PROA H
ATOM   2334  CE  LYS   148      53.117  66.719  77.345  1.00  0.00      PROA C
ATOM   2335  HE1 LYS   148      52.113  66.243  77.304  1.00  0.00      PROA H
ATOM   2336  HE2 LYS   148      53.672  66.116  78.064  1.00  0.00      PROA H
ATOM   2337  NZ  LYS   148      53.689  66.521  75.993  1.00  0.00      PROA N
ATOM   2338  HZ1 LYS   148      54.616  66.998  75.892  1.00  0.00      PROA H
ATOM   2339  HZ2 LYS   148      53.049  66.922  75.289  1.00  0.00      PROA H
ATOM   2340  HZ3 LYS   148      53.804  65.496  75.776  1.00  0.00      PROA H
ATOM   2341  C   LYS   148      56.522  67.303  78.465  1.00  0.00      PROA C
ATOM   2342  O   LYS   148      57.650  67.727  78.711  1.00  0.00      PROA O
ATOM   2343  N   SER   149      56.274  66.536  77.386  1.00  0.00      PROA N
ATOM   2344  HN  SER   149      55.463  65.970  77.371  1.00  0.00      PROA H
ATOM   2345  CA  SER   149      57.368  66.191  76.523  1.00  0.00      PROA C
ATOM   2346  HA  SER   149      58.333  66.428  76.955  1.00  0.00      PROA H
ATOM   2347  CB  SER   149      57.378  64.711  76.105  1.00  0.00      PROA C
ATOM   2348  HB1 SER   149      58.161  64.488  75.345  1.00  0.00      PROA H
ATOM   2349  HB2 SER   149      56.372  64.447  75.714  1.00  0.00      PROA H
ATOM   2350  OG  SER   149      57.582  63.884  77.240  1.00  0.00      PROA O
ATOM   2351  HG1 SER   149      58.377  64.180  77.709  1.00  0.00      PROA H
ATOM   2352  C   SER   149      57.217  66.989  75.269  1.00  0.00      PROA C
ATOM   2353  O   SER   149      56.114  67.143  74.750  1.00  0.00      PROA O
ATOM   2354  N   TYR   150      58.338  67.539  74.760  1.00  0.00      PROA N
ATOM   2355  HN  TYR   150      59.221  67.526  75.250  1.00  0.00      PROA H
ATOM   2356  CA  TYR   150      58.263  68.316  73.560  1.00  0.00      PROA C
ATOM   2357  HA  TYR   150      57.334  68.147  73.031  1.00  0.00      PROA H
ATOM   2358  CB  TYR   150      58.481  69.825  73.777  1.00  0.00      PROA C
ATOM   2359  HB1 TYR   150      58.522  70.383  72.819  1.00  0.00      PROA H
ATOM   2360  HB2 TYR   150      59.422  70.009  74.347  1.00  0.00      PROA H
ATOM   2361  CG  TYR   150      57.334  70.339  74.570  1.00  0.00      PROA C
ATOM   2362  CD1 TYR   150      56.189  70.767  73.942  1.00  0.00      PROA C
ATOM   2363  HD1 TYR   150      56.214  70.969  72.890  1.00  0.00      PROA H
ATOM   2364  CE1 TYR   150      55.126  71.237  74.674  1.00  0.00      PROA C
ATOM   2365  HE1 TYR   150      54.248  71.628  74.179  1.00  0.00      PROA H
ATOM   2366  CZ  TYR   150      55.203  71.281  76.044  1.00  0.00      PROA C
ATOM   2367  OH  TYR   150      54.115  71.760  76.803  1.00  0.00      PROA O
ATOM   2368  HH  TYR   150      54.523  72.167  77.581  1.00  0.00      PROA H
ATOM   2369  CD2 TYR   150      57.404  70.383  75.942  1.00  0.00      PROA C
ATOM   2370  HD2 TYR   150      58.306  70.065  76.452  1.00  0.00      PROA H
ATOM   2371  CE2 TYR   150      56.343  70.851  76.678  1.00  0.00      PROA C
ATOM   2372  HE2 TYR   150      56.460  70.973  77.745  1.00  0.00      PROA H
ATOM   2373  C   TYR   150      59.357  67.896  72.639  1.00  0.00      PROA C
ATOM   2374  O   TYR   150      60.455  67.554  73.073  1.00  0.00      PROA O
ATOM   2375  N   VAL   151      59.063  67.886  71.325  1.00  0.00      PROA N
ATOM   2376  HN  VAL   151      58.165  68.108  70.964  1.00  0.00      PROA H
ATOM   2377  CA  VAL   151      60.105  67.681  70.365  1.00  0.00      PROA C
ATOM   2378  HA  VAL   151      61.060  67.446  70.817  1.00  0.00      PROA H
ATOM   2379  CB  VAL   151      59.807  66.670  69.300  1.00  0.00      PROA C
ATOM   2380  HB  VAL   151      58.800  66.558  68.971  1.00  0.00      PROA H
ATOM   2381  CG1 VAL   151      60.933  66.746  68.253  1.00  0.00      PROA C
ATOM   2382 HG11 VAL   151      61.933  66.678  68.734  1.00  0.00      PROA H
ATOM   2383 HG12 VAL   151      60.896  67.659  67.625  1.00  0.00      PROA H
ATOM   2384 HG13 VAL   151      60.840  65.879  67.561  1.00  0.00      PROA H
ATOM   2385  CG2 VAL   151      59.683  65.285  69.956  1.00  0.00      PROA C
ATOM   2386 HG21 VAL   151      58.822  65.237  70.639  1.00  0.00      PROA H
ATOM   2387 HG22 VAL   151      60.609  65.144  70.531  1.00  0.00      PROA H
ATOM   2388 HG23 VAL   151      59.607  64.481  69.191  1.00  0.00      PROA H
ATOM   2389  C   VAL   151      60.235  69.005  69.685  1.00  0.00      PROA C
ATOM   2390  O   VAL   151      59.266  69.510  69.118  1.00  0.00      PROA O
ATOM   2391  N   LYS   152      61.427  69.631  69.734  1.00  0.00      PROA N
ATOM   2392  HN  LYS   152      62.272  69.237  70.092  1.00  0.00      PROA H
ATOM   2393  CA  LYS   152      61.470  70.917  69.107  1.00  0.00      PROA C
ATOM   2394  HA  LYS   152      60.749  70.973  68.309  1.00  0.00      PROA H
ATOM   2395  CB  LYS   152      61.172  72.074  70.082  1.00  0.00      PROA C
ATOM   2396  HB1 LYS   152      60.073  72.000  70.165  1.00  0.00      PROA H
ATOM   2397  HB2 LYS   152      61.400  73.050  69.594  1.00  0.00      PROA H
ATOM   2398  CG  LYS   152      61.882  71.979  71.433  1.00  0.00      PROA C
ATOM   2399  HG1 LYS   152      62.982  71.964  71.229  1.00  0.00      PROA H
ATOM   2400  HG2 LYS   152      61.637  71.030  71.959  1.00  0.00      PROA H
ATOM   2401  CD  LYS   152      61.595  73.172  72.352  1.00  0.00      PROA C
ATOM   2402  HD1 LYS   152      61.721  74.127  71.793  1.00  0.00      PROA H
ATOM   2403  HD2 LYS   152      62.353  73.182  73.168  1.00  0.00      PROA H
ATOM   2404  CE  LYS   152      60.220  73.117  73.029  1.00  0.00      PROA C
ATOM   2405  HE1 LYS   152      60.084  74.006  73.670  1.00  0.00      PROA H
ATOM   2406  HE2 LYS   152      60.095  72.200  73.638  1.00  0.00      PROA H
ATOM   2407  NZ  LYS   152      59.144  73.188  72.014  1.00  0.00      PROA N
ATOM   2408  HZ1 LYS   152      59.227  72.363  71.396  1.00  0.00      PROA H
ATOM   2409  HZ2 LYS   152      59.270  74.048  71.412  1.00  0.00      PROA H
ATOM   2410  HZ3 LYS   152      58.221  73.223  72.480  1.00  0.00      PROA H
ATOM   2411  C   LYS   152      62.759  71.125  68.368  1.00  0.00      PROA C
ATOM   2412  O   LYS   152      63.844  70.932  68.915  1.00  0.00      PROA O
ATOM   2413  N   TYR   153      62.644  71.520  67.075  1.00  0.00      PROA N
ATOM   2414  HN  TYR   153      61.749  71.636  66.648  1.00  0.00      PROA H
ATOM   2415  CA  TYR   153      63.760  71.795  66.205  1.00  0.00      PROA C
ATOM   2416  HA  TYR   153      64.642  71.987  66.803  1.00  0.00      PROA H
ATOM   2417  CB  TYR   153      64.109  70.676  65.204  1.00  0.00      PROA C
ATOM   2418  HB1 TYR   153      64.550  69.800  65.726  1.00  0.00      PROA H
ATOM   2419  HB2 TYR   153      64.804  71.009  64.430  1.00  0.00      PROA H
ATOM   2420  CG  TYR   153      62.885  70.275  64.463  1.00  0.00      PROA C
ATOM   2421  CD1 TYR   153      62.402  71.024  63.415  1.00  0.00      PROA C
ATOM   2422  HD1 TYR   153      62.938  71.890  63.061  1.00  0.00      PROA H
ATOM   2423  CE1 TYR   153      61.270  70.623  62.749  1.00  0.00      PROA C
ATOM   2424  HE1 TYR   153      61.009  71.131  61.835  1.00  0.00      PROA H
ATOM   2425  CZ  TYR   153      60.617  69.470  63.117  1.00  0.00      PROA C
ATOM   2426  OH  TYR   153      59.453  69.062  62.432  1.00  0.00      PROA O
ATOM   2427  HH  TYR   153      59.150  68.250  62.867  1.00  0.00      PROA H
ATOM   2428  CD2 TYR   153      62.231  69.118  64.820  1.00  0.00      PROA C
ATOM   2429  HD2 TYR   153      62.583  68.549  65.671  1.00  0.00      PROA H
ATOM   2430  CE2 TYR   153      61.100  68.715  64.155  1.00  0.00      PROA C
ATOM   2431  HE2 TYR   153      60.636  67.774  64.409  1.00  0.00      PROA H
ATOM   2432  C   TYR   153      63.485  73.072  65.461  1.00  0.00      PROA C
ATOM   2433  O   TYR   153      62.426  73.678  65.622  1.00  0.00      PROA O
ATOM   2434  N   GLN   154      64.463  73.533  64.649  1.00  0.00      PROA N
ATOM   2435  HN  GLN   154      65.245  72.953  64.414  1.00  0.00      PROA H
ATOM   2436  CA  GLN   154      64.351  74.797  63.969  1.00  0.00      PROA C
ATOM   2437  HA  GLN   154      63.538  75.364  64.394  1.00  0.00      PROA H
ATOM   2438  CB  GLN   154      65.624  75.660  64.096  1.00  0.00      PROA C
ATOM   2439  HB1 GLN   154      66.594  75.171  64.205  1.00  0.00      PROA H
ATOM   2440  HB2 GLN   154      65.588  75.860  65.194  1.00  0.00      PROA H
ATOM   2441  CG  GLN   154      65.623  76.941  63.264  1.00  0.00      PROA C
ATOM   2442  HG1 GLN   154      65.268  77.044  62.244  1.00  0.00      PROA H
ATOM   2443  HG2 GLN   154      66.722  77.119  63.108  1.00  0.00      PROA H
ATOM   2444  CD  GLN   154      65.212  78.089  64.166  1.00  0.00      PROA C
ATOM   2445  OE1 GLN   154      64.778  77.889  65.300  1.00  0.00      PROA O
ATOM   2446  NE2 GLN   154      65.364  79.335  63.647  1.00  0.00      PROA N
ATOM   2447 HE21 GLN   154      65.271  80.095  64.285  1.00  0.00      PROA H
ATOM   2448 HE22 GLN   154      65.856  79.452  62.784  1.00  0.00      PROA H
ATOM   2449  C   GLN   154      64.032  74.631  62.494  1.00  0.00      PROA C
ATOM   2450  O   GLN   154      64.168  73.569  61.903  1.00  0.00      PROA O
ATOM   2451  N   VAL   155      63.483  75.686  61.864  1.00  0.00      PROA N
ATOM   2452  HN  VAL   155      63.235  76.476  62.423  1.00  0.00      PROA H
ATOM   2453  CA  VAL   155      63.044  75.661  60.487  1.00  0.00      PROA C
ATOM   2454  HA  VAL   155      62.673  74.669  60.439  1.00  0.00      PROA H
ATOM   2455  CB  VAL   155      61.979  76.690  60.230  1.00  0.00      PROA C
ATOM   2456  HB  VAL   155      62.555  77.549  60.521  1.00  0.00      PROA H
ATOM   2457  CG1 VAL   155      61.781  76.835  58.710  1.00  0.00      PROA C
ATOM   2458 HG11 VAL   155      61.109  76.121  58.212  1.00  0.00      PROA H
ATOM   2459 HG12 VAL   155      62.614  77.146  58.052  1.00  0.00      PROA H
ATOM   2460 HG13 VAL   155      61.145  77.752  58.638  1.00  0.00      PROA H
ATOM   2461  CG2 VAL   155      60.701  76.254  60.970  1.00  0.00      PROA C
ATOM   2462 HG21 VAL   155      60.754  76.383  62.060  1.00  0.00      PROA H
ATOM   2463 HG22 VAL   155      60.500  75.189  60.808  1.00  0.00      PROA H
ATOM   2464 HG23 VAL   155      59.859  76.812  60.523  1.00  0.00      PROA H
ATOM   2465  C   VAL   155      64.020  75.791  59.352  1.00  0.00      PROA C
ATOM   2466  O   VAL   155      63.861  75.087  58.361  1.00  0.00      PROA O
ATOM   2467  N   ILE   156      65.000  76.715  59.427  1.00  0.00      PROA N
ATOM   2468  HN  ILE   156      65.108  77.202  60.281  1.00  0.00      PROA H
ATOM   2469  CA  ILE   156      65.965  77.040  58.390  1.00  0.00      PROA C
ATOM   2470  HA  ILE   156      66.448  77.947  58.716  1.00  0.00      PROA H
ATOM   2471  CB  ILE   156      67.037  76.013  58.190  1.00  0.00      PROA C
ATOM   2472  HB  ILE   156      66.463  75.229  57.869  1.00  0.00      PROA H
ATOM   2473  CG2 ILE   156      67.954  76.535  57.068  1.00  0.00      PROA C
ATOM   2474 HG21 ILE   156      68.318  77.555  57.304  1.00  0.00      PROA H
ATOM   2475 HG22 ILE   156      67.492  76.561  56.062  1.00  0.00      PROA H
ATOM   2476 HG23 ILE   156      68.848  75.884  56.970  1.00  0.00      PROA H
ATOM   2477  CG1 ILE   156      67.788  75.762  59.507  1.00  0.00      PROA C
ATOM   2478 HG11 ILE   156      67.085  75.651  60.361  1.00  0.00      PROA H
ATOM   2479 HG12 ILE   156      68.416  76.656  59.696  1.00  0.00      PROA H
ATOM   2480  CD  ILE   156      68.666  74.513  59.474  1.00  0.00      PROA C
ATOM   2481  HD1 ILE   156      69.165  74.476  58.486  1.00  0.00      PROA H
ATOM   2482  HD2 ILE   156      68.017  73.618  59.562  1.00  0.00      PROA H
ATOM   2483  HD3 ILE   156      69.440  74.480  60.231  1.00  0.00      PROA H
ATOM   2484  C   ILE   156      65.357  77.319  57.040  1.00  0.00      PROA C
ATOM   2485  O   ILE   156      64.692  76.486  56.427  1.00  0.00      PROA O
ATOM   2486  N   GLY   157      65.588  78.558  56.557  1.00  0.00      PROA N
ATOM   2487  HN  GLY   157      66.021  79.217  57.158  1.00  0.00      PROA H
ATOM   2488  CA  GLY   157      65.348  78.966  55.198  1.00  0.00      PROA C
ATOM   2489  HA1 GLY   157      65.689  78.163  54.558  1.00  0.00      PROA H
ATOM   2490  HA2 GLY   157      65.888  79.880  55.031  1.00  0.00      PROA H
ATOM   2491  C   GLY   157      63.922  79.202  54.816  1.00  0.00      PROA C
ATOM   2492  O   GLY   157      62.989  79.013  55.596  1.00  0.00      PROA O
ATOM   2493  N   LYS   158      63.773  79.638  53.541  1.00  0.00      PROA N
ATOM   2494  HN  LYS   158      64.567  79.560  52.930  1.00  0.00      PROA H
ATOM   2495  CA  LYS   158      62.534  79.924  52.872  1.00  0.00      PROA C
ATOM   2496  HA  LYS   158      61.930  80.605  53.435  1.00  0.00      PROA H
ATOM   2497  CB  LYS   158      62.762  80.454  51.447  1.00  0.00      PROA C
ATOM   2498  HB1 LYS   158      61.803  80.749  50.979  1.00  0.00      PROA H
ATOM   2499  HB2 LYS   158      63.213  79.656  50.806  1.00  0.00      PROA H
ATOM   2500  CG  LYS   158      63.743  81.629  51.408  1.00  0.00      PROA C
ATOM   2501  HG1 LYS   158      63.824  81.988  50.354  1.00  0.00      PROA H
ATOM   2502  HG2 LYS   158      64.756  81.267  51.701  1.00  0.00      PROA H
ATOM   2503  CD  LYS   158      63.341  82.806  52.297  1.00  0.00      PROA C
ATOM   2504  HD1 LYS   158      63.107  82.438  53.320  1.00  0.00      PROA H
ATOM   2505  HD2 LYS   158      62.407  83.248  51.877  1.00  0.00      PROA H
ATOM   2506  CE  LYS   158      64.422  83.885  52.411  1.00  0.00      PROA C
ATOM   2507  HE1 LYS   158      64.653  84.309  51.411  1.00  0.00      PROA H
ATOM   2508  HE2 LYS   158      65.358  83.473  52.832  1.00  0.00      PROA H
ATOM   2509  NZ  LYS   158      63.953  84.980  53.289  1.00  0.00      PROA N
ATOM   2510  HZ1 LYS   158      63.749  84.653  54.249  1.00  0.00      PROA H
ATOM   2511  HZ2 LYS   158      63.084  85.369  52.856  1.00  0.00      PROA H
ATOM   2512  HZ3 LYS   158      64.676  85.737  53.287  1.00  0.00      PROA H
ATOM   2513  C   LYS   158      61.807  78.625  52.773  1.00  0.00      PROA C
ATOM   2514  O   LYS   158      60.614  78.533  53.055  1.00  0.00      PROA O
ATOM   2515  N   ASN   159      62.541  77.575  52.364  1.00  0.00      PROA N
ATOM   2516  HN  ASN   159      63.533  77.617  52.201  1.00  0.00      PROA H
ATOM   2517  CA  ASN   159      62.000  76.252  52.347  1.00  0.00      PROA C
ATOM   2518  HA  ASN   159      60.920  76.264  52.376  1.00  0.00      PROA H
ATOM   2519  CB  ASN   159      62.520  75.391  51.187  1.00  0.00      PROA C
ATOM   2520  HB1 ASN   159      63.606  75.276  51.137  1.00  0.00      PROA H
ATOM   2521  HB2 ASN   159      62.199  75.822  50.224  1.00  0.00      PROA H
ATOM   2522  CG  ASN   159      61.966  73.988  51.374  1.00  0.00      PROA C
ATOM   2523  OD1 ASN   159      62.387  73.261  52.274  1.00  0.00      PROA O
ATOM   2524  ND2 ASN   159      60.993  73.593  50.511  1.00  0.00      PROA N
ATOM   2525 HD21 ASN   159      60.685  72.652  50.602  1.00  0.00      PROA H
ATOM   2526 HD22 ASN   159      60.771  74.174  49.738  1.00  0.00      PROA H
ATOM   2527  C   ASN   159      62.513  75.673  53.607  1.00  0.00      PROA C
ATOM   2528  O   ASN   159      63.709  75.713  53.898  1.00  0.00      PROA O
ATOM   2529  N   HSD   160      61.584  75.144  54.398  1.00  0.00      PROA N
ATOM   2530  HN  HSD   160      60.646  75.076  54.094  1.00  0.00      PROA H
ATOM   2531  CA  HSD   160      61.882  74.636  55.690  1.00  0.00      PROA C
ATOM   2532  HA  HSD   160      62.319  75.419  56.295  1.00  0.00      PROA H
ATOM   2533  CB  HSD   160      60.585  74.063  56.296  1.00  0.00      PROA C
ATOM   2534  HB1 HSD   160      60.213  73.264  55.614  1.00  0.00      PROA H
ATOM   2535  HB2 HSD   160      59.836  74.884  56.311  1.00  0.00      PROA H
ATOM   2536  ND1 HSD   160      59.797  72.513  58.125  1.00  0.00      PROA N
ATOM   2537  HD1 HSD   160      59.169  71.966  57.571  1.00  0.00      PROA H
ATOM   2538  CG  HSD   160      60.635  73.515  57.688  1.00  0.00      PROA C
ATOM   2539  CE1 HSD   160      60.071  72.319  59.439  1.00  0.00      PROA C
ATOM   2540  HE1 HSD   160      59.603  71.529  60.027  1.00  0.00      PROA H
ATOM   2541  NE2 HSD   160      61.023  73.122  59.874  1.00  0.00      PROA N
ATOM   2542  CD2 HSD   160      61.379  73.873  58.767  1.00  0.00      PROA C
ATOM   2543  HD2 HSD   160      62.011  74.607  58.756  1.00  0.00      PROA H
ATOM   2544  C   HSD   160      62.878  73.502  55.559  1.00  0.00      PROA C
ATOM   2545  O   HSD   160      62.611  72.516  54.873  1.00  0.00      PROA O
ATOM   2546  N   VAL   161      64.069  73.631  56.198  1.00  0.00      PROA N
ATOM   2547  HN  VAL   161      64.277  74.477  56.708  1.00  0.00      PROA H
ATOM   2548  CA  VAL   161      65.026  72.552  56.310  1.00  0.00      PROA C
ATOM   2549  HA  VAL   161      64.551  71.625  56.021  1.00  0.00      PROA H
ATOM   2550  CB  VAL   161      66.297  72.715  55.524  1.00  0.00      PROA C
ATOM   2551  HB  VAL   161      66.009  72.933  54.465  1.00  0.00      PROA H
ATOM   2552  CG1 VAL   161      67.091  73.906  56.069  1.00  0.00      PROA C
ATOM   2553 HG11 VAL   161      67.550  73.714  57.054  1.00  0.00      PROA H
ATOM   2554 HG12 VAL   161      66.413  74.779  55.997  1.00  0.00      PROA H
ATOM   2555 HG13 VAL   161      67.933  74.110  55.373  1.00  0.00      PROA H
ATOM   2556  CG2 VAL   161      67.062  71.380  55.569  1.00  0.00      PROA C
ATOM   2557 HG21 VAL   161      66.409  70.545  55.244  1.00  0.00      PROA H
ATOM   2558 HG22 VAL   161      67.440  71.164  56.588  1.00  0.00      PROA H
ATOM   2559 HG23 VAL   161      67.935  71.423  54.884  1.00  0.00      PROA H
ATOM   2560  C   VAL   161      65.329  72.483  57.783  1.00  0.00      PROA C
ATOM   2561  O   VAL   161      65.749  73.443  58.420  1.00  0.00      PROA O
ATOM   2562  N   ALA   162      65.227  71.265  58.303  1.00  0.00      PROA N
ATOM   2563  HN  ALA   162      65.100  70.509  57.671  1.00  0.00      PROA H
ATOM   2564  CA  ALA   162      64.991  70.909  59.668  1.00  0.00      PROA C
ATOM   2565  HA  ALA   162      64.066  71.415  59.922  1.00  0.00      PROA H
ATOM   2566  CB  ALA   162      64.712  69.402  59.808  1.00  0.00      PROA C
ATOM   2567  HB1 ALA   162      64.963  68.891  58.855  1.00  0.00      PROA H
ATOM   2568  HB2 ALA   162      63.641  69.239  60.054  1.00  0.00      PROA H
ATOM   2569  HB3 ALA   162      65.318  68.899  60.590  1.00  0.00      PROA H
ATOM   2570  C   ALA   162      65.889  71.265  60.839  1.00  0.00      PROA C
ATOM   2571  O   ALA   162      65.317  71.361  61.922  1.00  0.00      PROA O
ATOM   2572  N   VAL   163      67.237  71.395  60.742  1.00  0.00      PROA N
ATOM   2573  HN  VAL   163      67.647  71.414  59.841  1.00  0.00      PROA H
ATOM   2574  CA  VAL   163      68.100  71.547  61.920  1.00  0.00      PROA C
ATOM   2575  HA  VAL   163      69.140  71.380  61.771  1.00  0.00      PROA H
ATOM   2576  CB  VAL   163      68.237  72.947  62.429  1.00  0.00      PROA C
ATOM   2577  HB  VAL   163      68.882  73.504  61.750  1.00  0.00      PROA H
ATOM   2578  CG1 VAL   163      66.847  73.559  62.476  1.00  0.00      PROA C
ATOM   2579 HG11 VAL   163      66.267  73.118  63.283  1.00  0.00      PROA H
ATOM   2580 HG12 VAL   163      66.357  73.539  61.489  1.00  0.00      PROA H
ATOM   2581 HG13 VAL   163      67.061  74.639  62.520  1.00  0.00      PROA H
ATOM   2582  CG2 VAL   163      68.945  72.928  63.794  1.00  0.00      PROA C
ATOM   2583 HG21 VAL   163      69.957  72.487  63.712  1.00  0.00      PROA H
ATOM   2584 HG22 VAL   163      68.429  72.339  64.575  1.00  0.00      PROA H
ATOM   2585 HG23 VAL   163      68.963  73.912  64.281  1.00  0.00      PROA H
ATOM   2586  C   VAL   163      67.663  70.580  62.978  1.00  0.00      PROA C
ATOM   2587  O   VAL   163      66.893  70.884  63.888  1.00  0.00      PROA O
ATOM   2588  N   PRO   164      68.173  69.389  62.796  1.00  0.00      PROA N
ATOM   2589  CD  PRO   164      68.712  69.003  61.505  1.00  0.00      PROA C
ATOM   2590  HD1 PRO   164      69.624  69.571  61.245  1.00  0.00      PROA H
ATOM   2591  HD2 PRO   164      67.935  68.968  60.711  1.00  0.00      PROA H
ATOM   2592  CA  PRO   164      67.922  68.260  63.651  1.00  0.00      PROA C
ATOM   2593  HA  PRO   164      66.856  68.221  63.829  1.00  0.00      PROA H
ATOM   2594  CB  PRO   164      68.378  67.032  62.855  1.00  0.00      PROA C
ATOM   2595  HB1 PRO   164      67.483  66.550  62.399  1.00  0.00      PROA H
ATOM   2596  HB2 PRO   164      68.907  66.281  63.479  1.00  0.00      PROA H
ATOM   2597  CG  PRO   164      69.277  67.596  61.739  1.00  0.00      PROA C
ATOM   2598  HG1 PRO   164      70.316  67.672  62.133  1.00  0.00      PROA H
ATOM   2599  HG2 PRO   164      69.268  66.987  60.816  1.00  0.00      PROA H
ATOM   2600  C   PRO   164      68.558  68.362  64.980  1.00  0.00      PROA C
ATOM   2601  O   PRO   164      69.641  68.929  65.104  1.00  0.00      PROA O
ATOM   2602  N   THR   165      67.864  67.825  65.993  1.00  0.00      PROA N
ATOM   2603  HN  THR   165      66.992  67.368  65.851  1.00  0.00      PROA H
ATOM   2604  CA  THR   165      68.375  67.824  67.319  1.00  0.00      PROA C
ATOM   2605  HA  THR   165      68.779  68.796  67.541  1.00  0.00      PROA H
ATOM   2606  CB  THR   165      67.352  67.449  68.354  1.00  0.00      PROA C
ATOM   2607  HB  THR   165      67.803  67.506  69.376  1.00  0.00      PROA H
ATOM   2608  OG1 THR   165      66.887  66.125  68.131  1.00  0.00      PROA O
ATOM   2609  HG1 THR   165      67.695  65.609  68.025  1.00  0.00      PROA H
ATOM   2610  CG2 THR   165      66.183  68.446  68.283  1.00  0.00      PROA C
ATOM   2611 HG21 THR   165      65.681  68.419  67.296  1.00  0.00      PROA H
ATOM   2612 HG22 THR   165      66.536  69.481  68.472  1.00  0.00      PROA H
ATOM   2613 HG23 THR   165      65.431  68.192  69.059  1.00  0.00      PROA H
ATOM   2614  C   THR   165      69.509  66.849  67.435  1.00  0.00      PROA C
ATOM   2615  O   THR   165      70.493  67.124  68.114  1.00  0.00      PROA O
ATOM   2616  N   HSD   166      69.420  65.679  66.772  1.00  0.00      PROA N
ATOM   2617  HN  HSD   166      68.675  65.504  66.124  1.00  0.00      PROA H
ATOM   2618  CA  HSD   166      70.431  64.679  66.993  1.00  0.00      PROA C
ATOM   2619  HA  HSD   166      71.214  65.064  67.613  1.00  0.00      PROA H
ATOM   2620  CB  HSD   166      69.902  63.328  67.476  1.00  0.00      PROA C
ATOM   2621  HB1 HSD   166      70.456  62.377  67.395  1.00  0.00      PROA H
ATOM   2622  HB2 HSD   166      69.054  63.312  66.785  1.00  0.00      PROA H
ATOM   2623  ND1 HSD   166      68.148  63.425  69.293  1.00  0.00      PROA N
ATOM   2624  HD1 HSD   166      67.344  63.616  68.729  1.00  0.00      PROA H
ATOM   2625  CG  HSD   166      69.453  63.295  68.886  1.00  0.00      PROA C
ATOM   2626  CE1 HSD   166      68.157  63.296  70.641  1.00  0.00      PROA C
ATOM   2627  HE1 HSD   166      67.367  63.326  71.370  1.00  0.00      PROA H
ATOM   2628  NE2 HSD   166      69.368  63.095  71.122  1.00  0.00      PROA N
ATOM   2629  CD2 HSD   166      70.185  63.099  70.011  1.00  0.00      PROA C
ATOM   2630  HD2 HSD   166      71.255  63.150  70.141  1.00  0.00      PROA H
ATOM   2631  C   HSD   166      71.056  64.267  65.726  1.00  0.00      PROA C
ATOM   2632  O   HSD   166      70.786  64.784  64.643  1.00  0.00      PROA O
ATOM   2633  N   PHE   167      71.959  63.289  65.896  1.00  0.00      PROA N
ATOM   2634  HN  PHE   167      72.213  63.009  66.819  1.00  0.00      PROA H
ATOM   2635  CA  PHE   167      72.588  62.639  64.806  1.00  0.00      PROA C
ATOM   2636  HA  PHE   167      71.941  62.671  63.939  1.00  0.00      PROA H
ATOM   2637  CB  PHE   167      73.984  63.190  64.468  1.00  0.00      PROA C
ATOM   2638  HB1 PHE   167      74.694  63.243  65.270  1.00  0.00      PROA H
ATOM   2639  HB2 PHE   167      73.866  64.226  64.074  1.00  0.00      PROA H
ATOM   2640  CG  PHE   167      74.545  62.331  63.384  1.00  0.00      PROA C
ATOM   2641  CD1 PHE   167      74.143  62.495  62.078  1.00  0.00      PROA C
ATOM   2642  HD1 PHE   167      73.408  63.252  61.837  1.00  0.00      PROA H
ATOM   2643  CE1 PHE   167      74.659  61.702  61.079  1.00  0.00      PROA C
ATOM   2644  HE1 PHE   167      74.363  61.884  60.053  1.00  0.00      PROA H
ATOM   2645  CZ  PHE   167      75.591  60.737  61.379  1.00  0.00      PROA C
ATOM   2646  HZ  PHE   167      76.232  60.289  60.640  1.00  0.00      PROA H
ATOM   2647  CD2 PHE   167      75.482  61.365  63.674  1.00  0.00      PROA C
ATOM   2648  HD2 PHE   167      75.839  61.254  64.689  1.00  0.00      PROA H
ATOM   2649  CE2 PHE   167      76.002  60.569  62.679  1.00  0.00      PROA C
ATOM   2650  HE2 PHE   167      76.961  60.142  62.850  1.00  0.00      PROA H
ATOM   2651  C   PHE   167      72.750  61.226  65.175  1.00  0.00      PROA C
ATOM   2652  O   PHE   167      72.956  60.896  66.342  1.00  0.00      PROA O
ATOM   2653  N   PHE   168      72.643  60.328  64.185  1.00  0.00      PROA N
ATOM   2654  HN  PHE   168      72.271  60.510  63.270  1.00  0.00      PROA H
ATOM   2655  CA  PHE   168      72.846  58.994  64.600  1.00  0.00      PROA C
ATOM   2656  HA  PHE   168      73.251  58.896  65.599  1.00  0.00      PROA H
ATOM   2657  CB  PHE   168      71.617  58.041  64.595  1.00  0.00      PROA C
ATOM   2658  HB1 PHE   168      70.714  58.263  65.141  1.00  0.00      PROA H
ATOM   2659  HB2 PHE   168      71.963  57.151  65.179  1.00  0.00      PROA H
ATOM   2660  CG  PHE   168      71.254  57.471  63.255  1.00  0.00      PROA C
ATOM   2661  CD1 PHE   168      71.977  56.426  62.723  1.00  0.00      PROA C
ATOM   2662  HD1 PHE   168      72.802  55.998  63.274  1.00  0.00      PROA H
ATOM   2663  CE1 PHE   168      71.660  55.874  61.508  1.00  0.00      PROA C
ATOM   2664  HE1 PHE   168      72.236  55.061  61.160  1.00  0.00      PROA H
ATOM   2665  CZ  PHE   168      70.579  56.343  60.808  1.00  0.00      PROA C
ATOM   2666  HZ  PHE   168      70.488  56.076  59.777  1.00  0.00      PROA H
ATOM   2667  CD2 PHE   168      70.154  57.915  62.557  1.00  0.00      PROA C
ATOM   2668  HD2 PHE   168      69.457  58.609  62.946  1.00  0.00      PROA H
ATOM   2669  CE2 PHE   168      69.825  57.361  61.339  1.00  0.00      PROA C
ATOM   2670  HE2 PHE   168      68.927  57.681  60.823  1.00  0.00      PROA H
ATOM   2671  C   PHE   168      73.871  58.409  63.748  1.00  0.00      PROA C
ATOM   2672  O   PHE   168      73.906  58.617  62.537  1.00  0.00      PROA O
ATOM   2673  N   LYS   169      74.772  57.671  64.392  1.00  0.00      PROA N
ATOM   2674  HN  LYS   169      74.745  57.491  65.377  1.00  0.00      PROA H
ATOM   2675  CA  LYS   169      75.684  56.966  63.585  1.00  0.00      PROA C
ATOM   2676  HA  LYS   169      75.384  56.905  62.551  1.00  0.00      PROA H
ATOM   2677  CB  LYS   169      77.147  57.439  63.661  1.00  0.00      PROA C
ATOM   2678  HB1 LYS   169      77.318  58.447  63.342  1.00  0.00      PROA H
ATOM   2679  HB2 LYS   169      77.692  56.820  62.911  1.00  0.00      PROA H
ATOM   2680  CG  LYS   169      77.771  57.239  65.043  1.00  0.00      PROA C
ATOM   2681  HG1 LYS   169      77.497  56.454  65.736  1.00  0.00      PROA H
ATOM   2682  HG2 LYS   169      77.530  58.190  65.580  1.00  0.00      PROA H
ATOM   2683  CD  LYS   169      79.290  57.083  65.014  1.00  0.00      PROA C
ATOM   2684  HD1 LYS   169      79.701  57.214  66.029  1.00  0.00      PROA H
ATOM   2685  HD2 LYS   169      79.697  57.920  64.404  1.00  0.00      PROA H
ATOM   2686  CE  LYS   169      79.720  55.757  64.383  1.00  0.00      PROA C
ATOM   2687  HE1 LYS   169      79.473  55.716  63.301  1.00  0.00      PROA H
ATOM   2688  HE2 LYS   169      79.216  54.905  64.892  1.00  0.00      PROA H
ATOM   2689  NZ  LYS   169      81.181  55.569  64.521  1.00  0.00      PROA N
ATOM   2690  HZ1 LYS   169      81.447  55.562  65.527  1.00  0.00      PROA H
ATOM   2691  HZ2 LYS   169      81.702  56.346  64.059  1.00  0.00      PROA H
ATOM   2692  HZ3 LYS   169      81.476  54.676  64.081  1.00  0.00      PROA H
ATOM   2693  C   LYS   169      75.700  55.590  64.134  1.00  0.00      PROA C
ATOM   2694  O   LYS   169      75.766  55.395  65.347  1.00  0.00      PROA O
ATOM   2695  N   VAL   170      75.601  54.586  63.257  1.00  0.00      PROA N
ATOM   2696  HN  VAL   170      75.414  54.724  62.280  1.00  0.00      PROA H
ATOM   2697  CA  VAL   170      75.730  53.272  63.787  1.00  0.00      PROA C
ATOM   2698  HA  VAL   170      76.032  53.247  64.825  1.00  0.00      PROA H
ATOM   2699  CB  VAL   170      74.514  52.406  63.618  1.00  0.00      PROA C
ATOM   2700  HB  VAL   170      73.620  53.018  63.896  1.00  0.00      PROA H
ATOM   2701  CG1 VAL   170      74.387  51.993  62.141  1.00  0.00      PROA C
ATOM   2702 HG11 VAL   170      75.008  51.098  61.920  1.00  0.00      PROA H
ATOM   2703 HG12 VAL   170      74.705  52.807  61.475  1.00  0.00      PROA H
ATOM   2704 HG13 VAL   170      73.339  51.708  61.919  1.00  0.00      PROA H
ATOM   2705  CG2 VAL   170      74.615  51.224  64.598  1.00  0.00      PROA C
ATOM   2706 HG21 VAL   170      74.839  51.591  65.616  1.00  0.00      PROA H
ATOM   2707 HG22 VAL   170      75.413  50.518  64.285  1.00  0.00      PROA H
ATOM   2708 HG23 VAL   170      73.651  50.669  64.609  1.00  0.00      PROA H
ATOM   2709  C   VAL   170      76.848  52.661  62.995  1.00  0.00      PROA C
ATOM   2710  O   VAL   170      76.951  52.891  61.791  1.00  0.00      PROA O
ATOM   2711  N   LEU   171      77.757  51.903  63.643  1.00  0.00      PROA N
ATOM   2712  HN  LEU   171      77.704  51.712  64.626  1.00  0.00      PROA H
ATOM   2713  CA  LEU   171      78.786  51.295  62.848  1.00  0.00      PROA C
ATOM   2714  HA  LEU   171      78.728  51.560  61.799  1.00  0.00      PROA H
ATOM   2715  CB  LEU   171      80.240  51.592  63.301  1.00  0.00      PROA C
ATOM   2716  HB1 LEU   171      80.256  52.649  63.636  1.00  0.00      PROA H
ATOM   2717  HB2 LEU   171      80.908  51.516  62.413  1.00  0.00      PROA H
ATOM   2718  CG  LEU   171      80.853  50.699  64.410  1.00  0.00      PROA C
ATOM   2719  HG  LEU   171      80.082  50.551  65.197  1.00  0.00      PROA H
ATOM   2720  CD1 LEU   171      81.271  49.303  63.903  1.00  0.00      PROA C
ATOM   2721 HD11 LEU   171      81.286  49.262  62.796  1.00  0.00      PROA H
ATOM   2722 HD12 LEU   171      80.631  48.494  64.311  1.00  0.00      PROA H
ATOM   2723 HD13 LEU   171      82.300  49.088  64.262  1.00  0.00      PROA H
ATOM   2724  CD2 LEU   171      82.024  51.416  65.099  1.00  0.00      PROA C
ATOM   2725 HD21 LEU   171      81.714  52.376  65.554  1.00  0.00      PROA H
ATOM   2726 HD22 LEU   171      82.813  51.613  64.344  1.00  0.00      PROA H
ATOM   2727 HD23 LEU   171      82.455  50.755  65.882  1.00  0.00      PROA H
ATOM   2728  C   LEU   171      78.563  49.822  62.924  1.00  0.00      PROA C
ATOM   2729  O   LEU   171      78.441  49.263  64.013  1.00  0.00      PROA O
ATOM   2730  N   ILE   172      78.476  49.147  61.763  1.00  0.00      PROA N
ATOM   2731  HN  ILE   172      78.497  49.589  60.858  1.00  0.00      PROA H
ATOM   2732  CA  ILE   172      78.372  47.719  61.788  1.00  0.00      PROA C
ATOM   2733  HA  ILE   172      78.335  47.336  62.770  1.00  0.00      PROA H
ATOM   2734  CB  ILE   172      77.267  47.190  60.916  1.00  0.00      PROA C
ATOM   2735  HB  ILE   172      77.426  47.709  60.004  1.00  0.00      PROA H
ATOM   2736  CG2 ILE   172      77.391  45.658  60.861  1.00  0.00      PROA C
ATOM   2737 HG21 ILE   172      76.908  45.215  61.743  1.00  0.00      PROA H
ATOM   2738 HG22 ILE   172      78.399  45.227  60.728  1.00  0.00      PROA H
ATOM   2739 HG23 ILE   172      76.796  45.296  59.996  1.00  0.00      PROA H
ATOM   2740  CG1 ILE   172      75.898  47.684  61.420  1.00  0.00      PROA C
ATOM   2741 HG11 ILE   172      75.953  48.773  61.645  1.00  0.00      PROA H
ATOM   2742 HG12 ILE   172      75.575  47.189  62.343  1.00  0.00      PROA H
ATOM   2743  CD  ILE   172      74.764  47.485  60.413  1.00  0.00      PROA C
ATOM   2744  HD1 ILE   172      74.054  46.718  60.794  1.00  0.00      PROA H
ATOM   2745  HD2 ILE   172      75.152  47.097  59.450  1.00  0.00      PROA H
ATOM   2746  HD3 ILE   172      74.182  48.418  60.258  1.00  0.00      PROA H
ATOM   2747  C   ILE   172      79.675  47.239  61.226  1.00  0.00      PROA C
ATOM   2748  O   ILE   172      79.882  47.243  60.014  1.00  0.00      PROA O
ATOM   2749  N   LEU   173      80.591  46.814  62.115  1.00  0.00      PROA N
ATOM   2750  HN  LEU   173      80.359  46.650  63.078  1.00  0.00      PROA H
ATOM   2751  CA  LEU   173      81.899  46.353  61.745  1.00  0.00      PROA C
ATOM   2752  HA  LEU   173      82.307  46.938  60.944  1.00  0.00      PROA H
ATOM   2753  CB  LEU   173      82.855  46.294  62.947  1.00  0.00      PROA C
ATOM   2754  HB1 LEU   173      82.379  45.807  63.779  1.00  0.00      PROA H
ATOM   2755  HB2 LEU   173      82.995  47.337  63.301  1.00  0.00      PROA H
ATOM   2756  CG  LEU   173      84.267  45.795  62.600  1.00  0.00      PROA C
ATOM   2757  HG  LEU   173      84.331  44.767  62.204  1.00  0.00      PROA H
ATOM   2758  CD1 LEU   173      84.982  46.763  61.645  1.00  0.00      PROA C
ATOM   2759 HD11 LEU   173      84.431  47.729  61.621  1.00  0.00      PROA H
ATOM   2760 HD12 LEU   173      84.984  46.371  60.605  1.00  0.00      PROA H
ATOM   2761 HD13 LEU   173      85.993  47.014  61.990  1.00  0.00      PROA H
ATOM   2762  CD2 LEU   173      85.076  45.488  63.870  1.00  0.00      PROA C
ATOM   2763 HD21 LEU   173      84.602  44.671  64.451  1.00  0.00      PROA H
ATOM   2764 HD22 LEU   173      85.140  46.395  64.504  1.00  0.00      PROA H
ATOM   2765 HD23 LEU   173      86.091  45.140  63.616  1.00  0.00      PROA H
ATOM   2766  C   LEU   173      81.734  44.962  61.243  1.00  0.00      PROA C
ATOM   2767  O   LEU   173      80.652  44.384  61.329  1.00  0.00      PROA O
ATOM   2768  N   GLU   174      82.784  44.420  60.603  1.00  0.00      PROA N
ATOM   2769  HN  GLU   174      83.596  44.912  60.318  1.00  0.00      PROA H
ATOM   2770  CA  GLU   174      82.716  43.028  60.295  1.00  0.00      PROA C
ATOM   2771  HA  GLU   174      82.074  42.506  60.988  1.00  0.00      PROA H
ATOM   2772  CB  GLU   174      82.257  42.718  58.857  1.00  0.00      PROA C
ATOM   2773  HB1 GLU   174      82.929  43.015  58.054  1.00  0.00      PROA H
ATOM   2774  HB2 GLU   174      81.316  43.301  58.710  1.00  0.00      PROA H
ATOM   2775  CG  GLU   174      81.942  41.235  58.633  1.00  0.00      PROA C
ATOM   2776  HG1 GLU   174      81.273  40.839  59.422  1.00  0.00      PROA H
ATOM   2777  HG2 GLU   174      82.876  40.638  58.609  1.00  0.00      PROA H
ATOM   2778  CD  GLU   174      81.265  41.072  57.279  1.00  0.00      PROA C
ATOM   2779  OE1 GLU   174      81.853  41.525  56.261  1.00  0.00      PROA O
ATOM   2780  OE2 GLU   174      80.144  40.493  57.246  1.00  0.00      PROA O
ATOM   2781  C   GLU   174      84.099  42.503  60.468  1.00  0.00      PROA C
ATOM   2782  O   GLU   174      84.926  42.591  59.563  1.00  0.00      PROA O
ATOM   2783  N   ALA   175      84.387  41.936  61.652  1.00  0.00      PROA N
ATOM   2784  HN  ALA   175      83.651  41.734  62.303  1.00  0.00      PROA H
ATOM   2785  CA  ALA   175      85.690  41.390  61.865  1.00  0.00      PROA C
ATOM   2786  HA  ALA   175      86.398  41.763  61.146  1.00  0.00      PROA H
ATOM   2787  CB  ALA   175      86.210  41.573  63.301  1.00  0.00      PROA C
ATOM   2788  HB1 ALA   175      85.451  41.211  64.030  1.00  0.00      PROA H
ATOM   2789  HB2 ALA   175      86.377  42.650  63.510  1.00  0.00      PROA H
ATOM   2790  HB3 ALA   175      87.153  41.016  63.480  1.00  0.00      PROA H
ATOM   2791  C   ALA   175      85.513  39.933  61.639  1.00  0.00      PROA C
ATOM   2792  O   ALA   175      84.622  39.316  62.219  1.00  0.00      PROA O
ATOM   2793  N   ALA   176      86.348  39.357  60.757  1.00  0.00      PROA N
ATOM   2794  HN  ALA   176      86.879  39.940  60.157  1.00  0.00      PROA H
ATOM   2795  CA  ALA   176      86.229  37.966  60.455  1.00  0.00      PROA C
ATOM   2796  HA  ALA   176      87.103  37.686  59.892  1.00  0.00      PROA H
ATOM   2797  CB  ALA   176      86.056  37.048  61.679  1.00  0.00      PROA C
ATOM   2798  HB1 ALA   176      85.019  37.039  62.076  1.00  0.00      PROA H
ATOM   2799  HB2 ALA   176      86.737  37.365  62.497  1.00  0.00      PROA H
ATOM   2800  HB3 ALA   176      86.331  36.011  61.395  1.00  0.00      PROA H
ATOM   2801  C   ALA   176      85.046  37.813  59.558  1.00  0.00      PROA C
ATOM   2802  O   ALA   176      84.289  38.759  59.348  1.00  0.00      PROA O
ATOM   2803  N   GLY   177      84.862  36.607  58.993  1.00  0.00      PROA N
ATOM   2804  HN  GLY   177      85.545  35.892  59.102  1.00  0.00      PROA H
ATOM   2805  CA  GLY   177      83.802  36.398  58.051  1.00  0.00      PROA C
ATOM   2806  HA1 GLY   177      83.835  35.376  57.706  1.00  0.00      PROA H
ATOM   2807  HA2 GLY   177      83.893  37.121  57.249  1.00  0.00      PROA H
ATOM   2808  C   GLY   177      82.475  36.626  58.684  1.00  0.00      PROA C
ATOM   2809  O   GLY   177      81.602  37.254  58.089  1.00  0.00      PROA O
ATOM   2810  N   GLY   178      82.269  36.113  59.908  1.00  0.00      PROA N
ATOM   2811  HN  GLY   178      83.011  35.716  60.436  1.00  0.00      PROA H
ATOM   2812  CA  GLY   178      80.989  36.340  60.500  1.00  0.00      PROA C
ATOM   2813  HA1 GLY   178      80.480  35.390  60.566  1.00  0.00      PROA H
ATOM   2814  HA2 GLY   178      80.397  37.105  60.011  1.00  0.00      PROA H
ATOM   2815  C   GLY   178      81.233  36.816  61.889  1.00  0.00      PROA C
ATOM   2816  O   GLY   178      81.506  36.025  62.792  1.00  0.00      PROA O
ATOM   2817  N   GLN   179      81.158  38.143  62.079  1.00  0.00      PROA N
ATOM   2818  HN  GLN   179      81.124  38.779  61.307  1.00  0.00      PROA H
ATOM   2819  CA  GLN   179      81.302  38.697  63.388  1.00  0.00      PROA C
ATOM   2820  HA  GLN   179      80.464  38.349  63.958  1.00  0.00      PROA H
ATOM   2821  CB  GLN   179      82.694  38.476  64.000  1.00  0.00      PROA C
ATOM   2822  HB1 GLN   179      83.307  39.305  63.694  1.00  0.00      PROA H
ATOM   2823  HB2 GLN   179      83.193  37.509  63.827  1.00  0.00      PROA H
ATOM   2824  CG  GLN   179      82.849  39.063  65.403  1.00  0.00      PROA C
ATOM   2825  HG1 GLN   179      82.443  40.089  65.519  1.00  0.00      PROA H
ATOM   2826  HG2 GLN   179      83.921  39.089  65.701  1.00  0.00      PROA H
ATOM   2827  CD  GLN   179      82.135  38.152  66.397  1.00  0.00      PROA C
ATOM   2828  OE1 GLN   179      82.427  38.173  67.592  1.00  0.00      PROA O
ATOM   2829  NE2 GLN   179      81.175  37.327  65.899  1.00  0.00      PROA N
ATOM   2830 HE21 GLN   179      80.596  36.851  66.554  1.00  0.00      PROA H
ATOM   2831 HE22 GLN   179      81.122  37.177  64.915  1.00  0.00      PROA H
ATOM   2832  C   GLN   179      81.110  40.176  63.235  1.00  0.00      PROA C
ATOM   2833  O   GLN   179      81.952  40.853  62.649  1.00  0.00      PROA O
ATOM   2834  N   ILE   180      79.978  40.720  63.730  1.00  0.00      PROA N
ATOM   2835  HN  ILE   180      79.257  40.158  64.125  1.00  0.00      PROA H
ATOM   2836  CA  ILE   180      79.720  42.112  63.488  1.00  0.00      PROA C
ATOM   2837  HA  ILE   180      79.938  42.322  62.447  1.00  0.00      PROA H
ATOM   2838  CB  ILE   180      78.289  42.504  63.713  1.00  0.00      PROA C
ATOM   2839  HB  ILE   180      77.969  42.178  64.728  1.00  0.00      PROA H
ATOM   2840  CG2 ILE   180      78.233  44.037  63.665  1.00  0.00      PROA C
ATOM   2841 HG21 ILE   180      78.875  44.497  62.889  1.00  0.00      PROA H
ATOM   2842 HG22 ILE   180      78.406  44.463  64.649  1.00  0.00      PROA H
ATOM   2843 HG23 ILE   180      77.193  44.249  63.395  1.00  0.00      PROA H
ATOM   2844  CG1 ILE   180      77.341  41.810  62.723  1.00  0.00      PROA C
ATOM   2845 HG11 ILE   180      77.551  40.719  62.692  1.00  0.00      PROA H
ATOM   2846 HG12 ILE   180      77.553  42.209  61.702  1.00  0.00      PROA H
ATOM   2847  CD  ILE   180      75.864  42.015  63.058  1.00  0.00      PROA C
ATOM   2848  HD1 ILE   180      75.572  43.084  63.010  1.00  0.00      PROA H
ATOM   2849  HD2 ILE   180      75.641  41.633  64.077  1.00  0.00      PROA H
ATOM   2850  HD3 ILE   180      75.231  41.466  62.327  1.00  0.00      PROA H
ATOM   2851  C   ILE   180      80.511  43.123  64.279  1.00  0.00      PROA C
ATOM   2852  O   ILE   180      81.293  43.887  63.720  1.00  0.00      PROA O
ATOM   2853  N   GLU   181      80.408  43.114  65.620  1.00  0.00      PROA N
ATOM   2854  HN  GLU   181      79.981  42.362  66.096  1.00  0.00      PROA H
ATOM   2855  CA  GLU   181      80.930  44.223  66.384  1.00  0.00      PROA C
ATOM   2856  HA  GLU   181      80.685  44.018  67.412  1.00  0.00      PROA H
ATOM   2857  CB  GLU   181      82.445  44.457  66.227  1.00  0.00      PROA C
ATOM   2858  HB1 GLU   181      82.756  44.718  65.227  1.00  0.00      PROA H
ATOM   2859  HB2 GLU   181      82.943  43.474  66.409  1.00  0.00      PROA H
ATOM   2860  CG  GLU   181      83.003  45.494  67.209  1.00  0.00      PROA C
ATOM   2861  HG1 GLU   181      82.458  46.456  67.170  1.00  0.00      PROA H
ATOM   2862  HG2 GLU   181      84.073  45.677  67.001  1.00  0.00      PROA H
ATOM   2863  CD  GLU   181      82.919  44.935  68.627  1.00  0.00      PROA C
ATOM   2864  OE1 GLU   181      82.500  43.757  68.783  1.00  0.00      PROA O
ATOM   2865  OE2 GLU   181      83.265  45.687  69.576  1.00  0.00      PROA O
ATOM   2866  C   GLU   181      80.167  45.457  65.987  1.00  0.00      PROA C
ATOM   2867  O   GLU   181      80.214  45.890  64.838  1.00  0.00      PROA O
ATOM   2868  N   LEU   182      79.432  46.061  66.949  1.00  0.00      PROA N
ATOM   2869  HN  LEU   182      79.477  45.764  67.900  1.00  0.00      PROA H
ATOM   2870  CA  LEU   182      78.587  47.189  66.650  1.00  0.00      PROA C
ATOM   2871  HA  LEU   182      78.783  47.564  65.658  1.00  0.00      PROA H
ATOM   2872  CB  LEU   182      77.094  46.885  66.851  1.00  0.00      PROA C
ATOM   2873  HB1 LEU   182      76.498  47.813  66.748  1.00  0.00      PROA H
ATOM   2874  HB2 LEU   182      76.945  46.474  67.877  1.00  0.00      PROA H
ATOM   2875  CG  LEU   182      76.501  45.893  65.838  1.00  0.00      PROA C
ATOM   2876  HG  LEU   182      77.036  44.926  65.967  1.00  0.00      PROA H
ATOM   2877  CD1 LEU   182      75.032  45.580  66.163  1.00  0.00      PROA C
ATOM   2878 HD11 LEU   182      74.424  46.508  66.187  1.00  0.00      PROA H
ATOM   2879 HD12 LEU   182      74.964  45.047  67.132  1.00  0.00      PROA H
ATOM   2880 HD13 LEU   182      74.613  44.918  65.373  1.00  0.00      PROA H
ATOM   2881  CD2 LEU   182      76.666  46.414  64.402  1.00  0.00      PROA C
ATOM   2882 HD21 LEU   182      77.743  46.398  64.188  1.00  0.00      PROA H
ATOM   2883 HD22 LEU   182      76.309  47.464  64.335  1.00  0.00      PROA H
ATOM   2884 HD23 LEU   182      76.078  45.795  63.698  1.00  0.00      PROA H
ATOM   2885  C   LEU   182      78.879  48.302  67.591  1.00  0.00      PROA C
ATOM   2886  O   LEU   182      79.383  48.094  68.693  1.00  0.00      PROA O
ATOM   2887  N   ARG   183      78.589  49.538  67.143  1.00  0.00      PROA N
ATOM   2888  HN  ARG   183      78.307  49.689  66.197  1.00  0.00      PROA H
ATOM   2889  CA  ARG   183      78.705  50.648  68.032  1.00  0.00      PROA C
ATOM   2890  HA  ARG   183      78.495  50.323  69.036  1.00  0.00      PROA H
ATOM   2891  CB  ARG   183      80.072  51.339  67.993  1.00  0.00      PROA C
ATOM   2892  HB1 ARG   183      79.997  52.291  68.576  1.00  0.00      PROA H
ATOM   2893  HB2 ARG   183      80.351  51.603  66.970  1.00  0.00      PROA H
ATOM   2894  CG  ARG   183      81.113  50.495  68.723  1.00  0.00      PROA C
ATOM   2895  HG1 ARG   183      81.294  49.546  68.166  1.00  0.00      PROA H
ATOM   2896  HG2 ARG   183      80.681  50.229  69.718  1.00  0.00      PROA H
ATOM   2897  CD  ARG   183      82.462  51.179  68.908  1.00  0.00      PROA C
ATOM   2898  HD1 ARG   183      82.315  52.185  69.348  1.00  0.00      PROA H
ATOM   2899  HD2 ARG   183      82.990  51.245  67.931  1.00  0.00      PROA H
ATOM   2900  NE  ARG   183      83.214  50.351  69.890  1.00  0.00      PROA N
ATOM   2901  HE  ARG   183      82.780  49.562  70.315  1.00  0.00      PROA H
ATOM   2902  CZ  ARG   183      84.560  50.515  70.034  1.00  0.00      PROA C
ATOM   2903  NH1 ARG   183      85.227  51.388  69.223  1.00  0.00      PROA N
ATOM   2904 HH11 ARG   183      84.717  51.868  68.524  1.00  0.00      PROA H
ATOM   2905 HH12 ARG   183      86.188  51.522  69.409  1.00  0.00      PROA H
ATOM   2906  NH2 ARG   183      85.232  49.812  70.989  1.00  0.00      PROA N
ATOM   2907 HH21 ARG   183      84.753  49.148  71.554  1.00  0.00      PROA H
ATOM   2908 HH22 ARG   183      86.217  49.908  71.088  1.00  0.00      PROA H
ATOM   2909  C   ARG   183      77.644  51.631  67.669  1.00  0.00      PROA C
ATOM   2910  O   ARG   183      77.483  51.982  66.502  1.00  0.00      PROA O
ATOM   2911  N   THR   184      76.864  52.090  68.670  1.00  0.00      PROA N
ATOM   2912  HN  THR   184      77.004  51.827  69.631  1.00  0.00      PROA H
ATOM   2913  CA  THR   184      75.853  53.049  68.352  1.00  0.00      PROA C
ATOM   2914  HA  THR   184      75.962  53.410  67.339  1.00  0.00      PROA H
ATOM   2915  CB  THR   184      74.452  52.507  68.391  1.00  0.00      PROA C
ATOM   2916  HB  THR   184      74.340  51.738  67.602  1.00  0.00      PROA H
ATOM   2917  OG1 THR   184      73.512  53.527  68.087  1.00  0.00      PROA O
ATOM   2918  HG1 THR   184      72.638  53.167  68.265  1.00  0.00      PROA H
ATOM   2919  CG2 THR   184      74.177  51.854  69.742  1.00  0.00      PROA C
ATOM   2920 HG21 THR   184      74.974  52.146  70.448  1.00  0.00      PROA H
ATOM   2921 HG22 THR   184      74.219  50.751  69.664  1.00  0.00      PROA H
ATOM   2922 HG23 THR   184      73.190  52.121  70.122  1.00  0.00      PROA H
ATOM   2923  C   THR   184      76.029  54.269  69.179  1.00  0.00      PROA C
ATOM   2924  O   THR   184      76.184  54.215  70.398  1.00  0.00      PROA O
ATOM   2925  N   TYR   185      76.024  55.421  68.484  1.00  0.00      PROA N
ATOM   2926  HN  TYR   185      75.777  55.444  67.515  1.00  0.00      PROA H
ATOM   2927  CA  TYR   185      76.250  56.670  69.133  1.00  0.00      PROA C
ATOM   2928  HA  TYR   185      76.292  56.564  70.208  1.00  0.00      PROA H
ATOM   2929  CB  TYR   185      77.490  57.423  68.606  1.00  0.00      PROA C
ATOM   2930  HB1 TYR   185      77.589  58.407  69.121  1.00  0.00      PROA H
ATOM   2931  HB2 TYR   185      77.404  57.626  67.531  1.00  0.00      PROA H
ATOM   2932  CG  TYR   185      78.756  56.670  68.857  1.00  0.00      PROA C
ATOM   2933  CD1 TYR   185      79.217  55.762  67.930  1.00  0.00      PROA C
ATOM   2934  HD1 TYR   185      78.594  55.488  67.098  1.00  0.00      PROA H
ATOM   2935  CE1 TYR   185      80.386  55.070  68.142  1.00  0.00      PROA C
ATOM   2936  HE1 TYR   185      80.717  54.317  67.441  1.00  0.00      PROA H
ATOM   2937  CZ  TYR   185      81.111  55.285  69.289  1.00  0.00      PROA C
ATOM   2938  OH  TYR   185      82.313  54.579  69.513  1.00  0.00      PROA O
ATOM   2939  HH  TYR   185      82.626  54.800  70.397  1.00  0.00      PROA H
ATOM   2940  CD2 TYR   185      79.491  56.881  70.002  1.00  0.00      PROA C
ATOM   2941  HD2 TYR   185      79.256  57.747  70.550  1.00  0.00      PROA H
ATOM   2942  CE2 TYR   185      80.661  56.193  70.219  1.00  0.00      PROA C
ATOM   2943  HE2 TYR   185      81.255  56.374  71.088  1.00  0.00      PROA H
ATOM   2944  C   TYR   185      75.111  57.585  68.801  1.00  0.00      PROA C
ATOM   2945  O   TYR   185      74.523  57.501  67.723  1.00  0.00      PROA O
ATOM   2946  N   VAL   186      74.759  58.477  69.750  1.00  0.00      PROA N
ATOM   2947  HN  VAL   186      75.242  58.525  70.622  1.00  0.00      PROA H
ATOM   2948  CA  VAL   186      73.768  59.489  69.512  1.00  0.00      PROA C
ATOM   2949  HA  VAL   186      73.427  59.474  68.486  1.00  0.00      PROA H
ATOM   2950  CB  VAL   186      72.589  59.387  70.440  1.00  0.00      PROA C
ATOM   2951  HB  VAL   186      72.128  58.377  70.320  1.00  0.00      PROA H
ATOM   2952  CG1 VAL   186      73.077  59.522  71.892  1.00  0.00      PROA C
ATOM   2953 HG11 VAL   186      73.345  60.567  72.146  1.00  0.00      PROA H
ATOM   2954 HG12 VAL   186      73.940  58.873  72.132  1.00  0.00      PROA H
ATOM   2955 HG13 VAL   186      72.246  59.265  72.584  1.00  0.00      PROA H
ATOM   2956  CG2 VAL   186      71.564  60.453  70.034  1.00  0.00      PROA C
ATOM   2957 HG21 VAL   186      71.029  60.140  69.110  1.00  0.00      PROA H
ATOM   2958 HG22 VAL   186      72.037  61.425  69.842  1.00  0.00      PROA H
ATOM   2959 HG23 VAL   186      70.808  60.581  70.840  1.00  0.00      PROA H
ATOM   2960  C   VAL   186      74.481  60.806  69.756  1.00  0.00      PROA C
ATOM   2961  O   VAL   186      75.184  60.952  70.756  1.00  0.00      PROA O
ATOM   2962  N   MET   187      74.346  61.798  68.840  1.00  0.00      PROA N
ATOM   2963  HN  MET   187      73.784  61.650  68.024  1.00  0.00      PROA H
ATOM   2964  CA  MET   187      75.032  63.069  68.982  1.00  0.00      PROA C
ATOM   2965  HA  MET   187      75.746  62.921  69.764  1.00  0.00      PROA H
ATOM   2966  CB  MET   187      75.932  63.444  67.791  1.00  0.00      PROA C
ATOM   2967  HB1 MET   187      76.091  64.537  67.678  1.00  0.00      PROA H
ATOM   2968  HB2 MET   187      75.369  63.066  66.939  1.00  0.00      PROA H
ATOM   2969  CG  MET   187      77.278  62.720  67.763  1.00  0.00      PROA C
ATOM   2970  HG1 MET   187      77.745  62.926  66.779  1.00  0.00      PROA H
ATOM   2971  HG2 MET   187      77.084  61.625  67.832  1.00  0.00      PROA H
ATOM   2972  SD  MET   187      78.416  63.216  69.093  1.00  0.00      PROA S
ATOM   2973  CE  MET   187      78.719  64.893  68.462  1.00  0.00      PROA C
ATOM   2974  HE1 MET   187      77.895  65.562  68.773  1.00  0.00      PROA H
ATOM   2975  HE2 MET   187      78.813  64.910  67.358  1.00  0.00      PROA H
ATOM   2976  HE3 MET   187      79.662  65.304  68.885  1.00  0.00      PROA H
ATOM   2977  C   MET   187      74.002  64.170  69.094  1.00  0.00      PROA C
ATOM   2978  O   MET   187      72.890  64.093  68.574  1.00  0.00      PROA O
ATOM   2979  N   PRO   188      74.404  65.172  69.833  1.00  0.00      PROA N
ATOM   2980  CD  PRO   188      75.371  64.886  70.881  1.00  0.00      PROA C
ATOM   2981  HD1 PRO   188      76.402  65.076  70.514  1.00  0.00      PROA H
ATOM   2982  HD2 PRO   188      75.284  63.866  71.338  1.00  0.00      PROA H
ATOM   2983  CA  PRO   188      73.623  66.359  70.134  1.00  0.00      PROA C
ATOM   2984  HA  PRO   188      72.649  65.973  70.404  1.00  0.00      PROA H
ATOM   2985  CB  PRO   188      74.277  66.972  71.376  1.00  0.00      PROA C
ATOM   2986  HB1 PRO   188      73.528  67.451  72.043  1.00  0.00      PROA H
ATOM   2987  HB2 PRO   188      75.033  67.740  71.088  1.00  0.00      PROA H
ATOM   2988  CG  PRO   188      75.013  65.811  72.049  1.00  0.00      PROA C
ATOM   2989  HG1 PRO   188      75.908  66.131  72.619  1.00  0.00      PROA H
ATOM   2990  HG2 PRO   188      74.315  65.276  72.733  1.00  0.00      PROA H
ATOM   2991  C   PRO   188      73.265  67.513  69.205  1.00  0.00      PROA C
ATOM   2992  O   PRO   188      72.292  68.185  69.541  1.00  0.00      PROA O
ATOM   2993  N   ASN   189      73.979  67.839  68.104  1.00  0.00      PROA N
ATOM   2994  HN  ASN   189      74.698  67.246  67.770  1.00  0.00      PROA H
ATOM   2995  CA  ASN   189      73.618  69.036  67.347  1.00  0.00      PROA C
ATOM   2996  HA  ASN   189      74.417  69.208  66.643  1.00  0.00      PROA H
ATOM   2997  CB  ASN   189      72.254  68.932  66.641  1.00  0.00      PROA C
ATOM   2998  HB1 ASN   189      72.016  69.937  66.203  1.00  0.00      PROA H
ATOM   2999  HB2 ASN   189      71.379  68.796  67.236  1.00  0.00      PROA H
ATOM   3000  CG  ASN   189      72.448  68.081  65.394  1.00  0.00      PROA C
ATOM   3001  OD1 ASN   189      71.850  67.015  65.255  1.00  0.00      PROA O
ATOM   3002  ND2 ASN   189      73.309  68.566  64.458  1.00  0.00      PROA N
ATOM   3003 HD21 ASN   189      73.297  68.052  63.607  1.00  0.00      PROA H
ATOM   3004 HD22 ASN   189      73.588  69.513  64.535  1.00  0.00      PROA H
ATOM   3005  C   ASN   189      73.623  70.255  68.225  1.00  0.00      PROA C
ATOM   3006  O   ASN   189      72.650  71.008  68.267  1.00  0.00      PROA O
ATOM   3007  N   ALA   190      74.741  70.471  68.953  1.00  0.00      PROA N
ATOM   3008  HN  ALA   190      75.509  69.840  68.917  1.00  0.00      PROA H
ATOM   3009  CA  ALA   190      74.965  71.617  69.797  1.00  0.00      PROA C
ATOM   3010  HA  ALA   190      74.498  72.472  69.330  1.00  0.00      PROA H
ATOM   3011  CB  ALA   190      74.496  71.425  71.243  1.00  0.00      PROA C
ATOM   3012  HB1 ALA   190      75.072  70.631  71.765  1.00  0.00      PROA H
ATOM   3013  HB2 ALA   190      73.431  71.097  71.231  1.00  0.00      PROA H
ATOM   3014  HB3 ALA   190      74.536  72.346  71.853  1.00  0.00      PROA H
ATOM   3015  C   ALA   190      76.443  71.758  69.825  1.00  0.00      PROA C
ATOM   3016  O   ALA   190      77.160  70.958  69.227  1.00  0.00      PROA O
ATOM   3017  N   PRO   191      76.923  72.754  70.483  1.00  0.00      PROA N
ATOM   3018  CD  PRO   191      76.230  74.034  70.548  1.00  0.00      PROA C
ATOM   3019  HD1 PRO   191      75.623  74.090  71.477  1.00  0.00      PROA H
ATOM   3020  HD2 PRO   191      75.587  74.233  69.659  1.00  0.00      PROA H
ATOM   3021  CA  PRO   191      78.340  72.906  70.531  1.00  0.00      PROA C
ATOM   3022  HA  PRO   191      78.739  72.811  69.532  1.00  0.00      PROA H
ATOM   3023  CB  PRO   191      78.591  74.314  71.060  1.00  0.00      PROA C
ATOM   3024  HB1 PRO   191      79.530  74.758  70.669  1.00  0.00      PROA H
ATOM   3025  HB2 PRO   191      78.631  74.318  72.172  1.00  0.00      PROA H
ATOM   3026  CG  PRO   191      77.342  75.092  70.604  1.00  0.00      PROA C
ATOM   3027  HG1 PRO   191      77.061  75.944  71.246  1.00  0.00      PROA H
ATOM   3028  HG2 PRO   191      77.525  75.482  69.577  1.00  0.00      PROA H
ATOM   3029  C   PRO   191      78.932  71.808  71.356  1.00  0.00      PROA C
ATOM   3030  O   PRO   191      78.263  71.320  72.264  1.00  0.00      PROA O
ATOM   3031  N   VAL   192      80.170  71.392  71.038  1.00  0.00      PROA N
ATOM   3032  HN  VAL   192      80.739  71.839  70.358  1.00  0.00      PROA H
ATOM   3033  CA  VAL   192      80.782  70.316  71.764  1.00  0.00      PROA C
ATOM   3034  HA  VAL   192      80.316  70.179  72.729  1.00  0.00      PROA H
ATOM   3035  CB  VAL   192      80.788  69.041  70.972  1.00  0.00      PROA C
ATOM   3036  HB  VAL   192      79.725  68.753  70.790  1.00  0.00      PROA H
ATOM   3037  CG1 VAL   192      81.482  69.313  69.625  1.00  0.00      PROA C
ATOM   3038 HG11 VAL   192      82.479  68.825  69.596  1.00  0.00      PROA H
ATOM   3039 HG12 VAL   192      81.625  70.374  69.350  1.00  0.00      PROA H
ATOM   3040 HG13 VAL   192      80.824  68.888  68.843  1.00  0.00      PROA H
ATOM   3041  CG2 VAL   192      81.486  67.947  71.794  1.00  0.00      PROA C
ATOM   3042 HG21 VAL   192      81.098  67.952  72.815  1.00  0.00      PROA H
ATOM   3043 HG22 VAL   192      82.564  68.062  71.715  1.00  0.00      PROA H
ATOM   3044 HG23 VAL   192      81.288  66.952  71.344  1.00  0.00      PROA H
ATOM   3045  C   VAL   192      82.216  70.674  71.998  1.00  0.00      PROA C
ATOM   3046  O   VAL   192      82.840  71.346  71.179  1.00  0.00      PROA O
ATOM   3047  N   ASP   193      82.772  70.242  73.149  1.00  0.00      PROA N
ATOM   3048  HN  ASP   193      82.260  69.795  73.866  1.00  0.00      PROA H
ATOM   3049  CA  ASP   193      84.158  70.493  73.409  1.00  0.00      PROA C
ATOM   3050  HA  ASP   193      84.481  71.365  72.857  1.00  0.00      PROA H
ATOM   3051  CB  ASP   193      84.504  70.684  74.895  1.00  0.00      PROA C
ATOM   3052  HB1 ASP   193      85.595  70.716  75.080  1.00  0.00      PROA H
ATOM   3053  HB2 ASP   193      84.047  69.899  75.529  1.00  0.00      PROA H
ATOM   3054  CG  ASP   193      83.944  72.036  75.325  1.00  0.00      PROA C
ATOM   3055  OD1 ASP   193      83.072  72.575  74.591  1.00  0.00      PROA O
ATOM   3056  OD2 ASP   193      84.390  72.552  76.384  1.00  0.00      PROA O
ATOM   3057  C   ASP   193      84.931  69.351  72.856  1.00  0.00      PROA C
ATOM   3058  O   ASP   193      84.413  68.244  72.710  1.00  0.00      PROA O
ATOM   3059  N   GLU   194      86.200  69.612  72.510  1.00  0.00      PROA N
ATOM   3060  HN  GLU   194      86.501  70.558  72.417  1.00  0.00      PROA H
ATOM   3061  CA  GLU   194      87.034  68.589  71.969  1.00  0.00      PROA C
ATOM   3062  HA  GLU   194      86.531  68.115  71.135  1.00  0.00      PROA H
ATOM   3063  CB  GLU   194      88.408  69.122  71.539  1.00  0.00      PROA C
ATOM   3064  HB1 GLU   194      89.028  68.261  71.191  1.00  0.00      PROA H
ATOM   3065  HB2 GLU   194      88.941  69.590  72.395  1.00  0.00      PROA H
ATOM   3066  CG  GLU   194      88.280  70.141  70.402  1.00  0.00      PROA C
ATOM   3067  HG1 GLU   194      87.730  71.057  70.702  1.00  0.00      PROA H
ATOM   3068  HG2 GLU   194      87.761  69.694  69.529  1.00  0.00      PROA H
ATOM   3069  CD  GLU   194      89.670  70.552  69.945  1.00  0.00      PROA C
ATOM   3070  OE1 GLU   194      90.532  69.646  69.807  1.00  0.00      PROA O
ATOM   3071  OE2 GLU   194      89.886  71.773  69.717  1.00  0.00      PROA O
ATOM   3072  C   GLU   194      87.200  67.583  73.047  1.00  0.00      PROA C
ATOM   3073  O   GLU   194      87.226  66.381  72.789  1.00  0.00      PROA O
ATOM   3074  N   ALA   195      87.302  68.049  74.306  1.00  0.00      PROA N
ATOM   3075  HN  ALA   195      87.140  68.994  74.560  1.00  0.00      PROA H
ATOM   3076  CA  ALA   195      87.449  67.071  75.334  1.00  0.00      PROA C
ATOM   3077  HA  ALA   195      88.074  66.244  75.015  1.00  0.00      PROA H
ATOM   3078  CB  ALA   195      88.015  67.640  76.647  1.00  0.00      PROA C
ATOM   3079  HB1 ALA   195      87.508  68.603  76.867  1.00  0.00      PROA H
ATOM   3080  HB2 ALA   195      89.099  67.858  76.537  1.00  0.00      PROA H
ATOM   3081  HB3 ALA   195      87.862  67.002  77.529  1.00  0.00      PROA H
ATOM   3082  C   ALA   195      86.089  66.536  75.629  1.00  0.00      PROA C
ATOM   3083  O   ALA   195      85.456  66.888  76.623  1.00  0.00      PROA O
ATOM   3084  N   ILE   196      85.619  65.654  74.733  1.00  0.00      PROA N
ATOM   3085  HN  ILE   196      86.131  65.520  73.876  1.00  0.00      PROA H
ATOM   3086  CA  ILE   196      84.402  64.918  74.877  1.00  0.00      PROA C
ATOM   3087  HA  ILE   196      84.159  64.786  75.914  1.00  0.00      PROA H
ATOM   3088  CB  ILE   196      83.237  65.565  74.189  1.00  0.00      PROA C
ATOM   3089  HB  ILE   196      83.452  65.682  73.095  1.00  0.00      PROA H
ATOM   3090  CG2 ILE   196      82.021  64.646  74.373  1.00  0.00      PROA C
ATOM   3091 HG21 ILE   196      81.625  64.709  75.399  1.00  0.00      PROA H
ATOM   3092 HG22 ILE   196      82.178  63.601  74.057  1.00  0.00      PROA H
ATOM   3093 HG23 ILE   196      81.325  65.160  73.688  1.00  0.00      PROA H
ATOM   3094  CG1 ILE   196      83.009  66.992  74.723  1.00  0.00      PROA C
ATOM   3095 HG11 ILE   196      82.243  67.552  74.202  1.00  0.00      PROA H
ATOM   3096 HG12 ILE   196      83.941  67.575  74.686  1.00  0.00      PROA H
ATOM   3097  CD  ILE   196      82.688  67.055  76.216  1.00  0.00      PROA C
ATOM   3098  HD1 ILE   196      83.244  66.325  76.830  1.00  0.00      PROA H
ATOM   3099  HD2 ILE   196      81.607  66.854  76.379  1.00  0.00      PROA H
ATOM   3100  HD3 ILE   196      82.900  68.075  76.605  1.00  0.00      PROA H
ATOM   3101  C   ILE   196      84.737  63.665  74.134  1.00  0.00      PROA C
ATOM   3102  O   ILE   196      85.073  63.714  72.952  1.00  0.00      PROA O
ATOM   3103  N   PRO   197      84.685  62.552  74.786  1.00  0.00      PROA N
ATOM   3104  CD  PRO   197      84.940  62.543  76.218  1.00  0.00      PROA C
ATOM   3105  HD1 PRO   197      83.974  62.559  76.765  1.00  0.00      PROA H
ATOM   3106  HD2 PRO   197      85.588  63.387  76.564  1.00  0.00      PROA H
ATOM   3107  CA  PRO   197      85.140  61.343  74.147  1.00  0.00      PROA C
ATOM   3108  HA  PRO   197      86.101  61.576  73.705  1.00  0.00      PROA H
ATOM   3109  CB  PRO   197      85.374  60.349  75.282  1.00  0.00      PROA C
ATOM   3110  HB1 PRO   197      86.174  59.620  75.044  1.00  0.00      PROA H
ATOM   3111  HB2 PRO   197      84.441  59.788  75.515  1.00  0.00      PROA H
ATOM   3112  CG  PRO   197      85.706  61.241  76.492  1.00  0.00      PROA C
ATOM   3113  HG1 PRO   197      85.423  60.779  77.459  1.00  0.00      PROA H
ATOM   3114  HG2 PRO   197      86.797  61.462  76.509  1.00  0.00      PROA H
ATOM   3115  C   PRO   197      84.353  60.759  73.025  1.00  0.00      PROA C
ATOM   3116  O   PRO   197      84.937  60.063  72.197  1.00  0.00      PROA O
ATOM   3117  N   LEU   198      83.042  61.015  72.978  1.00  0.00      PROA N
ATOM   3118  HN  LEU   198      82.660  61.683  73.605  1.00  0.00      PROA H
ATOM   3119  CA  LEU   198      82.179  60.442  71.992  1.00  0.00      PROA C
ATOM   3120  HA  LEU   198      81.336  61.025  72.049  1.00  0.00      PROA H
ATOM   3121  CB  LEU   198      82.712  60.472  70.545  1.00  0.00      PROA C
ATOM   3122  HB1 LEU   198      81.994  59.885  69.920  1.00  0.00      PROA H
ATOM   3123  HB2 LEU   198      83.687  59.993  70.361  1.00  0.00      PROA H
ATOM   3124  CG  LEU   198      82.684  61.877  69.908  1.00  0.00      PROA C
ATOM   3125  HG  LEU   198      81.667  62.314  70.085  1.00  0.00      PROA H
ATOM   3126  CD1 LEU   198      83.671  62.833  70.596  1.00  0.00      PROA C
ATOM   3127 HD11 LEU   198      84.675  62.369  70.693  1.00  0.00      PROA H
ATOM   3128 HD12 LEU   198      83.282  63.123  71.590  1.00  0.00      PROA H
ATOM   3129 HD13 LEU   198      83.775  63.772  70.013  1.00  0.00      PROA H
ATOM   3130  CD2 LEU   198      82.874  61.809  68.386  1.00  0.00      PROA C
ATOM   3131 HD21 LEU   198      81.848  61.791  68.018  1.00  0.00      PROA H
ATOM   3132 HD22 LEU   198      83.545  60.997  68.050  1.00  0.00      PROA H
ATOM   3133 HD23 LEU   198      83.241  62.796  68.064  1.00  0.00      PROA H
ATOM   3134  C   LEU   198      81.790  59.039  72.343  1.00  0.00      PROA C
ATOM   3135  O   LEU   198      80.781  58.540  71.848  1.00  0.00      PROA O
ATOM   3136  N   GLU   199      82.552  58.365  73.216  1.00  0.00      PROA N
ATOM   3137  HN  GLU   199      83.458  58.689  73.473  1.00  0.00      PROA H
ATOM   3138  CA  GLU   199      82.112  57.090  73.704  1.00  0.00      PROA C
ATOM   3139  HA  GLU   199      81.750  56.434  72.937  1.00  0.00      PROA H
ATOM   3140  CB  GLU   199      83.162  56.378  74.569  1.00  0.00      PROA C
ATOM   3141  HB1 GLU   199      83.442  57.067  75.400  1.00  0.00      PROA H
ATOM   3142  HB2 GLU   199      84.083  56.235  73.962  1.00  0.00      PROA H
ATOM   3143  CG  GLU   199      82.697  55.018  75.096  1.00  0.00      PROA C
ATOM   3144  HG1 GLU   199      82.664  54.264  74.285  1.00  0.00      PROA H
ATOM   3145  HG2 GLU   199      81.720  55.047  75.615  1.00  0.00      PROA H
ATOM   3146  CD  GLU   199      83.706  54.552  76.137  1.00  0.00      PROA C
ATOM   3147  OE1 GLU   199      84.426  55.424  76.692  1.00  0.00      PROA O
ATOM   3148  OE2 GLU   199      83.766  53.321  76.395  1.00  0.00      PROA O
ATOM   3149  C   GLU   199      80.990  57.426  74.620  1.00  0.00      PROA C
ATOM   3150  O   GLU   199      80.052  56.655  74.807  1.00  0.00      PROA O
ATOM   3151  N   ARG   200      81.093  58.628  75.218  1.00  0.00      PROA N
ATOM   3152  HN  ARG   200      81.885  59.189  75.022  1.00  0.00      PROA H
ATOM   3153  CA  ARG   200      80.141  59.102  76.172  1.00  0.00      PROA C
ATOM   3154  HA  ARG   200      80.077  58.406  76.998  1.00  0.00      PROA H
ATOM   3155  CB  ARG   200      80.431  60.535  76.644  1.00  0.00      PROA C
ATOM   3156  HB1 ARG   200      79.562  60.938  77.217  1.00  0.00      PROA H
ATOM   3157  HB2 ARG   200      80.567  61.181  75.746  1.00  0.00      PROA H
ATOM   3158  CG  ARG   200      81.677  60.653  77.528  1.00  0.00      PROA C
ATOM   3159  HG1 ARG   200      82.037  61.702  77.557  1.00  0.00      PROA H
ATOM   3160  HG2 ARG   200      82.499  60.054  77.076  1.00  0.00      PROA H
ATOM   3161  CD  ARG   200      81.443  60.203  78.972  1.00  0.00      PROA C
ATOM   3162  HD1 ARG   200      81.047  59.165  79.056  1.00  0.00      PROA H
ATOM   3163  HD2 ARG   200      80.682  60.870  79.445  1.00  0.00      PROA H
ATOM   3164  NE  ARG   200      82.723  60.372  79.719  1.00  0.00      PROA N
ATOM   3165  HE  ARG   200      82.847  61.073  80.420  1.00  0.00      PROA H
ATOM   3166  CZ  ARG   200      83.656  59.375  79.720  1.00  0.00      PROA C
ATOM   3167  NH1 ARG   200      83.443  58.247  78.981  1.00  0.00      PROA N
ATOM   3168 HH11 ARG   200      82.542  58.098  78.601  1.00  0.00      PROA H
ATOM   3169 HH12 ARG   200      84.091  57.495  78.958  1.00  0.00      PROA H
ATOM   3170  NH2 ARG   200      84.797  59.504  80.458  1.00  0.00      PROA N
ATOM   3171 HH21 ARG   200      84.786  60.196  81.190  1.00  0.00      PROA H
ATOM   3172 HH22 ARG   200      85.507  58.815  80.442  1.00  0.00      PROA H
ATOM   3173  C   ARG   200      78.825  59.094  75.489  1.00  0.00      PROA C
ATOM   3174  O   ARG   200      77.809  58.720  76.074  1.00  0.00      PROA O
ATOM   3175  N   PHE   201      78.807  59.496  74.213  1.00  0.00      PROA N
ATOM   3176  HN  PHE   201      79.614  59.687  73.669  1.00  0.00      PROA H
ATOM   3177  CA  PHE   201      77.542  59.496  73.564  1.00  0.00      PROA C
ATOM   3178  HA  PHE   201      76.730  59.724  74.247  1.00  0.00      PROA H
ATOM   3179  CB  PHE   201      77.510  60.452  72.361  1.00  0.00      PROA C
ATOM   3180  HB1 PHE   201      76.432  60.583  72.341  1.00  0.00      PROA H
ATOM   3181  HB2 PHE   201      77.942  60.146  71.390  1.00  0.00      PROA H
ATOM   3182  CG  PHE   201      78.054  61.770  72.796  1.00  0.00      PROA C
ATOM   3183  CD1 PHE   201      77.300  62.664  73.519  1.00  0.00      PROA C
ATOM   3184  HD1 PHE   201      76.279  62.414  73.784  1.00  0.00      PROA H
ATOM   3185  CE1 PHE   201      77.825  63.875  73.904  1.00  0.00      PROA C
ATOM   3186  HE1 PHE   201      77.205  64.577  74.444  1.00  0.00      PROA H
ATOM   3187  CZ  PHE   201      79.115  64.208  73.566  1.00  0.00      PROA C
ATOM   3188  HZ  PHE   201      79.417  65.217  73.802  1.00  0.00      PROA H
ATOM   3189  CD2 PHE   201      79.342  62.116  72.459  1.00  0.00      PROA C
ATOM   3190  HD2 PHE   201      79.705  61.555  71.616  1.00  0.00      PROA H
ATOM   3191  CE2 PHE   201      79.874  63.324  72.838  1.00  0.00      PROA C
ATOM   3192  HE2 PHE   201      80.795  63.634  72.362  1.00  0.00      PROA H
ATOM   3193  C   PHE   201      77.365  58.110  73.009  1.00  0.00      PROA C
ATOM   3194  O   PHE   201      77.613  57.878  71.825  1.00  0.00      PROA O
ATOM   3195  N   LEU   202      76.939  57.148  73.854  1.00  0.00      PROA N
ATOM   3196  HN  LEU   202      76.874  57.329  74.834  1.00  0.00      PROA H
ATOM   3197  CA  LEU   202      76.683  55.805  73.405  1.00  0.00      PROA C
ATOM   3198  HA  LEU   202      76.632  55.781  72.331  1.00  0.00      PROA H
ATOM   3199  CB  LEU   202      77.627  54.725  73.962  1.00  0.00      PROA C
ATOM   3200  HB1 LEU   202      77.190  53.705  73.852  1.00  0.00      PROA H
ATOM   3201  HB2 LEU   202      77.808  54.911  75.043  1.00  0.00      PROA H
ATOM   3202  CG  LEU   202      78.973  54.688  73.229  1.00  0.00      PROA C
ATOM   3203  HG  LEU   202      79.457  55.655  73.113  1.00  0.00      PROA H
ATOM   3204  CD1 LEU   202      79.897  53.593  73.784  1.00  0.00      PROA C
ATOM   3205 HD11 LEU   202      79.416  52.598  73.674  1.00  0.00      PROA H
ATOM   3206 HD12 LEU   202      80.100  53.769  74.860  1.00  0.00      PROA H
ATOM   3207 HD13 LEU   202      80.858  53.577  73.230  1.00  0.00      PROA H
ATOM   3208  CD2 LEU   202      78.741  54.546  71.719  1.00  0.00      PROA C
ATOM   3209 HD21 LEU   202      78.201  55.386  71.267  1.00  0.00      PROA H
ATOM   3210 HD22 LEU   202      78.110  53.639  71.584  1.00  0.00      PROA H
ATOM   3211 HD23 LEU   202      79.678  54.277  71.208  1.00  0.00      PROA H
ATOM   3212  C   LEU   202      75.300  55.445  73.814  1.00  0.00      PROA C
ATOM   3213  O   LEU   202      74.833  55.826  74.887  1.00  0.00      PROA O
ATOM   3214  N   VAL   203      74.601  54.703  72.940  1.00  0.00      PROA N
ATOM   3215  HN  VAL   203      75.019  54.354  72.096  1.00  0.00      PROA H
ATOM   3216  CA  VAL   203      73.260  54.308  73.235  1.00  0.00      PROA C
ATOM   3217  HA  VAL   203      73.072  54.441  74.288  1.00  0.00      PROA H
ATOM   3218  CB  VAL   203      72.223  55.056  72.448  1.00  0.00      PROA C
ATOM   3219  HB  VAL   203      71.191  54.721  72.708  1.00  0.00      PROA H
ATOM   3220  CG1 VAL   203      72.298  56.542  72.842  1.00  0.00      PROA C
ATOM   3221 HG11 VAL   203      73.285  56.947  72.544  1.00  0.00      PROA H
ATOM   3222 HG12 VAL   203      72.194  56.677  73.939  1.00  0.00      PROA H
ATOM   3223 HG13 VAL   203      71.506  57.121  72.322  1.00  0.00      PROA H
ATOM   3224  CG2 VAL   203      72.449  54.794  70.949  1.00  0.00      PROA C
ATOM   3225 HG21 VAL   203      72.351  53.760  70.635  1.00  0.00      PROA H
ATOM   3226 HG22 VAL   203      73.450  55.156  70.630  1.00  0.00      PROA H
ATOM   3227 HG23 VAL   203      71.702  55.378  70.368  1.00  0.00      PROA H
ATOM   3228  C   VAL   203      73.147  52.866  72.883  1.00  0.00      PROA C
ATOM   3229  O   VAL   203      74.107  52.250  72.432  1.00  0.00      PROA O
ATOM   3230  N   PRO   204      72.024  52.283  73.191  1.00  0.00      PROA N
ATOM   3231  CD  PRO   204      71.434  52.514  74.501  1.00  0.00      PROA C
ATOM   3232  HD1 PRO   204      70.607  53.240  74.434  1.00  0.00      PROA H
ATOM   3233  HD2 PRO   204      72.162  52.894  75.255  1.00  0.00      PROA H
ATOM   3234  CA  PRO   204      71.798  50.942  72.727  1.00  0.00      PROA C
ATOM   3235  HA  PRO   204      72.716  50.371  72.709  1.00  0.00      PROA H
ATOM   3236  CB  PRO   204      70.778  50.330  73.687  1.00  0.00      PROA C
ATOM   3237  HB1 PRO   204      70.782  49.236  73.804  1.00  0.00      PROA H
ATOM   3238  HB2 PRO   204      69.784  50.733  73.430  1.00  0.00      PROA H
ATOM   3239  CG  PRO   204      70.958  51.136  74.983  1.00  0.00      PROA C
ATOM   3240  HG1 PRO   204      70.028  51.181  75.590  1.00  0.00      PROA H
ATOM   3241  HG2 PRO   204      71.757  50.668  75.601  1.00  0.00      PROA H
ATOM   3242  C   PRO   204      71.262  51.090  71.331  1.00  0.00      PROA C
ATOM   3243  O   PRO   204      70.827  52.186  70.981  1.00  0.00      PROA O
ATOM   3244  N   ILE   205      71.288  50.019  70.512  1.00  0.00      PROA N
ATOM   3245  HN  ILE   205      71.675  49.154  70.814  1.00  0.00      PROA H
ATOM   3246  CA  ILE   205      70.791  50.067  69.163  1.00  0.00      PROA C
ATOM   3247  HA  ILE   205      71.231  50.928  68.684  1.00  0.00      PROA H
ATOM   3248  CB  ILE   205      71.127  48.840  68.362  1.00  0.00      PROA C
ATOM   3249  HB  ILE   205      72.215  48.636  68.498  1.00  0.00      PROA H
ATOM   3250  CG2 ILE   205      70.332  47.652  68.930  1.00  0.00      PROA C
ATOM   3251 HG21 ILE   205      69.260  47.690  68.633  1.00  0.00      PROA H
ATOM   3252 HG22 ILE   205      70.412  47.541  70.028  1.00  0.00      PROA H
ATOM   3253 HG23 ILE   205      70.713  46.710  68.479  1.00  0.00      PROA H
ATOM   3254  CG1 ILE   205      70.893  49.101  66.864  1.00  0.00      PROA C
ATOM   3255 HG11 ILE   205      71.281  50.107  66.591  1.00  0.00      PROA H
ATOM   3256 HG12 ILE   205      69.796  49.103  66.654  1.00  0.00      PROA H
ATOM   3257  CD  ILE   205      71.564  48.075  65.950  1.00  0.00      PROA C
ATOM   3258  HD1 ILE   205      71.159  47.071  66.185  1.00  0.00      PROA H
ATOM   3259  HD2 ILE   205      72.664  48.062  66.084  1.00  0.00      PROA H
ATOM   3260  HD3 ILE   205      71.334  48.293  64.883  1.00  0.00      PROA H
ATOM   3261  C   ILE   205      69.305  50.256  69.169  1.00  0.00      PROA C
ATOM   3262  O   ILE   205      68.745  50.946  68.321  1.00  0.00      PROA O
ATOM   3263  N   GLU   206      68.627  49.641  70.150  1.00  0.00      PROA N
ATOM   3264  HN  GLU   206      69.083  49.007  70.760  1.00  0.00      PROA H
ATOM   3265  CA  GLU   206      67.199  49.681  70.288  1.00  0.00      PROA C
ATOM   3266  HA  GLU   206      66.704  49.163  69.489  1.00  0.00      PROA H
ATOM   3267  CB  GLU   206      66.805  49.063  71.634  1.00  0.00      PROA C
ATOM   3268  HB1 GLU   206      67.070  47.979  71.585  1.00  0.00      PROA H
ATOM   3269  HB2 GLU   206      65.707  49.118  71.802  1.00  0.00      PROA H
ATOM   3270  CG  GLU   206      67.574  49.758  72.761  1.00  0.00      PROA C
ATOM   3271  HG1 GLU   206      67.247  50.779  73.027  1.00  0.00      PROA H
ATOM   3272  HG2 GLU   206      68.623  49.670  72.486  1.00  0.00      PROA H
ATOM   3273  CD  GLU   206      67.478  48.954  74.049  1.00  0.00      PROA C
ATOM   3274  OE1 GLU   206      66.771  47.912  74.062  1.00  0.00      PROA O
ATOM   3275  OE2 GLU   206      68.119  49.384  75.046  1.00  0.00      PROA O
ATOM   3276  C   GLU   206      66.817  51.121  70.325  1.00  0.00      PROA C
ATOM   3277  O   GLU   206      65.780  51.515  69.796  1.00  0.00      PROA O
ATOM   3278  N   SER   207      67.666  51.948  70.961  1.00  0.00      PROA N
ATOM   3279  HN  SER   207      68.515  51.581  71.321  1.00  0.00      PROA H
ATOM   3280  CA  SER   207      67.392  53.347  71.080  1.00  0.00      PROA C
ATOM   3281  HA  SER   207      66.456  53.482  71.601  1.00  0.00      PROA H
ATOM   3282  CB  SER   207      68.529  54.100  71.794  1.00  0.00      PROA C
ATOM   3283  HB1 SER   207      68.257  55.178  71.881  1.00  0.00      PROA H
ATOM   3284  HB2 SER   207      69.490  54.061  71.246  1.00  0.00      PROA H
ATOM   3285  OG  SER   207      68.693  53.609  73.116  1.00  0.00      PROA O
ATOM   3286  HG1 SER   207      69.122  52.748  73.038  1.00  0.00      PROA H
ATOM   3287  C   SER   207      67.262  53.928  69.717  1.00  0.00      PROA C
ATOM   3288  O   SER   207      66.251  54.551  69.395  1.00  0.00      PROA O
ATOM   3289  N   ILE   208      68.277  53.710  68.865  1.00  0.00      PROA N
ATOM   3290  HN  ILE   208      69.011  53.064  69.053  1.00  0.00      PROA H
ATOM   3291  CA  ILE   208      68.218  54.291  67.561  1.00  0.00      PROA C
ATOM   3292  HA  ILE   208      68.026  55.350  67.658  1.00  0.00      PROA H
ATOM   3293  CB  ILE   208      69.482  54.108  66.751  1.00  0.00      PROA C
ATOM   3294  HB  ILE   208      69.353  54.635  65.771  1.00  0.00      PROA H
ATOM   3295  CG2 ILE   208      70.606  54.831  67.512  1.00  0.00      PROA C
ATOM   3296 HG21 ILE   208      70.846  54.311  68.461  1.00  0.00      PROA H
ATOM   3297 HG22 ILE   208      70.313  55.877  67.747  1.00  0.00      PROA H
ATOM   3298 HG23 ILE   208      71.526  54.870  66.889  1.00  0.00      PROA H
ATOM   3299  CG1 ILE   208      69.806  52.633  66.446  1.00  0.00      PROA C
ATOM   3300 HG11 ILE   208      70.201  52.019  67.239  1.00  0.00      PROA H
ATOM   3301 HG12 ILE   208      70.794  52.802  65.928  1.00  0.00      PROA H
ATOM   3302  CD  ILE   208      69.006  52.019  65.297  1.00  0.00      PROA C
ATOM   3303  HD1 ILE   208      68.298  52.724  64.815  1.00  0.00      PROA H
ATOM   3304  HD2 ILE   208      68.473  51.108  65.638  1.00  0.00      PROA H
ATOM   3305  HD3 ILE   208      69.687  51.674  64.496  1.00  0.00      PROA H
ATOM   3306  C   ILE   208      67.028  53.696  66.862  1.00  0.00      PROA C
ATOM   3307  O   ILE   208      66.280  54.417  66.206  1.00  0.00      PROA O
ATOM   3308  N   GLU   209      66.793  52.371  67.000  1.00  0.00      PROA N
ATOM   3309  HN  GLU   209      67.404  51.744  67.491  1.00  0.00      PROA H
ATOM   3310  CA  GLU   209      65.652  51.818  66.322  1.00  0.00      PROA C
ATOM   3311  HA  GLU   209      65.453  52.353  65.404  1.00  0.00      PROA H
ATOM   3312  CB  GLU   209      65.812  50.339  65.924  1.00  0.00      PROA C
ATOM   3313  HB1 GLU   209      66.641  50.294  65.184  1.00  0.00      PROA H
ATOM   3314  HB2 GLU   209      64.902  50.021  65.362  1.00  0.00      PROA H
ATOM   3315  CG  GLU   209      66.045  49.376  67.087  1.00  0.00      PROA C
ATOM   3316  HG1 GLU   209      65.232  49.220  67.811  1.00  0.00      PROA H
ATOM   3317  HG2 GLU   209      66.970  49.673  67.597  1.00  0.00      PROA H
ATOM   3318  CD  GLU   209      66.334  48.008  66.486  1.00  0.00      PROA C
ATOM   3319  OE1 GLU   209      67.062  47.959  65.459  1.00  0.00      PROA O
ATOM   3320  OE2 GLU   209      65.840  46.998  67.051  1.00  0.00      PROA O
ATOM   3321  C   GLU   209      64.477  51.978  67.218  1.00  0.00      PROA C
ATOM   3322  O   GLU   209      64.083  51.079  67.961  1.00  0.00      PROA O
ATOM   3323  N   ARG   210      63.893  53.179  67.142  1.00  0.00      PROA N
ATOM   3324  HN  ARG   210      64.346  53.824  66.528  1.00  0.00      PROA H
ATOM   3325  CA  ARG   210      62.769  53.596  67.915  1.00  0.00      PROA C
ATOM   3326  HA  ARG   210      61.869  53.114  67.568  1.00  0.00      PROA H
ATOM   3327  CB  ARG   210      62.977  53.510  69.435  1.00  0.00      PROA C
ATOM   3328  HB1 ARG   210      63.951  53.931  69.751  1.00  0.00      PROA H
ATOM   3329  HB2 ARG   210      63.022  52.430  69.707  1.00  0.00      PROA H
ATOM   3330  CG  ARG   210      61.819  54.152  70.205  1.00  0.00      PROA C
ATOM   3331  HG1 ARG   210      60.901  53.544  70.028  1.00  0.00      PROA H
ATOM   3332  HG2 ARG   210      61.624  55.171  69.813  1.00  0.00      PROA H
ATOM   3333  CD  ARG   210      62.060  54.304  71.706  1.00  0.00      PROA C
ATOM   3334  HD1 ARG   210      62.979  54.902  71.873  1.00  0.00      PROA H
ATOM   3335  HD2 ARG   210      62.228  53.301  72.136  1.00  0.00      PROA H
ATOM   3336  NE  ARG   210      60.892  55.041  72.263  1.00  0.00      PROA N
ATOM   3337  HE  ARG   210      60.756  56.002  72.049  1.00  0.00      PROA H
ATOM   3338  CZ  ARG   210      60.236  54.549  73.353  1.00  0.00      PROA C
ATOM   3339  NH1 ARG   210      60.625  53.358  73.898  1.00  0.00      PROA N
ATOM   3340 HH11 ARG   210      61.380  52.841  73.505  1.00  0.00      PROA H
ATOM   3341 HH12 ARG   210      60.184  52.997  74.715  1.00  0.00      PROA H
ATOM   3342  NH2 ARG   210      59.194  55.243  73.896  1.00  0.00      PROA N
ATOM   3343 HH21 ARG   210      58.691  54.866  74.673  1.00  0.00      PROA H
ATOM   3344 HH22 ARG   210      59.265  56.237  73.923  1.00  0.00      PROA H
ATOM   3345  C   ARG   210      62.693  55.038  67.602  1.00  0.00      PROA C
ATOM   3346  O   ARG   210      61.734  55.528  67.008  1.00  0.00      PROA O
ATOM   3347  N   ALA   211      63.765  55.748  67.992  1.00  0.00      PROA N
ATOM   3348  HN  ALA   211      64.567  55.296  68.392  1.00  0.00      PROA H
ATOM   3349  CA  ALA   211      63.798  57.157  67.813  1.00  0.00      PROA C
ATOM   3350  HA  ALA   211      62.946  57.606  68.310  1.00  0.00      PROA H
ATOM   3351  CB  ALA   211      65.108  57.791  68.314  1.00  0.00      PROA C
ATOM   3352  HB1 ALA   211      65.976  57.172  67.995  1.00  0.00      PROA H
ATOM   3353  HB2 ALA   211      65.116  57.837  69.422  1.00  0.00      PROA H
ATOM   3354  HB3 ALA   211      65.256  58.810  67.901  1.00  0.00      PROA H
ATOM   3355  C   ALA   211      63.672  57.502  66.366  1.00  0.00      PROA C
ATOM   3356  O   ALA   211      62.821  58.305  65.991  1.00  0.00      PROA O
ATOM   3357  N   SER   212      64.493  56.882  65.505  1.00  0.00      PROA N
ATOM   3358  HN  SER   212      65.163  56.198  65.800  1.00  0.00      PROA H
ATOM   3359  CA  SER   212      64.417  57.209  64.114  1.00  0.00      PROA C
ATOM   3360  HA  SER   212      64.426  58.275  63.959  1.00  0.00      PROA H
ATOM   3361  CB  SER   212      65.536  56.556  63.286  1.00  0.00      PROA C
ATOM   3362  HB1 SER   212      65.543  55.447  63.410  1.00  0.00      PROA H
ATOM   3363  HB2 SER   212      66.517  56.942  63.645  1.00  0.00      PROA H
ATOM   3364  OG  SER   212      65.388  56.890  61.914  1.00  0.00      PROA O
ATOM   3365  HG1 SER   212      66.115  56.482  61.430  1.00  0.00      PROA H
ATOM   3366  C   SER   212      63.136  56.682  63.593  1.00  0.00      PROA C
ATOM   3367  O   SER   212      62.482  57.307  62.759  1.00  0.00      PROA O
ATOM   3368  N   GLY   213      62.735  55.508  64.100  1.00  0.00      PROA N
ATOM   3369  HN  GLY   213      63.273  55.025  64.780  1.00  0.00      PROA H
ATOM   3370  CA  GLY   213      61.544  54.900  63.612  1.00  0.00      PROA C
ATOM   3371  HA1 GLY   213      60.923  55.563  63.032  1.00  0.00      PROA H
ATOM   3372  HA2 GLY   213      61.028  54.471  64.457  1.00  0.00      PROA H
ATOM   3373  C   GLY   213      61.960  53.775  62.741  1.00  0.00      PROA C
ATOM   3374  O   GLY   213      61.186  52.857  62.475  1.00  0.00      PROA O
ATOM   3375  N   LEU   214      63.218  53.821  62.275  1.00  0.00      PROA N
ATOM   3376  HN  LEU   214      63.902  54.472  62.566  1.00  0.00      PROA H
ATOM   3377  CA  LEU   214      63.697  52.757  61.455  1.00  0.00      PROA C
ATOM   3378  HA  LEU   214      62.956  51.985  61.298  1.00  0.00      PROA H
ATOM   3379  CB  LEU   214      64.274  53.232  60.111  1.00  0.00      PROA C
ATOM   3380  HB1 LEU   214      64.694  52.357  59.566  1.00  0.00      PROA H
ATOM   3381  HB2 LEU   214      65.106  53.946  60.291  1.00  0.00      PROA H
ATOM   3382  CG  LEU   214      63.226  53.882  59.191  1.00  0.00      PROA C
ATOM   3383  HG  LEU   214      62.919  54.849  59.662  1.00  0.00      PROA H
ATOM   3384  CD1 LEU   214      63.821  54.218  57.814  1.00  0.00      PROA C
ATOM   3385 HD11 LEU   214      64.438  53.361  57.599  1.00  0.00      PROA H
ATOM   3386 HD12 LEU   214      64.576  54.996  57.847  1.00  0.00      PROA H
ATOM   3387 HD13 LEU   214      63.032  54.429  57.072  1.00  0.00      PROA H
ATOM   3388  CD2 LEU   214      61.955  53.021  59.095  1.00  0.00      PROA C
ATOM   3389 HD21 LEU   214      61.407  53.006  60.057  1.00  0.00      PROA H
ATOM   3390 HD22 LEU   214      62.228  51.978  58.830  1.00  0.00      PROA H
ATOM   3391 HD23 LEU   214      61.272  53.422  58.318  1.00  0.00      PROA H
ATOM   3392  C   LEU   214      64.834  52.102  62.227  1.00  0.00      PROA C
ATOM   3393  OT1 LEU   214      64.952  52.578  63.098  1.00  0.00      PROA O
ATOM   3394  OT2 LEU   214      65.202  51.345  61.686  1.00  0.00      PROA O
TER
ATOM   3395  N   GLU   215      38.395  52.483  43.395  1.00  0.00      PROB N
ATOM   3396  HT1 GLU   215      37.815  52.548  44.266  1.00  0.00      PROB H
ATOM   3397  HT2 GLU   215      37.825  52.104  42.607  1.00  0.00      PROB H
ATOM   3398  HT3 GLU   215      38.787  53.399  43.107  1.00  0.00      PROB H
ATOM   3399  CA  GLU   215      39.517  51.538  43.594  1.00  0.00      PROB C
ATOM   3400  HA  GLU   215      39.157  50.516  43.558  1.00  0.00      PROB H
ATOM   3401  CB  GLU   215      40.623  51.783  42.550  1.00  0.00      PROB C
ATOM   3402  HB1 GLU   215      41.458  51.074  42.805  1.00  0.00      PROB H
ATOM   3403  HB2 GLU   215      41.072  52.791  42.623  1.00  0.00      PROB H
ATOM   3404  CG  GLU   215      40.212  51.468  41.109  1.00  0.00      PROB C
ATOM   3405  HG1 GLU   215      39.408  52.135  40.742  1.00  0.00      PROB H
ATOM   3406  HG2 GLU   215      39.866  50.431  40.977  1.00  0.00      PROB H
ATOM   3407  CD  GLU   215      41.428  51.720  40.225  1.00  0.00      PROB C
ATOM   3408  OE1 GLU   215      42.567  51.513  40.724  1.00  0.00      PROB O
ATOM   3409  OE2 GLU   215      41.238  52.118  39.043  1.00  0.00      PROB O
ATOM   3410  C   GLU   215      40.113  51.748  44.941  1.00  0.00      PROB C
ATOM   3411  O   GLU   215      40.943  50.965  45.402  1.00  0.00      PROB O
ATOM   3412  N   LEU   216      39.673  52.832  45.601  1.00  0.00      PROB N
ATOM   3413  HN  LEU   216      38.844  53.326  45.372  1.00  0.00      PROB H
ATOM   3414  CA  LEU   216      40.141  53.231  46.891  1.00  0.00      PROB C
ATOM   3415  HA  LEU   216      39.467  53.940  47.335  1.00  0.00      PROB H
ATOM   3416  CB  LEU   216      40.367  52.053  47.850  1.00  0.00      PROB C
ATOM   3417  HB1 LEU   216      40.787  52.483  48.795  1.00  0.00      PROB H
ATOM   3418  HB2 LEU   216      41.127  51.303  47.566  1.00  0.00      PROB H
ATOM   3419  CG  LEU   216      39.071  51.357  48.300  1.00  0.00      PROB C
ATOM   3420  HG  LEU   216      38.454  52.109  48.849  1.00  0.00      PROB H
ATOM   3421  CD1 LEU   216      38.250  50.847  47.106  1.00  0.00      PROB C
ATOM   3422 HD11 LEU   216      38.859  50.138  46.504  1.00  0.00      PROB H
ATOM   3423 HD12 LEU   216      37.758  51.578  46.496  1.00  0.00      PROB H
ATOM   3424 HD13 LEU   216      37.433  50.218  47.528  1.00  0.00      PROB H
ATOM   3425  CD2 LEU   216      39.388  50.229  49.293  1.00  0.00      PROB C
ATOM   3426 HD21 LEU   216      40.168  50.541  50.016  1.00  0.00      PROB H
ATOM   3427 HD22 LEU   216      39.818  49.369  48.737  1.00  0.00      PROB H
ATOM   3428 HD23 LEU   216      38.482  49.871  49.821  1.00  0.00      PROB H
ATOM   3429  C   LEU   216      41.463  53.909  46.682  1.00  0.00      PROB C
ATOM   3430  O   LEU   216      41.845  54.785  47.457  1.00  0.00      PROB O
ATOM   3431  N   ALA   217      42.193  53.534  45.612  1.00  0.00      PROB N
ATOM   3432  HN  ALA   217      42.062  52.623  45.222  1.00  0.00      PROB H
ATOM   3433  CA  ALA   217      43.396  54.242  45.273  1.00  0.00      PROB C
ATOM   3434  HA  ALA   217      43.444  55.227  45.722  1.00  0.00      PROB H
ATOM   3435  CB  ALA   217      44.675  53.442  45.574  1.00  0.00      PROB C
ATOM   3436  HB1 ALA   217      44.659  52.441  45.092  1.00  0.00      PROB H
ATOM   3437  HB2 ALA   217      44.758  53.290  46.672  1.00  0.00      PROB H
ATOM   3438  HB3 ALA   217      45.582  53.991  45.241  1.00  0.00      PROB H
ATOM   3439  C   ALA   217      43.326  54.403  43.785  1.00  0.00      PROB C
ATOM   3440  O   ALA   217      44.184  53.907  43.057  1.00  0.00      PROB O
ATOM   3441  N   LYS   218      42.285  55.106  43.297  1.00  0.00      PROB N
ATOM   3442  HN  LYS   218      41.677  55.558  43.932  1.00  0.00      PROB H
ATOM   3443  CA  LYS   218      42.111  55.292  41.883  1.00  0.00      PROB C
ATOM   3444  HA  LYS   218      42.252  54.347  41.366  1.00  0.00      PROB H
ATOM   3445  CB  LYS   218      40.740  55.902  41.559  1.00  0.00      PROB C
ATOM   3446  HB1 LYS   218      40.661  56.150  40.476  1.00  0.00      PROB H
ATOM   3447  HB2 LYS   218      40.659  56.873  42.097  1.00  0.00      PROB H
ATOM   3448  CG  LYS   218      39.570  54.994  41.940  1.00  0.00      PROB C
ATOM   3449  HG1 LYS   218      39.838  54.497  42.893  1.00  0.00      PROB H
ATOM   3450  HG2 LYS   218      39.455  54.240  41.128  1.00  0.00      PROB H
ATOM   3451  CD  LYS   218      38.276  55.778  42.143  1.00  0.00      PROB C
ATOM   3452  HD1 LYS   218      37.390  55.109  42.081  1.00  0.00      PROB H
ATOM   3453  HD2 LYS   218      38.206  56.498  41.290  1.00  0.00      PROB H
ATOM   3454  CE  LYS   218      38.277  56.538  43.471  1.00  0.00      PROB C
ATOM   3455  HE1 LYS   218      39.265  57.007  43.676  1.00  0.00      PROB H
ATOM   3456  HE2 LYS   218      38.041  55.865  44.318  1.00  0.00      PROB H
ATOM   3457  NZ  LYS   218      37.288  57.635  43.434  1.00  0.00      PROB N
ATOM   3458  HZ1 LYS   218      36.375  57.350  43.037  1.00  0.00      PROB H
ATOM   3459  HZ2 LYS   218      37.627  58.386  42.780  1.00  0.00      PROB H
ATOM   3460  HZ3 LYS   218      37.152  58.113  44.347  1.00  0.00      PROB H
ATOM   3461  C   LYS   218      43.156  56.226  41.373  1.00  0.00      PROB C
ATOM   3462  O   LYS   218      43.860  55.919  40.412  1.00  0.00      PROB O
ATOM   3463  N   TYR   219      43.303  57.398  42.025  1.00  0.00      PROB N
ATOM   3464  HN  TYR   219      42.849  57.637  42.873  1.00  0.00      PROB H
ATOM   3465  CA  TYR   219      44.272  58.324  41.519  1.00  0.00      PROB C
ATOM   3466  HA  TYR   219      44.837  57.909  40.692  1.00  0.00      PROB H
ATOM   3467  CB  TYR   219      43.707  59.681  41.069  1.00  0.00      PROB C
ATOM   3468  HB1 TYR   219      43.125  60.189  41.868  1.00  0.00      PROB H
ATOM   3469  HB2 TYR   219      43.074  59.572  40.168  1.00  0.00      PROB H
ATOM   3470  CG  TYR   219      44.914  60.485  40.723  1.00  0.00      PROB C
ATOM   3471  CD1 TYR   219      45.544  60.305  39.514  1.00  0.00      PROB C
ATOM   3472  HD1 TYR   219      45.138  59.572  38.839  1.00  0.00      PROB H
ATOM   3473  CE1 TYR   219      46.663  61.035  39.188  1.00  0.00      PROB C
ATOM   3474  HE1 TYR   219      47.200  60.832  38.274  1.00  0.00      PROB H
ATOM   3475  CZ  TYR   219      47.164  61.956  40.075  1.00  0.00      PROB C
ATOM   3476  OH  TYR   219      48.312  62.704  39.740  1.00  0.00      PROB O
ATOM   3477  HH  TYR   219      48.571  63.204  40.529  1.00  0.00      PROB H
ATOM   3478  CD2 TYR   219      45.425  61.410  41.607  1.00  0.00      PROB C
ATOM   3479  HD2 TYR   219      44.960  61.557  42.570  1.00  0.00      PROB H
ATOM   3480  CE2 TYR   219      46.545  62.144  41.286  1.00  0.00      PROB C
ATOM   3481  HE2 TYR   219      46.906  62.880  41.989  1.00  0.00      PROB H
ATOM   3482  C   TYR   219      45.271  58.633  42.577  1.00  0.00      PROB C
ATOM   3483  O   TYR   219      44.952  59.252  43.592  1.00  0.00      PROB O
ATOM   3484  N   GLY   220      46.518  58.183  42.361  1.00  0.00      PROB N
ATOM   3485  HN  GLY   220      46.725  57.631  41.556  1.00  0.00      PROB H
ATOM   3486  CA  GLY   220      47.602  58.571  43.205  1.00  0.00      PROB C
ATOM   3487  HA1 GLY   220      47.529  59.626  43.441  1.00  0.00      PROB H
ATOM   3488  HA2 GLY   220      48.518  58.324  42.690  1.00  0.00      PROB H
ATOM   3489  C   GLY   220      47.570  57.819  44.488  1.00  0.00      PROB C
ATOM   3490  O   GLY   220      46.515  57.505  45.038  1.00  0.00      PROB O
ATOM   3491  N   LEU   221      48.784  57.522  44.981  1.00  0.00      PROB N
ATOM   3492  HN  LEU   221      49.607  57.833  44.508  1.00  0.00      PROB H
ATOM   3493  CA  LEU   221      49.032  56.942  46.261  1.00  0.00      PROB C
ATOM   3494  HA  LEU   221      48.115  56.940  46.827  1.00  0.00      PROB H
ATOM   3495  CB  LEU   221      49.590  55.506  46.137  1.00  0.00      PROB C
ATOM   3496  HB1 LEU   221      50.505  55.514  45.506  1.00  0.00      PROB H
ATOM   3497  HB2 LEU   221      48.822  54.928  45.583  1.00  0.00      PROB H
ATOM   3498  CG  LEU   221      49.902  54.741  47.443  1.00  0.00      PROB C
ATOM   3499  HG  LEU   221      48.937  54.602  47.990  1.00  0.00      PROB H
ATOM   3500  CD1 LEU   221      50.445  53.341  47.116  1.00  0.00      PROB C
ATOM   3501 HD11 LEU   221      51.454  53.402  46.654  1.00  0.00      PROB H
ATOM   3502 HD12 LEU   221      49.770  52.809  46.414  1.00  0.00      PROB H
ATOM   3503 HD13 LEU   221      50.446  52.768  48.061  1.00  0.00      PROB H
ATOM   3504  CD2 LEU   221      50.850  55.504  48.383  1.00  0.00      PROB C
ATOM   3505 HD21 LEU   221      50.385  56.146  49.132  1.00  0.00      PROB H
ATOM   3506 HD22 LEU   221      51.635  56.043  47.815  1.00  0.00      PROB H
ATOM   3507 HD23 LEU   221      51.408  54.746  48.975  1.00  0.00      PROB H
ATOM   3508  C   LEU   221      50.112  57.847  46.775  1.00  0.00      PROB C
ATOM   3509  O   LEU   221      51.244  57.840  46.289  1.00  0.00      PROB O
ATOM   3510  N   PRO   222      49.766  58.631  47.750  1.00  0.00      PROB N
ATOM   3511  CD  PRO   222      48.834  58.170  48.764  1.00  0.00      PROB C
ATOM   3512  HD1 PRO   222      48.740  57.082  48.926  1.00  0.00      PROB H
ATOM   3513  HD2 PRO   222      47.828  58.535  48.443  1.00  0.00      PROB H
ATOM   3514  CA  PRO   222      50.628  59.674  48.244  1.00  0.00      PROB C
ATOM   3515  HA  PRO   222      50.728  60.437  47.482  1.00  0.00      PROB H
ATOM   3516  CB  PRO   222      49.939  60.198  49.500  1.00  0.00      PROB C
ATOM   3517  HB1 PRO   222      49.194  60.969  49.195  1.00  0.00      PROB H
ATOM   3518  HB2 PRO   222      50.636  60.654  50.232  1.00  0.00      PROB H
ATOM   3519  CG  PRO   222      49.206  58.953  50.034  1.00  0.00      PROB C
ATOM   3520  HG1 PRO   222      49.966  58.379  50.572  1.00  0.00      PROB H
ATOM   3521  HG2 PRO   222      48.343  59.195  50.679  1.00  0.00      PROB H
ATOM   3522  C   PRO   222      52.021  59.245  48.549  1.00  0.00      PROB C
ATOM   3523  O   PRO   222      52.954  59.885  48.066  1.00  0.00      PROB O
ATOM   3524  N   GLY   223      52.210  58.174  49.338  1.00  0.00      PROB N
ATOM   3525  HN  GLY   223      51.457  57.683  49.759  1.00  0.00      PROB H
ATOM   3526  CA  GLY   223      53.564  57.836  49.643  1.00  0.00      PROB C
ATOM   3527  HA1 GLY   223      53.876  58.431  50.492  1.00  0.00      PROB H
ATOM   3528  HA2 GLY   223      54.199  57.957  48.774  1.00  0.00      PROB H
ATOM   3529  C   GLY   223      53.604  56.409  50.035  1.00  0.00      PROB C
ATOM   3530  O   GLY   223      52.777  55.930  50.810  1.00  0.00      PROB O
ATOM   3531  N   LEU   224      54.599  55.689  49.500  1.00  0.00      PROB N
ATOM   3532  HN  LEU   224      55.291  56.096  48.909  1.00  0.00      PROB H
ATOM   3533  CA  LEU   224      54.744  54.326  49.880  1.00  0.00      PROB C
ATOM   3534  HA  LEU   224      53.808  53.889  50.202  1.00  0.00      PROB H
ATOM   3535  CB  LEU   224      55.383  53.462  48.773  1.00  0.00      PROB C
ATOM   3536  HB1 LEU   224      56.409  53.831  48.550  1.00  0.00      PROB H
ATOM   3537  HB2 LEU   224      54.788  53.618  47.844  1.00  0.00      PROB H
ATOM   3538  CG  LEU   224      55.453  51.938  49.029  1.00  0.00      PROB C
ATOM   3539  HG  LEU   224      54.447  51.508  49.135  1.00  0.00      PROB H
ATOM   3540  CD1 LEU   224      56.117  51.225  47.841  1.00  0.00      PROB C
ATOM   3541 HD11 LEU   224      57.157  51.589  47.703  1.00  0.00      PROB H
ATOM   3542 HD12 LEU   224      55.544  51.403  46.906  1.00  0.00      PROB H
ATOM   3543 HD13 LEU   224      56.156  50.128  48.019  1.00  0.00      PROB H
ATOM   3544  CD2 LEU   224      56.134  51.565  50.356  1.00  0.00      PROB C
ATOM   3545 HD21 LEU   224      55.293  51.450  51.026  1.00  0.00      PROB H
ATOM   3546 HD22 LEU   224      56.940  52.246  50.685  1.00  0.00      PROB H
ATOM   3547 HD23 LEU   224      56.585  50.552  50.268  1.00  0.00      PROB H
ATOM   3548  C   LEU   224      55.698  54.387  51.017  1.00  0.00      PROB C
ATOM   3549  O   LEU   224      56.772  54.979  50.925  1.00  0.00      PROB O
ATOM   3550  N   ALA   225      55.289  53.771  52.128  1.00  0.00      PROB N
ATOM   3551  HN  ALA   225      54.430  53.269  52.120  1.00  0.00      PROB H
ATOM   3552  CA  ALA   225      56.024  53.663  53.345  1.00  0.00      PROB C
ATOM   3553  HA  ALA   225      57.077  53.548  53.123  1.00  0.00      PROB H
ATOM   3554  CB  ALA   225      55.745  54.772  54.368  1.00  0.00      PROB C
ATOM   3555  HB1 ALA   225      55.017  54.505  55.151  1.00  0.00      PROB H
ATOM   3556  HB2 ALA   225      55.447  55.706  53.842  1.00  0.00      PROB H
ATOM   3557  HB3 ALA   225      56.689  55.003  54.909  1.00  0.00      PROB H
ATOM   3558  C   ALA   225      55.474  52.388  53.863  1.00  0.00      PROB C
ATOM   3559  O   ALA   225      55.020  51.586  53.050  1.00  0.00      PROB O
ATOM   3560  N   GLN   226      55.542  52.106  55.176  1.00  0.00      PROB N
ATOM   3561  HN  GLN   226      55.867  52.728  55.882  1.00  0.00      PROB H
ATOM   3562  CA  GLN   226      54.882  50.886  55.519  1.00  0.00      PROB C
ATOM   3563  HA  GLN   226      55.185  50.134  54.815  1.00  0.00      PROB H
ATOM   3564  CB  GLN   226      55.059  50.444  56.977  1.00  0.00      PROB C
ATOM   3565  HB1 GLN   226      54.562  51.205  57.610  1.00  0.00      PROB H
ATOM   3566  HB2 GLN   226      56.132  50.513  57.240  1.00  0.00      PROB H
ATOM   3567  CG  GLN   226      54.585  49.008  57.202  1.00  0.00      PROB C
ATOM   3568  HG1 GLN   226      53.556  48.922  56.795  1.00  0.00      PROB H
ATOM   3569  HG2 GLN   226      54.583  48.590  58.205  1.00  0.00      PROB H
ATOM   3570  CD  GLN   226      55.483  48.076  56.405  1.00  0.00      PROB C
ATOM   3571  OE1 GLN   226      56.304  48.518  55.602  1.00  0.00      PROB O
ATOM   3572  NE2 GLN   226      55.323  46.746  56.631  1.00  0.00      PROB N
ATOM   3573 HE21 GLN   226      55.885  46.131  56.076  1.00  0.00      PROB H
ATOM   3574 HE22 GLN   226      54.602  46.388  57.222  1.00  0.00      PROB H
ATOM   3575  C   GLN   226      53.450  51.135  55.248  1.00  0.00      PROB C
ATOM   3576  O   GLN   226      52.775  51.900  55.938  1.00  0.00      PROB O
ATOM   3577  N   LEU   227      52.956  50.475  54.196  1.00  0.00      PROB N
ATOM   3578  HN  LEU   227      53.536  49.927  53.600  1.00  0.00      PROB H
ATOM   3579  CA  LEU   227      51.632  50.735  53.763  1.00  0.00      PROB C
ATOM   3580  HA  LEU   227      51.281  51.698  54.114  1.00  0.00      PROB H
ATOM   3581  CB  LEU   227      51.458  50.672  52.239  1.00  0.00      PROB C
ATOM   3582  HB1 LEU   227      52.242  51.314  51.778  1.00  0.00      PROB H
ATOM   3583  HB2 LEU   227      50.469  51.095  51.953  1.00  0.00      PROB H
ATOM   3584  CG  LEU   227      51.576  49.248  51.662  1.00  0.00      PROB C
ATOM   3585  HG  LEU   227      50.699  48.636  51.992  1.00  0.00      PROB H
ATOM   3586  CD1 LEU   227      51.454  49.262  50.131  1.00  0.00      PROB C
ATOM   3587 HD11 LEU   227      52.333  49.784  49.704  1.00  0.00      PROB H
ATOM   3588 HD12 LEU   227      50.519  49.761  49.803  1.00  0.00      PROB H
ATOM   3589 HD13 LEU   227      51.456  48.224  49.733  1.00  0.00      PROB H
ATOM   3590  CD2 LEU   227      52.845  48.532  52.149  1.00  0.00      PROB C
ATOM   3591 HD21 LEU   227      52.843  48.116  53.165  1.00  0.00      PROB H
ATOM   3592 HD22 LEU   227      53.727  49.199  52.025  1.00  0.00      PROB H
ATOM   3593 HD23 LEU   227      53.027  47.665  51.476  1.00  0.00      PROB H
ATOM   3594  C   LEU   227      50.767  49.673  54.328  1.00  0.00      PROB C
ATOM   3595  O   LEU   227      51.212  48.550  54.569  1.00  0.00      PROB O
ATOM   3596  N   LYS   228      49.498  50.022  54.590  1.00  0.00      PROB N
ATOM   3597  HN  LYS   228      49.159  50.968  54.500  1.00  0.00      PROB H
ATOM   3598  CA  LYS   228      48.618  49.030  55.104  1.00  0.00      PROB C
ATOM   3599  HA  LYS   228      48.992  48.026  54.950  1.00  0.00      PROB H
ATOM   3600  CB  LYS   228      48.301  49.241  56.595  1.00  0.00      PROB C
ATOM   3601  HB1 LYS   228      48.394  50.259  56.962  1.00  0.00      PROB H
ATOM   3602  HB2 LYS   228      49.314  48.962  57.008  1.00  0.00      PROB H
ATOM   3603  CG  LYS   228      47.459  48.146  57.258  1.00  0.00      PROB C
ATOM   3604  HG1 LYS   228      46.548  47.923  56.660  1.00  0.00      PROB H
ATOM   3605  HG2 LYS   228      47.115  48.546  58.241  1.00  0.00      PROB H
ATOM   3606  CD  LYS   228      48.228  46.860  57.573  1.00  0.00      PROB C
ATOM   3607  HD1 LYS   228      49.167  47.133  58.114  1.00  0.00      PROB H
ATOM   3608  HD2 LYS   228      48.520  46.366  56.620  1.00  0.00      PROB H
ATOM   3609  CE  LYS   228      47.442  45.889  58.463  1.00  0.00      PROB C
ATOM   3610  HE1 LYS   228      46.524  45.547  57.938  1.00  0.00      PROB H
ATOM   3611  HE2 LYS   228      47.157  46.378  59.422  1.00  0.00      PROB H
ATOM   3612  NZ  LYS   228      48.261  44.699  58.785  1.00  0.00      PROB N
ATOM   3613  HZ1 LYS   228      49.001  45.011  59.449  1.00  0.00      PROB H
ATOM   3614  HZ2 LYS   228      48.730  44.326  57.927  1.00  0.00      PROB H
ATOM   3615  HZ3 LYS   228      47.701  43.953  59.242  1.00  0.00      PROB H
ATOM   3616  C   LYS   228      47.349  49.127  54.338  1.00  0.00      PROB C
ATOM   3617  O   LYS   228      46.722  50.185  54.281  1.00  0.00      PROB O
ATOM   3618  N   SER   229      46.945  48.009  53.715  1.00  0.00      PROB N
ATOM   3619  HN  SER   229      47.423  47.133  53.802  1.00  0.00      PROB H
ATOM   3620  CA  SER   229      45.714  48.033  52.995  1.00  0.00      PROB C
ATOM   3621  HA  SER   229      45.421  49.036  52.712  1.00  0.00      PROB H
ATOM   3622  CB  SER   229      45.714  47.150  51.732  1.00  0.00      PROB C
ATOM   3623  HB1 SER   229      45.959  46.092  51.978  1.00  0.00      PROB H
ATOM   3624  HB2 SER   229      46.500  47.522  51.035  1.00  0.00      PROB H
ATOM   3625  OG  SER   229      44.457  47.225  51.075  1.00  0.00      PROB O
ATOM   3626  HG1 SER   229      43.770  46.898  51.673  1.00  0.00      PROB H
ATOM   3627  C   SER   229      44.709  47.475  53.938  1.00  0.00      PROB C
ATOM   3628  O   SER   229      44.978  46.510  54.652  1.00  0.00      PROB O
ATOM   3629  N   ARG   230      43.521  48.093  53.968  1.00  0.00      PROB N
ATOM   3630  HN  ARG   230      43.323  48.915  53.423  1.00  0.00      PROB H
ATOM   3631  CA  ARG   230      42.487  47.670  54.857  1.00  0.00      PROB C
ATOM   3632  HA  ARG   230      42.787  46.816  55.452  1.00  0.00      PROB H
ATOM   3633  CB  ARG   230      41.972  48.809  55.753  1.00  0.00      PROB C
ATOM   3634  HB1 ARG   230      41.543  49.645  55.191  1.00  0.00      PROB H
ATOM   3635  HB2 ARG   230      42.882  49.208  56.266  1.00  0.00      PROB H
ATOM   3636  CG  ARG   230      40.953  48.362  56.798  1.00  0.00      PROB C
ATOM   3637  HG1 ARG   230      41.250  49.082  57.592  1.00  0.00      PROB H
ATOM   3638  HG2 ARG   230      41.196  47.333  57.098  1.00  0.00      PROB H
ATOM   3639  CD  ARG   230      39.491  48.643  56.436  1.00  0.00      PROB C
ATOM   3640  HD1 ARG   230      38.966  48.171  57.256  1.00  0.00      PROB H
ATOM   3641  HD2 ARG   230      38.881  48.006  55.840  1.00  0.00      PROB H
ATOM   3642  NE  ARG   230      39.282  50.119  56.411  1.00  0.00      PROB N
ATOM   3643  HE  ARG   230      40.038  50.750  56.224  1.00  0.00      PROB H
ATOM   3644  CZ  ARG   230      38.155  50.646  56.976  1.00  0.00      PROB C
ATOM   3645  NH1 ARG   230      37.294  49.836  57.657  1.00  0.00      PROB N
ATOM   3646 HH11 ARG   230      37.592  48.913  57.871  1.00  0.00      PROB H
ATOM   3647 HH12 ARG   230      36.460  50.215  58.040  1.00  0.00      PROB H
ATOM   3648  NH2 ARG   230      37.875  51.977  56.864  1.00  0.00      PROB N
ATOM   3649 HH21 ARG   230      38.354  52.526  56.186  1.00  0.00      PROB H
ATOM   3650 HH22 ARG   230      37.071  52.374  57.293  1.00  0.00      PROB H
ATOM   3651  C   ARG   230      41.368  47.244  53.977  1.00  0.00      PROB C
ATOM   3652  O   ARG   230      41.470  47.358  52.755  1.00  0.00      PROB O
ATOM   3653  N   GLU   231      40.284  46.690  54.558  1.00  0.00      PROB N
ATOM   3654  HN  GLU   231      40.273  46.383  55.508  1.00  0.00      PROB H
ATOM   3655  CA  GLU   231      39.214  46.311  53.691  1.00  0.00      PROB C
ATOM   3656  HA  GLU   231      39.565  45.632  52.926  1.00  0.00      PROB H
ATOM   3657  CB  GLU   231      38.017  45.689  54.420  1.00  0.00      PROB C
ATOM   3658  HB1 GLU   231      37.153  45.638  53.710  1.00  0.00      PROB H
ATOM   3659  HB2 GLU   231      37.720  46.301  55.295  1.00  0.00      PROB H
ATOM   3660  CG  GLU   231      38.313  44.274  54.913  1.00  0.00      PROB C
ATOM   3661  HG1 GLU   231      39.060  44.254  55.730  1.00  0.00      PROB H
ATOM   3662  HG2 GLU   231      38.668  43.632  54.078  1.00  0.00      PROB H
ATOM   3663  CD  GLU   231      37.012  43.679  55.422  1.00  0.00      PROB C
ATOM   3664  OE1 GLU   231      36.029  44.452  55.584  1.00  0.00      PROB O
ATOM   3665  OE2 GLU   231      36.983  42.442  55.649  1.00  0.00      PROB O
ATOM   3666  C   GLU   231      38.758  47.566  53.007  1.00  0.00      PROB C
ATOM   3667  O   GLU   231      38.713  47.630  51.780  1.00  0.00      PROB O
ATOM   3668  N   SER   232      38.430  48.610  53.792  1.00  0.00      PROB N
ATOM   3669  HN  SER   232      38.409  48.518  54.768  1.00  0.00      PROB H
ATOM   3670  CA  SER   232      37.951  49.837  53.218  1.00  0.00      PROB C
ATOM   3671  HA  SER   232      37.371  49.599  52.334  1.00  0.00      PROB H
ATOM   3672  CB  SER   232      37.028  50.623  54.164  1.00  0.00      PROB C
ATOM   3673  HB1 SER   232      37.721  51.138  54.779  1.00  0.00      PROB H
ATOM   3674  HB2 SER   232      36.398  49.969  54.723  1.00  0.00      PROB H
ATOM   3675  OG  SER   232      36.556  51.795  53.515  1.00  0.00      PROB O
ATOM   3676  HG1 SER   232      37.115  51.996  52.739  1.00  0.00      PROB H
ATOM   3677  C   SER   232      39.005  50.792  52.781  1.00  0.00      PROB C
ATOM   3678  O   SER   232      38.882  51.398  51.719  1.00  0.00      PROB O
ATOM   3679  N   TYR   233      40.074  50.974  53.577  1.00  0.00      PROB N
ATOM   3680  HN  TYR   233      40.370  50.319  54.258  1.00  0.00      PROB H
ATOM   3681  CA  TYR   233      40.919  52.068  53.205  1.00  0.00      PROB C
ATOM   3682  HA  TYR   233      40.732  52.451  52.209  1.00  0.00      PROB H
ATOM   3683  CB  TYR   233      40.846  53.286  54.160  1.00  0.00      PROB C
ATOM   3684  HB1 TYR   233      39.802  53.646  54.261  1.00  0.00      PROB H
ATOM   3685  HB2 TYR   233      41.472  54.118  53.895  1.00  0.00      PROB H
ATOM   3686  CG  TYR   233      41.444  52.973  55.499  1.00  0.00      PROB C
ATOM   3687  CD1 TYR   233      42.806  53.030  55.710  1.00  0.00      PROB C
ATOM   3688  HD1 TYR   233      43.422  53.461  54.968  1.00  0.00      PROB H
ATOM   3689  CE1 TYR   233      43.346  52.747  56.943  1.00  0.00      PROB C
ATOM   3690  HE1 TYR   233      44.353  52.803  57.191  1.00  0.00      PROB H
ATOM   3691  CZ  TYR   233      42.526  52.410  57.993  1.00  0.00      PROB C
ATOM   3692  OH  TYR   233      43.079  52.119  59.259  1.00  0.00      PROB O
ATOM   3693  HH  TYR   233      43.929  51.676  59.134  1.00  0.00      PROB H
ATOM   3694  CD2 TYR   233      40.638  52.646  56.563  1.00  0.00      PROB C
ATOM   3695  HD2 TYR   233      39.707  53.155  56.476  1.00  0.00      PROB H
ATOM   3696  CE2 TYR   233      41.167  52.363  57.802  1.00  0.00      PROB C
ATOM   3697  HE2 TYR   233      40.515  52.110  58.613  1.00  0.00      PROB H
ATOM   3698  C   TYR   233      42.348  51.657  53.156  1.00  0.00      PROB C
ATOM   3699  O   TYR   233      42.717  50.553  53.552  1.00  0.00      PROB O
ATOM   3700  N   VAL   234      43.186  52.569  52.617  1.00  0.00      PROB N
ATOM   3701  HN  VAL   234      42.856  53.441  52.257  1.00  0.00      PROB H
ATOM   3702  CA  VAL   234      44.601  52.360  52.563  1.00  0.00      PROB C
ATOM   3703  HA  VAL   234      44.865  51.378  52.932  1.00  0.00      PROB H
ATOM   3704  CB  VAL   234      45.198  52.535  51.192  1.00  0.00      PROB C
ATOM   3705  HB  VAL   234      46.304  52.373  51.239  1.00  0.00      PROB H
ATOM   3706  CG1 VAL   234      44.616  51.461  50.256  1.00  0.00      PROB C
ATOM   3707 HG11 VAL   234      43.527  51.596  50.088  1.00  0.00      PROB H
ATOM   3708 HG12 VAL   234      44.797  50.437  50.645  1.00  0.00      PROB H
ATOM   3709 HG13 VAL   234      45.129  51.554  49.279  1.00  0.00      PROB H
ATOM   3710  CG2 VAL   234      44.931  53.971  50.713  1.00  0.00      PROB C
ATOM   3711 HG21 VAL   234      44.409  54.595  51.412  1.00  0.00      PROB H
ATOM   3712 HG22 VAL   234      44.246  53.844  49.838  1.00  0.00      PROB H
ATOM   3713 HG23 VAL   234      45.834  54.434  50.270  1.00  0.00      PROB H
ATOM   3714  C   VAL   234      45.233  53.370  53.453  1.00  0.00      PROB C
ATOM   3715  O   VAL   234      44.914  54.557  53.391  1.00  0.00      PROB O
ATOM   3716  N   LEU   235      46.134  52.920  54.344  1.00  0.00      PROB N
ATOM   3717  HN  LEU   235      46.429  51.960  54.405  1.00  0.00      PROB H
ATOM   3718  CA  LEU   235      46.787  53.897  55.150  1.00  0.00      PROB C
ATOM   3719  HA  LEU   235      46.686  54.894  54.742  1.00  0.00      PROB H
ATOM   3720  CB  LEU   235      46.373  53.946  56.633  1.00  0.00      PROB C
ATOM   3721  HB1 LEU   235      45.340  54.300  56.696  1.00  0.00      PROB H
ATOM   3722  HB2 LEU   235      46.943  54.793  57.097  1.00  0.00      PROB H
ATOM   3723  CG  LEU   235      46.831  52.736  57.460  1.00  0.00      PROB C
ATOM   3724  HG  LEU   235      47.950  52.724  57.493  1.00  0.00      PROB H
ATOM   3725  CD1 LEU   235      46.390  52.857  58.925  1.00  0.00      PROB C
ATOM   3726 HD11 LEU   235      45.386  52.458  59.093  1.00  0.00      PROB H
ATOM   3727 HD12 LEU   235      46.386  53.928  59.227  1.00  0.00      PROB H
ATOM   3728 HD13 LEU   235      47.098  52.346  59.591  1.00  0.00      PROB H
ATOM   3729  CD2 LEU   235      46.348  51.431  56.821  1.00  0.00      PROB C
ATOM   3730 HD21 LEU   235      47.045  51.349  55.988  1.00  0.00      PROB H
ATOM   3731 HD22 LEU   235      45.325  51.321  56.446  1.00  0.00      PROB H
ATOM   3732 HD23 LEU   235      46.607  50.627  57.498  1.00  0.00      PROB H
ATOM   3733  C   LEU   235      48.262  53.643  55.113  1.00  0.00      PROB C
ATOM   3734  O   LEU   235      48.719  52.553  54.771  1.00  0.00      PROB O
ATOM   3735  N   CYS   236      49.042  54.691  55.437  1.00  0.00      PROB N
ATOM   3736  HN  CYS   236      48.632  55.572  55.680  1.00  0.00      PROB H
ATOM   3737  CA  CYS   236      50.474  54.636  55.520  1.00  0.00      PROB C
ATOM   3738  HA  CYS   236      50.871  53.698  55.156  1.00  0.00      PROB H
ATOM   3739  CB  CYS   236      51.133  55.857  54.875  1.00  0.00      PROB C
ATOM   3740  HB1 CYS   236      50.639  56.815  55.130  1.00  0.00      PROB H
ATOM   3741  HB2 CYS   236      50.907  55.453  53.885  1.00  0.00      PROB H
ATOM   3742  SG  CYS   236      52.940  55.835  54.976  1.00  0.00      PROB S
ATOM   3743  HG1 CYS   236      53.001  56.159  56.262  1.00  0.00      PROB H
ATOM   3744  C   CYS   236      50.757  54.742  56.973  1.00  0.00      PROB C
ATOM   3745  O   CYS   236      49.833  54.990  57.745  1.00  0.00      PROB O
ATOM   3746  N   TYR   237      51.997  54.461  57.410  1.00  0.00      PROB N
ATOM   3747  HN  TYR   237      52.735  54.088  56.851  1.00  0.00      PROB H
ATOM   3748  CA  TYR   237      52.213  54.804  58.777  1.00  0.00      PROB C
ATOM   3749  HA  TYR   237      51.638  55.634  59.101  1.00  0.00      PROB H
ATOM   3750  CB  TYR   237      51.797  53.757  59.836  1.00  0.00      PROB C
ATOM   3751  HB1 TYR   237      50.765  53.406  59.611  1.00  0.00      PROB H
ATOM   3752  HB2 TYR   237      51.766  54.227  60.844  1.00  0.00      PROB H
ATOM   3753  CG  TYR   237      52.708  52.585  59.911  1.00  0.00      PROB C
ATOM   3754  CD1 TYR   237      53.900  52.680  60.592  1.00  0.00      PROB C
ATOM   3755  HD1 TYR   237      54.172  53.607  61.079  1.00  0.00      PROB H
ATOM   3756  CE1 TYR   237      54.747  51.602  60.686  1.00  0.00      PROB C
ATOM   3757  HE1 TYR   237      55.682  51.701  61.218  1.00  0.00      PROB H
ATOM   3758  CZ  TYR   237      54.392  50.409  60.105  1.00  0.00      PROB C
ATOM   3759  OH  TYR   237      55.255  49.297  60.197  1.00  0.00      PROB O
ATOM   3760  HH  TYR   237      56.142  49.657  60.286  1.00  0.00      PROB H
ATOM   3761  CD2 TYR   237      52.352  51.383  59.347  1.00  0.00      PROB C
ATOM   3762  HD2 TYR   237      51.408  51.294  58.822  1.00  0.00      PROB H
ATOM   3763  CE2 TYR   237      53.194  50.304  59.440  1.00  0.00      PROB C
ATOM   3764  HE2 TYR   237      52.846  49.366  59.036  1.00  0.00      PROB H
ATOM   3765  C   TYR   237      53.619  55.238  58.984  1.00  0.00      PROB C
ATOM   3766  O   TYR   237      54.541  54.761  58.324  1.00  0.00      PROB O
ATOM   3767  N   ASP   238      53.805  56.188  59.914  1.00  0.00      PROB N
ATOM   3768  HN  ASP   238      53.043  56.573  60.438  1.00  0.00      PROB H
ATOM   3769  CA  ASP   238      55.114  56.710  60.155  1.00  0.00      PROB C
ATOM   3770  HA  ASP   238      55.759  56.380  59.358  1.00  0.00      PROB H
ATOM   3771  CB  ASP   238      55.143  58.248  60.097  1.00  0.00      PROB C
ATOM   3772  HB1 ASP   238      54.693  58.759  60.967  1.00  0.00      PROB H
ATOM   3773  HB2 ASP   238      54.622  58.567  59.185  1.00  0.00      PROB H
ATOM   3774  CG  ASP   238      56.579  58.704  59.890  1.00  0.00      PROB C
ATOM   3775  OD1 ASP   238      57.487  57.832  59.940  1.00  0.00      PROB O
ATOM   3776  OD2 ASP   238      56.785  59.927  59.671  1.00  0.00      PROB O
ATOM   3777  C   ASP   238      55.521  56.285  61.525  1.00  0.00      PROB C
ATOM   3778  O   ASP   238      55.069  56.841  62.520  1.00  0.00      PROB O
ATOM   3779  N   PRO   239      56.373  55.313  61.605  1.00  0.00      PROB N
ATOM   3780  CD  PRO   239      57.321  55.037  60.535  1.00  0.00      PROB C
ATOM   3781  HD1 PRO   239      57.712  55.782  59.849  1.00  0.00      PROB H
ATOM   3782  HD2 PRO   239      56.819  54.282  59.884  1.00  0.00      PROB H
ATOM   3783  CA  PRO   239      56.833  54.818  62.872  1.00  0.00      PROB C
ATOM   3784  HA  PRO   239      55.991  54.439  63.434  1.00  0.00      PROB H
ATOM   3785  CB  PRO   239      57.890  53.777  62.527  1.00  0.00      PROB C
ATOM   3786  HB1 PRO   239      57.395  52.806  62.306  1.00  0.00      PROB H
ATOM   3787  HB2 PRO   239      58.653  53.609  63.315  1.00  0.00      PROB H
ATOM   3788  CG  PRO   239      58.501  54.333  61.227  1.00  0.00      PROB C
ATOM   3789  HG1 PRO   239      59.292  55.077  61.459  1.00  0.00      PROB H
ATOM   3790  HG2 PRO   239      58.946  53.534  60.600  1.00  0.00      PROB H
ATOM   3791  C   PRO   239      57.440  55.925  63.688  1.00  0.00      PROB C
ATOM   3792  O   PRO   239      57.402  55.837  64.915  1.00  0.00      PROB O
ATOM   3793  N   ARG   240      58.032  56.954  63.042  1.00  0.00      PROB N
ATOM   3794  HN  ARG   240      58.002  57.027  62.042  1.00  0.00      PROB H
ATOM   3795  CA  ARG   240      58.715  57.985  63.777  1.00  0.00      PROB C
ATOM   3796  HA  ARG   240      59.488  57.532  64.385  1.00  0.00      PROB H
ATOM   3797  CB  ARG   240      59.333  59.032  62.829  1.00  0.00      PROB C
ATOM   3798  HB1 ARG   240      59.999  59.680  63.435  1.00  0.00      PROB H
ATOM   3799  HB2 ARG   240      58.555  59.667  62.345  1.00  0.00      PROB H
ATOM   3800  CG  ARG   240      60.149  58.368  61.715  1.00  0.00      PROB C
ATOM   3801  HG1 ARG   240      59.340  57.968  61.074  1.00  0.00      PROB H
ATOM   3802  HG2 ARG   240      60.574  57.401  61.939  1.00  0.00      PROB H
ATOM   3803  CD  ARG   240      60.848  59.324  60.746  1.00  0.00      PROB C
ATOM   3804  HD1 ARG   240      61.800  59.672  61.213  1.00  0.00      PROB H
ATOM   3805  HD2 ARG   240      60.252  60.231  60.504  1.00  0.00      PROB H
ATOM   3806  NE  ARG   240      61.206  58.519  59.542  1.00  0.00      PROB N
ATOM   3807  HE  ARG   240      62.015  57.942  59.561  1.00  0.00      PROB H
ATOM   3808  CZ  ARG   240      60.358  58.492  58.471  1.00  0.00      PROB C
ATOM   3809  NH1 ARG   240      59.280  59.325  58.434  1.00  0.00      PROB N
ATOM   3810 HH11 ARG   240      58.592  59.202  57.733  1.00  0.00      PROB H
ATOM   3811 HH12 ARG   240      58.792  59.497  59.296  1.00  0.00      PROB H
ATOM   3812  NH2 ARG   240      60.578  57.634  57.433  1.00  0.00      PROB N
ATOM   3813 HH21 ARG   240      61.382  57.059  57.467  1.00  0.00      PROB H
ATOM   3814 HH22 ARG   240      59.891  57.576  56.721  1.00  0.00      PROB H
ATOM   3815  C   ARG   240      57.744  58.654  64.670  1.00  0.00      PROB C
ATOM   3816  O   ARG   240      57.929  58.704  65.885  1.00  0.00      PROB O
ATOM   3817  N   THR   241      56.654  59.162  64.086  1.00  0.00      PROB N
ATOM   3818  HN  THR   241      56.498  59.103  63.101  1.00  0.00      PROB H
ATOM   3819  CA  THR   241      55.637  59.686  64.928  1.00  0.00      PROB C
ATOM   3820  HA  THR   241      55.920  59.748  65.969  1.00  0.00      PROB H
ATOM   3821  CB  THR   241      55.150  61.047  64.505  1.00  0.00      PROB C
ATOM   3822  HB  THR   241      54.322  61.374  65.173  1.00  0.00      PROB H
ATOM   3823  OG1 THR   241      54.663  61.031  63.172  1.00  0.00      PROB O
ATOM   3824  HG1 THR   241      54.318  60.127  63.044  1.00  0.00      PROB H
ATOM   3825  CG2 THR   241      56.325  62.033  64.611  1.00  0.00      PROB C
ATOM   3826 HG21 THR   241      57.109  61.781  63.867  1.00  0.00      PROB H
ATOM   3827 HG22 THR   241      56.790  61.991  65.618  1.00  0.00      PROB H
ATOM   3828 HG23 THR   241      55.984  63.070  64.417  1.00  0.00      PROB H
ATOM   3829  C   THR   241      54.571  58.671  64.786  1.00  0.00      PROB C
ATOM   3830  O   THR   241      53.867  58.668  63.778  1.00  0.00      PROB O
ATOM   3831  N   ARG   242      54.452  57.772  65.793  1.00  0.00      PROB N
ATOM   3832  HN  ARG   242      55.109  57.718  66.531  1.00  0.00      PROB H
ATOM   3833  CA  ARG   242      53.527  56.684  65.668  1.00  0.00      PROB C
ATOM   3834  HA  ARG   242      53.798  56.109  64.790  1.00  0.00      PROB H
ATOM   3835  CB  ARG   242      53.472  55.737  66.880  1.00  0.00      PROB C
ATOM   3836  HB1 ARG   242      54.395  55.125  66.891  1.00  0.00      PROB H
ATOM   3837  HB2 ARG   242      52.643  55.008  66.691  1.00  0.00      PROB H
ATOM   3838  CG  ARG   242      53.178  56.434  68.204  1.00  0.00      PROB C
ATOM   3839  HG1 ARG   242      52.821  55.632  68.894  1.00  0.00      PROB H
ATOM   3840  HG2 ARG   242      52.355  57.122  68.213  1.00  0.00      PROB H
ATOM   3841  CD  ARG   242      54.449  56.980  68.856  1.00  0.00      PROB C
ATOM   3842  HD1 ARG   242      54.114  57.181  69.883  1.00  0.00      PROB H
ATOM   3843  HD2 ARG   242      54.922  57.844  68.360  1.00  0.00      PROB H
ATOM   3844  NE  ARG   242      55.367  55.831  69.100  1.00  0.00      PROB N
ATOM   3845  HE  ARG   242      55.014  55.032  69.576  1.00  0.00      PROB H
ATOM   3846  CZ  ARG   242      56.537  55.740  68.406  1.00  0.00      PROB C
ATOM   3847  NH1 ARG   242      56.849  56.689  67.476  1.00  0.00      PROB N
ATOM   3848 HH11 ARG   242      56.751  57.648  67.722  1.00  0.00      PROB H
ATOM   3849 HH12 ARG   242      57.532  56.511  66.757  1.00  0.00      PROB H
ATOM   3850  NH2 ARG   242      57.400  54.711  68.651  1.00  0.00      PROB N
ATOM   3851 HH21 ARG   242      57.157  53.966  69.253  1.00  0.00      PROB H
ATOM   3852 HH22 ARG   242      58.226  54.694  68.092  1.00  0.00      PROB H
ATOM   3853  C   ARG   242      52.182  57.288  65.418  1.00  0.00      PROB C
ATOM   3854  O   ARG   242      51.538  57.825  66.317  1.00  0.00      PROB O
ATOM   3855  N   GLY   243      51.748  57.202  64.140  1.00  0.00      PROB N
ATOM   3856  HN  GLY   243      52.357  56.828  63.439  1.00  0.00      PROB H
ATOM   3857  CA  GLY   243      50.556  57.819  63.642  1.00  0.00      PROB C
ATOM   3858  HA1 GLY   243      50.578  58.874  63.851  1.00  0.00      PROB H
ATOM   3859  HA2 GLY   243      49.701  57.297  64.051  1.00  0.00      PROB H
ATOM   3860  C   GLY   243      50.580  57.593  62.160  1.00  0.00      PROB C
ATOM   3861  O   GLY   243      51.442  56.894  61.631  1.00  0.00      PROB O
ATOM   3862  N   ALA   244      49.603  58.187  61.459  1.00  0.00      PROB N
ATOM   3863  HN  ALA   244      48.930  58.751  61.922  1.00  0.00      PROB H
ATOM   3864  CA  ALA   244      49.340  57.846  60.094  1.00  0.00      PROB C
ATOM   3865  HA  ALA   244      49.287  56.763  60.066  1.00  0.00      PROB H
ATOM   3866  CB  ALA   244      47.946  58.336  59.665  1.00  0.00      PROB C
ATOM   3867  HB1 ALA   244      47.959  59.438  59.564  1.00  0.00      PROB H
ATOM   3868  HB2 ALA   244      47.193  58.030  60.425  1.00  0.00      PROB H
ATOM   3869  HB3 ALA   244      47.645  57.883  58.693  1.00  0.00      PROB H
ATOM   3870  C   ALA   244      50.251  58.193  58.952  1.00  0.00      PROB C
ATOM   3871  O   ALA   244      50.715  57.294  58.256  1.00  0.00      PROB O
ATOM   3872  N   LEU   245      50.558  59.480  58.734  1.00  0.00      PROB N
ATOM   3873  HN  LEU   245      50.304  60.187  59.387  1.00  0.00      PROB H
ATOM   3874  CA  LEU   245      51.275  59.926  57.560  1.00  0.00      PROB C
ATOM   3875  HA  LEU   245      51.625  60.919  57.781  1.00  0.00      PROB H
ATOM   3876  CB  LEU   245      52.496  59.056  57.189  1.00  0.00      PROB C
ATOM   3877  HB1 LEU   245      52.241  58.019  56.899  1.00  0.00      PROB H
ATOM   3878  HB2 LEU   245      53.163  59.027  58.056  1.00  0.00      PROB H
ATOM   3879  CG  LEU   245      53.256  59.536  55.942  1.00  0.00      PROB C
ATOM   3880  HG  LEU   245      52.589  59.574  55.062  1.00  0.00      PROB H
ATOM   3881  CD1 LEU   245      53.826  60.950  56.143  1.00  0.00      PROB C
ATOM   3882 HD11 LEU   245      54.541  60.965  56.992  1.00  0.00      PROB H
ATOM   3883 HD12 LEU   245      53.016  61.682  56.309  1.00  0.00      PROB H
ATOM   3884 HD13 LEU   245      54.365  61.256  55.218  1.00  0.00      PROB H
ATOM   3885  CD2 LEU   245      54.336  58.521  55.534  1.00  0.00      PROB C
ATOM   3886 HD21 LEU   245      54.399  57.675  56.246  1.00  0.00      PROB H
ATOM   3887 HD22 LEU   245      55.329  59.023  55.546  1.00  0.00      PROB H
ATOM   3888 HD23 LEU   245      54.178  58.173  54.491  1.00  0.00      PROB H
ATOM   3889  C   LEU   245      50.372  60.056  56.365  1.00  0.00      PROB C
ATOM   3890  O   LEU   245      50.678  60.830  55.459  1.00  0.00      PROB O
ATOM   3891  N   TRP   246      49.236  59.331  56.322  1.00  0.00      PROB N
ATOM   3892  HN  TRP   246      49.113  58.548  56.928  1.00  0.00      PROB H
ATOM   3893  CA  TRP   246      48.261  59.546  55.280  1.00  0.00      PROB C
ATOM   3894  HA  TRP   246      47.710  60.437  55.546  1.00  0.00      PROB H
ATOM   3895  CB  TRP   246      48.786  59.696  53.834  1.00  0.00      PROB C
ATOM   3896  HB1 TRP   246      49.348  60.629  53.687  1.00  0.00      PROB H
ATOM   3897  HB2 TRP   246      47.908  59.855  53.167  1.00  0.00      PROB H
ATOM   3898  CG  TRP   246      49.563  58.544  53.238  1.00  0.00      PROB C
ATOM   3899  CD1 TRP   246      50.913  58.392  53.116  1.00  0.00      PROB C
ATOM   3900  HD1 TRP   246      51.642  59.158  53.343  1.00  0.00      PROB H
ATOM   3901  NE1 TRP   246      51.196  57.219  52.461  1.00  0.00      PROB N
ATOM   3902  HE1 TRP   246      52.055  56.911  52.085  1.00  0.00      PROB H
ATOM   3903  CE2 TRP   246      50.008  56.581  52.171  1.00  0.00      PROB C
ATOM   3904  CD2 TRP   246      48.966  57.381  52.644  1.00  0.00      PROB C
ATOM   3905  CE3 TRP   246      47.661  57.012  52.498  1.00  0.00      PROB C
ATOM   3906  HE3 TRP   246      46.848  57.650  52.771  1.00  0.00      PROB H
ATOM   3907  CZ3 TRP   246      47.413  55.811  51.870  1.00  0.00      PROB C
ATOM   3908  HZ3 TRP   246      46.388  55.542  51.801  1.00  0.00      PROB H
ATOM   3909  CZ2 TRP   246      49.757  55.395  51.544  1.00  0.00      PROB C
ATOM   3910  HZ2 TRP   246      50.561  54.766  51.196  1.00  0.00      PROB H
ATOM   3911  CH2 TRP   246      48.441  55.018  51.402  1.00  0.00      PROB C
ATOM   3912  HH2 TRP   246      48.205  54.076  50.919  1.00  0.00      PROB H
ATOM   3913  C   TRP   246      47.294  58.421  55.301  1.00  0.00      PROB C
ATOM   3914  O   TRP   246      47.621  57.303  55.697  1.00  0.00      PROB O
ATOM   3915  N   VAL   247      46.049  58.715  54.894  1.00  0.00      PROB N
ATOM   3916  HN  VAL   247      45.760  59.631  54.634  1.00  0.00      PROB H
ATOM   3917  CA  VAL   247      45.071  57.684  54.814  1.00  0.00      PROB C
ATOM   3918  HA  VAL   247      45.534  56.721  54.651  1.00  0.00      PROB H
ATOM   3919  CB  VAL   247      44.157  57.623  56.004  1.00  0.00      PROB C
ATOM   3920  HB  VAL   247      43.418  56.795  55.864  1.00  0.00      PROB H
ATOM   3921  CG1 VAL   247      45.010  57.276  57.238  1.00  0.00      PROB C
ATOM   3922 HG11 VAL   247      45.678  58.118  57.499  1.00  0.00      PROB H
ATOM   3923 HG12 VAL   247      45.637  56.391  57.052  1.00  0.00      PROB H
ATOM   3924 HG13 VAL   247      44.347  57.068  58.088  1.00  0.00      PROB H
ATOM   3925  CG2 VAL   247      43.402  58.957  56.127  1.00  0.00      PROB C
ATOM   3926 HG21 VAL   247      43.684  59.721  55.406  1.00  0.00      PROB H
ATOM   3927 HG22 VAL   247      43.626  59.361  57.129  1.00  0.00      PROB H
ATOM   3928 HG23 VAL   247      42.305  58.789  56.058  1.00  0.00      PROB H
ATOM   3929  C   VAL   247      44.244  57.985  53.591  1.00  0.00      PROB C
ATOM   3930  O   VAL   247      43.982  59.147  53.292  1.00  0.00      PROB O
ATOM   3931  N   VAL   248      43.819  56.947  52.833  1.00  0.00      PROB N
ATOM   3932  HN  VAL   248      44.086  55.997  53.025  1.00  0.00      PROB H
ATOM   3933  CA  VAL   248      43.041  57.207  51.649  1.00  0.00      PROB C
ATOM   3934  HA  VAL   248      42.867  58.264  51.506  1.00  0.00      PROB H
ATOM   3935  CB  VAL   248      43.650  56.690  50.384  1.00  0.00      PROB C
ATOM   3936  HB  VAL   248      43.589  55.659  50.232  1.00  0.00      PROB H
ATOM   3937  CG1 VAL   248      42.605  56.842  49.266  1.00  0.00      PROB C
ATOM   3938 HG11 VAL   248      42.324  57.909  49.161  1.00  0.00      PROB H
ATOM   3939 HG12 VAL   248      41.695  56.222  49.364  1.00  0.00      PROB H
ATOM   3940 HG13 VAL   248      43.090  56.424  48.370  1.00  0.00      PROB H
ATOM   3941  CG2 VAL   248      44.958  57.458  50.115  1.00  0.00      PROB C
ATOM   3942 HG21 VAL   248      45.622  57.473  50.990  1.00  0.00      PROB H
ATOM   3943 HG22 VAL   248      44.727  58.511  49.846  1.00  0.00      PROB H
ATOM   3944 HG23 VAL   248      45.499  57.000  49.259  1.00  0.00      PROB H
ATOM   3945  C   VAL   248      41.706  56.560  51.798  1.00  0.00      PROB C
ATOM   3946  O   VAL   248      41.594  55.458  52.332  1.00  0.00      PROB O
ATOM   3947  N   GLU   249      40.645  57.256  51.337  1.00  0.00      PROB N
ATOM   3948  HN  GLU   249      40.754  58.182  50.969  1.00  0.00      PROB H
ATOM   3949  CA  GLU   249      39.335  56.689  51.431  1.00  0.00      PROB C
ATOM   3950  HA  GLU   249      39.391  55.610  51.508  1.00  0.00      PROB H
ATOM   3951  CB  GLU   249      38.478  57.235  52.590  1.00  0.00      PROB C
ATOM   3952  HB1 GLU   249      37.485  56.714  52.464  1.00  0.00      PROB H
ATOM   3953  HB2 GLU   249      38.056  58.143  52.728  1.00  0.00      PROB H
ATOM   3954  CG  GLU   249      38.919  56.790  53.984  1.00  0.00      PROB C
ATOM   3955  HG1 GLU   249      39.900  57.225  54.264  1.00  0.00      PROB H
ATOM   3956  HG2 GLU   249      38.976  55.686  54.041  1.00  0.00      PROB H
ATOM   3957  CD  GLU   249      37.864  57.285  54.964  1.00  0.00      PROB C
ATOM   3958  OE1 GLU   249      37.788  58.523  55.181  1.00  0.00      PROB O
ATOM   3959  OE2 GLU   249      37.111  56.426  55.499  1.00  0.00      PROB O
ATOM   3960  C   GLU   249      38.566  56.981  50.171  1.00  0.00      PROB C
ATOM   3961  O   GLU   249      38.888  57.918  49.443  1.00  0.00      PROB O
ATOM   3962  N   GLN   250      37.527  56.156  49.884  1.00  0.00      PROB N
ATOM   3963  HN  GLN   250      37.258  55.428  50.513  1.00  0.00      PROB H
ATOM   3964  CA  GLN   250      36.695  56.329  48.718  1.00  0.00      PROB C
ATOM   3965  HA  GLN   250      36.854  57.309  48.287  1.00  0.00      PROB H
ATOM   3966  CB  GLN   250      36.898  55.231  47.658  1.00  0.00      PROB C
ATOM   3967  HB1 GLN   250      36.741  54.235  48.138  1.00  0.00      PROB H
ATOM   3968  HB2 GLN   250      37.969  55.298  47.363  1.00  0.00      PROB H
ATOM   3969  CG  GLN   250      36.013  55.420  46.426  1.00  0.00      PROB C
ATOM   3970  HG1 GLN   250      36.249  56.373  45.914  1.00  0.00      PROB H
ATOM   3971  HG2 GLN   250      34.933  55.404  46.683  1.00  0.00      PROB H
ATOM   3972  CD  GLN   250      36.223  54.236  45.492  1.00  0.00      PROB C
ATOM   3973  OE1 GLN   250      37.116  53.414  45.690  1.00  0.00      PROB O
ATOM   3974  NE2 GLN   250      35.365  54.140  44.442  1.00  0.00      PROB N
ATOM   3975 HE21 GLN   250      34.598  54.775  44.384  1.00  0.00      PROB H
ATOM   3976 HE22 GLN   250      35.368  53.309  43.891  1.00  0.00      PROB H
ATOM   3977  C   GLN   250      35.271  56.252  49.154  1.00  0.00      PROB C
ATOM   3978  O   GLN   250      34.932  55.545  50.102  1.00  0.00      PROB O
ATOM   3979  N   LEU   251      34.398  57.021  48.473  1.00  0.00      PROB N
ATOM   3980  HN  LEU   251      34.701  57.679  47.782  1.00  0.00      PROB H
ATOM   3981  CA  LEU   251      33.006  56.994  48.798  1.00  0.00      PROB C
ATOM   3982  HA  LEU   251      32.744  56.029  49.209  1.00  0.00      PROB H
ATOM   3983  CB  LEU   251      32.543  58.144  49.710  1.00  0.00      PROB C
ATOM   3984  HB1 LEU   251      31.452  57.945  49.878  1.00  0.00      PROB H
ATOM   3985  HB2 LEU   251      32.589  59.146  49.360  1.00  0.00      PROB H
ATOM   3986  CG  LEU   251      33.046  58.032  51.155  1.00  0.00      PROB C
ATOM   3987  HG  LEU   251      34.160  58.130  51.140  1.00  0.00      PROB H
ATOM   3988  CD1 LEU   251      32.498  59.171  52.031  1.00  0.00      PROB C
ATOM   3989 HD11 LEU   251      31.502  59.482  51.657  1.00  0.00      PROB H
ATOM   3990 HD12 LEU   251      33.162  60.061  51.987  1.00  0.00      PROB H
ATOM   3991 HD13 LEU   251      32.330  58.870  53.081  1.00  0.00      PROB H
ATOM   3992  CD2 LEU   251      32.725  56.641  51.714  1.00  0.00      PROB C
ATOM   3993 HD21 LEU   251      33.560  55.935  51.720  1.00  0.00      PROB H
ATOM   3994 HD22 LEU   251      31.888  56.169  51.160  1.00  0.00      PROB H
ATOM   3995 HD23 LEU   251      32.347  56.720  52.754  1.00  0.00      PROB H
ATOM   3996  C   LEU   251      32.205  57.129  47.544  1.00  0.00      PROB C
ATOM   3997  O   LEU   251      32.711  57.496  46.485  1.00  0.00      PROB O
ATOM   3998  N   ARG   252      30.910  56.778  47.659  1.00  0.00      PROB N
ATOM   3999  HN  ARG   252      30.502  56.497  48.530  1.00  0.00      PROB H
ATOM   4000  CA  ARG   252      29.941  56.960  46.625  1.00  0.00      PROB C
ATOM   4001  HA  ARG   252      30.170  57.875  46.094  1.00  0.00      PROB H
ATOM   4002  CB  ARG   252      29.796  55.786  45.640  1.00  0.00      PROB C
ATOM   4003  HB1 ARG   252      28.866  55.873  45.034  1.00  0.00      PROB H
ATOM   4004  HB2 ARG   252      29.739  54.828  46.203  1.00  0.00      PROB H
ATOM   4005  CG  ARG   252      30.955  55.749  44.644  1.00  0.00      PROB C
ATOM   4006  HG1 ARG   252      31.886  55.470  45.184  1.00  0.00      PROB H
ATOM   4007  HG2 ARG   252      31.092  56.785  44.261  1.00  0.00      PROB H
ATOM   4008  CD  ARG   252      30.763  54.800  43.459  1.00  0.00      PROB C
ATOM   4009  HD1 ARG   252      29.807  55.025  42.927  1.00  0.00      PROB H
ATOM   4010  HD2 ARG   252      30.729  53.756  43.846  1.00  0.00      PROB H
ATOM   4011  NE  ARG   252      31.895  55.064  42.526  1.00  0.00      PROB N
ATOM   4012  HE  ARG   252      32.074  55.988  42.216  1.00  0.00      PROB H
ATOM   4013  CZ  ARG   252      32.531  54.039  41.888  1.00  0.00      PROB C
ATOM   4014  NH1 ARG   252      32.124  52.750  42.080  1.00  0.00      PROB N
ATOM   4015 HH11 ARG   252      31.250  52.541  42.508  1.00  0.00      PROB H
ATOM   4016 HH12 ARG   252      32.508  52.034  41.495  1.00  0.00      PROB H
ATOM   4017  NH2 ARG   252      33.581  54.305  41.057  1.00  0.00      PROB N
ATOM   4018 HH21 ARG   252      33.838  55.235  40.805  1.00  0.00      PROB H
ATOM   4019 HH22 ARG   252      33.804  53.613  40.365  1.00  0.00      PROB H
ATOM   4020  C   ARG   252      28.638  57.163  47.343  1.00  0.00      PROB C
ATOM   4021  O   ARG   252      28.620  57.129  48.572  1.00  0.00      PROB O
ATOM   4022  N   PRO   253      27.558  57.455  46.669  1.00  0.00      PROB N
ATOM   4023  CD  PRO   253      27.595  58.340  45.517  1.00  0.00      PROB C
ATOM   4024  HD1 PRO   253      27.683  57.735  44.588  1.00  0.00      PROB H
ATOM   4025  HD2 PRO   253      28.431  59.079  45.558  1.00  0.00      PROB H
ATOM   4026  CA  PRO   253      26.308  57.545  47.378  1.00  0.00      PROB C
ATOM   4027  HA  PRO   253      26.478  58.186  48.208  1.00  0.00      PROB H
ATOM   4028  CB  PRO   253      25.330  58.199  46.407  1.00  0.00      PROB C
ATOM   4029  HB1 PRO   253      24.494  58.730  46.872  1.00  0.00      PROB H
ATOM   4030  HB2 PRO   253      24.885  57.425  45.737  1.00  0.00      PROB H
ATOM   4031  CG  PRO   253      26.243  59.075  45.526  1.00  0.00      PROB C
ATOM   4032  HG1 PRO   253      25.849  59.375  44.542  1.00  0.00      PROB H
ATOM   4033  HG2 PRO   253      26.555  59.951  46.110  1.00  0.00      PROB H
ATOM   4034  C   PRO   253      25.968  56.174  47.808  1.00  0.00      PROB C
ATOM   4035  O   PRO   253      25.258  55.994  48.796  1.00  0.00      PROB O
ATOM   4036  N   GLU   254      26.447  55.194  47.031  1.00  0.00      PROB N
ATOM   4037  HN  GLU   254      26.954  55.403  46.207  1.00  0.00      PROB H
ATOM   4038  CA  GLU   254      26.342  53.837  47.434  1.00  0.00      PROB C
ATOM   4039  HA  GLU   254      25.401  53.629  47.928  1.00  0.00      PROB H
ATOM   4040  CB  GLU   254      26.644  52.850  46.294  1.00  0.00      PROB C
ATOM   4041  HB1 GLU   254      26.683  51.802  46.678  1.00  0.00      PROB H
ATOM   4042  HB2 GLU   254      27.657  53.079  45.885  1.00  0.00      PROB H
ATOM   4043  CG  GLU   254      25.668  52.945  45.119  1.00  0.00      PROB C
ATOM   4044  HG1 GLU   254      26.131  52.520  44.203  1.00  0.00      PROB H
ATOM   4045  HG2 GLU   254      25.348  53.983  44.906  1.00  0.00      PROB H
ATOM   4046  CD  GLU   254      24.439  52.111  45.443  1.00  0.00      PROB C
ATOM   4047  OE1 GLU   254      23.694  52.487  46.386  1.00  0.00      PROB O
ATOM   4048  OE2 GLU   254      24.232  51.081  44.749  1.00  0.00      PROB O
ATOM   4049  C   GLU   254      27.478  53.776  48.390  1.00  0.00      PROB C
ATOM   4050  O   GLU   254      28.354  54.629  48.331  1.00  0.00      PROB O
ATOM   4051  N   ARG   255      27.506  52.788  49.290  1.00  0.00      PROB N
ATOM   4052  HN  ARG   255      26.848  52.038  49.247  1.00  0.00      PROB H
ATOM   4053  CA  ARG   255      28.526  52.724  50.296  1.00  0.00      PROB C
ATOM   4054  HA  ARG   255      28.477  51.751  50.765  1.00  0.00      PROB H
ATOM   4055  CB  ARG   255      29.965  53.028  49.825  1.00  0.00      PROB C
ATOM   4056  HB1 ARG   255      30.614  52.848  50.723  1.00  0.00      PROB H
ATOM   4057  HB2 ARG   255      30.147  54.092  49.573  1.00  0.00      PROB H
ATOM   4058  CG  ARG   255      30.517  52.117  48.731  1.00  0.00      PROB C
ATOM   4059  HG1 ARG   255      29.958  52.319  47.788  1.00  0.00      PROB H
ATOM   4060  HG2 ARG   255      30.285  51.071  49.016  1.00  0.00      PROB H
ATOM   4061  CD  ARG   255      32.013  52.345  48.496  1.00  0.00      PROB C
ATOM   4062  HD1 ARG   255      32.611  52.195  49.423  1.00  0.00      PROB H
ATOM   4063  HD2 ARG   255      32.178  53.395  48.157  1.00  0.00      PROB H
ATOM   4064  NE  ARG   255      32.454  51.425  47.414  1.00  0.00      PROB N
ATOM   4065  HE  ARG   255      32.562  51.719  46.474  1.00  0.00      PROB H
ATOM   4066  CZ  ARG   255      32.659  50.105  47.687  1.00  0.00      PROB C
ATOM   4067  NH1 ARG   255      32.378  49.615  48.930  1.00  0.00      PROB N
ATOM   4068 HH11 ARG   255      31.938  50.224  49.575  1.00  0.00      PROB H
ATOM   4069 HH12 ARG   255      32.168  48.643  48.979  1.00  0.00      PROB H
ATOM   4070  NH2 ARG   255      33.132  49.273  46.715  1.00  0.00      PROB N
ATOM   4071 HH21 ARG   255      33.235  49.586  45.781  1.00  0.00      PROB H
ATOM   4072 HH22 ARG   255      33.165  48.285  46.874  1.00  0.00      PROB H
ATOM   4073  C   ARG   255      28.217  53.738  51.340  1.00  0.00      PROB C
ATOM   4074  O   ARG   255      28.844  53.754  52.398  1.00  0.00      PROB O
ATOM   4075  N   LEU   256      27.231  54.612  51.087  1.00  0.00      PROB N
ATOM   4076  HN  LEU   256      26.813  54.706  50.188  1.00  0.00      PROB H
ATOM   4077  CA  LEU   256      26.870  55.544  52.110  1.00  0.00      PROB C
ATOM   4078  HA  LEU   256      27.761  55.977  52.545  1.00  0.00      PROB H
ATOM   4079  CB  LEU   256      25.884  56.633  51.656  1.00  0.00      PROB C
ATOM   4080  HB1 LEU   256      25.566  57.236  52.536  1.00  0.00      PROB H
ATOM   4081  HB2 LEU   256      24.971  56.170  51.219  1.00  0.00      PROB H
ATOM   4082  CG  LEU   256      26.462  57.628  50.638  1.00  0.00      PROB C
ATOM   4083  HG  LEU   256      26.817  57.033  49.834  1.00  0.00      PROB H
ATOM   4084  CD1 LEU   256      25.446  58.743  50.336  1.00  0.00      PROB C
ATOM   4085 HD11 LEU   256      25.171  59.279  51.266  1.00  0.00      PROB H
ATOM   4086 HD12 LEU   256      24.534  58.305  49.876  1.00  0.00      PROB H
ATOM   4087 HD13 LEU   256      25.906  59.460  49.636  1.00  0.00      PROB H
ATOM   4088  CD2 LEU   256      27.832  58.161  51.083  1.00  0.00      PROB C
ATOM   4089 HD21 LEU   256      28.598  57.355  51.091  1.00  0.00      PROB H
ATOM   4090 HD22 LEU   256      27.771  58.598  52.099  1.00  0.00      PROB H
ATOM   4091 HD23 LEU   256      28.179  58.948  50.379  1.00  0.00      PROB H
ATOM   4092  C   LEU   256      26.186  54.793  53.197  1.00  0.00      PROB C
ATOM   4093  O   LEU   256      26.409  55.051  54.380  1.00  0.00      PROB O
ATOM   4094  N   ARG   257      25.339  53.817  52.818  1.00  0.00      PROB N
ATOM   4095  HN  ARG   257      25.298  53.499  51.877  1.00  0.00      PROB H
ATOM   4096  CA  ARG   257      24.536  53.177  53.814  1.00  0.00      PROB C
ATOM   4097  HA  ARG   257      24.705  53.606  54.792  1.00  0.00      PROB H
ATOM   4098  CB  ARG   257      23.020  53.264  53.535  1.00  0.00      PROB C
ATOM   4099  HB1 ARG   257      22.821  52.813  52.537  1.00  0.00      PROB H
ATOM   4100  HB2 ARG   257      22.755  54.343  53.468  1.00  0.00      PROB H
ATOM   4101  CG  ARG   257      22.152  52.587  54.602  1.00  0.00      PROB C
ATOM   4102  HG1 ARG   257      22.350  53.000  55.613  1.00  0.00      PROB H
ATOM   4103  HG2 ARG   257      22.331  51.489  54.583  1.00  0.00      PROB H
ATOM   4104  CD  ARG   257      20.654  52.561  54.296  1.00  0.00      PROB C
ATOM   4105  HD1 ARG   257      20.390  52.149  53.303  1.00  0.00      PROB H
ATOM   4106  HD2 ARG   257      20.310  53.622  54.343  1.00  0.00      PROB H
ATOM   4107  NE  ARG   257      20.012  51.742  55.363  1.00  0.00      PROB N
ATOM   4108  HE  ARG   257      20.449  50.915  55.700  1.00  0.00      PROB H
ATOM   4109  CZ  ARG   257      18.722  51.973  55.741  1.00  0.00      PROB C
ATOM   4110  NH1 ARG   257      18.002  52.978  55.161  1.00  0.00      PROB N
ATOM   4111 HH11 ARG   257      18.366  53.388  54.340  1.00  0.00      PROB H
ATOM   4112 HH12 ARG   257      17.030  53.026  55.327  1.00  0.00      PROB H
ATOM   4113  NH2 ARG   257      18.150  51.192  56.704  1.00  0.00      PROB N
ATOM   4114 HH21 ARG   257      18.684  50.458  57.110  1.00  0.00      PROB H
ATOM   4115 HH22 ARG   257      17.188  51.297  56.915  1.00  0.00      PROB H
ATOM   4116  C   ARG   257      24.871  51.725  53.948  1.00  0.00      PROB C
ATOM   4117  O   ARG   257      25.443  51.106  53.051  1.00  0.00      PROB O
ATOM   4118  N   GLY   258      24.530  51.171  55.133  1.00  0.00      PROB N
ATOM   4119  HN  GLY   258      24.240  51.747  55.888  1.00  0.00      PROB H
ATOM   4120  CA  GLY   258      24.680  49.784  55.461  1.00  0.00      PROB C
ATOM   4121  HA1 GLY   258      25.699  49.480  55.255  1.00  0.00      PROB H
ATOM   4122  HA2 GLY   258      23.929  49.207  54.945  1.00  0.00      PROB H
ATOM   4123  C   GLY   258      24.466  49.674  56.938  1.00  0.00      PROB C
ATOM   4124  O   GLY   258      24.778  50.595  57.689  1.00  0.00      PROB O
ATOM   4125  N   ASP   259      23.924  48.528  57.394  1.00  0.00      PROB N
ATOM   4126  HN  ASP   259      23.806  47.730  56.812  1.00  0.00      PROB H
ATOM   4127  CA  ASP   259      23.676  48.345  58.796  1.00  0.00      PROB C
ATOM   4128  HA  ASP   259      23.526  49.313  59.256  1.00  0.00      PROB H
ATOM   4129  CB  ASP   259      22.504  47.390  59.090  1.00  0.00      PROB C
ATOM   4130  HB1 ASP   259      22.750  46.323  58.924  1.00  0.00      PROB H
ATOM   4131  HB2 ASP   259      21.638  47.660  58.452  1.00  0.00      PROB H
ATOM   4132  CG  ASP   259      22.061  47.597  60.533  1.00  0.00      PROB C
ATOM   4133  OD1 ASP   259      22.222  48.740  61.037  1.00  0.00      PROB O
ATOM   4134  OD2 ASP   259      21.548  46.624  61.145  1.00  0.00      PROB O
ATOM   4135  C   ASP   259      24.912  47.743  59.385  1.00  0.00      PROB C
ATOM   4136  O   ASP   259      25.916  47.552  58.700  1.00  0.00      PROB O
ATOM   4137  N   GLY   260      24.869  47.441  60.697  1.00  0.00      PROB N
ATOM   4138  HN  GLY   260      24.063  47.688  61.250  1.00  0.00      PROB H
ATOM   4139  CA  GLY   260      25.983  46.851  61.375  1.00  0.00      PROB C
ATOM   4140  HA1 GLY   260      26.901  46.933  60.809  1.00  0.00      PROB H
ATOM   4141  HA2 GLY   260      25.710  45.848  61.662  1.00  0.00      PROB H
ATOM   4142  C   GLY   260      26.143  47.643  62.621  1.00  0.00      PROB C
ATOM   4143  O   GLY   260      25.325  48.515  62.909  1.00  0.00      PROB O
ATOM   4144  N   ASP   261      27.205  47.382  63.403  1.00  0.00      PROB N
ATOM   4145  HN  ASP   261      27.849  46.627  63.293  1.00  0.00      PROB H
ATOM   4146  CA  ASP   261      27.238  48.123  64.619  1.00  0.00      PROB C
ATOM   4147  HA  ASP   261      26.629  49.015  64.586  1.00  0.00      PROB H
ATOM   4148  CB  ASP   261      26.788  47.289  65.829  1.00  0.00      PROB C
ATOM   4149  HB1 ASP   261      26.880  47.826  66.790  1.00  0.00      PROB H
ATOM   4150  HB2 ASP   261      27.357  46.334  65.882  1.00  0.00      PROB H
ATOM   4151  CG  ASP   261      25.316  46.963  65.623  1.00  0.00      PROB C
ATOM   4152  OD1 ASP   261      24.549  47.892  65.254  1.00  0.00      PROB O
ATOM   4153  OD2 ASP   261      24.944  45.773  65.813  1.00  0.00      PROB O
ATOM   4154  C   ASP   261      28.608  48.646  64.915  1.00  0.00      PROB C
ATOM   4155  O   ASP   261      29.604  47.926  64.853  1.00  0.00      PROB O
ATOM   4156  N   ARG   262      28.662  49.958  65.211  1.00  0.00      PROB N
ATOM   4157  HN  ARG   262      27.840  50.499  65.083  1.00  0.00      PROB H
ATOM   4158  CA  ARG   262      29.835  50.668  65.630  1.00  0.00      PROB C
ATOM   4159  HA  ARG   262      30.675  50.373  65.015  1.00  0.00      PROB H
ATOM   4160  CB  ARG   262      29.650  52.196  65.631  1.00  0.00      PROB C
ATOM   4161  HB1 ARG   262      28.804  52.465  66.308  1.00  0.00      PROB H
ATOM   4162  HB2 ARG   262      29.355  52.495  64.609  1.00  0.00      PROB H
ATOM   4163  CG  ARG   262      30.906  52.949  66.075  1.00  0.00      PROB C
ATOM   4164  HG1 ARG   262      31.745  52.673  65.395  1.00  0.00      PROB H
ATOM   4165  HG2 ARG   262      31.200  52.637  67.105  1.00  0.00      PROB H
ATOM   4166  CD  ARG   262      30.742  54.471  66.125  1.00  0.00      PROB C
ATOM   4167  HD1 ARG   262      29.928  54.703  66.855  1.00  0.00      PROB H
ATOM   4168  HD2 ARG   262      30.484  54.876  65.120  1.00  0.00      PROB H
ATOM   4169  NE  ARG   262      32.044  55.041  66.575  1.00  0.00      PROB N
ATOM   4170  HE  ARG   262      32.836  54.443  66.633  1.00  0.00      PROB H
ATOM   4171  CZ  ARG   262      32.106  56.317  67.058  1.00  0.00      PROB C
ATOM   4172  NH1 ARG   262      30.975  57.079  67.121  1.00  0.00      PROB N
ATOM   4173 HH11 ARG   262      30.093  56.654  66.962  1.00  0.00      PROB H
ATOM   4174 HH12 ARG   262      30.969  57.950  67.610  1.00  0.00      PROB H
ATOM   4175  NH2 ARG   262      33.296  56.830  67.488  1.00  0.00      PROB N
ATOM   4176 HH21 ARG   262      34.100  56.248  67.456  1.00  0.00      PROB H
ATOM   4177 HH22 ARG   262      33.277  57.687  67.990  1.00  0.00      PROB H
ATOM   4178  C   ARG   262      30.150  50.255  67.036  1.00  0.00      PROB C
ATOM   4179  O   ARG   262      31.308  50.271  67.450  1.00  0.00      PROB O
ATOM   4180  N   ARG   263      29.108  49.849  67.793  1.00  0.00      PROB N
ATOM   4181  HN  ARG   263      28.234  49.681  67.364  1.00  0.00      PROB H
ATOM   4182  CA  ARG   263      29.217  49.578  69.203  1.00  0.00      PROB C
ATOM   4183  HA  ARG   263      29.430  50.493  69.736  1.00  0.00      PROB H
ATOM   4184  CB  ARG   263      27.988  48.846  69.756  1.00  0.00      PROB C
ATOM   4185  HB1 ARG   263      28.156  48.588  70.830  1.00  0.00      PROB H
ATOM   4186  HB2 ARG   263      27.839  47.881  69.211  1.00  0.00      PROB H
ATOM   4187  CG  ARG   263      26.676  49.614  69.653  1.00  0.00      PROB C
ATOM   4188  HG1 ARG   263      26.514  49.939  68.603  1.00  0.00      PROB H
ATOM   4189  HG2 ARG   263      26.739  50.531  70.277  1.00  0.00      PROB H
ATOM   4190  CD  ARG   263      25.479  48.766  70.086  1.00  0.00      PROB C
ATOM   4191  HD1 ARG   263      25.589  48.327  71.103  1.00  0.00      PROB H
ATOM   4192  HD2 ARG   263      25.373  47.903  69.385  1.00  0.00      PROB H
ATOM   4193  NE  ARG   263      24.264  49.611  69.946  1.00  0.00      PROB N
ATOM   4194  HE  ARG   263      23.744  49.656  69.097  1.00  0.00      PROB H
ATOM   4195  CZ  ARG   263      23.850  50.368  71.002  1.00  0.00      PROB C
ATOM   4196  NH1 ARG   263      24.549  50.339  72.173  1.00  0.00      PROB N
ATOM   4197 HH11 ARG   263      25.173  49.594  72.389  1.00  0.00      PROB H
ATOM   4198 HH12 ARG   263      24.227  50.913  72.923  1.00  0.00      PROB H
ATOM   4199  NH2 ARG   263      22.739  51.151  70.886  1.00  0.00      PROB N
ATOM   4200 HH21 ARG   263      22.151  50.892  70.131  1.00  0.00      PROB H
ATOM   4201 HH22 ARG   263      22.304  51.351  71.770  1.00  0.00      PROB H
ATOM   4202  C   ARG   263      30.345  48.626  69.423  1.00  0.00      PROB C
ATOM   4203  O   ARG   263      31.231  48.892  70.234  1.00  0.00      PROB O
ATOM   4204  N   GLU   264      30.372  47.495  68.696  1.00  0.00      PROB N
ATOM   4205  HN  GLU   264      29.739  47.252  67.968  1.00  0.00      PROB H
ATOM   4206  CA  GLU   264      31.437  46.579  68.967  1.00  0.00      PROB C
ATOM   4207  HA  GLU   264      31.793  46.647  69.987  1.00  0.00      PROB H
ATOM   4208  CB  GLU   264      31.043  45.115  68.716  1.00  0.00      PROB C
ATOM   4209  HB1 GLU   264      30.665  45.024  67.667  1.00  0.00      PROB H
ATOM   4210  HB2 GLU   264      30.181  44.890  69.384  1.00  0.00      PROB H
ATOM   4211  CG  GLU   264      32.166  44.108  68.963  1.00  0.00      PROB C
ATOM   4212  HG1 GLU   264      32.432  44.076  70.039  1.00  0.00      PROB H
ATOM   4213  HG2 GLU   264      33.076  44.206  68.352  1.00  0.00      PROB H
ATOM   4214  CD  GLU   264      31.606  42.743  68.594  1.00  0.00      PROB C
ATOM   4215  OE1 GLU   264      30.386  42.679  68.284  1.00  0.00      PROB O
ATOM   4216  OE2 GLU   264      32.382  41.752  68.616  1.00  0.00      PROB O
ATOM   4217  C   GLU   264      32.573  46.885  68.051  1.00  0.00      PROB C
ATOM   4218  O   GLU   264      32.911  46.081  67.183  1.00  0.00      PROB O
ATOM   4219  N   CYS   265      33.198  48.064  68.223  1.00  0.00      PROB N
ATOM   4220  HN  CYS   265      32.852  48.748  68.865  1.00  0.00      PROB H
ATOM   4221  CA  CYS   265      34.377  48.352  67.466  1.00  0.00      PROB C
ATOM   4222  HA  CYS   265      34.837  47.448  67.087  1.00  0.00      PROB H
ATOM   4223  CB  CYS   265      34.182  49.351  66.316  1.00  0.00      PROB C
ATOM   4224  HB1 CYS   265      33.814  50.332  66.686  1.00  0.00      PROB H
ATOM   4225  HB2 CYS   265      33.385  48.931  65.661  1.00  0.00      PROB H
ATOM   4226  SG  CYS   265      35.712  49.539  65.357  1.00  0.00      PROB S
ATOM   4227  HG1 CYS   265      36.224  48.310  65.478  1.00  0.00      PROB H
ATOM   4228  C   CYS   265      35.324  48.959  68.455  1.00  0.00      PROB C
ATOM   4229  O   CYS   265      35.258  50.156  68.732  1.00  0.00      PROB O
ATOM   4230  N   ASP   266      36.228  48.137  69.029  1.00  0.00      PROB N
ATOM   4231  HN  ASP   266      36.369  47.214  68.704  1.00  0.00      PROB H
ATOM   4232  CA  ASP   266      37.130  48.636  70.028  1.00  0.00      PROB C
ATOM   4233  HA  ASP   266      36.670  49.480  70.528  1.00  0.00      PROB H
ATOM   4234  CB  ASP   266      37.624  47.603  71.056  1.00  0.00      PROB C
ATOM   4235  HB1 ASP   266      38.602  47.807  71.540  1.00  0.00      PROB H
ATOM   4236  HB2 ASP   266      37.693  46.602  70.582  1.00  0.00      PROB H
ATOM   4237  CG  ASP   266      36.623  47.520  72.196  1.00  0.00      PROB C
ATOM   4238  OD1 ASP   266      35.704  48.379  72.246  1.00  0.00      PROB O
ATOM   4239  OD2 ASP   266      36.786  46.608  73.050  1.00  0.00      PROB O
ATOM   4240  C   ASP   266      38.356  49.230  69.420  1.00  0.00      PROB C
ATOM   4241  O   ASP   266      38.610  49.108  68.224  1.00  0.00      PROB O
ATOM   4242  N   PHE   267      39.130  49.920  70.286  1.00  0.00      PROB N
ATOM   4243  HN  PHE   267      38.883  49.907  71.247  1.00  0.00      PROB H
ATOM   4244  CA  PHE   267      40.393  50.523  69.973  1.00  0.00      PROB C
ATOM   4245  HA  PHE   267      40.359  50.957  68.981  1.00  0.00      PROB H
ATOM   4246  CB  PHE   267      40.800  51.558  71.043  1.00  0.00      PROB C
ATOM   4247  HB1 PHE   267      40.692  51.122  72.061  1.00  0.00      PROB H
ATOM   4248  HB2 PHE   267      40.129  52.443  70.980  1.00  0.00      PROB H
ATOM   4249  CG  PHE   267      42.210  52.009  70.858  1.00  0.00      PROB C
ATOM   4250  CD1 PHE   267      42.530  53.034  69.998  1.00  0.00      PROB C
ATOM   4251  HD1 PHE   267      41.752  53.510  69.414  1.00  0.00      PROB H
ATOM   4252  CE1 PHE   267      43.837  53.439  69.846  1.00  0.00      PROB C
ATOM   4253  HE1 PHE   267      44.080  54.235  69.155  1.00  0.00      PROB H
ATOM   4254  CZ  PHE   267      44.839  52.824  70.560  1.00  0.00      PROB C
ATOM   4255  HZ  PHE   267      45.868  53.147  70.451  1.00  0.00      PROB H
ATOM   4256  CD2 PHE   267      43.219  51.404  71.571  1.00  0.00      PROB C
ATOM   4257  HD2 PHE   267      42.983  50.590  72.246  1.00  0.00      PROB H
ATOM   4258  CE2 PHE   267      44.526  51.803  71.424  1.00  0.00      PROB C
ATOM   4259  HE2 PHE   267      45.311  51.275  71.942  1.00  0.00      PROB H
ATOM   4260  C   PHE   267      41.378  49.407  69.981  1.00  0.00      PROB C
ATOM   4261  O   PHE   267      41.340  48.549  70.861  1.00  0.00      PROB O
ATOM   4262  N   ARG   268      42.289  49.380  68.991  1.00  0.00      PROB N
ATOM   4263  HN  ARG   268      42.362  50.093  68.300  1.00  0.00      PROB H
ATOM   4264  CA  ARG   268      43.188  48.269  68.953  1.00  0.00      PROB C
ATOM   4265  HA  ARG   268      43.338  47.842  69.935  1.00  0.00      PROB H
ATOM   4266  CB  ARG   268      42.807  47.173  67.933  1.00  0.00      PROB C
ATOM   4267  HB1 ARG   268      43.607  46.409  67.790  1.00  0.00      PROB H
ATOM   4268  HB2 ARG   268      42.647  47.662  66.940  1.00  0.00      PROB H
ATOM   4269  CG  ARG   268      41.548  46.352  68.236  1.00  0.00      PROB C
ATOM   4270  HG1 ARG   268      40.674  47.043  68.287  1.00  0.00      PROB H
ATOM   4271  HG2 ARG   268      41.649  45.859  69.228  1.00  0.00      PROB H
ATOM   4272  CD  ARG   268      41.273  45.292  67.157  1.00  0.00      PROB C
ATOM   4273  HD1 ARG   268      42.144  44.599  67.087  1.00  0.00      PROB H
ATOM   4274  HD2 ARG   268      41.109  45.795  66.172  1.00  0.00      PROB H
ATOM   4275  NE  ARG   268      40.040  44.534  67.518  1.00  0.00      PROB N
ATOM   4276  HE  ARG   268      39.353  44.929  68.116  1.00  0.00      PROB H
ATOM   4277  CZ  ARG   268      39.692  43.427  66.797  1.00  0.00      PROB C
ATOM   4278  NH1 ARG   268      40.471  43.009  65.757  1.00  0.00      PROB N
ATOM   4279 HH11 ARG   268      41.101  43.662  65.356  1.00  0.00      PROB H
ATOM   4280 HH12 ARG   268      40.156  42.307  65.137  1.00  0.00      PROB H
ATOM   4281  NH2 ARG   268      38.563  42.728  67.116  1.00  0.00      PROB N
ATOM   4282 HH21 ARG   268      37.997  43.015  67.884  1.00  0.00      PROB H
ATOM   4283 HH22 ARG   268      38.233  42.020  66.506  1.00  0.00      PROB H
ATOM   4284  C   ARG   268      44.539  48.723  68.500  1.00  0.00      PROB C
ATOM   4285  O   ARG   268      44.743  49.875  68.118  1.00  0.00      PROB O
ATOM   4286  N   GLU   269      45.504  47.781  68.560  1.00  0.00      PROB N
ATOM   4287  HN  GLU   269      45.327  46.845  68.845  1.00  0.00      PROB H
ATOM   4288  CA  GLU   269      46.851  47.991  68.120  1.00  0.00      PROB C
ATOM   4289  HA  GLU   269      47.023  49.003  68.066  1.00  0.00      PROB H
ATOM   4290  CB  GLU   269      47.884  47.623  69.194  1.00  0.00      PROB C
ATOM   4291  HB1 GLU   269      48.909  47.665  68.760  1.00  0.00      PROB H
ATOM   4292  HB2 GLU   269      47.713  46.566  69.519  1.00  0.00      PROB H
ATOM   4293  CG  GLU   269      47.800  48.568  70.393  1.00  0.00      PROB C
ATOM   4294  HG1 GLU   269      46.799  48.452  70.866  1.00  0.00      PROB H
ATOM   4295  HG2 GLU   269      47.937  49.630  70.263  1.00  0.00      PROB H
ATOM   4296  CD  GLU   269      48.811  48.116  71.431  1.00  0.00      PROB C
ATOM   4297  OE1 GLU   269      48.586  47.038  72.044  1.00  0.00      PROB O
ATOM   4298  OE2 GLU   269      49.827  48.835  71.618  1.00  0.00      PROB O
ATOM   4299  C   GLU   269      47.037  47.091  66.928  1.00  0.00      PROB C
ATOM   4300  O   GLU   269      46.559  45.958  66.921  1.00  0.00      PROB O
ATOM   4301  N   ASP   270      47.717  47.587  65.870  1.00  0.00      PROB N
ATOM   4302  HN  ASP   270      48.082  48.506  65.860  1.00  0.00      PROB H
ATOM   4303  CA  ASP   270      47.858  46.854  64.637  1.00  0.00      PROB C
ATOM   4304  HA  ASP   270      46.869  46.598  64.274  1.00  0.00      PROB H
ATOM   4305  CB  ASP   270      48.640  47.663  63.582  1.00  0.00      PROB C
ATOM   4306  HB1 ASP   270      49.691  47.863  63.841  1.00  0.00      PROB H
ATOM   4307  HB2 ASP   270      48.119  48.636  63.470  1.00  0.00      PROB H
ATOM   4308  CG  ASP   270      48.570  46.985  62.215  1.00  0.00      PROB C
ATOM   4309  OD1 ASP   270      48.273  45.763  62.147  1.00  0.00      PROB O
ATOM   4310  OD2 ASP   270      48.818  47.700  61.209  1.00  0.00      PROB O
ATOM   4311  C   ASP   270      48.606  45.555  64.854  1.00  0.00      PROB C
ATOM   4312  O   ASP   270      48.087  44.483  64.547  1.00  0.00      PROB O
ATOM   4313  N   ASP   271      49.838  45.618  65.406  1.00  0.00      PROB N
ATOM   4314  HN  ASP   271      50.157  46.499  65.721  1.00  0.00      PROB H
ATOM   4315  CA  ASP   271      50.709  44.497  65.690  1.00  0.00      PROB C
ATOM   4316  HA  ASP   271      51.552  44.867  66.255  1.00  0.00      PROB H
ATOM   4317  CB  ASP   271      49.993  43.374  66.466  1.00  0.00      PROB C
ATOM   4318  HB1 ASP   271      50.661  42.494  66.586  1.00  0.00      PROB H
ATOM   4319  HB2 ASP   271      49.054  43.009  66.018  1.00  0.00      PROB H
ATOM   4320  CG  ASP   271      49.720  43.874  67.877  1.00  0.00      PROB C
ATOM   4321  OD1 ASP   271      50.701  44.264  68.567  1.00  0.00      PROB O
ATOM   4322  OD2 ASP   271      48.529  43.864  68.288  1.00  0.00      PROB O
ATOM   4323  C   ASP   271      51.288  43.889  64.448  1.00  0.00      PROB C
ATOM   4324  O   ASP   271      52.209  43.078  64.542  1.00  0.00      PROB O
ATOM   4325  N   SER   272      50.815  44.263  63.247  1.00  0.00      PROB N
ATOM   4326  HN  SER   272      49.951  44.771  63.163  1.00  0.00      PROB H
ATOM   4327  CA  SER   272      51.496  43.774  62.075  1.00  0.00      PROB C
ATOM   4328  HA  SER   272      51.732  42.721  62.155  1.00  0.00      PROB H
ATOM   4329  CB  SER   272      50.744  44.124  60.779  1.00  0.00      PROB C
ATOM   4330  HB1 SER   272      50.595  45.226  60.688  1.00  0.00      PROB H
ATOM   4331  HB2 SER   272      49.739  43.649  60.841  1.00  0.00      PROB H
ATOM   4332  OG  SER   272      51.443  43.622  59.651  1.00  0.00      PROB O
ATOM   4333  HG1 SER   272      52.384  43.843  59.745  1.00  0.00      PROB H
ATOM   4334  C   SER   272      52.758  44.563  62.108  1.00  0.00      PROB C
ATOM   4335  O   SER   272      53.835  44.095  61.739  1.00  0.00      PROB O
ATOM   4336  N   VAL   273      52.622  45.811  62.600  1.00  0.00      PROB N
ATOM   4337  HN  VAL   273      51.732  46.115  62.915  1.00  0.00      PROB H
ATOM   4338  CA  VAL   273      53.724  46.707  62.758  1.00  0.00      PROB C
ATOM   4339  HA  VAL   273      54.357  46.644  61.883  1.00  0.00      PROB H
ATOM   4340  CB  VAL   273      53.339  48.134  63.024  1.00  0.00      PROB C
ATOM   4341  HB  VAL   273      54.253  48.766  63.111  1.00  0.00      PROB H
ATOM   4342  CG1 VAL   273      52.555  48.669  61.813  1.00  0.00      PROB C
ATOM   4343 HG11 VAL   273      51.485  48.370  61.874  1.00  0.00      PROB H
ATOM   4344 HG12 VAL   273      52.963  48.223  60.883  1.00  0.00      PROB H
ATOM   4345 HG13 VAL   273      52.605  49.763  61.782  1.00  0.00      PROB H
ATOM   4346  CG2 VAL   273      52.573  48.202  64.353  1.00  0.00      PROB C
ATOM   4347 HG21 VAL   273      53.244  48.028  65.217  1.00  0.00      PROB H
ATOM   4348 HG22 VAL   273      51.751  47.461  64.393  1.00  0.00      PROB H
ATOM   4349 HG23 VAL   273      52.130  49.212  64.484  1.00  0.00      PROB H
ATOM   4350  C   VAL   273      54.502  46.222  63.941  1.00  0.00      PROB C
ATOM   4351  O   VAL   273      53.998  45.466  64.770  1.00  0.00      PROB O
ATOM   4352  N   HSD   274      55.781  46.633  64.025  1.00  0.00      PROB N
ATOM   4353  HN  HSD   274      56.213  47.187  63.325  1.00  0.00      PROB H
ATOM   4354  CA  HSD   274      56.638  46.193  65.085  1.00  0.00      PROB C
ATOM   4355  HA  HSD   274      56.605  45.111  65.124  1.00  0.00      PROB H
ATOM   4356  CB  HSD   274      58.098  46.675  64.993  1.00  0.00      PROB C
ATOM   4357  HB1 HSD   274      58.640  46.337  65.905  1.00  0.00      PROB H
ATOM   4358  HB2 HSD   274      58.191  47.765  65.041  1.00  0.00      PROB H
ATOM   4359  ND1 HSD   274      59.291  46.554  62.754  1.00  0.00      PROB N
ATOM   4360  HD1 HSD   274      59.082  47.507  62.510  1.00  0.00      PROB H
ATOM   4361  CG  HSD   274      58.947  45.995  63.964  1.00  0.00      PROB C
ATOM   4362  CE1 HSD   274      60.100  45.662  62.129  1.00  0.00      PROB C
ATOM   4363  HE1 HSD   274      60.520  45.819  61.133  1.00  0.00      PROB H
ATOM   4364  NE2 HSD   274      60.297  44.573  62.849  1.00  0.00      PROB N
ATOM   4365  CD2 HSD   274      59.567  44.784  64.006  1.00  0.00      PROB C
ATOM   4366  HD2 HSD   274      59.533  44.020  64.770  1.00  0.00      PROB H
ATOM   4367  C   HSD   274      56.162  46.736  66.396  1.00  0.00      PROB C
ATOM   4368  O   HSD   274      55.414  47.711  66.463  1.00  0.00      PROB O
ATOM   4369  N   ALA   275      56.599  46.064  67.482  1.00  0.00      PROB N
ATOM   4370  HN  ALA   275      57.138  45.234  67.360  1.00  0.00      PROB H
ATOM   4371  CA  ALA   275      56.245  46.380  68.834  1.00  0.00      PROB C
ATOM   4372  HA  ALA   275      55.202  46.228  68.916  1.00  0.00      PROB H
ATOM   4373  CB  ALA   275      56.795  45.360  69.847  1.00  0.00      PROB C
ATOM   4374  HB1 ALA   275      57.907  45.349  69.860  1.00  0.00      PROB H
ATOM   4375  HB2 ALA   275      56.466  44.358  69.518  1.00  0.00      PROB H
ATOM   4376  HB3 ALA   275      56.431  45.547  70.880  1.00  0.00      PROB H
ATOM   4377  C   ALA   275      56.755  47.724  69.259  1.00  0.00      PROB C
ATOM   4378  O   ALA   275      56.012  48.518  69.830  1.00  0.00      PROB O
ATOM   4379  N   TYR   276      58.033  48.026  68.965  1.00  0.00      PROB N
ATOM   4380  HN  TYR   276      58.633  47.385  68.499  1.00  0.00      PROB H
ATOM   4381  CA  TYR   276      58.631  49.233  69.466  1.00  0.00      PROB C
ATOM   4382  HA  TYR   276      58.512  49.272  70.543  1.00  0.00      PROB H
ATOM   4383  CB  TYR   276      60.105  49.351  69.074  1.00  0.00      PROB C
ATOM   4384  HB1 TYR   276      60.588  50.287  69.430  1.00  0.00      PROB H
ATOM   4385  HB2 TYR   276      60.257  49.253  67.993  1.00  0.00      PROB H
ATOM   4386  CG  TYR   276      60.734  48.186  69.738  1.00  0.00      PROB C
ATOM   4387  CD1 TYR   276      61.189  48.294  71.031  1.00  0.00      PROB C
ATOM   4388  HD1 TYR   276      61.087  49.231  71.562  1.00  0.00      PROB H
ATOM   4389  CE1 TYR   276      61.763  47.218  71.660  1.00  0.00      PROB C
ATOM   4390  HE1 TYR   276      62.114  47.316  72.679  1.00  0.00      PROB H
ATOM   4391  CZ  TYR   276      61.877  46.018  70.999  1.00  0.00      PROB C
ATOM   4392  OH  TYR   276      62.466  44.909  71.644  1.00  0.00      PROB O
ATOM   4393  HH  TYR   276      63.105  45.271  72.284  1.00  0.00      PROB H
ATOM   4394  CD2 TYR   276      60.840  46.979  69.086  1.00  0.00      PROB C
ATOM   4395  HD2 TYR   276      60.503  46.880  68.064  1.00  0.00      PROB H
ATOM   4396  CE2 TYR   276      61.414  45.899  69.712  1.00  0.00      PROB C
ATOM   4397  HE2 TYR   276      61.515  44.952  69.198  1.00  0.00      PROB H
ATOM   4398  C   TYR   276      57.912  50.401  68.902  1.00  0.00      PROB C
ATOM   4399  O   TYR   276      57.566  51.330  69.630  1.00  0.00      PROB O
ATOM   4400  N   HSD   277      57.644  50.390  67.585  1.00  0.00      PROB N
ATOM   4401  HN  HSD   277      57.901  49.653  66.964  1.00  0.00      PROB H
ATOM   4402  CA  HSD   277      56.969  51.537  67.075  1.00  0.00      PROB C
ATOM   4403  HA  HSD   277      57.144  52.410  67.676  1.00  0.00      PROB H
ATOM   4404  CB  HSD   277      57.395  51.960  65.653  1.00  0.00      PROB C
ATOM   4405  HB1 HSD   277      58.435  52.353  65.721  1.00  0.00      PROB H
ATOM   4406  HB2 HSD   277      56.763  52.791  65.272  1.00  0.00      PROB H
ATOM   4407  ND1 HSD   277      56.352  50.390  63.931  1.00  0.00      PROB N
ATOM   4408  HD1 HSD   277      55.401  50.587  64.191  1.00  0.00      PROB H
ATOM   4409  CG  HSD   277      57.438  50.855  64.640  1.00  0.00      PROB C
ATOM   4410  CE1 HSD   277      56.811  49.411  63.110  1.00  0.00      PROB C
ATOM   4411  HE1 HSD   277      56.158  48.864  62.428  1.00  0.00      PROB H
ATOM   4412  NE2 HSD   277      58.110  49.218  63.239  1.00  0.00      PROB N
ATOM   4413  CD2 HSD   277      58.503  50.128  64.203  1.00  0.00      PROB C
ATOM   4414  HD2 HSD   277      59.553  50.237  64.446  1.00  0.00      PROB H
ATOM   4415  C   HSD   277      55.503  51.272  67.099  1.00  0.00      PROB C
ATOM   4416  O   HSD   277      54.927  50.761  66.142  1.00  0.00      PROB O
ATOM   4417  N   ARG   278      54.848  51.611  68.224  1.00  0.00      PROB N
ATOM   4418  HN  ARG   278      55.296  51.897  69.064  1.00  0.00      PROB H
ATOM   4419  CA  ARG   278      53.442  51.362  68.254  1.00  0.00      PROB C
ATOM   4420  HA  ARG   278      53.004  51.495  67.271  1.00  0.00      PROB H
ATOM   4421  CB  ARG   278      53.053  49.976  68.807  1.00  0.00      PROB C
ATOM   4422  HB1 ARG   278      52.012  49.958  69.209  1.00  0.00      PROB H
ATOM   4423  HB2 ARG   278      53.730  49.760  69.664  1.00  0.00      PROB H
ATOM   4424  CG  ARG   278      53.143  48.849  67.779  1.00  0.00      PROB C
ATOM   4425  HG1 ARG   278      54.009  49.066  67.190  1.00  0.00      PROB H
ATOM   4426  HG2 ARG   278      52.271  48.929  67.092  1.00  0.00      PROB H
ATOM   4427  CD  ARG   278      53.152  47.447  68.395  1.00  0.00      PROB C
ATOM   4428  HD1 ARG   278      54.055  47.604  68.987  1.00  0.00      PROB H
ATOM   4429  HD2 ARG   278      53.216  46.609  67.667  1.00  0.00      PROB H
ATOM   4430  NE  ARG   278      51.991  47.312  69.322  1.00  0.00      PROB N
ATOM   4431  HE  ARG   278      51.043  47.361  69.024  1.00  0.00      PROB H
ATOM   4432  CZ  ARG   278      52.174  46.674  70.515  1.00  0.00      PROB C
ATOM   4433  NH1 ARG   278      53.428  46.280  70.883  1.00  0.00      PROB N
ATOM   4434 HH11 ARG   278      54.189  46.656  70.384  1.00  0.00      PROB H
ATOM   4435 HH12 ARG   278      53.528  45.815  71.762  1.00  0.00      PROB H
ATOM   4436  NH2 ARG   278      51.116  46.418  71.338  1.00  0.00      PROB N
ATOM   4437 HH21 ARG   278      51.169  45.764  72.071  1.00  0.00      PROB H
ATOM   4438 HH22 ARG   278      50.228  46.890  71.246  1.00  0.00      PROB H
ATOM   4439  C   ARG   278      52.755  52.364  69.129  1.00  0.00      PROB C
ATOM   4440  O   ARG   278      53.343  52.911  70.061  1.00  0.00      PROB O
ATOM   4441  N   ALA   279      51.473  52.643  68.802  1.00  0.00      PROB N
ATOM   4442  HN  ALA   279      51.050  52.233  68.002  1.00  0.00      PROB H
ATOM   4443  CA  ALA   279      50.684  53.632  69.480  1.00  0.00      PROB C
ATOM   4444  HA  ALA   279      51.256  54.544  69.532  1.00  0.00      PROB H
ATOM   4445  CB  ALA   279      49.372  53.934  68.735  1.00  0.00      PROB C
ATOM   4446  HB1 ALA   279      48.475  53.521  69.231  1.00  0.00      PROB H
ATOM   4447  HB2 ALA   279      49.423  53.611  67.676  1.00  0.00      PROB H
ATOM   4448  HB3 ALA   279      49.227  55.040  68.714  1.00  0.00      PROB H
ATOM   4449  C   ALA   279      50.310  53.313  70.898  1.00  0.00      PROB C
ATOM   4450  O   ALA   279      50.619  54.086  71.803  1.00  0.00      PROB O
ATOM   4451  N   THR   280      49.649  52.161  71.130  1.00  0.00      PROB N
ATOM   4452  HN  THR   280      49.462  51.532  70.385  1.00  0.00      PROB H
ATOM   4453  CA  THR   280      49.245  51.760  72.454  1.00  0.00      PROB C
ATOM   4454  HA  THR   280      48.979  50.724  72.408  1.00  0.00      PROB H
ATOM   4455  CB  THR   280      50.320  51.943  73.489  1.00  0.00      PROB C
ATOM   4456  HB  THR   280      50.659  52.983  73.681  1.00  0.00      PROB H
ATOM   4457  OG1 THR   280      51.474  51.196  73.133  1.00  0.00      PROB O
ATOM   4458  HG1 THR   280      51.154  50.523  72.512  1.00  0.00      PROB H
ATOM   4459  CG2 THR   280      49.790  51.466  74.850  1.00  0.00      PROB C
ATOM   4460 HG21 THR   280      49.005  50.695  74.859  1.00  0.00      PROB H
ATOM   4461 HG22 THR   280      49.644  52.376  75.426  1.00  0.00      PROB H
ATOM   4462 HG23 THR   280      50.640  50.983  75.386  1.00  0.00      PROB H
ATOM   4463  C   THR   280      48.010  52.465  72.923  1.00  0.00      PROB C
ATOM   4464  O   THR   280      47.748  53.616  72.576  1.00  0.00      PROB O
ATOM   4465  N   ASN   281      47.212  51.729  73.725  1.00  0.00      PROB N
ATOM   4466  HN  ASN   281      47.435  50.767  73.853  1.00  0.00      PROB H
ATOM   4467  CA  ASN   281      46.021  52.185  74.386  1.00  0.00      PROB C
ATOM   4468  HA  ASN   281      45.394  52.722  73.687  1.00  0.00      PROB H
ATOM   4469  CB  ASN   281      45.299  51.024  75.099  1.00  0.00      PROB C
ATOM   4470  HB1 ASN   281      45.899  50.586  75.923  1.00  0.00      PROB H
ATOM   4471  HB2 ASN   281      45.100  50.225  74.351  1.00  0.00      PROB H
ATOM   4472  CG  ASN   281      43.952  51.495  75.629  1.00  0.00      PROB C
ATOM   4473  OD1 ASN   281      43.549  52.637  75.416  1.00  0.00      PROB O
ATOM   4474  ND2 ASN   281      43.236  50.589  76.349  1.00  0.00      PROB N
ATOM   4475 HD21 ASN   281      42.335  50.885  76.638  1.00  0.00      PROB H
ATOM   4476 HD22 ASN   281      43.593  49.665  76.485  1.00  0.00      PROB H
ATOM   4477  C   ASN   281      46.452  53.149  75.431  1.00  0.00      PROB C
ATOM   4478  O   ASN   281      45.831  54.186  75.609  1.00  0.00      PROB O
ATOM   4479  N   ALA   282      47.565  52.834  76.116  1.00  0.00      PROB N
ATOM   4480  HN  ALA   282      48.053  52.001  75.888  1.00  0.00      PROB H
ATOM   4481  CA  ALA   282      48.077  53.586  77.226  1.00  0.00      PROB C
ATOM   4482  HA  ALA   282      47.297  53.657  77.968  1.00  0.00      PROB H
ATOM   4483  CB  ALA   282      49.328  52.948  77.850  1.00  0.00      PROB C
ATOM   4484  HB1 ALA   282      50.246  53.083  77.241  1.00  0.00      PROB H
ATOM   4485  HB2 ALA   282      49.159  51.860  78.001  1.00  0.00      PROB H
ATOM   4486  HB3 ALA   282      49.523  53.378  78.851  1.00  0.00      PROB H
ATOM   4487  C   ALA   282      48.454  54.963  76.810  1.00  0.00      PROB C
ATOM   4488  O   ALA   282      48.317  55.905  77.591  1.00  0.00      PROB O
ATOM   4489  N   ASP   283      48.937  55.106  75.563  1.00  0.00      PROB N
ATOM   4490  HN  ASP   283      48.956  54.361  74.906  1.00  0.00      PROB H
ATOM   4491  CA  ASP   283      49.410  56.360  75.056  1.00  0.00      PROB C
ATOM   4492  HA  ASP   283      50.268  56.684  75.625  1.00  0.00      PROB H
ATOM   4493  CB  ASP   283      49.682  56.281  73.547  1.00  0.00      PROB C
ATOM   4494  HB1 ASP   283      48.810  56.057  72.911  1.00  0.00      PROB H
ATOM   4495  HB2 ASP   283      50.447  55.489  73.469  1.00  0.00      PROB H
ATOM   4496  CG  ASP   283      50.368  57.564  73.118  1.00  0.00      PROB C
ATOM   4497  OD1 ASP   283      49.766  58.660  73.282  1.00  0.00      PROB O
ATOM   4498  OD2 ASP   283      51.515  57.453  72.609  1.00  0.00      PROB O
ATOM   4499  C   ASP   283      48.292  57.335  75.265  1.00  0.00      PROB C
ATOM   4500  O   ASP   283      48.516  58.487  75.636  1.00  0.00      PROB O
ATOM   4501  N   TYR   284      47.043  56.884  75.053  1.00  0.00      PROB N
ATOM   4502  HN  TYR   284      46.862  55.935  74.805  1.00  0.00      PROB H
ATOM   4503  CA  TYR   284      45.913  57.731  75.303  1.00  0.00      PROB C
ATOM   4504  HA  TYR   284      46.205  58.734  75.546  1.00  0.00      PROB H
ATOM   4505  CB  TYR   284      44.830  57.670  74.205  1.00  0.00      PROB C
ATOM   4506  HB1 TYR   284      44.774  56.593  73.909  1.00  0.00      PROB H
ATOM   4507  HB2 TYR   284      44.970  58.169  73.250  1.00  0.00      PROB H
ATOM   4508  CG  TYR   284      43.507  58.034  74.814  1.00  0.00      PROB C
ATOM   4509  CD1 TYR   284      43.186  59.330  75.145  1.00  0.00      PROB C
ATOM   4510  HD1 TYR   284      43.952  60.081  75.025  1.00  0.00      PROB H
ATOM   4511  CE1 TYR   284      41.959  59.629  75.699  1.00  0.00      PROB C
ATOM   4512  HE1 TYR   284      41.730  60.640  76.010  1.00  0.00      PROB H
ATOM   4513  CZ  TYR   284      41.031  58.638  75.928  1.00  0.00      PROB C
ATOM   4514  OH  TYR   284      39.772  58.940  76.495  1.00  0.00      PROB O
ATOM   4515  HH  TYR   284      39.699  59.900  76.379  1.00  0.00      PROB H
ATOM   4516  CD2 TYR   284      42.564  57.054  75.042  1.00  0.00      PROB C
ATOM   4517  HD2 TYR   284      42.808  56.024  74.801  1.00  0.00      PROB H
ATOM   4518  CE2 TYR   284      41.338  57.344  75.594  1.00  0.00      PROB C
ATOM   4519  HE2 TYR   284      40.636  56.547  75.792  1.00  0.00      PROB H
ATOM   4520  C   TYR   284      45.209  57.259  76.520  1.00  0.00      PROB C
ATOM   4521  O   TYR   284      44.651  56.170  76.579  1.00  0.00      PROB O
ATOM   4522  N   ARG   285      45.197  58.103  77.544  1.00  0.00      PROB N
ATOM   4523  HN  ARG   285      45.592  59.012  77.455  1.00  0.00      PROB H
ATOM   4524  CA  ARG   285      44.494  57.741  78.722  1.00  0.00      PROB C
ATOM   4525  HA  ARG   285      43.489  57.432  78.469  1.00  0.00      PROB H
ATOM   4526  CB  ARG   285      45.242  56.754  79.642  1.00  0.00      PROB C
ATOM   4527  HB1 ARG   285      45.061  56.762  80.727  1.00  0.00      PROB H
ATOM   4528  HB2 ARG   285      46.323  57.067  79.560  1.00  0.00      PROB H
ATOM   4529  CG  ARG   285      45.343  55.328  79.094  1.00  0.00      PROB C
ATOM   4530  HG1 ARG   285      46.089  54.807  79.746  1.00  0.00      PROB H
ATOM   4531  HG2 ARG   285      45.841  55.238  78.120  1.00  0.00      PROB H
ATOM   4532  CD  ARG   285      44.043  54.520  79.187  1.00  0.00      PROB C
ATOM   4533  HD1 ARG   285      44.175  53.586  78.589  1.00  0.00      PROB H
ATOM   4534  HD2 ARG   285      43.168  55.053  78.751  1.00  0.00      PROB H
ATOM   4535  NE  ARG   285      43.835  54.122  80.609  1.00  0.00      PROB N
ATOM   4536  HE  ARG   285      44.115  53.226  80.935  1.00  0.00      PROB H
ATOM   4537  CZ  ARG   285      43.208  54.966  81.481  1.00  0.00      PROB C
ATOM   4538  NH1 ARG   285      42.816  56.207  81.069  1.00  0.00      PROB N
ATOM   4539 HH11 ARG   285      43.026  56.453  80.133  1.00  0.00      PROB H
ATOM   4540 HH12 ARG   285      42.281  56.806  81.670  1.00  0.00      PROB H
ATOM   4541  NH2 ARG   285      42.962  54.562  82.762  1.00  0.00      PROB N
ATOM   4542 HH21 ARG   285      43.366  53.717  83.101  1.00  0.00      PROB H
ATOM   4543 HH22 ARG   285      42.739  55.248  83.444  1.00  0.00      PROB H
ATOM   4544  C   ARG   285      44.396  59.025  79.455  1.00  0.00      PROB C
ATOM   4545  O   ARG   285      43.549  59.869  79.167  1.00  0.00      PROB O
ATOM   4546  N   GLY   286      45.302  59.189  80.426  1.00  0.00      PROB N
ATOM   4547  HN  GLY   286      45.988  58.490  80.606  1.00  0.00      PROB H
ATOM   4548  CA  GLY   286      45.355  60.376  81.209  1.00  0.00      PROB C
ATOM   4549  HA1 GLY   286      46.164  60.296  81.923  1.00  0.00      PROB H
ATOM   4550  HA2 GLY   286      44.392  60.551  81.649  1.00  0.00      PROB H
ATOM   4551  C   GLY   286      45.642  61.533  80.310  1.00  0.00      PROB C
ATOM   4552  O   GLY   286      45.134  62.628  80.542  1.00  0.00      PROB O
ATOM   4553  N   SER   287      46.475  61.314  79.267  1.00  0.00      PROB N
ATOM   4554  HN  SER   287      46.926  60.440  79.136  1.00  0.00      PROB H
ATOM   4555  CA  SER   287      46.859  62.371  78.372  1.00  0.00      PROB C
ATOM   4556  HA  SER   287      47.423  63.104  78.927  1.00  0.00      PROB H
ATOM   4557  CB  SER   287      47.682  61.874  77.174  1.00  0.00      PROB C
ATOM   4558  HB1 SER   287      47.885  62.632  76.396  1.00  0.00      PROB H
ATOM   4559  HB2 SER   287      47.038  61.015  76.886  1.00  0.00      PROB H
ATOM   4560  OG  SER   287      48.895  61.303  77.638  1.00  0.00      PROB O
ATOM   4561  HG1 SER   287      49.125  60.593  77.013  1.00  0.00      PROB H
ATOM   4562  C   SER   287      45.613  63.015  77.879  1.00  0.00      PROB C
ATOM   4563  O   SER   287      44.627  62.340  77.589  1.00  0.00      PROB O
ATOM   4564  N   GLY   288      45.625  64.359  77.789  1.00  0.00      PROB N
ATOM   4565  HN  GLY   288      46.410  64.883  78.117  1.00  0.00      PROB H
ATOM   4566  CA  GLY   288      44.416  65.031  77.427  1.00  0.00      PROB C
ATOM   4567  HA1 GLY   288      44.464  66.032  77.822  1.00  0.00      PROB H
ATOM   4568  HA2 GLY   288      43.537  64.497  77.770  1.00  0.00      PROB H
ATOM   4569  C   GLY   288      44.358  65.151  75.948  1.00  0.00      PROB C
ATOM   4570  O   GLY   288      44.765  66.156  75.367  1.00  0.00      PROB O
ATOM   4571  N   PHE   289      43.834  64.097  75.305  1.00  0.00      PROB N
ATOM   4572  HN  PHE   289      43.589  63.249  75.787  1.00  0.00      PROB H
ATOM   4573  CA  PHE   289      43.607  64.105  73.898  1.00  0.00      PROB C
ATOM   4574  HA  PHE   289      43.036  64.983  73.631  1.00  0.00      PROB H
ATOM   4575  CB  PHE   289      44.876  63.962  73.047  1.00  0.00      PROB C
ATOM   4576  HB1 PHE   289      45.643  64.705  73.349  1.00  0.00      PROB H
ATOM   4577  HB2 PHE   289      44.650  64.118  71.970  1.00  0.00      PROB H
ATOM   4578  CG  PHE   289      45.420  62.594  73.246  1.00  0.00      PROB C
ATOM   4579  CD1 PHE   289      46.162  62.289  74.364  1.00  0.00      PROB C
ATOM   4580  HD1 PHE   289      46.382  63.084  75.056  1.00  0.00      PROB H
ATOM   4581  CE1 PHE   289      46.669  61.023  74.536  1.00  0.00      PROB C
ATOM   4582  HE1 PHE   289      47.543  60.768  75.103  1.00  0.00      PROB H
ATOM   4583  CZ  PHE   289      46.431  60.062  73.587  1.00  0.00      PROB C
ATOM   4584  HZ  PHE   289      47.026  59.156  73.575  1.00  0.00      PROB H
ATOM   4585  CD2 PHE   289      45.180  61.618  72.307  1.00  0.00      PROB C
ATOM   4586  HD2 PHE   289      44.542  61.840  71.471  1.00  0.00      PROB H
ATOM   4587  CE2 PHE   289      45.685  60.352  72.470  1.00  0.00      PROB C
ATOM   4588  HE2 PHE   289      45.549  59.610  71.699  1.00  0.00      PROB H
ATOM   4589  C   PHE   289      42.768  62.904  73.668  1.00  0.00      PROB C
ATOM   4590  O   PHE   289      42.818  61.954  74.445  1.00  0.00      PROB O
ATOM   4591  N   ASP   290      41.954  62.913  72.604  1.00  0.00      PROB N
ATOM   4592  HN  ASP   290      41.873  63.688  71.977  1.00  0.00      PROB H
ATOM   4593  CA  ASP   290      41.138  61.763  72.381  1.00  0.00      PROB C
ATOM   4594  HA  ASP   290      41.145  61.073  73.217  1.00  0.00      PROB H
ATOM   4595  CB  ASP   290      39.676  62.085  72.024  1.00  0.00      PROB C
ATOM   4596  HB1 ASP   290      39.121  61.188  71.681  1.00  0.00      PROB H
ATOM   4597  HB2 ASP   290      39.615  62.875  71.248  1.00  0.00      PROB H
ATOM   4598  CG  ASP   290      38.960  62.571  73.276  1.00  0.00      PROB C
ATOM   4599  OD1 ASP   290      39.145  61.930  74.344  1.00  0.00      PROB O
ATOM   4600  OD2 ASP   290      38.211  63.578  73.176  1.00  0.00      PROB O
ATOM   4601  C   ASP   290      41.693  61.033  71.218  1.00  0.00      PROB C
ATOM   4602  O   ASP   290      42.301  61.625  70.329  1.00  0.00      PROB O
ATOM   4603  N   ARG   291      41.513  59.701  71.201  1.00  0.00      PROB N
ATOM   4604  HN  ARG   291      41.150  59.205  71.978  1.00  0.00      PROB H
ATOM   4605  CA  ARG   291      41.990  59.027  70.043  1.00  0.00      PROB C
ATOM   4606  HA  ARG   291      43.003  59.336  69.820  1.00  0.00      PROB H
ATOM   4607  CB  ARG   291      41.936  57.486  70.136  1.00  0.00      PROB C
ATOM   4608  HB1 ARG   291      42.501  57.203  71.056  1.00  0.00      PROB H
ATOM   4609  HB2 ARG   291      42.438  56.961  69.308  1.00  0.00      PROB H
ATOM   4610  CG  ARG   291      40.525  56.897  70.253  1.00  0.00      PROB C
ATOM   4611  HG1 ARG   291      40.672  55.791  70.345  1.00  0.00      PROB H
ATOM   4612  HG2 ARG   291      39.946  57.003  69.315  1.00  0.00      PROB H
ATOM   4613  CD  ARG   291      39.759  57.320  71.507  1.00  0.00      PROB C
ATOM   4614  HD1 ARG   291      39.604  58.407  71.611  1.00  0.00      PROB H
ATOM   4615  HD2 ARG   291      40.301  56.920  72.397  1.00  0.00      PROB H
ATOM   4616  NE  ARG   291      38.369  56.796  71.366  1.00  0.00      PROB N
ATOM   4617  HE  ARG   291      38.002  56.634  70.459  1.00  0.00      PROB H
ATOM   4618  CZ  ARG   291      37.674  56.363  72.457  1.00  0.00      PROB C
ATOM   4619  NH1 ARG   291      38.244  56.403  73.697  1.00  0.00      PROB N
ATOM   4620 HH11 ARG   291      39.131  56.830  73.804  1.00  0.00      PROB H
ATOM   4621 HH12 ARG   291      37.732  56.058  74.474  1.00  0.00      PROB H
ATOM   4622  NH2 ARG   291      36.407  55.876  72.307  1.00  0.00      PROB N
ATOM   4623 HH21 ARG   291      36.092  55.641  71.402  1.00  0.00      PROB H
ATOM   4624 HH22 ARG   291      35.979  55.471  73.103  1.00  0.00      PROB H
ATOM   4625  C   ARG   291      41.066  59.467  68.956  1.00  0.00      PROB C
ATOM   4626  O   ARG   291      39.858  59.238  69.011  1.00  0.00      PROB O
ATOM   4627  N   GLY   292      41.606  60.150  67.938  1.00  0.00      PROB N
ATOM   4628  HN  GLY   292      42.575  60.389  67.913  1.00  0.00      PROB H
ATOM   4629  CA  GLY   292      40.728  60.594  66.903  1.00  0.00      PROB C
ATOM   4630  HA1 GLY   292      41.169  61.497  66.516  1.00  0.00      PROB H
ATOM   4631  HA2 GLY   292      39.704  60.722  67.231  1.00  0.00      PROB H
ATOM   4632  C   GLY   292      40.779  59.582  65.820  1.00  0.00      PROB C
ATOM   4633  O   GLY   292      41.441  58.553  65.946  1.00  0.00      PROB O
ATOM   4634  N   HSD   293      40.072  59.853  64.710  1.00  0.00      PROB N
ATOM   4635  HN  HSD   293      39.526  60.662  64.579  1.00  0.00      PROB H
ATOM   4636  CA  HSD   293      40.136  58.899  63.656  1.00  0.00      PROB C
ATOM   4637  HA  HSD   293      40.949  58.188  63.773  1.00  0.00      PROB H
ATOM   4638  CB  HSD   293      38.843  58.096  63.445  1.00  0.00      PROB C
ATOM   4639  HB1 HSD   293      39.056  57.335  62.669  1.00  0.00      PROB H
ATOM   4640  HB2 HSD   293      37.981  58.711  63.118  1.00  0.00      PROB H
ATOM   4641  ND1 HSD   293      37.526  57.582  65.553  1.00  0.00      PROB N
ATOM   4642  HD1 HSD   293      37.042  58.450  65.608  1.00  0.00      PROB H
ATOM   4643  CG  HSD   293      38.461  57.229  64.606  1.00  0.00      PROB C
ATOM   4644  CE1 HSD   293      37.438  56.543  66.421  1.00  0.00      PROB C
ATOM   4645  HE1 HSD   293      36.800  56.537  67.303  1.00  0.00      PROB H
ATOM   4646  NE2 HSD   293      38.251  55.552  66.100  1.00  0.00      PROB N
ATOM   4647  CD2 HSD   293      38.896  55.986  64.955  1.00  0.00      PROB C
ATOM   4648  HD2 HSD   293      39.651  55.364  64.485  1.00  0.00      PROB H
ATOM   4649  C   HSD   293      40.371  59.602  62.373  1.00  0.00      PROB C
ATOM   4650  O   HSD   293      39.590  60.467  61.980  1.00  0.00      PROB O
ATOM   4651  N   LEU   294      41.478  59.267  61.685  1.00  0.00      PROB N
ATOM   4652  HN  LEU   294      42.125  58.550  61.947  1.00  0.00      PROB H
ATOM   4653  CA  LEU   294      41.634  59.912  60.426  1.00  0.00      PROB C
ATOM   4654  HA  LEU   294      41.416  60.956  60.528  1.00  0.00      PROB H
ATOM   4655  CB  LEU   294      42.991  59.665  59.739  1.00  0.00      PROB C
ATOM   4656  HB1 LEU   294      42.920  60.211  58.769  1.00  0.00      PROB H
ATOM   4657  HB2 LEU   294      43.201  58.644  59.448  1.00  0.00      PROB H
ATOM   4658  CG  LEU   294      44.177  60.401  60.393  1.00  0.00      PROB C
ATOM   4659  HG  LEU   294      44.327  59.915  61.389  1.00  0.00      PROB H
ATOM   4660  CD1 LEU   294      45.471  60.204  59.587  1.00  0.00      PROB C
ATOM   4661 HD11 LEU   294      45.483  60.837  58.692  1.00  0.00      PROB H
ATOM   4662 HD12 LEU   294      45.522  59.142  59.275  1.00  0.00      PROB H
ATOM   4663 HD13 LEU   294      46.327  60.422  60.250  1.00  0.00      PROB H
ATOM   4664  CD2 LEU   294      43.853  61.887  60.614  1.00  0.00      PROB C
ATOM   4665 HD21 LEU   294      42.801  62.180  60.559  1.00  0.00      PROB H
ATOM   4666 HD22 LEU   294      44.417  62.491  59.892  1.00  0.00      PROB H
ATOM   4667 HD23 LEU   294      44.221  62.184  61.621  1.00  0.00      PROB H
ATOM   4668  C   LEU   294      40.588  59.440  59.486  1.00  0.00      PROB C
ATOM   4669  O   LEU   294      39.810  60.233  58.956  1.00  0.00      PROB O
ATOM   4670  N   ALA   295      40.527  58.116  59.266  1.00  0.00      PROB N
ATOM   4671  HN  ALA   295      41.107  57.453  59.732  1.00  0.00      PROB H
ATOM   4672  CA  ALA   295      39.471  57.648  58.435  1.00  0.00      PROB C
ATOM   4673  HA  ALA   295      39.254  58.333  57.621  1.00  0.00      PROB H
ATOM   4674  CB  ALA   295      39.679  56.231  57.876  1.00  0.00      PROB C
ATOM   4675  HB1 ALA   295      39.636  55.449  58.660  1.00  0.00      PROB H
ATOM   4676  HB2 ALA   295      40.628  56.168  57.305  1.00  0.00      PROB H
ATOM   4677  HB3 ALA   295      38.860  55.996  57.163  1.00  0.00      PROB H
ATOM   4678  C   ALA   295      38.335  57.599  59.384  1.00  0.00      PROB C
ATOM   4679  O   ALA   295      38.481  57.130  60.512  1.00  0.00      PROB O
ATOM   4680  N   ALA   296      37.168  58.104  58.975  1.00  0.00      PROB N
ATOM   4681  HN  ALA   296      37.025  58.358  58.019  1.00  0.00      PROB H
ATOM   4682  CA  ALA   296      36.115  58.102  59.932  1.00  0.00      PROB C
ATOM   4683  HA  ALA   296      36.500  58.340  60.916  1.00  0.00      PROB H
ATOM   4684  CB  ALA   296      34.988  59.101  59.614  1.00  0.00      PROB C
ATOM   4685  HB1 ALA   296      34.509  58.868  58.640  1.00  0.00      PROB H
ATOM   4686  HB2 ALA   296      35.406  60.127  59.541  1.00  0.00      PROB H
ATOM   4687  HB3 ALA   296      34.199  59.116  60.395  1.00  0.00      PROB H
ATOM   4688  C   ALA   296      35.509  56.748  59.972  1.00  0.00      PROB C
ATOM   4689  O   ALA   296      35.494  56.020  58.982  1.00  0.00      PROB O
ATOM   4690  N   ALA   297      35.009  56.377  61.163  1.00  0.00      PROB N
ATOM   4691  HN  ALA   297      35.196  56.912  61.977  1.00  0.00      PROB H
ATOM   4692  CA  ALA   297      34.306  55.148  61.328  1.00  0.00      PROB C
ATOM   4693  HA  ALA   297      34.869  54.356  60.874  1.00  0.00      PROB H
ATOM   4694  CB  ALA   297      33.874  54.887  62.780  1.00  0.00      PROB C
ATOM   4695  HB1 ALA   297      33.065  55.572  63.111  1.00  0.00      PROB H
ATOM   4696  HB2 ALA   297      34.752  55.053  63.439  1.00  0.00      PROB H
ATOM   4697  HB3 ALA   297      33.509  53.841  62.868  1.00  0.00      PROB H
ATOM   4698  C   ALA   297      33.065  55.290  60.503  1.00  0.00      PROB C
ATOM   4699  O   ALA   297      32.594  54.335  59.888  1.00  0.00      PROB O
ATOM   4700  N   ALA   298      32.533  56.527  60.467  1.00  0.00      PROB N
ATOM   4701  HN  ALA   298      32.999  57.274  60.925  1.00  0.00      PROB H
ATOM   4702  CA  ALA   298      31.302  56.861  59.810  1.00  0.00      PROB C
ATOM   4703  HA  ALA   298      30.521  56.248  60.239  1.00  0.00      PROB H
ATOM   4704  CB  ALA   298      30.952  58.355  59.930  1.00  0.00      PROB C
ATOM   4705  HB1 ALA   298      31.419  58.916  59.096  1.00  0.00      PROB H
ATOM   4706  HB2 ALA   298      31.312  58.775  60.892  1.00  0.00      PROB H
ATOM   4707  HB3 ALA   298      29.858  58.505  59.866  1.00  0.00      PROB H
ATOM   4708  C   ALA   298      31.400  56.535  58.362  1.00  0.00      PROB C
ATOM   4709  O   ALA   298      30.453  56.033  57.759  1.00  0.00      PROB O
ATOM   4710  N   ASN   299      32.577  56.792  57.776  1.00  0.00      PROB N
ATOM   4711  HN  ASN   299      33.376  57.056  58.308  1.00  0.00      PROB H
ATOM   4712  CA  ASN   299      32.766  56.636  56.370  1.00  0.00      PROB C
ATOM   4713  HA  ASN   299      32.053  57.247  55.840  1.00  0.00      PROB H
ATOM   4714  CB  ASN   299      34.216  56.982  55.977  1.00  0.00      PROB C
ATOM   4715  HB1 ASN   299      34.916  56.217  56.373  1.00  0.00      PROB H
ATOM   4716  HB2 ASN   299      34.521  57.953  56.403  1.00  0.00      PROB H
ATOM   4717  CG  ASN   299      34.349  57.003  54.463  1.00  0.00      PROB C
ATOM   4718  OD1 ASN   299      34.333  55.957  53.817  1.00  0.00      PROB O
ATOM   4719  ND2 ASN   299      34.493  58.224  53.880  1.00  0.00      PROB N
ATOM   4720 HD21 ASN   299      34.548  58.209  52.887  1.00  0.00      PROB H
ATOM   4721 HD22 ASN   299      34.819  58.989  54.424  1.00  0.00      PROB H
ATOM   4722  C   ASN   299      32.469  55.222  55.956  1.00  0.00      PROB C
ATOM   4723  O   ASN   299      31.762  55.029  54.969  1.00  0.00      PROB O
ATOM   4724  N   HSD   300      32.964  54.183  56.675  1.00  0.00      PROB N
ATOM   4725  HN  HSD   300      33.503  54.292  57.504  1.00  0.00      PROB H
ATOM   4726  CA  HSD   300      32.743  52.907  56.054  1.00  0.00      PROB C
ATOM   4727  HA  HSD   300      33.101  52.999  55.032  1.00  0.00      PROB H
ATOM   4728  CB  HSD   300      33.481  51.690  56.604  1.00  0.00      PROB C
ATOM   4729  HB1 HSD   300      33.083  51.377  57.592  1.00  0.00      PROB H
ATOM   4730  HB2 HSD   300      34.558  51.930  56.721  1.00  0.00      PROB H
ATOM   4731  ND1 HSD   300      34.193  50.405  54.521  1.00  0.00      PROB N
ATOM   4732  HD1 HSD   300      34.918  51.036  54.210  1.00  0.00      PROB H
ATOM   4733  CG  HSD   300      33.323  50.607  55.570  1.00  0.00      PROB C
ATOM   4734  CE1 HSD   300      33.691  49.379  53.788  1.00  0.00      PROB C
ATOM   4735  HE1 HSD   300      34.166  49.019  52.871  1.00  0.00      PROB H
ATOM   4736  NE2 HSD   300      32.562  48.910  54.289  1.00  0.00      PROB N
ATOM   4737  CD2 HSD   300      32.333  49.687  55.411  1.00  0.00      PROB C
ATOM   4738  HD2 HSD   300      31.583  49.418  56.131  1.00  0.00      PROB H
ATOM   4739  C   HSD   300      31.282  52.504  55.923  1.00  0.00      PROB C
ATOM   4740  O   HSD   300      30.763  52.424  54.812  1.00  0.00      PROB O
ATOM   4741  N   ARG   301      30.565  52.265  57.045  1.00  0.00      PROB N
ATOM   4742  HN  ARG   301      31.008  52.405  57.922  1.00  0.00      PROB H
ATOM   4743  CA  ARG   301      29.156  51.915  57.046  1.00  0.00      PROB C
ATOM   4744  HA  ARG   301      28.955  51.424  57.985  1.00  0.00      PROB H
ATOM   4745  CB  ARG   301      28.237  53.143  56.929  1.00  0.00      PROB C
ATOM   4746  HB1 ARG   301      27.181  52.859  56.720  1.00  0.00      PROB H
ATOM   4747  HB2 ARG   301      28.590  53.726  56.040  1.00  0.00      PROB H
ATOM   4748  CG  ARG   301      28.267  54.049  58.160  1.00  0.00      PROB C
ATOM   4749  HG1 ARG   301      28.004  55.076  57.814  1.00  0.00      PROB H
ATOM   4750  HG2 ARG   301      29.299  54.083  58.571  1.00  0.00      PROB H
ATOM   4751  CD  ARG   301      27.284  53.625  59.254  1.00  0.00      PROB C
ATOM   4752  HD1 ARG   301      27.588  52.642  59.684  1.00  0.00      PROB H
ATOM   4753  HD2 ARG   301      26.293  53.508  58.755  1.00  0.00      PROB H
ATOM   4754  NE  ARG   301      27.327  54.665  60.318  1.00  0.00      PROB N
ATOM   4755  HE  ARG   301      28.202  55.049  60.607  1.00  0.00      PROB H
ATOM   4756  CZ  ARG   301      26.162  55.121  60.865  1.00  0.00      PROB C
ATOM   4757  NH1 ARG   301      24.970  54.601  60.451  1.00  0.00      PROB N
ATOM   4758 HH11 ARG   301      24.977  53.813  59.849  1.00  0.00      PROB H
ATOM   4759 HH12 ARG   301      24.143  54.832  60.963  1.00  0.00      PROB H
ATOM   4760  NH2 ARG   301      26.187  56.099  61.816  1.00  0.00      PROB N
ATOM   4761 HH21 ARG   301      27.058  56.487  62.106  1.00  0.00      PROB H
ATOM   4762 HH22 ARG   301      25.336  56.338  62.272  1.00  0.00      PROB H
ATOM   4763  C   ARG   301      28.762  50.926  55.988  1.00  0.00      PROB C
ATOM   4764  O   ARG   301      28.043  51.264  55.049  1.00  0.00      PROB O
ATOM   4765  N   TRP   302      29.226  49.671  56.120  1.00  0.00      PROB N
ATOM   4766  HN  TRP   302      29.809  49.436  56.891  1.00  0.00      PROB H
ATOM   4767  CA  TRP   302      28.876  48.574  55.256  1.00  0.00      PROB C
ATOM   4768  HA  TRP   302      27.809  48.577  55.080  1.00  0.00      PROB H
ATOM   4769  CB  TRP   302      29.693  48.533  53.956  1.00  0.00      PROB C
ATOM   4770  HB1 TRP   302      30.629  48.227  54.125  1.00  0.00      PROB H
ATOM   4771  HB2 TRP   302      29.672  49.499  53.408  1.00  0.00      PROB H
ATOM   4772  CG  TRP   302      29.332  47.377  53.059  1.00  0.00      PROB C
ATOM   4773  CD1 TRP   302      30.018  46.221  52.830  1.00  0.00      PROB C
ATOM   4774  HD1 TRP   302      30.930  45.944  53.342  1.00  0.00      PROB H
ATOM   4775  NE1 TRP   302      29.306  45.415  51.975  1.00  0.00      PROB N
ATOM   4776  HE1 TRP   302      29.519  44.493  51.713  1.00  0.00      PROB H
ATOM   4777  CE2 TRP   302      28.127  46.054  51.649  1.00  0.00      PROB C
ATOM   4778  CD2 TRP   302      28.110  47.283  52.307  1.00  0.00      PROB C
ATOM   4779  CE3 TRP   302      27.057  48.145  52.184  1.00  0.00      PROB C
ATOM   4780  HE3 TRP   302      27.036  49.105  52.690  1.00  0.00      PROB H
ATOM   4781  CZ3 TRP   302      26.013  47.754  51.374  1.00  0.00      PROB C
ATOM   4782  HZ3 TRP   302      25.167  48.421  51.240  1.00  0.00      PROB H
ATOM   4783  CZ2 TRP   302      27.088  45.666  50.856  1.00  0.00      PROB C
ATOM   4784  HZ2 TRP   302      27.117  44.751  50.301  1.00  0.00      PROB H
ATOM   4785  CH2 TRP   302      26.030  46.537  50.725  1.00  0.00      PROB C
ATOM   4786  HH2 TRP   302      25.200  46.304  50.072  1.00  0.00      PROB H
ATOM   4787  C   TRP   302      29.224  47.391  56.102  1.00  0.00      PROB C
ATOM   4788  O   TRP   302      28.469  47.020  57.001  1.00  0.00      PROB O
ATOM   4789  N   SER   303      30.386  46.763  55.842  1.00  0.00      PROB N
ATOM   4790  HN  SER   303      31.028  47.157  55.188  1.00  0.00      PROB H
ATOM   4791  CA  SER   303      30.828  45.656  56.644  1.00  0.00      PROB C
ATOM   4792  HA  SER   303      30.013  44.957  56.782  1.00  0.00      PROB H
ATOM   4793  CB  SER   303      32.042  44.926  56.042  1.00  0.00      PROB C
ATOM   4794  HB1 SER   303      32.857  45.648  55.801  1.00  0.00      PROB H
ATOM   4795  HB2 SER   303      31.731  44.423  55.098  1.00  0.00      PROB H
ATOM   4796  OG  SER   303      32.525  43.948  56.951  1.00  0.00      PROB O
ATOM   4797  HG1 SER   303      33.206  43.446  56.466  1.00  0.00      PROB H
ATOM   4798  C   SER   303      31.251  46.167  57.978  1.00  0.00      PROB C
ATOM   4799  O   SER   303      31.654  47.317  58.123  1.00  0.00      PROB O
ATOM   4800  N   GLN   304      31.105  45.317  59.008  1.00  0.00      PROB N
ATOM   4801  HN  GLN   304      30.741  44.405  58.846  1.00  0.00      PROB H
ATOM   4802  CA  GLN   304      31.552  45.654  60.325  1.00  0.00      PROB C
ATOM   4803  HA  GLN   304      31.259  46.670  60.553  1.00  0.00      PROB H
ATOM   4804  CB  GLN   304      30.982  44.722  61.404  1.00  0.00      PROB C
ATOM   4805  HB1 GLN   304      31.438  44.995  62.389  1.00  0.00      PROB H
ATOM   4806  HB2 GLN   304      31.256  43.669  61.177  1.00  0.00      PROB H
ATOM   4807  CG  GLN   304      29.460  44.851  61.514  1.00  0.00      PROB C
ATOM   4808  HG1 GLN   304      28.953  44.508  60.590  1.00  0.00      PROB H
ATOM   4809  HG2 GLN   304      29.197  45.918  61.685  1.00  0.00      PROB H
ATOM   4810  CD  GLN   304      28.985  44.069  62.728  1.00  0.00      PROB C
ATOM   4811  OE1 GLN   304      29.211  44.476  63.867  1.00  0.00      PROB O
ATOM   4812  NE2 GLN   304      28.303  42.919  62.483  1.00  0.00      PROB N
ATOM   4813 HE21 GLN   304      28.017  42.417  63.299  1.00  0.00      PROB H
ATOM   4814 HE22 GLN   304      28.372  42.487  61.592  1.00  0.00      PROB H
ATOM   4815  C   GLN   304      33.044  45.610  60.335  1.00  0.00      PROB C
ATOM   4816  O   GLN   304      33.700  46.400  61.014  1.00  0.00      PROB O
ATOM   4817  N   LYS   305      33.620  44.667  59.571  1.00  0.00      PROB N
ATOM   4818  HN  LYS   305      33.080  44.120  58.930  1.00  0.00      PROB H
ATOM   4819  CA  LYS   305      35.045  44.526  59.512  1.00  0.00      PROB C
ATOM   4820  HA  LYS   305      35.437  44.326  60.500  1.00  0.00      PROB H
ATOM   4821  CB  LYS   305      35.443  43.443  58.494  1.00  0.00      PROB C
ATOM   4822  HB1 LYS   305      35.069  43.677  57.483  1.00  0.00      PROB H
ATOM   4823  HB2 LYS   305      34.897  42.514  58.790  1.00  0.00      PROB H
ATOM   4824  CG  LYS   305      36.928  43.085  58.467  1.00  0.00      PROB C
ATOM   4825  HG1 LYS   305      37.555  43.954  58.178  1.00  0.00      PROB H
ATOM   4826  HG2 LYS   305      37.040  42.256  57.747  1.00  0.00      PROB H
ATOM   4827  CD  LYS   305      37.399  42.334  59.713  1.00  0.00      PROB C
ATOM   4828  HD1 LYS   305      36.656  41.549  59.976  1.00  0.00      PROB H
ATOM   4829  HD2 LYS   305      37.436  43.052  60.565  1.00  0.00      PROB H
ATOM   4830  CE  LYS   305      38.767  41.669  59.542  1.00  0.00      PROB C
ATOM   4831  HE1 LYS   305      38.672  40.812  58.839  1.00  0.00      PROB H
ATOM   4832  HE2 LYS   305      39.175  41.310  60.510  1.00  0.00      PROB H
ATOM   4833  NZ  LYS   305      39.724  42.624  58.940  1.00  0.00      PROB N
ATOM   4834  HZ1 LYS   305      39.856  43.489  59.515  1.00  0.00      PROB H
ATOM   4835  HZ2 LYS   305      39.336  42.937  58.026  1.00  0.00      PROB H
ATOM   4836  HZ3 LYS   305      40.642  42.166  58.767  1.00  0.00      PROB H
ATOM   4837  C   LYS   305      35.580  45.819  59.025  1.00  0.00      PROB C
ATOM   4838  O   LYS   305      36.490  46.388  59.626  1.00  0.00      PROB O
ATOM   4839  N   ALA   306      35.016  46.337  57.919  1.00  0.00      PROB N
ATOM   4840  HN  ALA   306      34.374  45.829  57.350  1.00  0.00      PROB H
ATOM   4841  CA  ALA   306      35.470  47.634  57.537  1.00  0.00      PROB C
ATOM   4842  HA  ALA   306      36.501  47.714  57.808  1.00  0.00      PROB H
ATOM   4843  CB  ALA   306      35.291  47.933  56.040  1.00  0.00      PROB C
ATOM   4844  HB1 ALA   306      34.256  47.678  55.730  1.00  0.00      PROB H
ATOM   4845  HB2 ALA   306      35.977  47.343  55.407  1.00  0.00      PROB H
ATOM   4846  HB3 ALA   306      35.450  49.001  55.935  1.00  0.00      PROB H
ATOM   4847  C   ALA   306      34.568  48.534  58.291  1.00  0.00      PROB C
ATOM   4848  O   ALA   306      33.531  48.985  57.814  1.00  0.00      PROB O
ATOM   4849  N   MET   307      34.972  48.799  59.529  1.00  0.00      PROB N
ATOM   4850  HN  MET   307      35.694  48.210  59.900  1.00  0.00      PROB H
ATOM   4851  CA  MET   307      34.269  49.594  60.473  1.00  0.00      PROB C
ATOM   4852  HA  MET   307      34.223  50.623  60.147  1.00  0.00      PROB H
ATOM   4853  CB  MET   307      32.902  49.018  60.877  1.00  0.00      PROB C
ATOM   4854  HB1 MET   307      32.910  48.183  61.577  1.00  0.00      PROB H
ATOM   4855  HB2 MET   307      32.260  48.802  60.001  1.00  0.00      PROB H
ATOM   4856  CG  MET   307      32.165  49.881  61.904  1.00  0.00      PROB C
ATOM   4857  HG1 MET   307      32.108  50.921  61.514  1.00  0.00      PROB H
ATOM   4858  HG2 MET   307      32.778  49.929  62.835  1.00  0.00      PROB H
ATOM   4859  SD  MET   307      30.500  49.299  62.354  1.00  0.00      PROB S
ATOM   4860  CE  MET   307      29.629  50.302  61.115  1.00  0.00      PROB C
ATOM   4861  HE1 MET   307      29.954  50.011  60.092  1.00  0.00      PROB H
ATOM   4862  HE2 MET   307      29.830  51.385  61.249  1.00  0.00      PROB H
ATOM   4863  HE3 MET   307      28.533  50.130  61.177  1.00  0.00      PROB H
ATOM   4864  C   MET   307      35.199  49.462  61.629  1.00  0.00      PROB C
ATOM   4865  O   MET   307      35.634  50.440  62.237  1.00  0.00      PROB O
ATOM   4866  N   ASP   308      35.540  48.189  61.917  1.00  0.00      PROB N
ATOM   4867  HN  ASP   308      35.028  47.428  61.498  1.00  0.00      PROB H
ATOM   4868  CA  ASP   308      36.450  47.785  62.947  1.00  0.00      PROB C
ATOM   4869  HA  ASP   308      36.058  47.905  63.877  1.00  0.00      PROB H
ATOM   4870  CB  ASP   308      36.585  46.256  63.038  1.00  0.00      PROB C
ATOM   4871  HB1 ASP   308      36.973  45.804  62.103  1.00  0.00      PROB H
ATOM   4872  HB2 ASP   308      35.611  45.786  63.282  1.00  0.00      PROB H
ATOM   4873  CG  ASP   308      37.560  45.937  64.161  1.00  0.00      PROB C
ATOM   4874  OD1 ASP   308      37.784  46.832  65.018  1.00  0.00      PROB O
ATOM   4875  OD2 ASP   308      38.099  44.799  64.171  1.00  0.00      PROB O
ATOM   4876  C   ASP   308      37.805  48.309  62.627  1.00  0.00      PROB C
ATOM   4877  O   ASP   308      38.505  48.836  63.488  1.00  0.00      PROB O
ATOM   4878  N   ASP   309      38.187  48.200  61.345  1.00  0.00      PROB N
ATOM   4879  HN  ASP   309      37.677  47.555  60.779  1.00  0.00      PROB H
ATOM   4880  CA  ASP   309      39.512  48.520  60.925  1.00  0.00      PROB C
ATOM   4881  HA  ASP   309      40.192  48.058  61.634  1.00  0.00      PROB H
ATOM   4882  CB  ASP   309      39.825  48.060  59.496  1.00  0.00      PROB C
ATOM   4883  HB1 ASP   309      40.780  48.544  59.271  1.00  0.00      PROB H
ATOM   4884  HB2 ASP   309      38.895  48.356  59.028  1.00  0.00      PROB H
ATOM   4885  CG  ASP   309      40.079  46.556  59.561  1.00  0.00      PROB C
ATOM   4886  OD1 ASP   309      40.151  46.021  60.700  1.00  0.00      PROB O
ATOM   4887  OD2 ASP   309      40.211  45.923  58.480  1.00  0.00      PROB O
ATOM   4888  C   ASP   309      39.846  49.977  61.086  1.00  0.00      PROB C
ATOM   4889  O   ASP   309      40.997  50.318  61.350  1.00  0.00      PROB O
ATOM   4890  N   THR   310      38.881  50.898  60.947  1.00  0.00      PROB N
ATOM   4891  HN  THR   310      37.929  50.612  60.918  1.00  0.00      PROB H
ATOM   4892  CA  THR   310      39.225  52.293  61.056  1.00  0.00      PROB C
ATOM   4893  HA  THR   310      40.028  52.538  60.391  1.00  0.00      PROB H
ATOM   4894  CB  THR   310      38.056  53.207  60.837  1.00  0.00      PROB C
ATOM   4895  HB  THR   310      37.583  52.972  59.856  1.00  0.00      PROB H
ATOM   4896  OG1 THR   310      38.489  54.559  60.815  1.00  0.00      PROB O
ATOM   4897  HG1 THR   310      39.088  54.681  61.565  1.00  0.00      PROB H
ATOM   4898  CG2 THR   310      37.037  52.990  61.969  1.00  0.00      PROB C
ATOM   4899 HG21 THR   310      37.237  53.673  62.820  1.00  0.00      PROB H
ATOM   4900 HG22 THR   310      37.125  51.950  62.265  1.00  0.00      PROB H
ATOM   4901 HG23 THR   310      36.003  53.108  61.631  1.00  0.00      PROB H
ATOM   4902  C   THR   310      39.760  52.580  62.411  1.00  0.00      PROB C
ATOM   4903  O   THR   310      40.664  53.395  62.580  1.00  0.00      PROB O
ATOM   4904  N   PHE   311      39.208  51.880  63.407  1.00  0.00      PROB N
ATOM   4905  HN  PHE   311      38.598  51.108  63.237  1.00  0.00      PROB H
ATOM   4906  CA  PHE   311      39.504  52.094  64.786  1.00  0.00      PROB C
ATOM   4907  HA  PHE   311      39.381  53.152  64.983  1.00  0.00      PROB H
ATOM   4908  CB  PHE   311      38.609  51.279  65.730  1.00  0.00      PROB C
ATOM   4909  HB1 PHE   311      39.088  51.088  66.716  1.00  0.00      PROB H
ATOM   4910  HB2 PHE   311      38.331  50.297  65.312  1.00  0.00      PROB H
ATOM   4911  CG  PHE   311      37.400  52.114  65.958  1.00  0.00      PROB C
ATOM   4912  CD1 PHE   311      36.563  52.451  64.922  1.00  0.00      PROB C
ATOM   4913  HD1 PHE   311      36.641  51.838  64.060  1.00  0.00      PROB H
ATOM   4914  CE1 PHE   311      35.448  53.223  65.151  1.00  0.00      PROB C
ATOM   4915  HE1 PHE   311      34.698  53.232  64.393  1.00  0.00      PROB H
ATOM   4916  CZ  PHE   311      35.160  53.656  66.422  1.00  0.00      PROB C
ATOM   4917  HZ  PHE   311      34.296  54.232  66.621  1.00  0.00      PROB H
ATOM   4918  CD2 PHE   311      37.102  52.547  67.230  1.00  0.00      PROB C
ATOM   4919  HD2 PHE   311      37.744  52.256  68.052  1.00  0.00      PROB H
ATOM   4920  CE2 PHE   311      35.989  53.316  67.464  1.00  0.00      PROB C
ATOM   4921  HE2 PHE   311      35.762  53.608  68.480  1.00  0.00      PROB H
ATOM   4922  C   PHE   311      40.912  51.855  65.147  1.00  0.00      PROB C
ATOM   4923  O   PHE   311      41.376  52.498  66.089  1.00  0.00      PROB O
ATOM   4924  N   TYR   312      41.606  50.925  64.464  1.00  0.00      PROB N
ATOM   4925  HN  TYR   312      41.243  50.464  63.656  1.00  0.00      PROB H
ATOM   4926  CA  TYR   312      42.929  50.635  64.914  1.00  0.00      PROB C
ATOM   4927  HA  TYR   312      42.786  50.300  65.934  1.00  0.00      PROB H
ATOM   4928  CB  TYR   312      43.705  49.449  64.285  1.00  0.00      PROB C
ATOM   4929  HB1 TYR   312      43.064  48.544  64.393  1.00  0.00      PROB H
ATOM   4930  HB2 TYR   312      44.641  49.233  64.842  1.00  0.00      PROB H
ATOM   4931  CG  TYR   312      44.051  49.589  62.844  1.00  0.00      PROB C
ATOM   4932  CD1 TYR   312      45.144  50.334  62.463  1.00  0.00      PROB C
ATOM   4933  HD1 TYR   312      45.796  50.646  63.247  1.00  0.00      PROB H
ATOM   4934  CE1 TYR   312      45.474  50.454  61.135  1.00  0.00      PROB C
ATOM   4935  HE1 TYR   312      46.413  50.721  60.692  1.00  0.00      PROB H
ATOM   4936  CZ  TYR   312      44.719  49.828  60.173  1.00  0.00      PROB C
ATOM   4937  OH  TYR   312      45.067  49.962  58.812  1.00  0.00      PROB O
ATOM   4938  HH  TYR   312      44.556  49.309  58.327  1.00  0.00      PROB H
ATOM   4939  CD2 TYR   312      43.305  48.955  61.878  1.00  0.00      PROB C
ATOM   4940  HD2 TYR   312      42.455  48.348  62.169  1.00  0.00      PROB H
ATOM   4941  CE2 TYR   312      43.631  49.073  60.546  1.00  0.00      PROB C
ATOM   4942  HE2 TYR   312      43.026  48.565  59.809  1.00  0.00      PROB H
ATOM   4943  C   TYR   312      43.783  51.845  65.046  1.00  0.00      PROB C
ATOM   4944  O   TYR   312      43.619  52.841  64.344  1.00  0.00      PROB O
ATOM   4945  N   LEU   313      44.700  51.756  66.023  1.00  0.00      PROB N
ATOM   4946  HN  LEU   313      44.745  50.941  66.607  1.00  0.00      PROB H
ATOM   4947  CA  LEU   313      45.515  52.826  66.504  1.00  0.00      PROB C
ATOM   4948  HA  LEU   313      44.862  53.600  66.873  1.00  0.00      PROB H
ATOM   4949  CB  LEU   313      46.485  52.404  67.623  1.00  0.00      PROB C
ATOM   4950  HB1 LEU   313      45.902  51.890  68.410  1.00  0.00      PROB H
ATOM   4951  HB2 LEU   313      46.879  53.337  68.068  1.00  0.00      PROB H
ATOM   4952  CG  LEU   313      47.623  51.471  67.173  1.00  0.00      PROB C
ATOM   4953  HG  LEU   313      48.327  52.052  66.523  1.00  0.00      PROB H
ATOM   4954  CD1 LEU   313      48.454  51.003  68.377  1.00  0.00      PROB C
ATOM   4955 HD11 LEU   313      47.936  51.305  69.309  1.00  0.00      PROB H
ATOM   4956 HD12 LEU   313      49.445  51.464  68.339  1.00  0.00      PROB H
ATOM   4957 HD13 LEU   313      48.693  49.930  68.345  1.00  0.00      PROB H
ATOM   4958  CD2 LEU   313      47.108  50.309  66.310  1.00  0.00      PROB C
ATOM   4959 HD21 LEU   313      47.076  50.468  65.227  1.00  0.00      PROB H
ATOM   4960 HD22 LEU   313      46.207  49.766  66.558  1.00  0.00      PROB H
ATOM   4961 HD23 LEU   313      48.038  49.723  66.380  1.00  0.00      PROB H
ATOM   4962  C   LEU   313      46.308  53.390  65.394  1.00  0.00      PROB C
ATOM   4963  O   LEU   313      46.638  54.576  65.417  1.00  0.00      PROB O
ATOM   4964  N   SER   314      46.656  52.552  64.408  1.00  0.00      PROB N
ATOM   4965  HN  SER   314      46.439  51.587  64.437  1.00  0.00      PROB H
ATOM   4966  CA  SER   314      47.416  53.076  63.322  1.00  0.00      PROB C
ATOM   4967  HA  SER   314      48.343  53.491  63.697  1.00  0.00      PROB H
ATOM   4968  CB  SER   314      47.709  52.047  62.220  1.00  0.00      PROB C
ATOM   4969  HB1 SER   314      48.280  52.549  61.403  1.00  0.00      PROB H
ATOM   4970  HB2 SER   314      46.718  51.984  61.936  1.00  0.00      PROB H
ATOM   4971  OG  SER   314      48.530  51.004  62.727  1.00  0.00      PROB O
ATOM   4972  HG1 SER   314      48.716  50.409  61.977  1.00  0.00      PROB H
ATOM   4973  C   SER   314      46.616  54.179  62.718  1.00  0.00      PROB C
ATOM   4974  O   SER   314      47.173  55.180  62.270  1.00  0.00      PROB O
ATOM   4975  N   ASN   315      45.277  54.041  62.711  1.00  0.00      PROB N
ATOM   4976  HN  ASN   315      44.765  53.327  63.201  1.00  0.00      PROB H
ATOM   4977  CA  ASN   315      44.518  55.107  62.136  1.00  0.00      PROB C
ATOM   4978  HA  ASN   315      45.171  55.755  61.567  1.00  0.00      PROB H
ATOM   4979  CB  ASN   315      43.351  54.615  61.269  1.00  0.00      PROB C
ATOM   4980  HB1 ASN   315      42.499  54.247  61.823  1.00  0.00      PROB H
ATOM   4981  HB2 ASN   315      43.783  53.780  60.693  1.00  0.00      PROB H
ATOM   4982  CG  ASN   315      43.030  55.730  60.292  1.00  0.00      PROB C
ATOM   4983  OD1 ASN   315      43.748  56.725  60.208  1.00  0.00      PROB O
ATOM   4984  ND2 ASN   315      41.925  55.557  59.522  1.00  0.00      PROB N
ATOM   4985 HD21 ASN   315      41.395  54.724  59.660  1.00  0.00      PROB H
ATOM   4986 HD22 ASN   315      41.805  56.140  58.724  1.00  0.00      PROB H
ATOM   4987  C   ASN   315      43.946  55.930  63.247  1.00  0.00      PROB C
ATOM   4988  O   ASN   315      42.742  55.898  63.493  1.00  0.00      PROB O
ATOM   4989  N   VAL   316      44.809  56.701  63.943  1.00  0.00      PROB N
ATOM   4990  HN  VAL   316      45.797  56.588  63.825  1.00  0.00      PROB H
ATOM   4991  CA  VAL   316      44.362  57.569  64.996  1.00  0.00      PROB C
ATOM   4992  HA  VAL   316      43.438  58.045  64.710  1.00  0.00      PROB H
ATOM   4993  CB  VAL   316      44.250  56.871  66.317  1.00  0.00      PROB C
ATOM   4994  HB  VAL   316      45.247  56.444  66.601  1.00  0.00      PROB H
ATOM   4995  CG1 VAL   316      43.839  57.901  67.381  1.00  0.00      PROB C
ATOM   4996 HG11 VAL   316      42.759  57.761  67.553  1.00  0.00      PROB H
ATOM   4997 HG12 VAL   316      44.014  58.966  67.210  1.00  0.00      PROB H
ATOM   4998 HG13 VAL   316      44.357  57.641  68.320  1.00  0.00      PROB H
ATOM   4999  CG2 VAL   316      43.291  55.677  66.172  1.00  0.00      PROB C
ATOM   5000 HG21 VAL   316      43.704  54.875  65.538  1.00  0.00      PROB H
ATOM   5001 HG22 VAL   316      42.299  55.995  65.789  1.00  0.00      PROB H
ATOM   5002 HG23 VAL   316      43.111  55.220  67.167  1.00  0.00      PROB H
ATOM   5003  C   VAL   316      45.423  58.595  65.163  1.00  0.00      PROB C
ATOM   5004  O   VAL   316      46.611  58.277  65.170  1.00  0.00      PROB O
ATOM   5005  N   ALA   317      45.010  59.863  65.275  1.00  0.00      PROB N
ATOM   5006  HN  ALA   317      44.046  60.097  65.273  1.00  0.00      PROB H
ATOM   5007  CA  ALA   317      45.951  60.894  65.570  1.00  0.00      PROB C
ATOM   5008  HA  ALA   317      46.925  60.470  65.769  1.00  0.00      PROB H
ATOM   5009  CB  ALA   317      46.054  61.969  64.477  1.00  0.00      PROB C
ATOM   5010  HB1 ALA   317      45.080  62.468  64.295  1.00  0.00      PROB H
ATOM   5011  HB2 ALA   317      46.369  61.471  63.535  1.00  0.00      PROB H
ATOM   5012  HB3 ALA   317      46.812  62.727  64.748  1.00  0.00      PROB H
ATOM   5013  C   ALA   317      45.356  61.533  66.776  1.00  0.00      PROB C
ATOM   5014  O   ALA   317      44.178  61.884  66.763  1.00  0.00      PROB O
ATOM   5015  N   PRO   318      46.124  61.681  67.818  1.00  0.00      PROB N
ATOM   5016  CD  PRO   318      47.561  61.856  67.682  1.00  0.00      PROB C
ATOM   5017  HD1 PRO   318      47.856  62.383  66.749  1.00  0.00      PROB H
ATOM   5018  HD2 PRO   318      48.047  60.853  67.724  1.00  0.00      PROB H
ATOM   5019  CA  PRO   318      45.621  62.292  69.018  1.00  0.00      PROB C
ATOM   5020  HA  PRO   318      44.814  61.697  69.417  1.00  0.00      PROB H
ATOM   5021  CB  PRO   318      46.841  62.444  69.920  1.00  0.00      PROB C
ATOM   5022  HB1 PRO   318      47.057  61.473  70.422  1.00  0.00      PROB H
ATOM   5023  HB2 PRO   318      46.763  63.244  70.682  1.00  0.00      PROB H
ATOM   5024  CG  PRO   318      47.980  62.678  68.913  1.00  0.00      PROB C
ATOM   5025  HG1 PRO   318      48.003  63.753  68.645  1.00  0.00      PROB H
ATOM   5026  HG2 PRO   318      48.971  62.371  69.308  1.00  0.00      PROB H
ATOM   5027  C   PRO   318      45.086  63.631  68.652  1.00  0.00      PROB C
ATOM   5028  O   PRO   318      45.761  64.351  67.918  1.00  0.00      PROB O
ATOM   5029  N   GLN   319      43.878  63.994  69.124  1.00  0.00      PROB N
ATOM   5030  HN  GLN   319      43.310  63.392  69.690  1.00  0.00      PROB H
ATOM   5031  CA  GLN   319      43.407  65.300  68.783  1.00  0.00      PROB C
ATOM   5032  HA  GLN   319      44.245  65.956  68.882  1.00  0.00      PROB H
ATOM   5033  CB  GLN   319      42.609  65.380  67.470  1.00  0.00      PROB C
ATOM   5034  HB1 GLN   319      42.092  66.363  67.379  1.00  0.00      PROB H
ATOM   5035  HB2 GLN   319      41.834  64.581  67.497  1.00  0.00      PROB H
ATOM   5036  CG  GLN   319      43.495  65.184  66.235  1.00  0.00      PROB C
ATOM   5037  HG1 GLN   319      42.855  65.181  65.329  1.00  0.00      PROB H
ATOM   5038  HG2 GLN   319      44.054  64.235  66.243  1.00  0.00      PROB H
ATOM   5039  CD  GLN   319      44.487  66.344  66.156  1.00  0.00      PROB C
ATOM   5040  OE1 GLN   319      45.083  66.742  67.157  1.00  0.00      PROB O
ATOM   5041  NE2 GLN   319      44.672  66.909  64.933  1.00  0.00      PROB N
ATOM   5042 HE21 GLN   319      45.352  67.637  64.908  1.00  0.00      PROB H
ATOM   5043 HE22 GLN   319      44.212  66.545  64.133  1.00  0.00      PROB H
ATOM   5044  C   GLN   319      42.600  65.856  69.905  1.00  0.00      PROB C
ATOM   5045  O   GLN   319      42.092  65.126  70.755  1.00  0.00      PROB O
ATOM   5046  N   VAL   320      42.492  67.197  69.931  1.00  0.00      PROB N
ATOM   5047  HN  VAL   320      42.975  67.761  69.248  1.00  0.00      PROB H
ATOM   5048  CA  VAL   320      41.779  67.916  70.944  1.00  0.00      PROB C
ATOM   5049  HA  VAL   320      42.244  67.607  71.865  1.00  0.00      PROB H
ATOM   5050  CB  VAL   320      41.909  69.405  70.744  1.00  0.00      PROB C
ATOM   5051  HB  VAL   320      41.543  69.594  69.702  1.00  0.00      PROB H
ATOM   5052  CG1 VAL   320      41.039  70.155  71.765  1.00  0.00      PROB C
ATOM   5053 HG11 VAL   320      41.555  70.198  72.749  1.00  0.00      PROB H
ATOM   5054 HG12 VAL   320      40.019  69.778  71.856  1.00  0.00      PROB H
ATOM   5055 HG13 VAL   320      40.853  71.203  71.509  1.00  0.00      PROB H
ATOM   5056  CG2 VAL   320      43.402  69.770  70.787  1.00  0.00      PROB C
ATOM   5057 HG21 VAL   320      44.062  68.879  70.820  1.00  0.00      PROB H
ATOM   5058 HG22 VAL   320      43.618  70.338  71.717  1.00  0.00      PROB H
ATOM   5059 HG23 VAL   320      43.706  70.386  69.938  1.00  0.00      PROB H
ATOM   5060  C   VAL   320      40.335  67.567  70.787  1.00  0.00      PROB C
ATOM   5061  O   VAL   320      39.778  67.581  69.690  1.00  0.00      PROB O
ATOM   5062  N   PRO   321      39.738  67.241  71.894  1.00  0.00      PROB N
ATOM   5063  CD  PRO   321      40.283  67.594  73.195  1.00  0.00      PROB C
[truncated: 11,564,045 more chars]
