# Supplementary material for: Discovery of an Endonuclease G-inhibitory Ku80-peptide protecting against leukemogenic rearrangements at the MLL breakpoint cluster
Source: Nat Commun. 2026 Apr 17;17:3562. doi: 10.1038/s41467-026-72034-2 (PMC13086865; doi:10.1038/s41467-026-72034-2)
Supplement: Supplementary file 12 — Supplementary Data 10 [file 41467_2026_72034_MOESM12_ESM.txt]

CRYST1  114.281  114.281  114.281  90.00  90.00  90.00 P 1           1
ATOM      1  N   GLU X   1      31.210  52.370  48.340  0.00  0.00            
ATOM      2  HT1 GLU X   1      31.670  51.890  49.150  0.00  0.00            
ATOM      3  HT2 GLU X   1      31.090  51.750  47.510  0.00  0.00            
ATOM      4  HT3 GLU X   1      30.310  52.740  48.690  0.00  0.00            
ATOM      5  CA  GLU X   1      31.900  53.610  47.970  0.00  0.00            
ATOM      6  HA  GLU X   1      31.440  53.910  47.040  0.00  0.00            
ATOM      7  CB  GLU X   1      31.670  54.620  49.060  0.00  0.00            
ATOM      8  HB1 GLU X   1      32.510  55.340  49.010  0.00  0.00            
ATOM      9  HB2 GLU X   1      31.680  54.300  50.130  0.00  0.00            
ATOM     10  CG  GLU X   1      30.450  55.650  48.940  0.00  0.00            
ATOM     11  HG1 GLU X   1      30.660  56.270  48.050  0.00  0.00            
ATOM     12  HG2 GLU X   1      30.380  56.210  49.890  0.00  0.00            
ATOM     13  CD  GLU X   1      29.140  54.870  48.670  0.00  0.00            
ATOM     14  OE1 GLU X   1      28.830  53.820  49.340  0.00  0.00            
ATOM     15  OE2 GLU X   1      28.400  55.240  47.730  0.00  0.00            
ATOM     16  C   GLU X   1      33.320  53.440  47.530  0.00  0.00            
ATOM     17  O   GLU X   1      33.650  53.610  46.350  0.00  0.00            
ATOM     18  N   LEU X   2      34.220  52.990  48.460  0.00  0.00            
ATOM     19  HN  LEU X   2      33.890  52.980  49.410  0.00  0.00            
ATOM     20  CA  LEU X   2      35.710  52.840  48.150  0.00  0.00            
ATOM     21  HA  LEU X   2      36.100  52.400  49.060  0.00  0.00            
ATOM     22  CB  LEU X   2      36.100  51.730  47.170  0.00  0.00            
ATOM     23  HB1 LEU X   2      37.200  51.640  47.080  0.00  0.00            
ATOM     24  HB2 LEU X   2      35.750  52.000  46.150  0.00  0.00            
ATOM     25  CG  LEU X   2      35.520  50.330  47.450  0.00  0.00            
ATOM     26  HG  LEU X   2      34.430  50.420  47.650  0.00  0.00            
ATOM     27  CD1 LEU X   2      35.650  49.390  46.250  0.00  0.00            
ATOM     28 HD11 LEU X   2      35.220  48.400  46.510  0.00  0.00            
ATOM     29 HD12 LEU X   2      36.730  49.130  46.110  0.00  0.00            
ATOM     30 HD13 LEU X   2      35.090  49.780  45.380  0.00  0.00            
ATOM     31  CD2 LEU X   2      36.260  49.620  48.580  0.00  0.00            
ATOM     32 HD21 LEU X   2      35.780  48.620  48.540  0.00  0.00            
ATOM     33 HD22 LEU X   2      36.120  50.120  49.560  0.00  0.00            
ATOM     34 HD23 LEU X   2      37.340  49.500  48.330  0.00  0.00            
ATOM     35  C   LEU X   2      36.560  54.200  48.080  0.00  0.00            
ATOM     36  O   LEU X   2      37.560  54.380  47.380  0.00  0.00            
ATOM     37  N   ALA X   3      36.010  55.230  48.720  0.00  0.00            
ATOM     38  HN  ALA X   3      35.220  54.980  49.280  0.00  0.00            
ATOM     39  CA  ALA X   3      36.470  56.580  48.710  0.00  0.00            
ATOM     40  HA  ALA X   3      36.160  57.050  47.780  0.00  0.00            
ATOM     41  CB  ALA X   3      35.680  57.350  49.800  0.00  0.00            
ATOM     42  HB1 ALA X   3      35.640  58.460  49.750  0.00  0.00            
ATOM     43  HB2 ALA X   3      36.060  57.000  50.780  0.00  0.00            
ATOM     44  HB3 ALA X   3      34.620  57.020  49.760  0.00  0.00            
ATOM     45  C   ALA X   3      38.050  56.810  48.970  0.00  0.00            
ATOM     46  O   ALA X   3      38.650  56.410  50.000  0.00  0.00            
ATOM     47  N   LYS X   4      38.620  57.590  48.040  0.00  0.00            
ATOM     48  HN  LYS X   4      38.190  57.790  47.160  0.00  0.00            
ATOM     49  CA  LYS X   4      40.040  57.980  48.090  0.00  0.00            
ATOM     50  HA  LYS X   4      40.400  58.030  49.110  0.00  0.00            
ATOM     51  CB  LYS X   4      40.890  57.020  47.160  0.00  0.00            
ATOM     52  HB1 LYS X   4      41.900  57.440  47.000  0.00  0.00            
ATOM     53  HB2 LYS X   4      40.340  56.760  46.220  0.00  0.00            
ATOM     54  CG  LYS X   4      41.250  55.690  47.880  0.00  0.00            
ATOM     55  HG1 LYS X   4      40.310  55.100  47.860  0.00  0.00            
ATOM     56  HG2 LYS X   4      41.600  55.980  48.900  0.00  0.00            
ATOM     57  CD  LYS X   4      42.310  54.920  47.120  0.00  0.00            
ATOM     58  HD1 LYS X   4      43.190  55.590  47.020  0.00  0.00            
ATOM     59  HD2 LYS X   4      41.890  54.700  46.120  0.00  0.00            
ATOM     60  CE  LYS X   4      42.710  53.620  47.850  0.00  0.00            
ATOM     61  HE1 LYS X   4      42.080  52.740  47.580  0.00  0.00            
ATOM     62  HE2 LYS X   4      42.720  53.840  48.940  0.00  0.00            
ATOM     63  NZ  LYS X   4      44.040  53.120  47.430  0.00  0.00            
ATOM     64  HZ1 LYS X   4      44.140  52.270  48.010  0.00  0.00            
ATOM     65  HZ2 LYS X   4      44.740  53.830  47.750  0.00  0.00            
ATOM     66  HZ3 LYS X   4      44.100  52.930  46.410  0.00  0.00            
ATOM     67  C   LYS X   4      40.340  59.380  47.620  0.00  0.00            
ATOM     68  O   LYS X   4      40.010  59.750  46.470  0.00  0.00            
ATOM     69  N   TYR X   5      41.100  60.140  48.450  0.00  0.00            
ATOM     70  HN  TYR X   5      41.260  59.800  49.370  0.00  0.00            
ATOM     71  CA  TYR X   5      41.540  61.380  48.070  0.00  0.00            
ATOM     72  HA  TYR X   5      42.070  61.590  48.990  0.00  0.00            
ATOM     73  CB  TYR X   5      42.530  61.380  46.820  0.00  0.00            
ATOM     74  HB1 TYR X   5      42.760  62.440  46.630  0.00  0.00            
ATOM     75  HB2 TYR X   5      42.000  61.070  45.900  0.00  0.00            
ATOM     76  CG  TYR X   5      43.810  60.540  47.070  0.00  0.00            
ATOM     77  CD1 TYR X   5      44.040  59.380  46.310  0.00  0.00            
ATOM     78  HD1 TYR X   5      43.320  59.180  45.520  0.00  0.00            
ATOM     79  CE1 TYR X   5      45.090  58.460  46.750  0.00  0.00            
ATOM     80  HE1 TYR X   5      45.190  57.630  46.070  0.00  0.00            
ATOM     81  CZ  TYR X   5      45.770  58.690  47.930  0.00  0.00            
ATOM     82  OH  TYR X   5      46.680  57.750  48.360  0.00  0.00            
ATOM     83  HH  TYR X   5      47.090  58.120  49.150  0.00  0.00            
ATOM     84  CD2 TYR X   5      44.440  60.760  48.230  0.00  0.00            
ATOM     85  HD2 TYR X   5      44.190  61.690  48.730  0.00  0.00            
ATOM     86  CE2 TYR X   5      45.440  59.860  48.680  0.00  0.00            
ATOM     87  HE2 TYR X   5      46.070  60.090  49.530  0.00  0.00            
ATOM     88  C   TYR X   5      40.510  62.510  47.960  0.00  0.00            
ATOM     89  O   TYR X   5      40.760  63.570  47.510  0.00  0.00            
ATOM     90  N   GLY X   6      39.260  62.270  48.400  0.00  0.00            
ATOM     91  HN  GLY X   6      39.010  61.350  48.710  0.00  0.00            
ATOM     92  CA  GLY X   6      38.170  63.240  48.410  0.00  0.00            
ATOM     93  HA1 GLY X   6      37.260  62.660  48.380  0.00  0.00            
ATOM     94  HA2 GLY X   6      38.390  63.850  47.550  0.00  0.00            
ATOM     95  C   GLY X   6      38.230  64.190  49.590  0.00  0.00            
ATOM     96  O   GLY X   6      39.280  64.650  50.110  0.00  0.00            
ATOM     97  N   LEU X   7      37.020  64.500  50.110  0.00  0.00            
ATOM     98  HN  LEU X   7      36.230  64.130  49.640  0.00  0.00            
ATOM     99  CA  LEU X   7      36.770  65.590  51.080  0.00  0.00            
ATOM    100  HA  LEU X   7      37.650  66.220  51.160  0.00  0.00            
ATOM    101  CB  LEU X   7      35.580  66.460  50.500  0.00  0.00            
ATOM    102  HB1 LEU X   7      35.390  67.270  51.230  0.00  0.00            
ATOM    103  HB2 LEU X   7      34.690  65.790  50.480  0.00  0.00            
ATOM    104  CG  LEU X   7      35.650  67.160  49.080  0.00  0.00            
ATOM    105  HG  LEU X   7      35.440  66.350  48.350  0.00  0.00            
ATOM    106  CD1 LEU X   7      34.480  68.170  48.800  0.00  0.00            
ATOM    107 HD11 LEU X   7      33.510  67.680  49.040  0.00  0.00            
ATOM    108 HD12 LEU X   7      34.550  68.400  47.720  0.00  0.00            
ATOM    109 HD13 LEU X   7      34.660  69.130  49.340  0.00  0.00            
ATOM    110  CD2 LEU X   7      36.990  67.810  48.890  0.00  0.00            
ATOM    111 HD21 LEU X   7      37.320  68.490  49.700  0.00  0.00            
ATOM    112 HD22 LEU X   7      37.130  68.440  47.980  0.00  0.00            
ATOM    113 HD23 LEU X   7      37.860  67.120  48.830  0.00  0.00            
ATOM    114  C   LEU X   7      36.350  64.880  52.480  0.00  0.00            
ATOM    115  O   LEU X   7      35.470  64.000  52.540  0.00  0.00            
ATOM    116  N   PRO X   8      37.090  65.040  53.610  0.00  0.00            
ATOM    117  CD  PRO X   8      38.370  65.720  53.640  0.00  0.00            
ATOM    118  HD1 PRO X   8      38.230  66.810  53.840  0.00  0.00            
ATOM    119  HD2 PRO X   8      38.930  65.520  52.700  0.00  0.00            
ATOM    120  CA  PRO X   8      36.950  64.250  54.810  0.00  0.00            
ATOM    121  HA  PRO X   8      37.160  63.240  54.510  0.00  0.00            
ATOM    122  CB  PRO X   8      37.980  64.820  55.820  0.00  0.00            
ATOM    123  HB1 PRO X   8      38.330  63.990  56.470  0.00  0.00            
ATOM    124  HB2 PRO X   8      37.540  65.630  56.440  0.00  0.00            
ATOM    125  CG  PRO X   8      39.160  65.180  54.880  0.00  0.00            
ATOM    126  HG1 PRO X   8      39.780  65.970  55.340  0.00  0.00            
ATOM    127  HG2 PRO X   8      39.840  64.340  54.630  0.00  0.00            
ATOM    128  C   PRO X   8      35.600  64.240  55.340  0.00  0.00            
ATOM    129  O   PRO X   8      34.980  65.230  55.510  0.00  0.00            
ATOM    130  N   GLY X   9      35.060  63.060  55.590  0.00  0.00            
ATOM    131  HN  GLY X   9      35.530  62.190  55.470  0.00  0.00            
ATOM    132  CA  GLY X   9      33.840  62.960  56.290  0.00  0.00            
ATOM    133  HA1 GLY X   9      33.590  61.910  56.230  0.00  0.00            
ATOM    134  HA2 GLY X   9      33.130  63.660  55.890  0.00  0.00            
ATOM    135  C   GLY X   9      33.900  63.440  57.770  0.00  0.00            
ATOM    136  O   GLY X   9      34.930  63.320  58.410  0.00  0.00            
ATOM    137  N   LEU X  10      32.840  63.900  58.390  0.00  0.00            
ATOM    138  HN  LEU X  10      31.990  63.760  57.880  0.00  0.00            
ATOM    139  CA  LEU X  10      32.710  64.490  59.750  0.00  0.00            
ATOM    140  HA  LEU X  10      31.860  65.150  59.640  0.00  0.00            
ATOM    141  CB  LEU X  10      32.200  63.480  60.780  0.00  0.00            
ATOM    142  HB1 LEU X  10      32.990  62.690  60.840  0.00  0.00            
ATOM    143  HB2 LEU X  10      31.310  62.970  60.370  0.00  0.00            
ATOM    144  CG  LEU X  10      31.870  64.050  62.230  0.00  0.00            
ATOM    145  HG  LEU X  10      32.840  64.220  62.740  0.00  0.00            
ATOM    146  CD1 LEU X  10      31.180  65.400  62.240  0.00  0.00            
ATOM    147 HD11 LEU X  10      30.840  65.740  63.240  0.00  0.00            
ATOM    148 HD12 LEU X  10      30.350  65.370  61.500  0.00  0.00            
ATOM    149 HD13 LEU X  10      31.910  66.100  61.800  0.00  0.00            
ATOM    150  CD2 LEU X  10      31.080  63.040  62.940  0.00  0.00            
ATOM    151 HD21 LEU X  10      29.990  63.110  62.720  0.00  0.00            
ATOM    152 HD22 LEU X  10      31.150  63.100  64.050  0.00  0.00            
ATOM    153 HD23 LEU X  10      31.350  61.960  62.880  0.00  0.00            
ATOM    154  C   LEU X  10      33.940  65.320  60.190  0.00  0.00            
ATOM    155  O   LEU X  10      34.680  65.000  61.130  0.00  0.00            
ATOM    156  N   ALA X  11      34.020  66.410  59.490  0.00  0.00            
ATOM    157  HN  ALA X  11      33.310  66.570  58.810  0.00  0.00            
ATOM    158  CA  ALA X  11      35.090  67.290  59.590  0.00  0.00            
ATOM    159  HA  ALA X  11      35.420  67.430  60.610  0.00  0.00            
ATOM    160  CB  ALA X  11      36.220  67.010  58.630  0.00  0.00            
ATOM    161  HB1 ALA X  11      36.870  66.150  58.920  0.00  0.00            
ATOM    162  HB2 ALA X  11      36.960  67.830  58.620  0.00  0.00            
ATOM    163  HB3 ALA X  11      35.710  66.930  57.650  0.00  0.00            
ATOM    164  C   ALA X  11      34.550  68.600  59.180  0.00  0.00            
ATOM    165  O   ALA X  11      33.540  68.720  58.610  0.00  0.00            
ATOM    166  N   GLN X  12      35.280  69.720  59.460  0.00  0.00            
ATOM    167  HN  GLN X  12      36.050  69.660  60.090  0.00  0.00            
ATOM    168  CA  GLN X  12      35.020  71.070  58.910  0.00  0.00            
ATOM    169  HA  GLN X  12      34.090  71.120  58.360  0.00  0.00            
ATOM    170  CB  GLN X  12      34.830  72.100  60.030  0.00  0.00            
ATOM    171  HB1 GLN X  12      34.670  73.100  59.570  0.00  0.00            
ATOM    172  HB2 GLN X  12      35.660  72.210  60.760  0.00  0.00            
ATOM    173  CG  GLN X  12      33.610  71.840  60.900  0.00  0.00            
ATOM    174  HG1 GLN X  12      33.550  72.700  61.600  0.00  0.00            
ATOM    175  HG2 GLN X  12      33.850  70.940  61.510  0.00  0.00            
ATOM    176  CD  GLN X  12      32.180  71.640  60.300  0.00  0.00            
ATOM    177  OE1 GLN X  12      31.430  70.810  60.830  0.00  0.00            
ATOM    178  NE2 GLN X  12      31.800  72.360  59.240  0.00  0.00            
ATOM    179 HE21 GLN X  12      32.390  72.960  58.690  0.00  0.00            
ATOM    180 HE22 GLN X  12      30.830  72.300  59.010  0.00  0.00            
ATOM    181  C   GLN X  12      36.110  71.580  57.960  0.00  0.00            
ATOM    182  O   GLN X  12      37.310  71.570  58.220  0.00  0.00            
ATOM    183  N   LEU X  13      35.700  72.000  56.780  0.00  0.00            
ATOM    184  HN  LEU X  13      34.760  72.260  56.590  0.00  0.00            
ATOM    185  CA  LEU X  13      36.640  72.240  55.700  0.00  0.00            
ATOM    186  HA  LEU X  13      37.650  72.220  56.090  0.00  0.00            
ATOM    187  CB  LEU X  13      36.530  71.120  54.530  0.00  0.00            
ATOM    188  HB1 LEU X  13      37.420  71.250  53.870  0.00  0.00            
ATOM    189  HB2 LEU X  13      35.540  71.240  54.060  0.00  0.00            
ATOM    190  CG  LEU X  13      36.510  69.660  55.140  0.00  0.00            
ATOM    191  HG  LEU X  13      35.830  69.490  56.000  0.00  0.00            
ATOM    192  CD1 LEU X  13      36.010  68.640  54.050  0.00  0.00            
ATOM    193 HD11 LEU X  13      34.960  68.880  53.760  0.00  0.00            
ATOM    194 HD12 LEU X  13      35.930  67.590  54.400  0.00  0.00            
ATOM    195 HD13 LEU X  13      36.590  68.600  53.110  0.00  0.00            
ATOM    196  CD2 LEU X  13      37.870  69.220  55.680  0.00  0.00            
ATOM    197 HD21 LEU X  13      37.750  68.310  56.300  0.00  0.00            
ATOM    198 HD22 LEU X  13      38.390  70.030  56.240  0.00  0.00            
ATOM    199 HD23 LEU X  13      38.520  68.900  54.840  0.00  0.00            
ATOM    200  C   LEU X  13      36.430  73.560  55.080  0.00  0.00            
ATOM    201  O   LEU X  13      35.310  74.080  55.190  0.00  0.00            
ATOM    202  N   LYS X  14      37.400  74.070  54.350  0.00  0.00            
ATOM    203  HN  LYS X  14      38.310  73.650  54.340  0.00  0.00            
ATOM    204  CA  LYS X  14      37.310  75.400  53.750  0.00  0.00            
ATOM    205  HA  LYS X  14      36.570  75.980  54.280  0.00  0.00            
ATOM    206  CB  LYS X  14      38.610  76.170  53.920  0.00  0.00            
ATOM    207  HB1 LYS X  14      38.340  77.240  53.790  0.00  0.00            
ATOM    208  HB2 LYS X  14      39.290  75.890  53.090  0.00  0.00            
ATOM    209  CG  LYS X  14      39.280  75.940  55.260  0.00  0.00            
ATOM    210  HG1 LYS X  14      40.300  76.380  55.290  0.00  0.00            
ATOM    211  HG2 LYS X  14      39.550  74.880  55.460  0.00  0.00            
ATOM    212  CD  LYS X  14      38.400  76.550  56.430  0.00  0.00            
ATOM    213  HD1 LYS X  14      37.330  76.480  56.150  0.00  0.00            
ATOM    214  HD2 LYS X  14      38.670  77.630  56.520  0.00  0.00            
ATOM    215  CE  LYS X  14      38.650  75.840  57.740  0.00  0.00            
ATOM    216  HE1 LYS X  14      39.740  75.680  57.890  0.00  0.00            
ATOM    217  HE2 LYS X  14      38.150  74.860  57.860  0.00  0.00            
ATOM    218  NZ  LYS X  14      38.130  76.650  58.800  0.00  0.00            
ATOM    219  HZ1 LYS X  14      37.130  76.860  58.590  0.00  0.00            
ATOM    220  HZ2 LYS X  14      38.680  77.540  58.820  0.00  0.00            
ATOM    221  HZ3 LYS X  14      38.200  76.250  59.750  0.00  0.00            
ATOM    222  C   LYS X  14      36.820  75.220  52.350  0.00  0.00            
ATOM    223  O   LYS X  14      37.620  74.820  51.490  0.00  0.00            
ATOM    224  N   SER X  15      35.490  75.410  52.120  0.00  0.00            
ATOM    225  HN  SER X  15      34.860  75.620  52.860  0.00  0.00            
ATOM    226  CA  SER X  15      34.950  75.470  50.750  0.00  0.00            
ATOM    227  HA  SER X  15      35.410  74.850  50.000  0.00  0.00            
ATOM    228  CB  SER X  15      33.370  75.110  50.600  0.00  0.00            
ATOM    229  HB1 SER X  15      32.750  75.990  50.890  0.00  0.00            
ATOM    230  HB2 SER X  15      33.120  74.280  51.300  0.00  0.00            
ATOM    231  OG  SER X  15      32.950  74.630  49.360  0.00  0.00            
ATOM    232  HG1 SER X  15      32.670  75.360  48.800  0.00  0.00            
ATOM    233  C   SER X  15      35.110  76.820  50.140  0.00  0.00            
ATOM    234  O   SER X  15      34.680  77.900  50.590  0.00  0.00            
ATOM    235  N   ARG X  16      35.860  76.870  49.000  0.00  0.00            
ATOM    236  HN  ARG X  16      36.400  76.100  48.650  0.00  0.00            
ATOM    237  CA  ARG X  16      36.000  78.050  48.150  0.00  0.00            
ATOM    238  HA  ARG X  16      35.420  78.810  48.640  0.00  0.00            
ATOM    239  CB  ARG X  16      37.460  78.470  47.910  0.00  0.00            
ATOM    240  HB1 ARG X  16      37.550  79.390  47.290  0.00  0.00            
ATOM    241  HB2 ARG X  16      37.990  77.720  47.290  0.00  0.00            
ATOM    242  CG  ARG X  16      38.300  78.610  49.120  0.00  0.00            
ATOM    243  HG1 ARG X  16      39.370  78.790  48.870  0.00  0.00            
ATOM    244  HG2 ARG X  16      38.390  77.630  49.630  0.00  0.00            
ATOM    245  CD  ARG X  16      37.860  79.740  50.110  0.00  0.00            
ATOM    246  HD1 ARG X  16      38.550  79.770  50.980  0.00  0.00            
ATOM    247  HD2 ARG X  16      36.810  79.550  50.400  0.00  0.00            
ATOM    248  NE  ARG X  16      38.080  81.030  49.360  0.00  0.00            
ATOM    249  HE  ARG X  16      38.340  81.010  48.390  0.00  0.00            
ATOM    250  CZ  ARG X  16      37.570  82.160  49.760  0.00  0.00            
ATOM    251  NH1 ARG X  16      37.060  82.310  50.990  0.00  0.00            
ATOM    252 HH11 ARG X  16      37.000  81.560  51.650  0.00  0.00            
ATOM    253 HH12 ARG X  16      36.770  83.240  51.210  0.00  0.00            
ATOM    254  NH2 ARG X  16      37.640  83.160  48.930  0.00  0.00            
ATOM    255 HH21 ARG X  16      37.240  84.060  49.070  0.00  0.00            
ATOM    256 HH22 ARG X  16      38.170  82.970  48.100  0.00  0.00            
ATOM    257  C   ARG X  16      35.380  77.570  46.820  0.00  0.00            
ATOM    258  O   ARG X  16      35.150  76.380  46.530  0.00  0.00            
ATOM    259  N   GLU X  17      34.980  78.510  45.890  0.00  0.00            
ATOM    260  HN  GLU X  17      35.000  79.470  46.140  0.00  0.00            
ATOM    261  CA  GLU X  17      34.220  78.140  44.700  0.00  0.00            
ATOM    262  HA  GLU X  17      33.270  77.730  44.980  0.00  0.00            
ATOM    263  CB  GLU X  17      33.730  79.390  43.900  0.00  0.00            
ATOM    264  HB1 GLU X  17      33.140  78.950  43.070  0.00  0.00            
ATOM    265  HB2 GLU X  17      34.630  79.890  43.490  0.00  0.00            
ATOM    266  CG  GLU X  17      32.900  80.350  44.700  0.00  0.00            
ATOM    267  HG1 GLU X  17      33.580  80.950  45.350  0.00  0.00            
ATOM    268  HG2 GLU X  17      32.160  79.830  45.350  0.00  0.00            
ATOM    269  CD  GLU X  17      32.210  81.320  43.810  0.00  0.00            
ATOM    270  OE1 GLU X  17      32.550  81.400  42.610  0.00  0.00            
ATOM    271  OE2 GLU X  17      31.210  81.990  44.200  0.00  0.00            
ATOM    272  C   GLU X  17      34.900  77.170  43.680  0.00  0.00            
ATOM    273  O   GLU X  17      34.370  76.200  43.240  0.00  0.00            
ATOM    274  N   SER X  18      36.190  77.320  43.360  0.00  0.00            
ATOM    275  HN  SER X  18      36.640  78.100  43.780  0.00  0.00            
ATOM    276  CA  SER X  18      36.940  76.480  42.440  0.00  0.00            
ATOM    277  HA  SER X  18      36.230  75.800  41.990  0.00  0.00            
ATOM    278  CB  SER X  18      37.530  77.380  41.310  0.00  0.00            
ATOM    279  HB1 SER X  18      36.770  78.130  41.010  0.00  0.00            
ATOM    280  HB2 SER X  18      37.830  76.740  40.450  0.00  0.00            
ATOM    281  OG  SER X  18      38.640  78.150  41.830  0.00  0.00            
ATOM    282  HG1 SER X  18      38.230  78.910  42.250  0.00  0.00            
ATOM    283  C   SER X  18      37.990  75.590  43.090  0.00  0.00            
ATOM    284  O   SER X  18      38.650  74.790  42.410  0.00  0.00            
ATOM    285  N   TYR X  19      38.100  75.630  44.500  0.00  0.00            
ATOM    286  HN  TYR X  19      37.400  76.220  44.900  0.00  0.00            
ATOM    287  CA  TYR X  19      38.810  74.640  45.230  0.00  0.00            
ATOM    288  HA  TYR X  19      38.740  73.710  44.680  0.00  0.00            
ATOM    289  CB  TYR X  19      40.350  74.910  45.210  0.00  0.00            
ATOM    290  HB1 TYR X  19      40.740  74.880  44.170  0.00  0.00            
ATOM    291  HB2 TYR X  19      40.970  74.270  45.870  0.00  0.00            
ATOM    292  CG  TYR X  19      40.590  76.400  45.630  0.00  0.00            
ATOM    293  CD1 TYR X  19      41.050  76.600  46.940  0.00  0.00            
ATOM    294  HD1 TYR X  19      41.180  75.700  47.520  0.00  0.00            
ATOM    295  CE1 TYR X  19      41.300  77.890  47.380  0.00  0.00            
ATOM    296  HE1 TYR X  19      41.640  78.090  48.390  0.00  0.00            
ATOM    297  CZ  TYR X  19      41.130  79.020  46.530  0.00  0.00            
ATOM    298  OH  TYR X  19      41.210  80.300  47.140  0.00  0.00            
ATOM    299  HH  TYR X  19      40.500  80.840  46.790  0.00  0.00            
ATOM    300  CD2 TYR X  19      40.370  77.490  44.800  0.00  0.00            
ATOM    301  HD2 TYR X  19      40.160  77.320  43.760  0.00  0.00            
ATOM    302  CE2 TYR X  19      40.580  78.820  45.260  0.00  0.00            
ATOM    303  HE2 TYR X  19      40.510  79.670  44.600  0.00  0.00            
ATOM    304  C   TYR X  19      38.350  74.420  46.740  0.00  0.00            
ATOM    305  O   TYR X  19      37.740  75.230  47.350  0.00  0.00            
ATOM    306  N   VAL X  20      38.620  73.280  47.360  0.00  0.00            
ATOM    307  HN  VAL X  20      39.150  72.560  46.930  0.00  0.00            
ATOM    308  CA  VAL X  20      38.230  72.960  48.710  0.00  0.00            
ATOM    309  HA  VAL X  20      37.650  73.760  49.130  0.00  0.00            
ATOM    310  CB  VAL X  20      37.190  71.790  48.830  0.00  0.00            
ATOM    311  HB  VAL X  20      37.530  70.920  48.220  0.00  0.00            
ATOM    312  CG1 VAL X  20      36.970  71.240  50.270  0.00  0.00            
ATOM    313 HG11 VAL X  20      37.900  70.710  50.580  0.00  0.00            
ATOM    314 HG12 VAL X  20      36.090  70.570  50.390  0.00  0.00            
ATOM    315 HG13 VAL X  20      36.830  72.130  50.910  0.00  0.00            
ATOM    316  CG2 VAL X  20      35.870  72.330  48.360  0.00  0.00            
ATOM    317 HG21 VAL X  20      35.430  72.960  49.160  0.00  0.00            
ATOM    318 HG22 VAL X  20      35.160  71.490  48.240  0.00  0.00            
ATOM    319 HG23 VAL X  20      35.860  72.870  47.390  0.00  0.00            
ATOM    320  C   VAL X  20      39.470  72.680  49.540  0.00  0.00            
ATOM    321  O   VAL X  20      40.310  71.890  49.140  0.00  0.00            
ATOM    322  N   LEU X  21      39.710  73.370  50.650  0.00  0.00            
ATOM    323  HN  LEU X  21      39.080  74.080  50.970  0.00  0.00            
ATOM    324  CA  LEU X  21      40.890  73.190  51.460  0.00  0.00            
ATOM    325  HA  LEU X  21      41.640  72.630  50.920  0.00  0.00            
ATOM    326  CB  LEU X  21      41.640  74.510  51.720  0.00  0.00            
ATOM    327  HB1 LEU X  21      42.570  74.200  52.240  0.00  0.00            
ATOM    328  HB2 LEU X  21      41.010  75.190  52.350  0.00  0.00            
ATOM    329  CG  LEU X  21      42.010  75.260  50.460  0.00  0.00            
ATOM    330  HG  LEU X  21      41.090  75.660  49.970  0.00  0.00            
ATOM    331  CD1 LEU X  21      42.780  76.510  50.710  0.00  0.00            
ATOM    332 HD11 LEU X  21      43.110  76.920  49.730  0.00  0.00            
ATOM    333 HD12 LEU X  21      43.700  76.320  51.310  0.00  0.00            
ATOM    334 HD13 LEU X  21      42.170  77.260  51.240  0.00  0.00            
ATOM    335  CD2 LEU X  21      42.780  74.410  49.450  0.00  0.00            
ATOM    336 HD21 LEU X  21      43.040  75.010  48.560  0.00  0.00            
ATOM    337 HD22 LEU X  21      42.200  73.560  49.020  0.00  0.00            
ATOM    338 HD23 LEU X  21      43.660  73.950  49.940  0.00  0.00            
ATOM    339  C   LEU X  21      40.680  72.510  52.760  0.00  0.00            
ATOM    340  O   LEU X  21      39.830  72.910  53.520  0.00  0.00            
ATOM    341  N   CYS X  22      41.420  71.470  53.120  0.00  0.00            
ATOM    342  HN  CYS X  22      42.100  71.230  52.420  0.00  0.00            
ATOM    343  CA  CYS X  22      41.560  70.870  54.410  0.00  0.00            
ATOM    344  HA  CYS X  22      40.640  70.940  54.970  0.00  0.00            
ATOM    345  CB  CYS X  22      41.960  69.380  54.230  0.00  0.00            
ATOM    346  HB1 CYS X  22      41.870  68.830  55.190  0.00  0.00            
ATOM    347  HB2 CYS X  22      43.050  69.290  54.020  0.00  0.00            
ATOM    348  SG  CYS X  22      40.870  68.540  53.110  0.00  0.00            
ATOM    349  HG1 CYS X  22      40.850  69.560  52.260  0.00  0.00            
ATOM    350  C   CYS X  22      42.670  71.550  55.240  0.00  0.00            
ATOM    351  O   CYS X  22      43.840  71.590  54.910  0.00  0.00            
ATOM    352  N   TYR X  23      42.220  72.260  56.290  0.00  0.00            
ATOM    353  HN  TYR X  23      41.290  72.110  56.620  0.00  0.00            
ATOM    354  CA  TYR X  23      43.070  73.150  57.140  0.00  0.00            
ATOM    355  HA  TYR X  23      44.060  73.180  56.710  0.00  0.00            
ATOM    356  CB  TYR X  23      42.450  74.580  57.360  0.00  0.00            
ATOM    357  HB1 TYR X  23      41.380  74.360  57.560  0.00  0.00            
ATOM    358  HB2 TYR X  23      42.440  75.190  56.430  0.00  0.00            
ATOM    359  CG  TYR X  23      43.020  75.460  58.470  0.00  0.00            
ATOM    360  CD1 TYR X  23      44.340  75.930  58.320  0.00  0.00            
ATOM    361  HD1 TYR X  23      44.980  75.750  57.470  0.00  0.00            
ATOM    362  CE1 TYR X  23      44.910  76.650  59.390  0.00  0.00            
ATOM    363  HE1 TYR X  23      45.920  77.050  59.350  0.00  0.00            
ATOM    364  CZ  TYR X  23      44.160  77.040  60.540  0.00  0.00            
ATOM    365  OH  TYR X  23      44.730  77.840  61.540  0.00  0.00            
ATOM    366  HH  TYR X  23      43.990  78.250  61.980  0.00  0.00            
ATOM    367  CD2 TYR X  23      42.320  75.800  59.590  0.00  0.00            
ATOM    368  HD2 TYR X  23      41.250  75.660  59.500  0.00  0.00            
ATOM    369  CE2 TYR X  23      42.860  76.610  60.610  0.00  0.00            
ATOM    370  HE2 TYR X  23      42.340  76.820  61.530  0.00  0.00            
ATOM    371  C   TYR X  23      43.500  72.590  58.500  0.00  0.00            
ATOM    372  O   TYR X  23      42.610  72.080  59.190  0.00  0.00            
ATOM    373  N   ASP X  24      44.800  72.680  58.870  0.00  0.00            
ATOM    374  HN  ASP X  24      45.440  73.090  58.220  0.00  0.00            
ATOM    375  CA  ASP X  24      45.350  72.190  60.120  0.00  0.00            
ATOM    376  HA  ASP X  24      44.520  71.760  60.660  0.00  0.00            
ATOM    377  CB  ASP X  24      46.230  70.910  59.820  0.00  0.00            
ATOM    378  HB1 ASP X  24      46.870  71.200  58.970  0.00  0.00            
ATOM    379  HB2 ASP X  24      45.560  70.050  59.620  0.00  0.00            
ATOM    380  CG  ASP X  24      47.200  70.430  60.910  0.00  0.00            
ATOM    381  OD1 ASP X  24      47.960  69.540  60.560  0.00  0.00            
ATOM    382  OD2 ASP X  24      47.130  71.000  62.010  0.00  0.00            
ATOM    383  C   ASP X  24      46.100  73.280  60.880  0.00  0.00            
ATOM    384  O   ASP X  24      47.090  73.720  60.310  0.00  0.00            
ATOM    385  N   PRO X  25      45.740  73.780  62.040  0.00  0.00            
ATOM    386  CD  PRO X  25      44.340  73.650  62.580  0.00  0.00            
ATOM    387  HD1 PRO X  25      44.120  72.660  63.030  0.00  0.00            
ATOM    388  HD2 PRO X  25      43.630  73.950  61.770  0.00  0.00            
ATOM    389  CA  PRO X  25      46.460  74.940  62.610  0.00  0.00            
ATOM    390  HA  PRO X  25      46.470  75.720  61.860  0.00  0.00            
ATOM    391  CB  PRO X  25      45.680  75.280  63.830  0.00  0.00            
ATOM    392  HB1 PRO X  25      45.700  76.360  64.090  0.00  0.00            
ATOM    393  HB2 PRO X  25      46.080  74.610  64.620  0.00  0.00            
ATOM    394  CG  PRO X  25      44.210  74.830  63.650  0.00  0.00            
ATOM    395  HG1 PRO X  25      43.850  74.500  64.650  0.00  0.00            
ATOM    396  HG2 PRO X  25      43.530  75.670  63.380  0.00  0.00            
ATOM    397  C   PRO X  25      47.950  74.680  63.010  0.00  0.00            
ATOM    398  O   PRO X  25      48.500  75.510  63.680  0.00  0.00            
ATOM    399  N   ARG X  26      48.690  73.670  62.610  0.00  0.00            
ATOM    400  HN  ARG X  26      48.300  72.880  62.140  0.00  0.00            
ATOM    401  CA  ARG X  26      50.120  73.570  62.830  0.00  0.00            
ATOM    402  HA  ARG X  26      50.320  74.200  63.680  0.00  0.00            
ATOM    403  CB  ARG X  26      50.450  72.080  63.030  0.00  0.00            
ATOM    404  HB1 ARG X  26      51.470  71.700  62.800  0.00  0.00            
ATOM    405  HB2 ARG X  26      49.820  71.630  62.230  0.00  0.00            
ATOM    406  CG  ARG X  26      50.020  71.570  64.360  0.00  0.00            
ATOM    407  HG1 ARG X  26      48.940  71.780  64.550  0.00  0.00            
ATOM    408  HG2 ARG X  26      50.590  72.090  65.160  0.00  0.00            
ATOM    409  CD  ARG X  26      50.130  70.040  64.640  0.00  0.00            
ATOM    410  HD1 ARG X  26      49.720  69.880  65.660  0.00  0.00            
ATOM    411  HD2 ARG X  26      51.150  69.590  64.590  0.00  0.00            
ATOM    412  NE  ARG X  26      49.120  69.390  63.740  0.00  0.00            
ATOM    413  HE  ARG X  26      48.680  69.880  62.990  0.00  0.00            
ATOM    414  CZ  ARG X  26      49.110  68.070  63.570  0.00  0.00            
ATOM    415  NH1 ARG X  26      49.810  67.220  64.250  0.00  0.00            
ATOM    416 HH11 ARG X  26      50.320  67.400  65.080  0.00  0.00            
ATOM    417 HH12 ARG X  26      49.650  66.280  63.920  0.00  0.00            
ATOM    418  NH2 ARG X  26      48.320  67.670  62.670  0.00  0.00            
ATOM    419 HH21 ARG X  26      48.250  66.690  62.530  0.00  0.00            
ATOM    420 HH22 ARG X  26      47.980  68.370  62.030  0.00  0.00            
ATOM    421  C   ARG X  26      50.990  74.220  61.720  0.00  0.00            
ATOM    422  O   ARG X  26      52.260  74.300  61.880  0.00  0.00            
ATOM    423  N   THR X  27      50.340  74.610  60.620  0.00  0.00            
ATOM    424  HN  THR X  27      49.380  74.410  60.400  0.00  0.00            
ATOM    425  CA  THR X  27      50.940  75.220  59.400  0.00  0.00            
ATOM    426  HA  THR X  27      51.740  75.850  59.770  0.00  0.00            
ATOM    427  CB  THR X  27      51.570  74.210  58.420  0.00  0.00            
ATOM    428  HB  THR X  27      51.170  73.180  58.540  0.00  0.00            
ATOM    429  OG1 THR X  27      52.960  74.010  58.650  0.00  0.00            
ATOM    430  HG1 THR X  27      53.390  74.800  58.310  0.00  0.00            
ATOM    431  CG2 THR X  27      51.360  74.450  56.900  0.00  0.00            
ATOM    432 HG21 THR X  27      52.080  73.810  56.360  0.00  0.00            
ATOM    433 HG22 THR X  27      51.760  75.450  56.610  0.00  0.00            
ATOM    434 HG23 THR X  27      50.290  74.260  56.660  0.00  0.00            
ATOM    435  C   THR X  27      49.870  76.180  58.710  0.00  0.00            
ATOM    436  O   THR X  27      48.700  75.770  58.520  0.00  0.00            
ATOM    437  N   ARG X  28      50.200  77.400  58.230  0.00  0.00            
ATOM    438  HN  ARG X  28      51.150  77.670  58.120  0.00  0.00            
ATOM    439  CA  ARG X  28      49.140  78.340  57.730  0.00  0.00            
ATOM    440  HA  ARG X  28      48.340  78.360  58.460  0.00  0.00            
ATOM    441  CB  ARG X  28      49.720  79.780  57.550  0.00  0.00            
ATOM    442  HB1 ARG X  28      48.830  80.430  57.440  0.00  0.00            
ATOM    443  HB2 ARG X  28      50.390  79.960  56.680  0.00  0.00            
ATOM    444  CG  ARG X  28      50.340  80.350  58.870  0.00  0.00            
ATOM    445  HG1 ARG X  28      50.790  81.300  58.530  0.00  0.00            
ATOM    446  HG2 ARG X  28      51.170  79.650  59.110  0.00  0.00            
ATOM    447  CD  ARG X  28      49.350  80.630  60.000  0.00  0.00            
ATOM    448  HD1 ARG X  28      48.740  79.720  60.170  0.00  0.00            
ATOM    449  HD2 ARG X  28      48.790  81.560  59.740  0.00  0.00            
ATOM    450  NE  ARG X  28      50.120  80.920  61.250  0.00  0.00            
ATOM    451  HE  ARG X  28      51.110  80.850  61.280  0.00  0.00            
ATOM    452  CZ  ARG X  28      49.660  81.510  62.360  0.00  0.00            
ATOM    453  NH1 ARG X  28      48.390  81.890  62.470  0.00  0.00            
ATOM    454 HH11 ARG X  28      48.040  82.440  63.230  0.00  0.00            
ATOM    455 HH12 ARG X  28      47.720  81.610  61.780  0.00  0.00            
ATOM    456  NH2 ARG X  28      50.520  81.930  63.330  0.00  0.00            
ATOM    457 HH21 ARG X  28      51.480  82.050  63.100  0.00  0.00            
ATOM    458 HH22 ARG X  28      50.070  82.550  63.970  0.00  0.00            
ATOM    459  C   ARG X  28      48.530  77.800  56.440  0.00  0.00            
ATOM    460  O   ARG X  28      47.290  77.750  56.280  0.00  0.00            
ATOM    461  N   GLY X  29      49.390  77.360  55.480  0.00  0.00            
ATOM    462  HN  GLY X  29      50.360  77.290  55.670  0.00  0.00            
ATOM    463  CA  GLY X  29      48.960  76.870  54.140  0.00  0.00            
ATOM    464  HA1 GLY X  29      49.820  76.720  53.510  0.00  0.00            
ATOM    465  HA2 GLY X  29      48.190  77.460  53.670  0.00  0.00            
ATOM    466  C   GLY X  29      48.300  75.530  54.290  0.00  0.00            
ATOM    467  O   GLY X  29      48.560  74.730  55.160  0.00  0.00            
ATOM    468  N   ALA X  30      47.400  75.220  53.340  0.00  0.00            
ATOM    469  HN  ALA X  30      47.170  75.870  52.630  0.00  0.00            
ATOM    470  CA  ALA X  30      46.540  74.090  53.400  0.00  0.00            
ATOM    471  HA  ALA X  30      45.860  74.290  54.220  0.00  0.00            
ATOM    472  CB  ALA X  30      45.660  74.160  52.170  0.00  0.00            
ATOM    473  HB1 ALA X  30      44.870  73.370  52.260  0.00  0.00            
ATOM    474  HB2 ALA X  30      46.270  73.890  51.290  0.00  0.00            
ATOM    475  HB3 ALA X  30      45.050  75.070  51.960  0.00  0.00            
ATOM    476  C   ALA X  30      47.240  72.720  53.520  0.00  0.00            
ATOM    477  O   ALA X  30      48.290  72.450  53.050  0.00  0.00            
ATOM    478  N   LEU X  31      46.580  71.760  54.170  0.00  0.00            
ATOM    479  HN  LEU X  31      45.630  71.920  54.430  0.00  0.00            
ATOM    480  CA  LEU X  31      47.100  70.440  54.360  0.00  0.00            
ATOM    481  HA  LEU X  31      48.180  70.460  54.390  0.00  0.00            
ATOM    482  CB  LEU X  31      46.580  69.840  55.680  0.00  0.00            
ATOM    483  HB1 LEU X  31      45.470  69.760  55.740  0.00  0.00            
ATOM    484  HB2 LEU X  31      46.910  70.560  56.460  0.00  0.00            
ATOM    485  CG  LEU X  31      47.040  68.390  56.090  0.00  0.00            
ATOM    486  HG  LEU X  31      46.710  67.710  55.270  0.00  0.00            
ATOM    487  CD1 LEU X  31      48.560  68.220  56.140  0.00  0.00            
ATOM    488 HD11 LEU X  31      48.770  67.200  56.520  0.00  0.00            
ATOM    489 HD12 LEU X  31      48.950  68.910  56.920  0.00  0.00            
ATOM    490 HD13 LEU X  31      49.090  68.440  55.190  0.00  0.00            
ATOM    491  CD2 LEU X  31      46.410  67.900  57.370  0.00  0.00            
ATOM    492 HD21 LEU X  31      45.320  68.140  57.450  0.00  0.00            
ATOM    493 HD22 LEU X  31      46.850  68.420  58.250  0.00  0.00            
ATOM    494 HD23 LEU X  31      46.440  66.810  57.560  0.00  0.00            
ATOM    495  C   LEU X  31      46.730  69.580  53.120  0.00  0.00            
ATOM    496  O   LEU X  31      47.180  68.420  52.930  0.00  0.00            
ATOM    497  N   TRP X  32      45.790  70.070  52.280  0.00  0.00            
ATOM    498  HN  TRP X  32      45.490  71.010  52.390  0.00  0.00            
ATOM    499  CA  TRP X  32      45.180  69.290  51.200  0.00  0.00            
ATOM    500  HA  TRP X  32      45.900  68.990  50.460  0.00  0.00            
ATOM    501  CB  TRP X  32      44.420  68.010  51.700  0.00  0.00            
ATOM    502  HB1 TRP X  32      43.570  68.260  52.370  0.00  0.00            
ATOM    503  HB2 TRP X  32      45.120  67.450  52.360  0.00  0.00            
ATOM    504  CG  TRP X  32      43.890  67.050  50.630  0.00  0.00            
ATOM    505  CD1 TRP X  32      42.610  66.690  50.430  0.00  0.00            
ATOM    506  HD1 TRP X  32      41.750  67.200  50.860  0.00  0.00            
ATOM    507  NE1 TRP X  32      42.550  65.680  49.480  0.00  0.00            
ATOM    508  HE1 TRP X  32      41.800  65.310  48.990  0.00  0.00            
ATOM    509  CE2 TRP X  32      43.790  65.330  49.180  0.00  0.00            
ATOM    510  CD2 TRP X  32      44.690  66.230  49.780  0.00  0.00            
ATOM    511  CE3 TRP X  32      46.040  66.150  49.520  0.00  0.00            
ATOM    512  HE3 TRP X  32      46.680  66.840  50.050  0.00  0.00            
ATOM    513  CZ3 TRP X  32      46.430  65.280  48.500  0.00  0.00            
ATOM    514  HZ3 TRP X  32      47.490  65.310  48.280  0.00  0.00            
ATOM    515  CZ2 TRP X  32      44.200  64.390  48.310  0.00  0.00            
ATOM    516  HZ2 TRP X  32      43.470  63.800  47.790  0.00  0.00            
ATOM    517  CH2 TRP X  32      45.560  64.300  48.020  0.00  0.00            
ATOM    518  HH2 TRP X  32      45.890  63.450  47.440  0.00  0.00            
ATOM    519  C   TRP X  32      44.220  70.190  50.510  0.00  0.00            
ATOM    520  O   TRP X  32      43.250  70.620  51.090  0.00  0.00            
ATOM    521  N   VAL X  33      44.440  70.430  49.180  0.00  0.00            
ATOM    522  HN  VAL X  33      45.170  69.930  48.730  0.00  0.00            
ATOM    523  CA  VAL X  33      43.740  71.220  48.260  0.00  0.00            
ATOM    524  HA  VAL X  33      43.060  71.810  48.850  0.00  0.00            
ATOM    525  CB  VAL X  33      44.670  72.230  47.510  0.00  0.00            
ATOM    526  HB  VAL X  33      45.200  72.840  48.270  0.00  0.00            
ATOM    527  CG1 VAL X  33      45.890  71.590  46.780  0.00  0.00            
ATOM    528 HG11 VAL X  33      46.530  72.440  46.460  0.00  0.00            
ATOM    529 HG12 VAL X  33      45.510  70.920  45.990  0.00  0.00            
ATOM    530 HG13 VAL X  33      46.540  71.030  47.490  0.00  0.00            
ATOM    531  CG2 VAL X  33      43.860  73.010  46.450  0.00  0.00            
ATOM    532 HG21 VAL X  33      42.930  73.480  46.840  0.00  0.00            
ATOM    533 HG22 VAL X  33      43.690  72.270  45.640  0.00  0.00            
ATOM    534 HG23 VAL X  33      44.460  73.840  46.010  0.00  0.00            
ATOM    535  C   VAL X  33      43.080  70.330  47.280  0.00  0.00            
ATOM    536  O   VAL X  33      43.770  69.540  46.630  0.00  0.00            
ATOM    537  N   VAL X  34      41.690  70.440  47.210  0.00  0.00            
ATOM    538  HN  VAL X  34      41.290  71.010  47.920  0.00  0.00            
ATOM    539  CA  VAL X  34      41.020  69.680  46.190  0.00  0.00            
ATOM    540  HA  VAL X  34      41.710  69.040  45.660  0.00  0.00            
ATOM    541  CB  VAL X  34      39.970  68.820  46.770  0.00  0.00            
ATOM    542  HB  VAL X  34      39.250  69.400  47.380  0.00  0.00            
ATOM    543  CG1 VAL X  34      39.170  68.060  45.740  0.00  0.00            
ATOM    544 HG11 VAL X  34      38.350  67.520  46.260  0.00  0.00            
ATOM    545 HG12 VAL X  34      39.710  67.290  45.150  0.00  0.00            
ATOM    546 HG13 VAL X  34      38.700  68.830  45.090  0.00  0.00            
ATOM    547  CG2 VAL X  34      40.640  67.820  47.780  0.00  0.00            
ATOM    548 HG21 VAL X  34      41.440  67.260  47.240  0.00  0.00            
ATOM    549 HG22 VAL X  34      39.910  67.090  48.190  0.00  0.00            
ATOM    550 HG23 VAL X  34      41.030  68.360  48.670  0.00  0.00            
ATOM    551  C   VAL X  34      40.380  70.670  45.190  0.00  0.00            
ATOM    552  O   VAL X  34      39.450  71.380  45.560  0.00  0.00            
ATOM    553  N   GLU X  35      40.910  70.790  43.930  0.00  0.00            
ATOM    554  HN  GLU X  35      41.810  70.390  43.770  0.00  0.00            
ATOM    555  CA  GLU X  35      40.290  71.560  42.860  0.00  0.00            
ATOM    556  HA  GLU X  35      40.080  72.570  43.170  0.00  0.00            
ATOM    557  CB  GLU X  35      41.180  71.380  41.600  0.00  0.00            
ATOM    558  HB1 GLU X  35      41.390  70.330  41.330  0.00  0.00            
ATOM    559  HB2 GLU X  35      42.110  71.960  41.800  0.00  0.00            
ATOM    560  CG  GLU X  35      40.610  72.200  40.330  0.00  0.00            
ATOM    561  HG1 GLU X  35      40.360  73.250  40.600  0.00  0.00            
ATOM    562  HG2 GLU X  35      39.700  71.620  40.070  0.00  0.00            
ATOM    563  CD  GLU X  35      41.650  72.200  39.200  0.00  0.00            
ATOM    564  OE1 GLU X  35      42.420  73.240  39.210  0.00  0.00            
ATOM    565  OE2 GLU X  35      41.710  71.230  38.400  0.00  0.00            
ATOM    566  C   GLU X  35      38.880  71.050  42.570  0.00  0.00            
ATOM    567  O   GLU X  35      38.570  69.830  42.660  0.00  0.00            
ATOM    568  N   GLN X  36      37.910  71.910  42.190  0.00  0.00            
ATOM    569  HN  GLN X  36      38.170  72.850  42.000  0.00  0.00            
ATOM    570  CA  GLN X  36      36.490  71.600  42.050  0.00  0.00            
ATOM    571  HA  GLN X  36      36.350  70.600  42.420  0.00  0.00            
ATOM    572  CB  GLN X  36      35.640  72.470  42.960  0.00  0.00            
ATOM    573  HB1 GLN X  36      34.580  72.190  42.750  0.00  0.00            
ATOM    574  HB2 GLN X  36      35.780  73.530  42.650  0.00  0.00            
ATOM    575  CG  GLN X  36      36.010  72.400  44.450  0.00  0.00            
ATOM    576  HG1 GLN X  36      35.300  73.100  44.940  0.00  0.00            
ATOM    577  HG2 GLN X  36      37.020  72.820  44.600  0.00  0.00            
ATOM    578  CD  GLN X  36      35.730  70.930  45.030  0.00  0.00            
ATOM    579  OE1 GLN X  36      34.660  70.420  45.100  0.00  0.00            
ATOM    580  NE2 GLN X  36      36.840  70.210  45.310  0.00  0.00            
ATOM    581 HE21 GLN X  36      36.750  69.340  45.780  0.00  0.00            
ATOM    582 HE22 GLN X  36      37.710  70.670  45.150  0.00  0.00            
ATOM    583  C   GLN X  36      36.090  71.750  40.580  0.00  0.00            
ATOM    584  O   GLN X  36      36.340  72.730  39.920  0.00  0.00            
ATOM    585  N   LEU X  37      35.500  70.690  39.990  0.00  0.00            
ATOM    586  HN  LEU X  37      35.180  69.880  40.480  0.00  0.00            
ATOM    587  CA  LEU X  37      35.200  70.580  38.570  0.00  0.00            
ATOM    588  HA  LEU X  37      36.040  71.030  38.060  0.00  0.00            
ATOM    589  CB  LEU X  37      34.970  69.120  38.160  0.00  0.00            
ATOM    590  HB1 LEU X  37      34.680  69.090  37.090  0.00  0.00            
ATOM    591  HB2 LEU X  37      34.150  68.740  38.810  0.00  0.00            
ATOM    592  CG  LEU X  37      36.220  68.220  38.290  0.00  0.00            
ATOM    593  HG  LEU X  37      36.800  68.550  39.170  0.00  0.00            
ATOM    594  CD1 LEU X  37      35.770  66.810  38.470  0.00  0.00            
ATOM    595 HD11 LEU X  37      35.200  66.440  37.590  0.00  0.00            
ATOM    596 HD12 LEU X  37      35.130  66.630  39.370  0.00  0.00            
ATOM    597 HD13 LEU X  37      36.720  66.240  38.570  0.00  0.00            
ATOM    598  CD2 LEU X  37      37.160  68.220  37.100  0.00  0.00            
ATOM    599 HD21 LEU X  37      36.760  67.850  36.130  0.00  0.00            
ATOM    600 HD22 LEU X  37      38.060  67.630  37.360  0.00  0.00            
ATOM    601 HD23 LEU X  37      37.500  69.250  36.850  0.00  0.00            
ATOM    602  C   LEU X  37      34.110  71.490  38.090  0.00  0.00            
ATOM    603  O   LEU X  37      32.980  71.110  37.860  0.00  0.00            
ATOM    604  N   ARG X  38      34.400  72.780  37.950  0.00  0.00            
ATOM    605  HN  ARG X  38      35.240  73.110  38.360  0.00  0.00            
ATOM    606  CA  ARG X  38      33.520  73.730  37.290  0.00  0.00            
ATOM    607  HA  ARG X  38      32.570  73.670  37.810  0.00  0.00            
ATOM    608  CB  ARG X  38      33.980  75.230  37.420  0.00  0.00            
ATOM    609  HB1 ARG X  38      33.240  75.910  36.940  0.00  0.00            
ATOM    610  HB2 ARG X  38      34.890  75.280  36.790  0.00  0.00            
ATOM    611  CG  ARG X  38      34.290  75.790  38.800  0.00  0.00            
ATOM    612  HG1 ARG X  38      35.130  75.240  39.270  0.00  0.00            
ATOM    613  HG2 ARG X  38      33.410  75.620  39.440  0.00  0.00            
ATOM    614  CD  ARG X  38      34.470  77.330  38.860  0.00  0.00            
ATOM    615  HD1 ARG X  38      34.740  77.830  39.810  0.00  0.00            
ATOM    616  HD2 ARG X  38      33.570  77.880  38.510  0.00  0.00            
ATOM    617  NE  ARG X  38      35.530  77.620  37.870  0.00  0.00            
ATOM    618  HE  ARG X  38      35.990  76.990  37.240  0.00  0.00            
ATOM    619  CZ  ARG X  38      35.910  78.810  37.540  0.00  0.00            
ATOM    620  NH1 ARG X  38      35.320  79.930  37.970  0.00  0.00            
ATOM    621 HH11 ARG X  38      34.510  79.760  38.520  0.00  0.00            
ATOM    622 HH12 ARG X  38      35.540  80.820  37.560  0.00  0.00            
ATOM    623  NH2 ARG X  38      36.870  78.950  36.740  0.00  0.00            
ATOM    624 HH21 ARG X  38      37.200  78.140  36.250  0.00  0.00            
ATOM    625 HH22 ARG X  38      37.130  79.820  36.310  0.00  0.00            
ATOM    626  C   ARG X  38      33.230  73.490  35.740  0.00  0.00            
ATOM    627  O   ARG X  38      34.050  72.970  35.050  0.00  0.00            
ATOM    628  N   PRO X  39      32.080  73.930  35.170  0.00  0.00            
ATOM    629  CD  PRO X  39      30.980  74.520  35.940  0.00  0.00            
ATOM    630  HD1 PRO X  39      31.190  75.520  36.380  0.00  0.00            
ATOM    631  HD2 PRO X  39      30.470  73.790  36.600  0.00  0.00            
ATOM    632  CA  PRO X  39      31.870  74.090  33.700  0.00  0.00            
ATOM    633  HA  PRO X  39      31.520  73.140  33.300  0.00  0.00            
ATOM    634  CB  PRO X  39      30.700  75.130  33.650  0.00  0.00            
ATOM    635  HB1 PRO X  39      30.100  75.090  32.720  0.00  0.00            
ATOM    636  HB2 PRO X  39      31.130  76.150  33.670  0.00  0.00            
ATOM    637  CG  PRO X  39      29.890  74.790  34.930  0.00  0.00            
ATOM    638  HG1 PRO X  39      29.110  75.520  35.220  0.00  0.00            
ATOM    639  HG2 PRO X  39      29.300  73.870  34.730  0.00  0.00            
ATOM    640  C   PRO X  39      33.000  74.620  32.800  0.00  0.00            
ATOM    641  O   PRO X  39      33.830  75.480  33.220  0.00  0.00            
ATOM    642  N   GLU X  40      33.090  74.060  31.560  0.00  0.00            
ATOM    643  HN  GLU X  40      32.350  73.500  31.200  0.00  0.00            
ATOM    644  CA  GLU X  40      34.190  74.500  30.640  0.00  0.00            
ATOM    645  HA  GLU X  40      35.060  74.620  31.270  0.00  0.00            
ATOM    646  CB  GLU X  40      34.380  73.400  29.570  0.00  0.00            
ATOM    647  HB1 GLU X  40      35.110  73.850  28.860  0.00  0.00            
ATOM    648  HB2 GLU X  40      33.460  73.200  28.990  0.00  0.00            
ATOM    649  CG  GLU X  40      35.030  72.080  30.120  0.00  0.00            
ATOM    650  HG1 GLU X  40      34.390  71.570  30.870  0.00  0.00            
ATOM    651  HG2 GLU X  40      35.960  72.410  30.620  0.00  0.00            
ATOM    652  CD  GLU X  40      35.430  71.110  29.030  0.00  0.00            
ATOM    653  OE1 GLU X  40      34.610  70.250  28.550  0.00  0.00            
ATOM    654  OE2 GLU X  40      36.530  71.160  28.580  0.00  0.00            
ATOM    655  C   GLU X  40      33.910  75.820  29.930  0.00  0.00            
ATOM    656  O   GLU X  40      32.930  75.940  29.210  0.00  0.00            
ATOM    657  N   ARG X  41      34.810  76.740  30.010  0.00  0.00            
ATOM    658  HN  ARG X  41      35.670  76.780  30.520  0.00  0.00            
ATOM    659  CA  ARG X  41      34.620  78.030  29.390  0.00  0.00            
ATOM    660  HA  ARG X  41      33.680  78.150  28.860  0.00  0.00            
ATOM    661  CB  ARG X  41      34.680  79.150  30.420  0.00  0.00            
ATOM    662  HB1 ARG X  41      34.590  80.140  29.930  0.00  0.00            
ATOM    663  HB2 ARG X  41      35.610  79.030  31.020  0.00  0.00            
ATOM    664  CG  ARG X  41      33.420  79.200  31.500  0.00  0.00            
ATOM    665  HG1 ARG X  41      33.580  80.140  32.060  0.00  0.00            
ATOM    666  HG2 ARG X  41      33.490  78.420  32.290  0.00  0.00            
ATOM    667  CD  ARG X  41      32.060  79.230  30.870  0.00  0.00            
ATOM    668  HD1 ARG X  41      31.880  78.310  30.260  0.00  0.00            
ATOM    669  HD2 ARG X  41      31.800  80.070  30.200  0.00  0.00            
ATOM    670  NE  ARG X  41      30.990  79.200  31.930  0.00  0.00            
ATOM    671  HE  ARG X  41      30.970  80.030  32.480  0.00  0.00            
ATOM    672  CZ  ARG X  41      29.980  78.360  32.070  0.00  0.00            
ATOM    673  NH1 ARG X  41      29.780  77.440  31.150  0.00  0.00            
ATOM    674 HH11 ARG X  41      30.200  77.690  30.280  0.00  0.00            
ATOM    675 HH12 ARG X  41      28.890  76.990  31.160  0.00  0.00            
ATOM    676  NH2 ARG X  41      29.220  78.500  33.090  0.00  0.00            
ATOM    677 HH21 ARG X  41      29.450  79.330  33.600  0.00  0.00            
ATOM    678 HH22 ARG X  41      28.450  77.880  33.270  0.00  0.00            
ATOM    679  C   ARG X  41      35.690  78.290  28.460  0.00  0.00            
ATOM    680  O   ARG X  41      36.890  78.110  28.680  0.00  0.00            
ATOM    681  N   LEU X  42      35.310  78.880  27.350  0.00  0.00            
ATOM    682  HN  LEU X  42      34.340  78.980  27.190  0.00  0.00            
ATOM    683  CA  LEU X  42      36.210  79.370  26.280  0.00  0.00            
ATOM    684  HA  LEU X  42      37.200  79.020  26.510  0.00  0.00            
ATOM    685  CB  LEU X  42      35.680  79.100  24.920  0.00  0.00            
ATOM    686  HB1 LEU X  42      34.620  79.440  24.860  0.00  0.00            
ATOM    687  HB2 LEU X  42      35.730  78.020  24.690  0.00  0.00            
ATOM    688  CG  LEU X  42      36.430  79.780  23.760  0.00  0.00            
ATOM    689  HG  LEU X  42      36.510  80.860  23.970  0.00  0.00            
ATOM    690  CD1 LEU X  42      37.860  79.250  23.600  0.00  0.00            
ATOM    691 HD11 LEU X  42      37.800  78.170  23.330  0.00  0.00            
ATOM    692 HD12 LEU X  42      38.500  79.330  24.500  0.00  0.00            
ATOM    693 HD13 LEU X  42      38.260  79.600  22.620  0.00  0.00            
ATOM    694  CD2 LEU X  42      35.540  79.570  22.560  0.00  0.00            
ATOM    695 HD21 LEU X  42      34.470  79.780  22.760  0.00  0.00            
ATOM    696 HD22 LEU X  42      35.620  78.480  22.360  0.00  0.00            
ATOM    697 HD23 LEU X  42      35.810  80.120  21.630  0.00  0.00            
ATOM    698  C   LEU X  42      36.190  80.890  26.500  0.00  0.00            
ATOM    699  O   LEU X  42      35.140  81.570  26.290  0.00  0.00            
ATOM    700  N   ARG X  43      37.320  81.430  27.060  0.00  0.00            
ATOM    701  HN  ARG X  43      38.120  80.890  27.300  0.00  0.00            
ATOM    702  CA  ARG X  43      37.530  82.830  27.440  0.00  0.00            
ATOM    703  HA  ARG X  43      36.600  83.200  27.870  0.00  0.00            
ATOM    704  CB  ARG X  43      38.600  82.980  28.480  0.00  0.00            
ATOM    705  HB1 ARG X  43      38.850  84.050  28.610  0.00  0.00            
ATOM    706  HB2 ARG X  43      39.520  82.510  28.090  0.00  0.00            
ATOM    707  CG  ARG X  43      38.200  82.350  29.780  0.00  0.00            
ATOM    708  HG1 ARG X  43      39.080  82.280  30.460  0.00  0.00            
ATOM    709  HG2 ARG X  43      37.990  81.280  29.550  0.00  0.00            
ATOM    710  CD  ARG X  43      36.970  82.980  30.540  0.00  0.00            
ATOM    711  HD1 ARG X  43      36.070  82.810  29.910  0.00  0.00            
ATOM    712  HD2 ARG X  43      37.030  84.090  30.570  0.00  0.00            
ATOM    713  NE  ARG X  43      36.750  82.350  31.900  0.00  0.00            
ATOM    714  HE  ARG X  43      37.470  81.750  32.240  0.00  0.00            
ATOM    715  CZ  ARG X  43      35.670  82.590  32.650  0.00  0.00            
ATOM    716  NH1 ARG X  43      34.650  83.300  32.320  0.00  0.00            
ATOM    717 HH11 ARG X  43      34.760  83.810  31.460  0.00  0.00            
ATOM    718 HH12 ARG X  43      34.020  83.630  33.020  0.00  0.00            
ATOM    719  NH2 ARG X  43      35.710  81.920  33.770  0.00  0.00            
ATOM    720 HH21 ARG X  43      36.530  81.380  33.940  0.00  0.00            
ATOM    721 HH22 ARG X  43      34.890  81.950  34.350  0.00  0.00            
ATOM    722  C   ARG X  43      37.900  83.670  26.180  0.00  0.00            
ATOM    723  O   ARG X  43      38.850  83.390  25.430  0.00  0.00            
ATOM    724  N   GLY X  44      37.190  84.780  26.020  0.00  0.00            
ATOM    725  HN  GLY X  44      36.590  85.060  26.760  0.00  0.00            
ATOM    726  CA  GLY X  44      37.390  85.760  24.940  0.00  0.00            
ATOM    727  HA1 GLY X  44      36.430  86.250  24.840  0.00  0.00            
ATOM    728  HA2 GLY X  44      37.650  85.310  24.000  0.00  0.00            
ATOM    729  C   GLY X  44      38.320  86.850  25.390  0.00  0.00            
ATOM    730  O   GLY X  44      39.040  87.460  24.580  0.00  0.00            
ATOM    731  N   ASP X  45      38.460  87.090  26.730  0.00  0.00            
ATOM    732  HN  ASP X  45      38.020  86.610  27.490  0.00  0.00            
ATOM    733  CA  ASP X  45      39.510  88.050  27.280  0.00  0.00            
ATOM    734  HA  ASP X  45      39.440  88.910  26.620  0.00  0.00            
ATOM    735  CB  ASP X  45      39.280  88.330  28.770  0.00  0.00            
ATOM    736  HB1 ASP X  45      40.120  88.890  29.250  0.00  0.00            
ATOM    737  HB2 ASP X  45      39.110  87.340  29.250  0.00  0.00            
ATOM    738  CG  ASP X  45      38.010  89.170  28.970  0.00  0.00            
ATOM    739  OD1 ASP X  45      37.260  88.830  29.950  0.00  0.00            
ATOM    740  OD2 ASP X  45      37.820  90.140  28.240  0.00  0.00            
ATOM    741  C   ASP X  45      40.930  87.450  27.100  0.00  0.00            
ATOM    742  O   ASP X  45      41.120  86.200  27.280  0.00  0.00            
ATOM    743  N   GLY X  46      41.990  88.290  27.000  0.00  0.00            
ATOM    744  HN  GLY X  46      41.850  89.260  26.840  0.00  0.00            
ATOM    745  CA  GLY X  46      43.440  87.990  27.120  0.00  0.00            
ATOM    746  HA1 GLY X  46      44.050  88.880  27.030  0.00  0.00            
ATOM    747  HA2 GLY X  46      43.600  87.340  26.270  0.00  0.00            
ATOM    748  C   GLY X  46      43.940  87.160  28.300  0.00  0.00            
ATOM    749  O   GLY X  46      43.380  87.090  29.410  0.00  0.00            
ATOM    750  N   ASP X  47      45.040  86.520  28.080  0.00  0.00            
ATOM    751  HN  ASP X  47      45.540  86.440  27.220  0.00  0.00            
ATOM    752  CA  ASP X  47      45.780  85.910  29.220  0.00  0.00            
ATOM    753  HA  ASP X  47      45.040  85.610  29.940  0.00  0.00            
ATOM    754  CB  ASP X  47      46.540  84.780  28.640  0.00  0.00            
ATOM    755  HB1 ASP X  47      47.260  85.110  27.860  0.00  0.00            
ATOM    756  HB2 ASP X  47      45.770  84.150  28.150  0.00  0.00            
ATOM    757  CG  ASP X  47      47.300  83.820  29.610  0.00  0.00            
ATOM    758  OD1 ASP X  47      46.880  83.700  30.810  0.00  0.00            
ATOM    759  OD2 ASP X  47      48.420  83.340  29.220  0.00  0.00            
ATOM    760  C   ASP X  47      46.620  86.900  29.950  0.00  0.00            
ATOM    761  O   ASP X  47      47.470  87.640  29.380  0.00  0.00            
ATOM    762  N   ARG X  48      46.450  86.950  31.260  0.00  0.00            
ATOM    763  HN  ARG X  48      45.800  86.390  31.760  0.00  0.00            
ATOM    764  CA  ARG X  48      47.180  87.910  32.080  0.00  0.00            
ATOM    765  HA  ARG X  48      47.660  88.630  31.430  0.00  0.00            
ATOM    766  CB  ARG X  48      46.210  88.690  33.020  0.00  0.00            
ATOM    767  HB1 ARG X  48      46.690  89.430  33.690  0.00  0.00            
ATOM    768  HB2 ARG X  48      45.620  87.990  33.650  0.00  0.00            
ATOM    769  CG  ARG X  48      45.180  89.590  32.330  0.00  0.00            
ATOM    770  HG1 ARG X  48      44.670  90.130  33.150  0.00  0.00            
ATOM    771  HG2 ARG X  48      44.480  88.990  31.710  0.00  0.00            
ATOM    772  CD  ARG X  48      45.690  90.590  31.290  0.00  0.00            
ATOM    773  HD1 ARG X  48      46.430  90.180  30.570  0.00  0.00            
ATOM    774  HD2 ARG X  48      46.160  91.470  31.770  0.00  0.00            
ATOM    775  NE  ARG X  48      44.550  91.260  30.590  0.00  0.00            
ATOM    776  HE  ARG X  48      43.740  91.540  31.100  0.00  0.00            
ATOM    777  CZ  ARG X  48      44.410  91.250  29.240  0.00  0.00            
ATOM    778  NH1 ARG X  48      45.450  91.010  28.530  0.00  0.00            
ATOM    779 HH11 ARG X  48      46.310  91.250  28.970  0.00  0.00            
ATOM    780 HH12 ARG X  48      45.410  91.140  27.540  0.00  0.00            
ATOM    781  NH2 ARG X  48      43.250  91.500  28.720  0.00  0.00            
ATOM    782 HH21 ARG X  48      42.530  91.810  29.330  0.00  0.00            
ATOM    783 HH22 ARG X  48      43.280  91.610  27.720  0.00  0.00            
ATOM    784  C   ARG X  48      48.230  87.310  32.940  0.00  0.00            
ATOM    785  O   ARG X  48      48.130  86.270  33.580  0.00  0.00            
ATOM    786  N   ARG X  49      49.420  88.000  33.040  0.00  0.00            
ATOM    787  HN  ARG X  49      49.340  88.870  32.540  0.00  0.00            
ATOM    788  CA  ARG X  49      50.450  87.770  34.090  0.00  0.00            
ATOM    789  HA  ARG X  49      50.980  86.880  33.790  0.00  0.00            
ATOM    790  CB  ARG X  49      51.530  88.840  34.210  0.00  0.00            
ATOM    791  HB1 ARG X  49      52.270  88.290  34.820  0.00  0.00            
ATOM    792  HB2 ARG X  49      51.220  89.760  34.730  0.00  0.00            
ATOM    793  CG  ARG X  49      52.210  89.160  32.890  0.00  0.00            
ATOM    794  HG1 ARG X  49      52.960  89.980  32.940  0.00  0.00            
ATOM    795  HG2 ARG X  49      51.430  89.490  32.170  0.00  0.00            
ATOM    796  CD  ARG X  49      52.900  87.940  32.160  0.00  0.00            
ATOM    797  HD1 ARG X  49      53.110  88.250  31.120  0.00  0.00            
ATOM    798  HD2 ARG X  49      52.110  87.160  32.100  0.00  0.00            
ATOM    799  NE  ARG X  49      54.060  87.660  33.020  0.00  0.00            
ATOM    800  HE  ARG X  49      53.970  86.970  33.740  0.00  0.00            
ATOM    801  CZ  ARG X  49      55.360  87.880  32.740  0.00  0.00            
ATOM    802  NH1 ARG X  49      55.790  88.650  31.710  0.00  0.00            
ATOM    803 HH11 ARG X  49      55.120  88.840  30.990  0.00  0.00            
ATOM    804 HH12 ARG X  49      56.770  88.650  31.540  0.00  0.00            
ATOM    805  NH2 ARG X  49      56.240  87.310  33.550  0.00  0.00            
ATOM    806 HH21 ARG X  49      56.050  86.600  34.230  0.00  0.00            
ATOM    807 HH22 ARG X  49      57.210  87.430  33.320  0.00  0.00            
ATOM    808  C   ARG X  49      49.950  87.440  35.460  0.00  0.00            
ATOM    809  O   ARG X  49      48.860  87.900  35.850  0.00  0.00            
ATOM    810  N   GLU X  50      50.750  86.700  36.280  0.00  0.00            
ATOM    811  HN  GLU X  50      51.650  86.340  36.040  0.00  0.00            
ATOM    812  CA  GLU X  50      50.530  86.500  37.650  0.00  0.00            
ATOM    813  HA  GLU X  50      49.560  86.040  37.730  0.00  0.00            
ATOM    814  CB  GLU X  50      51.690  85.770  38.340  0.00  0.00            
ATOM    815  HB1 GLU X  50      51.690  85.790  39.450  0.00  0.00            
ATOM    816  HB2 GLU X  50      52.610  86.280  38.000  0.00  0.00            
ATOM    817  CG  GLU X  50      51.710  84.260  37.960  0.00  0.00            
ATOM    818  HG1 GLU X  50      51.430  84.070  36.900  0.00  0.00            
ATOM    819  HG2 GLU X  50      51.080  83.730  38.710  0.00  0.00            
ATOM    820  CD  GLU X  50      53.150  83.700  38.120  0.00  0.00            
ATOM    821  OE1 GLU X  50      53.210  82.460  38.500  0.00  0.00            
ATOM    822  OE2 GLU X  50      54.120  84.340  37.700  0.00  0.00            
ATOM    823  C   GLU X  50      50.360  87.800  38.460  0.00  0.00            
ATOM    824  O   GLU X  50      51.250  88.670  38.380  0.00  0.00            
ATOM    825  N   CYS X  51      49.380  87.890  39.290  0.00  0.00            
ATOM    826  HN  CYS X  51      48.800  87.120  39.540  0.00  0.00            
ATOM    827  CA  CYS X  51      49.260  89.120  40.130  0.00  0.00            
ATOM    828  HA  CYS X  51      49.430  89.920  39.440  0.00  0.00            
ATOM    829  CB  CYS X  51      47.930  89.380  40.710  0.00  0.00            
ATOM    830  HB1 CYS X  51      47.820  90.170  41.480  0.00  0.00            
ATOM    831  HB2 CYS X  51      47.550  88.450  41.160  0.00  0.00            
ATOM    832  SG  CYS X  51      46.910  89.780  39.320  0.00  0.00            
ATOM    833  HG1 CYS X  51      47.560  90.890  38.980  0.00  0.00            
ATOM    834  C   CYS X  51      50.230  89.430  41.260  0.00  0.00            
ATOM    835  O   CYS X  51      50.580  88.640  42.150  0.00  0.00            
ATOM    836  N   ASP X  52      50.740  90.680  41.320  0.00  0.00            
ATOM    837  HN  ASP X  52      50.510  91.400  40.660  0.00  0.00            
ATOM    838  CA  ASP X  52      51.610  91.220  42.370  0.00  0.00            
ATOM    839  HA  ASP X  52      52.510  90.650  42.480  0.00  0.00            
ATOM    840  CB  ASP X  52      52.070  92.710  42.220  0.00  0.00            
ATOM    841  HB1 ASP X  52      52.740  92.990  43.060  0.00  0.00            
ATOM    842  HB2 ASP X  52      51.190  93.390  42.140  0.00  0.00            
ATOM    843  CG  ASP X  52      52.810  92.790  40.860  0.00  0.00            
ATOM    844  OD1 ASP X  52      53.070  93.930  40.440  0.00  0.00            
ATOM    845  OD2 ASP X  52      53.340  91.730  40.390  0.00  0.00            
ATOM    846  C   ASP X  52      50.900  91.100  43.780  0.00  0.00            
ATOM    847  O   ASP X  52      49.760  91.510  43.920  0.00  0.00            
ATOM    848  N   PHE X  53      51.600  90.540  44.770  0.00  0.00            
ATOM    849  HN  PHE X  53      52.530  90.310  44.470  0.00  0.00            
ATOM    850  CA  PHE X  53      51.020  90.000  45.930  0.00  0.00            
ATOM    851  HA  PHE X  53      50.160  89.450  45.580  0.00  0.00            
ATOM    852  CB  PHE X  53      51.960  88.910  46.700  0.00  0.00            
ATOM    853  HB1 PHE X  53      52.950  89.350  46.940  0.00  0.00            
ATOM    854  HB2 PHE X  53      52.090  88.050  46.010  0.00  0.00            
ATOM    855  CG  PHE X  53      51.280  88.470  48.040  0.00  0.00            
ATOM    856  CD1 PHE X  53      51.650  89.120  49.200  0.00  0.00            
ATOM    857  HD1 PHE X  53      52.460  89.820  49.030  0.00  0.00            
ATOM    858  CE1 PHE X  53      51.080  88.760  50.420  0.00  0.00            
ATOM    859  HE1 PHE X  53      51.230  89.380  51.290  0.00  0.00            
ATOM    860  CZ  PHE X  53      50.020  87.790  50.440  0.00  0.00            
ATOM    861  HZ  PHE X  53      49.540  87.520  51.360  0.00  0.00            
ATOM    862  CD2 PHE X  53      50.280  87.440  48.050  0.00  0.00            
ATOM    863  HD2 PHE X  53      50.040  86.960  47.110  0.00  0.00            
ATOM    864  CE2 PHE X  53      49.650  87.150  49.300  0.00  0.00            
ATOM    865  HE2 PHE X  53      48.960  86.320  49.210  0.00  0.00            
ATOM    866  C   PHE X  53      50.590  91.130  46.850  0.00  0.00            
ATOM    867  O   PHE X  53      51.370  91.990  47.250  0.00  0.00            
ATOM    868  N   ARG X  54      49.250  91.150  47.260  0.00  0.00            
ATOM    869  HN  ARG X  54      48.630  90.400  47.020  0.00  0.00            
ATOM    870  CA  ARG X  54      48.810  92.360  47.990  0.00  0.00            
ATOM    871  HA  ARG X  54      49.500  93.190  47.900  0.00  0.00            
ATOM    872  CB  ARG X  54      47.410  92.900  47.420  0.00  0.00            
ATOM    873  HB1 ARG X  54      47.070  93.700  48.110  0.00  0.00            
ATOM    874  HB2 ARG X  54      46.640  92.110  47.370  0.00  0.00            
ATOM    875  CG  ARG X  54      47.580  93.560  46.030  0.00  0.00            
ATOM    876  HG1 ARG X  54      47.830  92.780  45.280  0.00  0.00            
ATOM    877  HG2 ARG X  54      48.330  94.380  46.120  0.00  0.00            
ATOM    878  CD  ARG X  54      46.280  94.240  45.620  0.00  0.00            
ATOM    879  HD1 ARG X  54      45.920  94.780  46.520  0.00  0.00            
ATOM    880  HD2 ARG X  54      45.600  93.440  45.270  0.00  0.00            
ATOM    881  NE  ARG X  54      46.620  95.300  44.650  0.00  0.00            
ATOM    882  HE  ARG X  54      47.550  95.370  44.310  0.00  0.00            
ATOM    883  CZ  ARG X  54      45.680  95.970  43.990  0.00  0.00            
ATOM    884  NH1 ARG X  54      44.380  95.940  44.340  0.00  0.00            
ATOM    885 HH11 ARG X  54      43.930  95.320  44.980  0.00  0.00            
ATOM    886 HH12 ARG X  54      43.710  96.600  43.990  0.00  0.00            
ATOM    887  NH2 ARG X  54      45.940  96.810  42.990  0.00  0.00            
ATOM    888 HH21 ARG X  54      45.170  97.070  42.400  0.00  0.00            
ATOM    889 HH22 ARG X  54      46.920  96.820  42.780  0.00  0.00            
ATOM    890  C   ARG X  54      48.640  92.050  49.450  0.00  0.00            
ATOM    891  O   ARG X  54      48.020  91.070  49.840  0.00  0.00            
ATOM    892  N   GLU X  55      49.130  92.980  50.330  0.00  0.00            
ATOM    893  HN  GLU X  55      49.610  93.840  50.170  0.00  0.00            
ATOM    894  CA  GLU X  55      48.850  92.820  51.770  0.00  0.00            
ATOM    895  HA  GLU X  55      48.760  91.780  52.040  0.00  0.00            
ATOM    896  CB  GLU X  55      50.080  93.320  52.550  0.00  0.00            
ATOM    897  HB1 GLU X  55      49.910  93.080  53.630  0.00  0.00            
ATOM    898  HB2 GLU X  55      50.210  94.410  52.410  0.00  0.00            
ATOM    899  CG  GLU X  55      51.450  92.730  52.140  0.00  0.00            
ATOM    900  HG1 GLU X  55      51.640  92.910  51.060  0.00  0.00            
ATOM    901  HG2 GLU X  55      51.390  91.630  52.260  0.00  0.00            
ATOM    902  CD  GLU X  55      52.650  93.180  52.990  0.00  0.00            
ATOM    903  OE1 GLU X  55      53.350  92.330  53.620  0.00  0.00            
ATOM    904  OE2 GLU X  55      52.840  94.430  53.150  0.00  0.00            
ATOM    905  C   GLU X  55      47.670  93.700  52.280  0.00  0.00            
ATOM    906  O   GLU X  55      47.660  94.930  52.100  0.00  0.00            
ATOM    907  N   ASP X  56      46.770  93.090  52.990  0.00  0.00            
ATOM    908  HN  ASP X  56      46.880  92.150  53.310  0.00  0.00            
ATOM    909  CA  ASP X  56      45.570  93.810  53.510  0.00  0.00            
ATOM    910  HA  ASP X  56      45.670  94.870  53.380  0.00  0.00            
ATOM    911  CB  ASP X  56      44.280  93.320  52.740  0.00  0.00            
ATOM    912  HB1 ASP X  56      44.430  92.220  52.680  0.00  0.00            
ATOM    913  HB2 ASP X  56      44.450  93.860  51.780  0.00  0.00            
ATOM    914  CG  ASP X  56      42.930  93.740  53.270  0.00  0.00            
ATOM    915  OD1 ASP X  56      42.920  94.580  54.230  0.00  0.00            
ATOM    916  OD2 ASP X  56      41.850  93.230  52.720  0.00  0.00            
ATOM    917  C   ASP X  56      45.510  93.600  55.040  0.00  0.00            
ATOM    918  O   ASP X  56      45.680  92.450  55.490  0.00  0.00            
ATOM    919  N   ASP X  57      45.370  94.640  55.910  0.00  0.00            
ATOM    920  HN  ASP X  57      45.260  95.570  55.570  0.00  0.00            
ATOM    921  CA  ASP X  57      45.330  94.420  57.350  0.00  0.00            
ATOM    922  HA  ASP X  57      45.980  93.560  57.460  0.00  0.00            
ATOM    923  CB  ASP X  57      45.920  95.680  58.110  0.00  0.00            
ATOM    924  HB1 ASP X  57      45.830  95.580  59.210  0.00  0.00            
ATOM    925  HB2 ASP X  57      45.540  96.660  57.760  0.00  0.00            
ATOM    926  CG  ASP X  57      47.460  95.680  57.930  0.00  0.00            
ATOM    927  OD1 ASP X  57      48.010  94.620  57.480  0.00  0.00            
ATOM    928  OD2 ASP X  57      48.070  96.660  58.450  0.00  0.00            
ATOM    929  C   ASP X  57      43.860  94.200  57.790  0.00  0.00            
ATOM    930  O   ASP X  57      43.680  93.990  59.000  0.00  0.00            
ATOM    931  N   SER X  58      42.790  94.130  56.910  0.00  0.00            
ATOM    932  HN  SER X  58      42.970  94.290  55.940  0.00  0.00            
ATOM    933  CA  SER X  58      41.400  93.840  57.300  0.00  0.00            
ATOM    934  HA  SER X  58      41.210  94.130  58.330  0.00  0.00            
ATOM    935  CB  SER X  58      40.410  94.540  56.420  0.00  0.00            
ATOM    936  HB1 SER X  58      40.590  95.620  56.240  0.00  0.00            
ATOM    937  HB2 SER X  58      39.400  94.500  56.880  0.00  0.00            
ATOM    938  OG  SER X  58      40.220  93.890  55.190  0.00  0.00            
ATOM    939  HG1 SER X  58      41.100  93.940  54.810  0.00  0.00            
ATOM    940  C   SER X  58      41.170  92.330  57.370  0.00  0.00            
ATOM    941  O   SER X  58      40.080  91.970  57.820  0.00  0.00            
ATOM    942  N   VAL X  59      42.200  91.530  56.990  0.00  0.00            
ATOM    943  HN  VAL X  59      43.110  91.860  56.720  0.00  0.00            
ATOM    944  CA  VAL X  59      42.220  90.060  56.950  0.00  0.00            
ATOM    945  HA  VAL X  59      41.430  89.760  56.280  0.00  0.00            
ATOM    946  CB  VAL X  59      43.450  89.430  56.390  0.00  0.00            
ATOM    947  HB  VAL X  59      43.220  88.360  56.230  0.00  0.00            
ATOM    948  CG1 VAL X  59      43.630  90.090  55.020  0.00  0.00            
ATOM    949 HG11 VAL X  59      42.700  90.030  54.420  0.00  0.00            
ATOM    950 HG12 VAL X  59      44.420  89.520  54.490  0.00  0.00            
ATOM    951 HG13 VAL X  59      43.900  91.160  54.990  0.00  0.00            
ATOM    952  CG2 VAL X  59      44.660  89.530  57.330  0.00  0.00            
ATOM    953 HG21 VAL X  59      44.820  90.620  57.510  0.00  0.00            
ATOM    954 HG22 VAL X  59      45.590  89.040  56.980  0.00  0.00            
ATOM    955 HG23 VAL X  59      44.510  88.920  58.250  0.00  0.00            
ATOM    956  C   VAL X  59      41.910  89.440  58.300  0.00  0.00            
ATOM    957  O   VAL X  59      41.910  90.030  59.400  0.00  0.00            
ATOM    958  N   HSD X  60      41.340  88.190  58.340  0.00  0.00            
ATOM    959  HN  HSD X  60      41.080  87.730  57.500  0.00  0.00            
ATOM    960  CA  HSD X  60      40.840  87.680  59.530  0.00  0.00            
ATOM    961  HA  HSD X  60      40.280  88.410  60.090  0.00  0.00            
ATOM    962  CB  HSD X  60      39.700  86.700  59.240  0.00  0.00            
ATOM    963  HB1 HSD X  60      39.290  86.060  60.060  0.00  0.00            
ATOM    964  HB2 HSD X  60      40.150  86.070  58.450  0.00  0.00            
ATOM    965  ND1 HSD X  60      38.240  87.490  57.360  0.00  0.00            
ATOM    966  HD1 HSD X  60      38.760  87.430  56.510  0.00  0.00            
ATOM    967  CG  HSD X  60      38.480  87.370  58.700  0.00  0.00            
ATOM    968  CE1 HSD X  60      36.940  87.880  57.270  0.00  0.00            
ATOM    969  HE1 HSD X  60      36.410  88.110  56.350  0.00  0.00            
ATOM    970  NE2 HSD X  60      36.380  87.980  58.480  0.00  0.00            
ATOM    971  CD2 HSD X  60      37.320  87.540  59.370  0.00  0.00            
ATOM    972  HD2 HSD X  60      37.050  87.380  60.410  0.00  0.00            
ATOM    973  C   HSD X  60      41.910  86.920  60.380  0.00  0.00            
ATOM    974  O   HSD X  60      41.580  86.550  61.480  0.00  0.00            
ATOM    975  N   ALA X  61      43.060  86.550  59.840  0.00  0.00            
ATOM    976  HN  ALA X  61      43.380  86.790  58.930  0.00  0.00            
ATOM    977  CA  ALA X  61      44.090  85.920  60.590  0.00  0.00            
ATOM    978  HA  ALA X  61      44.280  86.480  61.500  0.00  0.00            
ATOM    979  CB  ALA X  61      43.820  84.430  60.780  0.00  0.00            
ATOM    980  HB1 ALA X  61      44.750  83.880  61.030  0.00  0.00            
ATOM    981  HB2 ALA X  61      43.450  83.950  59.850  0.00  0.00            
ATOM    982  HB3 ALA X  61      43.030  84.240  61.530  0.00  0.00            
ATOM    983  C   ALA X  61      45.340  86.120  59.750  0.00  0.00            
ATOM    984  O   ALA X  61      45.310  86.490  58.570  0.00  0.00            
ATOM    985  N   TYR X  62      46.520  85.980  60.430  0.00  0.00            
ATOM    986  HN  TYR X  62      46.460  85.950  61.420  0.00  0.00            
ATOM    987  CA  TYR X  62      47.820  85.860  59.880  0.00  0.00            
ATOM    988  HA  TYR X  62      48.160  86.850  59.640  0.00  0.00            
ATOM    989  CB  TYR X  62      48.820  85.400  61.030  0.00  0.00            
ATOM    990  HB1 TYR X  62      48.620  84.380  61.430  0.00  0.00            
ATOM    991  HB2 TYR X  62      48.620  86.080  61.880  0.00  0.00            
ATOM    992  CG  TYR X  62      50.260  85.480  60.560  0.00  0.00            
ATOM    993  CD1 TYR X  62      50.980  86.670  60.550  0.00  0.00            
ATOM    994  HD1 TYR X  62      50.460  87.580  60.790  0.00  0.00            
ATOM    995  CE1 TYR X  62      52.340  86.740  60.240  0.00  0.00            
ATOM    996  HE1 TYR X  62      52.830  87.700  60.380  0.00  0.00            
ATOM    997  CZ  TYR X  62      52.920  85.570  59.780  0.00  0.00            
ATOM    998  OH  TYR X  62      54.320  85.720  59.490  0.00  0.00            
ATOM    999  HH  TYR X  62      54.510  86.660  59.500  0.00  0.00            
ATOM   1000  CD2 TYR X  62      50.900  84.330  60.120  0.00  0.00            
ATOM   1001  HD2 TYR X  62      50.280  83.450  60.000  0.00  0.00            
ATOM   1002  CE2 TYR X  62      52.230  84.370  59.650  0.00  0.00            
ATOM   1003  HE2 TYR X  62      52.720  83.510  59.230  0.00  0.00            
ATOM   1004  C   TYR X  62      47.990  84.910  58.690  0.00  0.00            
ATOM   1005  O   TYR X  62      47.520  83.750  58.610  0.00  0.00            
ATOM   1006  N   HSD X  63      48.730  85.320  57.640  0.00  0.00            
ATOM   1007  HN  HSD X  63      49.140  86.220  57.630  0.00  0.00            
ATOM   1008  CA  HSD X  63      49.030  84.450  56.520  0.00  0.00            
ATOM   1009  HA  HSD X  63      49.320  83.450  56.820  0.00  0.00            
ATOM   1010  CB  HSD X  63      47.770  84.310  55.570  0.00  0.00            
ATOM   1011  HB1 HSD X  63      46.890  84.090  56.210  0.00  0.00            
ATOM   1012  HB2 HSD X  63      47.840  83.380  54.970  0.00  0.00            
ATOM   1013  ND1 HSD X  63      47.620  85.680  53.390  0.00  0.00            
ATOM   1014  HD1 HSD X  63      48.360  85.260  52.850  0.00  0.00            
ATOM   1015  CG  HSD X  63      47.450  85.590  54.720  0.00  0.00            
ATOM   1016  CE1 HSD X  63      47.070  86.850  52.940  0.00  0.00            
ATOM   1017  HE1 HSD X  63      47.150  87.220  51.920  0.00  0.00            
ATOM   1018  NE2 HSD X  63      46.610  87.520  53.960  0.00  0.00            
ATOM   1019  CD2 HSD X  63      46.820  86.760  55.080  0.00  0.00            
ATOM   1020  HD2 HSD X  63      46.350  87.070  56.000  0.00  0.00            
ATOM   1021  C   HSD X  63      50.130  84.870  55.590  0.00  0.00            
ATOM   1022  O   HSD X  63      50.430  84.250  54.540  0.00  0.00            
ATOM   1023  N   ARG X  64      50.900  85.920  55.960  0.00  0.00            
ATOM   1024  HN  ARG X  64      50.600  86.520  56.700  0.00  0.00            
ATOM   1025  CA  ARG X  64      52.110  86.360  55.300  0.00  0.00            
ATOM   1026  HA  ARG X  64      52.560  85.440  54.970  0.00  0.00            
ATOM   1027  CB  ARG X  64      51.740  87.310  54.110  0.00  0.00            
ATOM   1028  HB1 ARG X  64      51.080  86.720  53.440  0.00  0.00            
ATOM   1029  HB2 ARG X  64      52.630  87.670  53.550  0.00  0.00            
ATOM   1030  CG  ARG X  64      50.690  88.420  54.360  0.00  0.00            
ATOM   1031  HG1 ARG X  64      49.730  88.090  54.800  0.00  0.00            
ATOM   1032  HG2 ARG X  64      50.460  88.900  53.380  0.00  0.00            
ATOM   1033  CD  ARG X  64      51.100  89.650  55.220  0.00  0.00            
ATOM   1034  HD1 ARG X  64      51.890  90.240  54.710  0.00  0.00            
ATOM   1035  HD2 ARG X  64      51.430  89.580  56.270  0.00  0.00            
ATOM   1036  NE  ARG X  64      49.910  90.550  55.290  0.00  0.00            
ATOM   1037  HE  ARG X  64      49.070  90.140  54.920  0.00  0.00            
ATOM   1038  CZ  ARG X  64      49.820  91.680  55.990  0.00  0.00            
ATOM   1039  NH1 ARG X  64      50.820  92.400  56.460  0.00  0.00            
ATOM   1040 HH11 ARG X  64      51.720  91.970  56.490  0.00  0.00            
ATOM   1041 HH12 ARG X  64      50.600  93.190  57.040  0.00  0.00            
ATOM   1042  NH2 ARG X  64      48.660  92.280  56.090  0.00  0.00            
ATOM   1043 HH21 ARG X  64      47.830  91.850  55.710  0.00  0.00            
ATOM   1044 HH22 ARG X  64      48.590  93.240  56.350  0.00  0.00            
ATOM   1045  C   ARG X  64      53.250  87.110  56.130  0.00  0.00            
ATOM   1046  O   ARG X  64      52.990  87.950  57.020  0.00  0.00            
ATOM   1047  N   ALA X  65      54.510  86.810  55.810  0.00  0.00            
ATOM   1048  HN  ALA X  65      54.620  86.120  55.090  0.00  0.00            
ATOM   1049  CA  ALA X  65      55.760  87.360  56.180  0.00  0.00            
ATOM   1050  HA  ALA X  65      55.680  87.790  57.170  0.00  0.00            
ATOM   1051  CB  ALA X  65      56.820  86.200  56.260  0.00  0.00            
ATOM   1052  HB1 ALA X  65      56.440  85.350  56.860  0.00  0.00            
ATOM   1053  HB2 ALA X  65      57.710  86.610  56.790  0.00  0.00            
ATOM   1054  HB3 ALA X  65      57.100  85.870  55.230  0.00  0.00            
ATOM   1055  C   ALA X  65      56.180  88.490  55.280  0.00  0.00            
ATOM   1056  O   ALA X  65      55.550  88.810  54.300  0.00  0.00            
ATOM   1057  N   THR X  66      57.320  89.160  55.540  0.00  0.00            
ATOM   1058  HN  THR X  66      57.890  88.900  56.320  0.00  0.00            
ATOM   1059  CA  THR X  66      57.950  90.130  54.630  0.00  0.00            
ATOM   1060  HA  THR X  66      57.160  90.530  54.010  0.00  0.00            
ATOM   1061  CB  THR X  66      58.750  91.200  55.380  0.00  0.00            
ATOM   1062  HB  THR X  66      58.860  92.030  54.650  0.00  0.00            
ATOM   1063  OG1 THR X  66      59.970  90.620  55.930  0.00  0.00            
ATOM   1064  HG1 THR X  66      59.630  89.880  56.450  0.00  0.00            
ATOM   1065  CG2 THR X  66      57.910  91.830  56.570  0.00  0.00            
ATOM   1066 HG21 THR X  66      57.750  91.210  57.480  0.00  0.00            
ATOM   1067 HG22 THR X  66      56.930  92.110  56.120  0.00  0.00            
ATOM   1068 HG23 THR X  66      58.370  92.720  57.040  0.00  0.00            
ATOM   1069  C   THR X  66      58.730  89.330  53.690  0.00  0.00            
ATOM   1070  O   THR X  66      59.160  88.170  53.960  0.00  0.00            
ATOM   1071  N   ASN X  67      58.930  89.980  52.500  0.00  0.00            
ATOM   1072  HN  ASN X  67      58.480  90.870  52.400  0.00  0.00            
ATOM   1073  CA  ASN X  67      59.730  89.430  51.440  0.00  0.00            
ATOM   1074  HA  ASN X  67      59.140  88.670  50.950  0.00  0.00            
ATOM   1075  CB  ASN X  67      59.810  90.630  50.470  0.00  0.00            
ATOM   1076  HB1 ASN X  67      60.400  91.490  50.840  0.00  0.00            
ATOM   1077  HB2 ASN X  67      58.800  91.090  50.400  0.00  0.00            
ATOM   1078  CG  ASN X  67      60.190  90.410  49.070  0.00  0.00            
ATOM   1079  OD1 ASN X  67      60.200  89.320  48.490  0.00  0.00            
ATOM   1080  ND2 ASN X  67      60.400  91.540  48.400  0.00  0.00            
ATOM   1081 HD21 ASN X  67      60.640  91.530  47.430  0.00  0.00            
ATOM   1082 HD22 ASN X  67      60.410  92.480  48.770  0.00  0.00            
ATOM   1083  C   ASN X  67      61.160  88.980  51.940  0.00  0.00            
ATOM   1084  O   ASN X  67      61.690  87.950  51.460  0.00  0.00            
ATOM   1085  N   ALA X  68      61.820  89.710  52.900  0.00  0.00            
ATOM   1086  HN  ALA X  68      61.590  90.650  53.120  0.00  0.00            
ATOM   1087  CA  ALA X  68      63.040  89.370  53.570  0.00  0.00            
ATOM   1088  HA  ALA X  68      63.750  89.260  52.760  0.00  0.00            
ATOM   1089  CB  ALA X  68      63.480  90.590  54.430  0.00  0.00            
ATOM   1090  HB1 ALA X  68      63.040  90.490  55.450  0.00  0.00            
ATOM   1091  HB2 ALA X  68      63.270  91.610  54.050  0.00  0.00            
ATOM   1092  HB3 ALA X  68      64.570  90.510  54.620  0.00  0.00            
ATOM   1093  C   ALA X  68      63.010  88.070  54.370  0.00  0.00            
ATOM   1094  O   ALA X  68      63.920  87.250  54.250  0.00  0.00            
ATOM   1095  N   ASP X  69      61.950  87.790  55.100  0.00  0.00            
ATOM   1096  HN  ASP X  69      61.290  88.520  55.240  0.00  0.00            
ATOM   1097  CA  ASP X  69      61.770  86.510  55.770  0.00  0.00            
ATOM   1098  HA  ASP X  69      62.590  86.380  56.470  0.00  0.00            
ATOM   1099  CB  ASP X  69      60.420  86.560  56.670  0.00  0.00            
ATOM   1100  HB1 ASP X  69      60.160  85.660  57.270  0.00  0.00            
ATOM   1101  HB2 ASP X  69      59.600  86.790  55.960  0.00  0.00            
ATOM   1102  CG  ASP X  69      60.460  87.800  57.580  0.00  0.00            
ATOM   1103  OD1 ASP X  69      61.360  87.940  58.430  0.00  0.00            
ATOM   1104  OD2 ASP X  69      59.500  88.570  57.540  0.00  0.00            
ATOM   1105  C   ASP X  69      61.640  85.290  54.920  0.00  0.00            
ATOM   1106  O   ASP X  69      62.250  84.240  55.160  0.00  0.00            
ATOM   1107  N   TYR X  70      60.870  85.370  53.820  0.00  0.00            
ATOM   1108  HN  TYR X  70      60.490  86.270  53.630  0.00  0.00            
ATOM   1109  CA  TYR X  70      60.810  84.330  52.770  0.00  0.00            
ATOM   1110  HA  TYR X  70      60.500  83.420  53.270  0.00  0.00            
ATOM   1111  CB  TYR X  70      59.810  84.690  51.710  0.00  0.00            
ATOM   1112  HB1 TYR X  70      59.890  84.080  50.780  0.00  0.00            
ATOM   1113  HB2 TYR X  70      59.900  85.740  51.350  0.00  0.00            
ATOM   1114  CG  TYR X  70      58.420  84.670  52.260  0.00  0.00            
ATOM   1115  CD1 TYR X  70      57.960  83.690  53.170  0.00  0.00            
ATOM   1116  HD1 TYR X  70      58.570  82.840  53.430  0.00  0.00            
ATOM   1117  CE1 TYR X  70      56.620  83.720  53.660  0.00  0.00            
ATOM   1118  HE1 TYR X  70      56.320  82.810  54.160  0.00  0.00            
ATOM   1119  CZ  TYR X  70      55.780  84.730  53.250  0.00  0.00            
ATOM   1120  OH  TYR X  70      54.410  84.890  53.630  0.00  0.00            
ATOM   1121  HH  TYR X  70      53.920  84.090  53.830  0.00  0.00            
ATOM   1122  CD2 TYR X  70      57.570  85.740  51.950  0.00  0.00            
ATOM   1123  HD2 TYR X  70      57.960  86.540  51.340  0.00  0.00            
ATOM   1124  CE2 TYR X  70      56.320  85.750  52.460  0.00  0.00            
ATOM   1125  HE2 TYR X  70      55.590  86.500  52.210  0.00  0.00            
ATOM   1126  C   TYR X  70      62.090  84.110  52.070  0.00  0.00            
ATOM   1127  O   TYR X  70      62.580  82.990  51.840  0.00  0.00            
ATOM   1128  N   ARG X  71      62.780  85.220  51.800  0.00  0.00            
ATOM   1129  HN  ARG X  71      62.330  86.080  52.030  0.00  0.00            
ATOM   1130  CA  ARG X  71      63.970  85.230  50.940  0.00  0.00            
ATOM   1131  HA  ARG X  71      63.630  84.800  50.010  0.00  0.00            
ATOM   1132  CB  ARG X  71      64.520  86.570  50.560  0.00  0.00            
ATOM   1133  HB1 ARG X  71      64.850  87.120  51.470  0.00  0.00            
ATOM   1134  HB2 ARG X  71      63.690  87.180  50.130  0.00  0.00            
ATOM   1135  CG  ARG X  71      65.610  86.450  49.440  0.00  0.00            
ATOM   1136  HG1 ARG X  71      66.410  85.730  49.730  0.00  0.00            
ATOM   1137  HG2 ARG X  71      66.180  87.400  49.470  0.00  0.00            
ATOM   1138  CD  ARG X  71      64.990  86.300  48.070  0.00  0.00            
ATOM   1139  HD1 ARG X  71      64.260  87.050  47.690  0.00  0.00            
ATOM   1140  HD2 ARG X  71      64.400  85.360  48.170  0.00  0.00            
ATOM   1141  NE  ARG X  71      66.090  86.110  47.080  0.00  0.00            
ATOM   1142  HE  ARG X  71      66.680  85.340  47.300  0.00  0.00            
ATOM   1143  CZ  ARG X  71      66.540  87.080  46.300  0.00  0.00            
ATOM   1144  NH1 ARG X  71      65.970  88.250  46.170  0.00  0.00            
ATOM   1145 HH11 ARG X  71      65.230  88.550  46.770  0.00  0.00            
ATOM   1146 HH12 ARG X  71      66.590  88.940  45.800  0.00  0.00            
ATOM   1147  NH2 ARG X  71      67.620  86.960  45.570  0.00  0.00            
ATOM   1148 HH21 ARG X  71      68.140  86.110  45.670  0.00  0.00            
ATOM   1149 HH22 ARG X  71      68.040  87.850  45.430  0.00  0.00            
ATOM   1150  C   ARG X  71      65.140  84.450  51.530  0.00  0.00            
ATOM   1151  O   ARG X  71      65.770  83.640  50.860  0.00  0.00            
ATOM   1152  N   GLY X  72      65.370  84.630  52.820  0.00  0.00            
ATOM   1153  HN  GLY X  72      64.740  85.310  53.190  0.00  0.00            
ATOM   1154  CA  GLY X  72      66.350  83.920  53.630  0.00  0.00            
ATOM   1155  HA1 GLY X  72      66.370  84.400  54.600  0.00  0.00            
ATOM   1156  HA2 GLY X  72      67.290  83.950  53.100  0.00  0.00            
ATOM   1157  C   GLY X  72      65.970  82.520  53.880  0.00  0.00            
ATOM   1158  O   GLY X  72      66.840  81.640  54.010  0.00  0.00            
ATOM   1159  N   SER X  73      64.670  82.230  53.730  0.00  0.00            
ATOM   1160  HN  SER X  73      63.910  82.860  53.570  0.00  0.00            
ATOM   1161  CA  SER X  73      64.200  80.860  53.800  0.00  0.00            
ATOM   1162  HA  SER X  73      64.750  80.340  54.580  0.00  0.00            
ATOM   1163  CB  SER X  73      62.690  80.830  54.240  0.00  0.00            
ATOM   1164  HB1 SER X  73      62.360  79.760  54.260  0.00  0.00            
ATOM   1165  HB2 SER X  73      62.060  81.330  53.480  0.00  0.00            
ATOM   1166  OG  SER X  73      62.380  81.530  55.390  0.00  0.00            
ATOM   1167  HG1 SER X  73      62.540  82.460  55.250  0.00  0.00            
ATOM   1168  C   SER X  73      64.410  80.090  52.570  0.00  0.00            
ATOM   1169  O   SER X  73      64.380  78.850  52.530  0.00  0.00            
ATOM   1170  N   GLY X  74      64.580  80.830  51.450  0.00  0.00            
ATOM   1171  HN  GLY X  74      64.790  81.780  51.700  0.00  0.00            
ATOM   1172  CA  GLY X  74      64.620  80.330  50.080  0.00  0.00            
ATOM   1173  HA1 GLY X  74      65.160  79.400  50.040  0.00  0.00            
ATOM   1174  HA2 GLY X  74      65.240  80.960  49.460  0.00  0.00            
ATOM   1175  C   GLY X  74      63.230  80.230  49.490  0.00  0.00            
ATOM   1176  O   GLY X  74      63.000  79.390  48.640  0.00  0.00            
ATOM   1177  N   PHE X  75      62.230  81.060  49.800  0.00  0.00            
ATOM   1178  HN  PHE X  75      62.300  81.800  50.470  0.00  0.00            
ATOM   1179  CA  PHE X  75      60.920  80.820  49.200  0.00  0.00            
ATOM   1180  HA  PHE X  75      60.820  80.130  48.380  0.00  0.00            
ATOM   1181  CB  PHE X  75      59.810  80.320  50.230  0.00  0.00            
ATOM   1182  HB1 PHE X  75      58.780  80.540  49.880  0.00  0.00            
ATOM   1183  HB2 PHE X  75      59.950  80.840  51.200  0.00  0.00            
ATOM   1184  CG  PHE X  75      59.990  78.830  50.580  0.00  0.00            
ATOM   1185  CD1 PHE X  75      60.640  78.610  51.810  0.00  0.00            
ATOM   1186  HD1 PHE X  75      61.080  79.410  52.400  0.00  0.00            
ATOM   1187  CE1 PHE X  75      60.760  77.340  52.290  0.00  0.00            
ATOM   1188  HE1 PHE X  75      61.320  77.200  53.200  0.00  0.00            
ATOM   1189  CZ  PHE X  75      60.080  76.250  51.690  0.00  0.00            
ATOM   1190  HZ  PHE X  75      60.320  75.260  52.060  0.00  0.00            
ATOM   1191  CD2 PHE X  75      59.310  77.740  49.910  0.00  0.00            
ATOM   1192  HD2 PHE X  75      58.710  77.800  49.010  0.00  0.00            
ATOM   1193  CE2 PHE X  75      59.370  76.440  50.490  0.00  0.00            
ATOM   1194  HE2 PHE X  75      58.760  75.720  49.980  0.00  0.00            
ATOM   1195  C   PHE X  75      60.440  82.160  48.590  0.00  0.00            
ATOM   1196  O   PHE X  75      60.920  83.240  48.920  0.00  0.00            
ATOM   1197  N   ASP X  76      59.540  82.090  47.540  0.00  0.00            
ATOM   1198  HN  ASP X  76      59.080  81.210  47.380  0.00  0.00            
ATOM   1199  CA  ASP X  76      59.000  83.200  46.760  0.00  0.00            
ATOM   1200  HA  ASP X  76      59.220  84.150  47.230  0.00  0.00            
ATOM   1201  CB  ASP X  76      59.580  83.020  45.350  0.00  0.00            
ATOM   1202  HB1 ASP X  76      59.290  82.030  44.940  0.00  0.00            
ATOM   1203  HB2 ASP X  76      60.690  83.000  45.430  0.00  0.00            
ATOM   1204  CG  ASP X  76      59.230  84.190  44.460  0.00  0.00            
ATOM   1205  OD1 ASP X  76      58.700  85.230  44.910  0.00  0.00            
ATOM   1206  OD2 ASP X  76      59.500  84.130  43.230  0.00  0.00            
ATOM   1207  C   ASP X  76      57.490  82.930  46.830  0.00  0.00            
ATOM   1208  O   ASP X  76      57.060  81.850  47.330  0.00  0.00            
ATOM   1209  N   ARG X  77      56.640  83.860  46.290  0.00  0.00            
ATOM   1210  HN  ARG X  77      57.140  84.600  45.860  0.00  0.00            
ATOM   1211  CA  ARG X  77      55.170  83.900  46.400  0.00  0.00            
ATOM   1212  HA  ARG X  77      55.010  83.600  47.430  0.00  0.00            
ATOM   1213  CB  ARG X  77      54.490  85.210  45.920  0.00  0.00            
ATOM   1214  HB1 ARG X  77      53.420  85.280  46.190  0.00  0.00            
ATOM   1215  HB2 ARG X  77      54.460  85.290  44.810  0.00  0.00            
ATOM   1216  CG  ARG X  77      55.210  86.490  46.470  0.00  0.00            
ATOM   1217  HG1 ARG X  77      54.800  87.210  45.730  0.00  0.00            
ATOM   1218  HG2 ARG X  77      56.270  86.510  46.140  0.00  0.00            
ATOM   1219  CD  ARG X  77      55.120  86.840  47.960  0.00  0.00            
ATOM   1220  HD1 ARG X  77      55.620  86.020  48.520  0.00  0.00            
ATOM   1221  HD2 ARG X  77      54.050  86.900  48.260  0.00  0.00            
ATOM   1222  NE  ARG X  77      55.770  88.170  48.200  0.00  0.00            
ATOM   1223  HE  ARG X  77      56.310  88.630  47.490  0.00  0.00            
ATOM   1224  CZ  ARG X  77      55.720  88.920  49.260  0.00  0.00            
ATOM   1225  NH1 ARG X  77      54.910  88.550  50.260  0.00  0.00            
ATOM   1226 HH11 ARG X  77      54.350  87.740  50.100  0.00  0.00            
ATOM   1227 HH12 ARG X  77      54.610  89.270  50.880  0.00  0.00            
ATOM   1228  NH2 ARG X  77      56.330  90.070  49.420  0.00  0.00            
ATOM   1229 HH21 ARG X  77      56.620  90.590  48.610  0.00  0.00            
ATOM   1230 HH22 ARG X  77      56.090  90.660  50.200  0.00  0.00            
ATOM   1231  C   ARG X  77      54.450  82.750  45.600  0.00  0.00            
ATOM   1232  O   ARG X  77      54.870  82.330  44.500  0.00  0.00            
ATOM   1233  N   GLY X  78      53.460  82.100  46.220  0.00  0.00            
ATOM   1234  HN  GLY X  78      53.170  82.440  47.110  0.00  0.00            
ATOM   1235  CA  GLY X  78      52.850  80.860  45.690  0.00  0.00            
ATOM   1236  HA1 GLY X  78      53.430  79.970  45.890  0.00  0.00            
ATOM   1237  HA2 GLY X  78      52.700  81.010  44.630  0.00  0.00            
ATOM   1238  C   GLY X  78      51.520  80.630  46.320  0.00  0.00            
ATOM   1239  O   GLY X  78      51.230  81.120  47.400  0.00  0.00            
ATOM   1240  N   HSD X  79      50.730  79.740  45.580  0.00  0.00            
ATOM   1241  HN  HSD X  79      51.120  79.250  44.810  0.00  0.00            
ATOM   1242  CA  HSD X  79      49.320  79.590  45.750  0.00  0.00            
ATOM   1243  HA  HSD X  79      49.110  79.690  46.810  0.00  0.00            
ATOM   1244  CB  HSD X  79      48.460  80.450  44.770  0.00  0.00            
ATOM   1245  HB1 HSD X  79      48.280  81.450  45.220  0.00  0.00            
ATOM   1246  HB2 HSD X  79      47.460  80.000  44.570  0.00  0.00            
ATOM   1247  ND1 HSD X  79      48.880  80.230  42.200  0.00  0.00            
ATOM   1248  HD1 HSD X  79      48.280  79.490  41.930  0.00  0.00            
ATOM   1249  CG  HSD X  79      49.110  80.730  43.470  0.00  0.00            
ATOM   1250  CE1 HSD X  79      49.550  81.020  41.350  0.00  0.00            
ATOM   1251  HE1 HSD X  79      49.520  80.810  40.290  0.00  0.00            
ATOM   1252  NE2 HSD X  79      50.080  82.060  41.960  0.00  0.00            
ATOM   1253  CD2 HSD X  79      49.780  81.890  43.300  0.00  0.00            
ATOM   1254  HD2 HSD X  79      50.090  82.640  44.020  0.00  0.00            
ATOM   1255  C   HSD X  79      49.050  78.070  45.490  0.00  0.00            
ATOM   1256  O   HSD X  79      49.830  77.420  44.840  0.00  0.00            
ATOM   1257  N   LEU X  80      47.940  77.560  46.100  0.00  0.00            
ATOM   1258  HN  LEU X  80      47.440  78.040  46.820  0.00  0.00            
ATOM   1259  CA  LEU X  80      47.550  76.180  45.870  0.00  0.00            
ATOM   1260  HA  LEU X  80      48.400  75.600  45.540  0.00  0.00            
ATOM   1261  CB  LEU X  80      47.150  75.610  47.310  0.00  0.00            
ATOM   1262  HB1 LEU X  80      46.450  74.770  47.160  0.00  0.00            
ATOM   1263  HB2 LEU X  80      46.600  76.510  47.640  0.00  0.00            
ATOM   1264  CG  LEU X  80      48.380  75.320  48.170  0.00  0.00            
ATOM   1265  HG  LEU X  80      49.220  75.960  47.830  0.00  0.00            
ATOM   1266  CD1 LEU X  80      47.970  75.590  49.600  0.00  0.00            
ATOM   1267 HD11 LEU X  80      47.100  74.950  49.860  0.00  0.00            
ATOM   1268 HD12 LEU X  80      47.700  76.670  49.610  0.00  0.00            
ATOM   1269 HD13 LEU X  80      48.820  75.530  50.310  0.00  0.00            
ATOM   1270  CD2 LEU X  80      48.850  73.830  48.110  0.00  0.00            
ATOM   1271 HD21 LEU X  80      49.120  73.540  47.080  0.00  0.00            
ATOM   1272 HD22 LEU X  80      48.190  73.070  48.580  0.00  0.00            
ATOM   1273 HD23 LEU X  80      49.750  73.770  48.760  0.00  0.00            
ATOM   1274  C   LEU X  80      46.520  76.020  44.760  0.00  0.00            
ATOM   1275  O   LEU X  80      46.110  74.920  44.370  0.00  0.00            
ATOM   1276  N   ALA X  81      46.070  77.140  44.120  0.00  0.00            
ATOM   1277  HN  ALA X  81      46.420  78.040  44.360  0.00  0.00            
ATOM   1278  CA  ALA X  81      45.210  77.130  42.980  0.00  0.00            
ATOM   1279  HA  ALA X  81      45.100  76.180  42.490  0.00  0.00            
ATOM   1280  CB  ALA X  81      43.790  77.660  43.250  0.00  0.00            
ATOM   1281  HB1 ALA X  81      43.260  77.110  44.060  0.00  0.00            
ATOM   1282  HB2 ALA X  81      43.150  77.480  42.370  0.00  0.00            
ATOM   1283  HB3 ALA X  81      43.850  78.650  43.760  0.00  0.00            
ATOM   1284  C   ALA X  81      45.720  77.980  41.870  0.00  0.00            
ATOM   1285  O   ALA X  81      46.480  78.900  42.100  0.00  0.00            
ATOM   1286  N   ALA X  82      45.380  77.590  40.600  0.00  0.00            
ATOM   1287  HN  ALA X  82      44.870  76.740  40.430  0.00  0.00            
ATOM   1288  CA  ALA X  82      45.940  78.330  39.510  0.00  0.00            
ATOM   1289  HA  ALA X  82      46.990  78.350  39.770  0.00  0.00            
ATOM   1290  CB  ALA X  82      45.720  77.580  38.230  0.00  0.00            
ATOM   1291  HB1 ALA X  82      46.210  77.990  37.320  0.00  0.00            
ATOM   1292  HB2 ALA X  82      44.630  77.540  38.050  0.00  0.00            
ATOM   1293  HB3 ALA X  82      46.090  76.550  38.440  0.00  0.00            
ATOM   1294  C   ALA X  82      45.390  79.780  39.410  0.00  0.00            
ATOM   1295  O   ALA X  82      44.240  80.110  39.580  0.00  0.00            
ATOM   1296  N   ALA X  83      46.240  80.730  38.950  0.00  0.00            
ATOM   1297  HN  ALA X  83      47.180  80.450  38.800  0.00  0.00            
ATOM   1298  CA  ALA X  83      45.840  82.070  38.830  0.00  0.00            
ATOM   1299  HA  ALA X  83      45.620  82.460  39.820  0.00  0.00            
ATOM   1300  CB  ALA X  83      46.990  82.880  38.240  0.00  0.00            
ATOM   1301  HB1 ALA X  83      47.110  82.600  37.170  0.00  0.00            
ATOM   1302  HB2 ALA X  83      47.950  82.660  38.750  0.00  0.00            
ATOM   1303  HB3 ALA X  83      46.740  83.950  38.410  0.00  0.00            
ATOM   1304  C   ALA X  83      44.540  82.360  37.970  0.00  0.00            
ATOM   1305  O   ALA X  83      43.660  83.070  38.420  0.00  0.00            
ATOM   1306  N   ALA X  84      44.370  81.680  36.750  0.00  0.00            
ATOM   1307  HN  ALA X  84      45.080  81.110  36.360  0.00  0.00            
ATOM   1308  CA  ALA X  84      43.230  81.900  35.950  0.00  0.00            
ATOM   1309  HA  ALA X  84      43.070  82.940  35.720  0.00  0.00            
ATOM   1310  CB  ALA X  84      43.470  81.110  34.680  0.00  0.00            
ATOM   1311  HB1 ALA X  84      43.670  80.020  34.780  0.00  0.00            
ATOM   1312  HB2 ALA X  84      44.410  81.480  34.200  0.00  0.00            
ATOM   1313  HB3 ALA X  84      42.630  81.210  33.960  0.00  0.00            
ATOM   1314  C   ALA X  84      41.890  81.530  36.590  0.00  0.00            
ATOM   1315  O   ALA X  84      40.850  82.130  36.290  0.00  0.00            
ATOM   1316  N   ASN X  85      41.860  80.510  37.480  0.00  0.00            
ATOM   1317  HN  ASN X  85      42.780  80.250  37.750  0.00  0.00            
ATOM   1318  CA  ASN X  85      40.680  80.030  38.100  0.00  0.00            
ATOM   1319  HA  ASN X  85      40.030  79.690  37.310  0.00  0.00            
ATOM   1320  CB  ASN X  85      40.900  78.820  39.010  0.00  0.00            
ATOM   1321  HB1 ASN X  85      39.970  78.600  39.570  0.00  0.00            
ATOM   1322  HB2 ASN X  85      41.720  79.120  39.690  0.00  0.00            
ATOM   1323  CG  ASN X  85      41.250  77.590  38.190  0.00  0.00            
ATOM   1324  OD1 ASN X  85      41.020  77.620  36.970  0.00  0.00            
ATOM   1325  ND2 ASN X  85      41.680  76.450  38.810  0.00  0.00            
ATOM   1326 HD21 ASN X  85      42.050  75.740  38.220  0.00  0.00            
ATOM   1327 HD22 ASN X  85      41.530  76.330  39.790  0.00  0.00            
ATOM   1328  C   ASN X  85      39.860  81.060  38.860  0.00  0.00            
ATOM   1329  O   ASN X  85      38.640  81.070  38.700  0.00  0.00            
ATOM   1330  N   HSD X  86      40.510  81.900  39.660  0.00  0.00            
ATOM   1331  HN  HSD X  86      41.500  81.790  39.690  0.00  0.00            
ATOM   1332  CA  HSD X  86      39.990  83.000  40.470  0.00  0.00            
ATOM   1333  HA  HSD X  86      39.150  82.710  41.080  0.00  0.00            
ATOM   1334  CB  HSD X  86      41.170  83.670  41.220  0.00  0.00            
ATOM   1335  HB1 HSD X  86      40.910  84.630  41.720  0.00  0.00            
ATOM   1336  HB2 HSD X  86      41.980  83.890  40.490  0.00  0.00            
ATOM   1337  ND1 HSD X  86      41.130  82.240  43.420  0.00  0.00            
ATOM   1338  HD1 HSD X  86      40.170  82.280  43.700  0.00  0.00            
ATOM   1339  CG  HSD X  86      41.760  82.760  42.300  0.00  0.00            
ATOM   1340  CE1 HSD X  86      42.070  81.500  44.050  0.00  0.00            
ATOM   1341  HE1 HSD X  86      41.830  81.010  44.990  0.00  0.00            
ATOM   1342  NE2 HSD X  86      43.250  81.560  43.490  0.00  0.00            
ATOM   1343  CD2 HSD X  86      43.060  82.410  42.360  0.00  0.00            
ATOM   1344  HD2 HSD X  86      43.860  82.460  41.630  0.00  0.00            
ATOM   1345  C   HSD X  86      39.380  84.090  39.630  0.00  0.00            
ATOM   1346  O   HSD X  86      38.460  84.850  40.070  0.00  0.00            
ATOM   1347  N   ARG X  87      39.900  84.330  38.420  0.00  0.00            
ATOM   1348  HN  ARG X  87      40.540  83.630  38.100  0.00  0.00            
ATOM   1349  CA  ARG X  87      39.520  85.470  37.700  0.00  0.00            
ATOM   1350  HA  ARG X  87      39.570  86.260  38.440  0.00  0.00            
ATOM   1351  CB  ARG X  87      40.510  85.660  36.580  0.00  0.00            
ATOM   1352  HB1 ARG X  87      40.210  86.400  35.810  0.00  0.00            
ATOM   1353  HB2 ARG X  87      40.410  84.770  35.930  0.00  0.00            
ATOM   1354  CG  ARG X  87      41.960  85.740  37.060  0.00  0.00            
ATOM   1355  HG1 ARG X  87      42.240  84.790  37.550  0.00  0.00            
ATOM   1356  HG2 ARG X  87      42.070  86.580  37.780  0.00  0.00            
ATOM   1357  CD  ARG X  87      43.010  85.960  35.940  0.00  0.00            
ATOM   1358  HD1 ARG X  87      42.960  85.160  35.160  0.00  0.00            
ATOM   1359  HD2 ARG X  87      44.040  85.930  36.360  0.00  0.00            
ATOM   1360  NE  ARG X  87      42.810  87.350  35.390  0.00  0.00            
ATOM   1361  HE  ARG X  87      42.170  87.500  34.640  0.00  0.00            
ATOM   1362  CZ  ARG X  87      43.060  88.450  36.010  0.00  0.00            
ATOM   1363  NH1 ARG X  87      43.820  88.650  37.080  0.00  0.00            
ATOM   1364 HH11 ARG X  87      44.650  88.100  37.230  0.00  0.00            
ATOM   1365 HH12 ARG X  87      43.790  89.620  37.320  0.00  0.00            
ATOM   1366  NH2 ARG X  87      42.680  89.580  35.420  0.00  0.00            
ATOM   1367 HH21 ARG X  87      42.900  90.440  35.880  0.00  0.00            
ATOM   1368 HH22 ARG X  87      42.010  89.600  34.680  0.00  0.00            
ATOM   1369  C   ARG X  87      38.080  85.480  37.260  0.00  0.00            
ATOM   1370  O   ARG X  87      37.390  84.490  37.230  0.00  0.00            
ATOM   1371  N   TRP X  88      37.650  86.670  36.720  0.00  0.00            
ATOM   1372  HN  TRP X  88      38.230  87.470  36.830  0.00  0.00            
ATOM   1373  CA  TRP X  88      36.270  86.860  36.090  0.00  0.00            
ATOM   1374  HA  TRP X  88      36.430  87.810  35.600  0.00  0.00            
ATOM   1375  CB  TRP X  88      35.900  85.840  34.910  0.00  0.00            
ATOM   1376  HB1 TRP X  88      34.850  86.120  34.670  0.00  0.00            
ATOM   1377  HB2 TRP X  88      35.950  84.850  35.400  0.00  0.00            
ATOM   1378  CG  TRP X  88      36.730  85.920  33.750  0.00  0.00            
ATOM   1379  CD1 TRP X  88      36.530  86.860  32.730  0.00  0.00            
ATOM   1380  HD1 TRP X  88      35.750  87.620  32.750  0.00  0.00            
ATOM   1381  NE1 TRP X  88      37.590  86.820  31.840  0.00  0.00            
ATOM   1382  HE1 TRP X  88      37.630  87.160  30.920  0.00  0.00            
ATOM   1383  CE2 TRP X  88      38.380  85.730  32.190  0.00  0.00            
ATOM   1384  CD2 TRP X  88      37.920  85.210  33.430  0.00  0.00            
ATOM   1385  CE3 TRP X  88      38.660  84.210  34.060  0.00  0.00            
ATOM   1386  HE3 TRP X  88      38.260  83.720  34.930  0.00  0.00            
ATOM   1387  CZ3 TRP X  88      39.860  83.750  33.460  0.00  0.00            
ATOM   1388  HZ3 TRP X  88      40.390  82.870  33.790  0.00  0.00            
ATOM   1389  CZ2 TRP X  88      39.600  85.290  31.600  0.00  0.00            
ATOM   1390  HZ2 TRP X  88      39.950  85.600  30.620  0.00  0.00            
ATOM   1391  CH2 TRP X  88      40.260  84.300  32.280  0.00  0.00            
ATOM   1392  HH2 TRP X  88      41.140  83.870  31.820  0.00  0.00            
ATOM   1393  C   TRP X  88      35.120  87.000  37.150  0.00  0.00            
ATOM   1394  O   TRP X  88      33.970  86.680  36.970  0.00  0.00            
ATOM   1395  N   SER X  89      35.500  87.610  38.270  0.00  0.00            
ATOM   1396  HN  SER X  89      36.460  87.820  38.450  0.00  0.00            
ATOM   1397  CA  SER X  89      34.660  87.910  39.350  0.00  0.00            
ATOM   1398  HA  SER X  89      33.650  88.080  39.020  0.00  0.00            
ATOM   1399  CB  SER X  89      34.650  86.690  40.340  0.00  0.00            
ATOM   1400  HB1 SER X  89      35.670  86.560  40.740  0.00  0.00            
ATOM   1401  HB2 SER X  89      34.410  85.760  39.790  0.00  0.00            
ATOM   1402  OG  SER X  89      33.690  86.780  41.330  0.00  0.00            
ATOM   1403  HG1 SER X  89      33.560  85.840  41.510  0.00  0.00            
ATOM   1404  C   SER X  89      35.070  89.130  40.130  0.00  0.00            
ATOM   1405  O   SER X  89      36.250  89.380  40.310  0.00  0.00            
ATOM   1406  N   GLN X  90      34.110  89.850  40.750  0.00  0.00            
ATOM   1407  HN  GLN X  90      33.150  89.570  40.740  0.00  0.00            
ATOM   1408  CA  GLN X  90      34.380  91.020  41.590  0.00  0.00            
ATOM   1409  HA  GLN X  90      34.950  91.700  40.980  0.00  0.00            
ATOM   1410  CB  GLN X  90      32.960  91.680  41.960  0.00  0.00            
ATOM   1411  HB1 GLN X  90      33.160  92.610  42.530  0.00  0.00            
ATOM   1412  HB2 GLN X  90      32.380  90.980  42.600  0.00  0.00            
ATOM   1413  CG  GLN X  90      32.140  92.070  40.660  0.00  0.00            
ATOM   1414  HG1 GLN X  90      31.220  92.600  40.980  0.00  0.00            
ATOM   1415  HG2 GLN X  90      31.870  91.220  39.990  0.00  0.00            
ATOM   1416  CD  GLN X  90      32.900  93.100  39.720  0.00  0.00            
ATOM   1417  OE1 GLN X  90      33.310  94.210  39.960  0.00  0.00            
ATOM   1418  NE2 GLN X  90      33.250  92.580  38.500  0.00  0.00            
ATOM   1419 HE21 GLN X  90      33.950  93.070  37.980  0.00  0.00            
ATOM   1420 HE22 GLN X  90      32.980  91.670  38.210  0.00  0.00            
ATOM   1421  C   GLN X  90      35.240  90.800  42.820  0.00  0.00            
ATOM   1422  O   GLN X  90      35.840  91.740  43.290  0.00  0.00            
ATOM   1423  N   LYS X  91      35.260  89.460  43.250  0.00  0.00            
ATOM   1424  HN  LYS X  91      34.800  88.700  42.800  0.00  0.00            
ATOM   1425  CA  LYS X  91      36.030  88.990  44.360  0.00  0.00            
ATOM   1426  HA  LYS X  91      36.230  89.870  44.960  0.00  0.00            
ATOM   1427  CB  LYS X  91      35.190  88.070  45.320  0.00  0.00            
ATOM   1428  HB1 LYS X  91      34.400  88.780  45.630  0.00  0.00            
ATOM   1429  HB2 LYS X  91      35.770  87.870  46.250  0.00  0.00            
ATOM   1430  CG  LYS X  91      34.650  86.810  44.640  0.00  0.00            
ATOM   1431  HG1 LYS X  91      35.550  86.170  44.560  0.00  0.00            
ATOM   1432  HG2 LYS X  91      34.260  87.030  43.620  0.00  0.00            
ATOM   1433  CD  LYS X  91      33.620  86.070  45.600  0.00  0.00            
ATOM   1434  HD1 LYS X  91      32.790  86.770  45.830  0.00  0.00            
ATOM   1435  HD2 LYS X  91      33.990  85.740  46.590  0.00  0.00            
ATOM   1436  CE  LYS X  91      33.030  84.740  44.960  0.00  0.00            
ATOM   1437  HE1 LYS X  91      33.840  84.000  44.790  0.00  0.00            
ATOM   1438  HE2 LYS X  91      32.690  85.010  43.940  0.00  0.00            
ATOM   1439  NZ  LYS X  91      31.900  84.190  45.720  0.00  0.00            
ATOM   1440  HZ1 LYS X  91      31.200  84.960  45.800  0.00  0.00            
ATOM   1441  HZ2 LYS X  91      32.120  84.010  46.720  0.00  0.00            
ATOM   1442  HZ3 LYS X  91      31.460  83.350  45.290  0.00  0.00            
ATOM   1443  C   LYS X  91      37.330  88.310  44.020  0.00  0.00            
ATOM   1444  O   LYS X  91      37.940  87.640  44.840  0.00  0.00            
ATOM   1445  N   ALA X  92      37.860  88.420  42.720  0.00  0.00            
ATOM   1446  HN  ALA X  92      37.540  89.060  42.020  0.00  0.00            
ATOM   1447  CA  ALA X  92      39.020  87.610  42.350  0.00  0.00            
ATOM   1448  HA  ALA X  92      38.790  86.560  42.480  0.00  0.00            
ATOM   1449  CB  ALA X  92      39.470  87.920  40.870  0.00  0.00            
ATOM   1450  HB1 ALA X  92      40.200  87.150  40.540  0.00  0.00            
ATOM   1451  HB2 ALA X  92      40.050  88.870  40.850  0.00  0.00            
ATOM   1452  HB3 ALA X  92      38.600  87.820  40.190  0.00  0.00            
ATOM   1453  C   ALA X  92      40.300  87.750  43.260  0.00  0.00            
ATOM   1454  O   ALA X  92      40.940  86.790  43.640  0.00  0.00            
ATOM   1455  N   MET X  93      40.710  89.030  43.590  0.00  0.00            
ATOM   1456  HN  MET X  93      40.200  89.780  43.180  0.00  0.00            
ATOM   1457  CA  MET X  93      41.730  89.330  44.560  0.00  0.00            
ATOM   1458  HA  MET X  93      42.520  88.740  44.120  0.00  0.00            
ATOM   1459  CB  MET X  93      42.130  90.850  44.660  0.00  0.00            
ATOM   1460  HB1 MET X  93      42.900  91.020  45.450  0.00  0.00            
ATOM   1461  HB2 MET X  93      41.230  91.460  44.900  0.00  0.00            
ATOM   1462  CG  MET X  93      42.720  91.450  43.400  0.00  0.00            
ATOM   1463  HG1 MET X  93      43.070  92.440  43.750  0.00  0.00            
ATOM   1464  HG2 MET X  93      41.920  91.590  42.640  0.00  0.00            
ATOM   1465  SD  MET X  93      44.190  90.540  42.710  0.00  0.00            
ATOM   1466  CE  MET X  93      44.540  91.840  41.470  0.00  0.00            
ATOM   1467  HE1 MET X  93      45.640  91.970  41.420  0.00  0.00            
ATOM   1468  HE2 MET X  93      44.060  92.820  41.700  0.00  0.00            
ATOM   1469  HE3 MET X  93      44.100  91.550  40.490  0.00  0.00            
ATOM   1470  C   MET X  93      41.570  88.720  45.950  0.00  0.00            
ATOM   1471  O   MET X  93      42.490  88.020  46.380  0.00  0.00            
ATOM   1472  N   ASP X  94      40.400  88.710  46.590  0.00  0.00            
ATOM   1473  HN  ASP X  94      39.720  89.300  46.160  0.00  0.00            
ATOM   1474  CA  ASP X  94      40.100  88.160  47.900  0.00  0.00            
ATOM   1475  HA  ASP X  94      40.680  88.670  48.650  0.00  0.00            
ATOM   1476  CB  ASP X  94      38.590  88.440  48.230  0.00  0.00            
ATOM   1477  HB1 ASP X  94      38.160  87.790  49.030  0.00  0.00            
ATOM   1478  HB2 ASP X  94      38.040  88.140  47.310  0.00  0.00            
ATOM   1479  CG  ASP X  94      38.270  89.920  48.510  0.00  0.00            
ATOM   1480  OD1 ASP X  94      38.970  90.480  49.360  0.00  0.00            
ATOM   1481  OD2 ASP X  94      37.310  90.460  47.960  0.00  0.00            
ATOM   1482  C   ASP X  94      40.340  86.670  47.890  0.00  0.00            
ATOM   1483  O   ASP X  94      41.090  86.230  48.700  0.00  0.00            
ATOM   1484  N   ASP X  95      39.710  85.900  46.920  0.00  0.00            
ATOM   1485  HN  ASP X  95      39.000  86.310  46.360  0.00  0.00            
ATOM   1486  CA  ASP X  95      39.920  84.440  46.710  0.00  0.00            
ATOM   1487  HA  ASP X  95      39.830  84.000  47.700  0.00  0.00            
ATOM   1488  CB  ASP X  95      38.920  83.970  45.610  0.00  0.00            
ATOM   1489  HB1 ASP X  95      39.330  84.330  44.640  0.00  0.00            
ATOM   1490  HB2 ASP X  95      37.950  84.470  45.790  0.00  0.00            
ATOM   1491  CG  ASP X  95      38.750  82.490  45.580  0.00  0.00            
ATOM   1492  OD1 ASP X  95      38.810  81.880  46.680  0.00  0.00            
ATOM   1493  OD2 ASP X  95      38.600  81.990  44.440  0.00  0.00            
ATOM   1494  C   ASP X  95      41.480  84.190  46.370  0.00  0.00            
ATOM   1495  O   ASP X  95      41.970  83.230  46.960  0.00  0.00            
ATOM   1496  N   THR X  96      42.150  85.020  45.570  0.00  0.00            
ATOM   1497  HN  THR X  96      41.600  85.710  45.110  0.00  0.00            
ATOM   1498  CA  THR X  96      43.570  84.840  45.190  0.00  0.00            
ATOM   1499  HA  THR X  96      43.580  83.830  44.800  0.00  0.00            
ATOM   1500  CB  THR X  96      44.120  85.800  44.170  0.00  0.00            
ATOM   1501  HB  THR X  96      43.930  86.790  44.630  0.00  0.00            
ATOM   1502  OG1 THR X  96      43.400  85.710  42.950  0.00  0.00            
ATOM   1503  HG1 THR X  96      42.530  86.080  43.110  0.00  0.00            
ATOM   1504  CG2 THR X  96      45.570  85.430  43.760  0.00  0.00            
ATOM   1505 HG21 THR X  96      46.240  85.380  44.650  0.00  0.00            
ATOM   1506 HG22 THR X  96      45.900  86.260  43.100  0.00  0.00            
ATOM   1507 HG23 THR X  96      45.650  84.480  43.180  0.00  0.00            
ATOM   1508  C   THR X  96      44.410  84.790  46.440  0.00  0.00            
ATOM   1509  O   THR X  96      45.280  83.980  46.590  0.00  0.00            
ATOM   1510  N   PHE X  97      44.190  85.690  47.350  0.00  0.00            
ATOM   1511  HN  PHE X  97      43.480  86.390  47.260  0.00  0.00            
ATOM   1512  CA  PHE X  97      45.040  85.990  48.510  0.00  0.00            
ATOM   1513  HA  PHE X  97      45.980  85.480  48.360  0.00  0.00            
ATOM   1514  CB  PHE X  97      45.250  87.530  48.690  0.00  0.00            
ATOM   1515  HB1 PHE X  97      45.850  87.830  49.580  0.00  0.00            
ATOM   1516  HB2 PHE X  97      44.300  88.100  48.720  0.00  0.00            
ATOM   1517  CG  PHE X  97      45.870  88.120  47.400  0.00  0.00            
ATOM   1518  CD1 PHE X  97      45.450  89.340  46.840  0.00  0.00            
ATOM   1519  HD1 PHE X  97      44.670  89.900  47.320  0.00  0.00            
ATOM   1520  CE1 PHE X  97      46.060  89.920  45.690  0.00  0.00            
ATOM   1521  HE1 PHE X  97      45.830  90.940  45.410  0.00  0.00            
ATOM   1522  CZ  PHE X  97      46.980  89.230  45.000  0.00  0.00            
ATOM   1523  HZ  PHE X  97      47.430  89.510  44.050  0.00  0.00            
ATOM   1524  CD2 PHE X  97      46.880  87.410  46.600  0.00  0.00            
ATOM   1525  HD2 PHE X  97      47.270  86.450  46.920  0.00  0.00            
ATOM   1526  CE2 PHE X  97      47.320  87.930  45.390  0.00  0.00            
ATOM   1527  HE2 PHE X  97      48.050  87.390  44.810  0.00  0.00            
ATOM   1528  C   PHE X  97      44.560  85.400  49.780  0.00  0.00            
ATOM   1529  O   PHE X  97      45.190  85.650  50.800  0.00  0.00            
ATOM   1530  N   TYR X  98      43.520  84.590  49.730  0.00  0.00            
ATOM   1531  HN  TYR X  98      43.160  84.340  48.840  0.00  0.00            
ATOM   1532  CA  TYR X  98      42.860  83.930  50.880  0.00  0.00            
ATOM   1533  HA  TYR X  98      42.440  84.720  51.480  0.00  0.00            
ATOM   1534  CB  TYR X  98      41.630  83.080  50.280  0.00  0.00            
ATOM   1535  HB1 TYR X  98      42.020  82.320  49.560  0.00  0.00            
ATOM   1536  HB2 TYR X  98      40.850  83.640  49.730  0.00  0.00            
ATOM   1537  CG  TYR X  98      40.930  82.450  51.450  0.00  0.00            
ATOM   1538  CD1 TYR X  98      40.030  83.170  52.360  0.00  0.00            
ATOM   1539  HD1 TYR X  98      39.690  84.190  52.250  0.00  0.00            
ATOM   1540  CE1 TYR X  98      39.470  82.630  53.500  0.00  0.00            
ATOM   1541  HE1 TYR X  98      38.780  83.080  54.200  0.00  0.00            
ATOM   1542  CZ  TYR X  98      39.760  81.270  53.680  0.00  0.00            
ATOM   1543  OH  TYR X  98      39.190  80.590  54.750  0.00  0.00            
ATOM   1544  HH  TYR X  98      38.790  81.170  55.400  0.00  0.00            
ATOM   1545  CD2 TYR X  98      41.200  81.100  51.780  0.00  0.00            
ATOM   1546  HD2 TYR X  98      41.850  80.550  51.120  0.00  0.00            
ATOM   1547  CE2 TYR X  98      40.640  80.510  52.860  0.00  0.00            
ATOM   1548  HE2 TYR X  98      40.860  79.500  53.140  0.00  0.00            
ATOM   1549  C   TYR X  98      43.770  83.090  51.700  0.00  0.00            
ATOM   1550  O   TYR X  98      44.550  82.250  51.230  0.00  0.00            
ATOM   1551  N   LEU X  99      43.700  83.210  53.070  0.00  0.00            
ATOM   1552  HN  LEU X  99      42.940  83.820  53.300  0.00  0.00            
ATOM   1553  CA  LEU X  99      44.410  82.640  54.140  0.00  0.00            
ATOM   1554  HA  LEU X  99      45.170  83.380  54.370  0.00  0.00            
ATOM   1555  CB  LEU X  99      43.490  82.530  55.340  0.00  0.00            
ATOM   1556  HB1 LEU X  99      43.960  82.070  56.230  0.00  0.00            
ATOM   1557  HB2 LEU X  99      42.670  81.850  55.010  0.00  0.00            
ATOM   1558  CG  LEU X  99      42.690  83.770  55.880  0.00  0.00            
ATOM   1559  HG  LEU X  99      41.980  84.100  55.090  0.00  0.00            
ATOM   1560  CD1 LEU X  99      41.870  83.430  57.110  0.00  0.00            
ATOM   1561 HD11 LEU X  99      41.300  84.250  57.590  0.00  0.00            
ATOM   1562 HD12 LEU X  99      42.590  83.130  57.900  0.00  0.00            
ATOM   1563 HD13 LEU X  99      41.250  82.520  56.920  0.00  0.00            
ATOM   1564  CD2 LEU X  99      43.660  84.960  56.240  0.00  0.00            
ATOM   1565 HD21 LEU X  99      43.250  85.630  57.030  0.00  0.00            
ATOM   1566 HD22 LEU X  99      43.800  85.530  55.300  0.00  0.00            
ATOM   1567 HD23 LEU X  99      44.590  84.430  56.520  0.00  0.00            
ATOM   1568  C   LEU X  99      45.120  81.310  54.030  0.00  0.00            
ATOM   1569  O   LEU X  99      46.300  81.380  54.310  0.00  0.00            
ATOM   1570  N   SER X 100      44.530  80.160  53.730  0.00  0.00            
ATOM   1571  HN  SER X 100      43.540  80.230  53.630  0.00  0.00            
ATOM   1572  CA  SER X 100      45.250  78.900  53.650  0.00  0.00            
ATOM   1573  HA  SER X 100      46.200  78.980  54.150  0.00  0.00            
ATOM   1574  CB  SER X 100      44.510  77.740  54.350  0.00  0.00            
ATOM   1575  HB1 SER X 100      44.540  77.750  55.460  0.00  0.00            
ATOM   1576  HB2 SER X 100      44.960  76.750  54.140  0.00  0.00            
ATOM   1577  OG  SER X 100      43.120  77.700  54.090  0.00  0.00            
ATOM   1578  HG1 SER X 100      42.800  78.330  54.730  0.00  0.00            
ATOM   1579  C   SER X 100      45.460  78.460  52.140  0.00  0.00            
ATOM   1580  O   SER X 100      46.000  77.420  51.890  0.00  0.00            
ATOM   1581  N   ASN X 101      44.990  79.270  51.140  0.00  0.00            
ATOM   1582  HN  ASN X 101      44.450  80.090  51.300  0.00  0.00            
ATOM   1583  CA  ASN X 101      45.340  79.030  49.770  0.00  0.00            
ATOM   1584  HA  ASN X 101      45.430  77.970  49.580  0.00  0.00            
ATOM   1585  CB  ASN X 101      44.340  79.760  48.820  0.00  0.00            
ATOM   1586  HB1 ASN X 101      44.120  80.810  49.120  0.00  0.00            
ATOM   1587  HB2 ASN X 101      43.380  79.210  48.890  0.00  0.00            
ATOM   1588  CG  ASN X 101      44.690  79.730  47.340  0.00  0.00            
ATOM   1589  OD1 ASN X 101      45.220  78.730  46.840  0.00  0.00            
ATOM   1590  ND2 ASN X 101      44.430  80.850  46.660  0.00  0.00            
ATOM   1591 HD21 ASN X 101      44.450  80.850  45.660  0.00  0.00            
ATOM   1592 HD22 ASN X 101      44.070  81.690  47.070  0.00  0.00            
ATOM   1593  C   ASN X 101      46.720  79.680  49.530  0.00  0.00            
ATOM   1594  O   ASN X 101      47.440  79.170  48.640  0.00  0.00            
ATOM   1595  N   VAL X 102      47.100  80.680  50.310  0.00  0.00            
ATOM   1596  HN  VAL X 102      46.460  81.180  50.880  0.00  0.00            
ATOM   1597  CA  VAL X 102      48.490  81.230  50.220  0.00  0.00            
ATOM   1598  HA  VAL X 102      48.780  81.420  49.200  0.00  0.00            
ATOM   1599  CB  VAL X 102      48.660  82.450  51.100  0.00  0.00            
ATOM   1600  HB  VAL X 102      48.180  82.200  52.070  0.00  0.00            
ATOM   1601  CG1 VAL X 102      50.100  82.880  51.370  0.00  0.00            
ATOM   1602 HG11 VAL X 102      50.610  83.050  50.390  0.00  0.00            
ATOM   1603 HG12 VAL X 102      50.680  82.170  52.000  0.00  0.00            
ATOM   1604 HG13 VAL X 102      50.090  83.810  51.980  0.00  0.00            
ATOM   1605  CG2 VAL X 102      47.780  83.580  50.540  0.00  0.00            
ATOM   1606 HG21 VAL X 102      46.760  83.250  50.250  0.00  0.00            
ATOM   1607 HG22 VAL X 102      48.330  83.990  49.670  0.00  0.00            
ATOM   1608 HG23 VAL X 102      47.690  84.510  51.140  0.00  0.00            
ATOM   1609  C   VAL X 102      49.630  80.240  50.730  0.00  0.00            
ATOM   1610  O   VAL X 102      49.680  79.770  51.820  0.00  0.00            
ATOM   1611  N   ALA X 103      50.560  79.870  49.830  0.00  0.00            
ATOM   1612  HN  ALA X 103      50.630  80.330  48.950  0.00  0.00            
ATOM   1613  CA  ALA X 103      51.560  78.910  50.250  0.00  0.00            
ATOM   1614  HA  ALA X 103      51.810  78.980  51.300  0.00  0.00            
ATOM   1615  CB  ALA X 103      50.920  77.530  50.090  0.00  0.00            
ATOM   1616  HB1 ALA X 103      49.960  77.410  50.640  0.00  0.00            
ATOM   1617  HB2 ALA X 103      51.620  76.690  50.310  0.00  0.00            
ATOM   1618  HB3 ALA X 103      50.680  77.400  49.010  0.00  0.00            
ATOM   1619  C   ALA X 103      52.830  79.020  49.350  0.00  0.00            
ATOM   1620  O   ALA X 103      52.820  78.510  48.190  0.00  0.00            
ATOM   1621  N   PRO X 104      53.950  79.800  49.750  0.00  0.00            
ATOM   1622  CD  PRO X 104      53.790  80.600  50.990  0.00  0.00            
ATOM   1623  HD1 PRO X 104      53.640  79.990  51.900  0.00  0.00            
ATOM   1624  HD2 PRO X 104      52.910  81.250  50.800  0.00  0.00            
ATOM   1625  CA  PRO X 104      55.190  80.060  49.100  0.00  0.00            
ATOM   1626  HA  PRO X 104      54.890  80.750  48.320  0.00  0.00            
ATOM   1627  CB  PRO X 104      56.050  80.710  50.230  0.00  0.00            
ATOM   1628  HB1 PRO X 104      56.710  81.430  49.700  0.00  0.00            
ATOM   1629  HB2 PRO X 104      56.660  79.990  50.820  0.00  0.00            
ATOM   1630  CG  PRO X 104      55.040  81.350  51.160  0.00  0.00            
ATOM   1631  HG1 PRO X 104      55.440  81.290  52.190  0.00  0.00            
ATOM   1632  HG2 PRO X 104      54.860  82.410  50.870  0.00  0.00            
ATOM   1633  C   PRO X 104      55.810  78.860  48.430  0.00  0.00            
ATOM   1634  O   PRO X 104      55.760  77.760  49.020  0.00  0.00            
ATOM   1635  N   GLN X 105      56.450  79.100  47.310  0.00  0.00            
ATOM   1636  HN  GLN X 105      56.510  80.060  47.030  0.00  0.00            
ATOM   1637  CA  GLN X 105      57.120  78.120  46.480  0.00  0.00            
ATOM   1638  HA  GLN X 105      57.200  77.170  46.980  0.00  0.00            
ATOM   1639  CB  GLN X 105      56.400  77.700  45.200  0.00  0.00            
ATOM   1640  HB1 GLN X 105      57.040  77.010  44.620  0.00  0.00            
ATOM   1641  HB2 GLN X 105      56.220  78.580  44.540  0.00  0.00            
ATOM   1642  CG  GLN X 105      55.120  77.060  45.630  0.00  0.00            
ATOM   1643  HG1 GLN X 105      54.500  77.880  46.040  0.00  0.00            
ATOM   1644  HG2 GLN X 105      55.410  76.270  46.360  0.00  0.00            
ATOM   1645  CD  GLN X 105      54.330  76.450  44.500  0.00  0.00            
ATOM   1646  OE1 GLN X 105      54.180  77.180  43.510  0.00  0.00            
ATOM   1647  NE2 GLN X 105      53.950  75.150  44.550  0.00  0.00            
ATOM   1648 HE21 GLN X 105      53.290  74.820  43.880  0.00  0.00            
ATOM   1649 HE22 GLN X 105      53.950  74.620  45.400  0.00  0.00            
ATOM   1650  C   GLN X 105      58.530  78.590  46.190  0.00  0.00            
ATOM   1651  O   GLN X 105      58.850  79.760  46.010  0.00  0.00            
ATOM   1652  N   VAL X 106      59.550  77.690  46.030  0.00  0.00            
ATOM   1653  HN  VAL X 106      59.340  76.730  46.200  0.00  0.00            
ATOM   1654  CA  VAL X 106      61.020  77.970  45.850  0.00  0.00            
ATOM   1655  HA  VAL X 106      61.150  78.790  46.540  0.00  0.00            
ATOM   1656  CB  VAL X 106      62.060  76.880  46.030  0.00  0.00            
ATOM   1657  HB  VAL X 106      63.110  77.210  45.850  0.00  0.00            
ATOM   1658  CG1 VAL X 106      62.110  76.400  47.510  0.00  0.00            
ATOM   1659 HG11 VAL X 106      62.860  75.620  47.770  0.00  0.00            
ATOM   1660 HG12 VAL X 106      61.140  75.890  47.670  0.00  0.00            
ATOM   1661 HG13 VAL X 106      62.300  77.290  48.150  0.00  0.00            
ATOM   1662  CG2 VAL X 106      61.910  75.680  45.020  0.00  0.00            
ATOM   1663 HG21 VAL X 106      60.980  75.130  45.290  0.00  0.00            
ATOM   1664 HG22 VAL X 106      62.870  75.220  45.340  0.00  0.00            
ATOM   1665 HG23 VAL X 106      61.910  76.030  43.970  0.00  0.00            
ATOM   1666  C   VAL X 106      61.400  78.600  44.490  0.00  0.00            
ATOM   1667  O   VAL X 106      60.830  78.150  43.540  0.00  0.00            
ATOM   1668  N   PRO X 107      62.250  79.680  44.340  0.00  0.00            
ATOM   1669  CD  PRO X 107      62.850  80.360  45.440  0.00  0.00            
ATOM   1670  HD1 PRO X 107      63.570  79.620  45.850  0.00  0.00            
ATOM   1671  HD2 PRO X 107      62.130  80.580  46.260  0.00  0.00            
ATOM   1672  CA  PRO X 107      62.520  80.360  43.110  0.00  0.00            
ATOM   1673  HA  PRO X 107      61.550  80.770  42.830  0.00  0.00            
ATOM   1674  CB  PRO X 107      63.650  81.320  43.430  0.00  0.00            
ATOM   1675  HB1 PRO X 107      63.540  82.260  42.850  0.00  0.00            
ATOM   1676  HB2 PRO X 107      64.640  80.960  43.070  0.00  0.00            
ATOM   1677  CG  PRO X 107      63.590  81.570  44.950  0.00  0.00            
ATOM   1678  HG1 PRO X 107      64.600  81.460  45.400  0.00  0.00            
ATOM   1679  HG2 PRO X 107      63.080  82.520  45.240  0.00  0.00            
ATOM   1680  C   PRO X 107      62.710  79.520  41.880  0.00  0.00            
ATOM   1681  O   PRO X 107      62.170  79.800  40.820  0.00  0.00            
ATOM   1682  N   HSD X 108      63.570  78.500  41.870  0.00  0.00            
ATOM   1683  HN  HSD X 108      64.090  78.270  42.680  0.00  0.00            
ATOM   1684  CA  HSD X 108      63.920  77.700  40.660  0.00  0.00            
ATOM   1685  HA  HSD X 108      64.130  78.460  39.930  0.00  0.00            
ATOM   1686  CB  HSD X 108      65.130  76.780  40.880  0.00  0.00            
ATOM   1687  HB1 HSD X 108      65.480  76.250  39.970  0.00  0.00            
ATOM   1688  HB2 HSD X 108      64.810  76.020  41.630  0.00  0.00            
ATOM   1689  ND1 HSD X 108      67.380  76.870  42.130  0.00  0.00            
ATOM   1690  HD1 HSD X 108      67.440  75.880  42.240  0.00  0.00            
ATOM   1691  CG  HSD X 108      66.370  77.500  41.450  0.00  0.00            
ATOM   1692  CE1 HSD X 108      68.320  77.850  42.330  0.00  0.00            
ATOM   1693  HE1 HSD X 108      69.320  77.680  42.750  0.00  0.00            
ATOM   1694  NE2 HSD X 108      67.910  79.040  41.940  0.00  0.00            
ATOM   1695  CD2 HSD X 108      66.720  78.810  41.340  0.00  0.00            
ATOM   1696  HD2 HSD X 108      66.380  79.620  40.700  0.00  0.00            
ATOM   1697  C   HSD X 108      62.690  76.870  40.170  0.00  0.00            
ATOM   1698  O   HSD X 108      62.560  76.530  39.000  0.00  0.00            
ATOM   1699  N   LEU X 109      61.730  76.540  41.040  0.00  0.00            
ATOM   1700  HN  LEU X 109      61.910  76.670  42.010  0.00  0.00            
ATOM   1701  CA  LEU X 109      60.460  76.110  40.790  0.00  0.00            
ATOM   1702  HA  LEU X 109      60.570  75.410  39.970  0.00  0.00            
ATOM   1703  CB  LEU X 109      59.930  75.380  42.040  0.00  0.00            
ATOM   1704  HB1 LEU X 109      59.950  76.060  42.920  0.00  0.00            
ATOM   1705  HB2 LEU X 109      60.610  74.540  42.320  0.00  0.00            
ATOM   1706  CG  LEU X 109      58.470  74.840  41.960  0.00  0.00            
ATOM   1707  HG  LEU X 109      57.770  75.660  41.740  0.00  0.00            
ATOM   1708  CD1 LEU X 109      58.400  73.750  40.910  0.00  0.00            
ATOM   1709 HD11 LEU X 109      57.370  73.320  40.930  0.00  0.00            
ATOM   1710 HD12 LEU X 109      59.190  72.970  41.020  0.00  0.00            
ATOM   1711 HD13 LEU X 109      58.600  74.170  39.900  0.00  0.00            
ATOM   1712  CD2 LEU X 109      58.030  74.320  43.350  0.00  0.00            
ATOM   1713 HD21 LEU X 109      58.700  73.480  43.620  0.00  0.00            
ATOM   1714 HD22 LEU X 109      56.970  73.990  43.400  0.00  0.00            
ATOM   1715 HD23 LEU X 109      58.140  75.110  44.120  0.00  0.00            
ATOM   1716  C   LEU X 109      59.530  77.230  40.350  0.00  0.00            
ATOM   1717  O   LEU X 109      58.900  77.060  39.300  0.00  0.00            
ATOM   1718  N   ASN X 110      59.510  78.370  41.090  0.00  0.00            
ATOM   1719  HN  ASN X 110      60.140  78.390  41.860  0.00  0.00            
ATOM   1720  CA  ASN X 110      58.700  79.510  40.820  0.00  0.00            
ATOM   1721  HA  ASN X 110      57.670  79.220  40.950  0.00  0.00            
ATOM   1722  CB  ASN X 110      59.050  80.530  41.990  0.00  0.00            
ATOM   1723  HB1 ASN X 110      59.900  81.200  41.720  0.00  0.00            
ATOM   1724  HB2 ASN X 110      59.440  80.020  42.890  0.00  0.00            
ATOM   1725  CG  ASN X 110      57.860  81.440  42.430  0.00  0.00            
ATOM   1726  OD1 ASN X 110      57.390  82.340  41.690  0.00  0.00            
ATOM   1727  ND2 ASN X 110      57.270  81.060  43.580  0.00  0.00            
ATOM   1728 HD21 ASN X 110      56.520  81.640  43.910  0.00  0.00            
ATOM   1729 HD22 ASN X 110      57.710  80.390  44.180  0.00  0.00            
ATOM   1730  C   ASN X 110      58.700  80.210  39.490  0.00  0.00            
ATOM   1731  O   ASN X 110      57.660  80.570  38.860  0.00  0.00            
ATOM   1732  N   GLN X 111      59.950  80.340  38.960  0.00  0.00            
ATOM   1733  HN  GLN X 111      60.750  79.940  39.410  0.00  0.00            
ATOM   1734  CA  GLN X 111      60.260  81.150  37.780  0.00  0.00            
ATOM   1735  HA  GLN X 111      59.950  82.140  38.090  0.00  0.00            
ATOM   1736  CB  GLN X 111      61.800  81.120  37.600  0.00  0.00            
ATOM   1737  HB1 GLN X 111      62.200  80.080  37.580  0.00  0.00            
ATOM   1738  HB2 GLN X 111      62.220  81.650  38.480  0.00  0.00            
ATOM   1739  CG  GLN X 111      62.300  81.810  36.270  0.00  0.00            
ATOM   1740  HG1 GLN X 111      61.880  81.200  35.430  0.00  0.00            
ATOM   1741  HG2 GLN X 111      63.400  81.710  36.190  0.00  0.00            
ATOM   1742  CD  GLN X 111      61.730  83.170  36.140  0.00  0.00            
ATOM   1743  OE1 GLN X 111      61.110  83.490  35.090  0.00  0.00            
ATOM   1744  NE2 GLN X 111      61.910  83.990  37.160  0.00  0.00            
ATOM   1745 HE21 GLN X 111      61.400  84.810  37.430  0.00  0.00            
ATOM   1746 HE22 GLN X 111      62.730  83.810  37.700  0.00  0.00            
ATOM   1747  C   GLN X 111      59.520  80.770  36.480  0.00  0.00            
ATOM   1748  O   GLN X 111      59.030  81.580  35.720  0.00  0.00            
ATOM   1749  N   ASN X 112      59.380  79.450  36.180  0.00  0.00            
ATOM   1750  HN  ASN X 112      60.050  78.880  36.660  0.00  0.00            
ATOM   1751  CA  ASN X 112      58.560  79.010  35.080  0.00  0.00            
ATOM   1752  HA  ASN X 112      57.560  79.340  35.320  0.00  0.00            
ATOM   1753  CB  ASN X 112      59.100  79.460  33.730  0.00  0.00            
ATOM   1754  HB1 ASN X 112      59.990  78.910  33.350  0.00  0.00            
ATOM   1755  HB2 ASN X 112      59.510  80.490  33.750  0.00  0.00            
ATOM   1756  CG  ASN X 112      58.020  79.440  32.620  0.00  0.00            
ATOM   1757  OD1 ASN X 112      56.780  79.390  32.750  0.00  0.00            
ATOM   1758  ND2 ASN X 112      58.560  79.390  31.390  0.00  0.00            
ATOM   1759 HD21 ASN X 112      57.840  79.470  30.690  0.00  0.00            
ATOM   1760 HD22 ASN X 112      59.520  79.400  31.120  0.00  0.00            
ATOM   1761  C   ASN X 112      58.400  77.480  35.070  0.00  0.00            
ATOM   1762  O   ASN X 112      57.540  77.000  34.370  0.00  0.00            
ATOM   1763  N   ALA X 113      59.090  76.790  35.900  0.00  0.00            
ATOM   1764  HN  ALA X 113      59.800  77.140  36.500  0.00  0.00            
ATOM   1765  CA  ALA X 113      59.030  75.290  36.030  0.00  0.00            
ATOM   1766  HA  ALA X 113      59.090  74.840  35.050  0.00  0.00            
ATOM   1767  CB  ALA X 113      60.140  74.850  36.990  0.00  0.00            
ATOM   1768  HB1 ALA X 113      61.080  75.040  36.430  0.00  0.00            
ATOM   1769  HB2 ALA X 113      60.090  73.800  37.360  0.00  0.00            
ATOM   1770  HB3 ALA X 113      60.220  75.510  37.880  0.00  0.00            
ATOM   1771  C   ALA X 113      57.740  74.770  36.570  0.00  0.00            
ATOM   1772  O   ALA X 113      57.220  73.820  35.940  0.00  0.00            
ATOM   1773  N   TRP X 114      57.090  75.350  37.570  0.00  0.00            
ATOM   1774  HN  TRP X 114      57.380  76.190  38.020  0.00  0.00            
ATOM   1775  CA  TRP X 114      55.750  74.880  37.970  0.00  0.00            
ATOM   1776  HA  TRP X 114      55.820  73.860  38.310  0.00  0.00            
ATOM   1777  CB  TRP X 114      55.350  75.670  39.250  0.00  0.00            
ATOM   1778  HB1 TRP X 114      55.250  76.750  39.020  0.00  0.00            
ATOM   1779  HB2 TRP X 114      56.180  75.750  39.990  0.00  0.00            
ATOM   1780  CG  TRP X 114      54.250  75.220  40.140  0.00  0.00            
ATOM   1781  CD1 TRP X 114      54.080  74.040  40.790  0.00  0.00            
ATOM   1782  HD1 TRP X 114      54.930  73.370  40.780  0.00  0.00            
ATOM   1783  NE1 TRP X 114      52.810  73.970  41.380  0.00  0.00            
ATOM   1784  HE1 TRP X 114      52.580  73.430  42.160  0.00  0.00            
ATOM   1785  CE2 TRP X 114      52.130  75.070  40.950  0.00  0.00            
ATOM   1786  CD2 TRP X 114      52.980  75.880  40.170  0.00  0.00            
ATOM   1787  CE3 TRP X 114      52.480  77.020  39.570  0.00  0.00            
ATOM   1788  HE3 TRP X 114      53.130  77.590  38.920  0.00  0.00            
ATOM   1789  CZ3 TRP X 114      51.160  77.490  39.830  0.00  0.00            
ATOM   1790  HZ3 TRP X 114      50.750  78.340  39.300  0.00  0.00            
ATOM   1791  CZ2 TRP X 114      50.790  75.540  41.250  0.00  0.00            
ATOM   1792  HZ2 TRP X 114      50.200  75.040  42.000  0.00  0.00            
ATOM   1793  CH2 TRP X 114      50.340  76.740  40.660  0.00  0.00            
ATOM   1794  HH2 TRP X 114      49.320  77.090  40.780  0.00  0.00            
ATOM   1795  C   TRP X 114      54.640  74.920  36.880  0.00  0.00            
ATOM   1796  O   TRP X 114      53.950  73.960  36.560  0.00  0.00            
ATOM   1797  N   ASN X 115      54.520  76.090  36.220  0.00  0.00            
ATOM   1798  HN  ASN X 115      55.130  76.840  36.450  0.00  0.00            
ATOM   1799  CA  ASN X 115      53.610  76.360  35.110  0.00  0.00            
ATOM   1800  HA  ASN X 115      52.640  76.510  35.570  0.00  0.00            
ATOM   1801  CB  ASN X 115      54.020  77.700  34.370  0.00  0.00            
ATOM   1802  HB1 ASN X 115      53.260  77.940  33.600  0.00  0.00            
ATOM   1803  HB2 ASN X 115      55.030  77.640  33.910  0.00  0.00            
ATOM   1804  CG  ASN X 115      53.960  78.950  35.260  0.00  0.00            
ATOM   1805  OD1 ASN X 115      53.140  79.240  36.160  0.00  0.00            
ATOM   1806  ND2 ASN X 115      54.990  79.780  35.180  0.00  0.00            
ATOM   1807 HD21 ASN X 115      55.570  79.700  34.370  0.00  0.00            
ATOM   1808 HD22 ASN X 115      55.110  80.430  35.930  0.00  0.00            
ATOM   1809  C   ASN X 115      53.740  75.280  33.970  0.00  0.00            
ATOM   1810  O   ASN X 115      52.820  74.910  33.300  0.00  0.00            
ATOM   1811  N   ASN X 116      55.050  74.950  33.760  0.00  0.00            
ATOM   1812  HN  ASN X 116      55.710  75.500  34.270  0.00  0.00            
ATOM   1813  CA  ASN X 116      55.450  73.800  32.860  0.00  0.00            
ATOM   1814  HA  ASN X 116      54.940  74.120  31.970  0.00  0.00            
ATOM   1815  CB  ASN X 116      56.970  73.670  32.550  0.00  0.00            
ATOM   1816  HB1 ASN X 116      57.080  72.820  31.850  0.00  0.00            
ATOM   1817  HB2 ASN X 116      57.510  73.420  33.490  0.00  0.00            
ATOM   1818  CG  ASN X 116      57.410  74.970  31.800  0.00  0.00            
ATOM   1819  OD1 ASN X 116      56.810  75.630  30.970  0.00  0.00            
ATOM   1820  ND2 ASN X 116      58.740  75.230  32.090  0.00  0.00            
ATOM   1821 HD21 ASN X 116      59.070  76.000  31.550  0.00  0.00            
ATOM   1822 HD22 ASN X 116      59.240  74.390  32.320  0.00  0.00            
ATOM   1823  C   ASN X 116      54.940  72.530  33.310  0.00  0.00            
ATOM   1824  O   ASN X 116      54.290  71.800  32.550  0.00  0.00            
ATOM   1825  N   LEU X 117      55.110  72.210  34.620  0.00  0.00            
ATOM   1826  HN  LEU X 117      55.560  72.790  35.290  0.00  0.00            
ATOM   1827  CA  LEU X 117      54.770  70.890  35.100  0.00  0.00            
ATOM   1828  HA  LEU X 117      55.120  70.110  34.440  0.00  0.00            
ATOM   1829  CB  LEU X 117      55.450  70.700  36.470  0.00  0.00            
ATOM   1830  HB1 LEU X 117      54.970  69.850  37.000  0.00  0.00            
ATOM   1831  HB2 LEU X 117      55.050  71.560  37.050  0.00  0.00            
ATOM   1832  CG  LEU X 117      56.970  70.590  36.370  0.00  0.00            
ATOM   1833  HG  LEU X 117      57.270  71.320  35.580  0.00  0.00            
ATOM   1834  CD1 LEU X 117      57.520  70.980  37.780  0.00  0.00            
ATOM   1835 HD11 LEU X 117      57.220  70.180  38.480  0.00  0.00            
ATOM   1836 HD12 LEU X 117      57.020  71.860  38.230  0.00  0.00            
ATOM   1837 HD13 LEU X 117      58.610  71.200  37.870  0.00  0.00            
ATOM   1838  CD2 LEU X 117      57.350  69.180  35.950  0.00  0.00            
ATOM   1839 HD21 LEU X 117      58.460  69.110  35.900  0.00  0.00            
ATOM   1840 HD22 LEU X 117      56.880  69.050  34.950  0.00  0.00            
ATOM   1841 HD23 LEU X 117      57.030  68.300  36.550  0.00  0.00            
ATOM   1842  C   LEU X 117      53.260  70.690  35.260  0.00  0.00            
ATOM   1843  O   LEU X 117      52.650  69.660  35.110  0.00  0.00            
ATOM   1844  N   GLU X 118      52.540  71.840  35.440  0.00  0.00            
ATOM   1845  HN  GLU X 118      53.060  72.640  35.730  0.00  0.00            
ATOM   1846  CA  GLU X 118      51.110  71.910  35.400  0.00  0.00            
ATOM   1847  HA  GLU X 118      50.680  71.100  35.960  0.00  0.00            
ATOM   1848  CB  GLU X 118      50.620  73.260  36.070  0.00  0.00            
ATOM   1849  HB1 GLU X 118      49.530  73.410  35.880  0.00  0.00            
ATOM   1850  HB2 GLU X 118      51.250  74.020  35.570  0.00  0.00            
ATOM   1851  CG  GLU X 118      50.840  73.220  37.590  0.00  0.00            
ATOM   1852  HG1 GLU X 118      50.710  74.250  38.000  0.00  0.00            
ATOM   1853  HG2 GLU X 118      51.860  72.920  37.900  0.00  0.00            
ATOM   1854  CD  GLU X 118      49.700  72.420  38.290  0.00  0.00            
ATOM   1855  OE1 GLU X 118      48.580  72.310  37.740  0.00  0.00            
ATOM   1856  OE2 GLU X 118      49.950  71.970  39.410  0.00  0.00            
ATOM   1857  C   GLU X 118      50.560  71.800  34.010  0.00  0.00            
ATOM   1858  O   GLU X 118      49.550  71.120  33.920  0.00  0.00            
ATOM   1859  N   LYS X 119      51.230  72.420  32.990  0.00  0.00            
ATOM   1860  HN  LYS X 119      51.940  73.040  33.310  0.00  0.00            
ATOM   1861  CA  LYS X 119      50.970  72.200  31.590  0.00  0.00            
ATOM   1862  HA  LYS X 119      49.940  72.440  31.360  0.00  0.00            
ATOM   1863  CB  LYS X 119      51.780  73.170  30.710  0.00  0.00            
ATOM   1864  HB1 LYS X 119      52.830  73.110  31.070  0.00  0.00            
ATOM   1865  HB2 LYS X 119      51.420  74.190  30.940  0.00  0.00            
ATOM   1866  CG  LYS X 119      51.760  73.100  29.180  0.00  0.00            
ATOM   1867  HG1 LYS X 119      52.060  72.100  28.790  0.00  0.00            
ATOM   1868  HG2 LYS X 119      52.540  73.790  28.800  0.00  0.00            
ATOM   1869  CD  LYS X 119      50.370  73.320  28.720  0.00  0.00            
ATOM   1870  HD1 LYS X 119      49.890  74.250  29.090  0.00  0.00            
ATOM   1871  HD2 LYS X 119      49.740  72.520  29.150  0.00  0.00            
ATOM   1872  CE  LYS X 119      50.230  73.320  27.150  0.00  0.00            
ATOM   1873  HE1 LYS X 119      49.160  73.390  26.850  0.00  0.00            
ATOM   1874  HE2 LYS X 119      50.590  72.360  26.730  0.00  0.00            
ATOM   1875  NZ  LYS X 119      50.990  74.430  26.510  0.00  0.00            
ATOM   1876  HZ1 LYS X 119      51.560  74.180  25.680  0.00  0.00            
ATOM   1877  HZ2 LYS X 119      51.560  74.930  27.230  0.00  0.00            
ATOM   1878  HZ3 LYS X 119      50.370  75.190  26.160  0.00  0.00            
ATOM   1879  C   LYS X 119      51.190  70.800  31.110  0.00  0.00            
ATOM   1880  O   LYS X 119      50.350  70.140  30.500  0.00  0.00            
ATOM   1881  N   TYR X 120      52.250  70.160  31.630  0.00  0.00            
ATOM   1882  HN  TYR X 120      52.890  70.690  32.190  0.00  0.00            
ATOM   1883  CA  TYR X 120      52.660  68.810  31.400  0.00  0.00            
ATOM   1884  HA  TYR X 120      52.510  68.740  30.330  0.00  0.00            
ATOM   1885  CB  TYR X 120      54.120  68.560  31.760  0.00  0.00            
ATOM   1886  HB1 TYR X 120      54.300  67.470  31.630  0.00  0.00            
ATOM   1887  HB2 TYR X 120      54.190  68.700  32.860  0.00  0.00            
ATOM   1888  CG  TYR X 120      55.190  69.300  30.980  0.00  0.00            
ATOM   1889  CD1 TYR X 120      56.520  69.180  31.420  0.00  0.00            
ATOM   1890  HD1 TYR X 120      56.750  68.470  32.210  0.00  0.00            
ATOM   1891  CE1 TYR X 120      57.590  69.860  30.810  0.00  0.00            
ATOM   1892  HE1 TYR X 120      58.600  69.610  31.110  0.00  0.00            
ATOM   1893  CZ  TYR X 120      57.340  70.770  29.740  0.00  0.00            
ATOM   1894  OH  TYR X 120      58.410  71.390  29.150  0.00  0.00            
ATOM   1895  HH  TYR X 120      58.200  71.770  28.290  0.00  0.00            
ATOM   1896  CD2 TYR X 120      54.990  70.200  29.900  0.00  0.00            
ATOM   1897  HD2 TYR X 120      53.990  70.200  29.490  0.00  0.00            
ATOM   1898  CE2 TYR X 120      56.010  70.930  29.310  0.00  0.00            
ATOM   1899  HE2 TYR X 120      55.910  71.540  28.420  0.00  0.00            
ATOM   1900  C   TYR X 120      51.650  67.760  31.870  0.00  0.00            
ATOM   1901  O   TYR X 120      51.260  66.910  31.090  0.00  0.00            
ATOM   1902  N   SER X 121      51.140  67.870  33.120  0.00  0.00            
ATOM   1903  HN  SER X 121      51.530  68.430  33.850  0.00  0.00            
ATOM   1904  CA  SER X 121      50.030  67.110  33.650  0.00  0.00            
ATOM   1905  HA  SER X 121      50.320  66.070  33.790  0.00  0.00            
ATOM   1906  CB  SER X 121      49.700  67.540  35.080  0.00  0.00            
ATOM   1907  HB1 SER X 121      48.960  66.820  35.490  0.00  0.00            
ATOM   1908  HB2 SER X 121      49.260  68.560  35.140  0.00  0.00            
ATOM   1909  OG  SER X 121      50.920  67.420  35.900  0.00  0.00            
ATOM   1910  HG1 SER X 121      51.570  68.070  35.640  0.00  0.00            
ATOM   1911  C   SER X 121      48.810  67.100  32.750  0.00  0.00            
ATOM   1912  O   SER X 121      48.360  66.000  32.360  0.00  0.00            
ATOM   1913  N   ARG X 122      48.330  68.200  32.210  0.00  0.00            
ATOM   1914  HN  ARG X 122      48.730  69.050  32.540  0.00  0.00            
ATOM   1915  CA  ARG X 122      47.280  68.380  31.240  0.00  0.00            
ATOM   1916  HA  ARG X 122      46.370  67.890  31.570  0.00  0.00            
ATOM   1917  CB  ARG X 122      47.050  69.870  30.990  0.00  0.00            
ATOM   1918  HB1 ARG X 122      46.140  69.890  30.340  0.00  0.00            
ATOM   1919  HB2 ARG X 122      47.870  70.460  30.530  0.00  0.00            
ATOM   1920  CG  ARG X 122      46.660  70.650  32.200  0.00  0.00            
ATOM   1921  HG1 ARG X 122      46.240  71.600  31.800  0.00  0.00            
ATOM   1922  HG2 ARG X 122      47.520  70.810  32.880  0.00  0.00            
ATOM   1923  CD  ARG X 122      45.540  70.000  32.980  0.00  0.00            
ATOM   1924  HD1 ARG X 122      45.910  69.070  33.450  0.00  0.00            
ATOM   1925  HD2 ARG X 122      44.720  69.800  32.260  0.00  0.00            
ATOM   1926  NE  ARG X 122      45.090  70.910  34.080  0.00  0.00            
ATOM   1927  HE  ARG X 122      45.800  71.000  34.780  0.00  0.00            
ATOM   1928  CZ  ARG X 122      43.840  71.360  34.330  0.00  0.00            
ATOM   1929  NH1 ARG X 122      42.760  71.080  33.660  0.00  0.00            
ATOM   1930 HH11 ARG X 122      41.860  71.450  33.890  0.00  0.00            
ATOM   1931 HH12 ARG X 122      42.870  70.430  32.900  0.00  0.00            
ATOM   1932  NH2 ARG X 122      43.530  72.050  35.450  0.00  0.00            
ATOM   1933 HH21 ARG X 122      44.270  72.470  35.970  0.00  0.00            
ATOM   1934 HH22 ARG X 122      42.610  72.420  35.600  0.00  0.00            
ATOM   1935  C   ARG X 122      47.640  67.720  29.870  0.00  0.00            
ATOM   1936  O   ARG X 122      46.860  66.930  29.350  0.00  0.00            
ATOM   1937  N   SER X 123      48.870  68.050  29.380  0.00  0.00            
ATOM   1938  HN  SER X 123      49.520  68.630  29.850  0.00  0.00            
ATOM   1939  CA  SER X 123      49.390  67.510  28.110  0.00  0.00            
ATOM   1940  HA  SER X 123      48.820  67.850  27.250  0.00  0.00            
ATOM   1941  CB  SER X 123      50.780  68.220  27.790  0.00  0.00            
ATOM   1942  HB1 SER X 123      51.560  67.990  28.550  0.00  0.00            
ATOM   1943  HB2 SER X 123      50.690  69.330  27.740  0.00  0.00            
ATOM   1944  OG  SER X 123      51.330  67.890  26.530  0.00  0.00            
ATOM   1945  HG1 SER X 123      50.630  67.780  25.870  0.00  0.00            
ATOM   1946  C   SER X 123      49.480  66.050  28.030  0.00  0.00            
ATOM   1947  O   SER X 123      49.040  65.420  27.060  0.00  0.00            
ATOM   1948  N   LEU X 124      49.920  65.480  29.180  0.00  0.00            
ATOM   1949  HN  LEU X 124      50.300  66.010  29.930  0.00  0.00            
ATOM   1950  CA  LEU X 124      49.940  64.000  29.330  0.00  0.00            
ATOM   1951  HA  LEU X 124      50.610  63.630  28.560  0.00  0.00            
ATOM   1952  CB  LEU X 124      50.550  63.640  30.650  0.00  0.00            
ATOM   1953  HB1 LEU X 124      49.920  64.160  31.390  0.00  0.00            
ATOM   1954  HB2 LEU X 124      51.560  64.100  30.750  0.00  0.00            
ATOM   1955  CG  LEU X 124      50.630  62.170  30.980  0.00  0.00            
ATOM   1956  HG  LEU X 124      49.610  61.790  31.170  0.00  0.00            
ATOM   1957  CD1 LEU X 124      51.330  61.360  29.890  0.00  0.00            
ATOM   1958 HD11 LEU X 124      51.410  60.280  30.150  0.00  0.00            
ATOM   1959 HD12 LEU X 124      52.330  61.840  29.860  0.00  0.00            
ATOM   1960 HD13 LEU X 124      50.760  61.490  28.940  0.00  0.00            
ATOM   1961  CD2 LEU X 124      51.310  62.010  32.440  0.00  0.00            
ATOM   1962 HD21 LEU X 124      52.420  62.140  32.440  0.00  0.00            
ATOM   1963 HD22 LEU X 124      50.970  60.990  32.690  0.00  0.00            
ATOM   1964 HD23 LEU X 124      50.790  62.730  33.120  0.00  0.00            
ATOM   1965  C   LEU X 124      48.460  63.390  29.180  0.00  0.00            
ATOM   1966  O   LEU X 124      48.180  62.310  28.630  0.00  0.00            
ATOM   1967  N   THR X 125      47.510  64.050  29.840  0.00  0.00            
ATOM   1968  HN  THR X 125      47.760  64.950  30.180  0.00  0.00            
ATOM   1969  CA  THR X 125      46.220  63.430  30.090  0.00  0.00            
ATOM   1970  HA  THR X 125      46.330  62.370  29.960  0.00  0.00            
ATOM   1971  CB  THR X 125      45.720  63.520  31.520  0.00  0.00            
ATOM   1972  HB  THR X 125      44.700  63.100  31.670  0.00  0.00            
ATOM   1973  OG1 THR X 125      45.820  64.850  32.020  0.00  0.00            
ATOM   1974  HG1 THR X 125      46.770  65.020  32.010  0.00  0.00            
ATOM   1975  CG2 THR X 125      46.720  62.640  32.290  0.00  0.00            
ATOM   1976 HG21 THR X 125      47.730  63.090  32.240  0.00  0.00            
ATOM   1977 HG22 THR X 125      46.770  61.640  31.810  0.00  0.00            
ATOM   1978 HG23 THR X 125      46.490  62.570  33.370  0.00  0.00            
ATOM   1979  C   THR X 125      45.130  63.800  29.120  0.00  0.00            
ATOM   1980  O   THR X 125      43.940  63.870  29.350  0.00  0.00            
ATOM   1981  N   ARG X 126      45.530  64.210  27.860  0.00  0.00            
ATOM   1982  HN  ARG X 126      46.470  64.300  27.550  0.00  0.00            
ATOM   1983  CA  ARG X 126      44.610  64.400  26.790  0.00  0.00            
ATOM   1984  HA  ARG X 126      43.920  65.180  27.080  0.00  0.00            
ATOM   1985  CB  ARG X 126      45.360  64.970  25.550  0.00  0.00            
ATOM   1986  HB1 ARG X 126      44.780  64.980  24.600  0.00  0.00            
ATOM   1987  HB2 ARG X 126      46.140  64.210  25.330  0.00  0.00            
ATOM   1988  CG  ARG X 126      45.980  66.320  25.770  0.00  0.00            
ATOM   1989  HG1 ARG X 126      46.570  66.680  24.900  0.00  0.00            
ATOM   1990  HG2 ARG X 126      46.780  66.200  26.530  0.00  0.00            
ATOM   1991  CD  ARG X 126      45.050  67.580  26.200  0.00  0.00            
ATOM   1992  HD1 ARG X 126      44.610  67.460  27.210  0.00  0.00            
ATOM   1993  HD2 ARG X 126      44.290  67.690  25.400  0.00  0.00            
ATOM   1994  NE  ARG X 126      46.000  68.760  26.390  0.00  0.00            
ATOM   1995  HE  ARG X 126      46.870  68.770  25.880  0.00  0.00            
ATOM   1996  CZ  ARG X 126      45.940  69.830  27.210  0.00  0.00            
ATOM   1997  NH1 ARG X 126      44.910  70.010  28.010  0.00  0.00            
ATOM   1998 HH11 ARG X 126      44.190  69.320  28.050  0.00  0.00            
ATOM   1999 HH12 ARG X 126      44.720  70.840  28.540  0.00  0.00            
ATOM   2000  NH2 ARG X 126      46.960  70.650  27.300  0.00  0.00            
ATOM   2001 HH21 ARG X 126      47.770  70.620  26.710  0.00  0.00            
ATOM   2002 HH22 ARG X 126      46.790  71.490  27.810  0.00  0.00            
ATOM   2003  C   ARG X 126      43.700  63.210  26.390  0.00  0.00            
ATOM   2004  O   ARG X 126      44.140  62.020  26.440  0.00  0.00            
ATOM   2005  N   SER X 127      42.500  63.540  25.950  0.00  0.00            
ATOM   2006  HN  SER X 127      42.290  64.490  25.740  0.00  0.00            
ATOM   2007  CA  SER X 127      41.410  62.540  25.600  0.00  0.00            
ATOM   2008  HA  SER X 127      40.600  63.060  25.110  0.00  0.00            
ATOM   2009  CB  SER X 127      41.740  61.430  24.570  0.00  0.00            
ATOM   2010  HB1 SER X 127      41.020  60.580  24.480  0.00  0.00            
ATOM   2011  HB2 SER X 127      42.660  60.880  24.840  0.00  0.00            
ATOM   2012  OG  SER X 127      41.950  61.950  23.280  0.00  0.00            
ATOM   2013  HG1 SER X 127      41.220  62.490  22.960  0.00  0.00            
ATOM   2014  C   SER X 127      40.650  62.010  26.810  0.00  0.00            
ATOM   2015  O   SER X 127      39.860  61.020  26.740  0.00  0.00            
ATOM   2016  N   TYR X 128      40.810  62.610  27.950  0.00  0.00            
ATOM   2017  HN  TYR X 128      41.340  63.440  28.080  0.00  0.00            
ATOM   2018  CA  TYR X 128      40.310  62.110  29.220  0.00  0.00            
ATOM   2019  HA  TYR X 128      39.580  61.320  29.110  0.00  0.00            
ATOM   2020  CB  TYR X 128      41.380  61.560  30.120  0.00  0.00            
ATOM   2021  HB1 TYR X 128      41.040  61.320  31.140  0.00  0.00            
ATOM   2022  HB2 TYR X 128      42.220  62.290  30.230  0.00  0.00            
ATOM   2023  CG  TYR X 128      41.770  60.210  29.540  0.00  0.00            
ATOM   2024  CD1 TYR X 128      41.200  58.980  29.920  0.00  0.00            
ATOM   2025  HD1 TYR X 128      40.430  58.990  30.680  0.00  0.00            
ATOM   2026  CE1 TYR X 128      41.730  57.800  29.400  0.00  0.00            
ATOM   2027  HE1 TYR X 128      41.320  56.880  29.770  0.00  0.00            
ATOM   2028  CZ  TYR X 128      42.740  57.850  28.380  0.00  0.00            
ATOM   2029  OH  TYR X 128      43.070  56.630  27.790  0.00  0.00            
ATOM   2030  HH  TYR X 128      43.740  56.710  27.110  0.00  0.00            
ATOM   2031  CD2 TYR X 128      42.800  60.240  28.660  0.00  0.00            
ATOM   2032  HD2 TYR X 128      43.240  61.220  28.540  0.00  0.00            
ATOM   2033  CE2 TYR X 128      43.260  59.110  27.980  0.00  0.00            
ATOM   2034  HE2 TYR X 128      44.080  59.280  27.300  0.00  0.00            
ATOM   2035  C   TYR X 128      39.610  63.250  29.980  0.00  0.00            
ATOM   2036  O   TYR X 128      39.940  64.380  29.780  0.00  0.00            
ATOM   2037  N   GLN X 129      38.490  62.910  30.680  0.00  0.00            
ATOM   2038  HN  GLN X 129      38.240  61.960  30.830  0.00  0.00            
ATOM   2039  CA  GLN X 129      37.550  63.910  31.330  0.00  0.00            
ATOM   2040  HA  GLN X 129      37.870  64.910  31.090  0.00  0.00            
ATOM   2041  CB  GLN X 129      36.090  63.630  31.000  0.00  0.00            
ATOM   2042  HB1 GLN X 129      35.400  64.290  31.570  0.00  0.00            
ATOM   2043  HB2 GLN X 129      35.720  62.670  31.430  0.00  0.00            
ATOM   2044  CG  GLN X 129      35.830  63.590  29.460  0.00  0.00            
ATOM   2045  HG1 GLN X 129      34.720  63.540  29.340  0.00  0.00            
ATOM   2046  HG2 GLN X 129      36.240  62.730  28.890  0.00  0.00            
ATOM   2047  CD  GLN X 129      36.260  64.890  28.670  0.00  0.00            
ATOM   2048  OE1 GLN X 129      37.250  64.990  27.940  0.00  0.00            
ATOM   2049  NE2 GLN X 129      35.520  65.980  28.940  0.00  0.00            
ATOM   2050 HE21 GLN X 129      35.700  66.830  28.450  0.00  0.00            
ATOM   2051 HE22 GLN X 129      34.810  65.890  29.630  0.00  0.00            
ATOM   2052  C   GLN X 129      37.670  63.800  32.840  0.00  0.00            
ATOM   2053  O   GLN X 129      38.320  62.930  33.420  0.00  0.00            
ATOM   2054  N   ASN X 130      37.230  64.850  33.540  0.00  0.00            
ATOM   2055  HN  ASN X 130      36.710  65.580  33.090  0.00  0.00            
ATOM   2056  CA  ASN X 130      37.320  65.020  35.020  0.00  0.00            
ATOM   2057  HA  ASN X 130      37.020  66.030  35.240  0.00  0.00            
ATOM   2058  CB  ASN X 130      36.310  64.020  35.740  0.00  0.00            
ATOM   2059  HB1 ASN X 130      36.330  64.050  36.850  0.00  0.00            
ATOM   2060  HB2 ASN X 130      36.470  62.950  35.500  0.00  0.00            
ATOM   2061  CG  ASN X 130      34.880  64.420  35.280  0.00  0.00            
ATOM   2062  OD1 ASN X 130      34.420  65.540  35.510  0.00  0.00            
ATOM   2063  ND2 ASN X 130      34.120  63.460  34.650  0.00  0.00            
ATOM   2064 HD21 ASN X 130      34.410  62.510  34.520  0.00  0.00            
ATOM   2065 HD22 ASN X 130      33.200  63.700  34.360  0.00  0.00            
ATOM   2066  C   ASN X 130      38.670  64.950  35.610  0.00  0.00            
ATOM   2067  O   ASN X 130      38.850  64.550  36.770  0.00  0.00            
ATOM   2068  N   VAL X 131      39.760  65.420  35.020  0.00  0.00            
ATOM   2069  HN  VAL X 131      39.710  65.750  34.070  0.00  0.00            
ATOM   2070  CA  VAL X 131      41.150  65.290  35.530  0.00  0.00            
ATOM   2071  HA  VAL X 131      41.190  64.370  36.090  0.00  0.00            
ATOM   2072  CB  VAL X 131      42.130  65.300  34.410  0.00  0.00            
ATOM   2073  HB  VAL X 131      42.040  66.340  34.030  0.00  0.00            
ATOM   2074  CG1 VAL X 131      43.560  64.960  35.050  0.00  0.00            
ATOM   2075 HG11 VAL X 131      43.840  65.870  35.630  0.00  0.00            
ATOM   2076 HG12 VAL X 131      44.240  64.820  34.190  0.00  0.00            
ATOM   2077 HG13 VAL X 131      43.410  64.050  35.660  0.00  0.00            
ATOM   2078  CG2 VAL X 131      41.800  64.210  33.320  0.00  0.00            
ATOM   2079 HG21 VAL X 131      41.990  63.250  33.850  0.00  0.00            
ATOM   2080 HG22 VAL X 131      42.600  64.120  32.560  0.00  0.00            
ATOM   2081 HG23 VAL X 131      40.830  64.240  32.770  0.00  0.00            
ATOM   2082  C   VAL X 131      41.320  66.420  36.530  0.00  0.00            
ATOM   2083  O   VAL X 131      41.020  67.590  36.230  0.00  0.00            
ATOM   2084  N   TYR X 132      41.990  66.110  37.660  0.00  0.00            
ATOM   2085  HN  TYR X 132      42.140  65.140  37.860  0.00  0.00            
ATOM   2086  CA  TYR X 132      42.510  67.100  38.520  0.00  0.00            
ATOM   2087  HA  TYR X 132      42.930  67.870  37.890  0.00  0.00            
ATOM   2088  CB  TYR X 132      41.400  67.720  39.360  0.00  0.00            
ATOM   2089  HB1 TYR X 132      40.660  68.240  38.700  0.00  0.00            
ATOM   2090  HB2 TYR X 132      41.750  68.470  40.090  0.00  0.00            
ATOM   2091  CG  TYR X 132      40.600  66.740  40.190  0.00  0.00            
ATOM   2092  CD1 TYR X 132      40.980  66.470  41.530  0.00  0.00            
ATOM   2093  HD1 TYR X 132      41.850  66.970  41.950  0.00  0.00            
ATOM   2094  CE1 TYR X 132      40.270  65.560  42.290  0.00  0.00            
ATOM   2095  HE1 TYR X 132      40.580  65.290  43.290  0.00  0.00            
ATOM   2096  CZ  TYR X 132      39.130  64.840  41.840  0.00  0.00            
ATOM   2097  OH  TYR X 132      38.300  64.100  42.700  0.00  0.00            
ATOM   2098  HH  TYR X 132      38.600  64.260  43.600  0.00  0.00            
ATOM   2099  CD2 TYR X 132      39.440  66.110  39.710  0.00  0.00            
ATOM   2100  HD2 TYR X 132      39.040  66.400  38.750  0.00  0.00            
ATOM   2101  CE2 TYR X 132      38.690  65.230  40.570  0.00  0.00            
ATOM   2102  HE2 TYR X 132      37.730  64.840  40.250  0.00  0.00            
ATOM   2103  C   TYR X 132      43.660  66.520  39.280  0.00  0.00            
ATOM   2104  O   TYR X 132      43.710  65.290  39.350  0.00  0.00            
ATOM   2105  N   VAL X 133      44.560  67.340  39.850  0.00  0.00            
ATOM   2106  HN  VAL X 133      44.320  68.310  39.860  0.00  0.00            
ATOM   2107  CA  VAL X 133      45.640  66.970  40.710  0.00  0.00            
ATOM   2108  HA  VAL X 133      45.570  65.920  40.950  0.00  0.00            
ATOM   2109  CB  VAL X 133      46.980  67.430  40.110  0.00  0.00            
ATOM   2110  HB  VAL X 133      46.990  68.520  39.910  0.00  0.00            
ATOM   2111  CG1 VAL X 133      48.180  67.210  41.070  0.00  0.00            
ATOM   2112 HG11 VAL X 133      48.390  66.170  41.410  0.00  0.00            
ATOM   2113 HG12 VAL X 133      48.200  67.800  42.010  0.00  0.00            
ATOM   2114 HG13 VAL X 133      49.070  67.520  40.480  0.00  0.00            
ATOM   2115  CG2 VAL X 133      47.210  66.750  38.760  0.00  0.00            
ATOM   2116 HG21 VAL X 133      48.120  67.090  38.230  0.00  0.00            
ATOM   2117 HG22 VAL X 133      46.450  67.060  38.020  0.00  0.00            
ATOM   2118 HG23 VAL X 133      47.160  65.640  38.840  0.00  0.00            
ATOM   2119  C   VAL X 133      45.400  67.610  42.040  0.00  0.00            
ATOM   2120  O   VAL X 133      45.180  68.800  42.160  0.00  0.00            
ATOM   2121  N   CYS X 134      45.420  66.750  43.160  0.00  0.00            
ATOM   2122  HN  CYS X 134      45.660  65.790  43.060  0.00  0.00            
ATOM   2123  CA  CYS X 134      45.370  67.220  44.570  0.00  0.00            
ATOM   2124  HA  CYS X 134      45.000  68.230  44.600  0.00  0.00            
ATOM   2125  CB  CYS X 134      44.540  66.360  45.450  0.00  0.00            
ATOM   2126  HB1 CYS X 134      44.600  66.620  46.530  0.00  0.00            
ATOM   2127  HB2 CYS X 134      44.890  65.310  45.430  0.00  0.00            
ATOM   2128  SG  CYS X 134      42.810  66.490  44.860  0.00  0.00            
ATOM   2129  HG1 CYS X 134      42.390  67.470  45.640  0.00  0.00            
ATOM   2130  C   CYS X 134      46.880  67.270  45.000  0.00  0.00            
ATOM   2131  O   CYS X 134      47.790  66.660  44.470  0.00  0.00            
ATOM   2132  N   THR X 135      47.160  68.000  46.130  0.00  0.00            
ATOM   2133  HN  THR X 135      46.560  68.640  46.610  0.00  0.00            
ATOM   2134  CA  THR X 135      48.520  67.990  46.680  0.00  0.00            
ATOM   2135  HA  THR X 135      48.840  66.950  46.680  0.00  0.00            
ATOM   2136  CB  THR X 135      49.460  68.910  45.810  0.00  0.00            
ATOM   2137  HB  THR X 135      49.300  68.660  44.740  0.00  0.00            
ATOM   2138  OG1 THR X 135      50.790  68.890  46.140  0.00  0.00            
ATOM   2139  HG1 THR X 135      51.040  67.970  46.080  0.00  0.00            
ATOM   2140  CG2 THR X 135      49.120  70.390  45.910  0.00  0.00            
ATOM   2141 HG21 THR X 135      48.040  70.430  45.660  0.00  0.00            
ATOM   2142 HG22 THR X 135      49.810  70.980  45.280  0.00  0.00            
ATOM   2143 HG23 THR X 135      49.340  70.830  46.910  0.00  0.00            
ATOM   2144  C   THR X 135      48.640  68.340  48.150  0.00  0.00            
ATOM   2145  O   THR X 135      47.910  69.190  48.610  0.00  0.00            
ATOM   2146  N   GLY X 136      49.560  67.710  48.850  0.00  0.00            
ATOM   2147  HN  GLY X 136      50.140  67.110  48.310  0.00  0.00            
ATOM   2148  CA  GLY X 136      49.850  67.970  50.270  0.00  0.00            
ATOM   2149  HA1 GLY X 136      49.240  67.250  50.790  0.00  0.00            
ATOM   2150  HA2 GLY X 136      49.660  69.040  50.290  0.00  0.00            
ATOM   2151  C   GLY X 136      51.270  67.910  50.590  0.00  0.00            
ATOM   2152  O   GLY X 136      52.080  67.520  49.800  0.00  0.00            
ATOM   2153  N   PRO X 137      51.570  68.330  51.850  0.00  0.00            
ATOM   2154  CD  PRO X 137      50.630  69.020  52.750  0.00  0.00            
ATOM   2155  HD1 PRO X 137      49.880  68.300  53.140  0.00  0.00            
ATOM   2156  HD2 PRO X 137      50.210  69.900  52.210  0.00  0.00            
ATOM   2157  CA  PRO X 137      52.980  68.390  52.440  0.00  0.00            
ATOM   2158  HA  PRO X 137      53.500  69.110  51.830  0.00  0.00            
ATOM   2159  CB  PRO X 137      52.710  68.730  53.930  0.00  0.00            
ATOM   2160  HB1 PRO X 137      53.600  69.120  54.470  0.00  0.00            
ATOM   2161  HB2 PRO X 137      52.260  67.850  54.450  0.00  0.00            
ATOM   2162  CG  PRO X 137      51.490  69.740  53.850  0.00  0.00            
ATOM   2163  HG1 PRO X 137      50.880  69.730  54.780  0.00  0.00            
ATOM   2164  HG2 PRO X 137      51.850  70.690  53.410  0.00  0.00            
ATOM   2165  C   PRO X 137      53.830  67.060  52.330  0.00  0.00            
ATOM   2166  O   PRO X 137      53.230  66.000  52.430  0.00  0.00            
ATOM   2167  N   LEU X 138      55.140  67.060  52.070  0.00  0.00            
ATOM   2168  HN  LEU X 138      55.660  67.890  51.880  0.00  0.00            
ATOM   2169  CA  LEU X 138      55.990  65.890  52.080  0.00  0.00            
ATOM   2170  HA  LEU X 138      55.460  65.120  52.610  0.00  0.00            
ATOM   2171  CB  LEU X 138      56.390  65.290  50.680  0.00  0.00            
ATOM   2172  HB1 LEU X 138      57.010  66.030  50.110  0.00  0.00            
ATOM   2173  HB2 LEU X 138      55.390  65.200  50.200  0.00  0.00            
ATOM   2174  CG  LEU X 138      57.160  63.920  50.640  0.00  0.00            
ATOM   2175  HG  LEU X 138      58.070  64.050  51.270  0.00  0.00            
ATOM   2176  CD1 LEU X 138      56.440  62.700  51.210  0.00  0.00            
ATOM   2177 HD11 LEU X 138      57.010  61.760  51.090  0.00  0.00            
ATOM   2178 HD12 LEU X 138      55.470  62.550  50.680  0.00  0.00            
ATOM   2179 HD13 LEU X 138      56.160  62.870  52.280  0.00  0.00            
ATOM   2180  CD2 LEU X 138      57.610  63.730  49.090  0.00  0.00            
ATOM   2181 HD21 LEU X 138      56.760  63.550  48.390  0.00  0.00            
ATOM   2182 HD22 LEU X 138      58.260  62.840  48.980  0.00  0.00            
ATOM   2183 HD23 LEU X 138      58.160  64.630  48.720  0.00  0.00            
ATOM   2184  C   LEU X 138      57.290  66.190  52.840  0.00  0.00            
ATOM   2185  O   LEU X 138      58.070  67.050  52.490  0.00  0.00            
ATOM   2186  N   PHE X 139      57.570  65.350  53.850  0.00  0.00            
ATOM   2187  HN  PHE X 139      57.010  64.580  54.130  0.00  0.00            
ATOM   2188  CA  PHE X 139      58.720  65.590  54.680  0.00  0.00            
ATOM   2189  HA  PHE X 139      59.210  66.530  54.470  0.00  0.00            
ATOM   2190  CB  PHE X 139      58.250  65.570  56.130  0.00  0.00            
ATOM   2191  HB1 PHE X 139      59.050  65.530  56.900  0.00  0.00            
ATOM   2192  HB2 PHE X 139      57.690  64.620  56.250  0.00  0.00            
ATOM   2193  CG  PHE X 139      57.500  66.780  56.410  0.00  0.00            
ATOM   2194  CD1 PHE X 139      56.310  66.690  57.280  0.00  0.00            
ATOM   2195  HD1 PHE X 139      56.030  65.720  57.650  0.00  0.00            
ATOM   2196  CE1 PHE X 139      55.570  67.850  57.590  0.00  0.00            
ATOM   2197  HE1 PHE X 139      54.850  67.780  58.400  0.00  0.00            
ATOM   2198  CZ  PHE X 139      55.860  69.070  57.070  0.00  0.00            
ATOM   2199  HZ  PHE X 139      55.300  69.950  57.320  0.00  0.00            
ATOM   2200  CD2 PHE X 139      57.870  68.110  55.930  0.00  0.00            
ATOM   2201  HD2 PHE X 139      58.780  68.270  55.380  0.00  0.00            
ATOM   2202  CE2 PHE X 139      57.050  69.170  56.350  0.00  0.00            
ATOM   2203  HE2 PHE X 139      57.370  70.130  55.960  0.00  0.00            
ATOM   2204  C   PHE X 139      59.690  64.420  54.540  0.00  0.00            
ATOM   2205  O   PHE X 139      59.320  63.260  54.380  0.00  0.00            
ATOM   2206  N   LEU X 140      60.990  64.740  54.570  0.00  0.00            
ATOM   2207  HN  LEU X 140      61.270  65.700  54.500  0.00  0.00            
ATOM   2208  CA  LEU X 140      62.070  63.800  54.430  0.00  0.00            
ATOM   2209  HA  LEU X 140      61.720  62.890  53.960  0.00  0.00            
ATOM   2210  CB  LEU X 140      63.090  64.580  53.570  0.00  0.00            
ATOM   2211  HB1 LEU X 140      63.790  63.730  53.420  0.00  0.00            
ATOM   2212  HB2 LEU X 140      63.670  65.360  54.110  0.00  0.00            
ATOM   2213  CG  LEU X 140      62.600  65.210  52.250  0.00  0.00            
ATOM   2214  HG  LEU X 140      61.960  66.080  52.500  0.00  0.00            
ATOM   2215  CD1 LEU X 140      63.860  65.550  51.440  0.00  0.00            
ATOM   2216 HD11 LEU X 140      64.360  64.640  51.040  0.00  0.00            
ATOM   2217 HD12 LEU X 140      64.610  65.970  52.150  0.00  0.00            
ATOM   2218 HD13 LEU X 140      63.620  66.340  50.710  0.00  0.00            
ATOM   2219  CD2 LEU X 140      61.740  64.290  51.410  0.00  0.00            
ATOM   2220 HD21 LEU X 140      61.700  64.630  50.360  0.00  0.00            
ATOM   2221 HD22 LEU X 140      60.650  64.230  51.630  0.00  0.00            
ATOM   2222 HD23 LEU X 140      62.240  63.300  51.360  0.00  0.00            
ATOM   2223  C   LEU X 140      62.800  63.500  55.730  0.00  0.00            
ATOM   2224  O   LEU X 140      63.390  64.400  56.280  0.00  0.00            
ATOM   2225  N   PRO X 141      62.830  62.320  56.310  0.00  0.00            
ATOM   2226  CD  PRO X 141      61.750  61.450  56.170  0.00  0.00            
ATOM   2227  HD1 PRO X 141      61.900  60.860  55.240  0.00  0.00            
ATOM   2228  HD2 PRO X 141      60.770  61.960  56.120  0.00  0.00            
ATOM   2229  CA  PRO X 141      63.670  62.000  57.520  0.00  0.00            
ATOM   2230  HA  PRO X 141      63.380  62.740  58.250  0.00  0.00            
ATOM   2231  CB  PRO X 141      63.240  60.520  57.900  0.00  0.00            
ATOM   2232  HB1 PRO X 141      63.350  60.530  59.000  0.00  0.00            
ATOM   2233  HB2 PRO X 141      63.870  59.750  57.410  0.00  0.00            
ATOM   2234  CG  PRO X 141      61.760  60.540  57.440  0.00  0.00            
ATOM   2235  HG1 PRO X 141      61.340  59.550  57.170  0.00  0.00            
ATOM   2236  HG2 PRO X 141      61.190  61.030  58.260  0.00  0.00            
ATOM   2237  C   PRO X 141      65.140  62.090  57.210  0.00  0.00            
ATOM   2238  O   PRO X 141      65.590  61.350  56.370  0.00  0.00            
ATOM   2239  N   ARG X 142      65.970  62.930  57.840  0.00  0.00            
ATOM   2240  HN  ARG X 142      65.630  63.610  58.490  0.00  0.00            
ATOM   2241  CA  ARG X 142      67.330  63.120  57.370  0.00  0.00            
ATOM   2242  HA  ARG X 142      67.650  62.190  56.930  0.00  0.00            
ATOM   2243  CB  ARG X 142      67.470  64.210  56.270  0.00  0.00            
ATOM   2244  HB1 ARG X 142      68.550  64.310  56.020  0.00  0.00            
ATOM   2245  HB2 ARG X 142      67.080  65.170  56.670  0.00  0.00            
ATOM   2246  CG  ARG X 142      66.740  63.900  54.930  0.00  0.00            
ATOM   2247  HG1 ARG X 142      66.570  64.780  54.280  0.00  0.00            
ATOM   2248  HG2 ARG X 142      65.710  63.550  55.140  0.00  0.00            
ATOM   2249  CD  ARG X 142      67.380  62.750  54.120  0.00  0.00            
ATOM   2250  HD1 ARG X 142      67.460  61.800  54.690  0.00  0.00            
ATOM   2251  HD2 ARG X 142      68.380  63.120  53.800  0.00  0.00            
ATOM   2252  NE  ARG X 142      66.490  62.590  52.870  0.00  0.00            
ATOM   2253  HE  ARG X 142      66.590  63.180  52.070  0.00  0.00            
ATOM   2254  CZ  ARG X 142      65.410  61.870  52.760  0.00  0.00            
ATOM   2255  NH1 ARG X 142      64.950  61.240  53.760  0.00  0.00            
ATOM   2256 HH11 ARG X 142      65.280  61.430  54.690  0.00  0.00            
ATOM   2257 HH12 ARG X 142      64.310  60.530  53.490  0.00  0.00            
ATOM   2258  NH2 ARG X 142      64.660  61.840  51.670  0.00  0.00            
ATOM   2259 HH21 ARG X 142      65.110  62.230  50.870  0.00  0.00            
ATOM   2260 HH22 ARG X 142      63.980  61.100  51.630  0.00  0.00            
ATOM   2261  C   ARG X 142      68.400  63.390  58.500  0.00  0.00            
ATOM   2262  O   ARG X 142      68.000  63.610  59.600  0.00  0.00            
ATOM   2263  N   THR X 143      69.720  63.340  58.130  0.00  0.00            
ATOM   2264  HN  THR X 143      69.940  63.190  57.170  0.00  0.00            
ATOM   2265  CA  THR X 143      70.770  63.510  59.090  0.00  0.00            
ATOM   2266  HA  THR X 143      70.390  63.060  60.000  0.00  0.00            
ATOM   2267  CB  THR X 143      72.050  62.800  58.740  0.00  0.00            
ATOM   2268  HB  THR X 143      72.510  63.270  57.840  0.00  0.00            
ATOM   2269  OG1 THR X 143      71.770  61.470  58.450  0.00  0.00            
ATOM   2270  HG1 THR X 143      72.550  61.060  58.070  0.00  0.00            
ATOM   2271  CG2 THR X 143      72.910  62.860  60.000  0.00  0.00            
ATOM   2272 HG21 THR X 143      72.930  63.860  60.480  0.00  0.00            
ATOM   2273 HG22 THR X 143      73.980  62.770  59.730  0.00  0.00            
ATOM   2274 HG23 THR X 143      72.600  62.140  60.780  0.00  0.00            
ATOM   2275  C   THR X 143      70.840  65.030  59.330  0.00  0.00            
ATOM   2276  O   THR X 143      71.290  65.760  58.430  0.00  0.00            
ATOM   2277  N   GLU X 144      70.400  65.510  60.510  0.00  0.00            
ATOM   2278  HN  GLU X 144      70.120  64.860  61.220  0.00  0.00            
ATOM   2279  CA  GLU X 144      70.460  66.900  60.950  0.00  0.00            
ATOM   2280  HA  GLU X 144      70.590  67.480  60.050  0.00  0.00            
ATOM   2281  CB  GLU X 144      69.230  67.450  61.810  0.00  0.00            
ATOM   2282  HB1 GLU X 144      69.450  68.340  62.430  0.00  0.00            
ATOM   2283  HB2 GLU X 144      69.150  66.710  62.630  0.00  0.00            
ATOM   2284  CG  GLU X 144      67.950  67.750  60.920  0.00  0.00            
ATOM   2285  HG1 GLU X 144      67.090  68.100  61.530  0.00  0.00            
ATOM   2286  HG2 GLU X 144      67.690  66.810  60.380  0.00  0.00            
ATOM   2287  CD  GLU X 144      68.300  68.810  59.880  0.00  0.00            
ATOM   2288  OE1 GLU X 144      68.570  69.950  60.330  0.00  0.00            
ATOM   2289  OE2 GLU X 144      68.240  68.590  58.670  0.00  0.00            
ATOM   2290  C   GLU X 144      71.630  66.970  61.930  0.00  0.00            
ATOM   2291  O   GLU X 144      72.140  65.920  62.280  0.00  0.00            
ATOM   2292  N   ALA X 145      72.130  68.090  62.300  0.00  0.00            
ATOM   2293  HN  ALA X 145      71.820  68.990  62.000  0.00  0.00            
ATOM   2294  CA  ALA X 145      73.290  68.230  63.220  0.00  0.00            
ATOM   2295  HA  ALA X 145      74.090  67.610  62.860  0.00  0.00            
ATOM   2296  CB  ALA X 145      73.660  69.720  63.450  0.00  0.00            
ATOM   2297  HB1 ALA X 145      74.060  70.230  62.550  0.00  0.00            
ATOM   2298  HB2 ALA X 145      74.500  69.780  64.180  0.00  0.00            
ATOM   2299  HB3 ALA X 145      72.780  70.240  63.870  0.00  0.00            
ATOM   2300  C   ALA X 145      73.030  67.600  64.630  0.00  0.00            
ATOM   2301  O   ALA X 145      73.920  67.120  65.340  0.00  0.00            
ATOM   2302  N   ASP X 146      71.740  67.750  65.070  0.00  0.00            
ATOM   2303  HN  ASP X 146      71.060  68.390  64.740  0.00  0.00            
ATOM   2304  CA  ASP X 146      71.270  67.040  66.230  0.00  0.00            
ATOM   2305  HA  ASP X 146      71.840  67.260  67.110  0.00  0.00            
ATOM   2306  CB  ASP X 146      69.860  67.490  66.560  0.00  0.00            
ATOM   2307  HB1 ASP X 146      69.460  66.950  67.450  0.00  0.00            
ATOM   2308  HB2 ASP X 146      69.120  67.300  65.750  0.00  0.00            
ATOM   2309  CG  ASP X 146      69.730  68.970  66.870  0.00  0.00            
ATOM   2310  OD1 ASP X 146      69.370  69.300  68.050  0.00  0.00            
ATOM   2311  OD2 ASP X 146      70.030  69.760  65.940  0.00  0.00            
ATOM   2312  C   ASP X 146      71.250  65.540  66.100  0.00  0.00            
ATOM   2313  O   ASP X 146      71.250  64.800  67.130  0.00  0.00            
ATOM   2314  N   GLY X 147      71.180  65.010  64.810  0.00  0.00            
ATOM   2315  HN  GLY X 147      71.110  65.510  63.960  0.00  0.00            
ATOM   2316  CA  GLY X 147      71.240  63.560  64.700  0.00  0.00            
ATOM   2317  HA1 GLY X 147      70.690  63.230  65.560  0.00  0.00            
ATOM   2318  HA2 GLY X 147      72.270  63.240  64.700  0.00  0.00            
ATOM   2319  C   GLY X 147      70.660  62.940  63.540  0.00  0.00            
ATOM   2320  O   GLY X 147      70.050  63.560  62.690  0.00  0.00            
ATOM   2321  N   LYS X 148      70.730  61.580  63.460  0.00  0.00            
ATOM   2322  HN  LYS X 148      71.310  61.120  64.120  0.00  0.00            
ATOM   2323  CA  LYS X 148      70.110  60.750  62.420  0.00  0.00            
ATOM   2324  HA  LYS X 148      70.340  61.190  61.470  0.00  0.00            
ATOM   2325  CB  LYS X 148      70.520  59.310  62.420  0.00  0.00            
ATOM   2326  HB1 LYS X 148      69.930  58.820  61.620  0.00  0.00            
ATOM   2327  HB2 LYS X 148      70.410  58.820  63.410  0.00  0.00            
ATOM   2328  CG  LYS X 148      71.990  59.050  62.080  0.00  0.00            
ATOM   2329  HG1 LYS X 148      72.660  59.590  62.780  0.00  0.00            
ATOM   2330  HG2 LYS X 148      72.170  59.650  61.160  0.00  0.00            
ATOM   2331  CD  LYS X 148      72.270  57.530  62.060  0.00  0.00            
ATOM   2332  HD1 LYS X 148      71.750  57.060  61.200  0.00  0.00            
ATOM   2333  HD2 LYS X 148      71.790  57.120  62.970  0.00  0.00            
ATOM   2334  CE  LYS X 148      73.770  57.140  62.100  0.00  0.00            
ATOM   2335  HE1 LYS X 148      73.960  56.070  62.310  0.00  0.00            
ATOM   2336  HE2 LYS X 148      74.250  57.760  62.890  0.00  0.00            
ATOM   2337  NZ  LYS X 148      74.350  57.520  60.780  0.00  0.00            
ATOM   2338  HZ1 LYS X 148      73.910  56.920  60.040  0.00  0.00            
ATOM   2339  HZ2 LYS X 148      75.340  57.210  60.730  0.00  0.00            
ATOM   2340  HZ3 LYS X 148      74.070  58.500  60.560  0.00  0.00            
ATOM   2341  C   LYS X 148      68.560  60.750  62.750  0.00  0.00            
ATOM   2342  O   LYS X 148      68.070  60.750  63.910  0.00  0.00            
ATOM   2343  N   SER X 149      67.850  60.670  61.630  0.00  0.00            
ATOM   2344  HN  SER X 149      68.350  60.700  60.770  0.00  0.00            
ATOM   2345  CA  SER X 149      66.400  60.460  61.480  0.00  0.00            
ATOM   2346  HA  SER X 149      66.350  60.190  60.440  0.00  0.00            
ATOM   2347  CB  SER X 149      65.860  59.240  62.190  0.00  0.00            
ATOM   2348  HB1 SER X 149      64.750  59.280  62.090  0.00  0.00            
ATOM   2349  HB2 SER X 149      66.020  59.160  63.280  0.00  0.00            
ATOM   2350  OG  SER X 149      66.420  58.090  61.460  0.00  0.00            
ATOM   2351  HG1 SER X 149      67.370  58.020  61.410  0.00  0.00            
ATOM   2352  C   SER X 149      65.490  61.620  61.660  0.00  0.00            
ATOM   2353  O   SER X 149      64.390  61.570  62.300  0.00  0.00            
ATOM   2354  N   TYR X 150      65.890  62.840  61.260  0.00  0.00            
ATOM   2355  HN  TYR X 150      66.780  63.010  60.840  0.00  0.00            
ATOM   2356  CA  TYR X 150      65.230  64.100  61.620  0.00  0.00            
ATOM   2357  HA  TYR X 150      64.480  63.940  62.390  0.00  0.00            
ATOM   2358  CB  TYR X 150      66.290  65.040  62.150  0.00  0.00            
ATOM   2359  HB1 TYR X 150      65.980  66.100  62.120  0.00  0.00            
ATOM   2360  HB2 TYR X 150      67.270  64.940  61.630  0.00  0.00            
ATOM   2361  CG  TYR X 150      66.460  64.990  63.740  0.00  0.00            
ATOM   2362  CD1 TYR X 150      67.350  64.090  64.340  0.00  0.00            
ATOM   2363  HD1 TYR X 150      67.860  63.350  63.750  0.00  0.00            
ATOM   2364  CE1 TYR X 150      67.510  64.120  65.740  0.00  0.00            
ATOM   2365  HE1 TYR X 150      68.230  63.390  66.070  0.00  0.00            
ATOM   2366  CZ  TYR X 150      66.990  65.160  66.500  0.00  0.00            
ATOM   2367  OH  TYR X 150      67.520  65.220  67.800  0.00  0.00            
ATOM   2368  HH  TYR X 150      67.250  66.060  68.170  0.00  0.00            
ATOM   2369  CD2 TYR X 150      65.800  65.940  64.570  0.00  0.00            
ATOM   2370  HD2 TYR X 150      65.160  66.720  64.180  0.00  0.00            
ATOM   2371  CE2 TYR X 150      66.150  66.130  65.940  0.00  0.00            
ATOM   2372  HE2 TYR X 150      65.660  66.870  66.570  0.00  0.00            
ATOM   2373  C   TYR X 150      64.570  64.730  60.440  0.00  0.00            
ATOM   2374  O   TYR X 150      65.100  65.060  59.430  0.00  0.00            
ATOM   2375  N   VAL X 151      63.280  64.990  60.580  0.00  0.00            
ATOM   2376  HN  VAL X 151      62.830  64.620  61.400  0.00  0.00            
ATOM   2377  CA  VAL X 151      62.550  65.950  59.900  0.00  0.00            
ATOM   2378  HA  VAL X 151      62.730  65.870  58.840  0.00  0.00            
ATOM   2379  CB  VAL X 151      61.060  65.710  60.080  0.00  0.00            
ATOM   2380  HB  VAL X 151      60.700  65.890  61.120  0.00  0.00            
ATOM   2381  CG1 VAL X 151      60.180  66.620  59.170  0.00  0.00            
ATOM   2382 HG11 VAL X 151      60.640  66.860  58.190  0.00  0.00            
ATOM   2383 HG12 VAL X 151      59.970  67.580  59.700  0.00  0.00            
ATOM   2384 HG13 VAL X 151      59.250  66.050  58.990  0.00  0.00            
ATOM   2385  CG2 VAL X 151      60.820  64.240  59.720  0.00  0.00            
ATOM   2386 HG21 VAL X 151      59.740  64.120  59.510  0.00  0.00            
ATOM   2387 HG22 VAL X 151      61.090  63.650  60.620  0.00  0.00            
ATOM   2388 HG23 VAL X 151      61.380  64.060  58.770  0.00  0.00            
ATOM   2389  C   VAL X 151      62.960  67.400  60.370  0.00  0.00            
ATOM   2390  O   VAL X 151      63.270  67.630  61.540  0.00  0.00            
ATOM   2391  N   LYS X 152      62.990  68.330  59.400  0.00  0.00            
ATOM   2392  HN  LYS X 152      62.700  68.140  58.470  0.00  0.00            
ATOM   2393  CA  LYS X 152      63.330  69.660  59.580  0.00  0.00            
ATOM   2394  HA  LYS X 152      63.080  69.990  60.580  0.00  0.00            
ATOM   2395  CB  LYS X 152      64.850  69.840  59.380  0.00  0.00            
ATOM   2396  HB1 LYS X 152      65.230  69.480  58.400  0.00  0.00            
ATOM   2397  HB2 LYS X 152      65.340  69.180  60.130  0.00  0.00            
ATOM   2398  CG  LYS X 152      65.490  71.210  59.640  0.00  0.00            
ATOM   2399  HG1 LYS X 152      66.220  71.180  60.480  0.00  0.00            
ATOM   2400  HG2 LYS X 152      64.620  71.720  60.100  0.00  0.00            
ATOM   2401  CD  LYS X 152      65.860  72.030  58.350  0.00  0.00            
ATOM   2402  HD1 LYS X 152      65.940  73.100  58.620  0.00  0.00            
ATOM   2403  HD2 LYS X 152      64.960  72.010  57.700  0.00  0.00            
ATOM   2404  CE  LYS X 152      67.170  71.730  57.520  0.00  0.00            
ATOM   2405  HE1 LYS X 152      67.350  72.530  56.780  0.00  0.00            
ATOM   2406  HE2 LYS X 152      67.090  70.790  56.940  0.00  0.00            
ATOM   2407  NZ  LYS X 152      68.350  71.670  58.340  0.00  0.00            
ATOM   2408  HZ1 LYS X 152      69.180  71.490  57.740  0.00  0.00            
ATOM   2409  HZ2 LYS X 152      68.370  70.910  59.060  0.00  0.00            
ATOM   2410  HZ3 LYS X 152      68.480  72.570  58.840  0.00  0.00            
ATOM   2411  C   LYS X 152      62.520  70.570  58.630  0.00  0.00            
ATOM   2412  O   LYS X 152      62.480  70.140  57.460  0.00  0.00            
ATOM   2413  N   TYR X 153      61.970  71.690  59.080  0.00  0.00            
ATOM   2414  HN  TYR X 153      62.020  72.020  60.020  0.00  0.00            
ATOM   2415  CA  TYR X 153      61.560  72.670  58.090  0.00  0.00            
ATOM   2416  HA  TYR X 153      62.340  72.700  57.340  0.00  0.00            
ATOM   2417  CB  TYR X 153      60.190  72.270  57.380  0.00  0.00            
ATOM   2418  HB1 TYR X 153      60.330  71.420  56.680  0.00  0.00            
ATOM   2419  HB2 TYR X 153      59.860  73.090  56.700  0.00  0.00            
ATOM   2420  CG  TYR X 153      59.200  71.950  58.410  0.00  0.00            
ATOM   2421  CD1 TYR X 153      59.030  70.580  58.810  0.00  0.00            
ATOM   2422  HD1 TYR X 153      59.660  69.760  58.500  0.00  0.00            
ATOM   2423  CE1 TYR X 153      57.900  70.240  59.640  0.00  0.00            
ATOM   2424  HE1 TYR X 153      57.790  69.200  59.910  0.00  0.00            
ATOM   2425  CZ  TYR X 153      57.060  71.260  60.230  0.00  0.00            
ATOM   2426  OH  TYR X 153      56.050  70.940  61.140  0.00  0.00            
ATOM   2427  HH  TYR X 153      55.590  71.780  61.230  0.00  0.00            
ATOM   2428  CD2 TYR X 153      58.390  72.920  59.010  0.00  0.00            
ATOM   2429  HD2 TYR X 153      58.530  73.940  58.680  0.00  0.00            
ATOM   2430  CE2 TYR X 153      57.330  72.590  59.980  0.00  0.00            
ATOM   2431  HE2 TYR X 153      56.820  73.430  60.430  0.00  0.00            
ATOM   2432  C   TYR X 153      61.480  73.990  58.670  0.00  0.00            
ATOM   2433  O   TYR X 153      61.410  74.140  59.880  0.00  0.00            
ATOM   2434  N   GLN X 154      61.330  75.010  57.760  0.00  0.00            
ATOM   2435  HN  GLN X 154      61.300  74.860  56.770  0.00  0.00            
ATOM   2436  CA  GLN X 154      61.290  76.400  58.080  0.00  0.00            
ATOM   2437  HA  GLN X 154      61.990  76.510  58.900  0.00  0.00            
ATOM   2438  CB  GLN X 154      61.610  77.180  56.780  0.00  0.00            
ATOM   2439  HB1 GLN X 154      61.520  78.220  57.150  0.00  0.00            
ATOM   2440  HB2 GLN X 154      60.800  76.970  56.040  0.00  0.00            
ATOM   2441  CG  GLN X 154      62.930  76.920  56.050  0.00  0.00            
ATOM   2442  HG1 GLN X 154      63.180  77.550  55.170  0.00  0.00            
ATOM   2443  HG2 GLN X 154      62.830  75.910  55.610  0.00  0.00            
ATOM   2444  CD  GLN X 154      64.210  77.010  56.910  0.00  0.00            
ATOM   2445  OE1 GLN X 154      64.590  78.060  57.430  0.00  0.00            
ATOM   2446  NE2 GLN X 154      64.830  75.780  57.090  0.00  0.00            
ATOM   2447 HE21 GLN X 154      65.700  75.730  57.590  0.00  0.00            
ATOM   2448 HE22 GLN X 154      64.440  74.930  56.770  0.00  0.00            
ATOM   2449  C   GLN X 154      59.890  76.880  58.650  0.00  0.00            
ATOM   2450  O   GLN X 154      58.850  76.830  58.030  0.00  0.00            
ATOM   2451  N   VAL X 155      59.920  77.280  59.920  0.00  0.00            
ATOM   2452  HN  VAL X 155      60.820  77.290  60.360  0.00  0.00            
ATOM   2453  CA  VAL X 155      58.750  77.930  60.690  0.00  0.00            
ATOM   2454  HA  VAL X 155      57.930  77.310  60.350  0.00  0.00            
ATOM   2455  CB  VAL X 155      58.930  77.740  62.140  0.00  0.00            
ATOM   2456  HB  VAL X 155      59.970  77.850  62.530  0.00  0.00            
ATOM   2457  CG1 VAL X 155      57.960  78.560  63.050  0.00  0.00            
ATOM   2458 HG11 VAL X 155      58.120  78.390  64.140  0.00  0.00            
ATOM   2459 HG12 VAL X 155      56.960  78.150  62.820  0.00  0.00            
ATOM   2460 HG13 VAL X 155      58.010  79.620  62.730  0.00  0.00            
ATOM   2461  CG2 VAL X 155      58.560  76.190  62.370  0.00  0.00            
ATOM   2462 HG21 VAL X 155      57.590  75.980  61.870  0.00  0.00            
ATOM   2463 HG22 VAL X 155      58.430  76.070  63.470  0.00  0.00            
ATOM   2464 HG23 VAL X 155      59.250  75.470  61.890  0.00  0.00            
ATOM   2465  C   VAL X 155      58.630  79.350  60.230  0.00  0.00            
ATOM   2466  O   VAL X 155      57.530  79.900  60.280  0.00  0.00            
ATOM   2467  N   ILE X 156      59.770  80.040  59.840  0.00  0.00            
ATOM   2468  HN  ILE X 156      60.650  79.620  59.630  0.00  0.00            
ATOM   2469  CA  ILE X 156      59.780  81.490  59.530  0.00  0.00            
ATOM   2470  HA  ILE X 156      60.800  81.820  59.380  0.00  0.00            
ATOM   2471  CB  ILE X 156      59.030  81.770  58.220  0.00  0.00            
ATOM   2472  HB  ILE X 156      57.940  81.720  58.440  0.00  0.00            
ATOM   2473  CG2 ILE X 156      59.410  83.180  57.730  0.00  0.00            
ATOM   2474 HG21 ILE X 156      60.500  83.320  57.550  0.00  0.00            
ATOM   2475 HG22 ILE X 156      59.010  83.950  58.430  0.00  0.00            
ATOM   2476 HG23 ILE X 156      58.910  83.600  56.830  0.00  0.00            
ATOM   2477  CG1 ILE X 156      59.250  80.610  57.190  0.00  0.00            
ATOM   2478 HG11 ILE X 156      58.750  79.660  57.480  0.00  0.00            
ATOM   2479 HG12 ILE X 156      60.330  80.340  57.250  0.00  0.00            
ATOM   2480  CD  ILE X 156      58.940  81.030  55.730  0.00  0.00            
ATOM   2481  HD1 ILE X 156      59.510  81.970  55.560  0.00  0.00            
ATOM   2482  HD2 ILE X 156      57.850  81.240  55.650  0.00  0.00            
ATOM   2483  HD3 ILE X 156      59.170  80.150  55.100  0.00  0.00            
ATOM   2484  C   ILE X 156      59.240  82.450  60.630  0.00  0.00            
ATOM   2485  O   ILE X 156      58.050  82.580  60.960  0.00  0.00            
ATOM   2486  N   GLY X 157      60.150  83.290  61.070  0.00  0.00            
ATOM   2487  HN  GLY X 157      61.120  83.280  60.860  0.00  0.00            
ATOM   2488  CA  GLY X 157      59.950  84.160  62.160  0.00  0.00            
ATOM   2489  HA1 GLY X 157      59.440  85.030  61.770  0.00  0.00            
ATOM   2490  HA2 GLY X 157      60.950  84.440  62.460  0.00  0.00            
ATOM   2491  C   GLY X 157      59.210  83.750  63.420  0.00  0.00            
ATOM   2492  O   GLY X 157      59.150  82.540  63.800  0.00  0.00            
ATOM   2493  N   LYS X 158      58.600  84.670  64.170  0.00  0.00            
ATOM   2494  HN  LYS X 158      58.780  85.600  63.850  0.00  0.00            
ATOM   2495  CA  LYS X 158      57.860  84.470  65.480  0.00  0.00            
ATOM   2496  HA  LYS X 158      58.100  83.480  65.850  0.00  0.00            
ATOM   2497  CB  LYS X 158      58.380  85.580  66.500  0.00  0.00            
ATOM   2498  HB1 LYS X 158      57.840  85.510  67.470  0.00  0.00            
ATOM   2499  HB2 LYS X 158      58.110  86.530  66.010  0.00  0.00            
ATOM   2500  CG  LYS X 158      59.860  85.560  66.780  0.00  0.00            
ATOM   2501  HG1 LYS X 158      60.130  86.400  67.450  0.00  0.00            
ATOM   2502  HG2 LYS X 158      60.300  85.790  65.790  0.00  0.00            
ATOM   2503  CD  LYS X 158      60.390  84.300  67.470  0.00  0.00            
ATOM   2504  HD1 LYS X 158      61.480  84.410  67.340  0.00  0.00            
ATOM   2505  HD2 LYS X 158      60.220  83.350  66.930  0.00  0.00            
ATOM   2506  CE  LYS X 158      59.960  84.010  68.910  0.00  0.00            
ATOM   2507  HE1 LYS X 158      60.360  83.050  69.320  0.00  0.00            
ATOM   2508  HE2 LYS X 158      58.860  83.840  68.940  0.00  0.00            
ATOM   2509  NZ  LYS X 158      60.330  85.040  69.890  0.00  0.00            
ATOM   2510  HZ1 LYS X 158      59.610  85.780  69.830  0.00  0.00            
ATOM   2511  HZ2 LYS X 158      61.290  85.390  69.730  0.00  0.00            
ATOM   2512  HZ3 LYS X 158      60.360  84.620  70.840  0.00  0.00            
ATOM   2513  C   LYS X 158      56.370  84.480  65.220  0.00  0.00            
ATOM   2514  O   LYS X 158      55.650  84.260  66.170  0.00  0.00            
ATOM   2515  N   ASN X 159      55.850  84.630  63.940  0.00  0.00            
ATOM   2516  HN  ASN X 159      56.480  84.680  63.170  0.00  0.00            
ATOM   2517  CA  ASN X 159      54.410  84.560  63.650  0.00  0.00            
ATOM   2518  HA  ASN X 159      53.980  84.500  64.640  0.00  0.00            
ATOM   2519  CB  ASN X 159      53.920  85.840  62.940  0.00  0.00            
ATOM   2520  HB1 ASN X 159      52.820  85.860  62.750  0.00  0.00            
ATOM   2521  HB2 ASN X 159      54.500  85.970  62.000  0.00  0.00            
ATOM   2522  CG  ASN X 159      54.190  87.060  63.750  0.00  0.00            
ATOM   2523  OD1 ASN X 159      54.140  87.150  65.000  0.00  0.00            
ATOM   2524  ND2 ASN X 159      54.510  88.220  63.120  0.00  0.00            
ATOM   2525 HD21 ASN X 159      54.590  88.250  62.130  0.00  0.00            
ATOM   2526 HD22 ASN X 159      54.630  89.050  63.680  0.00  0.00            
ATOM   2527  C   ASN X 159      54.080  83.320  62.880  0.00  0.00            
ATOM   2528  O   ASN X 159      52.920  83.090  62.460  0.00  0.00            
ATOM   2529  N   HSD X 160      55.110  82.470  62.720  0.00  0.00            
ATOM   2530  HN  HSD X 160      55.990  82.870  62.950  0.00  0.00            
ATOM   2531  CA  HSD X 160      54.900  81.030  62.470  0.00  0.00            
ATOM   2532  HA  HSD X 160      55.910  80.690  62.320  0.00  0.00            
ATOM   2533  CB  HSD X 160      54.260  80.390  63.640  0.00  0.00            
ATOM   2534  HB1 HSD X 160      53.210  80.680  63.840  0.00  0.00            
ATOM   2535  HB2 HSD X 160      54.850  80.730  64.520  0.00  0.00            
ATOM   2536  ND1 HSD X 160      53.250  78.120  62.950  0.00  0.00            
ATOM   2537  HD1 HSD X 160      52.730  78.470  62.180  0.00  0.00            
ATOM   2538  CG  HSD X 160      54.230  78.860  63.620  0.00  0.00            
ATOM   2539  CE1 HSD X 160      53.410  76.820  63.270  0.00  0.00            
ATOM   2540  HE1 HSD X 160      52.770  75.990  62.950  0.00  0.00            
ATOM   2541  NE2 HSD X 160      54.410  76.670  64.110  0.00  0.00            
ATOM   2542  CD2 HSD X 160      54.910  77.930  64.340  0.00  0.00            
ATOM   2543  HD2 HSD X 160      55.630  78.160  65.110  0.00  0.00            
ATOM   2544  C   HSD X 160      54.150  80.750  61.130  0.00  0.00            
ATOM   2545  O   HSD X 160      52.940  80.440  61.190  0.00  0.00            
ATOM   2546  N   VAL X 161      54.860  80.880  59.970  0.00  0.00            
ATOM   2547  HN  VAL X 161      55.830  81.130  59.920  0.00  0.00            
ATOM   2548  CA  VAL X 161      54.250  80.500  58.710  0.00  0.00            
ATOM   2549  HA  VAL X 161      53.220  80.830  58.680  0.00  0.00            
ATOM   2550  CB  VAL X 161      54.900  81.290  57.600  0.00  0.00            
ATOM   2551  HB  VAL X 161      55.980  81.010  57.580  0.00  0.00            
ATOM   2552  CG1 VAL X 161      54.280  80.990  56.220  0.00  0.00            
ATOM   2553 HG11 VAL X 161      53.180  81.140  56.340  0.00  0.00            
ATOM   2554 HG12 VAL X 161      54.410  79.930  55.930  0.00  0.00            
ATOM   2555 HG13 VAL X 161      54.690  81.710  55.490  0.00  0.00            
ATOM   2556  CG2 VAL X 161      55.020  82.770  57.930  0.00  0.00            
ATOM   2557 HG21 VAL X 161      54.080  83.230  57.580  0.00  0.00            
ATOM   2558 HG22 VAL X 161      55.920  83.180  57.440  0.00  0.00            
ATOM   2559 HG23 VAL X 161      55.170  83.090  58.990  0.00  0.00            
ATOM   2560  C   VAL X 161      54.390  79.050  58.460  0.00  0.00            
ATOM   2561  O   VAL X 161      53.390  78.410  58.050  0.00  0.00            
ATOM   2562  N   ALA X 162      55.550  78.430  58.810  0.00  0.00            
ATOM   2563  HN  ALA X 162      56.320  78.880  59.260  0.00  0.00            
ATOM   2564  CA  ALA X 162      55.710  77.010  58.740  0.00  0.00            
ATOM   2565  HA  ALA X 162      56.770  76.800  58.870  0.00  0.00            
ATOM   2566  CB  ALA X 162      55.100  76.290  59.890  0.00  0.00            
ATOM   2567  HB1 ALA X 162      54.010  76.130  59.770  0.00  0.00            
ATOM   2568  HB2 ALA X 162      55.320  76.930  60.770  0.00  0.00            
ATOM   2569  HB3 ALA X 162      55.610  75.320  60.030  0.00  0.00            
ATOM   2570  C   ALA X 162      55.410  76.360  57.320  0.00  0.00            
ATOM   2571  O   ALA X 162      54.340  75.730  57.080  0.00  0.00            
ATOM   2572  N   VAL X 163      56.320  76.630  56.350  0.00  0.00            
ATOM   2573  HN  VAL X 163      57.160  77.050  56.680  0.00  0.00            
ATOM   2574  CA  VAL X 163      56.280  76.150  54.980  0.00  0.00            
ATOM   2575  HA  VAL X 163      55.230  76.040  54.740  0.00  0.00            
ATOM   2576  CB  VAL X 163      56.890  77.260  54.110  0.00  0.00            
ATOM   2577  HB  VAL X 163      58.000  77.270  54.110  0.00  0.00            
ATOM   2578  CG1 VAL X 163      56.620  76.920  52.610  0.00  0.00            
ATOM   2579 HG11 VAL X 163      56.980  77.810  52.040  0.00  0.00            
ATOM   2580 HG12 VAL X 163      55.520  76.880  52.450  0.00  0.00            
ATOM   2581 HG13 VAL X 163      56.960  75.930  52.240  0.00  0.00            
ATOM   2582  CG2 VAL X 163      56.370  78.670  54.380  0.00  0.00            
ATOM   2583 HG21 VAL X 163      55.270  78.680  54.210  0.00  0.00            
ATOM   2584 HG22 VAL X 163      56.730  79.400  53.620  0.00  0.00            
ATOM   2585 HG23 VAL X 163      56.530  79.010  55.420  0.00  0.00            
ATOM   2586  C   VAL X 163      56.990  74.830  54.810  0.00  0.00            
ATOM   2587  O   VAL X 163      58.170  74.740  55.040  0.00  0.00            
ATOM   2588  N   PRO X 164      56.420  73.680  54.400  0.00  0.00            
ATOM   2589  CD  PRO X 164      55.000  73.470  54.480  0.00  0.00            
ATOM   2590  HD1 PRO X 164      54.510  73.910  53.590  0.00  0.00            
ATOM   2591  HD2 PRO X 164      54.590  73.940  55.400  0.00  0.00            
ATOM   2592  CA  PRO X 164      57.210  72.580  53.720  0.00  0.00            
ATOM   2593  HA  PRO X 164      57.900  72.190  54.450  0.00  0.00            
ATOM   2594  CB  PRO X 164      56.040  71.640  53.370  0.00  0.00            
ATOM   2595  HB1 PRO X 164      56.450  70.610  53.270  0.00  0.00            
ATOM   2596  HB2 PRO X 164      55.710  71.910  52.340  0.00  0.00            
ATOM   2597  CG  PRO X 164      54.870  71.950  54.360  0.00  0.00            
ATOM   2598  HG1 PRO X 164      53.960  71.530  53.880  0.00  0.00            
ATOM   2599  HG2 PRO X 164      55.080  71.420  55.310  0.00  0.00            
ATOM   2600  C   PRO X 164      58.060  72.840  52.480  0.00  0.00            
ATOM   2601  O   PRO X 164      57.720  73.630  51.640  0.00  0.00            
ATOM   2602  N   THR X 165      59.180  72.190  52.320  0.00  0.00            
ATOM   2603  HN  THR X 165      59.430  71.570  53.060  0.00  0.00            
ATOM   2604  CA  THR X 165      60.070  72.220  51.130  0.00  0.00            
ATOM   2605  HA  THR X 165      60.200  73.270  50.950  0.00  0.00            
ATOM   2606  CB  THR X 165      61.540  71.760  51.380  0.00  0.00            
ATOM   2607  HB  THR X 165      61.500  70.730  51.800  0.00  0.00            
ATOM   2608  OG1 THR X 165      62.110  72.500  52.430  0.00  0.00            
ATOM   2609  HG1 THR X 165      62.250  71.920  53.180  0.00  0.00            
ATOM   2610  CG2 THR X 165      62.420  71.990  50.190  0.00  0.00            
ATOM   2611 HG21 THR X 165      62.110  71.260  49.410  0.00  0.00            
ATOM   2612 HG22 THR X 165      63.490  71.770  50.360  0.00  0.00            
ATOM   2613 HG23 THR X 165      62.160  73.040  49.920  0.00  0.00            
ATOM   2614  C   THR X 165      59.550  71.490  49.960  0.00  0.00            
ATOM   2615  O   THR X 165      59.810  71.880  48.820  0.00  0.00            
ATOM   2616  N   HSD X 166      58.810  70.430  50.260  0.00  0.00            
ATOM   2617  HN  HSD X 166      58.830  70.090  51.200  0.00  0.00            
ATOM   2618  CA  HSD X 166      58.300  69.530  49.230  0.00  0.00            
ATOM   2619  HA  HSD X 166      58.320  69.910  48.220  0.00  0.00            
ATOM   2620  CB  HSD X 166      59.120  68.200  49.270  0.00  0.00            
ATOM   2621  HB1 HSD X 166      58.870  67.490  48.450  0.00  0.00            
ATOM   2622  HB2 HSD X 166      58.970  67.700  50.240  0.00  0.00            
ATOM   2623  ND1 HSD X 166      61.210  68.940  47.950  0.00  0.00            
ATOM   2624  HD1 HSD X 166      60.900  68.690  47.040  0.00  0.00            
ATOM   2625  CG  HSD X 166      60.650  68.470  49.140  0.00  0.00            
ATOM   2626  CE1 HSD X 166      62.550  68.910  48.170  0.00  0.00            
ATOM   2627  HE1 HSD X 166      63.200  69.290  47.390  0.00  0.00            
ATOM   2628  NE2 HSD X 166      62.880  68.450  49.330  0.00  0.00            
ATOM   2629  CD2 HSD X 166      61.680  68.210  50.000  0.00  0.00            
ATOM   2630  HD2 HSD X 166      61.640  67.930  51.040  0.00  0.00            
ATOM   2631  C   HSD X 166      56.890  69.120  49.540  0.00  0.00            
ATOM   2632  O   HSD X 166      56.400  69.180  50.660  0.00  0.00            
ATOM   2633  N   PHE X 167      56.220  68.660  48.510  0.00  0.00            
ATOM   2634  HN  PHE X 167      56.710  68.630  47.640  0.00  0.00            
ATOM   2635  CA  PHE X 167      54.820  68.240  48.440  0.00  0.00            
ATOM   2636  HA  PHE X 167      54.510  67.920  49.420  0.00  0.00            
ATOM   2637  CB  PHE X 167      53.880  69.400  47.890  0.00  0.00            
ATOM   2638  HB1 PHE X 167      52.950  68.890  47.570  0.00  0.00            
ATOM   2639  HB2 PHE X 167      54.280  69.940  47.010  0.00  0.00            
ATOM   2640  CG  PHE X 167      53.410  70.530  48.820  0.00  0.00            
ATOM   2641  CD1 PHE X 167      54.320  71.470  49.260  0.00  0.00            
ATOM   2642  HD1 PHE X 167      55.380  71.340  49.100  0.00  0.00            
ATOM   2643  CE1 PHE X 167      53.820  72.390  50.180  0.00  0.00            
ATOM   2644  HE1 PHE X 167      54.500  72.970  50.790  0.00  0.00            
ATOM   2645  CZ  PHE X 167      52.440  72.530  50.510  0.00  0.00            
ATOM   2646  HZ  PHE X 167      52.180  73.330  51.200  0.00  0.00            
ATOM   2647  CD2 PHE X 167      52.030  70.800  48.950  0.00  0.00            
ATOM   2648  HD2 PHE X 167      51.290  70.110  48.580  0.00  0.00            
ATOM   2649  CE2 PHE X 167      51.540  71.800  49.770  0.00  0.00            
ATOM   2650  HE2 PHE X 167      50.480  71.970  49.800  0.00  0.00            
ATOM   2651  C   PHE X 167      54.720  67.030  47.570  0.00  0.00            
ATOM   2652  O   PHE X 167      55.460  66.920  46.620  0.00  0.00            
ATOM   2653  N   PHE X 168      53.850  66.070  47.900  0.00  0.00            
ATOM   2654  HN  PHE X 168      53.440  66.130  48.810  0.00  0.00            
ATOM   2655  CA  PHE X 168      53.480  65.080  46.950  0.00  0.00            
ATOM   2656  HA  PHE X 168      54.330  64.880  46.300  0.00  0.00            
ATOM   2657  CB  PHE X 168      53.120  63.700  47.610  0.00  0.00            
ATOM   2658  HB1 PHE X 168      54.010  63.260  48.120  0.00  0.00            
ATOM   2659  HB2 PHE X 168      52.940  62.950  46.810  0.00  0.00            
ATOM   2660  CG  PHE X 168      51.960  63.740  48.520  0.00  0.00            
ATOM   2661  CD1 PHE X 168      50.580  63.520  48.160  0.00  0.00            
ATOM   2662  HD1 PHE X 168      50.440  63.330  47.100  0.00  0.00            
ATOM   2663  CE1 PHE X 168      49.480  63.590  49.050  0.00  0.00            
ATOM   2664  HE1 PHE X 168      48.520  63.450  48.580  0.00  0.00            
ATOM   2665  CZ  PHE X 168      49.810  63.860  50.390  0.00  0.00            
ATOM   2666  HZ  PHE X 168      48.940  64.060  51.000  0.00  0.00            
ATOM   2667  CD2 PHE X 168      52.250  63.960  49.900  0.00  0.00            
ATOM   2668  HD2 PHE X 168      53.270  64.150  50.180  0.00  0.00            
ATOM   2669  CE2 PHE X 168      51.150  64.110  50.780  0.00  0.00            
ATOM   2670  HE2 PHE X 168      51.300  64.560  51.750  0.00  0.00            
ATOM   2671  C   PHE X 168      52.400  65.550  45.990  0.00  0.00            
ATOM   2672  O   PHE X 168      51.510  66.360  46.300  0.00  0.00            
ATOM   2673  N   LYS X 169      52.280  64.910  44.810  0.00  0.00            
ATOM   2674  HN  LYS X 169      53.030  64.370  44.440  0.00  0.00            
ATOM   2675  CA  LYS X 169      51.120  65.210  43.950  0.00  0.00            
ATOM   2676  HA  LYS X 169      50.400  65.680  44.610  0.00  0.00            
ATOM   2677  CB  LYS X 169      51.490  66.000  42.680  0.00  0.00            
ATOM   2678  HB1 LYS X 169      50.820  65.800  41.810  0.00  0.00            
ATOM   2679  HB2 LYS X 169      52.440  65.700  42.200  0.00  0.00            
ATOM   2680  CG  LYS X 169      51.610  67.550  42.840  0.00  0.00            
ATOM   2681  HG1 LYS X 169      52.310  67.710  43.700  0.00  0.00            
ATOM   2682  HG2 LYS X 169      50.600  67.890  43.160  0.00  0.00            
ATOM   2683  CD  LYS X 169      51.950  68.280  41.550  0.00  0.00            
ATOM   2684  HD1 LYS X 169      51.400  67.720  40.770  0.00  0.00            
ATOM   2685  HD2 LYS X 169      53.020  68.100  41.320  0.00  0.00            
ATOM   2686  CE  LYS X 169      51.490  69.720  41.420  0.00  0.00            
ATOM   2687  HE1 LYS X 169      52.160  70.370  42.010  0.00  0.00            
ATOM   2688  HE2 LYS X 169      50.390  69.870  41.550  0.00  0.00            
ATOM   2689  NZ  LYS X 169      51.690  70.060  39.930  0.00  0.00            
ATOM   2690  HZ1 LYS X 169      51.360  71.050  39.880  0.00  0.00            
ATOM   2691  HZ2 LYS X 169      51.110  69.440  39.340  0.00  0.00            
ATOM   2692  HZ3 LYS X 169      52.700  70.040  39.680  0.00  0.00            
ATOM   2693  C   LYS X 169      50.300  63.940  43.500  0.00  0.00            
ATOM   2694  O   LYS X 169      50.900  62.940  43.120  0.00  0.00            
ATOM   2695  N   VAL X 170      48.980  64.090  43.560  0.00  0.00            
ATOM   2696  HN  VAL X 170      48.560  64.990  43.680  0.00  0.00            
ATOM   2697  CA  VAL X 170      48.190  62.900  43.240  0.00  0.00            
ATOM   2698  HA  VAL X 170      48.730  61.990  43.010  0.00  0.00            
ATOM   2699  CB  VAL X 170      47.250  62.520  44.420  0.00  0.00            
ATOM   2700  HB  VAL X 170      46.580  63.380  44.650  0.00  0.00            
ATOM   2701  CG1 VAL X 170      46.450  61.240  44.160  0.00  0.00            
ATOM   2702 HG11 VAL X 170      45.730  61.400  43.320  0.00  0.00            
ATOM   2703 HG12 VAL X 170      45.840  60.860  45.000  0.00  0.00            
ATOM   2704 HG13 VAL X 170      47.120  60.440  43.780  0.00  0.00            
ATOM   2705  CG2 VAL X 170      47.990  62.250  45.720  0.00  0.00            
ATOM   2706 HG21 VAL X 170      48.350  63.190  46.180  0.00  0.00            
ATOM   2707 HG22 VAL X 170      48.810  61.520  45.550  0.00  0.00            
ATOM   2708 HG23 VAL X 170      47.270  61.800  46.430  0.00  0.00            
ATOM   2709  C   VAL X 170      47.260  63.320  42.110  0.00  0.00            
ATOM   2710  O   VAL X 170      46.680  64.360  42.140  0.00  0.00            
ATOM   2711  N   LEU X 171      47.240  62.520  41.030  0.00  0.00            
ATOM   2712  HN  LEU X 171      47.850  61.730  41.040  0.00  0.00            
ATOM   2713  CA  LEU X 171      46.440  62.850  39.890  0.00  0.00            
ATOM   2714  HA  LEU X 171      46.130  63.880  39.990  0.00  0.00            
ATOM   2715  CB  LEU X 171      47.290  62.620  38.530  0.00  0.00            
ATOM   2716  HB1 LEU X 171      47.700  61.590  38.520  0.00  0.00            
ATOM   2717  HB2 LEU X 171      48.280  63.120  38.580  0.00  0.00            
ATOM   2718  CG  LEU X 171      46.560  62.930  37.140  0.00  0.00            
ATOM   2719  HG  LEU X 171      45.830  63.740  37.360  0.00  0.00            
ATOM   2720  CD1 LEU X 171      47.630  63.580  36.190  0.00  0.00            
ATOM   2721 HD11 LEU X 171      48.030  64.560  36.530  0.00  0.00            
ATOM   2722 HD12 LEU X 171      47.090  63.820  35.260  0.00  0.00            
ATOM   2723 HD13 LEU X 171      48.440  62.880  35.890  0.00  0.00            
ATOM   2724  CD2 LEU X 171      45.930  61.730  36.450  0.00  0.00            
ATOM   2725 HD21 LEU X 171      45.300  61.120  37.120  0.00  0.00            
ATOM   2726 HD22 LEU X 171      46.720  61.050  36.050  0.00  0.00            
ATOM   2727 HD23 LEU X 171      45.250  62.130  35.670  0.00  0.00            
ATOM   2728  C   LEU X 171      45.260  61.920  39.860  0.00  0.00            
ATOM   2729  O   LEU X 171      45.370  60.740  39.860  0.00  0.00            
ATOM   2730  N   ILE X 172      43.980  62.510  39.850  0.00  0.00            
ATOM   2731  HN  ILE X 172      43.960  63.470  39.560  0.00  0.00            
ATOM   2732  CA  ILE X 172      42.790  61.680  39.790  0.00  0.00            
ATOM   2733  HA  ILE X 172      43.010  60.630  39.940  0.00  0.00            
ATOM   2734  CB  ILE X 172      41.820  61.990  40.920  0.00  0.00            
ATOM   2735  HB  ILE X 172      41.330  62.970  40.750  0.00  0.00            
ATOM   2736  CG2 ILE X 172      40.660  60.970  40.920  0.00  0.00            
ATOM   2737 HG21 ILE X 172      40.140  60.920  41.900  0.00  0.00            
ATOM   2738 HG22 ILE X 172      41.060  59.930  40.830  0.00  0.00            
ATOM   2739 HG23 ILE X 172      40.000  61.150  40.040  0.00  0.00            
ATOM   2740  CG1 ILE X 172      42.480  61.920  42.360  0.00  0.00            
ATOM   2741 HG11 ILE X 172      43.270  61.140  42.350  0.00  0.00            
ATOM   2742 HG12 ILE X 172      41.760  61.650  43.160  0.00  0.00            
ATOM   2743  CD  ILE X 172      42.990  63.300  42.850  0.00  0.00            
ATOM   2744  HD1 ILE X 172      43.880  63.450  42.210  0.00  0.00            
ATOM   2745  HD2 ILE X 172      43.240  63.460  43.920  0.00  0.00            
ATOM   2746  HD3 ILE X 172      42.320  64.130  42.540  0.00  0.00            
ATOM   2747  C   ILE X 172      42.200  61.890  38.440  0.00  0.00            
ATOM   2748  O   ILE X 172      41.960  63.020  38.020  0.00  0.00            
ATOM   2749  N   LEU X 173      42.000  60.810  37.590  0.00  0.00            
ATOM   2750  HN  LEU X 173      42.150  59.860  37.860  0.00  0.00            
ATOM   2751  CA  LEU X 173      41.440  60.940  36.250  0.00  0.00            
ATOM   2752  HA  LEU X 173      41.120  61.950  36.050  0.00  0.00            
ATOM   2753  CB  LEU X 173      42.560  60.650  35.200  0.00  0.00            
ATOM   2754  HB1 LEU X 173      43.200  59.800  35.520  0.00  0.00            
ATOM   2755  HB2 LEU X 173      43.120  61.610  35.280  0.00  0.00            
ATOM   2756  CG  LEU X 173      42.280  60.180  33.740  0.00  0.00            
ATOM   2757  HG  LEU X 173      41.380  60.730  33.400  0.00  0.00            
ATOM   2758  CD1 LEU X 173      43.540  60.580  32.920  0.00  0.00            
ATOM   2759 HD11 LEU X 173      43.280  60.450  31.840  0.00  0.00            
ATOM   2760 HD12 LEU X 173      44.350  59.880  33.220  0.00  0.00            
ATOM   2761 HD13 LEU X 173      43.890  61.610  33.130  0.00  0.00            
ATOM   2762  CD2 LEU X 173      42.050  58.690  33.670  0.00  0.00            
ATOM   2763 HD21 LEU X 173      41.860  58.450  32.600  0.00  0.00            
ATOM   2764 HD22 LEU X 173      41.110  58.480  34.220  0.00  0.00            
ATOM   2765 HD23 LEU X 173      42.810  58.090  34.210  0.00  0.00            
ATOM   2766  C   LEU X 173      40.200  60.100  36.030  0.00  0.00            
ATOM   2767  O   LEU X 173      40.080  59.030  36.660  0.00  0.00            
ATOM   2768  N   GLU X 174      39.240  60.460  35.180  0.00  0.00            
ATOM   2769  HN  GLU X 174      39.330  61.270  34.600  0.00  0.00            
ATOM   2770  CA  GLU X 174      38.170  59.530  34.750  0.00  0.00            
ATOM   2771  HA  GLU X 174      37.980  58.660  35.360  0.00  0.00            
ATOM   2772  CB  GLU X 174      36.740  60.270  34.840  0.00  0.00            
ATOM   2773  HB1 GLU X 174      36.720  61.090  34.090  0.00  0.00            
ATOM   2774  HB2 GLU X 174      36.680  60.710  35.860  0.00  0.00            
ATOM   2775  CG  GLU X 174      35.590  59.280  34.600  0.00  0.00            
ATOM   2776  HG1 GLU X 174      35.610  58.470  35.370  0.00  0.00            
ATOM   2777  HG2 GLU X 174      35.570  58.840  33.580  0.00  0.00            
ATOM   2778  CD  GLU X 174      34.410  60.170  34.680  0.00  0.00            
ATOM   2779  OE1 GLU X 174      34.100  60.740  33.580  0.00  0.00            
ATOM   2780  OE2 GLU X 174      33.700  60.300  35.720  0.00  0.00            
ATOM   2781  C   GLU X 174      38.330  59.070  33.300  0.00  0.00            
ATOM   2782  O   GLU X 174      38.800  59.850  32.450  0.00  0.00            
ATOM   2783  N   ALA X 175      37.860  57.760  33.060  0.00  0.00            
ATOM   2784  HN  ALA X 175      37.650  57.220  33.870  0.00  0.00            
ATOM   2785  CA  ALA X 175      37.940  56.940  31.830  0.00  0.00            
ATOM   2786  HA  ALA X 175      38.520  57.420  31.060  0.00  0.00            
ATOM   2787  CB  ALA X 175      38.720  55.590  32.140  0.00  0.00            
ATOM   2788  HB1 ALA X 175      38.220  54.950  32.890  0.00  0.00            
ATOM   2789  HB2 ALA X 175      39.630  56.060  32.550  0.00  0.00            
ATOM   2790  HB3 ALA X 175      38.930  55.000  31.220  0.00  0.00            
ATOM   2791  C   ALA X 175      36.520  56.580  31.340  0.00  0.00            
ATOM   2792  O   ALA X 175      35.640  56.360  32.130  0.00  0.00            
ATOM   2793  N   ALA X 176      36.260  56.510  29.990  0.00  0.00            
ATOM   2794  HN  ALA X 176      37.030  56.560  29.370  0.00  0.00            
ATOM   2795  CA  ALA X 176      34.960  56.330  29.440  0.00  0.00            
ATOM   2796  HA  ALA X 176      34.430  57.250  29.660  0.00  0.00            
ATOM   2797  CB  ALA X 176      34.980  56.450  27.880  0.00  0.00            
ATOM   2798  HB1 ALA X 176      33.980  56.630  27.430  0.00  0.00            
ATOM   2799  HB2 ALA X 176      35.410  55.590  27.310  0.00  0.00            
ATOM   2800  HB3 ALA X 176      35.630  57.330  27.690  0.00  0.00            
ATOM   2801  C   ALA X 176      34.110  55.180  29.990  0.00  0.00            
ATOM   2802  O   ALA X 176      34.350  53.990  29.740  0.00  0.00            
ATOM   2803  N   GLY X 177      33.060  55.450  30.790  0.00  0.00            
ATOM   2804  HN  GLY X 177      32.810  56.410  30.850  0.00  0.00            
ATOM   2805  CA  GLY X 177      32.260  54.520  31.550  0.00  0.00            
ATOM   2806  HA1 GLY X 177      32.740  53.550  31.620  0.00  0.00            
ATOM   2807  HA2 GLY X 177      31.310  54.390  31.050  0.00  0.00            
ATOM   2808  C   GLY X 177      32.100  54.980  32.930  0.00  0.00            
ATOM   2809  O   GLY X 177      31.240  54.520  33.650  0.00  0.00            
ATOM   2810  N   GLY X 178      32.910  55.970  33.380  0.00  0.00            
ATOM   2811  HN  GLY X 178      33.680  56.340  32.860  0.00  0.00            
ATOM   2812  CA  GLY X 178      32.750  56.530  34.720  0.00  0.00            
ATOM   2813  HA1 GLY X 178      31.780  56.290  35.150  0.00  0.00            
ATOM   2814  HA2 GLY X 178      32.970  57.590  34.700  0.00  0.00            
ATOM   2815  C   GLY X 178      33.720  56.030  35.730  0.00  0.00            
ATOM   2816  O   GLY X 178      33.460  56.030  36.930  0.00  0.00            
ATOM   2817  N   GLN X 179      34.860  55.570  35.280  0.00  0.00            
ATOM   2818  HN  GLN X 179      34.940  55.560  34.290  0.00  0.00            
ATOM   2819  CA  GLN X 179      35.810  54.750  36.060  0.00  0.00            
ATOM   2820  HA  GLN X 179      35.360  54.440  36.990  0.00  0.00            
ATOM   2821  CB  GLN X 179      36.290  53.590  35.180  0.00  0.00            
ATOM   2822  HB1 GLN X 179      37.050  53.050  35.770  0.00  0.00            
ATOM   2823  HB2 GLN X 179      36.850  53.950  34.290  0.00  0.00            
ATOM   2824  CG  GLN X 179      35.110  52.700  34.690  0.00  0.00            
ATOM   2825  HG1 GLN X 179      35.560  51.980  33.980  0.00  0.00            
ATOM   2826  HG2 GLN X 179      34.350  53.360  34.240  0.00  0.00            
ATOM   2827  CD  GLN X 179      34.380  51.990  35.770  0.00  0.00            
ATOM   2828  OE1 GLN X 179      33.160  52.070  36.020  0.00  0.00            
ATOM   2829  NE2 GLN X 179      35.220  51.100  36.420  0.00  0.00            
ATOM   2830 HE21 GLN X 179      34.770  50.610  37.170  0.00  0.00            
ATOM   2831 HE22 GLN X 179      36.190  51.030  36.210  0.00  0.00            
ATOM   2832  C   GLN X 179      37.050  55.550  36.450  0.00  0.00            
ATOM   2833  O   GLN X 179      37.460  56.350  35.600  0.00  0.00            
ATOM   2834  N   ILE X 180      37.510  55.450  37.700  0.00  0.00            
ATOM   2835  HN  ILE X 180      37.150  54.750  38.320  0.00  0.00            
ATOM   2836  CA  ILE X 180      38.320  56.520  38.200  0.00  0.00            
ATOM   2837  HA  ILE X 180      38.460  57.250  37.420  0.00  0.00            
ATOM   2838  CB  ILE X 180      37.710  57.170  39.490  0.00  0.00            
ATOM   2839  HB  ILE X 180      37.480  56.360  40.210  0.00  0.00            
ATOM   2840  CG2 ILE X 180      38.770  58.010  40.320  0.00  0.00            
ATOM   2841 HG21 ILE X 180      39.670  57.430  40.620  0.00  0.00            
ATOM   2842 HG22 ILE X 180      38.130  58.240  41.200  0.00  0.00            
ATOM   2843 HG23 ILE X 180      39.120  58.920  39.800  0.00  0.00            
ATOM   2844  CG1 ILE X 180      36.440  57.910  39.260  0.00  0.00            
ATOM   2845 HG11 ILE X 180      35.950  58.390  40.130  0.00  0.00            
ATOM   2846 HG12 ILE X 180      35.680  57.290  38.750  0.00  0.00            
ATOM   2847  CD  ILE X 180      36.750  59.150  38.360  0.00  0.00            
ATOM   2848  HD1 ILE X 180      35.880  59.850  38.360  0.00  0.00            
ATOM   2849  HD2 ILE X 180      36.870  58.800  37.310  0.00  0.00            
ATOM   2850  HD3 ILE X 180      37.650  59.710  38.690  0.00  0.00            
ATOM   2851  C   ILE X 180      39.670  55.930  38.460  0.00  0.00            
ATOM   2852  O   ILE X 180      39.830  54.890  39.100  0.00  0.00            
ATOM   2853  N   GLU X 181      40.730  56.610  37.950  0.00  0.00            
ATOM   2854  HN  GLU X 181      40.630  57.450  37.420  0.00  0.00            
ATOM   2855  CA  GLU X 181      42.090  56.070  38.150  0.00  0.00            
ATOM   2856  HA  GLU X 181      42.090  55.150  38.730  0.00  0.00            
ATOM   2857  CB  GLU X 181      42.720  55.700  36.790  0.00  0.00            
ATOM   2858  HB1 GLU X 181      43.770  55.430  37.010  0.00  0.00            
ATOM   2859  HB2 GLU X 181      42.690  56.520  36.040  0.00  0.00            
ATOM   2860  CG  GLU X 181      41.920  54.530  36.090  0.00  0.00            
ATOM   2861  HG1 GLU X 181      40.940  54.970  35.820  0.00  0.00            
ATOM   2862  HG2 GLU X 181      41.870  53.640  36.760  0.00  0.00            
ATOM   2863  CD  GLU X 181      42.580  54.140  34.740  0.00  0.00            
ATOM   2864  OE1 GLU X 181      41.910  53.410  33.920  0.00  0.00            
ATOM   2865  OE2 GLU X 181      43.810  54.360  34.540  0.00  0.00            
ATOM   2866  C   GLU X 181      43.020  57.110  38.760  0.00  0.00            
ATOM   2867  O   GLU X 181      42.830  58.320  38.640  0.00  0.00            
ATOM   2868  N   LEU X 182      44.080  56.630  39.450  0.00  0.00            
ATOM   2869  HN  LEU X 182      44.200  55.640  39.530  0.00  0.00            
ATOM   2870  CA  LEU X 182      44.960  57.440  40.300  0.00  0.00            
ATOM   2871  HA  LEU X 182      44.650  58.460  40.200  0.00  0.00            
ATOM   2872  CB  LEU X 182      44.930  56.870  41.770  0.00  0.00            
ATOM   2873  HB1 LEU X 182      45.450  57.560  42.480  0.00  0.00            
ATOM   2874  HB2 LEU X 182      45.550  55.970  41.950  0.00  0.00            
ATOM   2875  CG  LEU X 182      43.510  56.540  42.290  0.00  0.00            
ATOM   2876  HG  LEU X 182      42.990  55.860  41.580  0.00  0.00            
ATOM   2877  CD1 LEU X 182      43.600  55.750  43.640  0.00  0.00            
ATOM   2878 HD11 LEU X 182      44.160  54.800  43.530  0.00  0.00            
ATOM   2879 HD12 LEU X 182      42.550  55.640  43.990  0.00  0.00            
ATOM   2880 HD13 LEU X 182      44.010  56.390  44.450  0.00  0.00            
ATOM   2881  CD2 LEU X 182      42.580  57.780  42.360  0.00  0.00            
ATOM   2882 HD21 LEU X 182      41.590  57.450  42.720  0.00  0.00            
ATOM   2883 HD22 LEU X 182      42.520  58.360  41.420  0.00  0.00            
ATOM   2884 HD23 LEU X 182      43.030  58.450  43.120  0.00  0.00            
ATOM   2885  C   LEU X 182      46.420  57.310  39.780  0.00  0.00            
ATOM   2886  O   LEU X 182      46.970  56.220  39.630  0.00  0.00            
ATOM   2887  N   ARG X 183      47.130  58.450  39.620  0.00  0.00            
ATOM   2888  HN  ARG X 183      46.740  59.290  39.980  0.00  0.00            
ATOM   2889  CA  ARG X 183      48.520  58.470  39.210  0.00  0.00            
ATOM   2890  HA  ARG X 183      48.930  57.490  39.430  0.00  0.00            
ATOM   2891  CB  ARG X 183      48.800  59.030  37.800  0.00  0.00            
ATOM   2892  HB1 ARG X 183      49.900  58.920  37.660  0.00  0.00            
ATOM   2893  HB2 ARG X 183      48.470  60.060  37.580  0.00  0.00            
ATOM   2894  CG  ARG X 183      48.190  58.030  36.800  0.00  0.00            
ATOM   2895  HG1 ARG X 183      47.100  58.150  36.970  0.00  0.00            
ATOM   2896  HG2 ARG X 183      48.400  56.980  37.100  0.00  0.00            
ATOM   2897  CD  ARG X 183      48.660  58.390  35.400  0.00  0.00            
ATOM   2898  HD1 ARG X 183      49.560  57.810  35.130  0.00  0.00            
ATOM   2899  HD2 ARG X 183      48.740  59.490  35.290  0.00  0.00            
ATOM   2900  NE  ARG X 183      47.670  57.860  34.370  0.00  0.00            
ATOM   2901  HE  ARG X 183      47.010  57.150  34.620  0.00  0.00            
ATOM   2902  CZ  ARG X 183      47.680  58.190  33.090  0.00  0.00            
ATOM   2903  NH1 ARG X 183      48.420  58.970  32.370  0.00  0.00            
ATOM   2904 HH11 ARG X 183      48.240  59.160  31.400  0.00  0.00            
ATOM   2905 HH12 ARG X 183      49.260  59.330  32.760  0.00  0.00            
ATOM   2906  NH2 ARG X 183      46.570  57.840  32.440  0.00  0.00            
ATOM   2907 HH21 ARG X 183      45.880  57.270  32.900  0.00  0.00            
ATOM   2908 HH22 ARG X 183      46.690  57.690  31.460  0.00  0.00            
ATOM   2909  C   ARG X 183      49.260  59.310  40.160  0.00  0.00            
ATOM   2910  O   ARG X 183      48.840  60.470  40.460  0.00  0.00            
ATOM   2911  N   THR X 184      50.370  58.790  40.710  0.00  0.00            
ATOM   2912  HN  THR X 184      50.640  57.840  40.540  0.00  0.00            
ATOM   2913  CA  THR X 184      50.920  59.430  41.940  0.00  0.00            
ATOM   2914  HA  THR X 184      50.430  60.390  42.060  0.00  0.00            
ATOM   2915  CB  THR X 184      50.680  58.520  43.120  0.00  0.00            
ATOM   2916  HB  THR X 184      51.280  58.890  43.990  0.00  0.00            
ATOM   2917  OG1 THR X 184      50.990  57.190  42.880  0.00  0.00            
ATOM   2918  HG1 THR X 184      51.950  57.080  42.940  0.00  0.00            
ATOM   2919  CG2 THR X 184      49.190  58.680  43.550  0.00  0.00            
ATOM   2920 HG21 THR X 184      49.110  58.150  44.520  0.00  0.00            
ATOM   2921 HG22 THR X 184      48.570  58.280  42.720  0.00  0.00            
ATOM   2922 HG23 THR X 184      48.970  59.720  43.870  0.00  0.00            
ATOM   2923  C   THR X 184      52.340  59.870  41.690  0.00  0.00            
ATOM   2924  O   THR X 184      53.160  59.090  41.210  0.00  0.00            
ATOM   2925  N   TYR X 185      52.710  61.170  41.960  0.00  0.00            
ATOM   2926  HN  TYR X 185      52.120  61.830  42.420  0.00  0.00            
ATOM   2927  CA  TYR X 185      53.920  61.870  41.460  0.00  0.00            
ATOM   2928  HA  TYR X 185      54.660  61.160  41.130  0.00  0.00            
ATOM   2929  CB  TYR X 185      53.660  62.850  40.260  0.00  0.00            
ATOM   2930  HB1 TYR X 185      54.570  63.380  39.910  0.00  0.00            
ATOM   2931  HB2 TYR X 185      52.930  63.620  40.590  0.00  0.00            
ATOM   2932  CG  TYR X 185      52.990  62.280  39.000  0.00  0.00            
ATOM   2933  CD1 TYR X 185      53.660  61.510  38.110  0.00  0.00            
ATOM   2934  HD1 TYR X 185      54.690  61.340  38.390  0.00  0.00            
ATOM   2935  CE1 TYR X 185      53.050  61.020  37.020  0.00  0.00            
ATOM   2936  HE1 TYR X 185      53.630  60.400  36.350  0.00  0.00            
ATOM   2937  CZ  TYR X 185      51.740  61.290  36.720  0.00  0.00            
ATOM   2938  OH  TYR X 185      51.140  60.630  35.600  0.00  0.00            
ATOM   2939  HH  TYR X 185      51.830  60.070  35.230  0.00  0.00            
ATOM   2940  CD2 TYR X 185      51.590  62.440  38.830  0.00  0.00            
ATOM   2941  HD2 TYR X 185      50.990  62.940  39.570  0.00  0.00            
ATOM   2942  CE2 TYR X 185      50.910  62.000  37.640  0.00  0.00            
ATOM   2943  HE2 TYR X 185      49.880  62.180  37.350  0.00  0.00            
ATOM   2944  C   TYR X 185      54.630  62.660  42.530  0.00  0.00            
ATOM   2945  O   TYR X 185      53.980  63.260  43.360  0.00  0.00            
ATOM   2946  N   VAL X 186      55.960  62.840  42.470  0.00  0.00            
ATOM   2947  HN  VAL X 186      56.450  62.190  41.890  0.00  0.00            
ATOM   2948  CA  VAL X 186      56.650  63.810  43.290  0.00  0.00            
ATOM   2949  HA  VAL X 186      55.980  64.490  43.780  0.00  0.00            
ATOM   2950  CB  VAL X 186      57.440  63.230  44.540  0.00  0.00            
ATOM   2951  HB  VAL X 186      58.240  62.550  44.200  0.00  0.00            
ATOM   2952  CG1 VAL X 186      58.120  64.400  45.390  0.00  0.00            
ATOM   2953 HG11 VAL X 186      57.380  65.160  45.740  0.00  0.00            
ATOM   2954 HG12 VAL X 186      58.920  64.880  44.790  0.00  0.00            
ATOM   2955 HG13 VAL X 186      58.690  64.030  46.270  0.00  0.00            
ATOM   2956  CG2 VAL X 186      56.510  62.470  45.570  0.00  0.00            
ATOM   2957 HG21 VAL X 186      55.870  61.740  45.040  0.00  0.00            
ATOM   2958 HG22 VAL X 186      55.820  63.100  46.170  0.00  0.00            
ATOM   2959 HG23 VAL X 186      57.170  61.880  46.240  0.00  0.00            
ATOM   2960  C   VAL X 186      57.560  64.620  42.350  0.00  0.00            
ATOM   2961  O   VAL X 186      58.550  64.150  41.780  0.00  0.00            
ATOM   2962  N   MET X 187      57.240  65.930  42.160  0.00  0.00            
ATOM   2963  HN  MET X 187      56.620  66.440  42.750  0.00  0.00            
ATOM   2964  CA  MET X 187      57.860  66.770  41.190  0.00  0.00            
ATOM   2965  HA  MET X 187      58.020  66.230  40.270  0.00  0.00            
ATOM   2966  CB  MET X 187      56.820  67.900  40.930  0.00  0.00            
ATOM   2967  HB1 MET X 187      57.390  68.610  40.300  0.00  0.00            
ATOM   2968  HB2 MET X 187      56.560  68.300  41.930  0.00  0.00            
ATOM   2969  CG  MET X 187      55.540  67.400  40.240  0.00  0.00            
ATOM   2970  HG1 MET X 187      54.960  68.310  39.980  0.00  0.00            
ATOM   2971  HG2 MET X 187      55.000  66.840  41.030  0.00  0.00            
ATOM   2972  SD  MET X 187      55.680  66.530  38.670  0.00  0.00            
ATOM   2973  CE  MET X 187      53.970  66.540  38.050  0.00  0.00            
ATOM   2974  HE1 MET X 187      53.960  65.930  37.120  0.00  0.00            
ATOM   2975  HE2 MET X 187      53.670  67.590  37.850  0.00  0.00            
ATOM   2976  HE3 MET X 187      53.260  66.190  38.830  0.00  0.00            
ATOM   2977  C   MET X 187      59.220  67.460  41.720  0.00  0.00            
ATOM   2978  O   MET X 187      59.450  67.620  42.990  0.00  0.00            
ATOM   2979  N   PRO X 188      60.190  67.990  40.920  0.00  0.00            
ATOM   2980  CD  PRO X 188      60.220  67.730  39.500  0.00  0.00            
ATOM   2981  HD1 PRO X 188      59.370  68.220  38.980  0.00  0.00            
ATOM   2982  HD2 PRO X 188      60.060  66.640  39.420  0.00  0.00            
ATOM   2983  CA  PRO X 188      61.420  68.560  41.400  0.00  0.00            
ATOM   2984  HA  PRO X 188      61.750  68.080  42.310  0.00  0.00            
ATOM   2985  CB  PRO X 188      62.420  68.150  40.310  0.00  0.00            
ATOM   2986  HB1 PRO X 188      62.650  67.080  40.510  0.00  0.00            
ATOM   2987  HB2 PRO X 188      63.370  68.720  40.250  0.00  0.00            
ATOM   2988  CG  PRO X 188      61.580  68.150  39.020  0.00  0.00            
ATOM   2989  HG1 PRO X 188      61.600  69.120  38.470  0.00  0.00            
ATOM   2990  HG2 PRO X 188      61.990  67.370  38.340  0.00  0.00            
ATOM   2991  C   PRO X 188      61.400  70.090  41.490  0.00  0.00            
ATOM   2992  O   PRO X 188      60.520  70.700  40.880  0.00  0.00            
ATOM   2993  N   ASN X 189      62.290  70.650  42.240  0.00  0.00            
ATOM   2994  HN  ASN X 189      63.050  70.070  42.500  0.00  0.00            
ATOM   2995  CA  ASN X 189      62.230  72.010  42.600  0.00  0.00            
ATOM   2996  HA  ASN X 189      61.260  72.470  42.480  0.00  0.00            
ATOM   2997  CB  ASN X 189      62.730  72.180  44.120  0.00  0.00            
ATOM   2998  HB1 ASN X 189      62.870  73.270  44.250  0.00  0.00            
ATOM   2999  HB2 ASN X 189      63.700  71.670  44.270  0.00  0.00            
ATOM   3000  CG  ASN X 189      61.680  71.710  45.010  0.00  0.00            
ATOM   3001  OD1 ASN X 189      60.560  71.270  44.720  0.00  0.00            
ATOM   3002  ND2 ASN X 189      61.960  71.820  46.320  0.00  0.00            
ATOM   3003 HD21 ASN X 189      62.750  72.380  46.600  0.00  0.00            
ATOM   3004 HD22 ASN X 189      61.260  71.480  46.940  0.00  0.00            
ATOM   3005  C   ASN X 189      63.020  72.890  41.710  0.00  0.00            
ATOM   3006  O   ASN X 189      63.620  73.900  42.110  0.00  0.00            
ATOM   3007  N   ALA X 190      63.060  72.550  40.440  0.00  0.00            
ATOM   3008  HN  ALA X 190      62.490  71.890  39.980  0.00  0.00            
ATOM   3009  CA  ALA X 190      63.980  73.030  39.460  0.00  0.00            
ATOM   3010  HA  ALA X 190      63.920  74.110  39.520  0.00  0.00            
ATOM   3011  CB  ALA X 190      65.460  72.480  39.600  0.00  0.00            
ATOM   3012  HB1 ALA X 190      65.720  72.880  40.600  0.00  0.00            
ATOM   3013  HB2 ALA X 190      66.220  72.860  38.880  0.00  0.00            
ATOM   3014  HB3 ALA X 190      65.560  71.390  39.790  0.00  0.00            
ATOM   3015  C   ALA X 190      63.460  72.850  38.030  0.00  0.00            
ATOM   3016  O   ALA X 190      62.460  72.180  37.850  0.00  0.00            
ATOM   3017  N   PRO X 191      64.070  73.520  37.040  0.00  0.00            
ATOM   3018  CD  PRO X 191      64.840  74.750  37.190  0.00  0.00            
ATOM   3019  HD1 PRO X 191      65.880  74.510  37.500  0.00  0.00            
ATOM   3020  HD2 PRO X 191      64.380  75.550  37.790  0.00  0.00            
ATOM   3021  CA  PRO X 191      63.720  73.280  35.630  0.00  0.00            
ATOM   3022  HA  PRO X 191      62.670  73.530  35.510  0.00  0.00            
ATOM   3023  CB  PRO X 191      64.700  74.160  34.810  0.00  0.00            
ATOM   3024  HB1 PRO X 191      64.330  74.360  33.790  0.00  0.00            
ATOM   3025  HB2 PRO X 191      65.650  73.600  34.630  0.00  0.00            
ATOM   3026  CG  PRO X 191      64.870  75.320  35.790  0.00  0.00            
ATOM   3027  HG1 PRO X 191      65.810  75.870  35.580  0.00  0.00            
ATOM   3028  HG2 PRO X 191      64.070  76.080  35.690  0.00  0.00            
ATOM   3029  C   PRO X 191      63.750  71.830  35.270  0.00  0.00            
ATOM   3030  O   PRO X 191      64.640  71.120  35.730  0.00  0.00            
ATOM   3031  N   VAL X 192      62.920  71.450  34.300  0.00  0.00            
ATOM   3032  HN  VAL X 192      62.220  72.050  33.940  0.00  0.00            
ATOM   3033  CA  VAL X 192      62.750  70.090  33.790  0.00  0.00            
ATOM   3034  HA  VAL X 192      63.480  69.450  34.250  0.00  0.00            
ATOM   3035  CB  VAL X 192      61.290  69.620  34.190  0.00  0.00            
ATOM   3036  HB  VAL X 192      61.330  69.790  35.290  0.00  0.00            
ATOM   3037  CG1 VAL X 192      60.240  70.420  33.550  0.00  0.00            
ATOM   3038 HG11 VAL X 192      60.250  70.500  32.440  0.00  0.00            
ATOM   3039 HG12 VAL X 192      60.240  71.340  34.180  0.00  0.00            
ATOM   3040 HG13 VAL X 192      59.320  69.840  33.750  0.00  0.00            
ATOM   3041  CG2 VAL X 192      61.130  68.150  33.860  0.00  0.00            
ATOM   3042 HG21 VAL X 192      60.150  67.850  34.290  0.00  0.00            
ATOM   3043 HG22 VAL X 192      61.870  67.400  34.220  0.00  0.00            
ATOM   3044 HG23 VAL X 192      61.070  68.050  32.760  0.00  0.00            
ATOM   3045  C   VAL X 192      63.060  69.950  32.260  0.00  0.00            
ATOM   3046  O   VAL X 192      62.830  70.870  31.480  0.00  0.00            
ATOM   3047  N   ASP X 193      63.370  68.700  31.860  0.00  0.00            
ATOM   3048  HN  ASP X 193      63.700  67.980  32.460  0.00  0.00            
ATOM   3049  CA  ASP X 193      63.310  68.220  30.460  0.00  0.00            
ATOM   3050  HA  ASP X 193      64.100  68.720  29.930  0.00  0.00            
ATOM   3051  CB  ASP X 193      63.600  66.700  30.520  0.00  0.00            
ATOM   3052  HB1 ASP X 193      63.250  66.290  29.550  0.00  0.00            
ATOM   3053  HB2 ASP X 193      63.060  66.240  31.380  0.00  0.00            
ATOM   3054  CG  ASP X 193      65.020  66.340  30.460  0.00  0.00            
ATOM   3055  OD1 ASP X 193      65.790  67.000  29.750  0.00  0.00            
ATOM   3056  OD2 ASP X 193      65.420  65.380  31.150  0.00  0.00            
ATOM   3057  C   ASP X 193      62.020  68.480  29.690  0.00  0.00            
ATOM   3058  O   ASP X 193      60.860  68.320  30.150  0.00  0.00            
ATOM   3059  N   GLU X 194      62.160  69.060  28.450  0.00  0.00            
ATOM   3060  HN  GLU X 194      63.030  69.200  27.980  0.00  0.00            
ATOM   3061  CA  GLU X 194      60.980  69.560  27.720  0.00  0.00            
ATOM   3062  HA  GLU X 194      60.420  70.140  28.440  0.00  0.00            
ATOM   3063  CB  GLU X 194      61.420  70.520  26.570  0.00  0.00            
ATOM   3064  HB1 GLU X 194      60.630  70.830  25.850  0.00  0.00            
ATOM   3065  HB2 GLU X 194      62.230  70.060  25.980  0.00  0.00            
ATOM   3066  CG  GLU X 194      61.900  71.860  27.110  0.00  0.00            
ATOM   3067  HG1 GLU X 194      62.400  71.630  28.070  0.00  0.00            
ATOM   3068  HG2 GLU X 194      60.980  72.430  27.340  0.00  0.00            
ATOM   3069  CD  GLU X 194      62.880  72.500  26.150  0.00  0.00            
ATOM   3070  OE1 GLU X 194      62.390  73.050  25.080  0.00  0.00            
ATOM   3071  OE2 GLU X 194      64.140  72.510  26.350  0.00  0.00            
ATOM   3072  C   GLU X 194      60.030  68.440  27.190  0.00  0.00            
ATOM   3073  O   GLU X 194      60.390  67.530  26.410  0.00  0.00            
ATOM   3074  N   ALA X 195      58.750  68.550  27.570  0.00  0.00            
ATOM   3075  HN  ALA X 195      58.490  69.080  28.370  0.00  0.00            
ATOM   3076  CA  ALA X 195      57.560  67.850  26.990  0.00  0.00            
ATOM   3077  HA  ALA X 195      56.700  68.350  27.420  0.00  0.00            
ATOM   3078  CB  ALA X 195      57.460  68.120  25.470  0.00  0.00            
ATOM   3079  HB1 ALA X 195      58.040  67.350  24.910  0.00  0.00            
ATOM   3080  HB2 ALA X 195      57.880  69.120  25.240  0.00  0.00            
ATOM   3081  HB3 ALA X 195      56.370  68.200  25.280  0.00  0.00            
ATOM   3082  C   ALA X 195      57.540  66.380  27.390  0.00  0.00            
ATOM   3083  O   ALA X 195      56.970  65.520  26.720  0.00  0.00            
ATOM   3084  N   ILE X 196      58.270  66.020  28.510  0.00  0.00            
ATOM   3085  HN  ILE X 196      58.870  66.720  28.890  0.00  0.00            
ATOM   3086  CA  ILE X 196      58.360  64.660  28.970  0.00  0.00            
ATOM   3087  HA  ILE X 196      58.650  64.060  28.110  0.00  0.00            
ATOM   3088  CB  ILE X 196      59.410  64.480  29.980  0.00  0.00            
ATOM   3089  HB  ILE X 196      59.570  63.470  30.420  0.00  0.00            
ATOM   3090  CG2 ILE X 196      60.740  64.960  29.410  0.00  0.00            
ATOM   3091 HG21 ILE X 196      61.100  64.490  28.470  0.00  0.00            
ATOM   3092 HG22 ILE X 196      61.500  64.680  30.170  0.00  0.00            
ATOM   3093 HG23 ILE X 196      60.750  66.040  29.150  0.00  0.00            
ATOM   3094  CG1 ILE X 196      59.230  65.380  31.260  0.00  0.00            
ATOM   3095 HG11 ILE X 196      58.190  65.380  31.650  0.00  0.00            
ATOM   3096 HG12 ILE X 196      59.460  66.430  30.980  0.00  0.00            
ATOM   3097  CD  ILE X 196      60.210  64.890  32.350  0.00  0.00            
ATOM   3098  HD1 ILE X 196      60.290  65.580  33.220  0.00  0.00            
ATOM   3099  HD2 ILE X 196      61.270  64.850  32.030  0.00  0.00            
ATOM   3100  HD3 ILE X 196      59.890  63.870  32.650  0.00  0.00            
ATOM   3101  C   ILE X 196      57.060  64.110  29.500  0.00  0.00            
ATOM   3102  O   ILE X 196      56.140  64.800  29.960  0.00  0.00            
ATOM   3103  N   PRO X 197      56.770  62.760  29.400  0.00  0.00            
ATOM   3104  CD  PRO X 197      57.470  61.910  28.440  0.00  0.00            
ATOM   3105  HD1 PRO X 197      58.510  61.860  28.840  0.00  0.00            
ATOM   3106  HD2 PRO X 197      57.370  62.320  27.410  0.00  0.00            
ATOM   3107  CA  PRO X 197      55.530  62.130  29.830  0.00  0.00            
ATOM   3108  HA  PRO X 197      54.680  62.770  29.640  0.00  0.00            
ATOM   3109  CB  PRO X 197      55.370  60.870  29.010  0.00  0.00            
ATOM   3110  HB1 PRO X 197      54.740  61.060  28.120  0.00  0.00            
ATOM   3111  HB2 PRO X 197      54.890  60.040  29.570  0.00  0.00            
ATOM   3112  CG  PRO X 197      56.810  60.550  28.630  0.00  0.00            
ATOM   3113  HG1 PRO X 197      57.360  60.120  29.490  0.00  0.00            
ATOM   3114  HG2 PRO X 197      56.800  59.930  27.710  0.00  0.00            
ATOM   3115  C   PRO X 197      55.500  61.920  31.330  0.00  0.00            
ATOM   3116  O   PRO X 197      54.710  61.040  31.730  0.00  0.00            
ATOM   3117  N   LEU X 198      56.350  62.560  32.190  0.00  0.00            
ATOM   3118  HN  LEU X 198      57.080  63.130  31.820  0.00  0.00            
ATOM   3119  CA  LEU X 198      56.290  62.450  33.660  0.00  0.00            
ATOM   3120  HA  LEU X 198      57.160  62.950  34.050  0.00  0.00            
ATOM   3121  CB  LEU X 198      55.020  63.170  34.330  0.00  0.00            
ATOM   3122  HB1 LEU X 198      55.050  63.060  35.440  0.00  0.00            
ATOM   3123  HB2 LEU X 198      54.150  62.540  34.030  0.00  0.00            
ATOM   3124  CG  LEU X 198      54.650  64.620  33.790  0.00  0.00            
ATOM   3125  HG  LEU X 198      54.420  64.460  32.710  0.00  0.00            
ATOM   3126  CD1 LEU X 198      53.310  65.030  34.370  0.00  0.00            
ATOM   3127 HD11 LEU X 198      53.350  65.530  35.360  0.00  0.00            
ATOM   3128 HD12 LEU X 198      52.680  64.120  34.500  0.00  0.00            
ATOM   3129 HD13 LEU X 198      52.790  65.690  33.640  0.00  0.00            
ATOM   3130  CD2 LEU X 198      55.670  65.740  33.920  0.00  0.00            
ATOM   3131 HD21 LEU X 198      56.630  65.470  33.420  0.00  0.00            
ATOM   3132 HD22 LEU X 198      55.890  65.860  35.000  0.00  0.00            
ATOM   3133 HD23 LEU X 198      55.340  66.690  33.450  0.00  0.00            
ATOM   3134  C   LEU X 198      56.590  61.060  34.240  0.00  0.00            
ATOM   3135  O   LEU X 198      56.240  60.730  35.370  0.00  0.00            
ATOM   3136  N   GLU X 199      57.150  60.130  33.500  0.00  0.00            
ATOM   3137  HN  GLU X 199      57.500  60.330  32.590  0.00  0.00            
ATOM   3138  CA  GLU X 199      57.220  58.760  34.000  0.00  0.00            
ATOM   3139  HA  GLU X 199      56.230  58.570  34.400  0.00  0.00            
ATOM   3140  CB  GLU X 199      57.580  57.940  32.700  0.00  0.00            
ATOM   3141  HB1 GLU X 199      57.760  56.930  33.130  0.00  0.00            
ATOM   3142  HB2 GLU X 199      58.610  58.260  32.430  0.00  0.00            
ATOM   3143  CG  GLU X 199      56.520  57.850  31.560  0.00  0.00            
ATOM   3144  HG1 GLU X 199      56.520  58.870  31.120  0.00  0.00            
ATOM   3145  HG2 GLU X 199      55.500  57.700  31.960  0.00  0.00            
ATOM   3146  CD  GLU X 199      56.850  56.710  30.530  0.00  0.00            
ATOM   3147  OE1 GLU X 199      57.950  56.820  29.890  0.00  0.00            
ATOM   3148  OE2 GLU X 199      55.980  55.870  30.290  0.00  0.00            
ATOM   3149  C   GLU X 199      58.210  58.440  35.170  0.00  0.00            
ATOM   3150  O   GLU X 199      58.120  57.410  35.820  0.00  0.00            
ATOM   3151  N   ARG X 200      59.230  59.270  35.410  0.00  0.00            
ATOM   3152  HN  ARG X 200      59.280  60.100  34.860  0.00  0.00            
ATOM   3153  CA  ARG X 200      60.270  58.910  36.370  0.00  0.00            
ATOM   3154  HA  ARG X 200      60.220  57.890  36.710  0.00  0.00            
ATOM   3155  CB  ARG X 200      61.700  59.100  35.750  0.00  0.00            
ATOM   3156  HB1 ARG X 200      62.490  58.620  36.360  0.00  0.00            
ATOM   3157  HB2 ARG X 200      61.900  60.190  35.670  0.00  0.00            
ATOM   3158  CG  ARG X 200      61.770  58.580  34.330  0.00  0.00            
ATOM   3159  HG1 ARG X 200      62.850  58.520  34.060  0.00  0.00            
ATOM   3160  HG2 ARG X 200      61.060  59.130  33.680  0.00  0.00            
ATOM   3161  CD  ARG X 200      61.390  57.100  34.260  0.00  0.00            
ATOM   3162  HD1 ARG X 200      60.370  56.880  34.630  0.00  0.00            
ATOM   3163  HD2 ARG X 200      62.020  56.510  34.960  0.00  0.00            
ATOM   3164  NE  ARG X 200      61.550  56.640  32.850  0.00  0.00            
ATOM   3165  HE  ARG X 200      60.800  56.610  32.190  0.00  0.00            
ATOM   3166  CZ  ARG X 200      62.500  55.880  32.310  0.00  0.00            
ATOM   3167  NH1 ARG X 200      63.620  55.520  32.920  0.00  0.00            
ATOM   3168 HH11 ARG X 200      63.890  55.860  33.820  0.00  0.00            
ATOM   3169 HH12 ARG X 200      64.280  54.940  32.430  0.00  0.00            
ATOM   3170  NH2 ARG X 200      62.370  55.310  31.150  0.00  0.00            
ATOM   3171 HH21 ARG X 200      61.640  55.540  30.520  0.00  0.00            
ATOM   3172 HH22 ARG X 200      63.090  54.720  30.780  0.00  0.00            
ATOM   3173  C   ARG X 200      60.080  59.830  37.550  0.00  0.00            
ATOM   3174  O   ARG X 200      60.850  59.750  38.500  0.00  0.00            
ATOM   3175  N   PHE X 201      58.980  60.590  37.560  0.00  0.00            
ATOM   3176  HN  PHE X 201      58.340  60.570  36.790  0.00  0.00            
ATOM   3177  CA  PHE X 201      58.580  61.380  38.690  0.00  0.00            
ATOM   3178  HA  PHE X 201      59.350  61.470  39.440  0.00  0.00            
ATOM   3179  CB  PHE X 201      58.100  62.820  38.200  0.00  0.00            
ATOM   3180  HB1 PHE X 201      57.620  63.280  39.090  0.00  0.00            
ATOM   3181  HB2 PHE X 201      57.400  62.690  37.350  0.00  0.00            
ATOM   3182  CG  PHE X 201      59.190  63.760  37.760  0.00  0.00            
ATOM   3183  CD1 PHE X 201      58.790  64.660  36.780  0.00  0.00            
ATOM   3184  HD1 PHE X 201      57.770  64.560  36.440  0.00  0.00            
ATOM   3185  CE1 PHE X 201      59.750  65.390  36.120  0.00  0.00            
ATOM   3186  HE1 PHE X 201      59.500  66.010  35.270  0.00  0.00            
ATOM   3187  CZ  PHE X 201      61.100  65.350  36.460  0.00  0.00            
ATOM   3188  HZ  PHE X 201      61.810  65.890  35.850  0.00  0.00            
ATOM   3189  CD2 PHE X 201      60.560  63.630  38.070  0.00  0.00            
ATOM   3190  HD2 PHE X 201      60.730  62.960  38.890  0.00  0.00            
ATOM   3191  CE2 PHE X 201      61.540  64.490  37.520  0.00  0.00            
ATOM   3192  HE2 PHE X 201      62.560  64.500  37.860  0.00  0.00            
ATOM   3193  C   PHE X 201      57.480  60.740  39.390  0.00  0.00            
ATOM   3194  O   PHE X 201      56.950  61.320  40.310  0.00  0.00            
ATOM   3195  N   LEU X 202      57.110  59.530  38.900  0.00  0.00            
ATOM   3196  HN  LEU X 202      57.650  59.130  38.170  0.00  0.00            
ATOM   3197  CA  LEU X 202      55.960  58.730  39.300  0.00  0.00            
ATOM   3198  HA  LEU X 202      55.160  59.320  39.720  0.00  0.00            
ATOM   3199  CB  LEU X 202      55.390  57.950  38.050  0.00  0.00            
ATOM   3200  HB1 LEU X 202      56.230  57.360  37.630  0.00  0.00            
ATOM   3201  HB2 LEU X 202      55.130  58.740  37.310  0.00  0.00            
ATOM   3202  CG  LEU X 202      54.110  57.090  38.330  0.00  0.00            
ATOM   3203  HG  LEU X 202      53.970  56.840  39.400  0.00  0.00            
ATOM   3204  CD1 LEU X 202      52.810  57.850  37.930  0.00  0.00            
ATOM   3205 HD11 LEU X 202      53.000  58.300  36.930  0.00  0.00            
ATOM   3206 HD12 LEU X 202      52.670  58.710  38.630  0.00  0.00            
ATOM   3207 HD13 LEU X 202      51.900  57.230  37.800  0.00  0.00            
ATOM   3208  CD2 LEU X 202      54.190  55.840  37.430  0.00  0.00            
ATOM   3209 HD21 LEU X 202      55.060  55.230  37.760  0.00  0.00            
ATOM   3210 HD22 LEU X 202      54.350  56.090  36.360  0.00  0.00            
ATOM   3211 HD23 LEU X 202      53.240  55.270  37.550  0.00  0.00            
ATOM   3212  C   LEU X 202      56.360  57.850  40.440  0.00  0.00            
ATOM   3213  O   LEU X 202      57.250  57.060  40.280  0.00  0.00            
ATOM   3214  N   VAL X 203      55.590  57.850  41.540  0.00  0.00            
ATOM   3215  HN  VAL X 203      54.670  58.240  41.440  0.00  0.00            
ATOM   3216  CA  VAL X 203      55.900  57.100  42.790  0.00  0.00            
ATOM   3217  HA  VAL X 203      56.820  56.590  42.540  0.00  0.00            
ATOM   3218  CB  VAL X 203      56.200  58.080  43.960  0.00  0.00            
ATOM   3219  HB  VAL X 203      56.580  57.570  44.870  0.00  0.00            
ATOM   3220  CG1 VAL X 203      57.330  59.060  43.510  0.00  0.00            
ATOM   3221 HG11 VAL X 203      58.220  58.570  43.070  0.00  0.00            
ATOM   3222 HG12 VAL X 203      57.520  59.780  44.340  0.00  0.00            
ATOM   3223 HG13 VAL X 203      56.920  59.580  42.620  0.00  0.00            
ATOM   3224  CG2 VAL X 203      54.940  58.900  44.350  0.00  0.00            
ATOM   3225 HG21 VAL X 203      54.000  58.430  44.700  0.00  0.00            
ATOM   3226 HG22 VAL X 203      54.680  59.600  43.530  0.00  0.00            
ATOM   3227 HG23 VAL X 203      55.190  59.600  45.180  0.00  0.00            
ATOM   3228  C   VAL X 203      54.800  56.120  43.180  0.00  0.00            
ATOM   3229  O   VAL X 203      53.680  56.330  42.690  0.00  0.00            
ATOM   3230  N   PRO X 204      54.920  55.090  44.010  0.00  0.00            
ATOM   3231  CD  PRO X 204      56.240  54.760  44.580  0.00  0.00            
ATOM   3232  HD1 PRO X 204      56.440  55.480  45.400  0.00  0.00            
ATOM   3233  HD2 PRO X 204      56.970  54.910  43.750  0.00  0.00            
ATOM   3234  CA  PRO X 204      53.890  54.160  44.510  0.00  0.00            
ATOM   3235  HA  PRO X 204      53.530  53.530  43.720  0.00  0.00            
ATOM   3236  CB  PRO X 204      54.570  53.200  45.520  0.00  0.00            
ATOM   3237  HB1 PRO X 204      54.060  52.210  45.520  0.00  0.00            
ATOM   3238  HB2 PRO X 204      54.450  53.690  46.510  0.00  0.00            
ATOM   3239  CG  PRO X 204      55.990  53.320  44.980  0.00  0.00            
ATOM   3240  HG1 PRO X 204      56.660  53.020  45.810  0.00  0.00            
ATOM   3241  HG2 PRO X 204      56.330  52.640  44.180  0.00  0.00            
ATOM   3242  C   PRO X 204      52.660  54.830  45.200  0.00  0.00            
ATOM   3243  O   PRO X 204      52.900  55.650  46.070  0.00  0.00            
ATOM   3244  N   ILE X 205      51.450  54.300  44.940  0.00  0.00            
ATOM   3245  HN  ILE X 205      51.410  53.620  44.210  0.00  0.00            
ATOM   3246  CA  ILE X 205      50.150  54.620  45.520  0.00  0.00            
ATOM   3247  HA  ILE X 205      49.930  55.650  45.310  0.00  0.00            
ATOM   3248  CB  ILE X 205      49.030  53.830  44.840  0.00  0.00            
ATOM   3249  HB  ILE X 205      49.070  54.130  43.770  0.00  0.00            
ATOM   3250  CG2 ILE X 205      49.140  52.290  44.870  0.00  0.00            
ATOM   3251 HG21 ILE X 205      49.350  51.880  45.880  0.00  0.00            
ATOM   3252 HG22 ILE X 205      49.850  52.030  44.060  0.00  0.00            
ATOM   3253 HG23 ILE X 205      48.140  51.870  44.630  0.00  0.00            
ATOM   3254  CG1 ILE X 205      47.650  54.280  45.260  0.00  0.00            
ATOM   3255 HG11 ILE X 205      47.530  54.140  46.360  0.00  0.00            
ATOM   3256 HG12 ILE X 205      46.890  53.550  44.880  0.00  0.00            
ATOM   3257  CD  ILE X 205      47.210  55.690  44.810  0.00  0.00            
ATOM   3258  HD1 ILE X 205      47.890  56.490  45.170  0.00  0.00            
ATOM   3259  HD2 ILE X 205      46.200  56.020  45.120  0.00  0.00            
ATOM   3260  HD3 ILE X 205      47.220  55.660  43.690  0.00  0.00            
ATOM   3261  C   ILE X 205      50.080  54.420  47.000  0.00  0.00            
ATOM   3262  O   ILE X 205      49.720  55.280  47.800  0.00  0.00            
ATOM   3263  N   GLU X 206      50.670  53.310  47.470  0.00  0.00            
ATOM   3264  HN  GLU X 206      50.890  52.610  46.810  0.00  0.00            
ATOM   3265  CA  GLU X 206      50.850  52.980  48.890  0.00  0.00            
ATOM   3266  HA  GLU X 206      49.910  53.230  49.350  0.00  0.00            
ATOM   3267  CB  GLU X 206      51.220  51.470  49.150  0.00  0.00            
ATOM   3268  HB1 GLU X 206      51.350  51.390  50.250  0.00  0.00            
ATOM   3269  HB2 GLU X 206      52.240  51.240  48.780  0.00  0.00            
ATOM   3270  CG  GLU X 206      50.040  50.480  48.660  0.00  0.00            
ATOM   3271  HG1 GLU X 206      49.630  50.800  47.690  0.00  0.00            
ATOM   3272  HG2 GLU X 206      49.250  50.510  49.440  0.00  0.00            
ATOM   3273  CD  GLU X 206      50.600  49.050  48.550  0.00  0.00            
ATOM   3274  OE1 GLU X 206      50.190  48.140  49.310  0.00  0.00            
ATOM   3275  OE2 GLU X 206      51.360  48.770  47.600  0.00  0.00            
ATOM   3276  C   GLU X 206      51.950  53.830  49.520  0.00  0.00            
ATOM   3277  O   GLU X 206      51.930  54.080  50.650  0.00  0.00            
ATOM   3278  N   SER X 207      52.900  54.400  48.750  0.00  0.00            
ATOM   3279  HN  SER X 207      52.900  54.420  47.750  0.00  0.00            
ATOM   3280  CA  SER X 207      53.830  55.380  49.420  0.00  0.00            
ATOM   3281  HA  SER X 207      54.150  54.930  50.350  0.00  0.00            
ATOM   3282  CB  SER X 207      55.010  55.700  48.460  0.00  0.00            
ATOM   3283  HB1 SER X 207      54.630  56.220  47.560  0.00  0.00            
ATOM   3284  HB2 SER X 207      55.660  54.880  48.090  0.00  0.00            
ATOM   3285  OG  SER X 207      56.020  56.490  49.020  0.00  0.00            
ATOM   3286  HG1 SER X 207      56.420  56.080  49.790  0.00  0.00            
ATOM   3287  C   SER X 207      53.130  56.610  49.900  0.00  0.00            
ATOM   3288  O   SER X 207      53.270  57.140  51.010  0.00  0.00            
ATOM   3289  N   ILE X 208      52.160  57.150  49.110  0.00  0.00            
ATOM   3290  HN  ILE X 208      52.060  56.890  48.150  0.00  0.00            
ATOM   3291  CA  ILE X 208      51.310  58.250  49.390  0.00  0.00            
ATOM   3292  HA  ILE X 208      52.030  59.040  49.570  0.00  0.00            
ATOM   3293  CB  ILE X 208      50.280  58.690  48.280  0.00  0.00            
ATOM   3294  HB  ILE X 208      49.550  57.860  48.190  0.00  0.00            
ATOM   3295  CG2 ILE X 208      49.460  59.940  48.710  0.00  0.00            
ATOM   3296 HG21 ILE X 208      48.880  59.820  49.650  0.00  0.00            
ATOM   3297 HG22 ILE X 208      48.730  60.170  47.900  0.00  0.00            
ATOM   3298 HG23 ILE X 208      50.170  60.780  48.840  0.00  0.00            
ATOM   3299  CG1 ILE X 208      50.840  58.970  46.880  0.00  0.00            
ATOM   3300 HG11 ILE X 208      50.040  59.360  46.220  0.00  0.00            
ATOM   3301 HG12 ILE X 208      51.150  58.040  46.360  0.00  0.00            
ATOM   3302  CD  ILE X 208      52.000  59.930  46.760  0.00  0.00            
ATOM   3303  HD1 ILE X 208      52.950  59.510  47.170  0.00  0.00            
ATOM   3304  HD2 ILE X 208      51.730  60.830  47.360  0.00  0.00            
ATOM   3305  HD3 ILE X 208      52.150  60.300  45.730  0.00  0.00            
ATOM   3306  C   ILE X 208      50.560  58.180  50.690  0.00  0.00            
ATOM   3307  O   ILE X 208      50.500  59.110  51.450  0.00  0.00            
ATOM   3308  N   GLU X 209      50.100  56.950  51.010  0.00  0.00            
ATOM   3309  HN  GLU X 209      50.100  56.220  50.330  0.00  0.00            
ATOM   3310  CA  GLU X 209      49.320  56.690  52.220  0.00  0.00            
ATOM   3311  HA  GLU X 209      48.540  57.420  52.340  0.00  0.00            
ATOM   3312  CB  GLU X 209      48.800  55.190  52.190  0.00  0.00            
ATOM   3313  HB1 GLU X 209      48.400  54.910  53.190  0.00  0.00            
ATOM   3314  HB2 GLU X 209      49.540  54.410  51.930  0.00  0.00            
ATOM   3315  CG  GLU X 209      47.630  54.990  51.210  0.00  0.00            
ATOM   3316  HG1 GLU X 209      47.810  53.960  50.840  0.00  0.00            
ATOM   3317  HG2 GLU X 209      47.730  55.480  50.220  0.00  0.00            
ATOM   3318  CD  GLU X 209      46.260  55.330  51.730  0.00  0.00            
ATOM   3319  OE1 GLU X 209      46.050  56.360  52.320  0.00  0.00            
ATOM   3320  OE2 GLU X 209      45.370  54.450  51.480  0.00  0.00            
ATOM   3321  C   GLU X 209      50.180  56.780  53.490  0.00  0.00            
ATOM   3322  O   GLU X 209      49.690  57.030  54.550  0.00  0.00            
ATOM   3323  N   ARG X 210      51.500  56.630  53.370  0.00  0.00            
ATOM   3324  HN  ARG X 210      51.880  56.430  52.470  0.00  0.00            
ATOM   3325  CA  ARG X 210      52.370  56.800  54.530  0.00  0.00            
ATOM   3326  HA  ARG X 210      51.940  56.350  55.410  0.00  0.00            
ATOM   3327  CB  ARG X 210      53.750  56.190  54.290  0.00  0.00            
ATOM   3328  HB1 ARG X 210      54.330  56.280  55.230  0.00  0.00            
ATOM   3329  HB2 ARG X 210      54.260  56.790  53.500  0.00  0.00            
ATOM   3330  CG  ARG X 210      53.610  54.680  53.840  0.00  0.00            
ATOM   3331  HG1 ARG X 210      54.580  54.140  53.930  0.00  0.00            
ATOM   3332  HG2 ARG X 210      53.350  54.580  52.770  0.00  0.00            
ATOM   3333  CD  ARG X 210      52.520  53.890  54.590  0.00  0.00            
ATOM   3334  HD1 ARG X 210      51.460  54.210  54.690  0.00  0.00            
ATOM   3335  HD2 ARG X 210      52.970  53.700  55.590  0.00  0.00            
ATOM   3336  NE  ARG X 210      52.550  52.520  53.990  0.00  0.00            
ATOM   3337  HE  ARG X 210      53.400  52.160  53.600  0.00  0.00            
ATOM   3338  CZ  ARG X 210      51.490  51.660  53.950  0.00  0.00            
ATOM   3339  NH1 ARG X 210      50.330  51.870  54.680  0.00  0.00            
ATOM   3340 HH11 ARG X 210      50.250  52.560  55.410  0.00  0.00            
ATOM   3341 HH12 ARG X 210      49.710  51.100  54.740  0.00  0.00            
ATOM   3342  NH2 ARG X 210      51.540  50.570  53.160  0.00  0.00            
ATOM   3343 HH21 ARG X 210      50.670  50.070  53.090  0.00  0.00            
ATOM   3344 HH22 ARG X 210      52.250  50.450  52.470  0.00  0.00            
ATOM   3345  C   ARG X 210      52.610  58.330  54.730  0.00  0.00            
ATOM   3346  O   ARG X 210      53.120  58.780  55.730  0.00  0.00            
ATOM   3347  N   ALA X 211      52.270  59.170  53.760  0.00  0.00            
ATOM   3348  HN  ALA X 211      51.560  58.860  53.130  0.00  0.00            
ATOM   3349  CA  ALA X 211      52.630  60.580  53.660  0.00  0.00            
ATOM   3350  HA  ALA X 211      53.380  60.840  54.400  0.00  0.00            
ATOM   3351  CB  ALA X 211      53.190  60.910  52.220  0.00  0.00            
ATOM   3352  HB1 ALA X 211      52.480  60.590  51.420  0.00  0.00            
ATOM   3353  HB2 ALA X 211      54.150  60.370  52.090  0.00  0.00            
ATOM   3354  HB3 ALA X 211      53.390  62.000  52.120  0.00  0.00            
ATOM   3355  C   ALA X 211      51.380  61.480  53.880  0.00  0.00            
ATOM   3356  O   ALA X 211      51.410  62.730  53.940  0.00  0.00            
ATOM   3357  N   SER X 212      50.230  60.890  54.200  0.00  0.00            
ATOM   3358  HN  SER X 212      50.140  59.920  54.410  0.00  0.00            
ATOM   3359  CA  SER X 212      48.950  61.570  54.380  0.00  0.00            
ATOM   3360  HA  SER X 212      49.120  62.530  54.850  0.00  0.00            
ATOM   3361  CB  SER X 212      48.180  61.670  52.990  0.00  0.00            
ATOM   3362  HB1 SER X 212      47.880  60.690  52.570  0.00  0.00            
ATOM   3363  HB2 SER X 212      49.010  61.890  52.300  0.00  0.00            
ATOM   3364  OG  SER X 212      47.180  62.660  52.990  0.00  0.00            
ATOM   3365  HG1 SER X 212      47.620  63.510  53.080  0.00  0.00            
ATOM   3366  C   SER X 212      48.020  60.730  55.290  0.00  0.00            
ATOM   3367  O   SER X 212      47.970  59.520  55.220  0.00  0.00            
ATOM   3368  N   GLY X 213      47.310  61.370  56.260  0.00  0.00            
ATOM   3369  HN  GLY X 213      47.290  62.370  56.250  0.00  0.00            
ATOM   3370  CA  GLY X 213      46.530  60.740  57.320  0.00  0.00            
ATOM   3371  HA1 GLY X 213      46.770  61.260  58.240  0.00  0.00            
ATOM   3372  HA2 GLY X 213      46.660  59.670  57.230  0.00  0.00            
ATOM   3373  C   GLY X 213      45.000  60.960  57.200  0.00  0.00            
ATOM   3374  O   GLY X 213      44.180  60.560  58.020  0.00  0.00            
ATOM   3375  N   LEU X 214      44.620  61.550  56.020  0.00  0.00            
ATOM   3376  HN  LEU X 214      45.280  61.810  55.320  0.00  0.00            
ATOM   3377  CA  LEU X 214      43.230  61.760  55.610  0.00  0.00            
ATOM   3378  HA  LEU X 214      42.600  62.060  56.430  0.00  0.00            
ATOM   3379  CB  LEU X 214      43.080  62.850  54.500  0.00  0.00            
ATOM   3380  HB1 LEU X 214      41.990  62.980  54.340  0.00  0.00            
ATOM   3381  HB2 LEU X 214      43.500  62.450  53.550  0.00  0.00            
ATOM   3382  CG  LEU X 214      43.850  64.140  54.890  0.00  0.00            
ATOM   3383  HG  LEU X 214      44.940  63.990  54.740  0.00  0.00            
ATOM   3384  CD1 LEU X 214      43.310  65.290  54.020  0.00  0.00            
ATOM   3385 HD11 LEU X 214      43.740  66.270  54.280  0.00  0.00            
ATOM   3386 HD12 LEU X 214      42.210  65.320  53.900  0.00  0.00            
ATOM   3387 HD13 LEU X 214      43.690  65.070  53.000  0.00  0.00            
ATOM   3388  CD2 LEU X 214      43.630  64.690  56.210  0.00  0.00            
ATOM   3389 HD21 LEU X 214      42.600  65.040  56.460  0.00  0.00            
ATOM   3390 HD22 LEU X 214      44.290  65.550  56.430  0.00  0.00            
ATOM   3391 HD23 LEU X 214      43.930  63.910  56.940  0.00  0.00            
ATOM   3392  C   LEU X 214      42.710  60.390  55.110  0.00  0.00            
ATOM   3393  OT1 LEU X 214      43.280  59.950  54.080  0.00  0.00            
ATOM   3394  OT2 LEU X 214      41.700  59.830  55.600  0.00  0.00            
ATOM   3395  N   GLU X 215      30.610  61.640  83.460  0.00  0.00            
ATOM   3396  HT1 GLU X 215      31.180  60.800  83.280  0.00  0.00            
ATOM   3397  HT2 GLU X 215      29.630  61.510  83.790  0.00  0.00            
ATOM   3398  HT3 GLU X 215      31.120  62.200  84.180  0.00  0.00            
ATOM   3399  CA  GLU X 215      30.640  62.300  82.140  0.00  0.00            
ATOM   3400  HA  GLU X 215      30.200  61.620  81.430  0.00  0.00            
ATOM   3401  CB  GLU X 215      29.840  63.610  82.260  0.00  0.00            
ATOM   3402  HB1 GLU X 215      28.800  63.390  82.570  0.00  0.00            
ATOM   3403  HB2 GLU X 215      29.750  64.100  81.270  0.00  0.00            
ATOM   3404  CG  GLU X 215      30.320  64.540  83.410  0.00  0.00            
ATOM   3405  HG1 GLU X 215      31.230  65.060  83.030  0.00  0.00            
ATOM   3406  HG2 GLU X 215      30.520  63.960  84.330  0.00  0.00            
ATOM   3407  CD  GLU X 215      29.350  65.610  83.680  0.00  0.00            
ATOM   3408  OE1 GLU X 215      28.800  65.670  84.790  0.00  0.00            
ATOM   3409  OE2 GLU X 215      29.100  66.520  82.830  0.00  0.00            
ATOM   3410  C   GLU X 215      31.990  62.610  81.550  0.00  0.00            
ATOM   3411  O   GLU X 215      32.920  62.840  82.320  0.00  0.00            
ATOM   3412  N   LEU X 216      32.160  62.490  80.240  0.00  0.00            
ATOM   3413  HN  LEU X 216      31.370  62.430  79.630  0.00  0.00            
ATOM   3414  CA  LEU X 216      33.380  62.480  79.450  0.00  0.00            
ATOM   3415  HA  LEU X 216      33.950  61.670  79.890  0.00  0.00            
ATOM   3416  CB  LEU X 216      33.130  62.280  78.020  0.00  0.00            
ATOM   3417  HB1 LEU X 216      34.050  62.360  77.400  0.00  0.00            
ATOM   3418  HB2 LEU X 216      32.350  63.010  77.720  0.00  0.00            
ATOM   3419  CG  LEU X 216      32.500  60.930  77.740  0.00  0.00            
ATOM   3420  HG  LEU X 216      31.850  60.560  78.550  0.00  0.00            
ATOM   3421  CD1 LEU X 216      31.750  61.080  76.420  0.00  0.00            
ATOM   3422 HD11 LEU X 216      30.920  61.810  76.420  0.00  0.00            
ATOM   3423 HD12 LEU X 216      31.330  60.110  76.060  0.00  0.00            
ATOM   3424 HD13 LEU X 216      32.460  61.450  75.660  0.00  0.00            
ATOM   3425  CD2 LEU X 216      33.620  59.890  77.580  0.00  0.00            
ATOM   3426 HD21 LEU X 216      33.040  58.980  77.320  0.00  0.00            
ATOM   3427 HD22 LEU X 216      34.110  59.580  78.530  0.00  0.00            
ATOM   3428 HD23 LEU X 216      34.320  60.100  76.740  0.00  0.00            
ATOM   3429  C   LEU X 216      34.140  63.760  79.550  0.00  0.00            
ATOM   3430  O   LEU X 216      33.550  64.860  79.750  0.00  0.00            
ATOM   3431  N   ALA X 217      35.490  63.810  79.460  0.00  0.00            
ATOM   3432  HN  ALA X 217      35.930  62.930  79.370  0.00  0.00            
ATOM   3433  CA  ALA X 217      36.390  64.910  79.660  0.00  0.00            
ATOM   3434  HA  ALA X 217      36.250  65.360  80.630  0.00  0.00            
ATOM   3435  CB  ALA X 217      37.770  64.310  79.630  0.00  0.00            
ATOM   3436  HB1 ALA X 217      38.180  63.880  80.570  0.00  0.00            
ATOM   3437  HB2 ALA X 217      38.440  65.190  79.500  0.00  0.00            
ATOM   3438  HB3 ALA X 217      37.970  63.610  78.790  0.00  0.00            
ATOM   3439  C   ALA X 217      36.130  65.970  78.600  0.00  0.00            
ATOM   3440  O   ALA X 217      35.930  65.610  77.440  0.00  0.00            
ATOM   3441  N   LYS X 218      36.140  67.240  79.050  0.00  0.00            
ATOM   3442  HN  LYS X 218      36.550  67.340  79.960  0.00  0.00            
ATOM   3443  CA  LYS X 218      35.660  68.330  78.330  0.00  0.00            
ATOM   3444  HA  LYS X 218      35.180  67.950  77.440  0.00  0.00            
ATOM   3445  CB  LYS X 218      34.650  69.260  79.140  0.00  0.00            
ATOM   3446  HB1 LYS X 218      34.240  69.870  78.300  0.00  0.00            
ATOM   3447  HB2 LYS X 218      35.290  69.850  79.820  0.00  0.00            
ATOM   3448  CG  LYS X 218      33.490  68.700  79.950  0.00  0.00            
ATOM   3449  HG1 LYS X 218      32.930  69.580  80.310  0.00  0.00            
ATOM   3450  HG2 LYS X 218      33.910  68.050  80.750  0.00  0.00            
ATOM   3451  CD  LYS X 218      32.560  67.730  79.230  0.00  0.00            
ATOM   3452  HD1 LYS X 218      33.180  67.000  78.660  0.00  0.00            
ATOM   3453  HD2 LYS X 218      31.890  68.260  78.520  0.00  0.00            
ATOM   3454  CE  LYS X 218      31.650  66.950  80.130  0.00  0.00            
ATOM   3455  HE1 LYS X 218      32.230  66.230  80.750  0.00  0.00            
ATOM   3456  HE2 LYS X 218      30.920  66.350  79.550  0.00  0.00            
ATOM   3457  NZ  LYS X 218      30.850  67.820  81.020  0.00  0.00            
ATOM   3458  HZ1 LYS X 218      30.240  68.440  80.450  0.00  0.00            
ATOM   3459  HZ2 LYS X 218      31.530  68.330  81.610  0.00  0.00            
ATOM   3460  HZ3 LYS X 218      30.260  67.250  81.660  0.00  0.00            
ATOM   3461  C   LYS X 218      36.910  69.130  77.920  0.00  0.00            
ATOM   3462  O   LYS X 218      37.830  69.400  78.700  0.00  0.00            
ATOM   3463  N   TYR X 219      37.020  69.310  76.630  0.00  0.00            
ATOM   3464  HN  TYR X 219      36.450  68.790  76.000  0.00  0.00            
ATOM   3465  CA  TYR X 219      38.080  70.180  76.040  0.00  0.00            
ATOM   3466  HA  TYR X 219      38.290  70.970  76.740  0.00  0.00            
ATOM   3467  CB  TYR X 219      39.360  69.290  75.690  0.00  0.00            
ATOM   3468  HB1 TYR X 219      39.090  68.600  74.860  0.00  0.00            
ATOM   3469  HB2 TYR X 219      39.660  68.670  76.560  0.00  0.00            
ATOM   3470  CG  TYR X 219      40.540  70.100  75.490  0.00  0.00            
ATOM   3471  CD1 TYR X 219      40.990  70.960  76.440  0.00  0.00            
ATOM   3472  HD1 TYR X 219      40.430  71.140  77.340  0.00  0.00            
ATOM   3473  CE1 TYR X 219      42.260  71.520  76.270  0.00  0.00            
ATOM   3474  HE1 TYR X 219      42.740  72.110  77.040  0.00  0.00            
ATOM   3475  CZ  TYR X 219      43.040  71.280  75.090  0.00  0.00            
ATOM   3476  OH  TYR X 219      44.260  71.940  74.890  0.00  0.00            
ATOM   3477  HH  TYR X 219      44.750  71.590  74.140  0.00  0.00            
ATOM   3478  CD2 TYR X 219      41.250  69.910  74.290  0.00  0.00            
ATOM   3479  HD2 TYR X 219      40.710  69.420  73.490  0.00  0.00            
ATOM   3480  CE2 TYR X 219      42.460  70.480  74.060  0.00  0.00            
ATOM   3481  HE2 TYR X 219      42.920  70.440  73.090  0.00  0.00            
ATOM   3482  C   TYR X 219      37.550  70.880  74.860  0.00  0.00            
ATOM   3483  O   TYR X 219      36.450  70.510  74.500  0.00  0.00            
ATOM   3484  N   GLY X 220      38.200  71.870  74.170  0.00  0.00            
ATOM   3485  HN  GLY X 220      39.050  72.130  74.610  0.00  0.00            
ATOM   3486  CA  GLY X 220      37.770  72.530  72.960  0.00  0.00            
ATOM   3487  HA1 GLY X 220      38.570  73.170  72.610  0.00  0.00            
ATOM   3488  HA2 GLY X 220      36.890  73.110  73.170  0.00  0.00            
ATOM   3489  C   GLY X 220      37.420  71.710  71.740  0.00  0.00            
ATOM   3490  O   GLY X 220      37.480  70.450  71.750  0.00  0.00            
ATOM   3491  N   LEU X 221      36.970  72.290  70.640  0.00  0.00            
ATOM   3492  HN  LEU X 221      36.930  73.280  70.700  0.00  0.00            
ATOM   3493  CA  LEU X 221      36.430  71.570  69.540  0.00  0.00            
ATOM   3494  HA  LEU X 221      36.220  70.540  69.810  0.00  0.00            
ATOM   3495  CB  LEU X 221      35.130  72.310  69.090  0.00  0.00            
ATOM   3496  HB1 LEU X 221      35.320  73.370  68.810  0.00  0.00            
ATOM   3497  HB2 LEU X 221      34.400  72.380  69.930  0.00  0.00            
ATOM   3498  CG  LEU X 221      34.230  71.470  68.120  0.00  0.00            
ATOM   3499  HG  LEU X 221      34.820  71.430  67.180  0.00  0.00            
ATOM   3500  CD1 LEU X 221      33.870  70.060  68.760  0.00  0.00            
ATOM   3501 HD11 LEU X 221      33.150  69.570  68.070  0.00  0.00            
ATOM   3502 HD12 LEU X 221      33.360  70.280  69.720  0.00  0.00            
ATOM   3503 HD13 LEU X 221      34.740  69.400  68.950  0.00  0.00            
ATOM   3504  CD2 LEU X 221      33.040  72.320  67.750  0.00  0.00            
ATOM   3505 HD21 LEU X 221      32.380  71.880  66.980  0.00  0.00            
ATOM   3506 HD22 LEU X 221      33.220  73.340  67.340  0.00  0.00            
ATOM   3507 HD23 LEU X 221      32.450  72.470  68.680  0.00  0.00            
ATOM   3508  C   LEU X 221      37.330  71.680  68.270  0.00  0.00            
ATOM   3509  O   LEU X 221      37.560  72.690  67.650  0.00  0.00            
ATOM   3510  N   PRO X 222      37.870  70.520  67.770  0.00  0.00            
ATOM   3511  CD  PRO X 222      38.140  69.270  68.530  0.00  0.00            
ATOM   3512  HD1 PRO X 222      37.200  68.680  68.600  0.00  0.00            
ATOM   3513  HD2 PRO X 222      38.490  69.470  69.560  0.00  0.00            
ATOM   3514  CA  PRO X 222      38.510  70.440  66.430  0.00  0.00            
ATOM   3515  HA  PRO X 222      39.360  71.090  66.300  0.00  0.00            
ATOM   3516  CB  PRO X 222      38.840  68.880  66.280  0.00  0.00            
ATOM   3517  HB1 PRO X 222      39.700  68.660  65.610  0.00  0.00            
ATOM   3518  HB2 PRO X 222      37.890  68.400  65.930  0.00  0.00            
ATOM   3519  CG  PRO X 222      39.090  68.440  67.680  0.00  0.00            
ATOM   3520  HG1 PRO X 222      38.890  67.350  67.730  0.00  0.00            
ATOM   3521  HG2 PRO X 222      40.140  68.630  68.010  0.00  0.00            
ATOM   3522  C   PRO X 222      37.630  70.800  65.210  0.00  0.00            
ATOM   3523  O   PRO X 222      36.440  70.850  65.170  0.00  0.00            
ATOM   3524  N   GLY X 223      38.270  70.940  64.080  0.00  0.00            
ATOM   3525  HN  GLY X 223      39.220  70.670  64.120  0.00  0.00            
ATOM   3526  CA  GLY X 223      37.650  71.130  62.720  0.00  0.00            
ATOM   3527  HA1 GLY X 223      38.120  72.040  62.380  0.00  0.00            
ATOM   3528  HA2 GLY X 223      36.580  71.220  62.790  0.00  0.00            
ATOM   3529  C   GLY X 223      37.960  69.910  61.860  0.00  0.00            
ATOM   3530  O   GLY X 223      37.100  69.070  61.710  0.00  0.00            
ATOM   3531  N   LEU X 224      39.100  69.830  61.110  0.00  0.00            
ATOM   3532  HN  LEU X 224      39.860  70.480  61.150  0.00  0.00            
ATOM   3533  CA  LEU X 224      39.480  68.550  60.470  0.00  0.00            
ATOM   3534  HA  LEU X 224      38.670  68.340  59.790  0.00  0.00            
ATOM   3535  CB  LEU X 224      40.740  68.940  59.690  0.00  0.00            
ATOM   3536  HB1 LEU X 224      41.530  69.380  60.330  0.00  0.00            
ATOM   3537  HB2 LEU X 224      40.440  69.730  58.970  0.00  0.00            
ATOM   3538  CG  LEU X 224      41.440  67.900  58.820  0.00  0.00            
ATOM   3539  HG  LEU X 224      41.640  66.960  59.380  0.00  0.00            
ATOM   3540  CD1 LEU X 224      40.470  67.660  57.740  0.00  0.00            
ATOM   3541 HD11 LEU X 224      40.230  68.510  57.060  0.00  0.00            
ATOM   3542 HD12 LEU X 224      39.610  67.070  58.140  0.00  0.00            
ATOM   3543 HD13 LEU X 224      40.800  66.950  56.950  0.00  0.00            
ATOM   3544  CD2 LEU X 224      42.770  68.410  58.200  0.00  0.00            
ATOM   3545 HD21 LEU X 224      43.530  68.690  58.960  0.00  0.00            
ATOM   3546 HD22 LEU X 224      42.540  69.230  57.490  0.00  0.00            
ATOM   3547 HD23 LEU X 224      43.130  67.570  57.570  0.00  0.00            
ATOM   3548  C   LEU X 224      39.670  67.320  61.320  0.00  0.00            
ATOM   3549  O   LEU X 224      39.250  66.210  60.910  0.00  0.00            
ATOM   3550  N   ALA X 225      40.360  67.410  62.480  0.00  0.00            
ATOM   3551  HN  ALA X 225      40.720  68.250  62.870  0.00  0.00            
ATOM   3552  CA  ALA X 225      40.730  66.190  63.220  0.00  0.00            
ATOM   3553  HA  ALA X 225      41.270  65.550  62.540  0.00  0.00            
ATOM   3554  CB  ALA X 225      41.650  66.680  64.340  0.00  0.00            
ATOM   3555  HB1 ALA X 225      42.510  67.280  63.980  0.00  0.00            
ATOM   3556  HB2 ALA X 225      42.160  65.820  64.830  0.00  0.00            
ATOM   3557  HB3 ALA X 225      41.040  67.140  65.140  0.00  0.00            
ATOM   3558  C   ALA X 225      39.590  65.320  63.880  0.00  0.00            
ATOM   3559  O   ALA X 225      38.730  65.820  64.620  0.00  0.00            
ATOM   3560  N   GLN X 226      39.600  64.030  63.640  0.00  0.00            
ATOM   3561  HN  GLN X 226      40.200  63.510  63.030  0.00  0.00            
ATOM   3562  CA  GLN X 226      38.690  63.070  64.280  0.00  0.00            
ATOM   3563  HA  GLN X 226      37.680  63.430  64.150  0.00  0.00            
ATOM   3564  CB  GLN X 226      38.580  61.690  63.560  0.00  0.00            
ATOM   3565  HB1 GLN X 226      37.980  60.980  64.160  0.00  0.00            
ATOM   3566  HB2 GLN X 226      39.600  61.250  63.530  0.00  0.00            
ATOM   3567  CG  GLN X 226      38.100  61.630  62.140  0.00  0.00            
ATOM   3568  HG1 GLN X 226      37.670  60.670  61.790  0.00  0.00            
ATOM   3569  HG2 GLN X 226      38.900  61.940  61.430  0.00  0.00            
ATOM   3570  CD  GLN X 226      36.820  62.470  61.880  0.00  0.00            
ATOM   3571  OE1 GLN X 226      35.850  62.490  62.700  0.00  0.00            
ATOM   3572  NE2 GLN X 226      36.830  63.190  60.760  0.00  0.00            
ATOM   3573 HE21 GLN X 226      36.310  64.040  60.730  0.00  0.00            
ATOM   3574 HE22 GLN X 226      37.690  63.340  60.280  0.00  0.00            
ATOM   3575  C   GLN X 226      38.790  62.930  65.830  0.00  0.00            
ATOM   3576  O   GLN X 226      39.940  62.930  66.310  0.00  0.00            
ATOM   3577  N   LEU X 227      37.630  62.850  66.530  0.00  0.00            
ATOM   3578  HN  LEU X 227      36.760  62.890  66.060  0.00  0.00            
ATOM   3579  CA  LEU X 227      37.570  63.050  67.970  0.00  0.00            
ATOM   3580  HA  LEU X 227      38.550  62.770  68.320  0.00  0.00            
ATOM   3581  CB  LEU X 227      36.950  64.430  68.410  0.00  0.00            
ATOM   3582  HB1 LEU X 227      35.930  64.380  67.970  0.00  0.00            
ATOM   3583  HB2 LEU X 227      37.480  65.250  67.890  0.00  0.00            
ATOM   3584  CG  LEU X 227      36.960  64.670  69.880  0.00  0.00            
ATOM   3585  HG  LEU X 227      36.960  63.700  70.420  0.00  0.00            
ATOM   3586  CD1 LEU X 227      38.260  65.300  70.280  0.00  0.00            
ATOM   3587 HD11 LEU X 227      38.460  66.260  69.760  0.00  0.00            
ATOM   3588 HD12 LEU X 227      39.040  64.590  69.930  0.00  0.00            
ATOM   3589 HD13 LEU X 227      38.330  65.530  71.360  0.00  0.00            
ATOM   3590  CD2 LEU X 227      35.710  65.470  70.410  0.00  0.00            
ATOM   3591 HD21 LEU X 227      35.680  65.500  71.530  0.00  0.00            
ATOM   3592 HD22 LEU X 227      34.740  65.080  70.040  0.00  0.00            
ATOM   3593 HD23 LEU X 227      35.730  66.550  70.150  0.00  0.00            
ATOM   3594  C   LEU X 227      36.680  61.880  68.450  0.00  0.00            
ATOM   3595  O   LEU X 227      35.480  61.820  68.210  0.00  0.00            
ATOM   3596  N   LYS X 228      37.290  60.880  69.150  0.00  0.00            
ATOM   3597  HN  LYS X 228      38.280  60.870  69.310  0.00  0.00            
ATOM   3598  CA  LYS X 228      36.590  59.680  69.590  0.00  0.00            
ATOM   3599  HA  LYS X 228      35.520  59.780  69.430  0.00  0.00            
ATOM   3600  CB  LYS X 228      37.100  58.480  68.800  0.00  0.00            
ATOM   3601  HB1 LYS X 228      36.530  57.550  69.010  0.00  0.00            
ATOM   3602  HB2 LYS X 228      38.150  58.200  69.050  0.00  0.00            
ATOM   3603  CG  LYS X 228      36.940  58.630  67.250  0.00  0.00            
ATOM   3604  HG1 LYS X 228      37.520  57.830  66.750  0.00  0.00            
ATOM   3605  HG2 LYS X 228      37.350  59.570  66.830  0.00  0.00            
ATOM   3606  CD  LYS X 228      35.440  58.640  66.810  0.00  0.00            
ATOM   3607  HD1 LYS X 228      34.760  59.150  67.520  0.00  0.00            
ATOM   3608  HD2 LYS X 228      35.150  57.570  66.710  0.00  0.00            
ATOM   3609  CE  LYS X 228      35.190  59.350  65.470  0.00  0.00            
ATOM   3610  HE1 LYS X 228      35.810  58.820  64.720  0.00  0.00            
ATOM   3611  HE2 LYS X 228      35.340  60.450  65.490  0.00  0.00            
ATOM   3612  NZ  LYS X 228      33.800  59.180  65.060  0.00  0.00            
ATOM   3613  HZ1 LYS X 228      33.710  59.460  64.060  0.00  0.00            
ATOM   3614  HZ2 LYS X 228      33.070  59.720  65.570  0.00  0.00            
ATOM   3615  HZ3 LYS X 228      33.500  58.180  65.050  0.00  0.00            
ATOM   3616  C   LYS X 228      36.810  59.430  71.050  0.00  0.00            
ATOM   3617  O   LYS X 228      37.900  59.520  71.510  0.00  0.00            
ATOM   3618  N   SER X 229      35.810  59.010  71.750  0.00  0.00            
ATOM   3619  HN  SER X 229      34.920  58.730  71.400  0.00  0.00            
ATOM   3620  CA  SER X 229      35.920  58.750  73.150  0.00  0.00            
ATOM   3621  HA  SER X 229      36.380  59.590  73.650  0.00  0.00            
ATOM   3622  CB  SER X 229      34.600  58.830  73.860  0.00  0.00            
ATOM   3623  HB1 SER X 229      34.210  59.860  73.720  0.00  0.00            
ATOM   3624  HB2 SER X 229      34.830  58.630  74.930  0.00  0.00            
ATOM   3625  OG  SER X 229      33.660  57.820  73.440  0.00  0.00            
ATOM   3626  HG1 SER X 229      33.470  58.020  72.520  0.00  0.00            
ATOM   3627  C   SER X 229      36.620  57.490  73.520  0.00  0.00            
ATOM   3628  O   SER X 229      36.730  56.570  72.710  0.00  0.00            
ATOM   3629  N   ARG X 230      37.240  57.400  74.710  0.00  0.00            
ATOM   3630  HN  ARG X 230      37.340  58.120  75.380  0.00  0.00            
ATOM   3631  CA  ARG X 230      37.850  56.210  75.220  0.00  0.00            
ATOM   3632  HA  ARG X 230      37.420  55.340  74.730  0.00  0.00            
ATOM   3633  CB  ARG X 230      39.360  56.200  74.920  0.00  0.00            
ATOM   3634  HB1 ARG X 230      39.830  55.400  75.520  0.00  0.00            
ATOM   3635  HB2 ARG X 230      39.960  57.080  75.230  0.00  0.00            
ATOM   3636  CG  ARG X 230      39.770  56.110  73.430  0.00  0.00            
ATOM   3637  HG1 ARG X 230      40.830  56.410  73.350  0.00  0.00            
ATOM   3638  HG2 ARG X 230      39.190  56.900  72.890  0.00  0.00            
ATOM   3639  CD  ARG X 230      39.510  54.750  72.770  0.00  0.00            
ATOM   3640  HD1 ARG X 230      38.450  54.440  72.890  0.00  0.00            
ATOM   3641  HD2 ARG X 230      40.090  53.980  73.310  0.00  0.00            
ATOM   3642  NE  ARG X 230      39.980  54.740  71.370  0.00  0.00            
ATOM   3643  HE  ARG X 230      40.790  54.180  71.220  0.00  0.00            
ATOM   3644  CZ  ARG X 230      39.150  54.950  70.340  0.00  0.00            
ATOM   3645  NH1 ARG X 230      37.940  55.390  70.420  0.00  0.00            
ATOM   3646 HH11 ARG X 230      37.480  55.750  71.230  0.00  0.00            
ATOM   3647 HH12 ARG X 230      37.410  55.200  69.590  0.00  0.00            
ATOM   3648  NH2 ARG X 230      39.590  54.620  69.110  0.00  0.00            
ATOM   3649 HH21 ARG X 230      40.560  54.390  69.050  0.00  0.00            
ATOM   3650 HH22 ARG X 230      39.110  55.030  68.330  0.00  0.00            
ATOM   3651  C   ARG X 230      37.500  56.110  76.660  0.00  0.00            
ATOM   3652  O   ARG X 230      36.870  57.010  77.190  0.00  0.00            
ATOM   3653  N   GLU X 231      37.800  54.930  77.330  0.00  0.00            
ATOM   3654  HN  GLU X 231      38.340  54.250  76.830  0.00  0.00            
ATOM   3655  CA  GLU X 231      37.260  54.680  78.630  0.00  0.00            
ATOM   3656  HA  GLU X 231      36.200  54.540  78.490  0.00  0.00            
ATOM   3657  CB  GLU X 231      37.830  53.280  79.050  0.00  0.00            
ATOM   3658  HB1 GLU X 231      38.920  53.200  78.850  0.00  0.00            
ATOM   3659  HB2 GLU X 231      37.440  52.430  78.450  0.00  0.00            
ATOM   3660  CG  GLU X 231      37.710  53.120  80.620  0.00  0.00            
ATOM   3661  HG1 GLU X 231      36.660  53.290  80.960  0.00  0.00            
ATOM   3662  HG2 GLU X 231      38.450  53.840  81.030  0.00  0.00            
ATOM   3663  CD  GLU X 231      38.120  51.640  80.980  0.00  0.00            
ATOM   3664  OE1 GLU X 231      39.380  51.370  81.010  0.00  0.00            
ATOM   3665  OE2 GLU X 231      37.210  50.780  81.060  0.00  0.00            
ATOM   3666  C   GLU X 231      37.530  55.690  79.750  0.00  0.00            
ATOM   3667  O   GLU X 231      36.550  56.090  80.350  0.00  0.00            
ATOM   3668  N   SER X 232      38.750  56.180  79.940  0.00  0.00            
ATOM   3669  HN  SER X 232      39.450  55.670  79.440  0.00  0.00            
ATOM   3670  CA  SER X 232      39.070  57.190  80.870  0.00  0.00            
ATOM   3671  HA  SER X 232      38.210  57.410  81.490  0.00  0.00            
ATOM   3672  CB  SER X 232      40.280  56.850  81.850  0.00  0.00            
ATOM   3673  HB1 SER X 232      40.010  56.040  82.560  0.00  0.00            
ATOM   3674  HB2 SER X 232      40.610  57.540  82.650  0.00  0.00            
ATOM   3675  OG  SER X 232      41.410  56.370  81.200  0.00  0.00            
ATOM   3676  HG1 SER X 232      41.320  55.420  81.040  0.00  0.00            
ATOM   3677  C   SER X 232      39.370  58.550  80.190  0.00  0.00            
ATOM   3678  O   SER X 232      39.810  59.480  80.790  0.00  0.00            
ATOM   3679  N   TYR X 233      39.050  58.770  78.890  0.00  0.00            
ATOM   3680  HN  TYR X 233      38.500  58.120  78.370  0.00  0.00            
ATOM   3681  CA  TYR X 233      39.580  59.930  78.160  0.00  0.00            
ATOM   3682  HA  TYR X 233      39.430  60.810  78.750  0.00  0.00            
ATOM   3683  CB  TYR X 233      41.130  59.840  77.800  0.00  0.00            
ATOM   3684  HB1 TYR X 233      41.650  59.910  78.780  0.00  0.00            
ATOM   3685  HB2 TYR X 233      41.320  60.690  77.110  0.00  0.00            
ATOM   3686  CG  TYR X 233      41.590  58.630  77.040  0.00  0.00            
ATOM   3687  CD1 TYR X 233      42.100  58.800  75.740  0.00  0.00            
ATOM   3688  HD1 TYR X 233      42.090  59.780  75.280  0.00  0.00            
ATOM   3689  CE1 TYR X 233      42.820  57.730  75.140  0.00  0.00            
ATOM   3690  HE1 TYR X 233      43.110  57.860  74.110  0.00  0.00            
ATOM   3691  CZ  TYR X 233      42.900  56.470  75.810  0.00  0.00            
ATOM   3692  OH  TYR X 233      43.610  55.320  75.270  0.00  0.00            
ATOM   3693  HH  TYR X 233      43.800  54.700  75.990  0.00  0.00            
ATOM   3694  CD2 TYR X 233      41.650  57.350  77.620  0.00  0.00            
ATOM   3695  HD2 TYR X 233      41.290  57.170  78.620  0.00  0.00            
ATOM   3696  CE2 TYR X 233      42.280  56.290  77.000  0.00  0.00            
ATOM   3697  HE2 TYR X 233      42.360  55.360  77.540  0.00  0.00            
ATOM   3698  C   TYR X 233      38.790  60.180  76.920  0.00  0.00            
ATOM   3699  O   TYR X 233      37.880  59.390  76.530  0.00  0.00            
ATOM   3700  N   VAL X 234      39.040  61.350  76.260  0.00  0.00            
ATOM   3701  HN  VAL X 234      39.700  61.980  76.660  0.00  0.00            
ATOM   3702  CA  VAL X 234      38.550  61.650  74.870  0.00  0.00            
ATOM   3703  HA  VAL X 234      38.160  60.690  74.550  0.00  0.00            
ATOM   3704  CB  VAL X 234      37.520  62.820  74.860  0.00  0.00            
ATOM   3705  HB  VAL X 234      37.970  63.770  75.200  0.00  0.00            
ATOM   3706  CG1 VAL X 234      37.070  63.060  73.430  0.00  0.00            
ATOM   3707 HG11 VAL X 234      36.210  63.760  73.440  0.00  0.00            
ATOM   3708 HG12 VAL X 234      36.680  62.120  72.980  0.00  0.00            
ATOM   3709 HG13 VAL X 234      37.860  63.490  72.770  0.00  0.00            
ATOM   3710  CG2 VAL X 234      36.250  62.480  75.760  0.00  0.00            
ATOM   3711 HG21 VAL X 234      36.490  62.660  76.830  0.00  0.00            
ATOM   3712 HG22 VAL X 234      35.950  61.440  75.540  0.00  0.00            
ATOM   3713 HG23 VAL X 234      35.370  63.110  75.500  0.00  0.00            
ATOM   3714  C   VAL X 234      39.810  61.780  74.050  0.00  0.00            
ATOM   3715  O   VAL X 234      40.830  62.200  74.590  0.00  0.00            
ATOM   3716  N   LEU X 235      39.790  61.240  72.820  0.00  0.00            
ATOM   3717  HN  LEU X 235      39.030  60.740  72.420  0.00  0.00            
ATOM   3718  CA  LEU X 235      40.990  60.890  72.070  0.00  0.00            
ATOM   3719  HA  LEU X 235      41.810  61.360  72.590  0.00  0.00            
ATOM   3720  CB  LEU X 235      41.160  59.340  71.850  0.00  0.00            
ATOM   3721  HB1 LEU X 235      40.170  58.940  71.550  0.00  0.00            
ATOM   3722  HB2 LEU X 235      41.410  58.870  72.830  0.00  0.00            
ATOM   3723  CG  LEU X 235      42.130  58.800  70.720  0.00  0.00            
ATOM   3724  HG  LEU X 235      41.890  59.220  69.720  0.00  0.00            
ATOM   3725  CD1 LEU X 235      43.530  59.310  70.920  0.00  0.00            
ATOM   3726 HD11 LEU X 235      43.890  58.810  71.840  0.00  0.00            
ATOM   3727 HD12 LEU X 235      43.550  60.420  70.860  0.00  0.00            
ATOM   3728 HD13 LEU X 235      44.030  58.870  70.040  0.00  0.00            
ATOM   3729  CD2 LEU X 235      42.100  57.260  70.550  0.00  0.00            
ATOM   3730 HD21 LEU X 235      42.860  57.020  69.770  0.00  0.00            
ATOM   3731 HD22 LEU X 235      41.060  57.020  70.240  0.00  0.00            
ATOM   3732 HD23 LEU X 235      42.300  56.710  71.500  0.00  0.00            
ATOM   3733  C   LEU X 235      40.940  61.560  70.710  0.00  0.00            
ATOM   3734  O   LEU X 235      40.060  61.230  69.950  0.00  0.00            
ATOM   3735  N   CYS X 236      41.870  62.540  70.410  0.00  0.00            
ATOM   3736  HN  CYS X 236      42.690  62.610  70.980  0.00  0.00            
ATOM   3737  CA  CYS X 236      41.840  63.270  69.150  0.00  0.00            
ATOM   3738  HA  CYS X 236      40.910  63.060  68.620  0.00  0.00            
ATOM   3739  CB  CYS X 236      42.000  64.770  69.280  0.00  0.00            
ATOM   3740  HB1 CYS X 236      43.010  65.050  69.650  0.00  0.00            
ATOM   3741  HB2 CYS X 236      41.270  65.110  70.060  0.00  0.00            
ATOM   3742  SG  CYS X 236      41.530  65.630  67.740  0.00  0.00            
ATOM   3743  HG1 CYS X 236      40.460  64.940  67.370  0.00  0.00            
ATOM   3744  C   CYS X 236      42.950  62.690  68.260  0.00  0.00            
ATOM   3745  O   CYS X 236      44.140  62.640  68.640  0.00  0.00            
ATOM   3746  N   TYR X 237      42.450  62.270  67.090  0.00  0.00            
ATOM   3747  HN  TYR X 237      41.490  62.330  66.810  0.00  0.00            
ATOM   3748  CA  TYR X 237      43.370  61.740  66.070  0.00  0.00            
ATOM   3749  HA  TYR X 237      44.050  61.070  66.590  0.00  0.00            
ATOM   3750  CB  TYR X 237      42.600  60.800  65.110  0.00  0.00            
ATOM   3751  HB1 TYR X 237      43.210  60.650  64.190  0.00  0.00            
ATOM   3752  HB2 TYR X 237      41.650  61.280  64.810  0.00  0.00            
ATOM   3753  CG  TYR X 237      42.280  59.440  65.760  0.00  0.00            
ATOM   3754  CD1 TYR X 237      41.170  59.160  66.500  0.00  0.00            
ATOM   3755  HD1 TYR X 237      40.570  60.030  66.740  0.00  0.00            
ATOM   3756  CE1 TYR X 237      40.840  57.860  66.920  0.00  0.00            
ATOM   3757  HE1 TYR X 237      39.960  57.500  67.420  0.00  0.00            
ATOM   3758  CZ  TYR X 237      41.720  56.780  66.550  0.00  0.00            
ATOM   3759  OH  TYR X 237      41.440  55.440  67.000  0.00  0.00            
ATOM   3760  HH  TYR X 237      42.070  54.830  66.610  0.00  0.00            
ATOM   3761  CD2 TYR X 237      43.080  58.370  65.380  0.00  0.00            
ATOM   3762  HD2 TYR X 237      43.950  58.550  64.780  0.00  0.00            
ATOM   3763  CE2 TYR X 237      42.790  57.010  65.730  0.00  0.00            
ATOM   3764  HE2 TYR X 237      43.390  56.180  65.380  0.00  0.00            
ATOM   3765  C   TYR X 237      44.050  62.740  65.120  0.00  0.00            
ATOM   3766  O   TYR X 237      43.400  63.560  64.460  0.00  0.00            
ATOM   3767  N   ASP X 238      45.360  62.710  65.030  0.00  0.00            
ATOM   3768  HN  ASP X 238      45.800  62.000  65.580  0.00  0.00            
ATOM   3769  CA  ASP X 238      46.140  63.530  64.180  0.00  0.00            
ATOM   3770  HA  ASP X 238      45.930  64.570  64.370  0.00  0.00            
ATOM   3771  CB  ASP X 238      47.610  63.230  64.470  0.00  0.00            
ATOM   3772  HB1 ASP X 238      47.810  62.140  64.390  0.00  0.00            
ATOM   3773  HB2 ASP X 238      47.960  63.480  65.490  0.00  0.00            
ATOM   3774  CG  ASP X 238      48.580  63.840  63.500  0.00  0.00            
ATOM   3775  OD1 ASP X 238      48.310  65.050  63.120  0.00  0.00            
ATOM   3776  OD2 ASP X 238      49.560  63.150  63.210  0.00  0.00            
ATOM   3777  C   ASP X 238      45.760  63.380  62.700  0.00  0.00            
ATOM   3778  O   ASP X 238      45.990  62.220  62.270  0.00  0.00            
ATOM   3779  N   PRO X 239      45.280  64.280  61.830  0.00  0.00            
ATOM   3780  CD  PRO X 239      44.850  65.620  62.170  0.00  0.00            
ATOM   3781  HD1 PRO X 239      45.510  66.150  62.890  0.00  0.00            
ATOM   3782  HD2 PRO X 239      43.840  65.480  62.600  0.00  0.00            
ATOM   3783  CA  PRO X 239      45.180  64.030  60.370  0.00  0.00            
ATOM   3784  HA  PRO X 239      44.700  63.080  60.200  0.00  0.00            
ATOM   3785  CB  PRO X 239      44.380  65.230  59.840  0.00  0.00            
ATOM   3786  HB1 PRO X 239      43.300  64.970  59.850  0.00  0.00            
ATOM   3787  HB2 PRO X 239      44.530  65.530  58.780  0.00  0.00            
ATOM   3788  CG  PRO X 239      44.630  66.320  60.840  0.00  0.00            
ATOM   3789  HG1 PRO X 239      45.590  66.790  60.540  0.00  0.00            
ATOM   3790  HG2 PRO X 239      43.860  67.110  60.840  0.00  0.00            
ATOM   3791  C   PRO X 239      46.570  63.950  59.640  0.00  0.00            
ATOM   3792  O   PRO X 239      46.590  64.200  58.470  0.00  0.00            
ATOM   3793  N   ARG X 240      47.740  63.680  60.280  0.00  0.00            
ATOM   3794  HN  ARG X 240      47.890  63.640  61.260  0.00  0.00            
ATOM   3795  CA  ARG X 240      48.980  63.440  59.500  0.00  0.00            
ATOM   3796  HA  ARG X 240      48.780  63.720  58.480  0.00  0.00            
ATOM   3797  CB  ARG X 240      50.180  64.200  60.160  0.00  0.00            
ATOM   3798  HB1 ARG X 240      51.090  64.050  59.530  0.00  0.00            
ATOM   3799  HB2 ARG X 240      50.490  63.820  61.160  0.00  0.00            
ATOM   3800  CG  ARG X 240      49.920  65.710  60.220  0.00  0.00            
ATOM   3801  HG1 ARG X 240      50.710  66.130  60.870  0.00  0.00            
ATOM   3802  HG2 ARG X 240      48.930  65.940  60.670  0.00  0.00            
ATOM   3803  CD  ARG X 240      49.980  66.460  58.880  0.00  0.00            
ATOM   3804  HD1 ARG X 240      49.060  66.210  58.310  0.00  0.00            
ATOM   3805  HD2 ARG X 240      50.920  66.270  58.300  0.00  0.00            
ATOM   3806  NE  ARG X 240      49.960  67.930  59.170  0.00  0.00            
ATOM   3807  HE  ARG X 240      49.140  68.460  59.380  0.00  0.00            
ATOM   3808  CZ  ARG X 240      51.080  68.610  59.540  0.00  0.00            
ATOM   3809  NH1 ARG X 240      52.220  68.060  59.790  0.00  0.00            
ATOM   3810 HH11 ARG X 240      52.990  68.580  60.170  0.00  0.00            
ATOM   3811 HH12 ARG X 240      52.370  67.110  59.490  0.00  0.00            
ATOM   3812  NH2 ARG X 240      51.000  69.880  59.580  0.00  0.00            
ATOM   3813 HH21 ARG X 240      50.210  70.330  59.170  0.00  0.00            
ATOM   3814 HH22 ARG X 240      51.820  70.430  59.760  0.00  0.00            
ATOM   3815  C   ARG X 240      49.340  61.970  59.620  0.00  0.00            
ATOM   3816  O   ARG X 240      49.540  61.290  58.630  0.00  0.00            
ATOM   3817  N   THR X 241      49.350  61.440  60.870  0.00  0.00            
ATOM   3818  HN  THR X 241      49.140  62.080  61.610  0.00  0.00            
ATOM   3819  CA  THR X 241      49.870  60.080  61.140  0.00  0.00            
ATOM   3820  HA  THR X 241      50.380  59.800  60.230  0.00  0.00            
ATOM   3821  CB  THR X 241      50.860  60.100  62.330  0.00  0.00            
ATOM   3822  HB  THR X 241      51.240  59.080  62.540  0.00  0.00            
ATOM   3823  OG1 THR X 241      50.250  60.540  63.510  0.00  0.00            
ATOM   3824  HG1 THR X 241      50.010  61.460  63.370  0.00  0.00            
ATOM   3825  CG2 THR X 241      52.090  60.940  62.100  0.00  0.00            
ATOM   3826 HG21 THR X 241      51.810  62.020  62.090  0.00  0.00            
ATOM   3827 HG22 THR X 241      52.680  60.670  61.200  0.00  0.00            
ATOM   3828 HG23 THR X 241      52.780  60.900  62.970  0.00  0.00            
ATOM   3829  C   THR X 241      48.830  59.040  61.530  0.00  0.00            
ATOM   3830  O   THR X 241      49.120  57.850  61.450  0.00  0.00            
ATOM   3831  N   ARG X 242      47.630  59.460  61.900  0.00  0.00            
ATOM   3832  HN  ARG X 242      47.370  60.410  62.030  0.00  0.00            
ATOM   3833  CA  ARG X 242      46.610  58.630  62.460  0.00  0.00            
ATOM   3834  HA  ARG X 242      45.770  59.300  62.400  0.00  0.00            
ATOM   3835  CB  ARG X 242      46.230  57.360  61.630  0.00  0.00            
ATOM   3836  HB1 ARG X 242      45.400  56.780  62.090  0.00  0.00            
ATOM   3837  HB2 ARG X 242      47.050  56.620  61.640  0.00  0.00            
ATOM   3838  CG  ARG X 242      45.830  57.800  60.260  0.00  0.00            
ATOM   3839  HG1 ARG X 242      46.580  58.510  59.850  0.00  0.00            
ATOM   3840  HG2 ARG X 242      44.880  58.370  60.350  0.00  0.00            
ATOM   3841  CD  ARG X 242      45.710  56.650  59.260  0.00  0.00            
ATOM   3842  HD1 ARG X 242      44.870  56.040  59.660  0.00  0.00            
ATOM   3843  HD2 ARG X 242      46.690  56.130  59.310  0.00  0.00            
ATOM   3844  NE  ARG X 242      45.450  57.190  57.880  0.00  0.00            
ATOM   3845  HE  ARG X 242      46.170  57.190  57.200  0.00  0.00            
ATOM   3846  CZ  ARG X 242      44.190  57.470  57.440  0.00  0.00            
ATOM   3847  NH1 ARG X 242      43.110  57.310  58.160  0.00  0.00            
ATOM   3848 HH11 ARG X 242      43.140  57.070  59.130  0.00  0.00            
ATOM   3849 HH12 ARG X 242      42.260  57.450  57.640  0.00  0.00            
ATOM   3850  NH2 ARG X 242      44.080  57.930  56.190  0.00  0.00            
ATOM   3851 HH21 ARG X 242      44.920  57.900  55.660  0.00  0.00            
ATOM   3852 HH22 ARG X 242      43.240  58.300  55.790  0.00  0.00            
ATOM   3853  C   ARG X 242      46.810  58.290  63.980  0.00  0.00            
ATOM   3854  O   ARG X 242      46.170  57.380  64.490  0.00  0.00            
ATOM   3855  N   GLY X 243      47.670  59.020  64.730  0.00  0.00            
ATOM   3856  HN  GLY X 243      48.190  59.730  64.270  0.00  0.00            
ATOM   3857  CA  GLY X 243      47.930  58.710  66.150  0.00  0.00            
ATOM   3858  HA1 GLY X 243      48.970  58.770  66.430  0.00  0.00            
ATOM   3859  HA2 GLY X 243      47.500  57.730  66.310  0.00  0.00            
ATOM   3860  C   GLY X 243      47.160  59.690  67.030  0.00  0.00            
ATOM   3861  O   GLY X 243      46.400  60.540  66.570  0.00  0.00            
ATOM   3862  N   ALA X 244      47.380  59.600  68.360  0.00  0.00            
ATOM   3863  HN  ALA X 244      48.060  58.980  68.760  0.00  0.00            
ATOM   3864  CA  ALA X 244      46.960  60.580  69.280  0.00  0.00            
ATOM   3865  HA  ALA X 244      45.910  60.760  69.110  0.00  0.00            
ATOM   3866  CB  ALA X 244      46.980  60.030  70.770  0.00  0.00            
ATOM   3867  HB1 ALA X 244      46.240  60.590  71.370  0.00  0.00            
ATOM   3868  HB2 ALA X 244      47.980  60.060  71.260  0.00  0.00            
ATOM   3869  HB3 ALA X 244      46.600  58.990  70.650  0.00  0.00            
ATOM   3870  C   ALA X 244      47.610  61.900  69.060  0.00  0.00            
ATOM   3871  O   ALA X 244      48.810  62.060  69.280  0.00  0.00            
ATOM   3872  N   LEU X 245      46.880  62.950  68.580  0.00  0.00            
ATOM   3873  HN  LEU X 245      45.940  62.760  68.320  0.00  0.00            
ATOM   3874  CA  LEU X 245      47.330  64.340  68.690  0.00  0.00            
ATOM   3875  HA  LEU X 245      48.370  64.370  68.380  0.00  0.00            
ATOM   3876  CB  LEU X 245      46.440  65.220  67.760  0.00  0.00            
ATOM   3877  HB1 LEU X 245      45.410  65.220  68.170  0.00  0.00            
ATOM   3878  HB2 LEU X 245      46.360  64.700  66.780  0.00  0.00            
ATOM   3879  CG  LEU X 245      46.890  66.640  67.620  0.00  0.00            
ATOM   3880  HG  LEU X 245      47.110  67.070  68.610  0.00  0.00            
ATOM   3881  CD1 LEU X 245      48.260  66.800  66.850  0.00  0.00            
ATOM   3882 HD11 LEU X 245      48.510  67.880  66.790  0.00  0.00            
ATOM   3883 HD12 LEU X 245      48.070  66.350  65.850  0.00  0.00            
ATOM   3884 HD13 LEU X 245      49.130  66.280  67.290  0.00  0.00            
ATOM   3885  CD2 LEU X 245      45.850  67.440  66.880  0.00  0.00            
ATOM   3886 HD21 LEU X 245      44.990  67.450  67.580  0.00  0.00            
ATOM   3887 HD22 LEU X 245      45.490  67.020  65.920  0.00  0.00            
ATOM   3888 HD23 LEU X 245      46.060  68.480  66.580  0.00  0.00            
ATOM   3889  C   LEU X 245      47.190  64.890  70.060  0.00  0.00            
ATOM   3890  O   LEU X 245      48.110  65.510  70.620  0.00  0.00            
ATOM   3891  N   TRP X 246      46.120  64.500  70.830  0.00  0.00            
ATOM   3892  HN  TRP X 246      45.380  63.870  70.600  0.00  0.00            
ATOM   3893  CA  TRP X 246      46.020  64.940  72.230  0.00  0.00            
ATOM   3894  HA  TRP X 246      46.950  64.680  72.720  0.00  0.00            
ATOM   3895  CB  TRP X 246      45.650  66.470  72.370  0.00  0.00            
ATOM   3896  HB1 TRP X 246      46.500  67.140  72.120  0.00  0.00            
ATOM   3897  HB2 TRP X 246      45.480  66.620  73.460  0.00  0.00            
ATOM   3898  CG  TRP X 246      44.460  66.890  71.590  0.00  0.00            
ATOM   3899  CD1 TRP X 246      44.460  67.550  70.350  0.00  0.00            
ATOM   3900  HD1 TRP X 246      45.360  67.740  69.780  0.00  0.00            
ATOM   3901  NE1 TRP X 246      43.160  68.040  70.080  0.00  0.00            
ATOM   3902  HE1 TRP X 246      42.960  68.720  69.410  0.00  0.00            
ATOM   3903  CE2 TRP X 246      42.310  67.640  71.040  0.00  0.00            
ATOM   3904  CD2 TRP X 246      43.060  66.870  71.970  0.00  0.00            
ATOM   3905  CE3 TRP X 246      42.340  66.340  73.050  0.00  0.00            
ATOM   3906  HE3 TRP X 246      42.930  65.740  73.730  0.00  0.00            
ATOM   3907  CZ3 TRP X 246      41.010  66.570  73.170  0.00  0.00            
ATOM   3908  HZ3 TRP X 246      40.550  66.170  74.060  0.00  0.00            
ATOM   3909  CZ2 TRP X 246      40.930  67.880  71.170  0.00  0.00            
ATOM   3910  HZ2 TRP X 246      40.360  68.490  70.480  0.00  0.00            
ATOM   3911  CH2 TRP X 246      40.310  67.230  72.210  0.00  0.00            
ATOM   3912  HH2 TRP X 246      39.260  67.440  72.370  0.00  0.00            
ATOM   3913  C   TRP X 246      45.090  64.000  72.840  0.00  0.00            
ATOM   3914  O   TRP X 246      44.240  63.420  72.190  0.00  0.00            
ATOM   3915  N   VAL X 247      45.160  63.830  74.180  0.00  0.00            
ATOM   3916  HN  VAL X 247      45.850  64.370  74.670  0.00  0.00            
ATOM   3917  CA  VAL X 247      44.220  63.040  74.980  0.00  0.00            
ATOM   3918  HA  VAL X 247      43.350  62.720  74.420  0.00  0.00            
ATOM   3919  CB  VAL X 247      44.820  61.830  75.620  0.00  0.00            
ATOM   3920  HB  VAL X 247      44.070  61.350  76.290  0.00  0.00            
ATOM   3921  CG1 VAL X 247      45.240  60.840  74.560  0.00  0.00            
ATOM   3922 HG11 VAL X 247      45.970  60.170  75.060  0.00  0.00            
ATOM   3923 HG12 VAL X 247      45.640  61.310  73.630  0.00  0.00            
ATOM   3924 HG13 VAL X 247      44.360  60.230  74.250  0.00  0.00            
ATOM   3925  CG2 VAL X 247      45.960  62.100  76.660  0.00  0.00            
ATOM   3926 HG21 VAL X 247      45.600  62.580  77.600  0.00  0.00            
ATOM   3927 HG22 VAL X 247      46.870  62.620  76.320  0.00  0.00            
ATOM   3928 HG23 VAL X 247      46.180  61.070  77.020  0.00  0.00            
ATOM   3929  C   VAL X 247      43.660  63.970  76.070  0.00  0.00            
ATOM   3930  O   VAL X 247      44.460  64.680  76.700  0.00  0.00            
ATOM   3931  N   VAL X 248      42.350  64.090  76.290  0.00  0.00            
ATOM   3932  HN  VAL X 248      41.770  63.580  75.650  0.00  0.00            
ATOM   3933  CA  VAL X 248      41.860  64.700  77.480  0.00  0.00            
ATOM   3934  HA  VAL X 248      42.630  65.290  77.960  0.00  0.00            
ATOM   3935  CB  VAL X 248      40.870  65.970  77.310  0.00  0.00            
ATOM   3936  HB  VAL X 248      41.270  66.720  76.590  0.00  0.00            
ATOM   3937  CG1 VAL X 248      39.470  65.620  76.690  0.00  0.00            
ATOM   3938 HG11 VAL X 248      38.810  66.510  76.770  0.00  0.00            
ATOM   3939 HG12 VAL X 248      38.990  64.830  77.300  0.00  0.00            
ATOM   3940 HG13 VAL X 248      39.660  65.350  75.630  0.00  0.00            
ATOM   3941  CG2 VAL X 248      40.830  66.580  78.700  0.00  0.00            
ATOM   3942 HG21 VAL X 248      40.320  65.980  79.480  0.00  0.00            
ATOM   3943 HG22 VAL X 248      40.360  67.590  78.610  0.00  0.00            
ATOM   3944 HG23 VAL X 248      41.830  66.780  79.130  0.00  0.00            
ATOM   3945  C   VAL X 248      41.430  63.600  78.470  0.00  0.00            
ATOM   3946  O   VAL X 248      40.450  62.930  78.220  0.00  0.00            
ATOM   3947  N   GLU X 249      42.160  63.320  79.530  0.00  0.00            
ATOM   3948  HN  GLU X 249      42.980  63.870  79.690  0.00  0.00            
ATOM   3949  CA  GLU X 249      41.780  62.370  80.550  0.00  0.00            
ATOM   3950  HA  GLU X 249      41.290  61.510  80.100  0.00  0.00            
ATOM   3951  CB  GLU X 249      43.060  61.830  81.290  0.00  0.00            
ATOM   3952  HB1 GLU X 249      42.710  61.130  82.070  0.00  0.00            
ATOM   3953  HB2 GLU X 249      43.590  62.640  81.820  0.00  0.00            
ATOM   3954  CG  GLU X 249      43.920  61.010  80.380  0.00  0.00            
ATOM   3955  HG1 GLU X 249      44.230  61.550  79.460  0.00  0.00            
ATOM   3956  HG2 GLU X 249      43.430  60.060  80.080  0.00  0.00            
ATOM   3957  CD  GLU X 249      45.180  60.630  81.080  0.00  0.00            
ATOM   3958  OE1 GLU X 249      46.170  61.380  80.920  0.00  0.00            
ATOM   3959  OE2 GLU X 249      45.340  59.580  81.800  0.00  0.00            
ATOM   3960  C   GLU X 249      40.860  62.890  81.590  0.00  0.00            
ATOM   3961  O   GLU X 249      40.870  64.100  81.850  0.00  0.00            
ATOM   3962  N   GLN X 250      40.050  61.950  82.260  0.00  0.00            
ATOM   3963  HN  GLN X 250      39.880  61.100  81.770  0.00  0.00            
ATOM   3964  CA  GLN X 250      39.490  62.100  83.530  0.00  0.00            
ATOM   3965  HA  GLN X 250      38.940  63.020  83.650  0.00  0.00            
ATOM   3966  CB  GLN X 250      38.640  60.770  83.810  0.00  0.00            
ATOM   3967  HB1 GLN X 250      38.220  60.660  84.830  0.00  0.00            
ATOM   3968  HB2 GLN X 250      39.300  59.890  83.700  0.00  0.00            
ATOM   3969  CG  GLN X 250      37.470  60.730  82.790  0.00  0.00            
ATOM   3970  HG1 GLN X 250      36.990  59.740  82.960  0.00  0.00            
ATOM   3971  HG2 GLN X 250      37.820  60.730  81.730  0.00  0.00            
ATOM   3972  CD  GLN X 250      36.470  61.850  83.070  0.00  0.00            
ATOM   3973  OE1 GLN X 250      36.480  62.400  84.160  0.00  0.00            
ATOM   3974  NE2 GLN X 250      35.650  62.250  82.060  0.00  0.00            
ATOM   3975 HE21 GLN X 250      34.930  62.910  82.270  0.00  0.00            
ATOM   3976 HE22 GLN X 250      35.790  61.890  81.130  0.00  0.00            
ATOM   3977  C   GLN X 250      40.580  62.080  84.570  0.00  0.00            
ATOM   3978  O   GLN X 250      41.420  61.180  84.580  0.00  0.00            
ATOM   3979  N   LEU X 251      40.460  63.000  85.590  0.00  0.00            
ATOM   3980  HN  LEU X 251      39.890  63.810  85.450  0.00  0.00            
ATOM   3981  CA  LEU X 251      41.300  62.890  86.830  0.00  0.00            
ATOM   3982  HA  LEU X 251      42.330  62.790  86.540  0.00  0.00            
ATOM   3983  CB  LEU X 251      41.200  64.150  87.660  0.00  0.00            
ATOM   3984  HB1 LEU X 251      40.170  64.190  88.080  0.00  0.00            
ATOM   3985  HB2 LEU X 251      41.330  65.000  86.960  0.00  0.00            
ATOM   3986  CG  LEU X 251      42.290  64.310  88.770  0.00  0.00            
ATOM   3987  HG  LEU X 251      42.300  63.400  89.420  0.00  0.00            
ATOM   3988  CD1 LEU X 251      43.750  64.400  88.310  0.00  0.00            
ATOM   3989 HD11 LEU X 251      44.450  64.370  89.160  0.00  0.00            
ATOM   3990 HD12 LEU X 251      43.790  65.470  88.000  0.00  0.00            
ATOM   3991 HD13 LEU X 251      44.030  63.690  87.510  0.00  0.00            
ATOM   3992  CD2 LEU X 251      41.890  65.300  89.810  0.00  0.00            
ATOM   3993 HD21 LEU X 251      42.360  65.090  90.800  0.00  0.00            
ATOM   3994 HD22 LEU X 251      40.790  65.390  89.960  0.00  0.00            
ATOM   3995 HD23 LEU X 251      42.280  66.310  89.560  0.00  0.00            
ATOM   3996  C   LEU X 251      40.920  61.690  87.670  0.00  0.00            
ATOM   3997  O   LEU X 251      41.850  61.050  88.260  0.00  0.00            
ATOM   3998  N   ARG X 252      39.660  61.380  87.820  0.00  0.00            
ATOM   3999  HN  ARG X 252      38.960  61.770  87.230  0.00  0.00            
ATOM   4000  CA  ARG X 252      39.170  60.370  88.740  0.00  0.00            
ATOM   4001  HA  ARG X 252      39.940  59.620  88.900  0.00  0.00            
ATOM   4002  CB  ARG X 252      38.760  61.000  90.050  0.00  0.00            
ATOM   4003  HB1 ARG X 252      39.640  61.310  90.660  0.00  0.00            
ATOM   4004  HB2 ARG X 252      38.240  60.270  90.700  0.00  0.00            
ATOM   4005  CG  ARG X 252      37.850  62.290  89.890  0.00  0.00            
ATOM   4006  HG1 ARG X 252      36.960  62.040  89.270  0.00  0.00            
ATOM   4007  HG2 ARG X 252      38.470  63.040  89.360  0.00  0.00            
ATOM   4008  CD  ARG X 252      37.350  62.830  91.200  0.00  0.00            
ATOM   4009  HD1 ARG X 252      38.300  63.060  91.730  0.00  0.00            
ATOM   4010  HD2 ARG X 252      36.660  62.180  91.790  0.00  0.00            
ATOM   4011  NE  ARG X 252      36.580  64.050  90.850  0.00  0.00            
ATOM   4012  HE  ARG X 252      36.200  64.190  89.930  0.00  0.00            
ATOM   4013  CZ  ARG X 252      36.160  64.970  91.740  0.00  0.00            
ATOM   4014  NH1 ARG X 252      36.640  65.000  92.950  0.00  0.00            
ATOM   4015 HH11 ARG X 252      37.550  64.640  93.140  0.00  0.00            
ATOM   4016 HH12 ARG X 252      36.270  65.730  93.530  0.00  0.00            
ATOM   4017  NH2 ARG X 252      35.100  65.790  91.440  0.00  0.00            
ATOM   4018 HH21 ARG X 252      34.500  65.600  90.670  0.00  0.00            
ATOM   4019 HH22 ARG X 252      34.760  66.440  92.120  0.00  0.00            
ATOM   4020  C   ARG X 252      37.900  59.740  88.090  0.00  0.00            
ATOM   4021  O   ARG X 252      37.410  60.380  87.130  0.00  0.00            
ATOM   4022  N   PRO X 253      37.570  58.530  88.460  0.00  0.00            
ATOM   4023  CD  PRO X 253      38.130  57.720  89.570  0.00  0.00            
ATOM   4024  HD1 PRO X 253      37.740  58.220  90.490  0.00  0.00            
ATOM   4025  HD2 PRO X 253      39.230  57.630  89.680  0.00  0.00            
ATOM   4026  CA  PRO X 253      36.340  57.840  87.910  0.00  0.00            
ATOM   4027  HA  PRO X 253      36.710  57.530  86.940  0.00  0.00            
ATOM   4028  CB  PRO X 253      36.060  56.740  88.910  0.00  0.00            
ATOM   4029  HB1 PRO X 253      35.680  55.810  88.450  0.00  0.00            
ATOM   4030  HB2 PRO X 253      35.350  57.040  89.720  0.00  0.00            
ATOM   4031  CG  PRO X 253      37.450  56.390  89.550  0.00  0.00            
ATOM   4032  HG1 PRO X 253      37.430  55.970  90.580  0.00  0.00            
ATOM   4033  HG2 PRO X 253      38.060  55.720  88.900  0.00  0.00            
ATOM   4034  C   PRO X 253      34.990  58.590  87.690  0.00  0.00            
ATOM   4035  O   PRO X 253      34.560  59.410  88.460  0.00  0.00            
ATOM   4036  N   GLU X 254      34.250  58.120  86.670  0.00  0.00            
ATOM   4037  HN  GLU X 254      34.440  57.340  86.070  0.00  0.00            
ATOM   4038  CA  GLU X 254      32.940  58.610  86.380  0.00  0.00            
ATOM   4039  HA  GLU X 254      32.970  59.660  86.630  0.00  0.00            
ATOM   4040  CB  GLU X 254      32.540  58.450  84.870  0.00  0.00            
ATOM   4041  HB1 GLU X 254      31.490  58.760  84.750  0.00  0.00            
ATOM   4042  HB2 GLU X 254      32.420  57.360  84.680  0.00  0.00            
ATOM   4043  CG  GLU X 254      33.460  59.220  83.930  0.00  0.00            
ATOM   4044  HG1 GLU X 254      34.490  58.820  84.050  0.00  0.00            
ATOM   4045  HG2 GLU X 254      33.480  60.310  84.170  0.00  0.00            
ATOM   4046  CD  GLU X 254      32.950  58.950  82.580  0.00  0.00            
ATOM   4047  OE1 GLU X 254      31.830  59.460  82.240  0.00  0.00            
ATOM   4048  OE2 GLU X 254      33.470  58.140  81.830  0.00  0.00            
ATOM   4049  C   GLU X 254      31.930  57.860  87.220  0.00  0.00            
ATOM   4050  O   GLU X 254      30.830  58.350  87.550  0.00  0.00            
ATOM   4051  N   ARG X 255      32.290  56.690  87.620  0.00  0.00            
ATOM   4052  HN  ARG X 255      33.110  56.300  87.190  0.00  0.00            
ATOM   4053  CA  ARG X 255      31.600  55.910  88.640  0.00  0.00            
ATOM   4054  HA  ARG X 255      31.200  56.750  89.200  0.00  0.00            
ATOM   4055  CB  ARG X 255      30.510  55.010  87.920  0.00  0.00            
ATOM   4056  HB1 ARG X 255      29.680  55.580  87.460  0.00  0.00            
ATOM   4057  HB2 ARG X 255      30.080  54.440  88.770  0.00  0.00            
ATOM   4058  CG  ARG X 255      30.970  54.030  86.770  0.00  0.00            
ATOM   4059  HG1 ARG X 255      31.930  53.520  87.020  0.00  0.00            
ATOM   4060  HG2 ARG X 255      31.120  54.660  85.870  0.00  0.00            
ATOM   4061  CD  ARG X 255      29.920  52.960  86.570  0.00  0.00            
ATOM   4062  HD1 ARG X 255      28.880  53.360  86.550  0.00  0.00            
ATOM   4063  HD2 ARG X 255      29.950  52.230  87.410  0.00  0.00            
ATOM   4064  NE  ARG X 255      30.300  52.240  85.280  0.00  0.00            
ATOM   4065  HE  ARG X 255      30.980  51.500  85.310  0.00  0.00            
ATOM   4066  CZ  ARG X 255      29.800  52.440  84.090  0.00  0.00            
ATOM   4067  NH1 ARG X 255      28.730  53.200  83.900  0.00  0.00            
ATOM   4068 HH11 ARG X 255      28.390  53.790  84.630  0.00  0.00            
ATOM   4069 HH12 ARG X 255      28.640  53.530  82.960  0.00  0.00            
ATOM   4070  NH2 ARG X 255      30.260  51.970  82.970  0.00  0.00            
ATOM   4071 HH21 ARG X 255      31.140  51.500  83.070  0.00  0.00            
ATOM   4072 HH22 ARG X 255      29.600  51.680  82.280  0.00  0.00            
ATOM   4073  C   ARG X 255      32.450  55.160  89.670  0.00  0.00            
ATOM   4074  O   ARG X 255      33.530  54.540  89.510  0.00  0.00            
ATOM   4075  N   LEU X 256      31.860  55.190  90.930  0.00  0.00            
ATOM   4076  HN  LEU X 256      31.070  55.790  91.060  0.00  0.00            
ATOM   4077  CA  LEU X 256      32.600  54.680  92.050  0.00  0.00            
ATOM   4078  HA  LEU X 256      33.650  54.810  91.870  0.00  0.00            
ATOM   4079  CB  LEU X 256      32.170  55.500  93.290  0.00  0.00            
ATOM   4080  HB1 LEU X 256      31.080  55.320  93.430  0.00  0.00            
ATOM   4081  HB2 LEU X 256      32.380  56.570  93.060  0.00  0.00            
ATOM   4082  CG  LEU X 256      32.820  55.090  94.650  0.00  0.00            
ATOM   4083  HG  LEU X 256      32.600  54.020  94.840  0.00  0.00            
ATOM   4084  CD1 LEU X 256      34.360  55.300  94.660  0.00  0.00            
ATOM   4085 HD11 LEU X 256      34.610  56.320  94.290  0.00  0.00            
ATOM   4086 HD12 LEU X 256      34.900  54.630  93.970  0.00  0.00            
ATOM   4087 HD13 LEU X 256      34.670  55.150  95.720  0.00  0.00            
ATOM   4088  CD2 LEU X 256      32.180  55.930  95.740  0.00  0.00            
ATOM   4089 HD21 LEU X 256      31.100  55.670  95.770  0.00  0.00            
ATOM   4090 HD22 LEU X 256      32.370  57.010  95.550  0.00  0.00            
ATOM   4091 HD23 LEU X 256      32.650  55.710  96.720  0.00  0.00            
ATOM   4092  C   LEU X 256      32.430  53.120  92.170  0.00  0.00            
ATOM   4093  O   LEU X 256      33.080  52.540  93.080  0.00  0.00            
ATOM   4094  N   ARG X 257      31.750  52.390  91.250  0.00  0.00            
ATOM   4095  HN  ARG X 257      31.130  52.830  90.600  0.00  0.00            
ATOM   4096  CA  ARG X 257      31.760  50.960  91.210  0.00  0.00            
ATOM   4097  HA  ARG X 257      32.380  50.580  92.010  0.00  0.00            
ATOM   4098  CB  ARG X 257      30.370  50.350  91.260  0.00  0.00            
ATOM   4099  HB1 ARG X 257      30.610  49.270  91.150  0.00  0.00            
ATOM   4100  HB2 ARG X 257      29.680  50.540  90.410  0.00  0.00            
ATOM   4101  CG  ARG X 257      29.430  50.670  92.480  0.00  0.00            
ATOM   4102  HG1 ARG X 257      28.550  50.000  92.370  0.00  0.00            
ATOM   4103  HG2 ARG X 257      29.120  51.740  92.410  0.00  0.00            
ATOM   4104  CD  ARG X 257      30.160  50.410  93.860  0.00  0.00            
ATOM   4105  HD1 ARG X 257      29.590  50.580  94.800  0.00  0.00            
ATOM   4106  HD2 ARG X 257      31.080  51.030  93.970  0.00  0.00            
ATOM   4107  NE  ARG X 257      30.580  48.980  93.940  0.00  0.00            
ATOM   4108  HE  ARG X 257      31.540  48.760  93.760  0.00  0.00            
ATOM   4109  CZ  ARG X 257      29.830  47.910  94.380  0.00  0.00            
ATOM   4110  NH1 ARG X 257      28.520  47.950  94.580  0.00  0.00            
ATOM   4111 HH11 ARG X 257      28.110  48.810  94.280  0.00  0.00            
ATOM   4112 HH12 ARG X 257      28.070  47.110  94.880  0.00  0.00            
ATOM   4113  NH2 ARG X 257      30.470  46.800  94.540  0.00  0.00            
ATOM   4114 HH21 ARG X 257      31.460  46.730  94.600  0.00  0.00            
ATOM   4115 HH22 ARG X 257      29.900  46.030  94.840  0.00  0.00            
ATOM   4116  C   ARG X 257      32.440  50.650  89.920  0.00  0.00            
ATOM   4117  O   ARG X 257      31.870  50.610  88.860  0.00  0.00            
ATOM   4118  N   GLY X 258      33.790  50.420  89.960  0.00  0.00            
ATOM   4119  HN  GLY X 258      34.290  50.440  90.820  0.00  0.00            
ATOM   4120  CA  GLY X 258      34.620  50.280  88.800  0.00  0.00            
ATOM   4121  HA1 GLY X 258      35.600  50.630  89.080  0.00  0.00            
ATOM   4122  HA2 GLY X 258      34.170  50.930  88.060  0.00  0.00            
ATOM   4123  C   GLY X 258      34.730  48.830  88.360  0.00  0.00            
ATOM   4124  O   GLY X 258      33.950  47.950  88.760  0.00  0.00            
ATOM   4125  N   ASP X 259      35.780  48.640  87.510  0.00  0.00            
ATOM   4126  HN  ASP X 259      36.330  49.420  87.220  0.00  0.00            
ATOM   4127  CA  ASP X 259      36.310  47.360  87.040  0.00  0.00            
ATOM   4128  HA  ASP X 259      35.390  46.870  86.750  0.00  0.00            
ATOM   4129  CB  ASP X 259      37.220  47.680  85.790  0.00  0.00            
ATOM   4130  HB1 ASP X 259      37.860  46.790  85.610  0.00  0.00            
ATOM   4131  HB2 ASP X 259      37.960  48.500  85.950  0.00  0.00            
ATOM   4132  CG  ASP X 259      36.340  47.750  84.530  0.00  0.00            
ATOM   4133  OD1 ASP X 259      35.450  46.870  84.360  0.00  0.00            
ATOM   4134  OD2 ASP X 259      36.640  48.580  83.630  0.00  0.00            
ATOM   4135  C   ASP X 259      37.010  46.510  88.100  0.00  0.00            
ATOM   4136  O   ASP X 259      37.560  46.930  89.100  0.00  0.00            
ATOM   4137  N   GLY X 260      36.980  45.220  87.830  0.00  0.00            
ATOM   4138  HN  GLY X 260      36.530  44.990  86.970  0.00  0.00            
ATOM   4139  CA  GLY X 260      37.750  44.130  88.510  0.00  0.00            
ATOM   4140  HA1 GLY X 260      37.520  43.180  88.070  0.00  0.00            
ATOM   4141  HA2 GLY X 260      37.480  44.200  89.560  0.00  0.00            
ATOM   4142  C   GLY X 260      39.260  44.220  88.310  0.00  0.00            
ATOM   4143  O   GLY X 260      39.770  45.110  87.670  0.00  0.00            
ATOM   4144  N   ASP X 261      39.990  43.290  88.890  0.00  0.00            
ATOM   4145  HN  ASP X 261      39.580  42.520  89.380  0.00  0.00            
ATOM   4146  CA  ASP X 261      41.430  43.250  88.720  0.00  0.00            
ATOM   4147  HA  ASP X 261      41.860  44.230  88.580  0.00  0.00            
ATOM   4148  CB  ASP X 261      42.040  42.560  89.900  0.00  0.00            
ATOM   4149  HB1 ASP X 261      43.140  42.630  89.740  0.00  0.00            
ATOM   4150  HB2 ASP X 261      41.700  41.510  90.050  0.00  0.00            
ATOM   4151  CG  ASP X 261      41.670  43.330  91.190  0.00  0.00            
ATOM   4152  OD1 ASP X 261      41.690  44.580  91.170  0.00  0.00            
ATOM   4153  OD2 ASP X 261      41.620  42.740  92.300  0.00  0.00            
ATOM   4154  C   ASP X 261      41.870  42.580  87.380  0.00  0.00            
ATOM   4155  O   ASP X 261      41.190  41.670  86.890  0.00  0.00            
ATOM   4156  N   ARG X 262      42.990  42.980  86.770  0.00  0.00            
ATOM   4157  HN  ARG X 262      43.510  43.640  87.320  0.00  0.00            
ATOM   4158  CA  ARG X 262      43.540  42.620  85.470  0.00  0.00            
ATOM   4159  HA  ARG X 262      44.160  43.460  85.180  0.00  0.00            
ATOM   4160  CB  ARG X 262      44.540  41.550  85.530  0.00  0.00            
ATOM   4161  HB1 ARG X 262      45.000  41.350  84.540  0.00  0.00            
ATOM   4162  HB2 ARG X 262      44.120  40.600  85.930  0.00  0.00            
ATOM   4163  CG  ARG X 262      45.740  41.830  86.410  0.00  0.00            
ATOM   4164  HG1 ARG X 262      46.300  40.870  86.500  0.00  0.00            
ATOM   4165  HG2 ARG X 262      45.450  42.110  87.440  0.00  0.00            
ATOM   4166  CD  ARG X 262      46.750  42.800  85.810  0.00  0.00            
ATOM   4167  HD1 ARG X 262      46.340  43.830  85.720  0.00  0.00            
ATOM   4168  HD2 ARG X 262      47.180  42.390  84.870  0.00  0.00            
ATOM   4169  NE  ARG X 262      47.880  42.830  86.780  0.00  0.00            
ATOM   4170  HE  ARG X 262      47.920  42.220  87.580  0.00  0.00            
ATOM   4171  CZ  ARG X 262      48.910  43.700  86.710  0.00  0.00            
ATOM   4172  NH1 ARG X 262      49.030  44.530  85.710  0.00  0.00            
ATOM   4173 HH11 ARG X 262      48.270  44.580  85.060  0.00  0.00            
ATOM   4174 HH12 ARG X 262      49.790  45.180  85.680  0.00  0.00            
ATOM   4175  NH2 ARG X 262      49.940  43.740  87.570  0.00  0.00            
ATOM   4176 HH21 ARG X 262      49.950  43.080  88.320  0.00  0.00            
ATOM   4177 HH22 ARG X 262      50.720  44.310  87.300  0.00  0.00            
ATOM   4178  C   ARG X 262      42.680  42.470  84.280  0.00  0.00            
ATOM   4179  O   ARG X 262      42.790  41.540  83.480  0.00  0.00            
ATOM   4180  N   ARG X 263      41.590  43.310  84.090  0.00  0.00            
ATOM   4181  HN  ARG X 263      41.430  43.980  84.810  0.00  0.00            
ATOM   4182  CA  ARG X 263      40.830  43.310  82.850  0.00  0.00            
ATOM   4183  HA  ARG X 263      40.530  42.280  82.730  0.00  0.00            
ATOM   4184  CB  ARG X 263      39.460  44.090  82.980  0.00  0.00            
ATOM   4185  HB1 ARG X 263      38.920  43.980  82.010  0.00  0.00            
ATOM   4186  HB2 ARG X 263      39.620  45.180  83.100  0.00  0.00            
ATOM   4187  CG  ARG X 263      38.540  43.730  84.210  0.00  0.00            
ATOM   4188  HG1 ARG X 263      37.720  44.470  84.140  0.00  0.00            
ATOM   4189  HG2 ARG X 263      38.980  43.990  85.200  0.00  0.00            
ATOM   4190  CD  ARG X 263      38.030  42.210  84.200  0.00  0.00            
ATOM   4191  HD1 ARG X 263      38.960  41.620  84.330  0.00  0.00            
ATOM   4192  HD2 ARG X 263      37.550  41.970  83.230  0.00  0.00            
ATOM   4193  NE  ARG X 263      37.010  42.090  85.300  0.00  0.00            
ATOM   4194  HE  ARG X 263      36.520  42.860  85.700  0.00  0.00            
ATOM   4195  CZ  ARG X 263      36.700  40.890  85.780  0.00  0.00            
ATOM   4196  NH1 ARG X 263      37.090  39.780  85.200  0.00  0.00            
ATOM   4197 HH11 ARG X 263      37.380  39.670  84.250  0.00  0.00            
ATOM   4198 HH12 ARG X 263      36.780  38.980  85.710  0.00  0.00            
ATOM   4199  NH2 ARG X 263      35.970  40.820  86.920  0.00  0.00            
ATOM   4200 HH21 ARG X 263      35.690  41.640  87.420  0.00  0.00            
ATOM   4201 HH22 ARG X 263      36.150  40.010  87.470  0.00  0.00            
ATOM   4202  C   ARG X 263      41.670  43.830  81.640  0.00  0.00            
ATOM   4203  O   ARG X 263      42.440  44.810  81.670  0.00  0.00            
ATOM   4204  N   GLU X 264      41.530  43.190  80.400  0.00  0.00            
ATOM   4205  HN  GLU X 264      40.940  42.390  80.430  0.00  0.00            
ATOM   4206  CA  GLU X 264      42.090  43.610  79.150  0.00  0.00            
ATOM   4207  HA  GLU X 264      43.090  43.910  79.420  0.00  0.00            
ATOM   4208  CB  GLU X 264      42.110  42.520  78.080  0.00  0.00            
ATOM   4209  HB1 GLU X 264      42.310  42.860  77.040  0.00  0.00            
ATOM   4210  HB2 GLU X 264      41.150  41.970  78.140  0.00  0.00            
ATOM   4211  CG  GLU X 264      43.210  41.490  78.320  0.00  0.00            
ATOM   4212  HG1 GLU X 264      43.380  41.150  79.370  0.00  0.00            
ATOM   4213  HG2 GLU X 264      44.270  41.780  78.150  0.00  0.00            
ATOM   4214  CD  GLU X 264      42.980  40.300  77.470  0.00  0.00            
ATOM   4215  OE1 GLU X 264      42.380  39.320  77.980  0.00  0.00            
ATOM   4216  OE2 GLU X 264      43.280  40.260  76.240  0.00  0.00            
ATOM   4217  C   GLU X 264      41.500  44.890  78.640  0.00  0.00            
ATOM   4218  O   GLU X 264      40.350  45.230  78.900  0.00  0.00            
ATOM   4219  N   CYS X 265      42.300  45.700  77.890  0.00  0.00            
ATOM   4220  HN  CYS X 265      43.200  45.380  77.630  0.00  0.00            
ATOM   4221  CA  CYS X 265      41.860  46.910  77.230  0.00  0.00            
ATOM   4222  HA  CYS X 265      41.510  47.630  77.950  0.00  0.00            
ATOM   4223  CB  CYS X 265      43.070  47.590  76.530  0.00  0.00            
ATOM   4224  HB1 CYS X 265      43.370  47.000  75.630  0.00  0.00            
ATOM   4225  HB2 CYS X 265      43.850  47.510  77.320  0.00  0.00            
ATOM   4226  SG  CYS X 265      42.680  49.350  76.060  0.00  0.00            
ATOM   4227  HG1 CYS X 265      43.910  49.700  75.700  0.00  0.00            
ATOM   4228  C   CYS X 265      40.640  46.660  76.240  0.00  0.00            
ATOM   4229  O   CYS X 265      40.450  45.640  75.560  0.00  0.00            
ATOM   4230  N   ASP X 266      39.650  47.620  76.090  0.00  0.00            
ATOM   4231  HN  ASP X 266      39.720  48.390  76.730  0.00  0.00            
ATOM   4232  CA  ASP X 266      38.510  47.560  75.310  0.00  0.00            
ATOM   4233  HA  ASP X 266      37.870  46.750  75.620  0.00  0.00            
ATOM   4234  CB  ASP X 266      37.630  48.810  75.620  0.00  0.00            
ATOM   4235  HB1 ASP X 266      36.740  48.900  74.950  0.00  0.00            
ATOM   4236  HB2 ASP X 266      38.320  49.660  75.460  0.00  0.00            
ATOM   4237  CG  ASP X 266      37.170  48.940  77.050  0.00  0.00            
ATOM   4238  OD1 ASP X 266      36.300  49.810  77.310  0.00  0.00            
ATOM   4239  OD2 ASP X 266      37.750  48.330  78.000  0.00  0.00            
ATOM   4240  C   ASP X 266      38.690  47.300  73.850  0.00  0.00            
ATOM   4241  O   ASP X 266      39.620  47.860  73.270  0.00  0.00            
ATOM   4242  N   PHE X 267      37.860  46.470  73.250  0.00  0.00            
ATOM   4243  HN  PHE X 267      37.230  46.000  73.870  0.00  0.00            
ATOM   4244  CA  PHE X 267      37.990  46.200  71.830  0.00  0.00            
ATOM   4245  HA  PHE X 267      39.010  45.910  71.660  0.00  0.00            
ATOM   4246  CB  PHE X 267      37.140  44.940  71.680  0.00  0.00            
ATOM   4247  HB1 PHE X 267      36.120  45.010  72.120  0.00  0.00            
ATOM   4248  HB2 PHE X 267      37.670  44.050  72.080  0.00  0.00            
ATOM   4249  CG  PHE X 267      37.000  44.480  70.190  0.00  0.00            
ATOM   4250  CD1 PHE X 267      35.780  44.680  69.520  0.00  0.00            
ATOM   4251  HD1 PHE X 267      35.020  45.230  70.060  0.00  0.00            
ATOM   4252  CE1 PHE X 267      35.630  44.290  68.170  0.00  0.00            
ATOM   4253  HE1 PHE X 267      34.690  44.520  67.700  0.00  0.00            
ATOM   4254  CZ  PHE X 267      36.760  43.710  67.520  0.00  0.00            
ATOM   4255  HZ  PHE X 267      36.710  43.340  66.500  0.00  0.00            
ATOM   4256  CD2 PHE X 267      38.000  43.710  69.570  0.00  0.00            
ATOM   4257  HD2 PHE X 267      38.910  43.430  70.100  0.00  0.00            
ATOM   4258  CE2 PHE X 267      37.920  43.370  68.180  0.00  0.00            
ATOM   4259  HE2 PHE X 267      38.670  42.830  67.630  0.00  0.00            
ATOM   4260  C   PHE X 267      37.760  47.350  70.850  0.00  0.00            
ATOM   4261  O   PHE X 267      36.980  48.260  71.180  0.00  0.00            
ATOM   4262  N   ARG X 268      38.500  47.460  69.710  0.00  0.00            
ATOM   4263  HN  ARG X 268      39.210  46.820  69.400  0.00  0.00            
ATOM   4264  CA  ARG X 268      38.310  48.520  68.820  0.00  0.00            
ATOM   4265  HA  ARG X 268      37.460  49.150  69.020  0.00  0.00            
ATOM   4266  CB  ARG X 268      39.610  49.260  68.670  0.00  0.00            
ATOM   4267  HB1 ARG X 268      39.720  49.890  67.770  0.00  0.00            
ATOM   4268  HB2 ARG X 268      40.500  48.590  68.700  0.00  0.00            
ATOM   4269  CG  ARG X 268      39.980  50.150  69.900  0.00  0.00            
ATOM   4270  HG1 ARG X 268      40.870  50.800  69.840  0.00  0.00            
ATOM   4271  HG2 ARG X 268      40.270  49.520  70.780  0.00  0.00            
ATOM   4272  CD  ARG X 268      38.750  50.940  70.390  0.00  0.00            
ATOM   4273  HD1 ARG X 268      39.030  51.630  71.210  0.00  0.00            
ATOM   4274  HD2 ARG X 268      37.980  50.260  70.820  0.00  0.00            
ATOM   4275  NE  ARG X 268      38.310  51.820  69.210  0.00  0.00            
ATOM   4276  HE  ARG X 268      39.040  52.010  68.550  0.00  0.00            
ATOM   4277  CZ  ARG X 268      37.150  51.910  68.600  0.00  0.00            
ATOM   4278  NH1 ARG X 268      36.000  51.530  69.070  0.00  0.00            
ATOM   4279 HH11 ARG X 268      36.080  51.430  70.060  0.00  0.00            
ATOM   4280 HH12 ARG X 268      35.140  51.750  68.600  0.00  0.00            
ATOM   4281  NH2 ARG X 268      37.130  52.480  67.390  0.00  0.00            
ATOM   4282 HH21 ARG X 268      38.010  52.720  66.990  0.00  0.00            
ATOM   4283 HH22 ARG X 268      36.280  52.560  66.860  0.00  0.00            
ATOM   4284  C   ARG X 268      37.980  47.920  67.470  0.00  0.00            
ATOM   4285  O   ARG X 268      38.750  47.190  66.880  0.00  0.00            
ATOM   4286  N   GLU X 269      36.810  48.200  66.870  0.00  0.00            
ATOM   4287  HN  GLU X 269      36.090  48.660  67.370  0.00  0.00            
ATOM   4288  CA  GLU X 269      36.460  48.010  65.500  0.00  0.00            
ATOM   4289  HA  GLU X 269      36.420  46.950  65.290  0.00  0.00            
ATOM   4290  CB  GLU X 269      35.030  48.540  65.260  0.00  0.00            
ATOM   4291  HB1 GLU X 269      34.770  48.390  64.190  0.00  0.00            
ATOM   4292  HB2 GLU X 269      34.970  49.630  65.500  0.00  0.00            
ATOM   4293  CG  GLU X 269      34.060  47.700  66.060  0.00  0.00            
ATOM   4294  HG1 GLU X 269      34.380  47.490  67.100  0.00  0.00            
ATOM   4295  HG2 GLU X 269      33.900  46.770  65.460  0.00  0.00            
ATOM   4296  CD  GLU X 269      32.670  48.300  66.170  0.00  0.00            
ATOM   4297  OE1 GLU X 269      31.700  48.040  65.420  0.00  0.00            
ATOM   4298  OE2 GLU X 269      32.590  49.300  66.930  0.00  0.00            
ATOM   4299  C   GLU X 269      37.430  48.590  64.510  0.00  0.00            
ATOM   4300  O   GLU X 269      37.850  49.710  64.720  0.00  0.00            
ATOM   4301  N   ASP X 270      37.780  47.910  63.360  0.00  0.00            
ATOM   4302  HN  ASP X 270      37.300  47.060  63.150  0.00  0.00            
ATOM   4303  CA  ASP X 270      38.730  48.390  62.360  0.00  0.00            
ATOM   4304  HA  ASP X 270      39.720  48.550  62.760  0.00  0.00            
ATOM   4305  CB  ASP X 270      38.930  47.360  61.230  0.00  0.00            
ATOM   4306  HB1 ASP X 270      39.580  47.720  60.400  0.00  0.00            
ATOM   4307  HB2 ASP X 270      38.000  47.120  60.670  0.00  0.00            
ATOM   4308  CG  ASP X 270      39.420  46.010  61.740  0.00  0.00            
ATOM   4309  OD1 ASP X 270      40.180  46.040  62.750  0.00  0.00            
ATOM   4310  OD2 ASP X 270      39.230  45.020  61.010  0.00  0.00            
ATOM   4311  C   ASP X 270      38.320  49.710  61.690  0.00  0.00            
ATOM   4312  O   ASP X 270      37.160  50.020  61.530  0.00  0.00            
ATOM   4313  N   ASP X 271      39.290  50.450  61.150  0.00  0.00            
ATOM   4314  HN  ASP X 271      40.220  50.180  61.380  0.00  0.00            
ATOM   4315  CA  ASP X 271      39.030  51.490  60.230  0.00  0.00            
ATOM   4316  HA  ASP X 271      38.190  52.040  60.630  0.00  0.00            
ATOM   4317  CB  ASP X 271      40.180  52.520  60.130  0.00  0.00            
ATOM   4318  HB1 ASP X 271      39.880  53.240  59.330  0.00  0.00            
ATOM   4319  HB2 ASP X 271      41.140  52.060  59.840  0.00  0.00            
ATOM   4320  CG  ASP X 271      40.380  53.300  61.420  0.00  0.00            
ATOM   4321  OD1 ASP X 271      41.320  54.060  61.670  0.00  0.00            
ATOM   4322  OD2 ASP X 271      39.460  53.140  62.280  0.00  0.00            
ATOM   4323  C   ASP X 271      38.880  51.010  58.820  0.00  0.00            
ATOM   4324  O   ASP X 271      39.320  49.940  58.440  0.00  0.00            
ATOM   4325  N   SER X 272      38.330  51.740  57.820  0.00  0.00            
ATOM   4326  HN  SER X 272      37.760  52.500  58.110  0.00  0.00            
ATOM   4327  CA  SER X 272      38.190  51.310  56.450  0.00  0.00            
ATOM   4328  HA  SER X 272      37.840  50.290  56.390  0.00  0.00            
ATOM   4329  CB  SER X 272      37.270  52.220  55.640  0.00  0.00            
ATOM   4330  HB1 SER X 272      36.240  51.960  55.960  0.00  0.00            
ATOM   4331  HB2 SER X 272      37.430  52.050  54.560  0.00  0.00            
ATOM   4332  OG  SER X 272      37.560  53.570  55.820  0.00  0.00            
ATOM   4333  HG1 SER X 272      37.240  53.850  56.690  0.00  0.00            
ATOM   4334  C   SER X 272      39.510  51.230  55.720  0.00  0.00            
ATOM   4335  O   SER X 272      39.710  50.330  54.840  0.00  0.00            
ATOM   4336  N   VAL X 273      40.440  52.160  55.950  0.00  0.00            
ATOM   4337  HN  VAL X 273      40.220  52.890  56.590  0.00  0.00            
ATOM   4338  CA  VAL X 273      41.790  52.330  55.400  0.00  0.00            
ATOM   4339  HA  VAL X 273      41.680  52.490  54.340  0.00  0.00            
ATOM   4340  CB  VAL X 273      42.590  53.570  55.830  0.00  0.00            
ATOM   4341  HB  VAL X 273      43.550  53.570  55.270  0.00  0.00            
ATOM   4342  CG1 VAL X 273      41.840  54.810  55.260  0.00  0.00            
ATOM   4343 HG11 VAL X 273      40.790  54.940  55.570  0.00  0.00            
ATOM   4344 HG12 VAL X 273      41.820  54.760  54.150  0.00  0.00            
ATOM   4345 HG13 VAL X 273      42.380  55.760  55.440  0.00  0.00            
ATOM   4346  CG2 VAL X 273      42.790  53.500  57.330  0.00  0.00            
ATOM   4347 HG21 VAL X 273      43.190  54.470  57.690  0.00  0.00            
ATOM   4348 HG22 VAL X 273      43.460  52.720  57.750  0.00  0.00            
ATOM   4349 HG23 VAL X 273      41.770  53.350  57.750  0.00  0.00            
ATOM   4350  C   VAL X 273      42.610  51.070  55.570  0.00  0.00            
ATOM   4351  O   VAL X 273      42.420  50.350  56.540  0.00  0.00            
ATOM   4352  N   HSD X 274      43.370  50.790  54.490  0.00  0.00            
ATOM   4353  HN  HSD X 274      43.160  51.190  53.600  0.00  0.00            
ATOM   4354  CA  HSD X 274      44.280  49.620  54.500  0.00  0.00            
ATOM   4355  HA  HSD X 274      43.710  48.750  54.790  0.00  0.00            
ATOM   4356  CB  HSD X 274      44.810  49.220  53.080  0.00  0.00            
ATOM   4357  HB1 HSD X 274      45.620  48.470  53.060  0.00  0.00            
ATOM   4358  HB2 HSD X 274      45.280  50.150  52.700  0.00  0.00            
ATOM   4359  ND1 HSD X 274      42.960  47.520  52.730  0.00  0.00            
ATOM   4360  HD1 HSD X 274      43.110  47.120  53.640  0.00  0.00            
ATOM   4361  CG  HSD X 274      43.560  48.720  52.310  0.00  0.00            
ATOM   4362  CE1 HSD X 274      42.090  47.120  51.810  0.00  0.00            
ATOM   4363  HE1 HSD X 274      41.670  46.110  51.800  0.00  0.00            
ATOM   4364  NE2 HSD X 274      42.110  47.990  50.800  0.00  0.00            
ATOM   4365  CD2 HSD X 274      43.010  48.950  51.150  0.00  0.00            
ATOM   4366  HD2 HSD X 274      43.210  49.700  50.400  0.00  0.00            
ATOM   4367  C   HSD X 274      45.430  49.840  55.470  0.00  0.00            
ATOM   4368  O   HSD X 274      45.870  48.940  56.200  0.00  0.00            
ATOM   4369  N   ALA X 275      45.890  51.120  55.670  0.00  0.00            
ATOM   4370  HN  ALA X 275      45.580  51.810  55.020  0.00  0.00            
ATOM   4371  CA  ALA X 275      46.800  51.680  56.640  0.00  0.00            
ATOM   4372  HA  ALA X 275      47.790  51.520  56.220  0.00  0.00            
ATOM   4373  CB  ALA X 275      46.610  53.260  56.730  0.00  0.00            
ATOM   4374  HB1 ALA X 275      47.350  53.760  57.400  0.00  0.00            
ATOM   4375  HB2 ALA X 275      45.560  53.460  57.030  0.00  0.00            
ATOM   4376  HB3 ALA X 275      46.730  53.820  55.770  0.00  0.00            
ATOM   4377  C   ALA X 275      47.050  51.070  57.980  0.00  0.00            
ATOM   4378  O   ALA X 275      46.210  50.530  58.670  0.00  0.00            
ATOM   4379  N   TYR X 276      48.320  51.220  58.470  0.00  0.00            
ATOM   4380  HN  TYR X 276      49.060  51.650  57.960  0.00  0.00            
ATOM   4381  CA  TYR X 276      48.840  50.720  59.690  0.00  0.00            
ATOM   4382  HA  TYR X 276      48.690  49.650  59.690  0.00  0.00            
ATOM   4383  CB  TYR X 276      50.380  50.950  59.860  0.00  0.00            
ATOM   4384  HB1 TYR X 276      50.810  50.620  60.840  0.00  0.00            
ATOM   4385  HB2 TYR X 276      50.600  52.030  59.800  0.00  0.00            
ATOM   4386  CG  TYR X 276      51.190  50.320  58.700  0.00  0.00            
ATOM   4387  CD1 TYR X 276      52.190  51.060  58.130  0.00  0.00            
ATOM   4388  HD1 TYR X 276      52.500  52.030  58.470  0.00  0.00            
ATOM   4389  CE1 TYR X 276      52.930  50.480  57.080  0.00  0.00            
ATOM   4390  HE1 TYR X 276      53.780  51.060  56.740  0.00  0.00            
ATOM   4391  CZ  TYR X 276      52.510  49.250  56.540  0.00  0.00            
ATOM   4392  OH  TYR X 276      53.140  48.680  55.470  0.00  0.00            
ATOM   4393  HH  TYR X 276      52.570  47.960  55.190  0.00  0.00            
ATOM   4394  CD2 TYR X 276      50.910  49.000  58.280  0.00  0.00            
ATOM   4395  HD2 TYR X 276      50.210  48.320  58.750  0.00  0.00            
ATOM   4396  CE2 TYR X 276      51.500  48.470  57.170  0.00  0.00            
ATOM   4397  HE2 TYR X 276      51.300  47.450  56.890  0.00  0.00            
ATOM   4398  C   TYR X 276      48.160  51.210  60.990  0.00  0.00            
ATOM   4399  O   TYR X 276      47.920  52.450  61.120  0.00  0.00            
ATOM   4400  N   HSD X 277      47.960  50.330  61.950  0.00  0.00            
ATOM   4401  HN  HSD X 277      48.080  49.350  61.780  0.00  0.00            
ATOM   4402  CA  HSD X 277      47.660  50.880  63.370  0.00  0.00            
ATOM   4403  HA  HSD X 277      47.730  51.960  63.270  0.00  0.00            
ATOM   4404  CB  HSD X 277      46.230  50.430  63.810  0.00  0.00            
ATOM   4405  HB1 HSD X 277      45.440  50.510  63.030  0.00  0.00            
ATOM   4406  HB2 HSD X 277      46.060  51.230  64.560  0.00  0.00            
ATOM   4407  ND1 HSD X 277      46.020  47.840  63.850  0.00  0.00            
ATOM   4408  HD1 HSD X 277      46.120  47.810  62.860  0.00  0.00            
ATOM   4409  CG  HSD X 277      46.170  49.070  64.520  0.00  0.00            
ATOM   4410  CE1 HSD X 277      45.820  46.920  64.790  0.00  0.00            
ATOM   4411  HE1 HSD X 277      45.710  45.880  64.460  0.00  0.00            
ATOM   4412  NE2 HSD X 277      45.900  47.440  66.020  0.00  0.00            
ATOM   4413  CD2 HSD X 277      46.080  48.800  65.810  0.00  0.00            
ATOM   4414  HD2 HSD X 277      46.140  49.440  66.680  0.00  0.00            
ATOM   4415  C   HSD X 277      48.640  50.470  64.380  0.00  0.00            
ATOM   4416  O   HSD X 277      48.650  51.070  65.470  0.00  0.00            
ATOM   4417  N   ARG X 278      49.540  49.510  64.180  0.00  0.00            
ATOM   4418  HN  ARG X 278      49.560  48.860  63.420  0.00  0.00            
ATOM   4419  CA  ARG X 278      50.560  49.090  65.160  0.00  0.00            
ATOM   4420  HA  ARG X 278      50.210  49.360  66.140  0.00  0.00            
ATOM   4421  CB  ARG X 278      50.710  47.530  65.120  0.00  0.00            
ATOM   4422  HB1 ARG X 278      51.600  47.230  65.700  0.00  0.00            
ATOM   4423  HB2 ARG X 278      50.990  47.210  64.090  0.00  0.00            
ATOM   4424  CG  ARG X 278      49.490  46.800  65.600  0.00  0.00            
ATOM   4425  HG1 ARG X 278      49.350  45.820  65.080  0.00  0.00            
ATOM   4426  HG2 ARG X 278      48.590  47.340  65.220  0.00  0.00            
ATOM   4427  CD  ARG X 278      49.330  46.720  67.130  0.00  0.00            
ATOM   4428  HD1 ARG X 278      49.010  47.690  67.580  0.00  0.00            
ATOM   4429  HD2 ARG X 278      50.280  46.370  67.590  0.00  0.00            
ATOM   4430  NE  ARG X 278      48.340  45.620  67.200  0.00  0.00            
ATOM   4431  HE  ARG X 278      47.540  45.560  66.600  0.00  0.00            
ATOM   4432  CZ  ARG X 278      47.940  45.170  68.380  0.00  0.00            
ATOM   4433  NH1 ARG X 278      48.590  45.370  69.530  0.00  0.00            
ATOM   4434 HH11 ARG X 278      49.510  45.740  69.430  0.00  0.00            
ATOM   4435 HH12 ARG X 278      48.140  45.100  70.380  0.00  0.00            
ATOM   4436  NH2 ARG X 278      46.890  44.520  68.460  0.00  0.00            
ATOM   4437 HH21 ARG X 278      46.710  44.070  69.330  0.00  0.00            
ATOM   4438 HH22 ARG X 278      46.600  44.110  67.590  0.00  0.00            
ATOM   4439  C   ARG X 278      51.920  49.650  64.830  0.00  0.00            
ATOM   4440  O   ARG X 278      52.250  49.710  63.650  0.00  0.00            
ATOM   4441  N   ALA X 279      52.760  50.140  65.800  0.00  0.00            
ATOM   4442  HN  ALA X 279      52.330  50.350  66.680  0.00  0.00            
ATOM   4443  CA  ALA X 279      54.100  50.660  65.590  0.00  0.00            
ATOM   4444  HA  ALA X 279      54.140  51.590  65.040  0.00  0.00            
ATOM   4445  CB  ALA X 279      54.690  50.830  67.050  0.00  0.00            
ATOM   4446  HB1 ALA X 279      54.250  51.710  67.550  0.00  0.00            
ATOM   4447  HB2 ALA X 279      55.800  50.880  66.980  0.00  0.00            
ATOM   4448  HB3 ALA X 279      54.430  49.980  67.730  0.00  0.00            
ATOM   4449  C   ALA X 279      54.980  49.610  64.840  0.00  0.00            
ATOM   4450  O   ALA X 279      55.170  48.510  65.310  0.00  0.00            
ATOM   4451  N   THR X 280      55.610  49.970  63.660  0.00  0.00            
ATOM   4452  HN  THR X 280      55.520  50.910  63.320  0.00  0.00            
ATOM   4453  CA  THR X 280      56.620  49.210  62.950  0.00  0.00            
ATOM   4454  HA  THR X 280      56.060  48.490  62.370  0.00  0.00            
ATOM   4455  CB  THR X 280      57.450  50.070  61.980  0.00  0.00            
ATOM   4456  HB  THR X 280      58.090  50.730  62.600  0.00  0.00            
ATOM   4457  OG1 THR X 280      56.690  50.970  61.230  0.00  0.00            
ATOM   4458  HG1 THR X 280      56.040  50.420  60.770  0.00  0.00            
ATOM   4459  CG2 THR X 280      58.400  49.300  61.030  0.00  0.00            
ATOM   4460 HG21 THR X 280      59.070  48.590  61.560  0.00  0.00            
ATOM   4461 HG22 THR X 280      58.960  49.990  60.370  0.00  0.00            
ATOM   4462 HG23 THR X 280      57.660  48.740  60.410  0.00  0.00            
ATOM   4463  C   THR X 280      57.590  48.340  63.770  0.00  0.00            
ATOM   4464  O   THR X 280      58.210  48.810  64.740  0.00  0.00            
ATOM   4465  N   ASN X 281      57.810  47.090  63.430  0.00  0.00            
ATOM   4466  HN  ASN X 281      57.260  46.750  62.670  0.00  0.00            
ATOM   4467  CA  ASN X 281      58.850  46.190  64.070  0.00  0.00            
ATOM   4468  HA  ASN X 281      59.030  46.630  65.040  0.00  0.00            
ATOM   4469  CB  ASN X 281      58.310  44.730  64.180  0.00  0.00            
ATOM   4470  HB1 ASN X 281      59.020  44.200  64.850  0.00  0.00            
ATOM   4471  HB2 ASN X 281      58.200  44.170  63.230  0.00  0.00            
ATOM   4472  CG  ASN X 281      56.960  44.650  64.790  0.00  0.00            
ATOM   4473  OD1 ASN X 281      55.940  44.530  64.090  0.00  0.00            
ATOM   4474  ND2 ASN X 281      56.870  45.040  66.060  0.00  0.00            
ATOM   4475 HD21 ASN X 281      55.970  44.950  66.490  0.00  0.00            
ATOM   4476 HD22 ASN X 281      57.670  45.180  66.640  0.00  0.00            
ATOM   4477  C   ASN X 281      60.150  46.200  63.210  0.00  0.00            
ATOM   4478  O   ASN X 281      60.350  45.320  62.400  0.00  0.00            
ATOM   4479  N   ALA X 282      61.080  47.120  63.390  0.00  0.00            
ATOM   4480  HN  ALA X 282      60.840  47.890  63.980  0.00  0.00            
ATOM   4481  CA  ALA X 282      62.470  47.100  62.870  0.00  0.00            
ATOM   4482  HA  ALA X 282      62.760  46.080  62.640  0.00  0.00            
ATOM   4483  CB  ALA X 282      62.640  47.910  61.540  0.00  0.00            
ATOM   4484  HB1 ALA X 282      62.030  47.440  60.750  0.00  0.00            
ATOM   4485  HB2 ALA X 282      63.720  47.950  61.260  0.00  0.00            
ATOM   4486  HB3 ALA X 282      62.380  48.970  61.760  0.00  0.00            
ATOM   4487  C   ALA X 282      63.490  47.710  63.970  0.00  0.00            
ATOM   4488  O   ALA X 282      63.110  48.210  65.000  0.00  0.00            
ATOM   4489  N   ASP X 283      64.790  47.490  63.740  0.00  0.00            
ATOM   4490  HN  ASP X 283      65.100  46.840  63.040  0.00  0.00            
ATOM   4491  CA  ASP X 283      65.920  48.180  64.280  0.00  0.00            
ATOM   4492  HA  ASP X 283      65.940  48.330  65.350  0.00  0.00            
ATOM   4493  CB  ASP X 283      67.200  47.460  63.840  0.00  0.00            
ATOM   4494  HB1 ASP X 283      68.070  48.090  64.140  0.00  0.00            
ATOM   4495  HB2 ASP X 283      67.340  47.380  62.740  0.00  0.00            
ATOM   4496  CG  ASP X 283      67.290  46.030  64.430  0.00  0.00            
ATOM   4497  OD1 ASP X 283      67.170  45.800  65.660  0.00  0.00            
ATOM   4498  OD2 ASP X 283      67.390  45.110  63.590  0.00  0.00            
ATOM   4499  C   ASP X 283      65.860  49.690  63.840  0.00  0.00            
ATOM   4500  O   ASP X 283      65.470  50.070  62.740  0.00  0.00            
ATOM   4501  N   TYR X 284      66.320  50.590  64.690  0.00  0.00            
ATOM   4502  HN  TYR X 284      66.780  50.240  65.510  0.00  0.00            
ATOM   4503  CA  TYR X 284      66.280  52.000  64.470  0.00  0.00            
ATOM   4504  HA  TYR X 284      65.790  52.120  63.510  0.00  0.00            
ATOM   4505  CB  TYR X 284      65.530  52.710  65.700  0.00  0.00            
ATOM   4506  HB1 TYR X 284      66.170  52.730  66.610  0.00  0.00            
ATOM   4507  HB2 TYR X 284      64.660  52.160  66.090  0.00  0.00            
ATOM   4508  CG  TYR X 284      65.040  54.130  65.530  0.00  0.00            
ATOM   4509  CD1 TYR X 284      64.870  54.920  66.650  0.00  0.00            
ATOM   4510  HD1 TYR X 284      65.020  54.510  67.630  0.00  0.00            
ATOM   4511  CE1 TYR X 284      64.240  56.170  66.590  0.00  0.00            
ATOM   4512  HE1 TYR X 284      64.020  56.710  67.500  0.00  0.00            
ATOM   4513  CZ  TYR X 284      63.870  56.670  65.310  0.00  0.00            
ATOM   4514  OH  TYR X 284      63.440  57.990  65.290  0.00  0.00            
ATOM   4515  HH  TYR X 284      62.940  58.190  64.500  0.00  0.00            
ATOM   4516  CD2 TYR X 284      64.680  54.620  64.300  0.00  0.00            
ATOM   4517  HD2 TYR X 284      64.830  54.050  63.390  0.00  0.00            
ATOM   4518  CE2 TYR X 284      64.110  55.940  64.110  0.00  0.00            
ATOM   4519  HE2 TYR X 284      63.700  56.310  63.190  0.00  0.00            
ATOM   4520  C   TYR X 284      67.600  52.730  64.260  0.00  0.00            
ATOM   4521  O   TYR X 284      68.540  52.610  65.060  0.00  0.00            
ATOM   4522  N   ARG X 285      67.750  53.460  63.180  0.00  0.00            
ATOM   4523  HN  ARG X 285      66.990  53.380  62.540  0.00  0.00            
ATOM   4524  CA  ARG X 285      68.810  54.310  62.880  0.00  0.00            
ATOM   4525  HA  ARG X 285      69.660  53.790  63.280  0.00  0.00            
ATOM   4526  CB  ARG X 285      68.970  54.580  61.380  0.00  0.00            
ATOM   4527  HB1 ARG X 285      69.820  55.250  61.120  0.00  0.00            
ATOM   4528  HB2 ARG X 285      68.070  55.120  61.010  0.00  0.00            
ATOM   4529  CG  ARG X 285      69.180  53.360  60.450  0.00  0.00            
ATOM   4530  HG1 ARG X 285      68.760  53.630  59.460  0.00  0.00            
ATOM   4531  HG2 ARG X 285      68.540  52.490  60.720  0.00  0.00            
ATOM   4532  CD  ARG X 285      70.610  53.010  60.120  0.00  0.00            
ATOM   4533  HD1 ARG X 285      71.090  53.950  59.790  0.00  0.00            
ATOM   4534  HD2 ARG X 285      70.640  52.260  59.300  0.00  0.00            
ATOM   4535  NE  ARG X 285      71.290  52.470  61.330  0.00  0.00            
ATOM   4536  HE  ARG X 285      70.830  51.770  61.860  0.00  0.00            
ATOM   4537  CZ  ARG X 285      72.590  52.630  61.520  0.00  0.00            
ATOM   4538  NH1 ARG X 285      73.300  53.510  60.820  0.00  0.00            
ATOM   4539 HH11 ARG X 285      72.780  54.170  60.280  0.00  0.00            
ATOM   4540 HH12 ARG X 285      74.290  53.610  60.940  0.00  0.00            
ATOM   4541  NH2 ARG X 285      73.230  52.000  62.490  0.00  0.00            
ATOM   4542 HH21 ARG X 285      72.630  51.510  63.120  0.00  0.00            
ATOM   4543 HH22 ARG X 285      74.200  52.080  62.730  0.00  0.00            
ATOM   4544  C   ARG X 285      68.770  55.560  63.730  0.00  0.00            
ATOM   4545  O   ARG X 285      69.800  56.190  63.970  0.00  0.00            
ATOM   4546  N   GLY X 286      67.580  56.080  64.160  0.00  0.00            
ATOM   4547  HN  GLY X 286      66.740  55.580  63.960  0.00  0.00            
ATOM   4548  CA  GLY X 286      67.460  57.250  65.110  0.00  0.00            
ATOM   4549  HA1 GLY X 286      66.410  57.430  65.300  0.00  0.00            
ATOM   4550  HA2 GLY X 286      67.970  58.130  64.760  0.00  0.00            
ATOM   4551  C   GLY X 286      67.970  56.890  66.480  0.00  0.00            
ATOM   4552  O   GLY X 286      68.390  55.830  66.890  0.00  0.00            
ATOM   4553  N   SER X 287      68.060  57.920  67.370  0.00  0.00            
ATOM   4554  HN  SER X 287      67.910  58.860  67.060  0.00  0.00            
ATOM   4555  CA  SER X 287      68.230  57.670  68.770  0.00  0.00            
ATOM   4556  HA  SER X 287      69.060  56.980  68.890  0.00  0.00            
ATOM   4557  CB  SER X 287      68.470  58.990  69.490  0.00  0.00            
ATOM   4558  HB1 SER X 287      68.400  58.930  70.600  0.00  0.00            
ATOM   4559  HB2 SER X 287      67.670  59.670  69.120  0.00  0.00            
ATOM   4560  OG  SER X 287      69.770  59.550  69.180  0.00  0.00            
ATOM   4561  HG1 SER X 287      70.220  59.650  70.030  0.00  0.00            
ATOM   4562  C   SER X 287      67.090  56.930  69.500  0.00  0.00            
ATOM   4563  O   SER X 287      65.900  57.110  69.140  0.00  0.00            
ATOM   4564  N   GLY X 288      67.350  56.170  70.590  0.00  0.00            
ATOM   4565  HN  GLY X 288      68.290  56.030  70.870  0.00  0.00            
ATOM   4566  CA  GLY X 288      66.310  55.450  71.360  0.00  0.00            
ATOM   4567  HA1 GLY X 288      66.890  54.740  71.930  0.00  0.00            
ATOM   4568  HA2 GLY X 288      65.510  54.960  70.810  0.00  0.00            
ATOM   4569  C   GLY X 288      65.530  56.260  72.390  0.00  0.00            
ATOM   4570  O   GLY X 288      65.540  57.490  72.380  0.00  0.00            
ATOM   4571  N   PHE X 289      64.620  55.570  73.180  0.00  0.00            
ATOM   4572  HN  PHE X 289      64.460  54.600  73.010  0.00  0.00            
ATOM   4573  CA  PHE X 289      63.610  56.200  73.960  0.00  0.00            
ATOM   4574  HA  PHE X 289      64.180  56.700  74.730  0.00  0.00            
ATOM   4575  CB  PHE X 289      62.680  57.130  73.120  0.00  0.00            
ATOM   4576  HB1 PHE X 289      63.340  57.840  72.580  0.00  0.00            
ATOM   4577  HB2 PHE X 289      61.940  57.650  73.760  0.00  0.00            
ATOM   4578  CG  PHE X 289      61.960  56.310  72.070  0.00  0.00            
ATOM   4579  CD1 PHE X 289      62.480  56.330  70.670  0.00  0.00            
ATOM   4580  HD1 PHE X 289      63.430  56.830  70.490  0.00  0.00            
ATOM   4581  CE1 PHE X 289      61.780  55.660  69.640  0.00  0.00            
ATOM   4582  HE1 PHE X 289      62.090  55.730  68.610  0.00  0.00            
ATOM   4583  CZ  PHE X 289      60.610  55.000  69.960  0.00  0.00            
ATOM   4584  HZ  PHE X 289      60.070  54.510  69.170  0.00  0.00            
ATOM   4585  CD2 PHE X 289      60.790  55.570  72.320  0.00  0.00            
ATOM   4586  HD2 PHE X 289      60.290  55.740  73.260  0.00  0.00            
ATOM   4587  CE2 PHE X 289      60.050  54.990  71.230  0.00  0.00            
ATOM   4588  HE2 PHE X 289      59.100  54.540  71.470  0.00  0.00            
ATOM   4589  C   PHE X 289      62.840  55.090  74.740  0.00  0.00            
ATOM   4590  O   PHE X 289      62.850  53.960  74.270  0.00  0.00            
ATOM   4591  N   ASP X 290      62.240  55.350  75.950  0.00  0.00            
ATOM   4592  HN  ASP X 290      62.320  56.220  76.430  0.00  0.00            
ATOM   4593  CA  ASP X 290      61.500  54.350  76.660  0.00  0.00            
ATOM   4594  HA  ASP X 290      61.850  53.360  76.410  0.00  0.00            
ATOM   4595  CB  ASP X 290      61.610  54.500  78.140  0.00  0.00            
ATOM   4596  HB1 ASP X 290      60.790  53.980  78.680  0.00  0.00            
ATOM   4597  HB2 ASP X 290      61.540  55.580  78.390  0.00  0.00            
ATOM   4598  CG  ASP X 290      62.980  54.070  78.620  0.00  0.00            
ATOM   4599  OD1 ASP X 290      63.590  54.800  79.420  0.00  0.00            
ATOM   4600  OD2 ASP X 290      63.320  52.900  78.350  0.00  0.00            
ATOM   4601  C   ASP X 290      59.980  54.410  76.300  0.00  0.00            
ATOM   4602  O   ASP X 290      59.400  55.480  76.230  0.00  0.00            
ATOM   4603  N   ARG X 291      59.410  53.250  75.890  0.00  0.00            
ATOM   4604  HN  ARG X 291      59.850  52.400  76.150  0.00  0.00            
ATOM   4605  CA  ARG X 291      58.060  53.130  75.430  0.00  0.00            
ATOM   4606  HA  ARG X 291      57.800  53.950  74.780  0.00  0.00            
ATOM   4607  CB  ARG X 291      57.960  51.860  74.530  0.00  0.00            
ATOM   4608  HB1 ARG X 291      56.910  51.640  74.240  0.00  0.00            
ATOM   4609  HB2 ARG X 291      58.430  51.040  75.120  0.00  0.00            
ATOM   4610  CG  ARG X 291      58.760  51.820  73.160  0.00  0.00            
ATOM   4611  HG1 ARG X 291      58.600  52.850  72.770  0.00  0.00            
ATOM   4612  HG2 ARG X 291      58.160  51.230  72.430  0.00  0.00            
ATOM   4613  CD  ARG X 291      60.250  51.620  73.150  0.00  0.00            
ATOM   4614  HD1 ARG X 291      60.560  50.660  73.640  0.00  0.00            
ATOM   4615  HD2 ARG X 291      60.760  52.490  73.610  0.00  0.00            
ATOM   4616  NE  ARG X 291      60.580  51.580  71.670  0.00  0.00            
ATOM   4617  HE  ARG X 291      59.940  51.120  71.060  0.00  0.00            
ATOM   4618  CZ  ARG X 291      61.860  51.760  71.180  0.00  0.00            
ATOM   4619  NH1 ARG X 291      62.790  52.310  71.870  0.00  0.00            
ATOM   4620 HH11 ARG X 291      62.650  52.520  72.840  0.00  0.00            
ATOM   4621 HH12 ARG X 291      63.750  52.420  71.600  0.00  0.00            
ATOM   4622  NH2 ARG X 291      62.120  51.310  69.950  0.00  0.00            
ATOM   4623 HH21 ARG X 291      61.380  50.880  69.430  0.00  0.00            
ATOM   4624 HH22 ARG X 291      63.070  51.330  69.640  0.00  0.00            
ATOM   4625  C   ARG X 291      57.060  53.170  76.560  0.00  0.00            
ATOM   4626  O   ARG X 291      57.320  52.840  77.710  0.00  0.00            
ATOM   4627  N   GLY X 292      55.780  53.510  76.210  0.00  0.00            
ATOM   4628  HN  GLY X 292      55.710  53.640  75.220  0.00  0.00            
ATOM   4629  CA  GLY X 292      54.680  53.890  77.080  0.00  0.00            
ATOM   4630  HA1 GLY X 292      55.070  54.600  77.800  0.00  0.00            
ATOM   4631  HA2 GLY X 292      54.220  53.010  77.500  0.00  0.00            
ATOM   4632  C   GLY X 292      53.490  54.490  76.320  0.00  0.00            
ATOM   4633  O   GLY X 292      53.330  54.160  75.180  0.00  0.00            
ATOM   4634  N   HSD X 293      52.630  55.190  77.110  0.00  0.00            
ATOM   4635  HN  HSD X 293      52.840  55.480  78.040  0.00  0.00            
ATOM   4636  CA  HSD X 293      51.300  55.730  76.640  0.00  0.00            
ATOM   4637  HA  HSD X 293      51.310  55.590  75.570  0.00  0.00            
ATOM   4638  CB  HSD X 293      50.210  54.840  77.310  0.00  0.00            
ATOM   4639  HB1 HSD X 293      49.170  55.070  76.990  0.00  0.00            
ATOM   4640  HB2 HSD X 293      50.350  55.170  78.360  0.00  0.00            
ATOM   4641  ND1 HSD X 293      49.480  52.570  78.120  0.00  0.00            
ATOM   4642  HD1 HSD X 293      48.930  52.990  78.840  0.00  0.00            
ATOM   4643  CG  HSD X 293      50.260  53.330  77.190  0.00  0.00            
ATOM   4644  CE1 HSD X 293      49.750  51.260  77.870  0.00  0.00            
ATOM   4645  HE1 HSD X 293      49.350  50.460  78.490  0.00  0.00            
ATOM   4646  NE2 HSD X 293      50.630  51.110  76.870  0.00  0.00            
ATOM   4647  CD2 HSD X 293      51.000  52.390  76.510  0.00  0.00            
ATOM   4648  HD2 HSD X 293      51.750  52.600  75.750  0.00  0.00            
ATOM   4649  C   HSD X 293      51.110  57.150  76.900  0.00  0.00            
ATOM   4650  O   HSD X 293      51.560  57.670  77.920  0.00  0.00            
ATOM   4651  N   LEU X 294      50.360  57.830  75.970  0.00  0.00            
ATOM   4652  HN  LEU X 294      49.940  57.290  75.250  0.00  0.00            
ATOM   4653  CA  LEU X 294      49.990  59.230  76.060  0.00  0.00            
ATOM   4654  HA  LEU X 294      50.880  59.720  76.420  0.00  0.00            
ATOM   4655  CB  LEU X 294      49.660  59.860  74.690  0.00  0.00            
ATOM   4656  HB1 LEU X 294      48.690  59.430  74.350  0.00  0.00            
ATOM   4657  HB2 LEU X 294      50.510  59.590  74.030  0.00  0.00            
ATOM   4658  CG  LEU X 294      49.460  61.410  74.660  0.00  0.00            
ATOM   4659  HG  LEU X 294      48.820  61.650  75.540  0.00  0.00            
ATOM   4660  CD1 LEU X 294      50.890  62.050  74.800  0.00  0.00            
ATOM   4661 HD11 LEU X 294      50.910  63.130  75.060  0.00  0.00            
ATOM   4662 HD12 LEU X 294      51.470  61.970  73.850  0.00  0.00            
ATOM   4663 HD13 LEU X 294      51.510  61.520  75.560  0.00  0.00            
ATOM   4664  CD2 LEU X 294      48.640  61.960  73.460  0.00  0.00            
ATOM   4665 HD21 LEU X 294      49.260  61.660  72.580  0.00  0.00            
ATOM   4666 HD22 LEU X 294      48.660  63.050  73.650  0.00  0.00            
ATOM   4667 HD23 LEU X 294      47.620  61.530  73.430  0.00  0.00            
ATOM   4668  C   LEU X 294      48.890  59.410  77.120  0.00  0.00            
ATOM   4669  O   LEU X 294      48.960  60.400  77.890  0.00  0.00            
ATOM   4670  N   ALA X 295      47.870  58.530  77.180  0.00  0.00            
ATOM   4671  HN  ALA X 295      47.750  57.840  76.470  0.00  0.00            
ATOM   4672  CA  ALA X 295      46.700  58.590  78.120  0.00  0.00            
ATOM   4673  HA  ALA X 295      46.770  59.540  78.610  0.00  0.00            
ATOM   4674  CB  ALA X 295      45.330  58.470  77.420  0.00  0.00            
ATOM   4675  HB1 ALA X 295      44.450  58.470  78.110  0.00  0.00            
ATOM   4676  HB2 ALA X 295      45.370  57.650  76.680  0.00  0.00            
ATOM   4677  HB3 ALA X 295      45.180  59.320  76.730  0.00  0.00            
ATOM   4678  C   ALA X 295      46.760  57.360  79.050  0.00  0.00            
ATOM   4679  O   ALA X 295      47.050  56.280  78.580  0.00  0.00            
ATOM   4680  N   ALA X 296      46.560  57.600  80.390  0.00  0.00            
ATOM   4681  HN  ALA X 296      46.240  58.530  80.560  0.00  0.00            
ATOM   4682  CA  ALA X 296      46.640  56.550  81.450  0.00  0.00            
ATOM   4683  HA  ALA X 296      46.600  57.120  82.370  0.00  0.00            
ATOM   4684  CB  ALA X 296      45.460  55.580  81.350  0.00  0.00            
ATOM   4685  HB1 ALA X 296      45.260  54.950  82.250  0.00  0.00            
ATOM   4686  HB2 ALA X 296      45.550  54.900  80.480  0.00  0.00            
ATOM   4687  HB3 ALA X 296      44.550  56.190  81.190  0.00  0.00            
ATOM   4688  C   ALA X 296      48.010  55.950  81.600  0.00  0.00            
ATOM   4689  O   ALA X 296      48.250  54.770  81.380  0.00  0.00            
ATOM   4690  N   ALA X 297      49.050  56.730  82.060  0.00  0.00            
ATOM   4691  HN  ALA X 297      48.850  57.670  82.340  0.00  0.00            
ATOM   4692  CA  ALA X 297      50.370  56.190  82.400  0.00  0.00            
ATOM   4693  HA  ALA X 297      50.500  55.430  81.640  0.00  0.00            
ATOM   4694  CB  ALA X 297      51.480  57.160  82.460  0.00  0.00            
ATOM   4695  HB1 ALA X 297      51.720  57.540  81.450  0.00  0.00            
ATOM   4696  HB2 ALA X 297      52.380  56.530  82.660  0.00  0.00            
ATOM   4697  HB3 ALA X 297      51.440  58.010  83.180  0.00  0.00            
ATOM   4698  C   ALA X 297      50.310  55.320  83.680  0.00  0.00            
ATOM   4699  O   ALA X 297      49.560  55.570  84.590  0.00  0.00            
ATOM   4700  N   ALA X 298      51.140  54.300  83.780  0.00  0.00            
ATOM   4701  HN  ALA X 298      51.870  54.040  83.160  0.00  0.00            
ATOM   4702  CA  ALA X 298      50.890  53.290  84.770  0.00  0.00            
ATOM   4703  HA  ALA X 298      49.940  52.790  84.630  0.00  0.00            
ATOM   4704  CB  ALA X 298      51.940  52.130  84.710  0.00  0.00            
ATOM   4705  HB1 ALA X 298      51.780  51.660  83.710  0.00  0.00            
ATOM   4706  HB2 ALA X 298      51.740  51.410  85.530  0.00  0.00            
ATOM   4707  HB3 ALA X 298      52.950  52.470  85.030  0.00  0.00            
ATOM   4708  C   ALA X 298      50.880  53.640  86.310  0.00  0.00            
ATOM   4709  O   ALA X 298      49.960  53.090  86.980  0.00  0.00            
ATOM   4710  N   ASN X 299      51.850  54.490  86.870  0.00  0.00            
ATOM   4711  HN  ASN X 299      52.520  54.960  86.300  0.00  0.00            
ATOM   4712  CA  ASN X 299      51.750  54.820  88.300  0.00  0.00            
ATOM   4713  HA  ASN X 299      51.360  53.960  88.820  0.00  0.00            
ATOM   4714  CB  ASN X 299      53.090  55.320  88.840  0.00  0.00            
ATOM   4715  HB1 ASN X 299      53.290  56.370  88.520  0.00  0.00            
ATOM   4716  HB2 ASN X 299      53.930  54.720  88.440  0.00  0.00            
ATOM   4717  CG  ASN X 299      53.230  55.240  90.370  0.00  0.00            
ATOM   4718  OD1 ASN X 299      53.680  56.250  90.870  0.00  0.00            
ATOM   4719  ND2 ASN X 299      52.990  54.120  91.020  0.00  0.00            
ATOM   4720 HD21 ASN X 299      52.980  54.150  92.020  0.00  0.00            
ATOM   4721 HD22 ASN X 299      52.350  53.450  90.630  0.00  0.00            
ATOM   4722  C   ASN X 299      50.620  55.890  88.480  0.00  0.00            
ATOM   4723  O   ASN X 299      50.300  56.310  89.610  0.00  0.00            
ATOM   4724  N   HSD X 300      50.090  56.470  87.420  0.00  0.00            
ATOM   4725  HN  HSD X 300      50.350  56.240  86.490  0.00  0.00            
ATOM   4726  CA  HSD X 300      49.050  57.480  87.480  0.00  0.00            
ATOM   4727  HA  HSD X 300      49.050  57.840  88.500  0.00  0.00            
ATOM   4728  CB  HSD X 300      49.250  58.720  86.570  0.00  0.00            
ATOM   4729  HB1 HSD X 300      48.490  59.520  86.670  0.00  0.00            
ATOM   4730  HB2 HSD X 300      49.060  58.400  85.520  0.00  0.00            
ATOM   4731  ND1 HSD X 300      50.750  60.140  88.070  0.00  0.00            
ATOM   4732  HD1 HSD X 300      50.240  60.140  88.930  0.00  0.00            
ATOM   4733  CG  HSD X 300      50.520  59.450  86.890  0.00  0.00            
ATOM   4734  CE1 HSD X 300      52.000  60.650  87.960  0.00  0.00            
ATOM   4735  HE1 HSD X 300      52.530  61.140  88.780  0.00  0.00            
ATOM   4736  NE2 HSD X 300      52.580  60.370  86.790  0.00  0.00            
ATOM   4737  CD2 HSD X 300      51.620  59.560  86.120  0.00  0.00            
ATOM   4738  HD2 HSD X 300      51.800  59.400  85.070  0.00  0.00            
ATOM   4739  C   HSD X 300      47.620  57.010  87.230  0.00  0.00            
ATOM   4740  O   HSD X 300      46.770  57.620  87.770  0.00  0.00            
ATOM   4741  N   ARG X 301      47.390  55.880  86.510  0.00  0.00            
ATOM   4742  HN  ARG X 301      48.150  55.300  86.220  0.00  0.00            
ATOM   4743  CA  ARG X 301      46.070  55.370  86.150  0.00  0.00            
ATOM   4744  HA  ARG X 301      45.520  56.280  85.930  0.00  0.00            
ATOM   4745  CB  ARG X 301      46.030  54.440  84.900  0.00  0.00            
ATOM   4746  HB1 ARG X 301      46.500  55.060  84.110  0.00  0.00            
ATOM   4747  HB2 ARG X 301      45.080  54.030  84.490  0.00  0.00            
ATOM   4748  CG  ARG X 301      47.010  53.210  85.030  0.00  0.00            
ATOM   4749  HG1 ARG X 301      46.630  52.510  85.800  0.00  0.00            
ATOM   4750  HG2 ARG X 301      47.950  53.590  85.490  0.00  0.00            
ATOM   4751  CD  ARG X 301      47.360  52.450  83.760  0.00  0.00            
ATOM   4752  HD1 ARG X 301      48.080  53.010  83.120  0.00  0.00            
ATOM   4753  HD2 ARG X 301      46.510  52.340  83.050  0.00  0.00            
ATOM   4754  NE  ARG X 301      48.040  51.180  84.230  0.00  0.00            
ATOM   4755  HE  ARG X 301      48.010  50.990  85.210  0.00  0.00            
ATOM   4756  CZ  ARG X 301      48.500  50.200  83.500  0.00  0.00            
ATOM   4757  NH1 ARG X 301      48.210  50.100  82.210  0.00  0.00            
ATOM   4758 HH11 ARG X 301      47.600  50.770  81.790  0.00  0.00            
ATOM   4759 HH12 ARG X 301      48.800  49.560  81.610  0.00  0.00            
ATOM   4760  NH2 ARG X 301      49.350  49.330  84.030  0.00  0.00            
ATOM   4761 HH21 ARG X 301      49.580  49.440  84.990  0.00  0.00            
ATOM   4762 HH22 ARG X 301      49.610  48.560  83.460  0.00  0.00            
ATOM   4763  C   ARG X 301      45.410  54.710  87.340  0.00  0.00            
ATOM   4764  O   ARG X 301      46.000  53.960  88.190  0.00  0.00            
ATOM   4765  N   TRP X 302      44.080  54.960  87.450  0.00  0.00            
ATOM   4766  HN  TRP X 302      43.570  55.420  86.720  0.00  0.00            
ATOM   4767  CA  TRP X 302      43.250  54.260  88.440  0.00  0.00            
ATOM   4768  HA  TRP X 302      43.660  54.450  89.430  0.00  0.00            
ATOM   4769  CB  TRP X 302      41.730  54.840  88.650  0.00  0.00            
ATOM   4770  HB1 TRP X 302      41.800  55.940  88.810  0.00  0.00            
ATOM   4771  HB2 TRP X 302      41.260  54.430  89.570  0.00  0.00            
ATOM   4772  CG  TRP X 302      40.780  54.620  87.560  0.00  0.00            
ATOM   4773  CD1 TRP X 302      40.070  53.470  87.260  0.00  0.00            
ATOM   4774  HD1 TRP X 302      39.840  52.690  87.970  0.00  0.00            
ATOM   4775  NE1 TRP X 302      39.210  53.720  86.190  0.00  0.00            
ATOM   4776  HE1 TRP X 302      38.500  53.100  85.950  0.00  0.00            
ATOM   4777  CE2 TRP X 302      39.210  54.990  85.910  0.00  0.00            
ATOM   4778  CD2 TRP X 302      40.160  55.670  86.700  0.00  0.00            
ATOM   4779  CE3 TRP X 302      40.390  57.070  86.620  0.00  0.00            
ATOM   4780  HE3 TRP X 302      41.060  57.520  87.340  0.00  0.00            
ATOM   4781  CZ3 TRP X 302      39.750  57.760  85.570  0.00  0.00            
ATOM   4782  HZ3 TRP X 302      39.940  58.820  85.430  0.00  0.00            
ATOM   4783  CZ2 TRP X 302      38.470  55.750  85.010  0.00  0.00            
ATOM   4784  HZ2 TRP X 302      37.670  55.330  84.420  0.00  0.00            
ATOM   4785  CH2 TRP X 302      38.810  57.100  84.800  0.00  0.00            
ATOM   4786  HH2 TRP X 302      38.230  57.670  84.090  0.00  0.00            
ATOM   4787  C   TRP X 302      43.180  52.670  88.180  0.00  0.00            
ATOM   4788  O   TRP X 302      43.240  51.940  89.140  0.00  0.00            
ATOM   4789  N   SER X 303      43.110  52.140  86.930  0.00  0.00            
ATOM   4790  HN  SER X 303      43.030  52.630  86.070  0.00  0.00            
ATOM   4791  CA  SER X 303      43.010  50.720  86.860  0.00  0.00            
ATOM   4792  HA  SER X 303      43.040  50.070  87.730  0.00  0.00            
ATOM   4793  CB  SER X 303      41.700  50.360  86.280  0.00  0.00            
ATOM   4794  HB1 SER X 303      41.590  51.050  85.420  0.00  0.00            
ATOM   4795  HB2 SER X 303      40.850  50.730  86.900  0.00  0.00            
ATOM   4796  OG  SER X 303      41.400  49.010  86.060  0.00  0.00            
ATOM   4797  HG1 SER X 303      41.150  48.670  86.930  0.00  0.00            
ATOM   4798  C   SER X 303      44.110  50.170  85.930  0.00  0.00            
ATOM   4799  O   SER X 303      44.470  50.740  84.880  0.00  0.00            
ATOM   4800  N   GLN X 304      44.710  49.040  86.250  0.00  0.00            
ATOM   4801  HN  GLN X 304      44.320  48.480  86.970  0.00  0.00            
ATOM   4802  CA  GLN X 304      45.770  48.520  85.410  0.00  0.00            
ATOM   4803  HA  GLN X 304      46.320  49.380  85.050  0.00  0.00            
ATOM   4804  CB  GLN X 304      46.690  47.530  86.220  0.00  0.00            
ATOM   4805  HB1 GLN X 304      47.500  46.960  85.720  0.00  0.00            
ATOM   4806  HB2 GLN X 304      45.900  46.840  86.550  0.00  0.00            
ATOM   4807  CG  GLN X 304      47.470  48.070  87.460  0.00  0.00            
ATOM   4808  HG1 GLN X 304      48.300  47.410  87.790  0.00  0.00            
ATOM   4809  HG2 GLN X 304      46.760  48.070  88.320  0.00  0.00            
ATOM   4810  CD  GLN X 304      48.210  49.360  87.320  0.00  0.00            
ATOM   4811  OE1 GLN X 304      49.350  49.490  86.800  0.00  0.00            
ATOM   4812  NE2 GLN X 304      47.580  50.450  87.930  0.00  0.00            
ATOM   4813 HE21 GLN X 304      48.150  51.250  88.130  0.00  0.00            
ATOM   4814 HE22 GLN X 304      46.750  50.350  88.480  0.00  0.00            
ATOM   4815  C   GLN X 304      45.240  47.760  84.110  0.00  0.00            
ATOM   4816  O   GLN X 304      45.340  46.540  84.060  0.00  0.00            
ATOM   4817  N   LYS X 305      44.720  48.520  83.130  0.00  0.00            
ATOM   4818  HN  LYS X 305      44.640  49.500  83.260  0.00  0.00            
ATOM   4819  CA  LYS X 305      44.200  47.890  81.970  0.00  0.00            
ATOM   4820  HA  LYS X 305      43.570  47.080  82.310  0.00  0.00            
ATOM   4821  CB  LYS X 305      43.240  48.640  81.020  0.00  0.00            
ATOM   4822  HB1 LYS X 305      42.950  47.950  80.200  0.00  0.00            
ATOM   4823  HB2 LYS X 305      43.790  49.420  80.440  0.00  0.00            
ATOM   4824  CG  LYS X 305      41.900  49.200  81.680  0.00  0.00            
ATOM   4825  HG1 LYS X 305      41.160  49.350  80.870  0.00  0.00            
ATOM   4826  HG2 LYS X 305      42.180  50.170  82.150  0.00  0.00            
ATOM   4827  CD  LYS X 305      41.310  48.200  82.700  0.00  0.00            
ATOM   4828  HD1 LYS X 305      42.020  48.010  83.530  0.00  0.00            
ATOM   4829  HD2 LYS X 305      41.050  47.200  82.280  0.00  0.00            
ATOM   4830  CE  LYS X 305      39.990  48.760  83.250  0.00  0.00            
ATOM   4831  HE1 LYS X 305      40.040  49.820  83.570  0.00  0.00            
ATOM   4832  HE2 LYS X 305      39.610  48.040  84.020  0.00  0.00            
ATOM   4833  NZ  LYS X 305      39.020  48.850  82.130  0.00  0.00            
ATOM   4834  HZ1 LYS X 305      38.080  48.520  82.430  0.00  0.00            
ATOM   4835  HZ2 LYS X 305      39.290  48.390  81.240  0.00  0.00            
ATOM   4836  HZ3 LYS X 305      38.750  49.790  81.760  0.00  0.00            
ATOM   4837  C   LYS X 305      45.310  47.170  81.180  0.00  0.00            
ATOM   4838  O   LYS X 305      46.400  47.740  80.940  0.00  0.00            
ATOM   4839  N   ALA X 306      45.200  45.870  80.820  0.00  0.00            
ATOM   4840  HN  ALA X 306      44.390  45.390  81.130  0.00  0.00            
ATOM   4841  CA  ALA X 306      46.210  45.160  80.100  0.00  0.00            
ATOM   4842  HA  ALA X 306      47.160  45.410  80.550  0.00  0.00            
ATOM   4843  CB  ALA X 306      45.920  43.660  80.310  0.00  0.00            
ATOM   4844  HB1 ALA X 306      46.290  43.390  81.330  0.00  0.00            
ATOM   4845  HB2 ALA X 306      46.390  43.020  79.540  0.00  0.00            
ATOM   4846  HB3 ALA X 306      44.830  43.440  80.230  0.00  0.00            
ATOM   4847  C   ALA X 306      46.300  45.530  78.600  0.00  0.00            
ATOM   4848  O   ALA X 306      45.280  45.810  77.950  0.00  0.00            
ATOM   4849  N   MET X 307      47.550  45.540  78.040  0.00  0.00            
ATOM   4850  HN  MET X 307      48.330  45.260  78.590  0.00  0.00            
ATOM   4851  CA  MET X 307      47.830  45.760  76.610  0.00  0.00            
ATOM   4852  HA  MET X 307      46.930  46.000  76.070  0.00  0.00            
ATOM   4853  CB  MET X 307      48.640  47.050  76.320  0.00  0.00            
ATOM   4854  HB1 MET X 307      48.550  47.290  75.240  0.00  0.00            
ATOM   4855  HB2 MET X 307      49.720  46.840  76.440  0.00  0.00            
ATOM   4856  CG  MET X 307      48.240  48.230  77.150  0.00  0.00            
ATOM   4857  HG1 MET X 307      48.990  49.050  77.070  0.00  0.00            
ATOM   4858  HG2 MET X 307      48.070  47.900  78.200  0.00  0.00            
ATOM   4859  SD  MET X 307      46.620  48.760  76.630  0.00  0.00            
ATOM   4860  CE  MET X 307      46.400  49.890  78.080  0.00  0.00            
ATOM   4861  HE1 MET X 307      46.990  50.820  78.010  0.00  0.00            
ATOM   4862  HE2 MET X 307      46.770  49.330  78.970  0.00  0.00            
ATOM   4863  HE3 MET X 307      45.310  50.090  78.210  0.00  0.00            
ATOM   4864  C   MET X 307      48.450  44.500  75.990  0.00  0.00            
ATOM   4865  O   MET X 307      49.130  43.820  76.710  0.00  0.00            
ATOM   4866  N   ASP X 308      48.260  44.210  74.710  0.00  0.00            
ATOM   4867  HN  ASP X 308      47.780  44.870  74.130  0.00  0.00            
ATOM   4868  CA  ASP X 308      48.720  43.080  73.990  0.00  0.00            
ATOM   4869  HA  ASP X 308      49.150  42.350  74.660  0.00  0.00            
ATOM   4870  CB  ASP X 308      47.480  42.570  73.130  0.00  0.00            
ATOM   4871  HB1 ASP X 308      46.660  42.560  73.870  0.00  0.00            
ATOM   4872  HB2 ASP X 308      47.800  41.570  72.750  0.00  0.00            
ATOM   4873  CG  ASP X 308      47.170  43.460  71.950  0.00  0.00            
ATOM   4874  OD1 ASP X 308      47.360  44.730  71.970  0.00  0.00            
ATOM   4875  OD2 ASP X 308      46.640  42.780  70.990  0.00  0.00            
ATOM   4876  C   ASP X 308      49.840  43.510  73.070  0.00  0.00            
ATOM   4877  O   ASP X 308      50.030  44.700  72.920  0.00  0.00            
ATOM   4878  N   ASP X 309      50.730  42.570  72.610  0.00  0.00            
ATOM   4879  HN  ASP X 309      50.480  41.610  72.730  0.00  0.00            
ATOM   4880  CA  ASP X 309      52.030  42.860  72.070  0.00  0.00            
ATOM   4881  HA  ASP X 309      52.540  43.410  72.850  0.00  0.00            
ATOM   4882  CB  ASP X 309      52.810  41.530  71.720  0.00  0.00            
ATOM   4883  HB1 ASP X 309      53.680  41.860  71.110  0.00  0.00            
ATOM   4884  HB2 ASP X 309      52.200  40.840  71.100  0.00  0.00            
ATOM   4885  CG  ASP X 309      53.210  40.770  72.960  0.00  0.00            
ATOM   4886  OD1 ASP X 309      53.720  41.450  73.890  0.00  0.00            
ATOM   4887  OD2 ASP X 309      53.030  39.550  73.010  0.00  0.00            
ATOM   4888  C   ASP X 309      52.020  43.820  70.830  0.00  0.00            
ATOM   4889  O   ASP X 309      51.190  43.690  69.960  0.00  0.00            
ATOM   4890  N   THR X 310      53.050  44.750  70.750  0.00  0.00            
ATOM   4891  HN  THR X 310      53.700  44.690  71.500  0.00  0.00            
ATOM   4892  CA  THR X 310      53.270  45.830  69.840  0.00  0.00            
ATOM   4893  HA  THR X 310      54.300  46.110  69.960  0.00  0.00            
ATOM   4894  CB  THR X 310      53.110  45.550  68.340  0.00  0.00            
ATOM   4895  HB  THR X 310      52.040  45.300  68.150  0.00  0.00            
ATOM   4896  OG1 THR X 310      53.850  44.470  67.940  0.00  0.00            
ATOM   4897  HG1 THR X 310      53.190  43.880  67.560  0.00  0.00            
ATOM   4898  CG2 THR X 310      53.820  46.610  67.460  0.00  0.00            
ATOM   4899 HG21 THR X 310      53.190  47.520  67.450  0.00  0.00            
ATOM   4900 HG22 THR X 310      53.980  46.190  66.440  0.00  0.00            
ATOM   4901 HG23 THR X 310      54.820  46.950  67.800  0.00  0.00            
ATOM   4902  C   THR X 310      52.440  47.020  70.220  0.00  0.00            
ATOM   4903  O   THR X 310      51.220  46.980  70.200  0.00  0.00            
ATOM   4904  N   PHE X 311      53.110  48.190  70.490  0.00  0.00            
ATOM   4905  HN  PHE X 311      54.100  48.210  70.360  0.00  0.00            
ATOM   4906  CA  PHE X 311      52.460  49.400  70.820  0.00  0.00            
ATOM   4907  HA  PHE X 311      51.740  49.250  71.620  0.00  0.00            
ATOM   4908  CB  PHE X 311      53.500  50.450  71.240  0.00  0.00            
ATOM   4909  HB1 PHE X 311      52.880  51.360  71.320  0.00  0.00            
ATOM   4910  HB2 PHE X 311      54.330  50.700  70.540  0.00  0.00            
ATOM   4911  CG  PHE X 311      54.090  50.220  72.630  0.00  0.00            
ATOM   4912  CD1 PHE X 311      53.560  50.960  73.730  0.00  0.00            
ATOM   4913  HD1 PHE X 311      52.730  51.640  73.570  0.00  0.00            
ATOM   4914  CE1 PHE X 311      54.050  50.770  75.040  0.00  0.00            
ATOM   4915  HE1 PHE X 311      53.690  51.350  75.870  0.00  0.00            
ATOM   4916  CZ  PHE X 311      55.160  49.950  75.290  0.00  0.00            
ATOM   4917  HZ  PHE X 311      55.530  49.790  76.290  0.00  0.00            
ATOM   4918  CD2 PHE X 311      55.180  49.290  72.900  0.00  0.00            
ATOM   4919  HD2 PHE X 311      55.740  48.850  72.090  0.00  0.00            
ATOM   4920  CE2 PHE X 311      55.720  49.200  74.220  0.00  0.00            
ATOM   4921  HE2 PHE X 311      56.570  48.580  74.470  0.00  0.00            
ATOM   4922  C   PHE X 311      51.620  49.980  69.680  0.00  0.00            
ATOM   4923  O   PHE X 311      51.860  49.810  68.490  0.00  0.00            
ATOM   4924  N   TYR X 312      50.530  50.620  70.150  0.00  0.00            
ATOM   4925  HN  TYR X 312      50.360  50.830  71.110  0.00  0.00            
ATOM   4926  CA  TYR X 312      49.650  51.340  69.240  0.00  0.00            
ATOM   4927  HA  TYR X 312      49.560  50.670  68.400  0.00  0.00            
ATOM   4928  CB  TYR X 312      48.210  51.640  69.900  0.00  0.00            
ATOM   4929  HB1 TYR X 312      47.490  52.080  69.180  0.00  0.00            
ATOM   4930  HB2 TYR X 312      48.230  52.330  70.770  0.00  0.00            
ATOM   4931  CG  TYR X 312      47.650  50.280  70.230  0.00  0.00            
ATOM   4932  CD1 TYR X 312      47.220  50.000  71.530  0.00  0.00            
ATOM   4933  HD1 TYR X 312      47.260  50.740  72.310  0.00  0.00            
ATOM   4934  CE1 TYR X 312      46.580  48.760  71.840  0.00  0.00            
ATOM   4935  HE1 TYR X 312      46.410  48.440  72.860  0.00  0.00            
ATOM   4936  CZ  TYR X 312      46.250  47.870  70.820  0.00  0.00            
ATOM   4937  OH  TYR X 312      45.620  46.610  71.060  0.00  0.00            
ATOM   4938  HH  TYR X 312      46.190  46.150  71.680  0.00  0.00            
ATOM   4939  CD2 TYR X 312      47.320  49.410  69.220  0.00  0.00            
ATOM   4940  HD2 TYR X 312      47.530  49.630  68.180  0.00  0.00            
ATOM   4941  CE2 TYR X 312      46.620  48.210  69.520  0.00  0.00            
ATOM   4942  HE2 TYR X 312      46.410  47.480  68.760  0.00  0.00            
ATOM   4943  C   TYR X 312      50.210  52.630  68.760  0.00  0.00            
ATOM   4944  O   TYR X 312      50.910  53.250  69.480  0.00  0.00            
ATOM   4945  N   LEU X 313      49.890  53.090  67.520  0.00  0.00            
ATOM   4946  HN  LEU X 313      49.540  52.420  66.870  0.00  0.00            
ATOM   4947  CA  LEU X 313      50.110  54.460  67.100  0.00  0.00            
ATOM   4948  HA  LEU X 313      51.140  54.740  67.260  0.00  0.00            
ATOM   4949  CB  LEU X 313      49.890  54.620  65.550  0.00  0.00            
ATOM   4950  HB1 LEU X 313      50.100  55.670  65.260  0.00  0.00            
ATOM   4951  HB2 LEU X 313      48.800  54.460  65.400  0.00  0.00            
ATOM   4952  CG  LEU X 313      50.730  53.710  64.670  0.00  0.00            
ATOM   4953  HG  LEU X 313      50.580  52.640  64.950  0.00  0.00            
ATOM   4954  CD1 LEU X 313      50.390  53.770  63.180  0.00  0.00            
ATOM   4955 HD11 LEU X 313      49.290  53.690  63.030  0.00  0.00            
ATOM   4956 HD12 LEU X 313      50.990  52.960  62.710  0.00  0.00            
ATOM   4957 HD13 LEU X 313      50.780  54.750  62.830  0.00  0.00            
ATOM   4958  CD2 LEU X 313      52.240  53.900  64.800  0.00  0.00            
ATOM   4959 HD21 LEU X 313      52.440  53.940  65.890  0.00  0.00            
ATOM   4960 HD22 LEU X 313      52.530  54.920  64.450  0.00  0.00            
ATOM   4961 HD23 LEU X 313      52.830  53.130  64.260  0.00  0.00            
ATOM   4962  C   LEU X 313      49.200  55.410  67.790  0.00  0.00            
ATOM   4963  O   LEU X 313      49.570  56.570  67.950  0.00  0.00            
ATOM   4964  N   SER X 314      48.020  54.980  68.290  0.00  0.00            
ATOM   4965  HN  SER X 314      47.750  54.030  68.160  0.00  0.00            
ATOM   4966  CA  SER X 314      46.980  55.880  68.870  0.00  0.00            
ATOM   4967  HA  SER X 314      46.980  56.800  68.310  0.00  0.00            
ATOM   4968  CB  SER X 314      45.590  55.170  68.680  0.00  0.00            
ATOM   4969  HB1 SER X 314      45.220  55.490  67.680  0.00  0.00            
ATOM   4970  HB2 SER X 314      44.830  55.480  69.420  0.00  0.00            
ATOM   4971  OG  SER X 314      45.720  53.770  68.900  0.00  0.00            
ATOM   4972  HG1 SER X 314      45.440  53.680  69.810  0.00  0.00            
ATOM   4973  C   SER X 314      47.050  56.110  70.390  0.00  0.00            
ATOM   4974  O   SER X 314      46.130  56.810  70.820  0.00  0.00            
ATOM   4975  N   ASN X 315      47.980  55.590  71.100  0.00  0.00            
ATOM   4976  HN  ASN X 315      48.660  54.990  70.710  0.00  0.00            
ATOM   4977  CA  ASN X 315      48.290  55.870  72.460  0.00  0.00            
ATOM   4978  HA  ASN X 315      48.190  56.930  72.610  0.00  0.00            
ATOM   4979  CB  ASN X 315      47.200  55.230  73.360  0.00  0.00            
ATOM   4980  HB1 ASN X 315      47.320  54.140  73.190  0.00  0.00            
ATOM   4981  HB2 ASN X 315      46.140  55.400  73.050  0.00  0.00            
ATOM   4982  CG  ASN X 315      47.280  55.540  74.860  0.00  0.00            
ATOM   4983  OD1 ASN X 315      47.800  56.590  75.150  0.00  0.00            
ATOM   4984  ND2 ASN X 315      46.700  54.720  75.800  0.00  0.00            
ATOM   4985 HD21 ASN X 315      46.480  53.780  75.530  0.00  0.00            
ATOM   4986 HD22 ASN X 315      46.760  54.980  76.770  0.00  0.00            
ATOM   4987  C   ASN X 315      49.770  55.540  72.820  0.00  0.00            
ATOM   4988  O   ASN X 315      49.950  54.600  73.610  0.00  0.00            
ATOM   4989  N   VAL X 316      50.710  56.170  72.180  0.00  0.00            
ATOM   4990  HN  VAL X 316      50.540  56.940  71.560  0.00  0.00            
ATOM   4991  CA  VAL X 316      52.090  56.000  72.450  0.00  0.00            
ATOM   4992  HA  VAL X 316      52.190  55.530  73.420  0.00  0.00            
ATOM   4993  CB  VAL X 316      52.770  55.160  71.400  0.00  0.00            
ATOM   4994  HB  VAL X 316      52.210  54.210  71.440  0.00  0.00            
ATOM   4995  CG1 VAL X 316      52.830  55.890  70.040  0.00  0.00            
ATOM   4996 HG11 VAL X 316      53.180  55.230  69.210  0.00  0.00            
ATOM   4997 HG12 VAL X 316      53.450  56.810  70.060  0.00  0.00            
ATOM   4998 HG13 VAL X 316      51.810  56.250  69.780  0.00  0.00            
ATOM   4999  CG2 VAL X 316      54.170  54.650  71.930  0.00  0.00            
ATOM   5000 HG21 VAL X 316      54.860  55.490  72.190  0.00  0.00            
ATOM   5001 HG22 VAL X 316      54.620  53.940  71.200  0.00  0.00            
ATOM   5002 HG23 VAL X 316      54.080  53.990  72.820  0.00  0.00            
ATOM   5003  C   VAL X 316      52.780  57.280  72.760  0.00  0.00            
ATOM   5004  O   VAL X 316      52.650  58.230  72.060  0.00  0.00            
ATOM   5005  N   ALA X 317      53.510  57.290  73.920  0.00  0.00            
ATOM   5006  HN  ALA X 317      53.570  56.510  74.540  0.00  0.00            
ATOM   5007  CA  ALA X 317      54.320  58.460  74.170  0.00  0.00            
ATOM   5008  HA  ALA X 317      54.520  59.000  73.260  0.00  0.00            
ATOM   5009  CB  ALA X 317      53.470  59.380  75.190  0.00  0.00            
ATOM   5010  HB1 ALA X 317      54.080  60.280  75.430  0.00  0.00            
ATOM   5011  HB2 ALA X 317      53.260  58.880  76.160  0.00  0.00            
ATOM   5012  HB3 ALA X 317      52.580  59.720  74.620  0.00  0.00            
ATOM   5013  C   ALA X 317      55.580  58.080  74.930  0.00  0.00            
ATOM   5014  O   ALA X 317      55.500  57.360  75.910  0.00  0.00            
ATOM   5015  N   PRO X 318      56.730  58.510  74.450  0.00  0.00            
ATOM   5016  CD  PRO X 318      56.940  58.990  73.060  0.00  0.00            
ATOM   5017  HD1 PRO X 318      56.450  59.990  72.970  0.00  0.00            
ATOM   5018  HD2 PRO X 318      56.460  58.440  72.230  0.00  0.00            
ATOM   5019  CA  PRO X 318      57.980  58.450  75.190  0.00  0.00            
ATOM   5020  HA  PRO X 318      58.230  57.410  75.080  0.00  0.00            
ATOM   5021  CB  PRO X 318      59.030  59.210  74.390  0.00  0.00            
ATOM   5022  HB1 PRO X 318      60.090  58.900  74.500  0.00  0.00            
ATOM   5023  HB2 PRO X 318      59.040  60.310  74.560  0.00  0.00            
ATOM   5024  CG  PRO X 318      58.480  59.100  72.960  0.00  0.00            
ATOM   5025  HG1 PRO X 318      58.790  59.850  72.200  0.00  0.00            
ATOM   5026  HG2 PRO X 318      58.830  58.100  72.630  0.00  0.00            
ATOM   5027  C   PRO X 318      57.930  58.770  76.640  0.00  0.00            
ATOM   5028  O   PRO X 318      57.250  59.670  77.070  0.00  0.00            
ATOM   5029  N   GLN X 319      58.610  57.990  77.480  0.00  0.00            
ATOM   5030  HN  GLN X 319      59.080  57.210  77.080  0.00  0.00            
ATOM   5031  CA  GLN X 319      58.640  58.200  78.930  0.00  0.00            
ATOM   5032  HA  GLN X 319      57.930  59.000  79.070  0.00  0.00            
ATOM   5033  CB  GLN X 319      58.530  56.910  79.700  0.00  0.00            
ATOM   5034  HB1 GLN X 319      58.640  57.340  80.720  0.00  0.00            
ATOM   5035  HB2 GLN X 319      59.410  56.250  79.580  0.00  0.00            
ATOM   5036  CG  GLN X 319      57.310  56.090  79.390  0.00  0.00            
ATOM   5037  HG1 GLN X 319      57.390  55.220  80.090  0.00  0.00            
ATOM   5038  HG2 GLN X 319      57.350  55.640  78.380  0.00  0.00            
ATOM   5039  CD  GLN X 319      56.070  56.740  79.670  0.00  0.00            
ATOM   5040  OE1 GLN X 319      55.790  56.880  80.860  0.00  0.00            
ATOM   5041  NE2 GLN X 319      55.230  57.160  78.720  0.00  0.00            
ATOM   5042 HE21 GLN X 319      55.500  57.000  77.770  0.00  0.00            
ATOM   5043 HE22 GLN X 319      54.470  57.730  79.040  0.00  0.00            
ATOM   5044  C   GLN X 319      60.000  58.750  79.290  0.00  0.00            
ATOM   5045  O   GLN X 319      61.040  58.160  78.950  0.00  0.00            
ATOM   5046  N   VAL X 320      60.090  59.890  80.040  0.00  0.00            
ATOM   5047  HN  VAL X 320      59.250  60.440  80.080  0.00  0.00            
ATOM   5048  CA  VAL X 320      61.420  60.580  80.260  0.00  0.00            
ATOM   5049  HA  VAL X 320      62.160  59.860  79.940  0.00  0.00            
ATOM   5050  CB  VAL X 320      61.520  61.780  79.360  0.00  0.00            
ATOM   5051  HB  VAL X 320      62.470  62.350  79.400  0.00  0.00            
ATOM   5052  CG1 VAL X 320      61.420  61.300  77.950  0.00  0.00            
ATOM   5053 HG11 VAL X 320      62.310  60.720  77.640  0.00  0.00            
ATOM   5054 HG12 VAL X 320      61.400  62.100  77.190  0.00  0.00            
ATOM   5055 HG13 VAL X 320      60.580  60.650  77.620  0.00  0.00            
ATOM   5056  CG2 VAL X 320      60.310  62.680  79.550  0.00  0.00            
ATOM   5057 HG21 VAL X 320      60.520  63.600  78.960  0.00  0.00            
ATOM   5058 HG22 VAL X 320      60.260  63.030  80.610  0.00  0.00            
ATOM   5059 HG23 VAL X 320      59.310  62.270  79.290  0.00  0.00            
ATOM   5060  C   VAL X 320      61.740  60.960  81.660  0.00  0.00            
ATOM   5061  O   VAL X 320      60.790  61.100  82.450  0.00  0.00            
ATOM   5062  N   PRO X 321      63.070  61.210  82.100  0.00  0.00
[truncated: 11,564,104 more chars]
