# Supplementary material for: Discovery of an Endonuclease G-inhibitory Ku80-peptide protecting against leukemogenic rearrangements at the MLL breakpoint cluster
Source: Nat Commun. 2026 Apr 17;17:3562. doi: 10.1038/s41467-026-72034-2 (PMC13086865; doi:10.1038/s41467-026-72034-2)
Supplement: Supplementary file 13 — Supplementary Data 11 [file 41467_2026_72034_MOESM13_ESM.txt]

CRYST1  114.256  114.256  114.256  90.00  90.00  90.00 P 1           1
ATOM      1  N   GLU X   1      53.390  62.980  26.770  0.00  0.00            
ATOM      2  HT1 GLU X   1      53.910  62.640  27.600  0.00  0.00            
ATOM      3  HT2 GLU X   1      52.970  63.900  27.000  0.00  0.00            
ATOM      4  HT3 GLU X   1      53.990  63.140  25.930  0.00  0.00            
ATOM      5  CA  GLU X   1      52.310  62.020  26.390  0.00  0.00            
ATOM      6  HA  GLU X   1      51.650  62.560  25.730  0.00  0.00            
ATOM      7  CB  GLU X   1      53.010  60.810  25.700  0.00  0.00            
ATOM      8  HB1 GLU X   1      52.300  59.950  25.730  0.00  0.00            
ATOM      9  HB2 GLU X   1      53.930  60.460  26.220  0.00  0.00            
ATOM     10  CG  GLU X   1      53.310  60.920  24.150  0.00  0.00            
ATOM     11  HG1 GLU X   1      52.560  61.510  23.590  0.00  0.00            
ATOM     12  HG2 GLU X   1      53.470  59.970  23.600  0.00  0.00            
ATOM     13  CD  GLU X   1      54.560  61.770  23.890  0.00  0.00            
ATOM     14  OE1 GLU X   1      55.340  61.330  22.970  0.00  0.00            
ATOM     15  OE2 GLU X   1      54.780  62.870  24.470  0.00  0.00            
ATOM     16  C   GLU X   1      51.510  61.670  27.580  0.00  0.00            
ATOM     17  O   GLU X   1      50.400  62.190  27.820  0.00  0.00            
ATOM     18  N   LEU X   2      51.960  60.800  28.480  0.00  0.00            
ATOM     19  HN  LEU X   2      52.780  60.280  28.270  0.00  0.00            
ATOM     20  CA  LEU X   2      51.230  60.230  29.560  0.00  0.00            
ATOM     21  HA  LEU X   2      50.310  60.780  29.710  0.00  0.00            
ATOM     22  CB  LEU X   2      50.880  58.700  29.140  0.00  0.00            
ATOM     23  HB1 LEU X   2      51.790  58.070  29.270  0.00  0.00            
ATOM     24  HB2 LEU X   2      50.660  58.810  28.060  0.00  0.00            
ATOM     25  CG  LEU X   2      49.630  58.040  29.800  0.00  0.00            
ATOM     26  HG  LEU X   2      49.770  58.010  30.910  0.00  0.00            
ATOM     27  CD1 LEU X   2      48.320  58.830  29.660  0.00  0.00            
ATOM     28 HD11 LEU X   2      48.080  58.790  28.570  0.00  0.00            
ATOM     29 HD12 LEU X   2      48.300  59.910  29.900  0.00  0.00            
ATOM     30 HD13 LEU X   2      47.590  58.290  30.300  0.00  0.00            
ATOM     31  CD2 LEU X   2      49.400  56.650  29.320  0.00  0.00            
ATOM     32 HD21 LEU X   2      50.370  56.110  29.290  0.00  0.00            
ATOM     33 HD22 LEU X   2      49.140  56.860  28.260  0.00  0.00            
ATOM     34 HD23 LEU X   2      48.700  56.010  29.900  0.00  0.00            
ATOM     35  C   LEU X   2      52.120  60.250  30.730  0.00  0.00            
ATOM     36  O   LEU X   2      53.350  60.440  30.660  0.00  0.00            
ATOM     37  N   ALA X   3      51.580  60.230  31.920  0.00  0.00            
ATOM     38  HN  ALA X   3      50.590  60.360  31.960  0.00  0.00            
ATOM     39  CA  ALA X   3      52.300  60.100  33.170  0.00  0.00            
ATOM     40  HA  ALA X   3      53.130  60.800  33.120  0.00  0.00            
ATOM     41  CB  ALA X   3      51.570  60.790  34.430  0.00  0.00            
ATOM     42  HB1 ALA X   3      50.690  60.210  34.780  0.00  0.00            
ATOM     43  HB2 ALA X   3      51.250  61.830  34.210  0.00  0.00            
ATOM     44  HB3 ALA X   3      52.250  60.790  35.310  0.00  0.00            
ATOM     45  C   ALA X   3      52.840  58.710  33.510  0.00  0.00            
ATOM     46  O   ALA X   3      52.570  57.690  32.800  0.00  0.00            
ATOM     47  N   LYS X   4      53.660  58.630  34.650  0.00  0.00            
ATOM     48  HN  LYS X   4      53.750  59.410  35.260  0.00  0.00            
ATOM     49  CA  LYS X   4      54.340  57.410  35.060  0.00  0.00            
ATOM     50  HA  LYS X   4      54.500  56.790  34.190  0.00  0.00            
ATOM     51  CB  LYS X   4      55.520  57.840  35.910  0.00  0.00            
ATOM     52  HB1 LYS X   4      55.230  58.450  36.790  0.00  0.00            
ATOM     53  HB2 LYS X   4      56.090  58.560  35.290  0.00  0.00            
ATOM     54  CG  LYS X   4      56.450  56.710  36.280  0.00  0.00            
ATOM     55  HG1 LYS X   4      56.920  56.210  35.410  0.00  0.00            
ATOM     56  HG2 LYS X   4      55.870  55.910  36.800  0.00  0.00            
ATOM     57  CD  LYS X   4      57.530  57.270  37.240  0.00  0.00            
ATOM     58  HD1 LYS X   4      56.940  57.580  38.140  0.00  0.00            
ATOM     59  HD2 LYS X   4      57.810  58.200  36.690  0.00  0.00            
ATOM     60  CE  LYS X   4      58.670  56.270  37.620  0.00  0.00            
ATOM     61  HE1 LYS X   4      59.630  56.760  37.900  0.00  0.00            
ATOM     62  HE2 LYS X   4      58.870  55.730  36.670  0.00  0.00            
ATOM     63  NZ  LYS X   4      58.210  55.320  38.670  0.00  0.00            
ATOM     64  HZ1 LYS X   4      57.990  55.750  39.590  0.00  0.00            
ATOM     65  HZ2 LYS X   4      58.880  54.530  38.780  0.00  0.00            
ATOM     66  HZ3 LYS X   4      57.310  54.950  38.300  0.00  0.00            
ATOM     67  C   LYS X   4      53.420  56.560  35.960  0.00  0.00            
ATOM     68  O   LYS X   4      52.780  57.000  36.950  0.00  0.00            
ATOM     69  N   TYR X   5      53.340  55.240  35.700  0.00  0.00            
ATOM     70  HN  TYR X   5      53.680  54.890  34.830  0.00  0.00            
ATOM     71  CA  TYR X   5      52.510  54.350  36.460  0.00  0.00            
ATOM     72  HA  TYR X   5      52.740  54.560  37.490  0.00  0.00            
ATOM     73  CB  TYR X   5      51.070  54.380  35.910  0.00  0.00            
ATOM     74  HB1 TYR X   5      50.640  55.400  36.060  0.00  0.00            
ATOM     75  HB2 TYR X   5      50.400  53.680  36.440  0.00  0.00            
ATOM     76  CG  TYR X   5      50.910  54.090  34.400  0.00  0.00            
ATOM     77  CD1 TYR X   5      51.060  55.150  33.520  0.00  0.00            
ATOM     78  HD1 TYR X   5      51.180  56.100  34.020  0.00  0.00            
ATOM     79  CE1 TYR X   5      51.120  55.020  32.110  0.00  0.00            
ATOM     80  HE1 TYR X   5      51.000  55.900  31.510  0.00  0.00            
ATOM     81  CZ  TYR X   5      50.860  53.730  31.550  0.00  0.00            
ATOM     82  OH  TYR X   5      50.920  53.400  30.190  0.00  0.00            
ATOM     83  HH  TYR X   5      50.890  52.450  30.100  0.00  0.00            
ATOM     84  CD2 TYR X   5      50.690  52.860  33.820  0.00  0.00            
ATOM     85  HD2 TYR X   5      50.540  51.950  34.380  0.00  0.00            
ATOM     86  CE2 TYR X   5      50.660  52.660  32.420  0.00  0.00            
ATOM     87  HE2 TYR X   5      50.400  51.680  32.060  0.00  0.00            
ATOM     88  C   TYR X   5      52.990  52.910  36.350  0.00  0.00            
ATOM     89  O   TYR X   5      52.470  52.120  37.120  0.00  0.00            
ATOM     90  N   GLY X   6      54.060  52.520  35.560  0.00  0.00            
ATOM     91  HN  GLY X   6      54.450  53.110  34.850  0.00  0.00            
ATOM     92  CA  GLY X   6      54.410  51.070  35.600  0.00  0.00            
ATOM     93  HA1 GLY X   6      55.030  50.910  34.730  0.00  0.00            
ATOM     94  HA2 GLY X   6      53.560  50.420  35.440  0.00  0.00            
ATOM     95  C   GLY X   6      55.220  50.570  36.770  0.00  0.00            
ATOM     96  O   GLY X   6      55.700  51.350  37.620  0.00  0.00            
ATOM     97  N   LEU X   7      55.530  49.280  36.810  0.00  0.00            
ATOM     98  HN  LEU X   7      55.100  48.700  36.120  0.00  0.00            
ATOM     99  CA  LEU X   7      56.400  48.570  37.810  0.00  0.00            
ATOM    100  HA  LEU X   7      55.950  48.580  38.790  0.00  0.00            
ATOM    101  CB  LEU X   7      56.570  47.060  37.440  0.00  0.00            
ATOM    102  HB1 LEU X   7      57.360  46.600  38.080  0.00  0.00            
ATOM    103  HB2 LEU X   7      56.870  46.930  36.380  0.00  0.00            
ATOM    104  CG  LEU X   7      55.380  46.100  37.800  0.00  0.00            
ATOM    105  HG  LEU X   7      54.480  46.470  37.260  0.00  0.00            
ATOM    106  CD1 LEU X   7      55.710  44.730  37.170  0.00  0.00            
ATOM    107 HD11 LEU X   7      54.880  44.020  37.370  0.00  0.00            
ATOM    108 HD12 LEU X   7      56.610  44.330  37.680  0.00  0.00            
ATOM    109 HD13 LEU X   7      55.960  44.720  36.090  0.00  0.00            
ATOM    110  CD2 LEU X   7      54.990  45.870  39.270  0.00  0.00            
ATOM    111 HD21 LEU X   7      54.160  45.130  39.360  0.00  0.00            
ATOM    112 HD22 LEU X   7      54.710  46.840  39.730  0.00  0.00            
ATOM    113 HD23 LEU X   7      55.870  45.490  39.830  0.00  0.00            
ATOM    114  C   LEU X   7      57.810  49.150  37.910  0.00  0.00            
ATOM    115  O   LEU X   7      58.360  49.630  36.900  0.00  0.00            
ATOM    116  N   PRO X   8      58.530  49.180  39.060  0.00  0.00            
ATOM    117  CD  PRO X   8      57.960  49.020  40.390  0.00  0.00            
ATOM    118  HD1 PRO X   8      57.650  47.960  40.410  0.00  0.00            
ATOM    119  HD2 PRO X   8      57.040  49.600  40.610  0.00  0.00            
ATOM    120  CA  PRO X   8      59.960  49.380  38.970  0.00  0.00            
ATOM    121  HA  PRO X   8      60.110  50.180  38.270  0.00  0.00            
ATOM    122  CB  PRO X   8      60.260  49.810  40.360  0.00  0.00            
ATOM    123  HB1 PRO X   8      60.200  50.920  40.400  0.00  0.00            
ATOM    124  HB2 PRO X   8      61.250  49.630  40.830  0.00  0.00            
ATOM    125  CG  PRO X   8      59.210  49.200  41.290  0.00  0.00            
ATOM    126  HG1 PRO X   8      59.560  48.200  41.600  0.00  0.00            
ATOM    127  HG2 PRO X   8      58.980  49.750  42.240  0.00  0.00            
ATOM    128  C   PRO X   8      60.700  48.090  38.530  0.00  0.00            
ATOM    129  O   PRO X   8      60.210  46.990  38.810  0.00  0.00            
ATOM    130  N   GLY X   9      61.770  48.270  37.730  0.00  0.00            
ATOM    131  HN  GLY X   9      62.060  49.220  37.660  0.00  0.00            
ATOM    132  CA  GLY X   9      62.610  47.210  37.170  0.00  0.00            
ATOM    133  HA1 GLY X   9      63.220  46.770  37.950  0.00  0.00            
ATOM    134  HA2 GLY X   9      63.240  47.660  36.420  0.00  0.00            
ATOM    135  C   GLY X   9      61.970  46.000  36.510  0.00  0.00            
ATOM    136  O   GLY X   9      60.800  46.070  36.160  0.00  0.00            
ATOM    137  N   LEU X  10      62.740  44.930  36.230  0.00  0.00            
ATOM    138  HN  LEU X  10      63.730  44.970  36.270  0.00  0.00            
ATOM    139  CA  LEU X  10      62.170  43.670  35.690  0.00  0.00            
ATOM    140  HA  LEU X  10      61.090  43.650  35.750  0.00  0.00            
ATOM    141  CB  LEU X  10      62.870  43.480  34.260  0.00  0.00            
ATOM    142  HB1 LEU X  10      62.800  42.410  33.950  0.00  0.00            
ATOM    143  HB2 LEU X  10      63.930  43.770  34.390  0.00  0.00            
ATOM    144  CG  LEU X  10      62.110  44.240  33.170  0.00  0.00            
ATOM    145  HG  LEU X  10      62.260  45.300  33.500  0.00  0.00            
ATOM    146  CD1 LEU X  10      62.740  44.190  31.810  0.00  0.00            
ATOM    147 HD11 LEU X  10      63.810  44.400  32.000  0.00  0.00            
ATOM    148 HD12 LEU X  10      62.370  44.950  31.090  0.00  0.00            
ATOM    149 HD13 LEU X  10      62.660  43.170  31.360  0.00  0.00            
ATOM    150  CD2 LEU X  10      60.550  44.040  33.060  0.00  0.00            
ATOM    151 HD21 LEU X  10      60.130  44.700  32.270  0.00  0.00            
ATOM    152 HD22 LEU X  10      59.970  44.260  33.970  0.00  0.00            
ATOM    153 HD23 LEU X  10      60.370  43.000  32.730  0.00  0.00            
ATOM    154  C   LEU X  10      62.510  42.630  36.640  0.00  0.00            
ATOM    155  O   LEU X  10      62.660  41.490  36.240  0.00  0.00            
ATOM    156  N   ALA X  11      62.560  42.850  37.950  0.00  0.00            
ATOM    157  HN  ALA X  11      62.490  43.740  38.400  0.00  0.00            
ATOM    158  CA  ALA X  11      62.910  41.770  38.890  0.00  0.00            
ATOM    159  HA  ALA X  11      62.690  40.810  38.450  0.00  0.00            
ATOM    160  CB  ALA X  11      64.430  41.860  39.250  0.00  0.00            
ATOM    161  HB1 ALA X  11      64.710  42.760  39.840  0.00  0.00            
ATOM    162  HB2 ALA X  11      64.950  41.770  38.270  0.00  0.00            
ATOM    163  HB3 ALA X  11      64.660  40.920  39.800  0.00  0.00            
ATOM    164  C   ALA X  11      62.200  41.890  40.210  0.00  0.00            
ATOM    165  O   ALA X  11      61.530  42.920  40.510  0.00  0.00            
ATOM    166  N   GLN X  12      62.240  40.820  40.970  0.00  0.00            
ATOM    167  HN  GLN X  12      62.760  40.090  40.520  0.00  0.00            
ATOM    168  CA  GLN X  12      61.720  40.650  42.310  0.00  0.00            
ATOM    169  HA  GLN X  12      61.920  39.650  42.680  0.00  0.00            
ATOM    170  CB  GLN X  12      62.260  41.590  43.280  0.00  0.00            
ATOM    171  HB1 GLN X  12      61.860  41.290  44.270  0.00  0.00            
ATOM    172  HB2 GLN X  12      61.940  42.640  43.110  0.00  0.00            
ATOM    173  CG  GLN X  12      63.830  41.670  43.540  0.00  0.00            
ATOM    174  HG1 GLN X  12      64.000  41.780  44.630  0.00  0.00            
ATOM    175  HG2 GLN X  12      64.240  42.540  43.000  0.00  0.00            
ATOM    176  CD  GLN X  12      64.700  40.430  43.170  0.00  0.00            
ATOM    177  OE1 GLN X  12      65.350  40.400  42.170  0.00  0.00            
ATOM    178  NE2 GLN X  12      64.660  39.410  44.050  0.00  0.00            
ATOM    179 HE21 GLN X  12      64.140  39.490  44.900  0.00  0.00            
ATOM    180 HE22 GLN X  12      65.100  38.540  43.820  0.00  0.00            
ATOM    181  C   GLN X  12      60.180  40.730  42.260  0.00  0.00            
ATOM    182  O   GLN X  12      59.590  41.410  43.050  0.00  0.00            
ATOM    183  N   LEU X  13      59.520  40.140  41.230  0.00  0.00            
ATOM    184  HN  LEU X  13      60.040  39.680  40.500  0.00  0.00            
ATOM    185  CA  LEU X  13      58.150  40.180  40.940  0.00  0.00            
ATOM    186  HA  LEU X  13      57.830  41.080  41.440  0.00  0.00            
ATOM    187  CB  LEU X  13      58.020  40.240  39.400  0.00  0.00            
ATOM    188  HB1 LEU X  13      56.940  40.310  39.160  0.00  0.00            
ATOM    189  HB2 LEU X  13      58.370  39.270  38.990  0.00  0.00            
ATOM    190  CG  LEU X  13      58.690  41.470  38.640  0.00  0.00            
ATOM    191  HG  LEU X  13      59.790  41.410  38.780  0.00  0.00            
ATOM    192  CD1 LEU X  13      58.240  41.360  37.170  0.00  0.00            
ATOM    193 HD11 LEU X  13      57.140  41.310  37.060  0.00  0.00            
ATOM    194 HD12 LEU X  13      58.680  40.400  36.820  0.00  0.00            
ATOM    195 HD13 LEU X  13      58.630  42.150  36.490  0.00  0.00            
ATOM    196  CD2 LEU X  13      58.180  42.740  39.180  0.00  0.00            
ATOM    197 HD21 LEU X  13      58.680  42.830  40.170  0.00  0.00            
ATOM    198 HD22 LEU X  13      57.070  42.750  39.210  0.00  0.00            
ATOM    199 HD23 LEU X  13      58.600  43.500  38.490  0.00  0.00            
ATOM    200  C   LEU X  13      57.290  39.000  41.480  0.00  0.00            
ATOM    201  O   LEU X  13      57.760  37.840  41.490  0.00  0.00            
ATOM    202  N   LYS X  14      56.050  39.280  41.810  0.00  0.00            
ATOM    203  HN  LYS X  14      55.740  40.220  41.820  0.00  0.00            
ATOM    204  CA  LYS X  14      55.060  38.240  41.990  0.00  0.00            
ATOM    205  HA  LYS X  14      55.410  37.260  41.700  0.00  0.00            
ATOM    206  CB  LYS X  14      54.690  38.040  43.500  0.00  0.00            
ATOM    207  HB1 LYS X  14      54.440  39.050  43.900  0.00  0.00            
ATOM    208  HB2 LYS X  14      55.670  37.890  43.990  0.00  0.00            
ATOM    209  CG  LYS X  14      53.590  36.980  43.980  0.00  0.00            
ATOM    210  HG1 LYS X  14      52.610  37.390  43.640  0.00  0.00            
ATOM    211  HG2 LYS X  14      53.580  36.870  45.080  0.00  0.00            
ATOM    212  CD  LYS X  14      53.890  35.620  43.520  0.00  0.00            
ATOM    213  HD1 LYS X  14      53.830  35.540  42.410  0.00  0.00            
ATOM    214  HD2 LYS X  14      53.060  35.030  43.970  0.00  0.00            
ATOM    215  CE  LYS X  14      55.230  35.060  43.990  0.00  0.00            
ATOM    216  HE1 LYS X  14      55.400  35.320  45.050  0.00  0.00            
ATOM    217  HE2 LYS X  14      56.150  35.440  43.500  0.00  0.00            
ATOM    218  NZ  LYS X  14      55.170  33.600  43.890  0.00  0.00            
ATOM    219  HZ1 LYS X  14      55.040  33.180  42.940  0.00  0.00            
ATOM    220  HZ2 LYS X  14      54.400  33.260  44.490  0.00  0.00            
ATOM    221  HZ3 LYS X  14      56.080  33.190  44.200  0.00  0.00            
ATOM    222  C   LYS X  14      53.740  38.460  41.190  0.00  0.00            
ATOM    223  O   LYS X  14      53.090  39.480  41.340  0.00  0.00            
ATOM    224  N   SER X  15      53.370  37.430  40.380  0.00  0.00            
ATOM    225  HN  SER X  15      53.850  36.550  40.450  0.00  0.00            
ATOM    226  CA  SER X  15      52.430  37.540  39.240  0.00  0.00            
ATOM    227  HA  SER X  15      52.110  38.570  39.170  0.00  0.00            
ATOM    228  CB  SER X  15      53.030  36.980  37.960  0.00  0.00            
ATOM    229  HB1 SER X  15      52.370  37.050  37.070  0.00  0.00            
ATOM    230  HB2 SER X  15      53.210  35.930  38.260  0.00  0.00            
ATOM    231  OG  SER X  15      54.200  37.640  37.530  0.00  0.00            
ATOM    232  HG1 SER X  15      53.880  38.240  36.860  0.00  0.00            
ATOM    233  C   SER X  15      51.230  36.700  39.480  0.00  0.00            
ATOM    234  O   SER X  15      51.340  35.500  39.840  0.00  0.00            
ATOM    235  N   ARG X  16      50.010  37.200  39.330  0.00  0.00            
ATOM    236  HN  ARG X  16      49.910  38.170  39.090  0.00  0.00            
ATOM    237  CA  ARG X  16      48.780  36.580  39.440  0.00  0.00            
ATOM    238  HA  ARG X  16      49.000  35.530  39.520  0.00  0.00            
ATOM    239  CB  ARG X  16      47.950  37.030  40.650  0.00  0.00            
ATOM    240  HB1 ARG X  16      47.080  36.350  40.760  0.00  0.00            
ATOM    241  HB2 ARG X  16      47.590  38.060  40.450  0.00  0.00            
ATOM    242  CG  ARG X  16      48.680  36.850  42.020  0.00  0.00            
ATOM    243  HG1 ARG X  16      48.030  37.330  42.790  0.00  0.00            
ATOM    244  HG2 ARG X  16      49.690  37.300  41.970  0.00  0.00            
ATOM    245  CD  ARG X  16      48.940  35.360  42.440  0.00  0.00            
ATOM    246  HD1 ARG X  16      49.570  35.300  43.350  0.00  0.00            
ATOM    247  HD2 ARG X  16      49.400  34.830  41.580  0.00  0.00            
ATOM    248  NE  ARG X  16      47.640  34.730  42.710  0.00  0.00            
ATOM    249  HE  ARG X  16      46.850  35.210  42.340  0.00  0.00            
ATOM    250  CZ  ARG X  16      47.490  33.530  43.270  0.00  0.00            
ATOM    251  NH1 ARG X  16      48.500  32.840  43.700  0.00  0.00            
ATOM    252 HH11 ARG X  16      49.440  33.190  43.740  0.00  0.00            
ATOM    253 HH12 ARG X  16      48.410  31.900  44.020  0.00  0.00            
ATOM    254  NH2 ARG X  16      46.260  33.100  43.320  0.00  0.00            
ATOM    255 HH21 ARG X  16      46.060  32.470  44.070  0.00  0.00            
ATOM    256 HH22 ARG X  16      45.550  33.660  42.900  0.00  0.00            
ATOM    257  C   ARG X  16      47.940  36.740  38.210  0.00  0.00            
ATOM    258  O   ARG X  16      48.260  37.430  37.270  0.00  0.00            
ATOM    259  N   GLU X  17      46.760  36.170  38.130  0.00  0.00            
ATOM    260  HN  GLU X  17      46.460  35.500  38.800  0.00  0.00            
ATOM    261  CA  GLU X  17      45.780  36.460  37.090  0.00  0.00            
ATOM    262  HA  GLU X  17      46.190  36.540  36.090  0.00  0.00            
ATOM    263  CB  GLU X  17      44.720  35.350  37.040  0.00  0.00            
ATOM    264  HB1 GLU X  17      43.950  35.630  36.280  0.00  0.00            
ATOM    265  HB2 GLU X  17      44.230  35.130  38.010  0.00  0.00            
ATOM    266  CG  GLU X  17      45.410  34.050  36.530  0.00  0.00            
ATOM    267  HG1 GLU X  17      46.430  33.810  36.910  0.00  0.00            
ATOM    268  HG2 GLU X  17      45.670  34.310  35.480  0.00  0.00            
ATOM    269  CD  GLU X  17      44.450  32.900  36.400  0.00  0.00            
ATOM    270  OE1 GLU X  17      44.650  31.850  37.120  0.00  0.00            
ATOM    271  OE2 GLU X  17      43.380  32.940  35.690  0.00  0.00            
ATOM    272  C   GLU X  17      45.130  37.840  37.160  0.00  0.00            
ATOM    273  O   GLU X  17      45.140  38.580  36.150  0.00  0.00            
ATOM    274  N   SER X  18      44.730  38.240  38.390  0.00  0.00            
ATOM    275  HN  SER X  18      44.610  37.530  39.070  0.00  0.00            
ATOM    276  CA  SER X  18      44.390  39.590  38.800  0.00  0.00            
ATOM    277  HA  SER X  18      43.650  40.000  38.120  0.00  0.00            
ATOM    278  CB  SER X  18      43.830  39.690  40.220  0.00  0.00            
ATOM    279  HB1 SER X  18      43.400  40.670  40.530  0.00  0.00            
ATOM    280  HB2 SER X  18      44.670  39.390  40.890  0.00  0.00            
ATOM    281  OG  SER X  18      42.780  38.760  40.400  0.00  0.00            
ATOM    282  HG1 SER X  18      43.170  37.880  40.430  0.00  0.00            
ATOM    283  C   SER X  18      45.450  40.690  38.630  0.00  0.00            
ATOM    284  O   SER X  18      45.090  41.780  38.230  0.00  0.00            
ATOM    285  N   TYR X  19      46.760  40.400  38.980  0.00  0.00            
ATOM    286  HN  TYR X  19      47.160  39.530  39.250  0.00  0.00            
ATOM    287  CA  TYR X  19      47.730  41.520  39.100  0.00  0.00            
ATOM    288  HA  TYR X  19      47.660  42.220  38.290  0.00  0.00            
ATOM    289  CB  TYR X  19      47.640  42.310  40.430  0.00  0.00            
ATOM    290  HB1 TYR X  19      46.710  42.920  40.440  0.00  0.00            
ATOM    291  HB2 TYR X  19      48.470  43.030  40.590  0.00  0.00            
ATOM    292  CG  TYR X  19      47.710  41.490  41.680  0.00  0.00            
ATOM    293  CD1 TYR X  19      48.900  40.850  42.140  0.00  0.00            
ATOM    294  HD1 TYR X  19      49.800  40.920  41.560  0.00  0.00            
ATOM    295  CE1 TYR X  19      48.870  40.070  43.300  0.00  0.00            
ATOM    296  HE1 TYR X  19      49.760  39.520  43.520  0.00  0.00            
ATOM    297  CZ  TYR X  19      47.620  39.790  43.850  0.00  0.00            
ATOM    298  OH  TYR X  19      47.470  38.830  44.900  0.00  0.00            
ATOM    299  HH  TYR X  19      46.570  38.960  45.190  0.00  0.00            
ATOM    300  CD2 TYR X  19      46.490  41.270  42.310  0.00  0.00            
ATOM    301  HD2 TYR X  19      45.590  41.680  41.870  0.00  0.00            
ATOM    302  CE2 TYR X  19      46.440  40.390  43.400  0.00  0.00            
ATOM    303  HE2 TYR X  19      45.530  40.220  43.960  0.00  0.00            
ATOM    304  C   TYR X  19      49.150  41.030  38.940  0.00  0.00            
ATOM    305  O   TYR X  19      49.460  39.840  38.860  0.00  0.00            
ATOM    306  N   VAL X  20      50.150  41.930  38.760  0.00  0.00            
ATOM    307  HN  VAL X  20      49.930  42.860  38.460  0.00  0.00            
ATOM    308  CA  VAL X  20      51.580  41.680  38.980  0.00  0.00            
ATOM    309  HA  VAL X  20      51.550  40.810  39.620  0.00  0.00            
ATOM    310  CB  VAL X  20      52.420  41.420  37.690  0.00  0.00            
ATOM    311  HB  VAL X  20      52.010  40.610  37.050  0.00  0.00            
ATOM    312  CG1 VAL X  20      52.270  42.700  36.890  0.00  0.00            
ATOM    313 HG11 VAL X  20      52.790  43.520  37.430  0.00  0.00            
ATOM    314 HG12 VAL X  20      51.200  42.890  36.670  0.00  0.00            
ATOM    315 HG13 VAL X  20      52.790  42.490  35.930  0.00  0.00            
ATOM    316  CG2 VAL X  20      53.910  41.100  37.960  0.00  0.00            
ATOM    317 HG21 VAL X  20      54.370  40.900  36.970  0.00  0.00            
ATOM    318 HG22 VAL X  20      54.000  40.210  38.620  0.00  0.00            
ATOM    319 HG23 VAL X  20      54.420  41.950  38.450  0.00  0.00            
ATOM    320  C   VAL X  20      52.120  42.750  39.930  0.00  0.00            
ATOM    321  O   VAL X  20      51.840  43.990  39.800  0.00  0.00            
ATOM    322  N   LEU X  21      52.820  42.370  40.990  0.00  0.00            
ATOM    323  HN  LEU X  21      52.980  41.390  41.090  0.00  0.00            
ATOM    324  CA  LEU X  21      53.430  43.220  41.980  0.00  0.00            
ATOM    325  HA  LEU X  21      53.390  44.190  41.510  0.00  0.00            
ATOM    326  CB  LEU X  21      52.670  43.250  43.340  0.00  0.00            
ATOM    327  HB1 LEU X  21      51.590  43.370  43.130  0.00  0.00            
ATOM    328  HB2 LEU X  21      53.050  44.120  43.920  0.00  0.00            
ATOM    329  CG  LEU X  21      52.890  41.970  44.210  0.00  0.00            
ATOM    330  HG  LEU X  21      53.110  41.140  43.510  0.00  0.00            
ATOM    331  CD1 LEU X  21      54.100  41.990  45.190  0.00  0.00            
ATOM    332 HD11 LEU X  21      54.070  41.120  45.880  0.00  0.00            
ATOM    333 HD12 LEU X  21      54.100  42.870  45.860  0.00  0.00            
ATOM    334 HD13 LEU X  21      55.080  42.000  44.660  0.00  0.00            
ATOM    335  CD2 LEU X  21      51.570  41.660  44.950  0.00  0.00            
ATOM    336 HD21 LEU X  21      51.410  42.290  45.850  0.00  0.00            
ATOM    337 HD22 LEU X  21      51.680  40.640  45.370  0.00  0.00            
ATOM    338 HD23 LEU X  21      50.710  41.770  44.260  0.00  0.00            
ATOM    339  C   LEU X  21      54.990  43.090  42.030  0.00  0.00            
ATOM    340  O   LEU X  21      55.490  42.010  41.750  0.00  0.00            
ATOM    341  N   CYS X  22      55.780  44.110  42.450  0.00  0.00            
ATOM    342  HN  CYS X  22      55.310  44.990  42.520  0.00  0.00            
ATOM    343  CA  CYS X  22      57.180  44.030  42.750  0.00  0.00            
ATOM    344  HA  CYS X  22      57.550  43.030  42.550  0.00  0.00            
ATOM    345  CB  CYS X  22      57.970  45.160  41.950  0.00  0.00            
ATOM    346  HB1 CYS X  22      57.480  46.150  42.110  0.00  0.00            
ATOM    347  HB2 CYS X  22      57.770  44.940  40.880  0.00  0.00            
ATOM    348  SG  CYS X  22      59.790  45.080  42.310  0.00  0.00            
ATOM    349  HG1 CYS X  22      60.210  43.980  41.710  0.00  0.00            
ATOM    350  C   CYS X  22      57.350  44.270  44.260  0.00  0.00            
ATOM    351  O   CYS X  22      56.760  45.180  44.880  0.00  0.00            
ATOM    352  N   TYR X  23      58.160  43.370  44.860  0.00  0.00            
ATOM    353  HN  TYR X  23      58.550  42.590  44.380  0.00  0.00            
ATOM    354  CA  TYR X  23      58.520  43.400  46.260  0.00  0.00            
ATOM    355  HA  TYR X  23      57.580  43.400  46.790  0.00  0.00            
ATOM    356  CB  TYR X  23      59.420  42.280  46.770  0.00  0.00            
ATOM    357  HB1 TYR X  23      59.260  42.320  47.870  0.00  0.00            
ATOM    358  HB2 TYR X  23      60.500  42.420  46.580  0.00  0.00            
ATOM    359  CG  TYR X  23      58.840  40.980  46.260  0.00  0.00            
ATOM    360  CD1 TYR X  23      59.540  39.970  45.650  0.00  0.00            
ATOM    361  HD1 TYR X  23      60.570  40.090  45.320  0.00  0.00            
ATOM    362  CE1 TYR X  23      58.970  38.680  45.350  0.00  0.00            
ATOM    363  HE1 TYR X  23      59.560  37.920  44.870  0.00  0.00            
ATOM    364  CZ  TYR X  23      57.630  38.450  45.700  0.00  0.00            
ATOM    365  OH  TYR X  23      57.020  37.200  45.530  0.00  0.00            
ATOM    366  HH  TYR X  23      57.700  36.530  45.410  0.00  0.00            
ATOM    367  CD2 TYR X  23      57.480  40.690  46.630  0.00  0.00            
ATOM    368  HD2 TYR X  23      56.850  41.460  47.060  0.00  0.00            
ATOM    369  CE2 TYR X  23      56.870  39.500  46.330  0.00  0.00            
ATOM    370  HE2 TYR X  23      55.850  39.380  46.650  0.00  0.00            
ATOM    371  C   TYR X  23      59.190  44.650  46.680  0.00  0.00            
ATOM    372  O   TYR X  23      60.090  45.150  46.040  0.00  0.00            
ATOM    373  N   ASP X  24      58.820  45.050  47.940  0.00  0.00            
ATOM    374  HN  ASP X  24      57.940  44.690  48.250  0.00  0.00            
ATOM    375  CA  ASP X  24      59.630  45.650  49.030  0.00  0.00            
ATOM    376  HA  ASP X  24      59.590  46.710  48.810  0.00  0.00            
ATOM    377  CB  ASP X  24      58.940  45.340  50.400  0.00  0.00            
ATOM    378  HB1 ASP X  24      58.840  44.240  50.500  0.00  0.00            
ATOM    379  HB2 ASP X  24      57.920  45.780  50.380  0.00  0.00            
ATOM    380  CG  ASP X  24      59.640  46.070  51.540  0.00  0.00            
ATOM    381  OD1 ASP X  24      59.430  47.260  51.660  0.00  0.00            
ATOM    382  OD2 ASP X  24      60.580  45.450  52.070  0.00  0.00            
ATOM    383  C   ASP X  24      61.090  45.190  49.000  0.00  0.00            
ATOM    384  O   ASP X  24      61.360  44.060  48.690  0.00  0.00            
ATOM    385  N   PRO X  25      62.140  46.000  49.350  0.00  0.00            
ATOM    386  CD  PRO X  25      62.000  47.470  49.200  0.00  0.00            
ATOM    387  HD1 PRO X  25      61.370  47.830  50.030  0.00  0.00            
ATOM    388  HD2 PRO X  25      61.520  47.680  48.220  0.00  0.00            
ATOM    389  CA  PRO X  25      63.480  45.540  49.450  0.00  0.00            
ATOM    390  HA  PRO X  25      63.780  45.270  48.450  0.00  0.00            
ATOM    391  CB  PRO X  25      64.240  46.770  49.980  0.00  0.00            
ATOM    392  HB1 PRO X  25      65.310  46.750  49.700  0.00  0.00            
ATOM    393  HB2 PRO X  25      64.100  46.900  51.070  0.00  0.00            
ATOM    394  CG  PRO X  25      63.460  47.870  49.200  0.00  0.00            
ATOM    395  HG1 PRO X  25      63.510  48.840  49.740  0.00  0.00            
ATOM    396  HG2 PRO X  25      63.790  47.970  48.150  0.00  0.00            
ATOM    397  C   PRO X  25      63.820  44.350  50.290  0.00  0.00            
ATOM    398  O   PRO X  25      64.730  43.610  49.930  0.00  0.00            
ATOM    399  N   ARG X  26      63.190  44.180  51.470  0.00  0.00            
ATOM    400  HN  ARG X  26      62.410  44.780  51.670  0.00  0.00            
ATOM    401  CA  ARG X  26      63.490  43.160  52.450  0.00  0.00            
ATOM    402  HA  ARG X  26      64.140  42.430  51.990  0.00  0.00            
ATOM    403  CB  ARG X  26      64.360  43.770  53.610  0.00  0.00            
ATOM    404  HB1 ARG X  26      64.670  42.950  54.290  0.00  0.00            
ATOM    405  HB2 ARG X  26      63.760  44.580  54.060  0.00  0.00            
ATOM    406  CG  ARG X  26      65.700  44.320  53.190  0.00  0.00            
ATOM    407  HG1 ARG X  26      66.160  44.730  54.110  0.00  0.00            
ATOM    408  HG2 ARG X  26      65.630  45.140  52.450  0.00  0.00            
ATOM    409  CD  ARG X  26      66.650  43.280  52.650  0.00  0.00            
ATOM    410  HD1 ARG X  26      66.290  42.970  51.640  0.00  0.00            
ATOM    411  HD2 ARG X  26      66.760  42.410  53.320  0.00  0.00            
ATOM    412  NE  ARG X  26      67.990  43.980  52.610  0.00  0.00            
ATOM    413  HE  ARG X  26      68.080  44.920  52.940  0.00  0.00            
ATOM    414  CZ  ARG X  26      69.030  43.360  52.150  0.00  0.00            
ATOM    415  NH1 ARG X  26      69.090  42.130  51.800  0.00  0.00            
ATOM    416 HH11 ARG X  26      68.260  41.570  51.790  0.00  0.00            
ATOM    417 HH12 ARG X  26      69.910  41.830  51.320  0.00  0.00            
ATOM    418  NH2 ARG X  26      70.100  44.150  52.190  0.00  0.00            
ATOM    419 HH21 ARG X  26      70.980  43.680  52.110  0.00  0.00            
ATOM    420 HH22 ARG X  26      69.850  45.060  52.500  0.00  0.00            
ATOM    421  C   ARG X  26      62.280  42.400  52.850  0.00  0.00            
ATOM    422  O   ARG X  26      62.520  41.470  53.610  0.00  0.00            
ATOM    423  N   THR X  27      61.030  42.690  52.400  0.00  0.00            
ATOM    424  HN  THR X  27      60.950  43.310  51.630  0.00  0.00            
ATOM    425  CA  THR X  27      59.850  42.080  52.920  0.00  0.00            
ATOM    426  HA  THR X  27      60.040  41.180  53.490  0.00  0.00            
ATOM    427  CB  THR X  27      59.090  42.910  53.890  0.00  0.00            
ATOM    428  HB  THR X  27      58.230  42.260  54.130  0.00  0.00            
ATOM    429  OG1 THR X  27      58.530  44.070  53.300  0.00  0.00            
ATOM    430  HG1 THR X  27      59.230  44.460  52.770  0.00  0.00            
ATOM    431  CG2 THR X  27      59.860  43.270  55.170  0.00  0.00            
ATOM    432 HG21 THR X  27      60.610  44.070  55.060  0.00  0.00            
ATOM    433 HG22 THR X  27      60.260  42.400  55.740  0.00  0.00            
ATOM    434 HG23 THR X  27      59.130  43.740  55.870  0.00  0.00            
ATOM    435  C   THR X  27      59.070  41.510  51.710  0.00  0.00            
ATOM    436  O   THR X  27      59.450  41.730  50.610  0.00  0.00            
ATOM    437  N   ARG X  28      58.040  40.670  51.910  0.00  0.00            
ATOM    438  HN  ARG X  28      57.950  40.400  52.860  0.00  0.00            
ATOM    439  CA  ARG X  28      57.190  40.110  50.870  0.00  0.00            
ATOM    440  HA  ARG X  28      57.660  40.060  49.900  0.00  0.00            
ATOM    441  CB  ARG X  28      56.800  38.560  51.210  0.00  0.00            
ATOM    442  HB1 ARG X  28      55.800  38.510  51.680  0.00  0.00            
ATOM    443  HB2 ARG X  28      57.640  38.220  51.840  0.00  0.00            
ATOM    444  CG  ARG X  28      56.890  37.560  50.040  0.00  0.00            
ATOM    445  HG1 ARG X  28      56.310  37.960  49.190  0.00  0.00            
ATOM    446  HG2 ARG X  28      56.390  36.610  50.320  0.00  0.00            
ATOM    447  CD  ARG X  28      58.230  37.210  49.480  0.00  0.00            
ATOM    448  HD1 ARG X  28      58.930  37.080  50.330  0.00  0.00            
ATOM    449  HD2 ARG X  28      58.740  37.940  48.820  0.00  0.00            
ATOM    450  NE  ARG X  28      58.160  35.990  48.660  0.00  0.00            
ATOM    451  HE  ARG X  28      57.260  35.850  48.250  0.00  0.00            
ATOM    452  CZ  ARG X  28      59.020  35.000  48.720  0.00  0.00            
ATOM    453  NH1 ARG X  28      60.270  35.040  49.260  0.00  0.00            
ATOM    454 HH11 ARG X  28      60.680  35.920  49.490  0.00  0.00            
ATOM    455 HH12 ARG X  28      60.880  34.260  49.120  0.00  0.00            
ATOM    456  NH2 ARG X  28      58.560  33.850  48.360  0.00  0.00            
ATOM    457 HH21 ARG X  28      57.640  33.770  47.990  0.00  0.00            
ATOM    458 HH22 ARG X  28      59.200  33.090  48.240  0.00  0.00            
ATOM    459  C   ARG X  28      56.020  40.930  50.640  0.00  0.00            
ATOM    460  O   ARG X  28      55.190  40.560  49.840  0.00  0.00            
ATOM    461  N   GLY X  29      55.800  42.150  51.220  0.00  0.00            
ATOM    462  HN  GLY X  29      56.390  42.420  51.980  0.00  0.00            
ATOM    463  CA  GLY X  29      54.920  43.190  50.680  0.00  0.00            
ATOM    464  HA1 GLY X  29      54.690  43.970  51.380  0.00  0.00            
ATOM    465  HA2 GLY X  29      53.940  42.800  50.440  0.00  0.00            
ATOM    466  C   GLY X  29      55.310  43.880  49.420  0.00  0.00            
ATOM    467  O   GLY X  29      56.350  43.740  48.820  0.00  0.00            
ATOM    468  N   ALA X  30      54.370  44.670  48.860  0.00  0.00            
ATOM    469  HN  ALA X  30      53.520  44.850  49.360  0.00  0.00            
ATOM    470  CA  ALA X  30      54.410  45.270  47.570  0.00  0.00            
ATOM    471  HA  ALA X  30      55.000  44.650  46.910  0.00  0.00            
ATOM    472  CB  ALA X  30      52.940  44.980  46.950  0.00  0.00            
ATOM    473  HB1 ALA X  30      52.250  45.430  47.690  0.00  0.00            
ATOM    474  HB2 ALA X  30      52.630  43.920  46.830  0.00  0.00            
ATOM    475  HB3 ALA X  30      52.720  45.590  46.050  0.00  0.00            
ATOM    476  C   ALA X  30      54.840  46.760  47.480  0.00  0.00            
ATOM    477  O   ALA X  30      54.260  47.730  48.000  0.00  0.00            
ATOM    478  N   LEU X  31      55.930  47.010  46.740  0.00  0.00            
ATOM    479  HN  LEU X  31      56.400  46.220  46.350  0.00  0.00            
ATOM    480  CA  LEU X  31      56.340  48.340  46.460  0.00  0.00            
ATOM    481  HA  LEU X  31      56.290  48.890  47.380  0.00  0.00            
ATOM    482  CB  LEU X  31      57.830  48.280  46.120  0.00  0.00            
ATOM    483  HB1 LEU X  31      58.020  47.630  45.230  0.00  0.00            
ATOM    484  HB2 LEU X  31      58.510  47.780  46.850  0.00  0.00            
ATOM    485  CG  LEU X  31      58.470  49.690  45.800  0.00  0.00            
ATOM    486  HG  LEU X  31      57.890  50.200  45.010  0.00  0.00            
ATOM    487  CD1 LEU X  31      58.380  50.580  47.050  0.00  0.00            
ATOM    488 HD11 LEU X  31      57.360  50.650  47.490  0.00  0.00            
ATOM    489 HD12 LEU X  31      58.630  51.590  46.650  0.00  0.00            
ATOM    490 HD13 LEU X  31      59.120  50.310  47.830  0.00  0.00            
ATOM    491  CD2 LEU X  31      59.920  49.530  45.360  0.00  0.00            
ATOM    492 HD21 LEU X  31      60.110  49.100  44.350  0.00  0.00            
ATOM    493 HD22 LEU X  31      60.390  48.760  46.020  0.00  0.00            
ATOM    494 HD23 LEU X  31      60.530  50.460  45.370  0.00  0.00            
ATOM    495  C   LEU X  31      55.500  49.080  45.420  0.00  0.00            
ATOM    496  O   LEU X  31      55.290  50.290  45.400  0.00  0.00            
ATOM    497  N   TRP X  32      54.920  48.240  44.530  0.00  0.00            
ATOM    498  HN  TRP X  32      55.070  47.270  44.720  0.00  0.00            
ATOM    499  CA  TRP X  32      53.980  48.730  43.520  0.00  0.00            
ATOM    500  HA  TRP X  32      53.460  49.520  44.030  0.00  0.00            
ATOM    501  CB  TRP X  32      54.630  49.420  42.300  0.00  0.00            
ATOM    502  HB1 TRP X  32      55.310  48.670  41.830  0.00  0.00            
ATOM    503  HB2 TRP X  32      55.410  50.130  42.650  0.00  0.00            
ATOM    504  CG  TRP X  32      53.740  50.200  41.340  0.00  0.00            
ATOM    505  CD1 TRP X  32      53.290  49.890  40.090  0.00  0.00            
ATOM    506  HD1 TRP X  32      53.470  48.970  39.540  0.00  0.00            
ATOM    507  NE1 TRP X  32      52.640  51.030  39.580  0.00  0.00            
ATOM    508  HE1 TRP X  32      52.330  51.210  38.670  0.00  0.00            
ATOM    509  CE2 TRP X  32      52.520  51.990  40.460  0.00  0.00            
ATOM    510  CD2 TRP X  32      53.190  51.530  41.640  0.00  0.00            
ATOM    511  CE3 TRP X  32      53.140  52.290  42.790  0.00  0.00            
ATOM    512  HE3 TRP X  32      53.650  52.100  43.730  0.00  0.00            
ATOM    513  CZ3 TRP X  32      52.520  53.560  42.740  0.00  0.00            
ATOM    514  HZ3 TRP X  32      52.490  54.180  43.630  0.00  0.00            
ATOM    515  CZ2 TRP X  32      51.920  53.290  40.400  0.00  0.00            
ATOM    516  HZ2 TRP X  32      51.580  53.780  39.500  0.00  0.00            
ATOM    517  CH2 TRP X  32      51.900  54.040  41.600  0.00  0.00            
ATOM    518  HH2 TRP X  32      51.400  55.000  41.490  0.00  0.00            
ATOM    519  C   TRP X  32      53.110  47.530  43.050  0.00  0.00            
ATOM    520  O   TRP X  32      53.650  46.410  43.020  0.00  0.00            
ATOM    521  N   VAL X  33      51.790  47.700  42.840  0.00  0.00            
ATOM    522  HN  VAL X  33      51.320  48.560  42.990  0.00  0.00            
ATOM    523  CA  VAL X  33      50.860  46.660  42.290  0.00  0.00            
ATOM    524  HA  VAL X  33      51.430  45.780  42.030  0.00  0.00            
ATOM    525  CB  VAL X  33      49.620  46.360  43.180  0.00  0.00            
ATOM    526  HB  VAL X  33      49.040  47.290  43.400  0.00  0.00            
ATOM    527  CG1 VAL X  33      48.600  45.270  42.670  0.00  0.00            
ATOM    528 HG11 VAL X  33      47.910  45.010  43.500  0.00  0.00            
ATOM    529 HG12 VAL X  33      49.100  44.340  42.310  0.00  0.00            
ATOM    530 HG13 VAL X  33      47.990  45.670  41.830  0.00  0.00            
ATOM    531  CG2 VAL X  33      50.110  45.860  44.550  0.00  0.00            
ATOM    532 HG21 VAL X  33      49.220  45.400  45.030  0.00  0.00            
ATOM    533 HG22 VAL X  33      50.680  46.700  45.020  0.00  0.00            
ATOM    534 HG23 VAL X  33      50.830  45.030  44.400  0.00  0.00            
ATOM    535  C   VAL X  33      50.150  47.190  41.040  0.00  0.00            
ATOM    536  O   VAL X  33      49.440  48.190  41.120  0.00  0.00            
ATOM    537  N   VAL X  34      50.230  46.440  39.860  0.00  0.00            
ATOM    538  HN  VAL X  34      50.830  45.670  39.660  0.00  0.00            
ATOM    539  CA  VAL X  34      49.510  46.770  38.680  0.00  0.00            
ATOM    540  HA  VAL X  34      48.920  47.660  38.830  0.00  0.00            
ATOM    541  CB  VAL X  34      50.400  47.060  37.430  0.00  0.00            
ATOM    542  HB  VAL X  34      50.870  46.090  37.170  0.00  0.00            
ATOM    543  CG1 VAL X  34      49.520  47.470  36.310  0.00  0.00            
ATOM    544 HG11 VAL X  34      50.180  47.790  35.480  0.00  0.00            
ATOM    545 HG12 VAL X  34      48.980  48.410  36.560  0.00  0.00            
ATOM    546 HG13 VAL X  34      48.780  46.750  35.880  0.00  0.00            
ATOM    547  CG2 VAL X  34      51.530  48.080  37.650  0.00  0.00            
ATOM    548 HG21 VAL X  34      52.370  47.550  38.150  0.00  0.00            
ATOM    549 HG22 VAL X  34      51.210  48.760  38.470  0.00  0.00            
ATOM    550 HG23 VAL X  34      51.920  48.570  36.730  0.00  0.00            
ATOM    551  C   VAL X  34      48.450  45.720  38.450  0.00  0.00            
ATOM    552  O   VAL X  34      48.700  44.550  38.300  0.00  0.00            
ATOM    553  N   GLU X  35      47.170  46.170  38.250  0.00  0.00            
ATOM    554  HN  GLU X  35      46.820  47.100  38.310  0.00  0.00            
ATOM    555  CA  GLU X  35      46.110  45.300  37.940  0.00  0.00            
ATOM    556  HA  GLU X  35      46.330  44.340  38.390  0.00  0.00            
ATOM    557  CB  GLU X  35      44.780  45.790  38.510  0.00  0.00            
ATOM    558  HB1 GLU X  35      43.940  45.320  37.960  0.00  0.00            
ATOM    559  HB2 GLU X  35      44.650  46.890  38.370  0.00  0.00            
ATOM    560  CG  GLU X  35      44.570  45.440  39.980  0.00  0.00            
ATOM    561  HG1 GLU X  35      45.400  45.710  40.660  0.00  0.00            
ATOM    562  HG2 GLU X  35      44.410  44.340  40.040  0.00  0.00            
ATOM    563  CD  GLU X  35      43.280  46.040  40.480  0.00  0.00            
ATOM    564  OE1 GLU X  35      42.190  45.720  39.900  0.00  0.00            
ATOM    565  OE2 GLU X  35      43.340  46.800  41.470  0.00  0.00            
ATOM    566  C   GLU X  35      45.970  44.930  36.460  0.00  0.00            
ATOM    567  O   GLU X  35      46.130  45.790  35.600  0.00  0.00            
ATOM    568  N   GLN X  36      45.590  43.610  36.130  0.00  0.00            
ATOM    569  HN  GLN X  36      45.290  42.940  36.800  0.00  0.00            
ATOM    570  CA  GLN X  36      45.300  43.240  34.740  0.00  0.00            
ATOM    571  HA  GLN X  36      46.010  43.760  34.120  0.00  0.00            
ATOM    572  CB  GLN X  36      45.350  41.680  34.610  0.00  0.00            
ATOM    573  HB1 GLN X  36      45.020  41.380  33.600  0.00  0.00            
ATOM    574  HB2 GLN X  36      44.640  41.170  35.300  0.00  0.00            
ATOM    575  CG  GLN X  36      46.860  41.160  34.790  0.00  0.00            
ATOM    576  HG1 GLN X  36      46.840  40.070  34.590  0.00  0.00            
ATOM    577  HG2 GLN X  36      47.220  41.410  35.810  0.00  0.00            
ATOM    578  CD  GLN X  36      47.970  41.750  33.840  0.00  0.00            
ATOM    579  OE1 GLN X  36      48.980  42.240  34.280  0.00  0.00            
ATOM    580  NE2 GLN X  36      47.700  41.630  32.530  0.00  0.00            
ATOM    581 HE21 GLN X  36      48.240  42.090  31.830  0.00  0.00            
ATOM    582 HE22 GLN X  36      46.760  41.400  32.280  0.00  0.00            
ATOM    583  C   GLN X  36      44.010  43.810  34.380  0.00  0.00            
ATOM    584  O   GLN X  36      43.010  43.680  35.170  0.00  0.00            
ATOM    585  N   LEU X  37      43.910  44.460  33.230  0.00  0.00            
ATOM    586  HN  LEU X  37      44.770  44.470  32.720  0.00  0.00            
ATOM    587  CA  LEU X  37      42.720  44.960  32.560  0.00  0.00            
ATOM    588  HA  LEU X  37      42.050  45.360  33.310  0.00  0.00            
ATOM    589  CB  LEU X  37      43.070  46.000  31.420  0.00  0.00            
ATOM    590  HB1 LEU X  37      43.940  45.740  30.780  0.00  0.00            
ATOM    591  HB2 LEU X  37      43.480  46.940  31.840  0.00  0.00            
ATOM    592  CG  LEU X  37      41.950  46.460  30.410  0.00  0.00            
ATOM    593  HG  LEU X  37      41.610  45.550  29.870  0.00  0.00            
ATOM    594  CD1 LEU X  37      40.770  47.140  31.180  0.00  0.00            
ATOM    595 HD11 LEU X  37      40.970  48.210  31.400  0.00  0.00            
ATOM    596 HD12 LEU X  37      40.540  46.590  32.120  0.00  0.00            
ATOM    597 HD13 LEU X  37      39.770  47.180  30.680  0.00  0.00            
ATOM    598  CD2 LEU X  37      42.510  47.460  29.370  0.00  0.00            
ATOM    599 HD21 LEU X  37      43.370  46.970  28.860  0.00  0.00            
ATOM    600 HD22 LEU X  37      42.760  48.400  29.890  0.00  0.00            
ATOM    601 HD23 LEU X  37      41.660  47.640  28.680  0.00  0.00            
ATOM    602  C   LEU X  37      41.960  43.820  31.990  0.00  0.00            
ATOM    603  O   LEU X  37      42.550  42.840  31.590  0.00  0.00            
ATOM    604  N   ARG X  38      40.610  43.850  32.070  0.00  0.00            
ATOM    605  HN  ARG X  38      40.330  44.810  32.160  0.00  0.00            
ATOM    606  CA  ARG X  38      39.700  42.780  31.760  0.00  0.00            
ATOM    607  HA  ARG X  38      40.150  42.110  31.030  0.00  0.00            
ATOM    608  CB  ARG X  38      39.200  41.940  32.980  0.00  0.00            
ATOM    609  HB1 ARG X  38      38.570  41.090  32.630  0.00  0.00            
ATOM    610  HB2 ARG X  38      38.610  42.650  33.600  0.00  0.00            
ATOM    611  CG  ARG X  38      40.280  41.360  33.890  0.00  0.00            
ATOM    612  HG1 ARG X  38      39.800  40.850  34.750  0.00  0.00            
ATOM    613  HG2 ARG X  38      40.910  42.200  34.270  0.00  0.00            
ATOM    614  CD  ARG X  38      41.260  40.340  33.310  0.00  0.00            
ATOM    615  HD1 ARG X  38      42.040  40.840  32.710  0.00  0.00            
ATOM    616  HD2 ARG X  38      40.650  39.650  32.680  0.00  0.00            
ATOM    617  NE  ARG X  38      41.940  39.780  34.510  0.00  0.00            
ATOM    618  HE  ARG X  38      41.970  40.310  35.360  0.00  0.00            
ATOM    619  CZ  ARG X  38      41.960  38.510  34.630  0.00  0.00            
ATOM    620  NH1 ARG X  38      42.210  37.690  33.620  0.00  0.00            
ATOM    621 HH11 ARG X  38      42.590  38.080  32.780  0.00  0.00            
ATOM    622 HH12 ARG X  38      42.430  36.750  33.860  0.00  0.00            
ATOM    623  NH2 ARG X  38      41.850  37.930  35.860  0.00  0.00            
ATOM    624 HH21 ARG X  38      41.690  38.410  36.720  0.00  0.00            
ATOM    625 HH22 ARG X  38      41.860  36.940  35.890  0.00  0.00            
ATOM    626  C   ARG X  38      38.470  43.400  31.130  0.00  0.00            
ATOM    627  O   ARG X  38      37.990  44.470  31.550  0.00  0.00            
ATOM    628  N   PRO X  39      37.840  42.770  30.180  0.00  0.00            
ATOM    629  CD  PRO X  39      38.060  41.450  29.630  0.00  0.00            
ATOM    630  HD1 PRO X  39      38.460  40.670  30.310  0.00  0.00            
ATOM    631  HD2 PRO X  39      38.720  41.560  28.750  0.00  0.00            
ATOM    632  CA  PRO X  39      36.460  43.200  29.750  0.00  0.00            
ATOM    633  HA  PRO X  39      36.550  44.270  29.580  0.00  0.00            
ATOM    634  CB  PRO X  39      36.100  42.290  28.650  0.00  0.00            
ATOM    635  HB1 PRO X  39      36.580  42.640  27.710  0.00  0.00            
ATOM    636  HB2 PRO X  39      35.010  42.210  28.440  0.00  0.00            
ATOM    637  CG  PRO X  39      36.760  40.930  29.000  0.00  0.00            
ATOM    638  HG1 PRO X  39      36.120  40.480  29.780  0.00  0.00            
ATOM    639  HG2 PRO X  39      36.940  40.190  28.190  0.00  0.00            
ATOM    640  C   PRO X  39      35.370  43.260  30.830  0.00  0.00            
ATOM    641  O   PRO X  39      35.370  42.550  31.850  0.00  0.00            
ATOM    642  N   GLU X  40      34.360  44.080  30.460  0.00  0.00            
ATOM    643  HN  GLU X  40      34.450  44.580  29.610  0.00  0.00            
ATOM    644  CA  GLU X  40      33.140  44.110  31.240  0.00  0.00            
ATOM    645  HA  GLU X  40      33.490  44.010  32.260  0.00  0.00            
ATOM    646  CB  GLU X  40      32.340  45.460  31.070  0.00  0.00            
ATOM    647  HB1 GLU X  40      32.160  45.620  29.990  0.00  0.00            
ATOM    648  HB2 GLU X  40      32.860  46.390  31.380  0.00  0.00            
ATOM    649  CG  GLU X  40      30.990  45.400  31.770  0.00  0.00            
ATOM    650  HG1 GLU X  40      30.380  44.530  31.440  0.00  0.00            
ATOM    651  HG2 GLU X  40      30.540  46.360  31.430  0.00  0.00            
ATOM    652  CD  GLU X  40      31.030  45.420  33.300  0.00  0.00            
ATOM    653  OE1 GLU X  40      31.810  46.150  33.960  0.00  0.00            
ATOM    654  OE2 GLU X  40      30.350  44.520  33.920  0.00  0.00            
ATOM    655  C   GLU X  40      32.330  42.830  31.140  0.00  0.00            
ATOM    656  O   GLU X  40      32.110  42.280  30.120  0.00  0.00            
ATOM    657  N   ARG X  41      31.920  42.310  32.280  0.00  0.00            
ATOM    658  HN  ARG X  41      32.220  42.660  33.170  0.00  0.00            
ATOM    659  CA  ARG X  41      31.390  40.960  32.340  0.00  0.00            
ATOM    660  HA  ARG X  41      31.600  40.400  31.440  0.00  0.00            
ATOM    661  CB  ARG X  41      32.020  40.160  33.520  0.00  0.00            
ATOM    662  HB1 ARG X  41      31.550  39.150  33.620  0.00  0.00            
ATOM    663  HB2 ARG X  41      31.850  40.660  34.500  0.00  0.00            
ATOM    664  CG  ARG X  41      33.550  39.930  33.410  0.00  0.00            
ATOM    665  HG1 ARG X  41      33.850  39.200  34.190  0.00  0.00            
ATOM    666  HG2 ARG X  41      34.150  40.870  33.450  0.00  0.00            
ATOM    667  CD  ARG X  41      34.020  39.330  32.080  0.00  0.00            
ATOM    668  HD1 ARG X  41      33.890  40.000  31.210  0.00  0.00            
ATOM    669  HD2 ARG X  41      33.450  38.380  31.950  0.00  0.00            
ATOM    670  NE  ARG X  41      35.420  39.030  32.220  0.00  0.00            
ATOM    671  HE  ARG X  41      35.820  39.430  33.050  0.00  0.00            
ATOM    672  CZ  ARG X  41      36.130  38.110  31.580  0.00  0.00            
ATOM    673  NH1 ARG X  41      35.640  37.480  30.550  0.00  0.00            
ATOM    674 HH11 ARG X  41      34.740  37.780  30.240  0.00  0.00            
ATOM    675 HH12 ARG X  41      36.220  36.830  30.060  0.00  0.00            
ATOM    676  NH2 ARG X  41      37.370  37.920  31.990  0.00  0.00            
ATOM    677 HH21 ARG X  41      37.730  38.220  32.870  0.00  0.00            
ATOM    678 HH22 ARG X  41      37.980  37.410  31.390  0.00  0.00            
ATOM    679  C   ARG X  41      29.840  40.970  32.490  0.00  0.00            
ATOM    680  O   ARG X  41      29.240  39.950  32.180  0.00  0.00            
ATOM    681  N   LEU X  42      29.180  42.110  32.880  0.00  0.00            
ATOM    682  HN  LEU X  42      29.660  42.960  33.100  0.00  0.00            
ATOM    683  CA  LEU X  42      27.760  42.300  32.870  0.00  0.00            
ATOM    684  HA  LEU X  42      27.630  43.330  33.170  0.00  0.00            
ATOM    685  CB  LEU X  42      27.020  42.290  31.480  0.00  0.00            
ATOM    686  HB1 LEU X  42      25.930  42.480  31.600  0.00  0.00            
ATOM    687  HB2 LEU X  42      26.940  41.230  31.150  0.00  0.00            
ATOM    688  CG  LEU X  42      27.730  43.080  30.380  0.00  0.00            
ATOM    689  HG  LEU X  42      28.790  42.770  30.470  0.00  0.00            
ATOM    690  CD1 LEU X  42      27.310  42.710  29.020  0.00  0.00            
ATOM    691 HD11 LEU X  42      27.820  43.240  28.180  0.00  0.00            
ATOM    692 HD12 LEU X  42      26.220  42.770  28.810  0.00  0.00            
ATOM    693 HD13 LEU X  42      27.590  41.650  28.850  0.00  0.00            
ATOM    694  CD2 LEU X  42      27.590  44.590  30.650  0.00  0.00            
ATOM    695 HD21 LEU X  42      27.860  44.810  31.700  0.00  0.00            
ATOM    696 HD22 LEU X  42      26.560  44.980  30.500  0.00  0.00            
ATOM    697 HD23 LEU X  42      28.280  45.110  29.950  0.00  0.00            
ATOM    698  C   LEU X  42      27.130  41.590  34.100  0.00  0.00            
ATOM    699  O   LEU X  42      25.910  41.320  34.050  0.00  0.00            
ATOM    700  N   ARG X  43      27.850  41.280  35.180  0.00  0.00            
ATOM    701  HN  ARG X  43      28.760  41.680  35.170  0.00  0.00            
ATOM    702  CA  ARG X  43      27.320  40.400  36.220  0.00  0.00            
ATOM    703  HA  ARG X  43      26.480  39.770  35.970  0.00  0.00            
ATOM    704  CB  ARG X  43      28.550  39.360  36.480  0.00  0.00            
ATOM    705  HB1 ARG X  43      28.600  38.860  37.470  0.00  0.00            
ATOM    706  HB2 ARG X  43      29.480  39.960  36.440  0.00  0.00            
ATOM    707  CG  ARG X  43      28.580  38.200  35.460  0.00  0.00            
ATOM    708  HG1 ARG X  43      29.360  38.360  34.690  0.00  0.00            
ATOM    709  HG2 ARG X  43      27.610  38.130  34.920  0.00  0.00            
ATOM    710  CD  ARG X  43      28.830  36.830  36.080  0.00  0.00            
ATOM    711  HD1 ARG X  43      28.740  35.900  35.490  0.00  0.00            
ATOM    712  HD2 ARG X  43      28.180  36.770  36.980  0.00  0.00            
ATOM    713  NE  ARG X  43      30.240  36.960  36.700  0.00  0.00            
ATOM    714  HE  ARG X  43      30.620  37.890  36.740  0.00  0.00            
ATOM    715  CZ  ARG X  43      31.090  35.970  36.840  0.00  0.00            
ATOM    716  NH1 ARG X  43      30.820  34.740  36.720  0.00  0.00            
ATOM    717 HH11 ARG X  43      29.870  34.420  36.680  0.00  0.00            
ATOM    718 HH12 ARG X  43      31.610  34.140  36.700  0.00  0.00            
ATOM    719  NH2 ARG X  43      32.400  36.260  37.000  0.00  0.00            
ATOM    720 HH21 ARG X  43      32.600  37.240  37.050  0.00  0.00            
ATOM    721 HH22 ARG X  43      33.140  35.610  36.850  0.00  0.00            
ATOM    722  C   ARG X  43      26.880  41.130  37.430  0.00  0.00            
ATOM    723  O   ARG X  43      26.330  40.450  38.320  0.00  0.00            
ATOM    724  N   GLY X  44      27.060  42.540  37.460  0.00  0.00            
ATOM    725  HN  GLY X  44      27.650  42.750  36.690  0.00  0.00            
ATOM    726  CA  GLY X  44      26.680  43.450  38.580  0.00  0.00            
ATOM    727  HA1 GLY X  44      25.630  43.270  38.720  0.00  0.00            
ATOM    728  HA2 GLY X  44      26.810  44.510  38.400  0.00  0.00            
ATOM    729  C   GLY X  44      27.390  43.030  39.800  0.00  0.00            
ATOM    730  O   GLY X  44      28.330  42.250  39.840  0.00  0.00            
ATOM    731  N   ASP X  45      26.840  43.540  40.910  0.00  0.00            
ATOM    732  HN  ASP X  45      26.070  44.170  40.880  0.00  0.00            
ATOM    733  CA  ASP X  45      27.580  43.440  42.200  0.00  0.00            
ATOM    734  HA  ASP X  45      28.640  43.410  42.020  0.00  0.00            
ATOM    735  CB  ASP X  45      27.340  44.780  42.980  0.00  0.00            
ATOM    736  HB1 ASP X  45      27.700  44.790  44.040  0.00  0.00            
ATOM    737  HB2 ASP X  45      26.230  44.850  42.950  0.00  0.00            
ATOM    738  CG  ASP X  45      27.830  45.990  42.200  0.00  0.00            
ATOM    739  OD1 ASP X  45      27.090  46.940  41.810  0.00  0.00            
ATOM    740  OD2 ASP X  45      29.080  46.040  41.840  0.00  0.00            
ATOM    741  C   ASP X  45      27.230  42.180  43.000  0.00  0.00            
ATOM    742  O   ASP X  45      26.240  41.460  42.770  0.00  0.00            
ATOM    743  N   GLY X  46      28.030  41.800  43.970  0.00  0.00            
ATOM    744  HN  GLY X  46      28.710  42.400  44.380  0.00  0.00            
ATOM    745  CA  GLY X  46      27.870  40.600  44.830  0.00  0.00            
ATOM    746  HA1 GLY X  46      28.750  40.030  44.580  0.00  0.00            
ATOM    747  HA2 GLY X  46      26.910  40.130  44.650  0.00  0.00            
ATOM    748  C   GLY X  46      27.960  41.050  46.300  0.00  0.00            
ATOM    749  O   GLY X  46      28.070  42.260  46.650  0.00  0.00            
ATOM    750  N   ASP X  47      27.890  40.050  47.210  0.00  0.00            
ATOM    751  HN  ASP X  47      27.640  39.140  46.880  0.00  0.00            
ATOM    752  CA  ASP X  47      27.950  40.200  48.650  0.00  0.00            
ATOM    753  HA  ASP X  47      27.400  41.080  48.960  0.00  0.00            
ATOM    754  CB  ASP X  47      27.380  38.910  49.260  0.00  0.00            
ATOM    755  HB1 ASP X  47      27.830  37.970  48.890  0.00  0.00            
ATOM    756  HB2 ASP X  47      26.320  38.970  48.930  0.00  0.00            
ATOM    757  CG  ASP X  47      27.200  38.860  50.810  0.00  0.00            
ATOM    758  OD1 ASP X  47      27.180  37.700  51.420  0.00  0.00            
ATOM    759  OD2 ASP X  47      27.050  39.970  51.450  0.00  0.00            
ATOM    760  C   ASP X  47      29.360  40.480  49.100  0.00  0.00            
ATOM    761  O   ASP X  47      30.260  40.200  48.350  0.00  0.00            
ATOM    762  N   ARG X  48      29.570  41.180  50.210  0.00  0.00            
ATOM    763  HN  ARG X  48      28.850  41.170  50.900  0.00  0.00            
ATOM    764  CA  ARG X  48      30.870  41.750  50.470  0.00  0.00            
ATOM    765  HA  ARG X  48      31.410  41.850  49.540  0.00  0.00            
ATOM    766  CB  ARG X  48      30.770  43.090  51.060  0.00  0.00            
ATOM    767  HB1 ARG X  48      31.770  43.550  51.260  0.00  0.00            
ATOM    768  HB2 ARG X  48      30.210  43.100  52.020  0.00  0.00            
ATOM    769  CG  ARG X  48      30.150  44.170  50.100  0.00  0.00            
ATOM    770  HG1 ARG X  48      30.240  45.160  50.610  0.00  0.00            
ATOM    771  HG2 ARG X  48      29.070  43.950  49.990  0.00  0.00            
ATOM    772  CD  ARG X  48      30.810  44.170  48.610  0.00  0.00            
ATOM    773  HD1 ARG X  48      30.910  43.170  48.130  0.00  0.00            
ATOM    774  HD2 ARG X  48      31.840  44.570  48.710  0.00  0.00            
ATOM    775  NE  ARG X  48      30.060  45.160  47.750  0.00  0.00            
ATOM    776  HE  ARG X  48      29.180  45.550  48.030  0.00  0.00            
ATOM    777  CZ  ARG X  48      30.390  45.460  46.460  0.00  0.00            
ATOM    778  NH1 ARG X  48      31.570  45.170  45.960  0.00  0.00            
ATOM    779 HH11 ARG X  48      32.330  44.850  46.520  0.00  0.00            
ATOM    780 HH12 ARG X  48      31.580  45.220  44.960  0.00  0.00            
ATOM    781  NH2 ARG X  48      29.560  46.100  45.700  0.00  0.00            
ATOM    782 HH21 ARG X  48      28.600  46.230  45.930  0.00  0.00            
ATOM    783 HH22 ARG X  48      29.990  46.620  44.960  0.00  0.00            
ATOM    784  C   ARG X  48      31.680  40.900  51.460  0.00  0.00            
ATOM    785  O   ARG X  48      32.430  41.470  52.230  0.00  0.00            
ATOM    786  N   ARG X  49      31.540  39.650  51.550  0.00  0.00            
ATOM    787  HN  ARG X  49      30.800  39.170  51.080  0.00  0.00            
ATOM    788  CA  ARG X  49      32.230  38.680  52.360  0.00  0.00            
ATOM    789  HA  ARG X  49      31.940  38.840  53.380  0.00  0.00            
ATOM    790  CB  ARG X  49      31.850  37.240  51.970  0.00  0.00            
ATOM    791  HB1 ARG X  49      32.310  36.490  52.650  0.00  0.00            
ATOM    792  HB2 ARG X  49      32.300  37.010  50.980  0.00  0.00            
ATOM    793  CG  ARG X  49      30.400  37.000  51.900  0.00  0.00            
ATOM    794  HG1 ARG X  49      29.870  37.650  51.160  0.00  0.00            
ATOM    795  HG2 ARG X  49      29.950  37.180  52.900  0.00  0.00            
ATOM    796  CD  ARG X  49      30.060  35.600  51.460  0.00  0.00            
ATOM    797  HD1 ARG X  49      30.560  34.740  51.970  0.00  0.00            
ATOM    798  HD2 ARG X  49      30.190  35.470  50.370  0.00  0.00            
ATOM    799  NE  ARG X  49      28.580  35.370  51.650  0.00  0.00            
ATOM    800  HE  ARG X  49      28.010  36.180  51.520  0.00  0.00            
ATOM    801  CZ  ARG X  49      27.930  34.270  51.680  0.00  0.00            
ATOM    802  NH1 ARG X  49      28.510  33.080  51.540  0.00  0.00            
ATOM    803 HH11 ARG X  49      29.390  33.150  51.070  0.00  0.00            
ATOM    804 HH12 ARG X  49      27.880  32.360  51.250  0.00  0.00            
ATOM    805  NH2 ARG X  49      26.580  34.310  51.640  0.00  0.00            
ATOM    806 HH21 ARG X  49      26.010  33.490  51.620  0.00  0.00            
ATOM    807 HH22 ARG X  49      26.090  35.180  51.720  0.00  0.00            
ATOM    808  C   ARG X  49      33.830  38.720  52.370  0.00  0.00            
ATOM    809  O   ARG X  49      34.510  39.200  51.430  0.00  0.00            
ATOM    810  N   GLU X  50      34.440  38.270  53.440  0.00  0.00            
ATOM    811  HN  GLU X  50      33.890  37.850  54.150  0.00  0.00            
ATOM    812  CA  GLU X  50      35.840  38.080  53.600  0.00  0.00            
ATOM    813  HA  GLU X  50      36.360  38.680  52.870  0.00  0.00            
ATOM    814  CB  GLU X  50      36.300  38.350  55.070  0.00  0.00            
ATOM    815  HB1 GLU X  50      37.370  38.060  55.120  0.00  0.00            
ATOM    816  HB2 GLU X  50      35.750  37.790  55.870  0.00  0.00            
ATOM    817  CG  GLU X  50      36.350  39.860  55.420  0.00  0.00            
ATOM    818  HG1 GLU X  50      35.380  40.290  55.750  0.00  0.00            
ATOM    819  HG2 GLU X  50      36.490  40.360  54.440  0.00  0.00            
ATOM    820  CD  GLU X  50      37.450  40.290  56.320  0.00  0.00            
ATOM    821  OE1 GLU X  50      37.950  39.520  57.200  0.00  0.00            
ATOM    822  OE2 GLU X  50      37.930  41.440  56.080  0.00  0.00            
ATOM    823  C   GLU X  50      36.210  36.630  53.210  0.00  0.00            
ATOM    824  O   GLU X  50      35.380  35.740  53.110  0.00  0.00            
ATOM    825  N   CYS X  51      37.490  36.420  52.960  0.00  0.00            
ATOM    826  HN  CYS X  51      38.200  37.110  53.060  0.00  0.00            
ATOM    827  CA  CYS X  51      37.820  35.060  52.670  0.00  0.00            
ATOM    828  HA  CYS X  51      37.100  34.290  52.910  0.00  0.00            
ATOM    829  CB  CYS X  51      38.150  34.970  51.180  0.00  0.00            
ATOM    830  HB1 CYS X  51      38.540  33.970  50.880  0.00  0.00            
ATOM    831  HB2 CYS X  51      38.960  35.690  50.910  0.00  0.00            
ATOM    832  SG  CYS X  51      36.810  35.330  49.920  0.00  0.00            
ATOM    833  HG1 CYS X  51      35.800  34.840  50.610  0.00  0.00            
ATOM    834  C   CYS X  51      39.160  34.740  53.490  0.00  0.00            
ATOM    835  O   CYS X  51      39.750  35.580  54.110  0.00  0.00            
ATOM    836  N   ASP X  52      39.480  33.410  53.480  0.00  0.00            
ATOM    837  HN  ASP X  52      38.870  32.840  52.930  0.00  0.00            
ATOM    838  CA  ASP X  52      40.740  32.880  53.950  0.00  0.00            
ATOM    839  HA  ASP X  52      40.720  33.100  55.010  0.00  0.00            
ATOM    840  CB  ASP X  52      40.770  31.300  53.870  0.00  0.00            
ATOM    841  HB1 ASP X  52      41.700  30.860  54.280  0.00  0.00            
ATOM    842  HB2 ASP X  52      40.630  31.020  52.800  0.00  0.00            
ATOM    843  CG  ASP X  52      39.670  30.590  54.710  0.00  0.00            
ATOM    844  OD1 ASP X  52      39.880  29.360  54.970  0.00  0.00            
ATOM    845  OD2 ASP X  52      38.690  31.180  55.300  0.00  0.00            
ATOM    846  C   ASP X  52      41.990  33.540  53.340  0.00  0.00            
ATOM    847  O   ASP X  52      42.000  33.740  52.110  0.00  0.00            
ATOM    848  N   PHE X  53      43.090  33.780  54.130  0.00  0.00            
ATOM    849  HN  PHE X  53      43.040  33.680  55.120  0.00  0.00            
ATOM    850  CA  PHE X  53      44.390  34.180  53.650  0.00  0.00            
ATOM    851  HA  PHE X  53      44.290  35.020  52.990  0.00  0.00            
ATOM    852  CB  PHE X  53      45.270  34.680  54.780  0.00  0.00            
ATOM    853  HB1 PHE X  53      46.210  35.110  54.370  0.00  0.00            
ATOM    854  HB2 PHE X  53      45.560  33.860  55.470  0.00  0.00            
ATOM    855  CG  PHE X  53      44.580  35.800  55.590  0.00  0.00            
ATOM    856  CD1 PHE X  53      44.490  37.100  55.000  0.00  0.00            
ATOM    857  HD1 PHE X  53      44.810  37.210  53.970  0.00  0.00            
ATOM    858  CE1 PHE X  53      43.980  38.190  55.700  0.00  0.00            
ATOM    859  HE1 PHE X  53      43.850  39.210  55.370  0.00  0.00            
ATOM    860  CZ  PHE X  53      43.810  38.050  57.080  0.00  0.00            
ATOM    861  HZ  PHE X  53      43.460  38.890  57.670  0.00  0.00            
ATOM    862  CD2 PHE X  53      44.450  35.710  56.980  0.00  0.00            
ATOM    863  HD2 PHE X  53      44.570  34.850  57.630  0.00  0.00            
ATOM    864  CE2 PHE X  53      44.090  36.860  57.740  0.00  0.00            
ATOM    865  HE2 PHE X  53      44.010  36.840  58.810  0.00  0.00            
ATOM    866  C   PHE X  53      45.020  33.090  52.800  0.00  0.00            
ATOM    867  O   PHE X  53      44.930  31.900  53.100  0.00  0.00            
ATOM    868  N   ARG X  54      45.680  33.510  51.690  0.00  0.00            
ATOM    869  HN  ARG X  54      45.590  34.460  51.400  0.00  0.00            
ATOM    870  CA  ARG X  54      46.320  32.640  50.700  0.00  0.00            
ATOM    871  HA  ARG X  54      46.210  31.610  51.010  0.00  0.00            
ATOM    872  CB  ARG X  54      45.650  32.820  49.250  0.00  0.00            
ATOM    873  HB1 ARG X  54      46.240  32.230  48.530  0.00  0.00            
ATOM    874  HB2 ARG X  54      45.720  33.890  48.960  0.00  0.00            
ATOM    875  CG  ARG X  54      44.130  32.510  49.160  0.00  0.00            
ATOM    876  HG1 ARG X  54      43.630  32.760  48.200  0.00  0.00            
ATOM    877  HG2 ARG X  54      43.610  33.190  49.870  0.00  0.00            
ATOM    878  CD  ARG X  54      43.670  31.070  49.330  0.00  0.00            
ATOM    879  HD1 ARG X  54      44.340  30.350  48.810  0.00  0.00            
ATOM    880  HD2 ARG X  54      42.660  30.950  48.880  0.00  0.00            
ATOM    881  NE  ARG X  54      43.700  30.790  50.750  0.00  0.00            
ATOM    882  HE  ARG X  54      44.130  31.440  51.370  0.00  0.00            
ATOM    883  CZ  ARG X  54      43.480  29.590  51.280  0.00  0.00            
ATOM    884  NH1 ARG X  54      42.930  28.590  50.600  0.00  0.00            
ATOM    885 HH11 ARG X  54      42.750  28.620  49.610  0.00  0.00            
ATOM    886 HH12 ARG X  54      43.040  27.740  51.100  0.00  0.00            
ATOM    887  NH2 ARG X  54      43.830  29.220  52.540  0.00  0.00            
ATOM    888 HH21 ARG X  54      44.120  29.970  53.130  0.00  0.00            
ATOM    889 HH22 ARG X  54      43.680  28.250  52.720  0.00  0.00            
ATOM    890  C   ARG X  54      47.820  32.830  50.630  0.00  0.00            
ATOM    891  O   ARG X  54      48.330  33.960  50.480  0.00  0.00            
ATOM    892  N   GLU X  55      48.620  31.730  50.800  0.00  0.00            
ATOM    893  HN  GLU X  55      48.270  30.860  51.150  0.00  0.00            
ATOM    894  CA  GLU X  55      50.000  31.630  50.590  0.00  0.00            
ATOM    895  HA  GLU X  55      50.420  32.520  50.160  0.00  0.00            
ATOM    896  CB  GLU X  55      50.850  31.270  51.870  0.00  0.00            
ATOM    897  HB1 GLU X  55      50.430  31.970  52.620  0.00  0.00            
ATOM    898  HB2 GLU X  55      51.920  31.580  51.800  0.00  0.00            
ATOM    899  CG  GLU X  55      50.810  29.830  52.380  0.00  0.00            
ATOM    900  HG1 GLU X  55      51.560  29.090  52.060  0.00  0.00            
ATOM    901  HG2 GLU X  55      49.840  29.440  52.010  0.00  0.00            
ATOM    902  CD  GLU X  55      50.730  29.650  53.870  0.00  0.00            
ATOM    903  OE1 GLU X  55      51.610  30.280  54.560  0.00  0.00            
ATOM    904  OE2 GLU X  55      49.850  28.950  54.350  0.00  0.00            
ATOM    905  C   GLU X  55      50.330  30.530  49.520  0.00  0.00            
ATOM    906  O   GLU X  55      49.740  29.500  49.310  0.00  0.00            
ATOM    907  N   ASP X  56      51.300  30.850  48.760  0.00  0.00            
ATOM    908  HN  ASP X  56      51.830  31.690  48.850  0.00  0.00            
ATOM    909  CA  ASP X  56      51.690  30.080  47.560  0.00  0.00            
ATOM    910  HA  ASP X  56      50.910  29.380  47.310  0.00  0.00            
ATOM    911  CB  ASP X  56      51.950  30.950  46.340  0.00  0.00            
ATOM    912  HB1 ASP X  56      50.990  31.410  46.030  0.00  0.00            
ATOM    913  HB2 ASP X  56      52.400  30.340  45.520  0.00  0.00            
ATOM    914  CG  ASP X  56      52.960  32.060  46.490  0.00  0.00            
ATOM    915  OD1 ASP X  56      53.380  32.670  45.450  0.00  0.00            
ATOM    916  OD2 ASP X  56      53.330  32.430  47.630  0.00  0.00            
ATOM    917  C   ASP X  56      52.910  29.150  47.930  0.00  0.00            
ATOM    918  O   ASP X  56      53.070  28.080  47.390  0.00  0.00            
ATOM    919  N   ASP X  57      53.650  29.560  48.900  0.00  0.00            
ATOM    920  HN  ASP X  57      53.690  30.530  49.140  0.00  0.00            
ATOM    921  CA  ASP X  57      54.600  28.800  49.710  0.00  0.00            
ATOM    922  HA  ASP X  57      54.070  27.920  50.070  0.00  0.00            
ATOM    923  CB  ASP X  57      55.860  28.310  48.980  0.00  0.00            
ATOM    924  HB1 ASP X  57      56.700  28.070  49.660  0.00  0.00            
ATOM    925  HB2 ASP X  57      56.230  29.070  48.260  0.00  0.00            
ATOM    926  CG  ASP X  57      55.630  27.000  48.190  0.00  0.00            
ATOM    927  OD1 ASP X  57      56.470  26.700  47.330  0.00  0.00            
ATOM    928  OD2 ASP X  57      54.820  26.160  48.630  0.00  0.00            
ATOM    929  C   ASP X  57      54.950  29.600  50.970  0.00  0.00            
ATOM    930  O   ASP X  57      54.770  30.850  51.050  0.00  0.00            
ATOM    931  N   SER X  58      55.430  28.880  52.020  0.00  0.00            
ATOM    932  HN  SER X  58      55.780  27.950  51.890  0.00  0.00            
ATOM    933  CA  SER X  58      55.820  29.400  53.310  0.00  0.00            
ATOM    934  HA  SER X  58      54.920  29.830  53.720  0.00  0.00            
ATOM    935  CB  SER X  58      56.420  28.280  54.280  0.00  0.00            
ATOM    936  HB1 SER X  58      56.900  28.730  55.170  0.00  0.00            
ATOM    937  HB2 SER X  58      57.140  27.640  53.730  0.00  0.00            
ATOM    938  OG  SER X  58      55.380  27.420  54.670  0.00  0.00            
ATOM    939  HG1 SER X  58      54.720  27.970  55.100  0.00  0.00            
ATOM    940  C   SER X  58      56.830  30.480  53.310  0.00  0.00            
ATOM    941  O   SER X  58      57.950  30.230  52.880  0.00  0.00            
ATOM    942  N   VAL X  59      56.490  31.670  53.800  0.00  0.00            
ATOM    943  HN  VAL X  59      55.550  31.770  54.130  0.00  0.00            
ATOM    944  CA  VAL X  59      57.390  32.840  53.760  0.00  0.00            
ATOM    945  HA  VAL X  59      58.320  32.630  53.270  0.00  0.00            
ATOM    946  CB  VAL X  59      56.640  34.090  53.260  0.00  0.00            
ATOM    947  HB  VAL X  59      55.680  34.220  53.800  0.00  0.00            
ATOM    948  CG1 VAL X  59      57.550  35.350  53.200  0.00  0.00            
ATOM    949 HG11 VAL X  59      58.140  35.340  54.140  0.00  0.00            
ATOM    950 HG12 VAL X  59      57.050  36.340  53.230  0.00  0.00            
ATOM    951 HG13 VAL X  59      58.240  35.240  52.330  0.00  0.00            
ATOM    952  CG2 VAL X  59      56.240  33.830  51.790  0.00  0.00            
ATOM    953 HG21 VAL X  59      55.400  33.110  51.650  0.00  0.00            
ATOM    954 HG22 VAL X  59      57.080  33.510  51.140  0.00  0.00            
ATOM    955 HG23 VAL X  59      55.950  34.790  51.300  0.00  0.00            
ATOM    956  C   VAL X  59      57.890  33.000  55.170  0.00  0.00            
ATOM    957  O   VAL X  59      57.140  33.250  56.150  0.00  0.00            
ATOM    958  N   HSD X  60      59.190  32.850  55.460  0.00  0.00            
ATOM    959  HN  HSD X  60      59.800  32.740  54.680  0.00  0.00            
ATOM    960  CA  HSD X  60      59.750  32.970  56.830  0.00  0.00            
ATOM    961  HA  HSD X  60      59.050  32.420  57.430  0.00  0.00            
ATOM    962  CB  HSD X  60      61.110  32.270  56.920  0.00  0.00            
ATOM    963  HB1 HSD X  60      61.310  32.000  57.980  0.00  0.00            
ATOM    964  HB2 HSD X  60      61.950  32.920  56.600  0.00  0.00            
ATOM    965  ND1 HSD X  60      60.500  29.740  56.430  0.00  0.00            
ATOM    966  HD1 HSD X  60      59.710  29.650  57.030  0.00  0.00            
ATOM    967  CG  HSD X  60      61.220  30.930  56.220  0.00  0.00            
ATOM    968  CE1 HSD X  60      60.820  28.870  55.410  0.00  0.00            
ATOM    969  HE1 HSD X  60      60.480  27.840  55.430  0.00  0.00            
ATOM    970  NE2 HSD X  60      61.770  29.380  54.610  0.00  0.00            
ATOM    971  CD2 HSD X  60      61.970  30.610  55.140  0.00  0.00            
ATOM    972  HD2 HSD X  60      62.760  31.210  54.720  0.00  0.00            
ATOM    973  C   HSD X  60      59.840  34.440  57.260  0.00  0.00            
ATOM    974  O   HSD X  60      59.810  35.390  56.430  0.00  0.00            
ATOM    975  N   ALA X  61      59.790  34.700  58.560  0.00  0.00            
ATOM    976  HN  ALA X  61      59.870  33.930  59.200  0.00  0.00            
ATOM    977  CA  ALA X  61      59.410  35.940  59.300  0.00  0.00            
ATOM    978  HA  ALA X  61      58.450  36.290  58.970  0.00  0.00            
ATOM    979  CB  ALA X  61      59.200  35.630  60.790  0.00  0.00            
ATOM    980  HB1 ALA X  61      60.150  35.210  61.190  0.00  0.00            
ATOM    981  HB2 ALA X  61      58.400  34.870  60.910  0.00  0.00            
ATOM    982  HB3 ALA X  61      58.990  36.510  61.430  0.00  0.00            
ATOM    983  C   ALA X  61      60.410  37.050  59.220  0.00  0.00            
ATOM    984  O   ALA X  61      60.310  38.050  59.930  0.00  0.00            
ATOM    985  N   TYR X  62      61.380  36.970  58.260  0.00  0.00            
ATOM    986  HN  TYR X  62      61.410  36.140  57.710  0.00  0.00            
ATOM    987  CA  TYR X  62      62.370  37.950  58.030  0.00  0.00            
ATOM    988  HA  TYR X  62      62.640  38.460  58.940  0.00  0.00            
ATOM    989  CB  TYR X  62      63.750  37.360  57.580  0.00  0.00            
ATOM    990  HB1 TYR X  62      64.530  38.140  57.730  0.00  0.00            
ATOM    991  HB2 TYR X  62      63.830  37.200  56.480  0.00  0.00            
ATOM    992  CG  TYR X  62      64.170  36.140  58.320  0.00  0.00            
ATOM    993  CD1 TYR X  62      65.070  36.150  59.390  0.00  0.00            
ATOM    994  HD1 TYR X  62      65.480  37.080  59.750  0.00  0.00            
ATOM    995  CE1 TYR X  62      65.660  34.990  59.940  0.00  0.00            
ATOM    996  HE1 TYR X  62      66.430  35.210  60.670  0.00  0.00            
ATOM    997  CZ  TYR X  62      65.200  33.750  59.420  0.00  0.00            
ATOM    998  OH  TYR X  62      65.820  32.510  59.810  0.00  0.00            
ATOM    999  HH  TYR X  62      66.740  32.710  59.610  0.00  0.00            
ATOM   1000  CD2 TYR X  62      63.750  34.860  57.890  0.00  0.00            
ATOM   1001  HD2 TYR X  62      63.140  34.780  57.000  0.00  0.00            
ATOM   1002  CE2 TYR X  62      64.250  33.690  58.390  0.00  0.00            
ATOM   1003  HE2 TYR X  62      64.090  32.750  57.870  0.00  0.00            
ATOM   1004  C   TYR X  62      61.840  38.840  56.920  0.00  0.00            
ATOM   1005  O   TYR X  62      62.510  39.750  56.500  0.00  0.00            
ATOM   1006  N   HSD X  63      60.680  38.470  56.380  0.00  0.00            
ATOM   1007  HN  HSD X  63      60.410  37.520  56.530  0.00  0.00            
ATOM   1008  CA  HSD X  63      60.060  39.040  55.210  0.00  0.00            
ATOM   1009  HA  HSD X  63      60.440  40.040  55.060  0.00  0.00            
ATOM   1010  CB  HSD X  63      60.240  38.070  54.010  0.00  0.00            
ATOM   1011  HB1 HSD X  63      60.040  38.680  53.100  0.00  0.00            
ATOM   1012  HB2 HSD X  63      59.620  37.160  53.860  0.00  0.00            
ATOM   1013  ND1 HSD X  63      62.660  38.370  53.640  0.00  0.00            
ATOM   1014  HD1 HSD X  63      62.630  39.360  53.510  0.00  0.00            
ATOM   1015  CG  HSD X  63      61.640  37.500  53.930  0.00  0.00            
ATOM   1016  CE1 HSD X  63      63.790  37.630  53.700  0.00  0.00            
ATOM   1017  HE1 HSD X  63      64.730  37.980  53.280  0.00  0.00            
ATOM   1018  NE2 HSD X  63      63.580  36.380  54.090  0.00  0.00            
ATOM   1019  CD2 HSD X  63      62.200  36.310  54.240  0.00  0.00            
ATOM   1020  HD2 HSD X  63      61.860  35.330  54.550  0.00  0.00            
ATOM   1021  C   HSD X  63      58.640  39.190  55.460  0.00  0.00            
ATOM   1022  O   HSD X  63      57.810  39.620  54.640  0.00  0.00            
ATOM   1023  N   ARG X  64      58.170  38.890  56.720  0.00  0.00            
ATOM   1024  HN  ARG X  64      58.740  38.610  57.490  0.00  0.00            
ATOM   1025  CA  ARG X  64      56.810  38.970  57.130  0.00  0.00            
ATOM   1026  HA  ARG X  64      56.360  39.820  56.630  0.00  0.00            
ATOM   1027  CB  ARG X  64      55.950  37.730  56.730  0.00  0.00            
ATOM   1028  HB1 ARG X  64      55.930  37.650  55.620  0.00  0.00            
ATOM   1029  HB2 ARG X  64      54.930  37.930  57.120  0.00  0.00            
ATOM   1030  CG  ARG X  64      56.420  36.370  57.250  0.00  0.00            
ATOM   1031  HG1 ARG X  64      57.530  36.280  57.250  0.00  0.00            
ATOM   1032  HG2 ARG X  64      56.060  35.580  56.560  0.00  0.00            
ATOM   1033  CD  ARG X  64      55.930  36.080  58.700  0.00  0.00            
ATOM   1034  HD1 ARG X  64      55.900  36.890  59.450  0.00  0.00            
ATOM   1035  HD2 ARG X  64      56.460  35.190  59.100  0.00  0.00            
ATOM   1036  NE  ARG X  64      54.470  35.680  58.520  0.00  0.00            
ATOM   1037  HE  ARG X  64      53.890  36.120  57.840  0.00  0.00            
ATOM   1038  CZ  ARG X  64      53.810  35.100  59.500  0.00  0.00            
ATOM   1039  NH1 ARG X  64      54.510  34.450  60.460  0.00  0.00            
ATOM   1040 HH11 ARG X  64      55.490  34.390  60.280  0.00  0.00            
ATOM   1041 HH12 ARG X  64      54.030  34.070  61.250  0.00  0.00            
ATOM   1042  NH2 ARG X  64      52.540  35.190  59.520  0.00  0.00            
ATOM   1043 HH21 ARG X  64      52.110  35.640  58.730  0.00  0.00            
ATOM   1044 HH22 ARG X  64      52.130  34.620  60.220  0.00  0.00            
ATOM   1045  C   ARG X  64      56.680  39.290  58.590  0.00  0.00            
ATOM   1046  O   ARG X  64      57.400  38.730  59.440  0.00  0.00            
ATOM   1047  N   ALA X  65      55.790  40.200  59.020  0.00  0.00            
ATOM   1048  HN  ALA X  65      55.180  40.690  58.400  0.00  0.00            
ATOM   1049  CA  ALA X  65      55.440  40.350  60.430  0.00  0.00            
ATOM   1050  HA  ALA X  65      56.320  40.400  61.040  0.00  0.00            
ATOM   1051  CB  ALA X  65      54.510  41.590  60.590  0.00  0.00            
ATOM   1052  HB1 ALA X  65      53.690  41.470  59.850  0.00  0.00            
ATOM   1053  HB2 ALA X  65      55.060  42.510  60.330  0.00  0.00            
ATOM   1054  HB3 ALA X  65      54.120  41.680  61.630  0.00  0.00            
ATOM   1055  C   ALA X  65      54.730  39.040  60.960  0.00  0.00            
ATOM   1056  O   ALA X  65      53.950  38.360  60.260  0.00  0.00            
ATOM   1057  N   THR X  66      54.970  38.680  62.230  0.00  0.00            
ATOM   1058  HN  THR X  66      55.620  39.250  62.740  0.00  0.00            
ATOM   1059  CA  THR X  66      54.230  37.630  62.900  0.00  0.00            
ATOM   1060  HA  THR X  66      53.950  36.880  62.180  0.00  0.00            
ATOM   1061  CB  THR X  66      55.060  36.800  63.860  0.00  0.00            
ATOM   1062  HB  THR X  66      54.460  35.930  64.200  0.00  0.00            
ATOM   1063  OG1 THR X  66      55.410  37.410  65.020  0.00  0.00            
ATOM   1064  HG1 THR X  66      55.580  38.350  64.900  0.00  0.00            
ATOM   1065  CG2 THR X  66      56.370  36.280  63.170  0.00  0.00            
ATOM   1066 HG21 THR X  66      56.170  35.840  62.160  0.00  0.00            
ATOM   1067 HG22 THR X  66      56.930  35.510  63.730  0.00  0.00            
ATOM   1068 HG23 THR X  66      56.970  37.170  62.890  0.00  0.00            
ATOM   1069  C   THR X  66      52.950  38.170  63.410  0.00  0.00            
ATOM   1070  O   THR X  66      52.610  39.360  63.530  0.00  0.00            
ATOM   1071  N   ASN X  67      51.960  37.320  63.650  0.00  0.00            
ATOM   1072  HN  ASN X  67      52.060  36.330  63.620  0.00  0.00            
ATOM   1073  CA  ASN X  67      50.550  37.720  64.060  0.00  0.00            
ATOM   1074  HA  ASN X  67      50.270  38.420  63.280  0.00  0.00            
ATOM   1075  CB  ASN X  67      49.530  36.560  63.990  0.00  0.00            
ATOM   1076  HB1 ASN X  67      48.580  36.960  64.400  0.00  0.00            
ATOM   1077  HB2 ASN X  67      49.830  35.640  64.550  0.00  0.00            
ATOM   1078  CG  ASN X  67      49.060  36.050  62.560  0.00  0.00            
ATOM   1079  OD1 ASN X  67      49.500  36.680  61.580  0.00  0.00            
ATOM   1080  ND2 ASN X  67      48.080  35.110  62.580  0.00  0.00            
ATOM   1081 HD21 ASN X  67      47.890  34.670  63.460  0.00  0.00            
ATOM   1082 HD22 ASN X  67      47.580  34.930  61.740  0.00  0.00            
ATOM   1083  C   ASN X  67      50.460  38.400  65.390  0.00  0.00            
ATOM   1084  O   ASN X  67      49.660  39.400  65.500  0.00  0.00            
ATOM   1085  N   ALA X  68      51.330  38.060  66.410  0.00  0.00            
ATOM   1086  HN  ALA X  68      52.060  37.370  66.420  0.00  0.00            
ATOM   1087  CA  ALA X  68      51.260  38.740  67.650  0.00  0.00            
ATOM   1088  HA  ALA X  68      50.210  39.000  67.670  0.00  0.00            
ATOM   1089  CB  ALA X  68      51.710  37.850  68.800  0.00  0.00            
ATOM   1090  HB1 ALA X  68      51.350  36.800  68.760  0.00  0.00            
ATOM   1091  HB2 ALA X  68      51.380  38.230  69.790  0.00  0.00            
ATOM   1092  HB3 ALA X  68      52.810  37.680  68.800  0.00  0.00            
ATOM   1093  C   ALA X  68      51.980  40.090  67.520  0.00  0.00            
ATOM   1094  O   ALA X  68      51.650  40.980  68.270  0.00  0.00            
ATOM   1095  N   ASP X  69      52.770  40.390  66.420  0.00  0.00            
ATOM   1096  HN  ASP X  69      52.980  39.800  65.650  0.00  0.00            
ATOM   1097  CA  ASP X  69      53.390  41.680  66.160  0.00  0.00            
ATOM   1098  HA  ASP X  69      53.790  42.040  67.100  0.00  0.00            
ATOM   1099  CB  ASP X  69      54.510  41.560  65.120  0.00  0.00            
ATOM   1100  HB1 ASP X  69      54.930  42.580  65.120  0.00  0.00            
ATOM   1101  HB2 ASP X  69      54.020  41.290  64.160  0.00  0.00            
ATOM   1102  CG  ASP X  69      55.660  40.660  65.540  0.00  0.00            
ATOM   1103  OD1 ASP X  69      56.220  40.020  64.630  0.00  0.00            
ATOM   1104  OD2 ASP X  69      55.980  40.620  66.720  0.00  0.00            
ATOM   1105  C   ASP X  69      52.350  42.710  65.630  0.00  0.00            
ATOM   1106  O   ASP X  69      52.570  43.930  65.890  0.00  0.00            
ATOM   1107  N   TYR X  70      51.190  42.370  65.190  0.00  0.00            
ATOM   1108  HN  TYR X  70      50.990  41.390  65.070  0.00  0.00            
ATOM   1109  CA  TYR X  70      50.110  43.340  64.910  0.00  0.00            
ATOM   1110  HA  TYR X  70      50.580  44.210  64.480  0.00  0.00            
ATOM   1111  CB  TYR X  70      49.010  42.690  63.940  0.00  0.00            
ATOM   1112  HB1 TYR X  70      48.190  43.420  63.840  0.00  0.00            
ATOM   1113  HB2 TYR X  70      48.670  41.680  64.270  0.00  0.00            
ATOM   1114  CG  TYR X  70      49.590  42.530  62.570  0.00  0.00            
ATOM   1115  CD1 TYR X  70      49.250  43.410  61.490  0.00  0.00            
ATOM   1116  HD1 TYR X  70      48.710  44.310  61.730  0.00  0.00            
ATOM   1117  CE1 TYR X  70      49.660  43.140  60.170  0.00  0.00            
ATOM   1118  HE1 TYR X  70      49.380  43.780  59.340  0.00  0.00            
ATOM   1119  CZ  TYR X  70      50.410  41.940  59.900  0.00  0.00            
ATOM   1120  OH  TYR X  70      50.800  41.560  58.580  0.00  0.00            
ATOM   1121  HH  TYR X  70      51.290  40.750  58.750  0.00  0.00            
ATOM   1122  CD2 TYR X  70      50.320  41.340  62.260  0.00  0.00            
ATOM   1123  HD2 TYR X  70      50.550  40.640  63.050  0.00  0.00            
ATOM   1124  CE2 TYR X  70      50.840  41.100  60.950  0.00  0.00            
ATOM   1125  HE2 TYR X  70      51.510  40.260  60.830  0.00  0.00            
ATOM   1126  C   TYR X  70      49.290  43.710  66.150  0.00  0.00            
ATOM   1127  O   TYR X  70      48.790  44.830  66.290  0.00  0.00            
ATOM   1128  N   ARG X  71      49.160  42.820  67.160  0.00  0.00            
ATOM   1129  HN  ARG X  71      49.670  41.970  67.120  0.00  0.00            
ATOM   1130  CA  ARG X  71      48.300  42.980  68.330  0.00  0.00            
ATOM   1131  HA  ARG X  71      47.370  43.390  67.990  0.00  0.00            
ATOM   1132  CB  ARG X  71      47.970  41.620  69.030  0.00  0.00            
ATOM   1133  HB1 ARG X  71      47.280  41.750  69.890  0.00  0.00            
ATOM   1134  HB2 ARG X  71      48.910  41.350  69.570  0.00  0.00            
ATOM   1135  CG  ARG X  71      47.430  40.470  68.120  0.00  0.00            
ATOM   1136  HG1 ARG X  71      46.840  39.740  68.700  0.00  0.00            
ATOM   1137  HG2 ARG X  71      48.260  39.830  67.760  0.00  0.00            
ATOM   1138  CD  ARG X  71      46.470  40.840  66.890  0.00  0.00            
ATOM   1139  HD1 ARG X  71      47.000  41.600  66.280  0.00  0.00            
ATOM   1140  HD2 ARG X  71      45.500  41.210  67.280  0.00  0.00            
ATOM   1141  NE  ARG X  71      46.230  39.560  66.140  0.00  0.00            
ATOM   1142  HE  ARG X  71      46.450  38.640  66.470  0.00  0.00            
ATOM   1143  CZ  ARG X  71      45.740  39.460  64.930  0.00  0.00            
ATOM   1144  NH1 ARG X  71      45.480  40.530  64.210  0.00  0.00            
ATOM   1145 HH11 ARG X  71      45.360  41.450  64.590  0.00  0.00            
ATOM   1146 HH12 ARG X  71      45.080  40.440  63.300  0.00  0.00            
ATOM   1147  NH2 ARG X  71      45.430  38.330  64.340  0.00  0.00            
ATOM   1148 HH21 ARG X  71      45.630  37.460  64.790  0.00  0.00            
ATOM   1149 HH22 ARG X  71      45.160  38.390  63.380  0.00  0.00            
ATOM   1150  C   ARG X  71      48.800  43.940  69.460  0.00  0.00            
ATOM   1151  O   ARG X  71      47.970  44.520  70.120  0.00  0.00            
ATOM   1152  N   GLY X  72      50.140  44.150  69.440  0.00  0.00            
ATOM   1153  HN  GLY X  72      50.670  43.700  68.720  0.00  0.00            
ATOM   1154  CA  GLY X  72      50.820  45.130  70.410  0.00  0.00            
ATOM   1155  HA1 GLY X  72      51.870  45.110  70.170  0.00  0.00            
ATOM   1156  HA2 GLY X  72      50.600  44.770  71.410  0.00  0.00            
ATOM   1157  C   GLY X  72      50.300  46.530  70.440  0.00  0.00            
ATOM   1158  O   GLY X  72      50.210  47.140  71.480  0.00  0.00            
ATOM   1159  N   SER X  73      50.010  47.120  69.290  0.00  0.00            
ATOM   1160  HN  SER X  73      50.410  46.710  68.480  0.00  0.00            
ATOM   1161  CA  SER X  73      49.340  48.380  69.010  0.00  0.00            
ATOM   1162  HA  SER X  73      49.180  48.850  69.970  0.00  0.00            
ATOM   1163  CB  SER X  73      50.240  49.390  68.300  0.00  0.00            
ATOM   1164  HB1 SER X  73      50.610  48.890  67.370  0.00  0.00            
ATOM   1165  HB2 SER X  73      51.100  49.580  68.970  0.00  0.00            
ATOM   1166  OG  SER X  73      49.650  50.640  68.000  0.00  0.00            
ATOM   1167  HG1 SER X  73      50.370  51.120  67.590  0.00  0.00            
ATOM   1168  C   SER X  73      47.990  48.180  68.360  0.00  0.00            
ATOM   1169  O   SER X  73      47.290  49.100  68.030  0.00  0.00            
ATOM   1170  N   GLY X  74      47.510  46.930  68.170  0.00  0.00            
ATOM   1171  HN  GLY X  74      48.100  46.130  68.320  0.00  0.00            
ATOM   1172  CA  GLY X  74      46.190  46.560  67.570  0.00  0.00            
ATOM   1173  HA1 GLY X  74      45.480  47.220  68.050  0.00  0.00            
ATOM   1174  HA2 GLY X  74      46.150  45.480  67.580  0.00  0.00            
ATOM   1175  C   GLY X  74      45.960  47.030  66.110  0.00  0.00            
ATOM   1176  O   GLY X  74      44.930  47.560  65.720  0.00  0.00            
ATOM   1177  N   PHE X  75      47.020  46.830  65.230  0.00  0.00            
ATOM   1178  HN  PHE X  75      47.830  46.330  65.500  0.00  0.00            
ATOM   1179  CA  PHE X  75      46.840  47.220  63.840  0.00  0.00            
ATOM   1180  HA  PHE X  75      46.420  48.210  63.880  0.00  0.00            
ATOM   1181  CB  PHE X  75      48.210  47.390  63.090  0.00  0.00            
ATOM   1182  HB1 PHE X  75      48.100  47.490  61.990  0.00  0.00            
ATOM   1183  HB2 PHE X  75      48.830  46.470  63.170  0.00  0.00            
ATOM   1184  CG  PHE X  75      49.010  48.520  63.700  0.00  0.00            
ATOM   1185  CD1 PHE X  75      48.690  49.790  63.250  0.00  0.00            
ATOM   1186  HD1 PHE X  75      47.830  49.850  62.600  0.00  0.00            
ATOM   1187  CE1 PHE X  75      49.470  50.940  63.570  0.00  0.00            
ATOM   1188  HE1 PHE X  75      49.180  51.910  63.200  0.00  0.00            
ATOM   1189  CZ  PHE X  75      50.640  50.740  64.350  0.00  0.00            
ATOM   1190  HZ  PHE X  75      51.200  51.610  64.660  0.00  0.00            
ATOM   1191  CD2 PHE X  75      50.160  48.350  64.400  0.00  0.00            
ATOM   1192  HD2 PHE X  75      50.550  47.370  64.640  0.00  0.00            
ATOM   1193  CE2 PHE X  75      51.030  49.450  64.710  0.00  0.00            
ATOM   1194  HE2 PHE X  75      51.910  49.290  65.310  0.00  0.00            
ATOM   1195  C   PHE X  75      45.980  46.270  63.020  0.00  0.00            
ATOM   1196  O   PHE X  75      45.860  45.030  63.230  0.00  0.00            
ATOM   1197  N   ASP X  76      45.300  46.830  62.010  0.00  0.00            
ATOM   1198  HN  ASP X  76      45.370  47.780  61.710  0.00  0.00            
ATOM   1199  CA  ASP X  76      44.360  46.070  61.160  0.00  0.00            
ATOM   1200  HA  ASP X  76      44.320  45.020  61.390  0.00  0.00            
ATOM   1201  CB  ASP X  76      43.040  46.890  61.160  0.00  0.00            
ATOM   1202  HB1 ASP X  76      43.280  47.900  60.790  0.00  0.00            
ATOM   1203  HB2 ASP X  76      42.670  47.010  62.200  0.00  0.00            
ATOM   1204  CG  ASP X  76      41.890  46.290  60.330  0.00  0.00            
ATOM   1205  OD1 ASP X  76      42.000  45.070  60.090  0.00  0.00            
ATOM   1206  OD2 ASP X  76      40.940  47.050  60.100  0.00  0.00            
ATOM   1207  C   ASP X  76      45.050  46.060  59.830  0.00  0.00            
ATOM   1208  O   ASP X  76      46.230  46.210  59.700  0.00  0.00            
ATOM   1209  N   ARG X  77      44.300  45.970  58.670  0.00  0.00            
ATOM   1210  HN  ARG X  77      43.320  45.780  58.710  0.00  0.00            
ATOM   1211  CA  ARG X  77      44.800  45.740  57.360  0.00  0.00            
ATOM   1212  HA  ARG X  77      45.640  46.420  57.280  0.00  0.00            
ATOM   1213  CB  ARG X  77      45.370  44.280  57.090  0.00  0.00            
ATOM   1214  HB1 ARG X  77      46.300  44.370  57.700  0.00  0.00            
ATOM   1215  HB2 ARG X  77      45.690  44.200  56.030  0.00  0.00            
ATOM   1216  CG  ARG X  77      44.520  43.070  57.520  0.00  0.00            
ATOM   1217  HG1 ARG X  77      44.390  43.150  58.620  0.00  0.00            
ATOM   1218  HG2 ARG X  77      45.180  42.230  57.200  0.00  0.00            
ATOM   1219  CD  ARG X  77      43.170  42.960  56.810  0.00  0.00            
ATOM   1220  HD1 ARG X  77      43.180  42.880  55.700  0.00  0.00            
ATOM   1221  HD2 ARG X  77      42.580  43.850  57.100  0.00  0.00            
ATOM   1222  NE  ARG X  77      42.510  41.840  57.420  0.00  0.00            
ATOM   1223  HE  ARG X  77      42.840  41.400  58.250  0.00  0.00            
ATOM   1224  CZ  ARG X  77      41.280  41.460  57.130  0.00  0.00            
ATOM   1225  NH1 ARG X  77      40.650  41.850  56.060  0.00  0.00            
ATOM   1226 HH11 ARG X  77      39.700  41.570  55.940  0.00  0.00            
ATOM   1227 HH12 ARG X  77      41.150  42.440  55.420  0.00  0.00            
ATOM   1228  NH2 ARG X  77      40.570  40.700  57.930  0.00  0.00            
ATOM   1229 HH21 ARG X  77      40.940  40.200  58.710  0.00  0.00            
ATOM   1230 HH22 ARG X  77      39.630  40.460  57.720  0.00  0.00            
ATOM   1231  C   ARG X  77      43.840  46.170  56.250  0.00  0.00            
ATOM   1232  O   ARG X  77      42.700  46.520  56.460  0.00  0.00            
ATOM   1233  N   GLY X  78      44.410  46.160  55.050  0.00  0.00            
ATOM   1234  HN  GLY X  78      45.380  45.920  54.950  0.00  0.00            
ATOM   1235  CA  GLY X  78      43.640  46.470  53.840  0.00  0.00            
ATOM   1236  HA1 GLY X  78      43.570  47.550  53.770  0.00  0.00            
ATOM   1237  HA2 GLY X  78      42.660  46.020  53.820  0.00  0.00            
ATOM   1238  C   GLY X  78      44.300  45.890  52.580  0.00  0.00            
ATOM   1239  O   GLY X  78      45.490  45.660  52.530  0.00  0.00            
ATOM   1240  N   HSD X  79      43.490  45.840  51.490  0.00  0.00            
ATOM   1241  HN  HSD X  79      42.590  46.270  51.450  0.00  0.00            
ATOM   1242  CA  HSD X  79      43.930  45.170  50.200  0.00  0.00            
ATOM   1243  HA  HSD X  79      44.640  44.380  50.360  0.00  0.00            
ATOM   1244  CB  HSD X  79      42.670  44.740  49.440  0.00  0.00            
ATOM   1245  HB1 HSD X  79      42.900  44.310  48.440  0.00  0.00            
ATOM   1246  HB2 HSD X  79      41.990  45.590  49.230  0.00  0.00            
ATOM   1247  ND1 HSD X  79      42.340  42.410  50.350  0.00  0.00            
ATOM   1248  HD1 HSD X  79      43.210  42.090  49.970  0.00  0.00            
ATOM   1249  CG  HSD X  79      41.880  43.710  50.220  0.00  0.00            
ATOM   1250  CE1 HSD X  79      41.500  41.690  51.170  0.00  0.00            
ATOM   1251  HE1 HSD X  79      41.500  40.610  51.320  0.00  0.00            
ATOM   1252  NE2 HSD X  79      40.520  42.460  51.520  0.00  0.00            
ATOM   1253  CD2 HSD X  79      40.720  43.700  50.940  0.00  0.00            
ATOM   1254  HD2 HSD X  79      40.020  44.490  51.200  0.00  0.00            
ATOM   1255  C   HSD X  79      44.500  46.270  49.290  0.00  0.00            
ATOM   1256  O   HSD X  79      43.730  47.140  48.940  0.00  0.00            
ATOM   1257  N   LEU X  80      45.750  46.140  48.820  0.00  0.00            
ATOM   1258  HN  LEU X  80      46.320  45.400  49.160  0.00  0.00            
ATOM   1259  CA  LEU X  80      46.340  47.100  47.850  0.00  0.00            
ATOM   1260  HA  LEU X  80      46.230  48.120  48.180  0.00  0.00            
ATOM   1261  CB  LEU X  80      47.880  46.810  47.680  0.00  0.00            
ATOM   1262  HB1 LEU X  80      48.210  47.210  46.700  0.00  0.00            
ATOM   1263  HB2 LEU X  80      47.940  45.700  47.660  0.00  0.00            
ATOM   1264  CG  LEU X  80      48.720  47.460  48.780  0.00  0.00            
ATOM   1265  HG  LEU X  80      48.090  47.350  49.690  0.00  0.00            
ATOM   1266  CD1 LEU X  80      50.000  46.610  48.960  0.00  0.00            
ATOM   1267 HD11 LEU X  80      49.700  45.550  48.850  0.00  0.00            
ATOM   1268 HD12 LEU X  80      50.400  46.720  50.000  0.00  0.00            
ATOM   1269 HD13 LEU X  80      50.850  46.890  48.310  0.00  0.00            
ATOM   1270  CD2 LEU X  80      48.900  49.030  48.550  0.00  0.00            
ATOM   1271 HD21 LEU X  80      49.210  49.500  49.500  0.00  0.00            
ATOM   1272 HD22 LEU X  80      47.950  49.550  48.310  0.00  0.00            
ATOM   1273 HD23 LEU X  80      49.630  49.280  47.750  0.00  0.00            
ATOM   1274  C   LEU X  80      45.490  47.180  46.570  0.00  0.00            
ATOM   1275  O   LEU X  80      44.990  48.230  46.160  0.00  0.00            
ATOM   1276  N   ALA X  81      45.170  46.010  46.000  0.00  0.00            
ATOM   1277  HN  ALA X  81      45.730  45.230  46.270  0.00  0.00            
ATOM   1278  CA  ALA X  81      44.210  45.780  44.950  0.00  0.00            
ATOM   1279  HA  ALA X  81      43.770  46.620  44.420  0.00  0.00            
ATOM   1280  CB  ALA X  81      44.880  44.740  43.990  0.00  0.00            
ATOM   1281  HB1 ALA X  81      45.850  45.190  43.670  0.00  0.00            
ATOM   1282  HB2 ALA X  81      44.240  44.520  43.110  0.00  0.00            
ATOM   1283  HB3 ALA X  81      45.190  43.800  44.500  0.00  0.00            
ATOM   1284  C   ALA X  81      42.900  45.120  45.450  0.00  0.00            
ATOM   1285  O   ALA X  81      42.740  43.970  45.830  0.00  0.00            
ATOM   1286  N   ALA X  82      41.820  45.960  45.320  0.00  0.00            
ATOM   1287  HN  ALA X  82      42.000  46.820  44.840  0.00  0.00            
ATOM   1288  CA  ALA X  82      40.520  45.650  45.890  0.00  0.00            
ATOM   1289  HA  ALA X  82      40.660  45.180  46.850  0.00  0.00            
ATOM   1290  CB  ALA X  82      39.770  46.940  46.190  0.00  0.00            
ATOM   1291  HB1 ALA X  82      39.320  47.320  45.250  0.00  0.00            
ATOM   1292  HB2 ALA X  82      40.470  47.760  46.480  0.00  0.00            
ATOM   1293  HB3 ALA X  82      39.060  46.820  47.040  0.00  0.00            
ATOM   1294  C   ALA X  82      39.640  44.620  45.100  0.00  0.00            
ATOM   1295  O   ALA X  82      39.910  44.290  43.920  0.00  0.00            
ATOM   1296  N   ALA X  83      38.540  44.090  45.680  0.00  0.00            
ATOM   1297  HN  ALA X  83      38.340  44.340  46.630  0.00  0.00            
ATOM   1298  CA  ALA X  83      37.560  43.100  45.080  0.00  0.00            
ATOM   1299  HA  ALA X  83      38.110  42.330  44.560  0.00  0.00            
ATOM   1300  CB  ALA X  83      36.910  42.300  46.210  0.00  0.00            
ATOM   1301  HB1 ALA X  83      36.250  41.560  45.720  0.00  0.00            
ATOM   1302  HB2 ALA X  83      36.280  42.970  46.840  0.00  0.00            
ATOM   1303  HB3 ALA X  83      37.560  41.790  46.950  0.00  0.00            
ATOM   1304  C   ALA X  83      36.430  43.770  44.250  0.00  0.00            
ATOM   1305  O   ALA X  83      35.390  43.120  43.970  0.00  0.00            
ATOM   1306  N   ALA X  84      36.640  45.010  43.830  0.00  0.00            
ATOM   1307  HN  ALA X  84      37.490  45.480  44.060  0.00  0.00            
ATOM   1308  CA  ALA X  84      35.730  45.840  43.040  0.00  0.00            
ATOM   1309  HA  ALA X  84      34.760  45.990  43.490  0.00  0.00            
ATOM   1310  CB  ALA X  84      36.310  47.210  42.540  0.00  0.00            
ATOM   1311  HB1 ALA X  84      36.980  47.120  41.660  0.00  0.00            
ATOM   1312  HB2 ALA X  84      36.860  47.650  43.400  0.00  0.00            
ATOM   1313  HB3 ALA X  84      35.450  47.850  42.250  0.00  0.00            
ATOM   1314  C   ALA X  84      35.180  45.130  41.740  0.00  0.00            
ATOM   1315  O   ALA X  84      34.000  45.210  41.480  0.00  0.00            
ATOM   1316  N   ASN X  85      36.010  44.440  40.910  0.00  0.00            
ATOM   1317  HN  ASN X  85      36.930  44.210  41.230  0.00  0.00            
ATOM   1318  CA  ASN X  85      35.600  43.690  39.780  0.00  0.00            
ATOM   1319  HA  ASN X  85      34.640  44.040  39.450  0.00  0.00            
ATOM   1320  CB  ASN X  85      36.700  43.950  38.700  0.00  0.00            
ATOM   1321  HB1 ASN X  85      36.530  43.280  37.830  0.00  0.00            
ATOM   1322  HB2 ASN X  85      37.700  43.780  39.150  0.00  0.00            
ATOM   1323  CG  ASN X  85      36.480  45.370  38.260  0.00  0.00            
ATOM   1324  OD1 ASN X  85      35.330  45.850  38.320  0.00  0.00            
ATOM   1325  ND2 ASN X  85      37.560  46.040  37.780  0.00  0.00            
ATOM   1326 HD21 ASN X  85      38.420  45.580  37.580  0.00  0.00            
ATOM   1327 HD22 ASN X  85      37.440  46.940  37.340  0.00  0.00            
ATOM   1328  C   ASN X  85      35.530  42.180  40.060  0.00  0.00            
ATOM   1329  O   ASN X  85      35.200  41.370  39.210  0.00  0.00            
ATOM   1330  N   HSD X  86      35.840  41.700  41.330  0.00  0.00            
ATOM   1331  HN  HSD X  86      36.010  42.350  42.070  0.00  0.00            
ATOM   1332  CA  HSD X  86      36.030  40.340  41.640  0.00  0.00            
ATOM   1333  HA  HSD X  86      36.040  39.650  40.810  0.00  0.00            
ATOM   1334  CB  HSD X  86      37.160  40.050  42.680  0.00  0.00            
ATOM   1335  HB1 HSD X  86      37.240  38.980  42.960  0.00  0.00            
ATOM   1336  HB2 HSD X  86      37.000  40.750  43.530  0.00  0.00            
ATOM   1337  ND1 HSD X  86      39.740  40.240  42.520  0.00  0.00            
ATOM   1338  HD1 HSD X  86      39.940  39.940  43.450  0.00  0.00            
ATOM   1339  CG  HSD X  86      38.460  40.450  42.070  0.00  0.00            
ATOM   1340  CE1 HSD X  86      40.630  40.550  41.570  0.00  0.00            
ATOM   1341  HE1 HSD X  86      41.670  40.510  41.880  0.00  0.00            
ATOM   1342  NE2 HSD X  86      40.040  40.950  40.450  0.00  0.00            
ATOM   1343  CD2 HSD X  86      38.680  40.860  40.780  0.00  0.00            
ATOM   1344  HD2 HSD X  86      38.070  41.110  39.920  0.00  0.00            
ATOM   1345  C   HSD X  86      34.790  39.730  42.230  0.00  0.00            
ATOM   1346  O   HSD X  86      34.640  38.480  42.330  0.00  0.00            
ATOM   1347  N   ARG X  87      33.790  40.510  42.610  0.00  0.00            
ATOM   1348  HN  ARG X  87      33.890  41.460  42.340  0.00  0.00            
ATOM   1349  CA  ARG X  87      32.640  39.940  43.140  0.00  0.00            
ATOM   1350  HA  ARG X  87      32.910  39.360  44.010  0.00  0.00            
ATOM   1351  CB  ARG X  87      31.760  41.030  43.850  0.00  0.00            
ATOM   1352  HB1 ARG X  87      30.850  40.510  44.220  0.00  0.00            
ATOM   1353  HB2 ARG X  87      31.380  41.710  43.050  0.00  0.00            
ATOM   1354  CG  ARG X  87      32.490  41.820  44.960  0.00  0.00            
ATOM   1355  HG1 ARG X  87      31.830  42.630  45.330  0.00  0.00            
ATOM   1356  HG2 ARG X  87      33.440  42.140  44.480  0.00  0.00            
ATOM   1357  CD  ARG X  87      32.860  41.010  46.180  0.00  0.00            
ATOM   1358  HD1 ARG X  87      33.620  40.220  46.000  0.00  0.00            
ATOM   1359  HD2 ARG X  87      31.880  40.580  46.480  0.00  0.00            
ATOM   1360  NE  ARG X  87      33.380  41.910  47.260  0.00  0.00            
ATOM   1361  HE  ARG X  87      33.640  42.840  46.970  0.00  0.00            
ATOM   1362  CZ  ARG X  87      33.960  41.550  48.320  0.00  0.00            
ATOM   1363  NH1 ARG X  87      33.800  40.340  48.820  0.00  0.00            
ATOM   1364 HH11 ARG X  87      33.340  39.670  48.250  0.00  0.00            
ATOM   1365 HH12 ARG X  87      34.120  40.170  49.750  0.00  0.00            
ATOM   1366  NH2 ARG X  87      34.750  42.400  48.990  0.00  0.00            
ATOM   1367 HH21 ARG X  87      34.810  43.330  48.640  0.00  0.00            
ATOM   1368 HH22 ARG X  87      35.180  42.170  49.870  0.00  0.00            
ATOM   1369  C   ARG X  87      31.800  39.050  42.200  0.00  0.00            
ATOM   1370  O   ARG X  87      31.510  39.380  41.020  0.00  0.00            
ATOM   1371  N   TRP X  88      31.370  37.870  42.560  0.00  0.00            
ATOM   1372  HN  TRP X  88      31.330  37.630  43.530  0.00  0.00            
ATOM   1373  CA  TRP X  88      30.850  36.830  41.690  0.00  0.00            
ATOM   1374  HA  TRP X  88      30.430  36.060  42.310  0.00  0.00            
ATOM   1375  CB  TRP X  88      29.620  37.140  40.800  0.00  0.00            
ATOM   1376  HB1 TRP X  88      29.140  36.170  40.560  0.00  0.00            
ATOM   1377  HB2 TRP X  88      29.860  37.770  39.910  0.00  0.00            
ATOM   1378  CG  TRP X  88      28.450  37.810  41.440  0.00  0.00            
ATOM   1379  CD1 TRP X  88      27.770  38.960  41.020  0.00  0.00            
ATOM   1380  HD1 TRP X  88      28.100  39.610  40.220  0.00  0.00            
ATOM   1381  NE1 TRP X  88      26.550  39.020  41.580  0.00  0.00            
ATOM   1382  HE1 TRP X  88      26.220  39.920  41.800  0.00  0.00            
ATOM   1383  CE2 TRP X  88      26.380  37.980  42.440  0.00  0.00            
ATOM   1384  CD2 TRP X  88      27.560  37.220  42.390  0.00  0.00            
ATOM   1385  CE3 TRP X  88      27.560  35.950  42.970  0.00  0.00            
ATOM   1386  HE3 TRP X  88      28.400  35.290  42.780  0.00  0.00            
ATOM   1387  CZ3 TRP X  88      26.540  35.520  43.820  0.00  0.00            
ATOM   1388  HZ3 TRP X  88      26.540  34.500  44.180  0.00  0.00            
ATOM   1389  CZ2 TRP X  88      25.210  37.460  43.040  0.00  0.00            
ATOM   1390  HZ2 TRP X  88      24.240  37.940  42.940  0.00  0.00            
ATOM   1391  CH2 TRP X  88      25.330  36.210  43.750  0.00  0.00            
ATOM   1392  HH2 TRP X  88      24.500  35.720  44.240  0.00  0.00            
ATOM   1393  C   TRP X  88      31.980  36.040  41.030  0.00  0.00            
ATOM   1394  O   TRP X  88      31.780  35.560  39.900  0.00  0.00            
ATOM   1395  N   SER X  89      33.110  35.920  41.700  0.00  0.00            
ATOM   1396  HN  SER X  89      33.180  36.370  42.590  0.00  0.00            
ATOM   1397  CA  SER X  89      34.080  35.010  41.280  0.00  0.00            
ATOM   1398  HA  SER X  89      33.540  34.090  41.120  0.00  0.00            
ATOM   1399  CB  SER X  89      34.830  35.500  40.020  0.00  0.00            
ATOM   1400  HB1 SER X  89      35.450  36.370  40.320  0.00  0.00            
ATOM   1401  HB2 SER X  89      34.080  35.780  39.260  0.00  0.00            
ATOM   1402  OG  SER X  89      35.620  34.460  39.430  0.00  0.00            
ATOM   1403  HG1 SER X  89      34.900  33.950  39.070  0.00  0.00            
ATOM   1404  C   SER X  89      35.110  34.750  42.390  0.00  0.00            
ATOM   1405  O   SER X  89      36.010  35.520  42.720  0.00  0.00            
ATOM   1406  N   GLN X  90      35.120  33.550  43.010  0.00  0.00            
ATOM   1407  HN  GLN X  90      34.410  32.880  42.780  0.00  0.00            
ATOM   1408  CA  GLN X  90      35.970  33.230  44.140  0.00  0.00            
ATOM   1409  HA  GLN X  90      36.010  34.070  44.830  0.00  0.00            
ATOM   1410  CB  GLN X  90      35.370  31.960  44.980  0.00  0.00            
ATOM   1411  HB1 GLN X  90      36.120  31.600  45.720  0.00  0.00            
ATOM   1412  HB2 GLN X  90      35.360  31.120  44.260  0.00  0.00            
ATOM   1413  CG  GLN X  90      34.070  32.230  45.760  0.00  0.00            
ATOM   1414  HG1 GLN X  90      33.660  31.300  46.210  0.00  0.00            
ATOM   1415  HG2 GLN X  90      33.280  32.630  45.090  0.00  0.00            
ATOM   1416  CD  GLN X  90      34.180  33.290  46.940  0.00  0.00            
ATOM   1417  OE1 GLN X  90      34.030  34.490  46.740  0.00  0.00            
ATOM   1418  NE2 GLN X  90      34.400  32.820  48.210  0.00  0.00            
ATOM   1419 HE21 GLN X  90      34.690  33.390  48.980  0.00  0.00            
ATOM   1420 HE22 GLN X  90      34.410  31.840  48.390  0.00  0.00            
ATOM   1421  C   GLN X  90      37.400  32.930  43.650  0.00  0.00            
ATOM   1422  O   GLN X  90      38.360  33.070  44.470  0.00  0.00            
ATOM   1423  N   LYS X  91      37.560  32.480  42.420  0.00  0.00            
ATOM   1424  HN  LYS X  91      36.930  32.300  41.680  0.00  0.00            
ATOM   1425  CA  LYS X  91      38.860  32.480  41.860  0.00  0.00            
ATOM   1426  HA  LYS X  91      39.380  31.810  42.540  0.00  0.00            
ATOM   1427  CB  LYS X  91      38.860  31.710  40.450  0.00  0.00            
ATOM   1428  HB1 LYS X  91      39.830  31.970  39.980  0.00  0.00            
ATOM   1429  HB2 LYS X  91      38.130  32.240  39.810  0.00  0.00            
ATOM   1430  CG  LYS X  91      38.820  30.200  40.340  0.00  0.00            
ATOM   1431  HG1 LYS X  91      39.030  29.960  39.280  0.00  0.00            
ATOM   1432  HG2 LYS X  91      37.730  29.980  40.440  0.00  0.00            
ATOM   1433  CD  LYS X  91      39.570  29.460  41.440  0.00  0.00            
ATOM   1434  HD1 LYS X  91      39.120  29.880  42.360  0.00  0.00            
ATOM   1435  HD2 LYS X  91      40.660  29.670  41.440  0.00  0.00            
ATOM   1436  CE  LYS X  91      39.400  27.940  41.460  0.00  0.00            
ATOM   1437  HE1 LYS X  91      38.340  27.610  41.610  0.00  0.00            
ATOM   1438  HE2 LYS X  91      40.050  27.470  42.230  0.00  0.00            
ATOM   1439  NZ  LYS X  91      39.870  27.400  40.140  0.00  0.00            
ATOM   1440  HZ1 LYS X  91      40.860  27.670  39.960  0.00  0.00            
ATOM   1441  HZ2 LYS X  91      39.280  27.650  39.330  0.00  0.00            
ATOM   1442  HZ3 LYS X  91      39.810  26.360  40.250  0.00  0.00            
ATOM   1443  C   LYS X  91      39.590  33.800  41.720  0.00  0.00            
ATOM   1444  O   LYS X  91      40.760  33.870  42.100  0.00  0.00            
ATOM   1445  N   ALA X  92      38.860  34.920  41.420  0.00  0.00            
ATOM   1446  HN  ALA X  92      37.870  34.860  41.330  0.00  0.00            
ATOM   1447  CA  ALA X  92      39.450  36.270  41.510  0.00  0.00            
ATOM   1448  HA  ALA X  92      40.360  36.250  40.930  0.00  0.00            
ATOM   1449  CB  ALA X  92      38.420  37.220  40.870  0.00  0.00            
ATOM   1450  HB1 ALA X  92      37.510  37.270  41.500  0.00  0.00            
ATOM   1451  HB2 ALA X  92      38.060  36.790  39.910  0.00  0.00            
ATOM   1452  HB3 ALA X  92      38.960  38.190  40.760  0.00  0.00            
ATOM   1453  C   ALA X  92      39.790  36.640  42.940  0.00  0.00            
ATOM   1454  O   ALA X  92      40.850  37.270  43.230  0.00  0.00            
ATOM   1455  N   MET X  93      38.860  36.290  43.860  0.00  0.00            
ATOM   1456  HN  MET X  93      37.950  36.000  43.560  0.00  0.00            
ATOM   1457  CA  MET X  93      38.960  36.500  45.300  0.00  0.00            
ATOM   1458  HA  MET X  93      39.040  37.560  45.470  0.00  0.00            
ATOM   1459  CB  MET X  93      37.620  36.050  46.110  0.00  0.00            
ATOM   1460  HB1 MET X  93      37.790  36.190  47.200  0.00  0.00            
ATOM   1461  HB2 MET X  93      37.340  34.990  45.960  0.00  0.00            
ATOM   1462  CG  MET X  93      36.520  37.000  45.650  0.00  0.00            
ATOM   1463  HG1 MET X  93      35.600  36.590  46.110  0.00  0.00            
ATOM   1464  HG2 MET X  93      36.370  37.010  44.550  0.00  0.00            
ATOM   1465  SD  MET X  93      36.740  38.760  46.150  0.00  0.00            
ATOM   1466  CE  MET X  93      36.810  38.540  47.960  0.00  0.00            
ATOM   1467  HE1 MET X  93      37.780  38.130  48.310  0.00  0.00            
ATOM   1468  HE2 MET X  93      35.990  37.860  48.280  0.00  0.00            
ATOM   1469  HE3 MET X  93      36.730  39.560  48.380  0.00  0.00            
ATOM   1470  C   MET X  93      40.090  35.820  46.040  0.00  0.00            
ATOM   1471  O   MET X  93      40.690  36.390  46.980  0.00  0.00            
ATOM   1472  N   ASP X  94      40.540  34.700  45.560  0.00  0.00            
ATOM   1473  HN  ASP X  94      39.920  34.210  44.940  0.00  0.00            
ATOM   1474  CA  ASP X  94      41.790  34.050  45.910  0.00  0.00            
ATOM   1475  HA  ASP X  94      41.730  33.980  46.980  0.00  0.00            
ATOM   1476  CB  ASP X  94      41.870  32.670  45.230  0.00  0.00            
ATOM   1477  HB1 ASP X  94      42.940  32.440  45.020  0.00  0.00            
ATOM   1478  HB2 ASP X  94      41.350  32.780  44.250  0.00  0.00            
ATOM   1479  CG  ASP X  94      41.210  31.610  46.090  0.00  0.00            
ATOM   1480  OD1 ASP X  94      41.170  30.410  45.650  0.00  0.00            
ATOM   1481  OD2 ASP X  94      40.820  31.890  47.210  0.00  0.00            
ATOM   1482  C   ASP X  94      43.020  34.860  45.730  0.00  0.00            
ATOM   1483  O   ASP X  94      43.990  34.940  46.460  0.00  0.00            
ATOM   1484  N   ASP X  95      42.910  35.660  44.660  0.00  0.00            
ATOM   1485  HN  ASP X  95      42.020  35.730  44.210  0.00  0.00            
ATOM   1486  CA  ASP X  95      43.930  36.650  44.400  0.00  0.00            
ATOM   1487  HA  ASP X  95      44.910  36.280  44.670  0.00  0.00            
ATOM   1488  CB  ASP X  95      43.940  37.120  42.880  0.00  0.00            
ATOM   1489  HB1 ASP X  95      44.780  37.850  42.760  0.00  0.00            
ATOM   1490  HB2 ASP X  95      43.020  37.710  42.680  0.00  0.00            
ATOM   1491  CG  ASP X  95      44.190  36.160  41.750  0.00  0.00            
ATOM   1492  OD1 ASP X  95      44.090  36.570  40.550  0.00  0.00            
ATOM   1493  OD2 ASP X  95      44.650  34.990  42.070  0.00  0.00            
ATOM   1494  C   ASP X  95      43.890  37.930  45.370  0.00  0.00            
ATOM   1495  O   ASP X  95      44.900  38.490  45.800  0.00  0.00            
ATOM   1496  N   THR X  96      42.650  38.290  45.710  0.00  0.00            
ATOM   1497  HN  THR X  96      41.890  37.940  45.180  0.00  0.00            
ATOM   1498  CA  THR X  96      42.390  39.360  46.660  0.00  0.00            
ATOM   1499  HA  THR X  96      42.840  40.300  46.370  0.00  0.00            
ATOM   1500  CB  THR X  96      40.850  39.670  46.810  0.00  0.00            
ATOM   1501  HB  THR X  96      40.270  38.810  47.220  0.00  0.00            
ATOM   1502  OG1 THR X  96      40.250  39.890  45.580  0.00  0.00            
ATOM   1503  HG1 THR X  96      40.710  40.610  45.150  0.00  0.00            
ATOM   1504  CG2 THR X  96      40.800  40.970  47.680  0.00  0.00            
ATOM   1505 HG21 THR X  96      39.740  41.300  47.780  0.00  0.00            
ATOM   1506 HG22 THR X  96      41.450  41.750  47.240  0.00  0.00            
ATOM   1507 HG23 THR X  96      41.020  40.700  48.730  0.00  0.00            
ATOM   1508  C   THR X  96      42.940  39.010  47.990  0.00  0.00            
ATOM   1509  O   THR X  96      43.580  39.860  48.580  0.00  0.00            
ATOM   1510  N   PHE X  97      42.700  37.720  48.460  0.00  0.00            
ATOM   1511  HN  PHE X  97      42.270  36.990  47.930  0.00  0.00            
ATOM   1512  CA  PHE X  97      43.070  37.420  49.820  0.00  0.00            
ATOM   1513  HA  PHE X  97      43.240  38.320  50.390  0.00  0.00            
ATOM   1514  CB  PHE X  97      41.980  36.690  50.620  0.00  0.00            
ATOM   1515  HB1 PHE X  97      42.350  36.060  51.450  0.00  0.00            
ATOM   1516  HB2 PHE X  97      41.450  36.030  49.900  0.00  0.00            
ATOM   1517  CG  PHE X  97      40.980  37.690  51.170  0.00  0.00            
ATOM   1518  CD1 PHE X  97      40.160  38.400  50.340  0.00  0.00            
ATOM   1519  HD1 PHE X  97      40.190  38.250  49.270  0.00  0.00            
ATOM   1520  CE1 PHE X  97      39.070  39.120  50.830  0.00  0.00            
ATOM   1521  HE1 PHE X  97      38.390  39.690  50.210  0.00  0.00            
ATOM   1522  CZ  PHE X  97      38.920  39.250  52.240  0.00  0.00            
ATOM   1523  HZ  PHE X  97      38.130  39.870  52.630  0.00  0.00            
ATOM   1524  CD2 PHE X  97      40.850  37.900  52.570  0.00  0.00            
ATOM   1525  HD2 PHE X  97      41.580  37.440  53.220  0.00  0.00            
ATOM   1526  CE2 PHE X  97      39.810  38.600  53.100  0.00  0.00            
ATOM   1527  HE2 PHE X  97      39.590  38.740  54.150  0.00  0.00            
ATOM   1528  C   PHE X  97      44.430  36.740  49.950  0.00  0.00            
ATOM   1529  O   PHE X  97      44.900  36.320  50.990  0.00  0.00            
ATOM   1530  N   TYR X  98      45.170  36.800  48.860  0.00  0.00            
ATOM   1531  HN  TYR X  98      44.790  37.270  48.060  0.00  0.00            
ATOM   1532  CA  TYR X  98      46.580  36.550  48.890  0.00  0.00            
ATOM   1533  HA  TYR X  98      46.660  35.620  49.430  0.00  0.00            
ATOM   1534  CB  TYR X  98      47.000  36.190  47.430  0.00  0.00            
ATOM   1535  HB1 TYR X  98      46.680  37.090  46.860  0.00  0.00            
ATOM   1536  HB2 TYR X  98      46.500  35.290  47.020  0.00  0.00            
ATOM   1537  CG  TYR X  98      48.440  35.950  47.270  0.00  0.00            
ATOM   1538  CD1 TYR X  98      48.990  34.640  47.250  0.00  0.00            
ATOM   1539  HD1 TYR X  98      48.340  33.770  47.290  0.00  0.00            
ATOM   1540  CE1 TYR X  98      50.380  34.400  47.230  0.00  0.00            
ATOM   1541  HE1 TYR X  98      50.630  33.350  47.300  0.00  0.00            
ATOM   1542  CZ  TYR X  98      51.260  35.440  47.190  0.00  0.00            
ATOM   1543  OH  TYR X  98      52.640  35.230  47.220  0.00  0.00            
ATOM   1544  HH  TYR X  98      52.750  34.280  47.290  0.00  0.00            
ATOM   1545  CD2 TYR X  98      49.390  37.050  47.030  0.00  0.00            
ATOM   1546  HD2 TYR X  98      49.100  38.090  46.980  0.00  0.00            
ATOM   1547  CE2 TYR X  98      50.760  36.770  46.980  0.00  0.00            
ATOM   1548  HE2 TYR X  98      51.490  37.560  46.840  0.00  0.00            
ATOM   1549  C   TYR X  98      47.440  37.480  49.760  0.00  0.00            
ATOM   1550  O   TYR X  98      47.210  38.680  49.740  0.00  0.00            
ATOM   1551  N   LEU X  99      48.520  36.900  50.360  0.00  0.00            
ATOM   1552  HN  LEU X  99      48.670  35.950  50.110  0.00  0.00            
ATOM   1553  CA  LEU X  99      49.550  37.370  51.290  0.00  0.00            
ATOM   1554  HA  LEU X  99      49.050  37.480  52.250  0.00  0.00            
ATOM   1555  CB  LEU X  99      50.670  36.280  51.560  0.00  0.00            
ATOM   1556  HB1 LEU X  99      51.110  35.820  50.650  0.00  0.00            
ATOM   1557  HB2 LEU X  99      50.110  35.460  52.050  0.00  0.00            
ATOM   1558  CG  LEU X  99      51.900  36.630  52.490  0.00  0.00            
ATOM   1559  HG  LEU X  99      52.640  37.250  51.960  0.00  0.00            
ATOM   1560  CD1 LEU X  99      51.390  37.350  53.780  0.00  0.00            
ATOM   1561 HD11 LEU X  99      50.860  38.300  53.560  0.00  0.00            
ATOM   1562 HD12 LEU X  99      52.190  37.680  54.480  0.00  0.00            
ATOM   1563 HD13 LEU X  99      50.640  36.660  54.230  0.00  0.00            
ATOM   1564  CD2 LEU X  99      52.690  35.390  52.960  0.00  0.00            
ATOM   1565 HD21 LEU X  99      53.160  34.930  52.060  0.00  0.00            
ATOM   1566 HD22 LEU X  99      52.160  34.640  53.590  0.00  0.00            
ATOM   1567 HD23 LEU X  99      53.600  35.690  53.530  0.00  0.00            
ATOM   1568  C   LEU X  99      50.140  38.730  50.980  0.00  0.00            
ATOM   1569  O   LEU X  99      49.990  39.660  51.760  0.00  0.00            
ATOM   1570  N   SER X 100      50.690  38.980  49.790  0.00  0.00            
ATOM   1571  HN  SER X 100      50.910  38.190  49.230  0.00  0.00            
ATOM   1572  CA  SER X 100      51.330  40.270  49.520  0.00  0.00            
ATOM   1573  HA  SER X 100      51.950  40.520  50.370  0.00  0.00            
ATOM   1574  CB  SER X 100      52.240  40.240  48.360  0.00  0.00            
ATOM   1575  HB1 SER X 100      52.830  41.180  48.240  0.00  0.00            
ATOM   1576  HB2 SER X 100      51.820  40.080  47.340  0.00  0.00            
ATOM   1577  OG  SER X 100      53.220  39.200  48.500  0.00  0.00            
ATOM   1578  HG1 SER X 100      53.870  39.590  49.090  0.00  0.00            
ATOM   1579  C   SER X 100      50.410  41.460  49.180  0.00  0.00            
ATOM   1580  O   SER X 100      50.860  42.590  49.170  0.00  0.00            
ATOM   1581  N   ASN X 101      49.120  41.080  48.850  0.00  0.00            
ATOM   1582  HN  ASN X 101      48.860  40.150  49.100  0.00  0.00            
ATOM   1583  CA  ASN X 101      48.040  42.120  48.550  0.00  0.00            
ATOM   1584  HA  ASN X 101      48.330  42.920  47.880  0.00  0.00            
ATOM   1585  CB  ASN X 101      46.820  41.470  48.020  0.00  0.00            
ATOM   1586  HB1 ASN X 101      46.310  40.690  48.620  0.00  0.00            
ATOM   1587  HB2 ASN X 101      47.110  40.900  47.110  0.00  0.00            
ATOM   1588  CG  ASN X 101      45.840  42.500  47.390  0.00  0.00            
ATOM   1589  OD1 ASN X 101      46.120  43.660  47.140  0.00  0.00            
ATOM   1590  ND2 ASN X 101      44.660  41.970  46.950  0.00  0.00            
ATOM   1591 HD21 ASN X 101      43.980  42.630  46.620  0.00  0.00            
ATOM   1592 HD22 ASN X 101      44.370  41.030  47.120  0.00  0.00            
ATOM   1593  C   ASN X 101      47.590  42.790  49.890  0.00  0.00            
ATOM   1594  O   ASN X 101      46.990  43.880  49.830  0.00  0.00            
ATOM   1595  N   VAL X 102      47.700  42.060  51.020  0.00  0.00            
ATOM   1596  HN  VAL X 102      48.190  41.200  51.040  0.00  0.00            
ATOM   1597  CA  VAL X 102      47.020  42.400  52.270  0.00  0.00            
ATOM   1598  HA  VAL X 102      46.130  43.020  52.160  0.00  0.00            
ATOM   1599  CB  VAL X 102      46.420  41.150  53.000  0.00  0.00            
ATOM   1600  HB  VAL X 102      47.220  40.400  53.200  0.00  0.00            
ATOM   1601  CG1 VAL X 102      45.830  41.610  54.420  0.00  0.00            
ATOM   1602 HG11 VAL X 102      46.580  41.970  55.170  0.00  0.00            
ATOM   1603 HG12 VAL X 102      45.460  40.690  54.930  0.00  0.00            
ATOM   1604 HG13 VAL X 102      45.080  42.430  54.370  0.00  0.00            
ATOM   1605  CG2 VAL X 102      45.390  40.430  52.070  0.00  0.00            
ATOM   1606 HG21 VAL X 102      44.840  39.620  52.600  0.00  0.00            
ATOM   1607 HG22 VAL X 102      45.930  39.850  51.290  0.00  0.00            
ATOM   1608 HG23 VAL X 102      44.610  41.070  51.590  0.00  0.00            
ATOM   1609  C   VAL X 102      47.970  43.180  53.060  0.00  0.00            
ATOM   1610  O   VAL X 102      48.860  42.600  53.760  0.00  0.00            
ATOM   1611  N   ALA X 103      48.000  44.510  53.060  0.00  0.00            
ATOM   1612  HN  ALA X 103      47.260  45.090  52.730  0.00  0.00            
ATOM   1613  CA  ALA X 103      48.940  45.420  53.740  0.00  0.00            
ATOM   1614  HA  ALA X 103      49.870  44.860  53.760  0.00  0.00            
ATOM   1615  CB  ALA X 103      49.210  46.630  52.860  0.00  0.00            
ATOM   1616  HB1 ALA X 103      49.390  46.220  51.840  0.00  0.00            
ATOM   1617  HB2 ALA X 103      50.080  47.180  53.280  0.00  0.00            
ATOM   1618  HB3 ALA X 103      48.310  47.260  52.760  0.00  0.00            
ATOM   1619  C   ALA X 103      48.510  45.710  55.140  0.00  0.00            
ATOM   1620  O   ALA X 103      47.320  45.970  55.310  0.00  0.00            
ATOM   1621  N   PRO X 104      49.350  45.720  56.200  0.00  0.00            
ATOM   1622  CD  PRO X 104      50.660  45.150  56.070  0.00  0.00            
ATOM   1623  HD1 PRO X 104      51.250  45.810  55.400  0.00  0.00            
ATOM   1624  HD2 PRO X 104      50.470  44.120  55.690  0.00  0.00            
ATOM   1625  CA  PRO X 104      49.140  46.420  57.530  0.00  0.00            
ATOM   1626  HA  PRO X 104      48.450  45.790  58.090  0.00  0.00            
ATOM   1627  CB  PRO X 104      50.580  46.410  58.110  0.00  0.00            
ATOM   1628  HB1 PRO X 104      50.580  46.410  59.220  0.00  0.00            
ATOM   1629  HB2 PRO X 104      51.110  47.370  57.910  0.00  0.00            
ATOM   1630  CG  PRO X 104      51.190  45.150  57.500  0.00  0.00            
ATOM   1631  HG1 PRO X 104      52.290  45.310  57.440  0.00  0.00            
ATOM   1632  HG2 PRO X 104      50.920  44.160  57.920  0.00  0.00            
ATOM   1633  C   PRO X 104      48.480  47.890  57.450  0.00  0.00            
ATOM   1634  O   PRO X 104      48.940  48.740  56.720  0.00  0.00            
ATOM   1635  N   GLN X 105      47.450  48.160  58.280  0.00  0.00            
ATOM   1636  HN  GLN X 105      47.090  47.480  58.910  0.00  0.00            
ATOM   1637  CA  GLN X 105      46.730  49.430  58.170  0.00  0.00            
ATOM   1638  HA  GLN X 105      47.330  50.270  57.840  0.00  0.00            
ATOM   1639  CB  GLN X 105      45.440  49.330  57.310  0.00  0.00            
ATOM   1640  HB1 GLN X 105      44.810  50.250  57.360  0.00  0.00            
ATOM   1641  HB2 GLN X 105      44.860  48.530  57.800  0.00  0.00            
ATOM   1642  CG  GLN X 105      45.610  49.090  55.780  0.00  0.00            
ATOM   1643  HG1 GLN X 105      44.580  48.910  55.390  0.00  0.00            
ATOM   1644  HG2 GLN X 105      46.270  48.230  55.530  0.00  0.00            
ATOM   1645  CD  GLN X 105      46.200  50.430  55.140  0.00  0.00            
ATOM   1646  OE1 GLN X 105      45.550  51.460  54.920  0.00  0.00            
ATOM   1647  NE2 GLN X 105      47.570  50.450  55.190  0.00  0.00            
ATOM   1648 HE21 GLN X 105      48.010  51.300  54.900  0.00  0.00            
ATOM   1649 HE22 GLN X 105      48.060  49.680  55.600  0.00  0.00            
ATOM   1650  C   GLN X 105      46.280  49.800  59.510  0.00  0.00            
ATOM   1651  O   GLN X 105      46.140  49.030  60.440  0.00  0.00            
ATOM   1652  N   VAL X 106      46.060  51.050  59.760  0.00  0.00            
ATOM   1653  HN  VAL X 106      46.340  51.670  59.030  0.00  0.00            
ATOM   1654  CA  VAL X 106      45.530  51.530  60.970  0.00  0.00            
ATOM   1655  HA  VAL X 106      46.180  51.190  61.770  0.00  0.00            
ATOM   1656  CB  VAL X 106      45.600  53.080  61.250  0.00  0.00            
ATOM   1657  HB  VAL X 106      45.160  53.310  62.240  0.00  0.00            
ATOM   1658  CG1 VAL X 106      47.100  53.410  61.220  0.00  0.00            
ATOM   1659 HG11 VAL X 106      47.530  52.810  62.050  0.00  0.00            
ATOM   1660 HG12 VAL X 106      47.190  54.480  61.490  0.00  0.00            
ATOM   1661 HG13 VAL X 106      47.700  53.160  60.330  0.00  0.00            
ATOM   1662  CG2 VAL X 106      44.830  53.870  60.120  0.00  0.00            
ATOM   1663 HG21 VAL X 106      44.990  54.970  60.190  0.00  0.00            
ATOM   1664 HG22 VAL X 106      43.740  53.710  60.270  0.00  0.00            
ATOM   1665 HG23 VAL X 106      45.110  53.380  59.170  0.00  0.00            
ATOM   1666  C   VAL X 106      44.090  50.990  61.220  0.00  0.00            
ATOM   1667  O   VAL X 106      43.290  50.880  60.230  0.00  0.00            
ATOM   1668  N   PRO X 107      43.600  50.660  62.500  0.00  0.00            
ATOM   1669  CD  PRO X 107      44.400  50.510  63.620  0.00  0.00            
ATOM   1670  HD1 PRO X 107      45.150  51.330  63.730  0.00  0.00            
ATOM   1671  HD2 PRO X 107      45.020  49.600  63.440  0.00  0.00            
ATOM   1672  CA  PRO X 107      42.230  50.160  62.720  0.00  0.00            
ATOM   1673  HA  PRO X 107      41.960  49.410  61.990  0.00  0.00            
ATOM   1674  CB  PRO X 107      42.230  49.630  64.180  0.00  0.00            
ATOM   1675  HB1 PRO X 107      42.370  48.530  64.210  0.00  0.00            
ATOM   1676  HB2 PRO X 107      41.310  49.800  64.780  0.00  0.00            
ATOM   1677  CG  PRO X 107      43.450  50.290  64.850  0.00  0.00            
ATOM   1678  HG1 PRO X 107      43.270  51.300  65.260  0.00  0.00            
ATOM   1679  HG2 PRO X 107      43.950  49.620  65.580  0.00  0.00            
ATOM   1680  C   PRO X 107      41.150  51.290  62.690  0.00  0.00            
ATOM   1681  O   PRO X 107      39.980  51.010  62.890  0.00  0.00            
ATOM   1682  N   HSD X 108      41.580  52.410  62.320  0.00  0.00            
ATOM   1683  HN  HSD X 108      42.570  52.540  62.360  0.00  0.00            
ATOM   1684  CA  HSD X 108      40.810  53.620  62.310  0.00  0.00            
ATOM   1685  HA  HSD X 108      40.490  53.740  63.330  0.00  0.00            
ATOM   1686  CB  HSD X 108      41.600  54.900  61.890  0.00  0.00            
ATOM   1687  HB1 HSD X 108      41.910  54.870  60.830  0.00  0.00            
ATOM   1688  HB2 HSD X 108      42.470  54.920  62.580  0.00  0.00            
ATOM   1689  ND1 HSD X 108      41.400  57.390  61.450  0.00  0.00            
ATOM   1690  HD1 HSD X 108      42.160  57.390  60.810  0.00  0.00            
ATOM   1691  CG  HSD X 108      40.840  56.250  61.980  0.00  0.00            
ATOM   1692  CE1 HSD X 108      40.470  58.360  61.840  0.00  0.00            
ATOM   1693  HE1 HSD X 108      40.690  59.310  61.340  0.00  0.00            
ATOM   1694  NE2 HSD X 108      39.430  57.860  62.510  0.00  0.00            
ATOM   1695  CD2 HSD X 108      39.620  56.530  62.630  0.00  0.00            
ATOM   1696  HD2 HSD X 108      39.060  55.850  63.260  0.00  0.00            
ATOM   1697  C   HSD X 108      39.610  53.500  61.420  0.00  0.00            
ATOM   1698  O   HSD X 108      38.490  53.720  61.900  0.00  0.00            
ATOM   1699  N   LEU X 109      39.810  53.100  60.120  0.00  0.00            
ATOM   1700  HN  LEU X 109      40.760  52.920  59.860  0.00  0.00            
ATOM   1701  CA  LEU X 109      38.830  52.830  59.110  0.00  0.00            
ATOM   1702  HA  LEU X 109      38.330  53.780  58.940  0.00  0.00            
ATOM   1703  CB  LEU X 109      39.500  52.300  57.790  0.00  0.00            
ATOM   1704  HB1 LEU X 109      38.750  52.150  56.990  0.00  0.00            
ATOM   1705  HB2 LEU X 109      40.000  51.310  57.850  0.00  0.00            
ATOM   1706  CG  LEU X 109      40.470  53.310  57.210  0.00  0.00            
ATOM   1707  HG  LEU X 109      40.030  54.240  57.640  0.00  0.00            
ATOM   1708  CD1 LEU X 109      41.830  52.940  57.730  0.00  0.00            
ATOM   1709 HD11 LEU X 109      42.620  53.610  57.330  0.00  0.00            
ATOM   1710 HD12 LEU X 109      42.100  51.900  57.430  0.00  0.00            
ATOM   1711 HD13 LEU X 109      41.910  52.950  58.840  0.00  0.00            
ATOM   1712  CD2 LEU X 109      40.400  53.540  55.700  0.00  0.00            
ATOM   1713 HD21 LEU X 109      41.080  54.380  55.440  0.00  0.00            
ATOM   1714 HD22 LEU X 109      39.390  53.930  55.420  0.00  0.00            
ATOM   1715 HD23 LEU X 109      40.680  52.630  55.130  0.00  0.00            
ATOM   1716  C   LEU X 109      37.760  51.790  59.410  0.00  0.00            
ATOM   1717  O   LEU X 109      36.550  52.010  59.380  0.00  0.00            
ATOM   1718  N   ASN X 110      38.130  50.520  59.710  0.00  0.00            
ATOM   1719  HN  ASN X 110      39.090  50.330  59.910  0.00  0.00            
ATOM   1720  CA  ASN X 110      37.290  49.330  59.820  0.00  0.00            
ATOM   1721  HA  ASN X 110      37.980  48.530  60.030  0.00  0.00            
ATOM   1722  CB  ASN X 110      36.370  49.270  61.070  0.00  0.00            
ATOM   1723  HB1 ASN X 110      35.910  48.270  61.230  0.00  0.00            
ATOM   1724  HB2 ASN X 110      35.530  49.980  60.930  0.00  0.00            
ATOM   1725  CG  ASN X 110      37.030  49.720  62.360  0.00  0.00            
ATOM   1726  OD1 ASN X 110      36.690  50.750  62.930  0.00  0.00            
ATOM   1727  ND2 ASN X 110      38.070  48.940  62.820  0.00  0.00            
ATOM   1728 HD21 ASN X 110      38.690  49.340  63.500  0.00  0.00            
ATOM   1729 HD22 ASN X 110      38.360  48.090  62.380  0.00  0.00            
ATOM   1730  C   ASN X 110      36.560  48.870  58.530  0.00  0.00            
ATOM   1731  O   ASN X 110      36.620  49.600  57.560  0.00  0.00            
ATOM   1732  N   GLN X 111      35.880  47.720  58.590  0.00  0.00            
ATOM   1733  HN  GLN X 111      35.930  47.260  59.470  0.00  0.00            
ATOM   1734  CA  GLN X 111      35.190  47.000  57.460  0.00  0.00            
ATOM   1735  HA  GLN X 111      35.900  46.680  56.710  0.00  0.00            
ATOM   1736  CB  GLN X 111      34.440  45.640  57.980  0.00  0.00            
ATOM   1737  HB1 GLN X 111      35.110  44.920  58.500  0.00  0.00            
ATOM   1738  HB2 GLN X 111      34.070  45.170  57.050  0.00  0.00            
ATOM   1739  CG  GLN X 111      33.300  45.670  59.050  0.00  0.00            
ATOM   1740  HG1 GLN X 111      32.930  44.680  59.400  0.00  0.00            
ATOM   1741  HG2 GLN X 111      32.470  46.120  58.480  0.00  0.00            
ATOM   1742  CD  GLN X 111      33.500  46.560  60.230  0.00  0.00            
ATOM   1743  OE1 GLN X 111      33.230  47.760  60.270  0.00  0.00            
ATOM   1744  NE2 GLN X 111      34.210  46.070  61.270  0.00  0.00            
ATOM   1745 HE21 GLN X 111      34.350  46.720  62.020  0.00  0.00            
ATOM   1746 HE22 GLN X 111      34.400  45.090  61.350  0.00  0.00            
ATOM   1747  C   GLN X 111      34.210  47.800  56.690  0.00  0.00            
ATOM   1748  O   GLN X 111      34.090  47.720  55.510  0.00  0.00            
ATOM   1749  N   ASN X 112      33.390  48.650  57.370  0.00  0.00            
ATOM   1750  HN  ASN X 112      33.650  48.810  58.320  0.00  0.00            
ATOM   1751  CA  ASN X 112      32.370  49.400  56.670  0.00  0.00            
ATOM   1752  HA  ASN X 112      31.850  48.690  56.040  0.00  0.00            
ATOM   1753  CB  ASN X 112      31.340  49.920  57.720  0.00  0.00            
ATOM   1754  HB1 ASN X 112      30.590  50.580  57.230  0.00  0.00            
ATOM   1755  HB2 ASN X 112      31.860  50.550  58.480  0.00  0.00            
ATOM   1756  CG  ASN X 112      30.520  48.780  58.380  0.00  0.00            
ATOM   1757  OD1 ASN X 112      30.320  47.690  57.840  0.00  0.00            
ATOM   1758  ND2 ASN X 112      29.980  49.140  59.550  0.00  0.00            
ATOM   1759 HD21 ASN X 112      30.110  50.040  59.960  0.00  0.00            
ATOM   1760 HD22 ASN X 112      29.460  48.440  60.050  0.00  0.00            
ATOM   1761  C   ASN X 112      32.880  50.520  55.760  0.00  0.00            
ATOM   1762  O   ASN X 112      32.290  50.650  54.670  0.00  0.00            
ATOM   1763  N   ALA X 113      33.920  51.310  56.150  0.00  0.00            
ATOM   1764  HN  ALA X 113      34.300  51.190  57.060  0.00  0.00            
ATOM   1765  CA  ALA X 113      34.730  52.240  55.290  0.00  0.00            
ATOM   1766  HA  ALA X 113      34.050  52.900  54.780  0.00  0.00            
ATOM   1767  CB  ALA X 113      35.780  52.960  56.080  0.00  0.00            
ATOM   1768  HB1 ALA X 113      36.370  53.610  55.400  0.00  0.00            
ATOM   1769  HB2 ALA X 113      36.500  52.180  56.400  0.00  0.00            
ATOM   1770  HB3 ALA X 113      35.330  53.560  56.890  0.00  0.00            
ATOM   1771  C   ALA X 113      35.410  51.440  54.170  0.00  0.00            
ATOM   1772  O   ALA X 113      35.390  51.940  53.020  0.00  0.00            
ATOM   1773  N   TRP X 114      36.000  50.250  54.440  0.00  0.00            
ATOM   1774  HN  TRP X 114      35.950  49.890  55.370  0.00  0.00            
ATOM   1775  CA  TRP X 114      36.650  49.550  53.370  0.00  0.00            
ATOM   1776  HA  TRP X 114      37.280  50.280  52.890  0.00  0.00            
ATOM   1777  CB  TRP X 114      37.550  48.420  53.880  0.00  0.00            
ATOM   1778  HB1 TRP X 114      37.930  47.730  53.100  0.00  0.00            
ATOM   1779  HB2 TRP X 114      37.020  47.730  54.580  0.00  0.00            
ATOM   1780  CG  TRP X 114      38.790  48.970  54.570  0.00  0.00            
ATOM   1781  CD1 TRP X 114      39.200  48.680  55.870  0.00  0.00            
ATOM   1782  HD1 TRP X 114      38.510  48.410  56.660  0.00  0.00            
ATOM   1783  NE1 TRP X 114      40.500  49.190  56.040  0.00  0.00            
ATOM   1784  HE1 TRP X 114      41.110  49.060  56.800  0.00  0.00            
ATOM   1785  CE2 TRP X 114      41.000  49.550  54.850  0.00  0.00            
ATOM   1786  CD2 TRP X 114      39.930  49.490  53.890  0.00  0.00            
ATOM   1787  CE3 TRP X 114      40.060  50.130  52.680  0.00  0.00            
ATOM   1788  HE3 TRP X 114      39.250  50.050  51.970  0.00  0.00            
ATOM   1789  CZ3 TRP X 114      41.170  50.830  52.370  0.00  0.00            
ATOM   1790  HZ3 TRP X 114      41.220  51.410  51.460  0.00  0.00            
ATOM   1791  CZ2 TRP X 114      42.160  50.180  54.460  0.00  0.00            
ATOM   1792  HZ2 TRP X 114      42.970  50.410  55.140  0.00  0.00            
ATOM   1793  CH2 TRP X 114      42.220  50.860  53.240  0.00  0.00            
ATOM   1794  HH2 TRP X 114      43.060  51.530  53.130  0.00  0.00            
ATOM   1795  C   TRP X 114      35.770  49.030  52.240  0.00  0.00            
ATOM   1796  O   TRP X 114      36.200  48.930  51.040  0.00  0.00            
ATOM   1797  N   ASN X 115      34.530  48.620  52.590  0.00  0.00            
ATOM   1798  HN  ASN X 115      34.320  48.320  53.510  0.00  0.00            
ATOM   1799  CA  ASN X 115      33.500  48.290  51.650  0.00  0.00            
ATOM   1800  HA  ASN X 115      33.910  47.760  50.800  0.00  0.00            
ATOM   1801  CB  ASN X 115      32.460  47.320  52.400  0.00  0.00            
ATOM   1802  HB1 ASN X 115      31.580  47.290  51.730  0.00  0.00            
ATOM   1803  HB2 ASN X 115      32.140  47.760  53.370  0.00  0.00            
ATOM   1804  CG  ASN X 115      33.040  45.940  52.430  0.00  0.00            
ATOM   1805  OD1 ASN X 115      33.580  45.360  51.490  0.00  0.00            
ATOM   1806  ND2 ASN X 115      33.010  45.310  53.640  0.00  0.00            
ATOM   1807 HD21 ASN X 115      33.270  44.340  53.720  0.00  0.00            
ATOM   1808 HD22 ASN X 115      32.570  45.840  54.360  0.00  0.00            
ATOM   1809  C   ASN X 115      32.840  49.460  51.010  0.00  0.00            
ATOM   1810  O   ASN X 115      32.360  49.330  49.880  0.00  0.00            
ATOM   1811  N   ASN X 116      32.780  50.680  51.630  0.00  0.00            
ATOM   1812  HN  ASN X 116      33.200  50.670  52.530  0.00  0.00            
ATOM   1813  CA  ASN X 116      32.340  51.850  50.920  0.00  0.00            
ATOM   1814  HA  ASN X 116      31.430  51.580  50.390  0.00  0.00            
ATOM   1815  CB  ASN X 116      31.910  52.950  52.010  0.00  0.00            
ATOM   1816  HB1 ASN X 116      31.790  53.950  51.560  0.00  0.00            
ATOM   1817  HB2 ASN X 116      32.700  53.000  52.800  0.00  0.00            
ATOM   1818  CG  ASN X 116      30.570  52.580  52.650  0.00  0.00            
ATOM   1819  OD1 ASN X 116      29.760  51.800  52.090  0.00  0.00            
ATOM   1820  ND2 ASN X 116      30.320  53.040  53.880  0.00  0.00            
ATOM   1821 HD21 ASN X 116      29.700  52.490  54.430  0.00  0.00            
ATOM   1822 HD22 ASN X 116      30.830  53.780  54.310  0.00  0.00            
ATOM   1823  C   ASN X 116      33.370  52.270  49.900  0.00  0.00            
ATOM   1824  O   ASN X 116      33.020  52.610  48.760  0.00  0.00            
ATOM   1825  N   LEU X 117      34.650  52.100  50.240  0.00  0.00            
ATOM   1826  HN  LEU X 117      34.840  51.900  51.200  0.00  0.00            
ATOM   1827  CA  LEU X 117      35.780  52.380  49.370  0.00  0.00            
ATOM   1828  HA  LEU X 117      35.530  53.320  48.910  0.00  0.00            
ATOM   1829  CB  LEU X 117      37.170  52.420  50.010  0.00  0.00            
ATOM   1830  HB1 LEU X 117      38.020  52.420  49.300  0.00  0.00            
ATOM   1831  HB2 LEU X 117      37.400  51.620  50.750  0.00  0.00            
ATOM   1832  CG  LEU X 117      37.340  53.740  50.880  0.00  0.00            
ATOM   1833  HG  LEU X 117      36.410  53.920  51.460  0.00  0.00            
ATOM   1834  CD1 LEU X 117      38.470  53.550  51.920  0.00  0.00            
ATOM   1835 HD11 LEU X 117      38.610  54.470  52.520  0.00  0.00            
ATOM   1836 HD12 LEU X 117      39.510  53.440  51.530  0.00  0.00            
ATOM   1837 HD13 LEU X 117      38.050  52.810  52.630  0.00  0.00            
ATOM   1838  CD2 LEU X 117      37.490  54.940  49.920  0.00  0.00            
ATOM   1839 HD21 LEU X 117      36.530  54.990  49.380  0.00  0.00            
ATOM   1840 HD22 LEU X 117      38.340  54.800  49.210  0.00  0.00            
ATOM   1841 HD23 LEU X 117      37.630  55.920  50.420  0.00  0.00            
ATOM   1842  C   LEU X 117      35.820  51.420  48.140  0.00  0.00            
ATOM   1843  O   LEU X 117      35.970  51.920  47.070  0.00  0.00            
ATOM   1844  N   GLU X 118      35.550  50.130  48.360  0.00  0.00            
ATOM   1845  HN  GLU X 118      35.390  49.710  49.250  0.00  0.00            
ATOM   1846  CA  GLU X 118      35.420  49.220  47.220  0.00  0.00            
ATOM   1847  HA  GLU X 118      36.270  49.250  46.550  0.00  0.00            
ATOM   1848  CB  GLU X 118      35.270  47.790  47.780  0.00  0.00            
ATOM   1849  HB1 GLU X 118      34.420  47.780  48.500  0.00  0.00            
ATOM   1850  HB2 GLU X 118      36.090  47.600  48.510  0.00  0.00            
ATOM   1851  CG  GLU X 118      35.230  46.680  46.690  0.00  0.00            
ATOM   1852  HG1 GLU X 118      36.120  46.610  46.030  0.00  0.00            
ATOM   1853  HG2 GLU X 118      34.350  46.770  46.010  0.00  0.00            
ATOM   1854  CD  GLU X 118      35.200  45.290  47.300  0.00  0.00            
ATOM   1855  OE1 GLU X 118      34.230  44.500  47.110  0.00  0.00            
ATOM   1856  OE2 GLU X 118      36.090  44.950  48.070  0.00  0.00            
ATOM   1857  C   GLU X 118      34.250  49.500  46.280  0.00  0.00            
ATOM   1858  O   GLU X 118      34.340  49.450  45.060  0.00  0.00            
ATOM   1859  N   LYS X 119      33.080  49.840  46.910  0.00  0.00            
ATOM   1860  HN  LYS X 119      32.930  49.740  47.890  0.00  0.00            
ATOM   1861  CA  LYS X 119      31.920  50.220  46.140  0.00  0.00            
ATOM   1862  HA  LYS X 119      31.670  49.450  45.420  0.00  0.00            
ATOM   1863  CB  LYS X 119      30.700  50.450  47.060  0.00  0.00            
ATOM   1864  HB1 LYS X 119      29.900  51.020  46.540  0.00  0.00            
ATOM   1865  HB2 LYS X 119      30.960  50.940  48.020  0.00  0.00            
ATOM   1866  CG  LYS X 119      29.960  49.120  47.280  0.00  0.00            
ATOM   1867  HG1 LYS X 119      30.740  48.330  47.320  0.00  0.00            
ATOM   1868  HG2 LYS X 119      29.360  48.770  46.410  0.00  0.00            
ATOM   1869  CD  LYS X 119      29.160  48.960  48.550  0.00  0.00            
ATOM   1870  HD1 LYS X 119      29.860  48.960  49.410  0.00  0.00            
ATOM   1871  HD2 LYS X 119      28.590  48.000  48.560  0.00  0.00            
ATOM   1872  CE  LYS X 119      28.290  50.210  48.800  0.00  0.00            
ATOM   1873  HE1 LYS X 119      27.690  50.470  47.890  0.00  0.00            
ATOM   1874  HE2 LYS X 119      29.000  51.050  48.960  0.00  0.00            
ATOM   1875  NZ  LYS X 119      27.400  50.020  49.930  0.00  0.00            
ATOM   1876  HZ1 LYS X 119      26.670  50.750  49.870  0.00  0.00            
ATOM   1877  HZ2 LYS X 119      27.940  50.090  50.820  0.00  0.00            
ATOM   1878  HZ3 LYS X 119      26.950  49.090  49.800  0.00  0.00            
ATOM   1879  C   LYS X 119      32.130  51.460  45.290  0.00  0.00            
ATOM   1880  O   LYS X 119      31.690  51.700  44.120  0.00  0.00            
ATOM   1881  N   TYR X 120      32.880  52.400  45.880  0.00  0.00            
ATOM   1882  HN  TYR X 120      33.110  52.410  46.850  0.00  0.00            
ATOM   1883  CA  TYR X 120      33.330  53.580  45.170  0.00  0.00            
ATOM   1884  HA  TYR X 120      32.470  54.070  44.730  0.00  0.00            
ATOM   1885  CB  TYR X 120      33.910  54.450  46.330  0.00  0.00            
ATOM   1886  HB1 TYR X 120      34.830  53.990  46.740  0.00  0.00            
ATOM   1887  HB2 TYR X 120      33.190  54.560  47.170  0.00  0.00            
ATOM   1888  CG  TYR X 120      34.240  55.810  45.830  0.00  0.00            
ATOM   1889  CD1 TYR X 120      33.240  56.770  45.810  0.00  0.00            
ATOM   1890  HD1 TYR X 120      32.220  56.640  46.130  0.00  0.00            
ATOM   1891  CE1 TYR X 120      33.590  58.060  45.320  0.00  0.00            
ATOM   1892  HE1 TYR X 120      32.750  58.740  45.280  0.00  0.00            
ATOM   1893  CZ  TYR X 120      34.870  58.380  44.840  0.00  0.00            
ATOM   1894  OH  TYR X 120      35.100  59.670  44.280  0.00  0.00            
ATOM   1895  HH  TYR X 120      35.950  59.660  43.840  0.00  0.00            
ATOM   1896  CD2 TYR X 120      35.540  56.110  45.450  0.00  0.00            
ATOM   1897  HD2 TYR X 120      36.340  55.370  45.490  0.00  0.00            
ATOM   1898  CE2 TYR X 120      35.860  57.380  44.930  0.00  0.00            
ATOM   1899  HE2 TYR X 120      36.870  57.570  44.590  0.00  0.00            
ATOM   1900  C   TYR X 120      34.380  53.330  44.100  0.00  0.00            
ATOM   1901  O   TYR X 120      34.340  53.830  42.950  0.00  0.00            
ATOM   1902  N   SER X 121      35.390  52.390  44.370  0.00  0.00            
ATOM   1903  HN  SER X 121      35.410  52.050  45.310  0.00  0.00            
ATOM   1904  CA  SER X 121      36.370  51.870  43.340  0.00  0.00            
ATOM   1905  HA  SER X 121      36.900  52.710  42.920  0.00  0.00            
ATOM   1906  CB  SER X 121      37.380  50.740  43.810  0.00  0.00            
ATOM   1907  HB1 SER X 121      36.980  49.710  43.930  0.00  0.00            
ATOM   1908  HB2 SER X 121      37.790  51.030  44.810  0.00  0.00            
ATOM   1909  OG  SER X 121      38.570  50.680  42.960  0.00  0.00            
ATOM   1910  HG1 SER X 121      38.390  50.010  42.290  0.00  0.00            
ATOM   1911  C   SER X 121      35.600  51.210  42.160  0.00  0.00            
ATOM   1912  O   SER X 121      35.970  51.430  41.070  0.00  0.00            
ATOM   1913  N   ARG X 122      34.500  50.430  42.330  0.00  0.00            
ATOM   1914  HN  ARG X 122      34.290  50.070  43.230  0.00  0.00            
ATOM   1915  CA  ARG X 122      33.600  49.990  41.310  0.00  0.00            
ATOM   1916  HA  ARG X 122      34.220  49.490  40.570  0.00  0.00            
ATOM   1917  CB  ARG X 122      32.590  48.920  41.860  0.00  0.00            
ATOM   1918  HB1 ARG X 122      31.900  49.400  42.590  0.00  0.00            
ATOM   1919  HB2 ARG X 122      33.150  48.130  42.390  0.00  0.00            
ATOM   1920  CG  ARG X 122      31.720  48.230  40.750  0.00  0.00            
ATOM   1921  HG1 ARG X 122      31.050  49.020  40.360  0.00  0.00            
ATOM   1922  HG2 ARG X 122      31.030  47.440  41.150  0.00  0.00            
ATOM   1923  CD  ARG X 122      32.500  47.540  39.690  0.00  0.00            
ATOM   1924  HD1 ARG X 122      32.920  46.550  39.960  0.00  0.00            
ATOM   1925  HD2 ARG X 122      33.370  48.170  39.390  0.00  0.00            
ATOM   1926  NE  ARG X 122      31.460  47.330  38.610  0.00  0.00            
ATOM   1927  HE  ARG X 122      30.500  47.080  38.760  0.00  0.00            
ATOM   1928  CZ  ARG X 122      31.750  46.850  37.380  0.00  0.00            
ATOM   1929  NH1 ARG X 122      33.010  46.650  37.010  0.00  0.00            
ATOM   1930 HH11 ARG X 122      33.180  46.370  36.070  0.00  0.00            
ATOM   1931 HH12 ARG X 122      33.760  46.650  37.670  0.00  0.00            
ATOM   1932  NH2 ARG X 122      30.910  46.580  36.460  0.00  0.00            
ATOM   1933 HH21 ARG X 122      30.010  46.970  36.640  0.00  0.00            
ATOM   1934 HH22 ARG X 122      31.120  46.630  35.480  0.00  0.00            
ATOM   1935  C   ARG X 122      32.930  51.060  40.540  0.00  0.00            
ATOM   1936  O   ARG X 122      32.800  50.940  39.340  0.00  0.00            
ATOM   1937  N   SER X 123      32.480  52.140  41.300  0.00  0.00            
ATOM   1938  HN  SER X 123      32.600  52.070  42.280  0.00  0.00            
ATOM   1939  CA  SER X 123      31.880  53.310  40.730  0.00  0.00            
ATOM   1940  HA  SER X 123      31.050  52.970  40.120  0.00  0.00            
ATOM   1941  CB  SER X 123      31.390  54.430  41.730  0.00  0.00            
ATOM   1942  HB1 SER X 123      32.280  54.890  42.190  0.00  0.00            
ATOM   1943  HB2 SER X 123      30.680  54.030  42.490  0.00  0.00            
ATOM   1944  OG  SER X 123      30.670  55.500  41.120  0.00  0.00            
ATOM   1945  HG1 SER X 123      31.310  56.050  40.670  0.00  0.00            
ATOM   1946  C   SER X 123      32.740  53.860  39.650  0.00  0.00            
ATOM   1947  O   SER X 123      32.210  54.220  38.610  0.00  0.00            
ATOM   1948  N   LEU X 124      34.050  54.000  39.970  0.00  0.00            
ATOM   1949  HN  LEU X 124      34.300  53.810  40.920  0.00  0.00            
ATOM   1950  CA  LEU X 124      35.030  54.490  39.050  0.00  0.00            
ATOM   1951  HA  LEU X 124      34.760  55.490  38.730  0.00  0.00            
ATOM   1952  CB  LEU X 124      36.370  54.860  39.790  0.00  0.00            
ATOM   1953  HB1 LEU X 124      37.110  55.160  39.020  0.00  0.00            
ATOM   1954  HB2 LEU X 124      36.750  53.920  40.240  0.00  0.00            
ATOM   1955  CG  LEU X 124      36.200  56.070  40.840  0.00  0.00            
ATOM   1956  HG  LEU X 124      35.480  55.760  41.640  0.00  0.00            
ATOM   1957  CD1 LEU X 124      37.580  56.220  41.480  0.00  0.00            
ATOM   1958 HD11 LEU X 124      37.460  56.930  42.320  0.00  0.00            
ATOM   1959 HD12 LEU X 124      38.280  56.730  40.780  0.00  0.00            
ATOM   1960 HD13 LEU X 124      38.040  55.230  41.700  0.00  0.00            
ATOM   1961  CD2 LEU X 124      35.940  57.440  40.330  0.00  0.00            
ATOM   1962 HD21 LEU X 124      35.740  58.180  41.130  0.00  0.00            
ATOM   1963 HD22 LEU X 124      35.020  57.310  39.710  0.00  0.00            
ATOM   1964 HD23 LEU X 124      36.700  57.740  39.570  0.00  0.00            
ATOM   1965  C   LEU X 124      35.270  53.610  37.730  0.00  0.00            
ATOM   1966  O   LEU X 124      35.430  54.180  36.640  0.00  0.00            
ATOM   1967  N   THR X 125      35.280  52.250  37.920  0.00  0.00            
ATOM   1968  HN  THR X 125      35.170  51.970  38.870  0.00  0.00            
ATOM   1969  CA  THR X 125      35.340  51.170  36.920  0.00  0.00            
ATOM   1970  HA  THR X 125      36.260  51.250  36.360  0.00  0.00            
ATOM   1971  CB  THR X 125      35.210  49.760  37.490  0.00  0.00            
ATOM   1972  HB  THR X 125      34.260  49.460  37.970  0.00  0.00            
ATOM   1973  OG1 THR X 125      36.240  49.600  38.460  0.00  0.00            
ATOM   1974  HG1 THR X 125      37.080  49.500  38.020  0.00  0.00            
ATOM   1975  CG2 THR X 125      35.530  48.730  36.370  0.00  0.00            
ATOM   1976 HG21 THR X 125      35.580  47.680  36.750  0.00  0.00            
ATOM   1977 HG22 THR X 125      36.450  49.040  35.820  0.00  0.00            
ATOM   1978 HG23 THR X 125      34.640  48.740  35.710  0.00  0.00            
ATOM   1979  C   THR X 125      34.170  51.330  35.930  0.00  0.00            
ATOM   1980  O   THR X 125      34.410  51.150  34.760  0.00  0.00            
ATOM   1981  N   ARG X 126      32.960  51.650  36.310  0.00  0.00            
ATOM   1982  HN  ARG X 126      32.860  51.740  37.300  0.00  0.00            
ATOM   1983  CA  ARG X 126      31.780  51.770  35.420  0.00  0.00            
ATOM   1984  HA  ARG X 126      32.020  51.170  34.550  0.00  0.00            
ATOM   1985  CB  ARG X 126      30.600  51.150  36.040  0.00  0.00            
ATOM   1986  HB1 ARG X 126      30.670  50.060  36.200  0.00  0.00            
ATOM   1987  HB2 ARG X 126      29.750  51.330  35.350  0.00  0.00            
ATOM   1988  CG  ARG X 126      30.130  51.740  37.450  0.00  0.00            
ATOM   1989  HG1 ARG X 126      30.010  52.850  37.410  0.00  0.00            
ATOM   1990  HG2 ARG X 126      30.980  51.540  38.140  0.00  0.00            
ATOM   1991  CD  ARG X 126      28.830  51.150  37.940  0.00  0.00            
ATOM   1992  HD1 ARG X 126      28.830  50.040  37.960  0.00  0.00            
ATOM   1993  HD2 ARG X 126      27.970  51.350  37.260  0.00  0.00            
ATOM   1994  NE  ARG X 126      28.540  51.680  39.290  0.00  0.00            
ATOM   1995  HE  ARG X 126      28.810  51.160  40.100  0.00  0.00            
ATOM   1996  CZ  ARG X 126      28.010  52.860  39.570  0.00  0.00            
ATOM   1997  NH1 ARG X 126      27.510  53.600  38.610  0.00  0.00            
ATOM   1998 HH11 ARG X 126      27.660  53.320  37.660  0.00  0.00            
ATOM   1999 HH12 ARG X 126      27.390  54.570  38.820  0.00  0.00            
ATOM   2000  NH2 ARG X 126      28.140  53.350  40.780  0.00  0.00            
ATOM   2001 HH21 ARG X 126      28.700  52.820  41.410  0.00  0.00            
ATOM   2002 HH22 ARG X 126      27.810  54.280  40.910  0.00  0.00            
ATOM   2003  C   ARG X 126      31.580  53.200  34.930  0.00  0.00            
ATOM   2004  O   ARG X 126      30.970  53.410  33.880  0.00  0.00            
ATOM   2005  N   SER X 127      32.160  54.250  35.560  0.00  0.00            
ATOM   2006  HN  SER X 127      32.580  54.030  36.430  0.00  0.00            
ATOM   2007  CA  SER X 127      32.340  55.570  35.040  0.00  0.00            
ATOM   2008  HA  SER X 127      31.340  55.740  34.660  0.00  0.00            
ATOM   2009  CB  SER X 127      32.710  56.650  36.150  0.00  0.00            
ATOM   2010  HB1 SER X 127      32.840  57.670  35.710  0.00  0.00            
ATOM   2011  HB2 SER X 127      33.670  56.320  36.600  0.00  0.00            
ATOM   2012  OG  SER X 127      31.660  56.680  37.070  0.00  0.00            
ATOM   2013  HG1 SER X 127      31.690  55.900  37.620  0.00  0.00            
ATOM   2014  C   SER X 127      33.290  55.780  33.870  0.00  0.00            
ATOM   2015  O   SER X 127      33.050  56.530  32.920  0.00  0.00            
ATOM   2016  N   TYR X 128      34.360  55.010  33.900  0.00  0.00            
ATOM   2017  HN  TYR X 128      34.470  54.340  34.630  0.00  0.00            
ATOM   2018  CA  TYR X 128      35.440  55.160  32.970  0.00  0.00            
ATOM   2019  HA  TYR X 128      35.170  55.900  32.230  0.00  0.00            
ATOM   2020  CB  TYR X 128      36.750  55.530  33.740  0.00  0.00            
ATOM   2021  HB1 TYR X 128      37.430  55.750  32.890  0.00  0.00            
ATOM   2022  HB2 TYR X 128      37.180  54.790  34.440  0.00  0.00            
ATOM   2023  CG  TYR X 128      36.580  56.840  34.480  0.00  0.00            
ATOM   2024  CD1 TYR X 128      35.940  57.910  33.930  0.00  0.00            
ATOM   2025  HD1 TYR X 128      35.580  57.840  32.910  0.00  0.00            
ATOM   2026  CE1 TYR X 128      35.600  59.020  34.710  0.00  0.00            
ATOM   2027  HE1 TYR X 128      35.190  59.870  34.190  0.00  0.00            
ATOM   2028  CZ  TYR X 128      35.780  59.010  36.090  0.00  0.00            
ATOM   2029  OH  TYR X 128      35.450  60.110  36.900  0.00  0.00            
ATOM   2030  HH  TYR X 128      34.820  60.670  36.450  0.00  0.00            
ATOM   2031  CD2 TYR X 128      36.990  56.970  35.840  0.00  0.00            
ATOM   2032  HD2 TYR X 128      37.500  56.130  36.280  0.00  0.00            
ATOM   2033  CE2 TYR X 128      36.630  58.070  36.660  0.00  0.00            
ATOM   2034  HE2 TYR X 128      37.070  58.190  37.640  0.00  0.00            
ATOM   2035  C   TYR X 128      35.560  53.840  32.210  0.00  0.00            
ATOM   2036  O   TYR X 128      35.660  52.760  32.750  0.00  0.00            
ATOM   2037  N   GLN X 129      35.520  53.890  30.860  0.00  0.00            
ATOM   2038  HN  GLN X 129      35.620  54.750  30.380  0.00  0.00            
ATOM   2039  CA  GLN X 129      35.870  52.760  30.030  0.00  0.00            
ATOM   2040  HA  GLN X 129      35.290  51.870  30.210  0.00  0.00            
ATOM   2041  CB  GLN X 129      35.510  52.990  28.520  0.00  0.00            
ATOM   2042  HB1 GLN X 129      36.080  52.260  27.900  0.00  0.00            
ATOM   2043  HB2 GLN X 129      35.800  54.010  28.200  0.00  0.00            
ATOM   2044  CG  GLN X 129      33.990  52.730  28.380  0.00  0.00            
ATOM   2045  HG1 GLN X 129      33.830  53.110  27.350  0.00  0.00            
ATOM   2046  HG2 GLN X 129      33.380  53.330  29.080  0.00  0.00            
ATOM   2047  CD  GLN X 129      33.590  51.220  28.460  0.00  0.00            
ATOM   2048  OE1 GLN X 129      32.850  50.890  29.340  0.00  0.00            
ATOM   2049  NE2 GLN X 129      34.160  50.400  27.510  0.00  0.00            
ATOM   2050 HE21 GLN X 129      33.840  49.450  27.470  0.00  0.00            
ATOM   2051 HE22 GLN X 129      34.780  50.820  26.860  0.00  0.00            
ATOM   2052  C   GLN X 129      37.280  52.170  30.240  0.00  0.00            
ATOM   2053  O   GLN X 129      38.320  52.800  30.130  0.00  0.00            
ATOM   2054  N   ASN X 130      37.260  50.830  30.400  0.00  0.00            
ATOM   2055  HN  ASN X 130      36.410  50.310  30.480  0.00  0.00            
ATOM   2056  CA  ASN X 130      38.410  49.930  30.530  0.00  0.00            
ATOM   2057  HA  ASN X 130      38.080  49.000  30.970  0.00  0.00            
ATOM   2058  CB  ASN X 130      38.980  49.640  29.110  0.00  0.00            
ATOM   2059  HB1 ASN X 130      40.000  49.210  29.060  0.00  0.00            
ATOM   2060  HB2 ASN X 130      39.050  50.580  28.530  0.00  0.00            
ATOM   2061  CG  ASN X 130      38.130  48.640  28.410  0.00  0.00            
ATOM   2062  OD1 ASN X 130      37.750  47.660  29.060  0.00  0.00            
ATOM   2063  ND2 ASN X 130      37.730  48.800  27.090  0.00  0.00            
ATOM   2064 HD21 ASN X 130      37.080  48.090  26.800  0.00  0.00            
ATOM   2065 HD22 ASN X 130      38.190  49.360  26.410  0.00  0.00            
ATOM   2066  C   ASN X 130      39.600  50.470  31.360  0.00  0.00            
ATOM   2067  O   ASN X 130      40.750  50.460  30.920  0.00  0.00            
ATOM   2068  N   VAL X 131      39.200  50.870  32.590  0.00  0.00            
ATOM   2069  HN  VAL X 131      38.220  51.000  32.720  0.00  0.00            
ATOM   2070  CA  VAL X 131      40.130  51.490  33.540  0.00  0.00            
ATOM   2071  HA  VAL X 131      40.930  51.930  32.960  0.00  0.00            
ATOM   2072  CB  VAL X 131      39.400  52.580  34.330  0.00  0.00            
ATOM   2073  HB  VAL X 131      39.010  53.280  33.560  0.00  0.00            
ATOM   2074  CG1 VAL X 131      38.320  52.070  35.250  0.00  0.00            
ATOM   2075 HG11 VAL X 131      37.680  51.380  34.650  0.00  0.00            
ATOM   2076 HG12 VAL X 131      37.650  52.860  35.650  0.00  0.00            
ATOM   2077 HG13 VAL X 131      38.740  51.430  36.060  0.00  0.00            
ATOM   2078  CG2 VAL X 131      40.490  53.340  35.080  0.00  0.00            
ATOM   2079 HG21 VAL X 131      41.460  53.550  34.590  0.00  0.00            
ATOM   2080 HG22 VAL X 131      40.700  52.780  36.010  0.00  0.00            
ATOM   2081 HG23 VAL X 131      40.120  54.340  35.390  0.00  0.00            
ATOM   2082  C   VAL X 131      40.830  50.390  34.300  0.00  0.00            
ATOM   2083  O   VAL X 131      40.160  49.540  34.840  0.00  0.00            
ATOM   2084  N   TYR X 132      42.190  50.450  34.380  0.00  0.00            
ATOM   2085  HN  TYR X 132      42.780  51.160  34.000  0.00  0.00            
ATOM   2086  CA  TYR X 132      42.940  49.510  35.200  0.00  0.00            
ATOM   2087  HA  TYR X 132      42.240  48.960  35.810  0.00  0.00            
ATOM   2088  CB  TYR X 132      43.770  48.430  34.480  0.00  0.00            
ATOM   2089  HB1 TYR X 132      43.100  47.880  33.780  0.00  0.00            
ATOM   2090  HB2 TYR X 132      44.180  47.670  35.180  0.00  0.00            
ATOM   2091  CG  TYR X 132      44.920  48.900  33.750  0.00  0.00            
ATOM   2092  CD1 TYR X 132      46.180  48.790  34.350  0.00  0.00            
ATOM   2093  HD1 TYR X 132      46.310  48.360  35.340  0.00  0.00            
ATOM   2094  CE1 TYR X 132      47.310  49.260  33.720  0.00  0.00            
ATOM   2095  HE1 TYR X 132      48.240  49.230  34.270  0.00  0.00            
ATOM   2096  CZ  TYR X 132      47.210  49.890  32.470  0.00  0.00            
ATOM   2097  OH  TYR X 132      48.360  50.320  31.760  0.00  0.00            
ATOM   2098  HH  TYR X 132      48.090  50.420  30.840  0.00  0.00            
ATOM   2099  CD2 TYR X 132      44.790  49.500  32.470  0.00  0.00            
ATOM   2100  HD2 TYR X 132      43.830  49.310  32.020  0.00  0.00            
ATOM   2101  CE2 TYR X 132      45.940  49.970  31.860  0.00  0.00            
ATOM   2102  HE2 TYR X 132      45.730  50.480  30.930  0.00  0.00            
ATOM   2103  C   TYR X 132      43.700  50.350  36.150  0.00  0.00            
ATOM   2104  O   TYR X 132      43.980  51.510  35.870  0.00  0.00            
ATOM   2105  N   VAL X 133      44.080  49.740  37.270  0.00  0.00            
ATOM   2106  HN  VAL X 133      43.950  48.760  37.380  0.00  0.00            
ATOM   2107  CA  VAL X 133      44.380  50.490  38.490  0.00  0.00            
ATOM   2108  HA  VAL X 133      44.340  51.550  38.310  0.00  0.00            
ATOM   2109  CB  VAL X 133      43.400  50.100  39.620  0.00  0.00            
ATOM   2110  HB  VAL X 133      43.410  49.000  39.770  0.00  0.00            
ATOM   2111  CG1 VAL X 133      43.690  50.880  40.890  0.00  0.00            
ATOM   2112 HG11 VAL X 133      43.930  51.930  40.640  0.00  0.00            
ATOM   2113 HG12 VAL X 133      44.560  50.500  41.470  0.00  0.00            
ATOM   2114 HG13 VAL X 133      42.810  50.980  41.550  0.00  0.00            
ATOM   2115  CG2 VAL X 133      41.970  50.430  39.150  0.00  0.00            
ATOM   2116 HG21 VAL X 133      41.320  50.110  39.990  0.00  0.00            
ATOM   2117 HG22 VAL X 133      41.790  49.890  38.200  0.00  0.00            
ATOM   2118 HG23 VAL X 133      41.680  51.500  39.020  0.00  0.00            
ATOM   2119  C   VAL X 133      45.770  50.120  38.800  0.00  0.00            
ATOM   2120  O   VAL X 133      46.100  48.920  38.850  0.00  0.00            
ATOM   2121  N   CYS X 134      46.630  51.080  39.110  0.00  0.00            
ATOM   2122  HN  CYS X 134      46.240  52.000  39.070  0.00  0.00            
ATOM   2123  CA  CYS X 134      47.980  50.930  39.640  0.00  0.00            
ATOM   2124  HA  CYS X 134      48.180  49.880  39.770  0.00  0.00            
ATOM   2125  CB  CYS X 134      49.020  51.620  38.810  0.00  0.00            
ATOM   2126  HB1 CYS X 134      50.000  51.510  39.310  0.00  0.00            
ATOM   2127  HB2 CYS X 134      48.760  52.700  38.860  0.00  0.00            
ATOM   2128  SG  CYS X 134      49.110  51.030  37.100  0.00  0.00            
ATOM   2129  HG1 CYS X 134      48.870  49.790  37.510  0.00  0.00            
ATOM   2130  C   CYS X 134      47.890  51.390  41.070  0.00  0.00            
ATOM   2131  O   CYS X 134      47.360  52.500  41.250  0.00  0.00            
ATOM   2132  N   THR X 135      48.370  50.620  42.010  0.00  0.00            
ATOM   2133  HN  THR X 135      48.980  49.900  41.670  0.00  0.00            
ATOM   2134  CA  THR X 135      48.270  50.910  43.450  0.00  0.00            
ATOM   2135  HA  THR X 135      47.980  51.950  43.510  0.00  0.00            
ATOM   2136  CB  THR X 135      47.360  49.970  44.260  0.00  0.00            
ATOM   2137  HB  THR X 135      47.790  48.950  44.400  0.00  0.00            
ATOM   2138  OG1 THR X 135      46.050  49.800  43.830  0.00  0.00            
ATOM   2139  HG1 THR X 135      46.090  49.240  43.060  0.00  0.00            
ATOM   2140  CG2 THR X 135      47.220  50.740  45.620  0.00  0.00            
ATOM   2141 HG21 THR X 135      48.120  50.740  46.260  0.00  0.00            
ATOM   2142 HG22 THR X 135      46.420  50.280  46.250  0.00  0.00            
ATOM   2143 HG23 THR X 135      46.790  51.730  45.350  0.00  0.00            
ATOM   2144  C   THR X 135      49.630  50.860  44.100  0.00  0.00            
ATOM   2145  O   THR X 135      50.340  49.880  44.130  0.00  0.00            
ATOM   2146  N   GLY X 136      49.990  51.930  44.890  0.00  0.00            
ATOM   2147  HN  GLY X 136      49.400  52.730  44.920  0.00  0.00            
ATOM   2148  CA  GLY X 136      51.190  52.050  45.660  0.00  0.00            
ATOM   2149  HA1 GLY X 136      51.780  52.750  45.100  0.00  0.00            
ATOM   2150  HA2 GLY X 136      51.630  51.070  45.810  0.00  0.00            
ATOM   2151  C   GLY X 136      50.930  52.650  47.100  0.00  0.00            
ATOM   2152  O   GLY X 136      49.850  53.200  47.340  0.00  0.00            
ATOM   2153  N   PRO X 137      51.830  52.480  48.130  0.00  0.00            
ATOM   2154  CD  PRO X 137      52.980  51.530  48.050  0.00  0.00            
ATOM   2155  HD1 PRO X 137      53.620  51.740  47.160  0.00  0.00            
ATOM   2156  HD2 PRO X 137      52.660  50.480  47.850  0.00  0.00            
ATOM   2157  CA  PRO X 137      51.540  52.950  49.480  0.00  0.00            
ATOM   2158  HA  PRO X 137      50.490  52.710  49.620  0.00  0.00            
ATOM   2159  CB  PRO X 137      52.520  52.080  50.320  0.00  0.00            
ATOM   2160  HB1 PRO X 137      51.850  51.250  50.650  0.00  0.00            
ATOM   2161  HB2 PRO X 137      52.790  52.630  51.240  0.00  0.00            
ATOM   2162  CG  PRO X 137      53.670  51.700  49.380  0.00  0.00            
ATOM   2163  HG1 PRO X 137      54.350  52.590  49.410  0.00  0.00            
ATOM   2164  HG2 PRO X 137      54.270  50.820  49.690  0.00  0.00            
ATOM   2165  C   PRO X 137      51.930  54.450  49.550  0.00  0.00            
ATOM   2166  O   PRO X 137      52.930  54.810  48.840  0.00  0.00            
ATOM   2167  N   LEU X 138      51.340  55.390  50.320  0.00  0.00            
ATOM   2168  HN  LEU X 138      50.440  55.200  50.710  0.00  0.00            
ATOM   2169  CA  LEU X 138      51.690  56.760  50.420  0.00  0.00            
ATOM   2170  HA  LEU X 138      52.630  56.840  49.910  0.00  0.00            
ATOM   2171  CB  LEU X 138      50.580  57.500  49.560  0.00  0.00            
ATOM   2172  HB1 LEU X 138      49.620  57.250  50.050  0.00  0.00            
ATOM   2173  HB2 LEU X 138      50.610  57.080  48.530  0.00  0.00            
ATOM   2174  CG  LEU X 138      50.780  58.980  49.490  0.00  0.00            
ATOM   2175  HG  LEU X 138      51.130  59.340  50.480  0.00  0.00            
ATOM   2176  CD1 LEU X 138      51.940  59.340  48.490  0.00  0.00            
ATOM   2177 HD11 LEU X 138      52.400  60.350  48.590  0.00  0.00            
ATOM   2178 HD12 LEU X 138      51.550  59.290  47.450  0.00  0.00            
ATOM   2179 HD13 LEU X 138      52.640  58.490  48.550  0.00  0.00            
ATOM   2180  CD2 LEU X 138      49.540  59.780  49.150  0.00  0.00            
ATOM   2181 HD21 LEU X 138      48.840  59.680  50.010  0.00  0.00            
ATOM   2182 HD22 LEU X 138      49.080  59.490  48.180  0.00  0.00            
ATOM   2183 HD23 LEU X 138      49.850  60.850  49.120  0.00  0.00            
ATOM   2184  C   LEU X 138      51.610  57.210  51.870  0.00  0.00            
ATOM   2185  O   LEU X 138      50.850  56.610  52.600  0.00  0.00            
ATOM   2186  N   PHE X 139      52.490  58.150  52.330  0.00  0.00            
ATOM   2187  HN  PHE X 139      53.140  58.610  51.730  0.00  0.00            
ATOM   2188  CA  PHE X 139      52.460  58.650  53.730  0.00  0.00            
ATOM   2189  HA  PHE X 139      51.610  58.190  54.200  0.00  0.00            
ATOM   2190  CB  PHE X 139      53.730  58.380  54.510  0.00  0.00            
ATOM   2191  HB1 PHE X 139      53.350  58.410  55.550  0.00  0.00            
ATOM   2192  HB2 PHE X 139      54.550  59.110  54.340  0.00  0.00            
ATOM   2193  CG  PHE X 139      54.330  57.120  54.280  0.00  0.00            
ATOM   2194  CD1 PHE X 139      53.890  55.990  54.890  0.00  0.00            
ATOM   2195  HD1 PHE X 139      52.990  56.180  55.450  0.00  0.00            
ATOM   2196  CE1 PHE X 139      54.480  54.740  54.660  0.00  0.00            
ATOM   2197  HE1 PHE X 139      54.220  53.820  55.160  0.00  0.00            
ATOM   2198  CZ  PHE X 139      55.580  54.690  53.810  0.00  0.00            
ATOM   2199  HZ  PHE X 139      56.090  53.750  53.630  0.00  0.00            
ATOM   2200  CD2 PHE X 139      55.390  57.030  53.340  0.00  0.00            
ATOM   2201  HD2 PHE X 139      55.710  57.950  52.870  0.00  0.00            
ATOM   2202  CE2 PHE X 139      55.970  55.810  53.050  0.00  0.00            
ATOM   2203  HE2 PHE X 139      56.840  55.970  52.430  0.00  0.00            
ATOM   2204  C   PHE X 139      52.250  60.160  53.730  0.00  0.00            
ATOM   2205  O   PHE X 139      51.760  60.610  54.730  0.00  0.00            
ATOM   2206  N   LEU X 140      52.730  60.940  52.700  0.00  0.00            
ATOM   2207  HN  LEU X 140      53.320  60.560  51.990  0.00  0.00            
ATOM   2208  CA  LEU X 140      52.590  62.340  52.590  0.00  0.00            
ATOM   2209  HA  LEU X 140      52.800  62.620  51.560  0.00  0.00            
ATOM   2210  CB  LEU X 140      51.180  62.820  52.590  0.00  0.00            
ATOM   2211  HB1 LEU X 140      51.080  63.920  52.720  0.00  0.00            
ATOM   2212  HB2 LEU X 140      50.510  62.340  53.330  0.00  0.00            
ATOM   2213  CG  LEU X 140      50.340  62.590  51.290  0.00  0.00            
ATOM   2214  HG  LEU X 140      50.240  61.510  51.060  0.00  0.00            
ATOM   2215  CD1 LEU X 140      48.870  62.920  51.700  0.00  0.00            
ATOM   2216 HD11 LEU X 140      48.220  62.790  50.810  0.00  0.00            
ATOM   2217 HD12 LEU X 140      48.780  63.900  52.220  0.00  0.00            
ATOM   2218 HD13 LEU X 140      48.470  62.200  52.450  0.00  0.00            
ATOM   2219  CD2 LEU X 140      50.880  63.390  50.100  0.00  0.00            
ATOM   2220 HD21 LEU X 140      51.810  62.880  49.740  0.00  0.00            
ATOM   2221 HD22 LEU X 140      51.130  64.410  50.450  0.00  0.00            
ATOM   2222 HD23 LEU X 140      50.120  63.540  49.310  0.00  0.00            
ATOM   2223  C   LEU X 140      53.490  63.180  53.460  0.00  0.00            
ATOM   2224  O   LEU X 140      53.420  63.130  54.670  0.00  0.00            
ATOM   2225  N   PRO X 141      54.390  63.970  52.930  0.00  0.00            
ATOM   2226  CD  PRO X 141      54.820  63.780  51.590  0.00  0.00            
ATOM   2227  HD1 PRO X 141      54.080  64.260  50.920  0.00  0.00            
ATOM   2228  HD2 PRO X 141      55.100  62.740  51.320  0.00  0.00            
ATOM   2229  CA  PRO X 141      55.210  64.920  53.710  0.00  0.00            
ATOM   2230  HA  PRO X 141      55.840  64.260  54.280  0.00  0.00            
ATOM   2231  CB  PRO X 141      55.940  65.630  52.620  0.00  0.00            
ATOM   2232  HB1 PRO X 141      56.890  66.010  53.050  0.00  0.00            
ATOM   2233  HB2 PRO X 141      55.460  66.530  52.200  0.00  0.00            
ATOM   2234  CG  PRO X 141      56.160  64.560  51.620  0.00  0.00            
ATOM   2235  HG1 PRO X 141      56.280  64.940  50.590  0.00  0.00            
ATOM   2236  HG2 PRO X 141      56.940  63.880  52.010  0.00  0.00            
ATOM   2237  C   PRO X 141      54.520  65.860  54.660  0.00  0.00            
ATOM   2238  O   PRO X 141      53.820  66.780  54.210  0.00  0.00            
ATOM   2239  N   ARG X 142      54.740  65.650  55.960  0.00  0.00            
ATOM   2240  HN  ARG X 142      55.350  64.880  56.140  0.00  0.00            
ATOM   2241  CA  ARG X 142      54.240  66.420  57.150  0.00  0.00            
ATOM   2242  HA  ARG X 142      53.310  66.920  56.900  0.00  0.00            
ATOM   2243  CB  ARG X 142      53.990  65.430  58.350  0.00  0.00            
ATOM   2244  HB1 ARG X 142      53.750  65.990  59.280  0.00  0.00            
ATOM   2245  HB2 ARG X 142      54.920  64.850  58.520  0.00  0.00            
ATOM   2246  CG  ARG X 142      52.900  64.390  58.150  0.00  0.00            
ATOM   2247  HG1 ARG X 142      52.860  63.890  57.160  0.00  0.00            
ATOM   2248  HG2 ARG X 142      52.010  65.000  58.420  0.00  0.00            
ATOM   2249  CD  ARG X 142      52.990  63.330  59.270  0.00  0.00            
ATOM   2250  HD1 ARG X 142      52.920  63.750  60.300  0.00  0.00            
ATOM   2251  HD2 ARG X 142      53.880  62.680  59.140  0.00  0.00            
ATOM   2252  NE  ARG X 142      51.810  62.410  59.040  0.00  0.00            
ATOM   2253  HE  ARG X 142      51.810  61.950  58.160  0.00  0.00            
ATOM   2254  CZ  ARG X 142      50.800  62.140  59.800  0.00  0.00            
ATOM   2255  NH1 ARG X 142      50.510  62.790  60.900  0.00  0.00            
ATOM   2256 HH11 ARG X 142      50.890  63.690  61.110  0.00  0.00            
ATOM   2257 HH12 ARG X 142      49.590  62.610  61.240  0.00  0.00            
ATOM   2258  NH2 ARG X 142      49.920  61.240  59.420  0.00  0.00            
ATOM   2259 HH21 ARG X 142      50.300  60.680  58.680  0.00  0.00            
ATOM   2260 HH22 ARG X 142      49.250  60.910  60.080  0.00  0.00            
ATOM   2261  C   ARG X 142      55.170  67.590  57.440  0.00  0.00            
ATOM   2262  O   ARG X 142      56.310  67.580  56.940  0.00  0.00            
ATOM   2263  N   THR X 143      54.770  68.540  58.230  0.00  0.00            
ATOM   2264  HN  THR X 143      53.840  68.490  58.580  0.00  0.00            
ATOM   2265  CA  THR X 143      55.610  69.680  58.450  0.00  0.00            
ATOM   2266  HA  THR X 143      56.630  69.340  58.390  0.00  0.00            
ATOM   2267  CB  THR X 143      55.310  70.890  57.450  0.00  0.00            
ATOM   2268  HB  THR X 143      54.290  71.240  57.700  0.00  0.00            
ATOM   2269  OG1 THR X 143      55.340  70.380  56.100  0.00  0.00            
ATOM   2270  HG1 THR X 143      54.540  69.860  56.030  0.00  0.00            
ATOM   2271  CG2 THR X 143      56.420  71.970  57.420  0.00  0.00            
ATOM   2272 HG21 THR X 143      56.250  72.860  56.780  0.00  0.00            
ATOM   2273 HG22 THR X 143      57.360  71.440  57.140  0.00  0.00            
ATOM   2274 HG23 THR X 143      56.500  72.460  58.410  0.00  0.00            
ATOM   2275  C   THR X 143      55.360  70.260  59.760  0.00  0.00            
ATOM   2276  O   THR X 143      54.250  70.400  60.280  0.00  0.00            
ATOM   2277  N   GLU X 144      56.530  70.540  60.430  0.00  0.00            
ATOM   2278  HN  GLU X 144      57.360  70.160  60.030  0.00  0.00            
ATOM   2279  CA  GLU X 144      56.560  71.180  61.700  0.00  0.00            
ATOM   2280  HA  GLU X 144      55.760  70.810  62.320  0.00  0.00            
ATOM   2281  CB  GLU X 144      57.990  70.840  62.260  0.00  0.00            
ATOM   2282  HB1 GLU X 144      58.190  71.440  63.170  0.00  0.00            
ATOM   2283  HB2 GLU X 144      58.810  70.950  61.520  0.00  0.00            
ATOM   2284  CG  GLU X 144      58.030  69.310  62.770  0.00  0.00            
ATOM   2285  HG1 GLU X 144      58.190  68.640  61.890  0.00  0.00            
ATOM   2286  HG2 GLU X 144      57.060  69.090  63.260  0.00  0.00            
ATOM   2287  CD  GLU X 144      59.230  69.060  63.670  0.00  0.00            
ATOM   2288  OE1 GLU X 144      59.450  69.760  64.630  0.00  0.00            
ATOM   2289  OE2 GLU X 144      59.970  68.160  63.310  0.00  0.00            
ATOM   2290  C   GLU X 144      56.230  72.760  61.680  0.00  0.00            
ATOM   2291  O   GLU X 144      56.280  73.410  60.650  0.00  0.00            
ATOM   2292  N   ALA X 145      55.790  73.240  62.860  0.00  0.00            
ATOM   2293  HN  ALA X 145      56.080  72.760  63.690  0.00  0.00            
ATOM   2294  CA  ALA X 145      55.300  74.590  63.050  0.00  0.00            
ATOM   2295  HA  ALA X 145      54.420  74.750  62.450  0.00  0.00            
ATOM   2296  CB  ALA X 145      54.860  74.860  64.410  0.00  0.00            
ATOM   2297  HB1 ALA X 145      55.650  74.980  65.190  0.00  0.00            
ATOM   2298  HB2 ALA X 145      54.350  73.900  64.660  0.00  0.00            
ATOM   2299  HB3 ALA X 145      54.150  75.710  64.480  0.00  0.00            
ATOM   2300  C   ALA X 145      56.140  75.800  62.620  0.00  0.00            
ATOM   2301  O   ALA X 145      55.490  76.680  62.040  0.00  0.00            
ATOM   2302  N   ASP X 146      57.470  75.750  62.860  0.00  0.00            
ATOM   2303  HN  ASP X 146      57.830  75.080  63.510  0.00  0.00            
ATOM   2304  CA  ASP X 146      58.430  76.650  62.310  0.00  0.00            
ATOM   2305  HA  ASP X 146      57.980  77.230  61.500  0.00  0.00            
ATOM   2306  CB  ASP X 146      58.710  77.760  63.290  0.00  0.00            
ATOM   2307  HB1 ASP X 146      57.710  78.060  63.680  0.00  0.00            
ATOM   2308  HB2 ASP X 146      59.240  78.620  62.840  0.00  0.00            
ATOM   2309  CG  ASP X 146      59.480  77.380  64.520  0.00  0.00            
ATOM   2310  OD1 ASP X 146      60.280  78.230  65.000  0.00  0.00            
ATOM   2311  OD2 ASP X 146      59.300  76.280  65.050  0.00  0.00            
ATOM   2312  C   ASP X 146      59.690  75.970  61.790  0.00  0.00            
ATOM   2313  O   ASP X 146      60.790  76.540  61.460  0.00  0.00            
ATOM   2314  N   GLY X 147      59.590  74.640  61.720  0.00  0.00            
ATOM   2315  HN  GLY X 147      58.690  74.270  61.920  0.00  0.00            
ATOM   2316  CA  GLY X 147      60.570  73.720  61.280  0.00  0.00            
ATOM   2317  HA1 GLY X 147      60.680  72.950  62.030  0.00  0.00            
ATOM   2318  HA2 GLY X 147      61.430  74.340  61.100  0.00  0.00            
ATOM   2319  C   GLY X 147      60.260  73.080  59.960  0.00  0.00            
ATOM   2320  O   GLY X 147      59.330  73.440  59.170  0.00  0.00            
ATOM   2321  N   LYS X 148      61.090  72.080  59.530  0.00  0.00            
ATOM   2322  HN  LYS X 148      61.650  71.720  60.270  0.00  0.00            
ATOM   2323  CA  LYS X 148      61.130  71.440  58.230  0.00  0.00            
ATOM   2324  HA  LYS X 148      60.650  72.160  57.580  0.00  0.00            
ATOM   2325  CB  LYS X 148      62.610  71.290  57.820  0.00  0.00            
ATOM   2326  HB1 LYS X 148      62.550  70.910  56.770  0.00  0.00            
ATOM   2327  HB2 LYS X 148      63.160  70.520  58.400  0.00  0.00            
ATOM   2328  CG  LYS X 148      63.460  72.570  57.850  0.00  0.00            
ATOM   2329  HG1 LYS X 148      64.520  72.430  57.590  0.00  0.00            
ATOM   2330  HG2 LYS X 148      63.500  73.040  58.860  0.00  0.00            
ATOM   2331  CD  LYS X 148      62.840  73.650  56.910  0.00  0.00            
ATOM   2332  HD1 LYS X 148      61.900  74.110  57.290  0.00  0.00            
ATOM   2333  HD2 LYS X 148      62.560  73.280  55.900  0.00  0.00            
ATOM   2334  CE  LYS X 148      63.770  74.860  56.620  0.00  0.00            
ATOM   2335  HE1 LYS X 148      63.270  75.580  55.930  0.00  0.00            
ATOM   2336  HE2 LYS X 148      64.750  74.580  56.190  0.00  0.00            
ATOM   2337  NZ  LYS X 148      63.990  75.530  57.930  0.00  0.00            
ATOM   2338  HZ1 LYS X 148      64.450  74.950  58.660  0.00  0.00            
ATOM   2339  HZ2 LYS X 148      63.080  75.900  58.250  0.00  0.00            
ATOM   2340  HZ3 LYS X 148      64.580  76.380  57.800  0.00  0.00            
ATOM   2341  C   LYS X 148      60.260  70.260  58.220  0.00  0.00            
ATOM   2342  O   LYS X 148      59.880  69.690  59.240  0.00  0.00            
ATOM   2343  N   SER X 149      59.900  69.880  56.990  0.00  0.00            
ATOM   2344  HN  SER X 149      60.210  70.330  56.150  0.00  0.00            
ATOM   2345  CA  SER X 149      59.140  68.710  56.660  0.00  0.00            
ATOM   2346  HA  SER X 149      58.220  68.770  57.230  0.00  0.00            
ATOM   2347  CB  SER X 149      58.630  68.700  55.190  0.00  0.00            
ATOM   2348  HB1 SER X 149      57.970  67.820  55.050  0.00  0.00            
ATOM   2349  HB2 SER X 149      59.540  68.590  54.560  0.00  0.00            
ATOM   2350  OG  SER X 149      57.970  69.850  54.720  0.00  0.00            
ATOM   2351  HG1 SER X 149      57.110  69.900  55.140  0.00  0.00            
ATOM   2352  C   SER X 149      59.710  67.310  56.960  0.00  0.00            
ATOM   2353  O   SER X 149      60.890  67.060  56.920  0.00  0.00            
ATOM   2354  N   TYR X 150      58.830  66.320  57.250  0.00  0.00            
ATOM   2355  HN  TYR X 150      57.860  66.520  57.200  0.00  0.00            
ATOM   2356  CA  TYR X 150      59.220  64.970  57.700  0.00  0.00            
ATOM   2357  HA  TYR X 150      60.150  64.790  57.170  0.00  0.00            
ATOM   2358  CB  TYR X 150      59.270  64.730  59.200  0.00  0.00            
ATOM   2359  HB1 TYR X 150      60.050  65.440  59.560  0.00  0.00            
ATOM   2360  HB2 TYR X 150      59.720  63.740  59.430  0.00  0.00            
ATOM   2361  CG  TYR X 150      58.010  64.910  59.980  0.00  0.00            
ATOM   2362  CD1 TYR X 150      57.580  66.170  60.380  0.00  0.00            
ATOM   2363  HD1 TYR X 150      58.280  66.960  60.200  0.00  0.00            
ATOM   2364  CE1 TYR X 150      56.470  66.400  61.200  0.00  0.00            
ATOM   2365  HE1 TYR X 150      56.190  67.370  61.580  0.00  0.00            
ATOM   2366  CZ  TYR X 150      55.660  65.290  61.550  0.00  0.00            
ATOM   2367  OH  TYR X 150      54.350  65.530  61.990  0.00  0.00            
ATOM   2368  HH  TYR X 150      54.150  66.460  62.030  0.00  0.00            
ATOM   2369  CD2 TYR X 150      57.220  63.860  60.450  0.00  0.00            
ATOM   2370  HD2 TYR X 150      57.530  62.890  60.090  0.00  0.00            
ATOM   2371  CE2 TYR X 150      56.040  64.030  61.100  0.00  0.00            
ATOM   2372  HE2 TYR X 150      55.420  63.190  61.370  0.00  0.00            
ATOM   2373  C   TYR X 150      58.210  64.010  57.060  0.00  0.00            
ATOM   2374  O   TYR X 150      57.030  64.320  56.980  0.00  0.00            
ATOM   2375  N   VAL X 151      58.650  62.760  56.710  0.00  0.00            
ATOM   2376  HN  VAL X 151      59.600  62.450  56.740  0.00  0.00            
ATOM   2377  CA  VAL X 151      57.860  61.640  56.460  0.00  0.00            
ATOM   2378  HA  VAL X 151      56.810  61.860  56.360  0.00  0.00            
ATOM   2379  CB  VAL X 151      58.380  60.850  55.270  0.00  0.00            
ATOM   2380  HB  VAL X 151      59.470  60.860  55.480  0.00  0.00            
ATOM   2381  CG1 VAL X 151      57.680  59.490  55.100  0.00  0.00            
ATOM   2382 HG11 VAL X 151      56.580  59.600  55.220  0.00  0.00            
ATOM   2383 HG12 VAL X 151      58.030  58.820  55.910  0.00  0.00            
ATOM   2384 HG13 VAL X 151      57.950  59.040  54.130  0.00  0.00            
ATOM   2385  CG2 VAL X 151      58.080  61.700  53.960  0.00  0.00            
ATOM   2386 HG21 VAL X 151      56.990  61.660  53.730  0.00  0.00            
ATOM   2387 HG22 VAL X 151      58.550  61.230  53.070  0.00  0.00            
ATOM   2388 HG23 VAL X 151      58.300  62.790  54.010  0.00  0.00            
ATOM   2389  C   VAL X 151      58.000  60.870  57.710  0.00  0.00            
ATOM   2390  O   VAL X 151      59.070  60.880  58.340  0.00  0.00            
ATOM   2391  N   LYS X 152      56.900  60.310  58.260  0.00  0.00            
ATOM   2392  HN  LYS X 152      56.010  60.460  57.850  0.00  0.00            
ATOM   2393  CA  LYS X 152      56.960  59.430  59.420  0.00  0.00            
ATOM   2394  HA  LYS X 152      57.950  59.000  59.480  0.00  0.00            
ATOM   2395  CB  LYS X 152      56.630  60.290  60.640  0.00  0.00            
ATOM   2396  HB1 LYS X 152      55.700  60.890  60.610  0.00  0.00            
ATOM   2397  HB2 LYS X 152      57.490  60.970  60.800  0.00  0.00            
ATOM   2398  CG  LYS X 152      56.390  59.470  61.930  0.00  0.00            
ATOM   2399  HG1 LYS X 152      57.290  58.920  62.290  0.00  0.00            
ATOM   2400  HG2 LYS X 152      55.540  58.750  61.910  0.00  0.00            
ATOM   2401  CD  LYS X 152      55.950  60.420  63.160  0.00  0.00            
ATOM   2402  HD1 LYS X 152      55.440  61.280  62.680  0.00  0.00            
ATOM   2403  HD2 LYS X 152      56.890  60.840  63.560  0.00  0.00            
ATOM   2404  CE  LYS X 152      55.100  59.750  64.060  0.00  0.00            
ATOM   2405  HE1 LYS X 152      55.590  59.070  64.800  0.00  0.00            
ATOM   2406  HE2 LYS X 152      54.230  59.330  63.520  0.00  0.00            
ATOM   2407  NZ  LYS X 152      54.540  60.760  64.980  0.00  0.00            
ATOM   2408  HZ1 LYS X 152      54.030  60.370  65.800  0.00  0.00            
ATOM   2409  HZ2 LYS X 152      53.910  61.380  64.440  0.00  0.00            
ATOM   2410  HZ3 LYS X 152      55.410  61.250  65.280  0.00  0.00            
ATOM   2411  C   LYS X 152      55.960  58.330  59.350  0.00  0.00            
ATOM   2412  O   LYS X 152      54.800  58.570  58.940  0.00  0.00            
ATOM   2413  N   TYR X 153      56.250  57.130  59.830  0.00  0.00            
ATOM   2414  HN  TYR X 153      57.220  57.010  60.040  0.00  0.00            
ATOM   2415  CA  TYR X 153      55.310  56.030  59.820  0.00  0.00            
ATOM   2416  HA  TYR X 153      54.330  56.470  59.920  0.00  0.00            
ATOM   2417  CB  TYR X 153      55.170  55.240  58.450  0.00  0.00            
ATOM   2418  HB1 TYR X 153      54.670  55.910  57.710  0.00  0.00            
ATOM   2419  HB2 TYR X 153      54.460  54.400  58.540  0.00  0.00            
ATOM   2420  CG  TYR X 153      56.490  54.850  57.800  0.00  0.00            
ATOM   2421  CD1 TYR X 153      57.020  53.590  57.990  0.00  0.00            
ATOM   2422  HD1 TYR X 153      56.550  53.000  58.770  0.00  0.00            
ATOM   2423  CE1 TYR X 153      58.300  53.220  57.380  0.00  0.00            
ATOM   2424  HE1 TYR X 153      58.810  52.340  57.730  0.00  0.00            
ATOM   2425  CZ  TYR X 153      58.820  54.040  56.330  0.00  0.00            
ATOM   2426  OH  TYR X 153      60.020  53.820  55.670  0.00  0.00            
ATOM   2427  HH  TYR X 153      60.500  53.260  56.280  0.00  0.00            
ATOM   2428  CD2 TYR X 153      56.960  55.660  56.820  0.00  0.00            
ATOM   2429  HD2 TYR X 153      56.540  56.610  56.530  0.00  0.00            
ATOM   2430  CE2 TYR X 153      58.050  55.220  56.100  0.00  0.00            
ATOM   2431  HE2 TYR X 153      58.400  55.950  55.390  0.00  0.00            
ATOM   2432  C   TYR X 153      55.610  55.070  60.890  0.00  0.00            
ATOM   2433  O   TYR X 153      56.710  54.870  61.280  0.00  0.00            
ATOM   2434  N   GLN X 154      54.530  54.440  61.390  0.00  0.00            
ATOM   2435  HN  GLN X 154      53.590  54.760  61.280  0.00  0.00            
ATOM   2436  CA  GLN X 154      54.670  53.340  62.230  0.00  0.00            
ATOM   2437  HA  GLN X 154      55.390  53.650  62.970  0.00  0.00            
ATOM   2438  CB  GLN X 154      53.300  52.930  62.780  0.00  0.00            
ATOM   2439  HB1 GLN X 154      53.410  52.020  63.400  0.00  0.00            
ATOM   2440  HB2 GLN X 154      52.640  52.740  61.910  0.00  0.00            
ATOM   2441  CG  GLN X 154      52.760  54.020  63.830  0.00  0.00            
ATOM   2442  HG1 GLN X 154      51.770  53.650  64.150  0.00  0.00            
ATOM   2443  HG2 GLN X 154      52.500  54.960  63.300  0.00  0.00            
ATOM   2444  CD  GLN X 154      53.750  54.360  64.920  0.00  0.00            
ATOM   2445  OE1 GLN X 154      54.260  53.480  65.650  0.00  0.00            
ATOM   2446  NE2 GLN X 154      54.130  55.660  65.080  0.00  0.00            
ATOM   2447 HE21 GLN X 154      54.850  55.800  65.760  0.00  0.00            
ATOM   2448 HE22 GLN X 154      53.890  56.390  64.440  0.00  0.00            
ATOM   2449  C   GLN X 154      55.240  52.050  61.580  0.00  0.00            
ATOM   2450  O   GLN X 154      55.050  51.770  60.430  0.00  0.00            
ATOM   2451  N   VAL X 155      55.980  51.170  62.330  0.00  0.00            
ATOM   2452  HN  VAL X 155      56.260  51.410  63.260  0.00  0.00            
ATOM   2453  CA  VAL X 155      56.470  49.910  61.850  0.00  0.00            
ATOM   2454  HA  VAL X 155      56.090  49.690  60.860  0.00  0.00            
ATOM   2455  CB  VAL X 155      58.020  49.810  61.730  0.00  0.00            
ATOM   2456  HB  VAL X 155      58.360  48.850  61.290  0.00  0.00            
ATOM   2457  CG1 VAL X 155      58.590  50.850  60.790  0.00  0.00            
ATOM   2458 HG11 VAL X 155      59.650  50.600  60.550  0.00  0.00            
ATOM   2459 HG12 VAL X 155      58.650  51.830  61.310  0.00  0.00            
ATOM   2460 HG13 VAL X 155      58.120  51.040  59.800  0.00  0.00            
ATOM   2461  CG2 VAL X 155      58.630  49.820  63.100  0.00  0.00            
ATOM   2462 HG21 VAL X 155      58.370  50.670  63.770  0.00  0.00            
ATOM   2463 HG22 VAL X 155      59.720  49.920  62.910  0.00  0.00            
ATOM   2464 HG23 VAL X 155      58.390  48.890  63.670  0.00  0.00            
ATOM   2465  C   VAL X 155      56.010  48.840  62.790  0.00  0.00            
ATOM   2466  O   VAL X 155      55.660  49.130  63.970  0.00  0.00            
ATOM   2467  N   ILE X 156      55.970  47.560  62.300  0.00  0.00            
ATOM   2468  HN  ILE X 156      56.020  47.540  61.300  0.00  0.00            
ATOM   2469  CA  ILE X 156      55.640  46.410  63.120  0.00  0.00            
ATOM   2470  HA  ILE X 156      55.760  46.740  64.150  0.00  0.00            
ATOM   2471  CB  ILE X 156      54.270  45.840  62.930  0.00  0.00            
ATOM   2472  HB  ILE X 156      54.110  45.010  63.650  0.00  0.00            
ATOM   2473  CG2 ILE X 156      53.210  46.950  63.360  0.00  0.00            
ATOM   2474 HG21 ILE X 156      52.230  46.430  63.410  0.00  0.00            
ATOM   2475 HG22 ILE X 156      53.010  47.710  62.570  0.00  0.00            
ATOM   2476 HG23 ILE X 156      53.560  47.460  64.280  0.00  0.00            
ATOM   2477  CG1 ILE X 156      54.040  45.310  61.520  0.00  0.00            
ATOM   2478 HG11 ILE X 156      54.820  44.540  61.340  0.00  0.00            
ATOM   2479 HG12 ILE X 156      54.270  46.110  60.790  0.00  0.00            
ATOM   2480  CD  ILE X 156      52.730  44.630  61.290  0.00  0.00            
ATOM   2481  HD1 ILE X 156      51.910  45.370  61.130  0.00  0.00            
ATOM   2482  HD2 ILE X 156      52.500  44.010  62.180  0.00  0.00            
ATOM   2483  HD3 ILE X 156      52.750  43.950  60.420  0.00  0.00            
ATOM   2484  C   ILE X 156      56.670  45.250  62.880  0.00  0.00            
ATOM   2485  O   ILE X 156      57.370  45.190  61.900  0.00  0.00            
ATOM   2486  N   GLY X 157      56.720  44.330  63.850  0.00  0.00            
ATOM   2487  HN  GLY X 157      56.140  44.340  64.670  0.00  0.00            
ATOM   2488  CA  GLY X 157      57.600  43.150  63.850  0.00  0.00            
ATOM   2489  HA1 GLY X 157      57.320  42.630  62.940  0.00  0.00            
ATOM   2490  HA2 GLY X 157      57.340  42.600  64.740  0.00  0.00            
ATOM   2491  C   GLY X 157      59.050  43.480  63.870  0.00  0.00            
ATOM   2492  O   GLY X 157      59.470  44.660  63.790  0.00  0.00            
ATOM   2493  N   LYS X 158      59.840  42.370  64.050  0.00  0.00            
ATOM   2494  HN  LYS X 158      59.500  41.450  63.890  0.00  0.00            
ATOM   2495  CA  LYS X 158      61.150  42.530  64.470  0.00  0.00            
ATOM   2496  HA  LYS X 158      61.190  43.020  65.430  0.00  0.00            
ATOM   2497  CB  LYS X 158      61.740  41.100  64.700  0.00  0.00            
ATOM   2498  HB1 LYS X 158      62.780  41.140  65.080  0.00  0.00            
ATOM   2499  HB2 LYS X 158      61.610  40.510  63.760  0.00  0.00            
ATOM   2500  CG  LYS X 158      60.970  40.260  65.730  0.00  0.00            
ATOM   2501  HG1 LYS X 158      61.070  39.220  65.360  0.00  0.00            
ATOM   2502  HG2 LYS X 158      59.870  40.410  65.840  0.00  0.00            
ATOM   2503  CD  LYS X 158      61.660  40.350  67.090  0.00  0.00            
ATOM   2504  HD1 LYS X 158      61.470  41.390  67.420  0.00  0.00            
ATOM   2505  HD2 LYS X 158      62.740  40.100  67.130  0.00  0.00            
ATOM   2506  CE  LYS X 158      61.020  39.360  68.070  0.00  0.00            
ATOM   2507  HE1 LYS X 158      61.300  38.320  67.800  0.00  0.00            
ATOM   2508  HE2 LYS X 158      59.930  39.590  68.080  0.00  0.00            
ATOM   2509  NZ  LYS X 158      61.580  39.690  69.420  0.00  0.00            
ATOM   2510  HZ1 LYS X 158      61.820  40.700  69.530  0.00  0.00            
ATOM   2511  HZ2 LYS X 158      62.410  39.100  69.620  0.00  0.00            
ATOM   2512  HZ3 LYS X 158      60.850  39.380  70.100  0.00  0.00            
ATOM   2513  C   LYS X 158      62.080  43.250  63.560  0.00  0.00            
ATOM   2514  O   LYS X 158      63.020  43.940  64.010  0.00  0.00            
ATOM   2515  N   ASN X 159      61.840  43.090  62.230  0.00  0.00            
ATOM   2516  HN  ASN X 159      61.190  42.440  61.840  0.00  0.00            
ATOM   2517  CA  ASN X 159      62.570  43.700  61.170  0.00  0.00            
ATOM   2518  HA  ASN X 159      63.530  43.970  61.590  0.00  0.00            
ATOM   2519  CB  ASN X 159      62.970  42.670  60.170  0.00  0.00            
ATOM   2520  HB1 ASN X 159      63.490  43.220  59.360  0.00  0.00            
ATOM   2521  HB2 ASN X 159      62.100  42.140  59.740  0.00  0.00            
ATOM   2522  CG  ASN X 159      63.960  41.610  60.670  0.00  0.00            
ATOM   2523  OD1 ASN X 159      64.380  41.380  61.800  0.00  0.00            
ATOM   2524  ND2 ASN X 159      64.450  40.820  59.700  0.00  0.00            
ATOM   2525 HD21 ASN X 159      65.220  40.240  59.980  0.00  0.00            
ATOM   2526 HD22 ASN X 159      63.920  40.730  58.860  0.00  0.00            
ATOM   2527  C   ASN X 159      61.900  44.930  60.610  0.00  0.00            
ATOM   2528  O   ASN X 159      62.400  45.470  59.600  0.00  0.00            
ATOM   2529  N   HSD X 160      60.770  45.400  61.220  0.00  0.00            
ATOM   2530  HN  HSD X 160      60.500  44.990  62.090  0.00  0.00            
ATOM   2531  CA  HSD X 160      60.130  46.680  60.990  0.00  0.00            
ATOM   2532  HA  HSD X 160      59.330  46.730  61.700  0.00  0.00            
ATOM   2533  CB  HSD X 160      61.180  47.800  61.140  0.00  0.00            
ATOM   2534  HB1 HSD X 160      60.800  48.820  60.880  0.00  0.00            
ATOM   2535  HB2 HSD X 160      62.020  47.780  60.420  0.00  0.00            
ATOM   2536  ND1 HSD X 160      61.350  47.210  63.590  0.00  0.00            
ATOM   2537  HD1 HSD X 160      60.880  46.330  63.530  0.00  0.00            
ATOM   2538  CG  HSD X 160      61.700  48.060  62.540  0.00  0.00            
ATOM   2539  CE1 HSD X 160      61.690  47.860  64.730  0.00  0.00            
ATOM   2540  HE1 HSD X 160      61.560  47.380  65.700  0.00  0.00            
ATOM   2541  NE2 HSD X 160      62.300  48.960  64.480  0.00  0.00            
ATOM   2542  CD2 HSD X 160      62.340  49.130  63.100  0.00  0.00            
ATOM   2543  HD2 HSD X 160      62.710  50.050  62.660  0.00  0.00            
ATOM   2544  C   HSD X 160      59.470  46.850  59.610  0.00  0.00            
ATOM   2545  O   HSD X 160      59.970  47.470  58.650  0.00  0.00            
ATOM   2546  N   VAL X 161      58.320  46.280  59.510  0.00  0.00            
ATOM   2547  HN  VAL X 161      57.900  45.950  60.360  0.00  0.00            
ATOM   2548  CA  VAL X 161      57.360  46.280  58.390  0.00  0.00            
ATOM   2549  HA  VAL X 161      57.870  46.430  57.450  0.00  0.00            
ATOM   2550  CB  VAL X 161      56.470  45.040  58.450  0.00  0.00            
ATOM   2551  HB  VAL X 161      55.840  45.150  59.360  0.00  0.00            
ATOM   2552  CG1 VAL X 161      55.500  44.990  57.320  0.00  0.00            
ATOM   2553 HG11 VAL X 161      54.710  45.770  57.410  0.00  0.00            
ATOM   2554 HG12 VAL X 161      55.070  43.990  57.130  0.00  0.00            
ATOM   2555 HG13 VAL X 161      56.010  45.340  56.400  0.00  0.00            
ATOM   2556  CG2 VAL X 161      57.300  43.700  58.490  0.00  0.00            
ATOM   2557 HG21 VAL X 161      57.890  43.580  57.560  0.00  0.00            
ATOM   2558 HG22 VAL X 161      56.650  42.800  58.550  0.00  0.00            
ATOM   2559 HG23 VAL X 161      57.980  43.570  59.360  0.00  0.00            
ATOM   2560  C   VAL X 161      56.540  47.530  58.560  0.00  0.00            
ATOM   2561  O   VAL X 161      55.730  47.670  59.490  0.00  0.00            
ATOM   2562  N   ALA X 162      56.600  48.530  57.710  0.00  0.00            
ATOM   2563  HN  ALA X 162      57.200  48.440  56.920  0.00  0.00            
ATOM   2564  CA  ALA X 162      55.820  49.750  57.800  0.00  0.00            
ATOM   2565  HA  ALA X 162      55.890  50.240  58.770  0.00  0.00            
ATOM   2566  CB  ALA X 162      56.250  50.660  56.660  0.00  0.00            
ATOM   2567  HB1 ALA X 162      57.360  50.730  56.710  0.00  0.00            
ATOM   2568  HB2 ALA X 162      55.750  51.630  56.500  0.00  0.00            
ATOM   2569  HB3 ALA X 162      56.030  50.110  55.720  0.00  0.00            
ATOM   2570  C   ALA X 162      54.280  49.600  57.550  0.00  0.00            
ATOM   2571  O   ALA X 162      53.860  48.790  56.760  0.00  0.00            
ATOM   2572  N   VAL X 163      53.470  50.470  58.230  0.00  0.00            
ATOM   2573  HN  VAL X 163      53.790  50.930  59.060  0.00  0.00            
ATOM   2574  CA  VAL X 163      52.010  50.630  58.050  0.00  0.00            
ATOM   2575  HA  VAL X 163      51.670  49.710  57.610  0.00  0.00            
ATOM   2576  CB  VAL X 163      51.300  50.890  59.370  0.00  0.00            
ATOM   2577  HB  VAL X 163      51.630  51.800  59.900  0.00  0.00            
ATOM   2578  CG1 VAL X 163      49.760  51.100  59.130  0.00  0.00            
ATOM   2579 HG11 VAL X 163      49.260  50.230  58.670  0.00  0.00            
ATOM   2580 HG12 VAL X 163      49.500  52.060  58.620  0.00  0.00            
ATOM   2581 HG13 VAL X 163      49.340  51.210  60.150  0.00  0.00            
ATOM   2582  CG2 VAL X 163      51.530  49.630  60.260  0.00  0.00            
ATOM   2583 HG21 VAL X 163      50.970  49.670  61.220  0.00  0.00            
ATOM   2584 HG22 VAL X 163      52.580  49.510  60.590  0.00  0.00            
ATOM   2585 HG23 VAL X 163      51.090  48.810  59.650  0.00  0.00            
ATOM   2586  C   VAL X 163      51.740  51.810  57.080  0.00  0.00            
ATOM   2587  O   VAL X 163      52.050  52.900  57.520  0.00  0.00            
ATOM   2588  N   PRO X 164      51.180  51.640  55.870  0.00  0.00            
ATOM   2589  CD  PRO X 164      51.420  50.400  55.190  0.00  0.00            
ATOM   2590  HD1 PRO X 164      50.640  49.660  55.470  0.00  0.00            
ATOM   2591  HD2 PRO X 164      52.390  49.910  55.410  0.00  0.00            
ATOM   2592  CA  PRO X 164      51.010  52.740  54.900  0.00  0.00            
ATOM   2593  HA  PRO X 164      51.980  53.200  54.780  0.00  0.00            
ATOM   2594  CB  PRO X 164      50.430  52.000  53.670  0.00  0.00            
ATOM   2595  HB1 PRO X 164      50.410  52.610  52.740  0.00  0.00            
ATOM   2596  HB2 PRO X 164      49.390  51.730  53.980  0.00  0.00            
ATOM   2597  CG  PRO X 164      51.300  50.720  53.660  0.00  0.00            
ATOM   2598  HG1 PRO X 164      50.890  49.900  53.040  0.00  0.00            
ATOM   2599  HG2 PRO X 164      52.350  50.940  53.380  0.00  0.00            
ATOM   2600  C   PRO X 164      50.020  53.790  55.400  0.00  0.00            
ATOM   2601  O   PRO X 164      48.970  53.410  55.920  0.00  0.00            
ATOM   2602  N   THR X 165      50.140  55.130  55.310  0.00  0.00            
ATOM   2603  HN  THR X 165      50.910  55.540  54.810  0.00  0.00            
ATOM   2604  CA  THR X 165      49.100  56.150  55.730  0.00  0.00            
ATOM   2605  HA  THR X 165      48.760  55.760  56.680  0.00  0.00            
ATOM   2606  CB  THR X 165      49.650  57.540  56.130  0.00  0.00            
ATOM   2607  HB  THR X 165      49.730  58.180  55.230  0.00  0.00            
ATOM   2608  OG1 THR X 165      50.960  57.430  56.620  0.00  0.00            
ATOM   2609  HG1 THR X 165      50.950  56.730  57.280  0.00  0.00            
ATOM   2610  CG2 THR X 165      48.840  58.130  57.190  0.00  0.00            
ATOM   2611 HG21 THR X 165      49.270  59.110  57.510  0.00  0.00            
ATOM   2612 HG22 THR X 165      48.800  57.470  58.080  0.00  0.00            
ATOM   2613 HG23 THR X 165      47.770  58.320  56.940  0.00  0.00            
ATOM   2614  C   THR X 165      47.810  56.110  54.840  0.00  0.00            
ATOM   2615  O   THR X 165      46.650  56.150  55.300  0.00  0.00            
ATOM   2616  N   HSD X 166      48.080  56.020  53.490  0.00  0.00            
ATOM   2617  HN  HSD X 166      48.990  55.830  53.120  0.00  0.00            
ATOM   2618  CA  HSD X 166      47.020  56.040  52.510  0.00  0.00            
ATOM   2619  HA  HSD X 166      46.100  55.620  52.900  0.00  0.00            
ATOM   2620  CB  HSD X 166      46.640  57.490  51.890  0.00  0.00            
ATOM   2621  HB1 HSD X 166      45.830  57.370  51.140  0.00  0.00            
ATOM   2622  HB2 HSD X 166      47.550  57.880  51.370  0.00  0.00            
ATOM   2623  ND1 HSD X 166      44.970  59.220  53.050  0.00  0.00            
ATOM   2624  HD1 HSD X 166      44.140  59.090  52.510  0.00  0.00            
ATOM   2625  CG  HSD X 166      46.260  58.650  52.860  0.00  0.00            
ATOM   2626  CE1 HSD X 166      45.120  60.220  53.940  0.00  0.00            
ATOM   2627  HE1 HSD X 166      44.320  60.940  54.110  0.00  0.00            
ATOM   2628  NE2 HSD X 166      46.300  60.250  54.400  0.00  0.00            
ATOM   2629  CD2 HSD X 166      47.060  59.310  53.700  0.00  0.00            
ATOM   2630  HD2 HSD X 166      48.090  59.210  54.030  0.00  0.00            
ATOM   2631  C   HSD X 166      47.430  55.170  51.370  0.00  0.00            
ATOM   2632  O   HSD X 166      48.640  55.050  51.060  0.00  0.00            
ATOM   2633  N   PHE X 167      46.470  54.560  50.660  0.00  0.00            
ATOM   2634  HN  PHE X 167      45.510  54.550  50.900  0.00  0.00            
ATOM   2635  CA  PHE X 167      46.800  53.970  49.340  0.00  0.00            
ATOM   2636  HA  PHE X 167      47.790  53.540  49.330  0.00  0.00            
ATOM   2637  CB  PHE X 167      45.930  52.680  49.000  0.00  0.00            
ATOM   2638  HB1 PHE X 167      46.370  52.340  48.040  0.00  0.00            
ATOM   2639  HB2 PHE X 167      44.850  52.910  48.890  0.00  0.00            
ATOM   2640  CG  PHE X 167      45.920  51.500  50.040  0.00  0.00            
ATOM   2641  CD1 PHE X 167      47.070  51.240  50.860  0.00  0.00            
ATOM   2642  HD1 PHE X 167      47.800  52.040  50.820  0.00  0.00            
ATOM   2643  CE1 PHE X 167      47.190  50.070  51.660  0.00  0.00            
ATOM   2644  HE1 PHE X 167      47.970  49.900  52.380  0.00  0.00            
ATOM   2645  CZ  PHE X 167      46.130  49.190  51.600  0.00  0.00            
ATOM   2646  HZ  PHE X 167      46.210  48.310  52.210  0.00  0.00            
ATOM   2647  CD2 PHE X 167      44.940  50.510  50.030  0.00  0.00            
ATOM   2648  HD2 PHE X 167      44.020  50.510  49.460  0.00  0.00            
ATOM   2649  CE2 PHE X 167      44.990  49.440  50.900  0.00  0.00            
ATOM   2650  HE2 PHE X 167      44.190  48.720  50.840  0.00  0.00            
ATOM   2651  C   PHE X 167      46.720  55.020  48.230  0.00  0.00            
ATOM   2652  O   PHE X 167      45.680  55.590  47.970  0.00  0.00            
ATOM   2653  N   PHE X 168      47.820  55.380  47.560  0.00  0.00            
ATOM   2654  HN  PHE X 168      48.710  54.950  47.670  0.00  0.00            
ATOM   2655  CA  PHE X 168      47.770  56.170  46.240  0.00  0.00            
ATOM   2656  HA  PHE X 168      47.030  56.900  46.540  0.00  0.00            
ATOM   2657  CB  PHE X 168      49.190  56.780  45.960  0.00  0.00            
ATOM   2658  HB1 PHE X 168      49.910  55.940  46.080  0.00  0.00            
ATOM   2659  HB2 PHE X 168      49.490  57.460  46.780  0.00  0.00            
ATOM   2660  CG  PHE X 168      49.200  57.500  44.660  0.00  0.00            
ATOM   2661  CD1 PHE X 168      50.260  57.140  43.830  0.00  0.00            
ATOM   2662  HD1 PHE X 168      51.040  56.420  44.080  0.00  0.00            
ATOM   2663  CE1 PHE X 168      50.390  57.700  42.570  0.00  0.00            
ATOM   2664  HE1 PHE X 168      51.150  57.320  41.920  0.00  0.00            
ATOM   2665  CZ  PHE X 168      49.470  58.660  42.160  0.00  0.00            
ATOM   2666  HZ  PHE X 168      49.570  59.150  41.200  0.00  0.00            
ATOM   2667  CD2 PHE X 168      48.330  58.440  44.170  0.00  0.00            
ATOM   2668  HD2 PHE X 168      47.520  58.680  44.850  0.00  0.00            
ATOM   2669  CE2 PHE X 168      48.470  59.080  42.960  0.00  0.00            
ATOM   2670  HE2 PHE X 168      47.840  59.910  42.680  0.00  0.00            
ATOM   2671  C   PHE X 168      47.210  55.340  45.110  0.00  0.00            
ATOM   2672  O   PHE X 168      47.460  54.130  45.030  0.00  0.00            
ATOM   2673  N   LYS X 169      46.370  55.910  44.270  0.00  0.00            
ATOM   2674  HN  LYS X 169      46.300  56.900  44.300  0.00  0.00            
ATOM   2675  CA  LYS X 169      45.690  55.190  43.180  0.00  0.00            
ATOM   2676  HA  LYS X 169      46.220  54.270  43.010  0.00  0.00            
ATOM   2677  CB  LYS X 169      44.270  55.110  43.720  0.00  0.00            
ATOM   2678  HB1 LYS X 169      43.550  54.830  42.910  0.00  0.00            
ATOM   2679  HB2 LYS X 169      44.030  56.170  43.960  0.00  0.00            
ATOM   2680  CG  LYS X 169      44.080  54.200  44.920  0.00  0.00            
ATOM   2681  HG1 LYS X 169      43.090  54.250  45.420  0.00  0.00            
ATOM   2682  HG2 LYS X 169      44.780  54.470  45.740  0.00  0.00            
ATOM   2683  CD  LYS X 169      44.170  52.720  44.510  0.00  0.00            
ATOM   2684  HD1 LYS X 169      45.140  52.480  44.000  0.00  0.00            
ATOM   2685  HD2 LYS X 169      43.330  52.580  43.790  0.00  0.00            
ATOM   2686  CE  LYS X 169      43.850  51.830  45.780  0.00  0.00            
ATOM   2687  HE1 LYS X 169      42.980  52.230  46.340  0.00  0.00            
ATOM   2688  HE2 LYS X 169      44.750  51.720  46.430  0.00  0.00            
ATOM   2689  NZ  LYS X 169      43.570  50.440  45.450  0.00  0.00            
ATOM   2690  HZ1 LYS X 169      42.770  50.420  44.800  0.00  0.00            
ATOM   2691  HZ2 LYS X 169      43.270  50.020  46.360  0.00  0.00            
ATOM   2692  HZ3 LYS X 169      44.400  49.930  45.090  0.00  0.00            
ATOM   2693  C   LYS X 169      45.760  55.880  41.820  0.00  0.00            
ATOM   2694  O   LYS X 169      45.370  57.050  41.620  0.00  0.00            
ATOM   2695  N   VAL X 170      46.210  55.040  40.820  0.00  0.00            
ATOM   2696  HN  VAL X 170      46.420  54.070  40.900  0.00  0.00            
ATOM   2697  CA  VAL X 170      46.250  55.570  39.460  0.00  0.00            
ATOM   2698  HA  VAL X 170      45.960  56.600  39.340  0.00  0.00            
ATOM   2699  CB  VAL X 170      47.640  55.450  38.860  0.00  0.00            
ATOM   2700  HB  VAL X 170      47.910  54.370  38.840  0.00  0.00            
ATOM   2701  CG1 VAL X 170      47.680  56.010  37.410  0.00  0.00            
ATOM   2702 HG11 VAL X 170      46.990  55.440  36.740  0.00  0.00            
ATOM   2703 HG12 VAL X 170      48.720  55.910  37.040  0.00  0.00            
ATOM   2704 HG13 VAL X 170      47.370  57.070  37.400  0.00  0.00            
ATOM   2705  CG2 VAL X 170      48.660  56.310  39.670  0.00  0.00            
ATOM   2706 HG21 VAL X 170      48.310  57.290  40.060  0.00  0.00            
ATOM   2707 HG22 VAL X 170      49.560  56.450  39.030  0.00  0.00            
ATOM   2708 HG23 VAL X 170      49.030  55.760  40.560  0.00  0.00            
ATOM   2709  C   VAL X 170      45.240  54.710  38.620  0.00  0.00            
ATOM   2710  O   VAL X 170      45.400  53.490  38.520  0.00  0.00            
ATOM   2711  N   LEU X 171      44.350  55.480  38.010  0.00  0.00            
ATOM   2712  HN  LEU X 171      44.400  56.460  38.150  0.00  0.00            
ATOM   2713  CA  LEU X 171      43.480  54.980  37.010  0.00  0.00            
ATOM   2714  HA  LEU X 171      43.300  53.920  37.090  0.00  0.00            
ATOM   2715  CB  LEU X 171      42.180  55.890  37.190  0.00  0.00            
ATOM   2716  HB1 LEU X 171      41.480  55.650  36.360  0.00  0.00            
ATOM   2717  HB2 LEU X 171      42.520  56.950  37.080  0.00  0.00            
ATOM   2718  CG  LEU X 171      41.480  55.770  38.500  0.00  0.00            
ATOM   2719  HG  LEU X 171      42.150  55.820  39.390  0.00  0.00            
ATOM   2720  CD1 LEU X 171      40.590  56.980  38.690  0.00  0.00            
ATOM   2721 HD11 LEU X 171      39.770  57.030  37.950  0.00  0.00            
ATOM   2722 HD12 LEU X 171      41.210  57.890  38.570  0.00  0.00            
ATOM   2723 HD13 LEU X 171      40.090  56.910  39.690  0.00  0.00            
ATOM   2724  CD2 LEU X 171      40.590  54.530  38.520  0.00  0.00            
ATOM   2725 HD21 LEU X 171      40.050  54.450  39.490  0.00  0.00            
ATOM   2726 HD22 LEU X 171      41.130  53.560  38.440  0.00  0.00            
ATOM   2727 HD23 LEU X 171      39.780  54.590  37.760  0.00  0.00            
ATOM   2728  C   LEU X 171      44.040  55.280  35.590  0.00  0.00            
ATOM   2729  O   LEU X 171      44.330  56.470  35.380  0.00  0.00            
ATOM   2730  N   ILE X 172      44.260  54.330  34.620  0.00  0.00            
ATOM   2731  HN  ILE X 172      44.150  53.350  34.780  0.00  0.00            
ATOM   2732  CA  ILE X 172      44.560  54.660  33.260  0.00  0.00            
ATOM   2733  HA  ILE X 172      44.470  55.710  33.040  0.00  0.00            
ATOM   2734  CB  ILE X 172      45.880  53.990  32.810  0.00  0.00            
ATOM   2735  HB  ILE X 172      45.740  52.890  32.790  0.00  0.00            
ATOM   2736  CG2 ILE X 172      46.160  54.340  31.370  0.00  0.00            
ATOM   2737 HG21 ILE X 172      46.250  55.440  31.310  0.00  0.00            
ATOM   2738 HG22 ILE X 172      45.350  54.020  30.670  0.00  0.00            
ATOM   2739 HG23 ILE X 172      47.070  53.860  30.950  0.00  0.00            
ATOM   2740  CG1 ILE X 172      47.040  54.350  33.740  0.00  0.00            
ATOM   2741 HG11 ILE X 172      46.800  55.240  34.370  0.00  0.00            
ATOM   2742 HG12 ILE X 172      47.980  54.500  33.170  0.00  0.00            
ATOM   2743  CD  ILE X 172      47.330  53.190  34.710  0.00  0.00            
ATOM   2744  HD1 ILE X 172      48.130  53.390  35.460  0.00  0.00            
ATOM   2745  HD2 ILE X 172      47.390  52.240  34.150  0.00  0.00            
ATOM   2746  HD3 ILE X 172      46.370  52.950  35.220  0.00  0.00            
ATOM   2747  C   ILE X 172      43.450  54.050  32.470  0.00  0.00            
ATOM   2748  O   ILE X 172      43.110  52.900  32.710  0.00  0.00            
ATOM   2749  N   LEU X 173      42.830  54.850  31.650  0.00  0.00            
ATOM   2750  HN  LEU X 173      43.140  55.770  31.420  0.00  0.00            
ATOM   2751  CA  LEU X 173      41.500  54.630  31.150  0.00  0.00            
ATOM   2752  HA  LEU X 173      41.240  53.580  31.130  0.00  0.00            
ATOM   2753  CB  LEU X 173      40.400  55.430  31.900  0.00  0.00            
ATOM   2754  HB1 LEU X 173      40.030  54.910  32.820  0.00  0.00            
ATOM   2755  HB2 LEU X 173      39.510  55.290  31.250  0.00  0.00            
ATOM   2756  CG  LEU X 173      40.700  56.870  32.140  0.00  0.00            
ATOM   2757  HG  LEU X 173      41.570  57.080  31.490  0.00  0.00            
ATOM   2758  CD1 LEU X 173      39.640  57.820  31.580  0.00  0.00            
ATOM   2759 HD11 LEU X 173      39.200  57.240  30.740  0.00  0.00            
ATOM   2760 HD12 LEU X 173      40.010  58.820  31.240  0.00  0.00            
ATOM   2761 HD13 LEU X 173      38.760  57.880  32.250  0.00  0.00            
ATOM   2762  CD2 LEU X 173      41.060  57.250  33.590  0.00  0.00            
ATOM   2763 HD21 LEU X 173      40.190  57.070  34.250  0.00  0.00            
ATOM   2764 HD22 LEU X 173      41.350  58.320  33.690  0.00  0.00            
ATOM   2765 HD23 LEU X 173      41.880  56.540  33.830  0.00  0.00            
ATOM   2766  C   LEU X 173      41.370  54.920  29.720  0.00  0.00            
ATOM   2767  O   LEU X 173      41.970  55.870  29.250  0.00  0.00            
ATOM   2768  N   GLU X 174      40.480  54.200  28.960  0.00  0.00            
ATOM   2769  HN  GLU X 174      39.990  53.480  29.440  0.00  0.00            
ATOM   2770  CA  GLU X 174      39.920  54.600  27.660  0.00  0.00            
ATOM   2771  HA  GLU X 174      40.750  54.710  26.970  0.00  0.00            
ATOM   2772  CB  GLU X 174      38.970  53.580  26.840  0.00  0.00            
ATOM   2773  HB1 GLU X 174      38.470  54.090  25.990  0.00  0.00            
ATOM   2774  HB2 GLU X 174      38.230  53.250  27.610  0.00  0.00            
ATOM   2775  CG  GLU X 174      39.740  52.350  26.270  0.00  0.00            
ATOM   2776  HG1 GLU X 174      39.870  51.670  27.150  0.00  0.00            
ATOM   2777  HG2 GLU X 174      40.780  52.660  26.030  0.00  0.00            
ATOM   2778  CD  GLU X 174      39.100  51.740  25.040  0.00  0.00            
ATOM   2779  OE1 GLU X 174      38.480  50.640  25.300  0.00  0.00            
ATOM   2780  OE2 GLU X 174      39.400  52.190  23.880  0.00  0.00            
ATOM   2781  C   GLU X 174      39.280  55.960  27.710  0.00  0.00            
ATOM   2782  O   GLU X 174      38.660  56.330  28.710  0.00  0.00            
ATOM   2783  N   ALA X 175      39.350  56.690  26.600  0.00  0.00            
ATOM   2784  HN  ALA X 175      39.790  56.230  25.830  0.00  0.00            
ATOM   2785  CA  ALA X 175      38.790  58.050  26.560  0.00  0.00            
ATOM   2786  HA  ALA X 175      37.880  58.120  27.140  0.00  0.00            
ATOM   2787  CB  ALA X 175      39.900  59.030  27.050  0.00  0.00            
ATOM   2788  HB1 ALA X 175      39.910  58.920  28.160  0.00  0.00            
ATOM   2789  HB2 ALA X 175      39.670  60.100  26.840  0.00  0.00            
ATOM   2790  HB3 ALA X 175      40.880  58.780  26.600  0.00  0.00            
ATOM   2791  C   ALA X 175      38.320  58.440  25.150  0.00  0.00            
ATOM   2792  O   ALA X 175      38.680  57.900  24.130  0.00  0.00            
ATOM   2793  N   ALA X 176      37.340  59.390  25.090  0.00  0.00            
ATOM   2794  HN  ALA X 176      36.930  59.800  25.900  0.00  0.00            
ATOM   2795  CA  ALA X 176      36.630  59.840  23.870  0.00  0.00            
ATOM   2796  HA  ALA X 176      36.170  58.960  23.450  0.00  0.00            
ATOM   2797  CB  ALA X 176      35.560  60.820  24.300  0.00  0.00            
ATOM   2798  HB1 ALA X 176      35.940  61.760  24.760  0.00  0.00            
ATOM   2799  HB2 ALA X 176      34.870  60.380  25.060  0.00  0.00            
ATOM   2800  HB3 ALA X 176      34.950  61.040  23.400  0.00  0.00            
ATOM   2801  C   ALA X 176      37.620  60.470  22.920  0.00  0.00            
ATOM   2802  O   ALA X 176      38.590  61.060  23.320  0.00  0.00            
ATOM   2803  N   GLY X 177      37.500  60.190  21.600  0.00  0.00            
ATOM   2804  HN  GLY X 177      36.730  59.620  21.300  0.00  0.00            
ATOM   2805  CA  GLY X 177      38.460  60.750  20.600  0.00  0.00            
ATOM   2806  HA1 GLY X 177      38.790  61.690  21.010  0.00  0.00            
ATOM   2807  HA2 GLY X 177      37.880  60.890  19.700  0.00  0.00            
ATOM   2808  C   GLY X 177      39.570  59.820  20.310  0.00  0.00            
ATOM   2809  O   GLY X 177      40.590  60.250  19.780  0.00  0.00            
ATOM   2810  N   GLY X 178      39.430  58.500  20.680  0.00  0.00            
ATOM   2811  HN  GLY X 178      38.610  58.140  21.120  0.00  0.00            
ATOM   2812  CA  GLY X 178      40.470  57.510  20.360  0.00  0.00            
ATOM   2813  HA1 GLY X 178      40.920  57.800  19.420  0.00  0.00            
ATOM   2814  HA2 GLY X 178      40.130  56.480  20.380  0.00  0.00            
ATOM   2815  C   GLY X 178      41.600  57.550  21.300  0.00  0.00            
ATOM   2816  O   GLY X 178      42.740  57.400  20.900  0.00  0.00            
ATOM   2817  N   GLN X 179      41.380  57.860  22.600  0.00  0.00            
ATOM   2818  HN  GLN X 179      40.420  57.990  22.850  0.00  0.00            
ATOM   2819  CA  GLN X 179      42.380  58.270  23.550  0.00  0.00            
ATOM   2820  HA  GLN X 179      43.270  58.390  22.940  0.00  0.00            
ATOM   2821  CB  GLN X 179      41.970  59.660  24.170  0.00  0.00            
ATOM   2822  HB1 GLN X 179      42.610  59.820  25.060  0.00  0.00            
ATOM   2823  HB2 GLN X 179      40.920  59.620  24.540  0.00  0.00            
ATOM   2824  CG  GLN X 179      42.250  60.720  23.100  0.00  0.00            
ATOM   2825  HG1 GLN X 179      41.560  60.680  22.220  0.00  0.00            
ATOM   2826  HG2 GLN X 179      43.290  60.660  22.710  0.00  0.00            
ATOM   2827  CD  GLN X 179      42.200  62.110  23.720  0.00  0.00            
ATOM   2828  OE1 GLN X 179      43.270  62.630  24.050  0.00  0.00            
ATOM   2829  NE2 GLN X 179      40.990  62.750  23.850  0.00  0.00            
ATOM   2830 HE21 GLN X 179      40.950  63.530  24.470  0.00  0.00            
ATOM   2831 HE22 GLN X 179      40.140  62.230  23.700  0.00  0.00            
ATOM   2832  C   GLN X 179      42.570  57.300  24.780  0.00  0.00            
ATOM   2833  O   GLN X 179      41.780  56.430  25.220  0.00  0.00            
ATOM   2834  N   ILE X 180      43.720  57.500  25.390  0.00  0.00            
ATOM   2835  HN  ILE X 180      44.330  58.180  25.000  0.00  0.00            
ATOM   2836  CA  ILE X 180      44.000  57.020  26.750  0.00  0.00            
ATOM   2837  HA  ILE X 180      43.080  56.590  27.110  0.00  0.00            
ATOM   2838  CB  ILE X 180      45.250  56.140  26.740  0.00  0.00            
ATOM   2839  HB  ILE X 180      46.020  56.760  26.240  0.00  0.00            
ATOM   2840  CG2 ILE X 180      45.890  55.880  28.130  0.00  0.00            
ATOM   2841 HG21 ILE X 180      46.600  55.040  28.040  0.00  0.00            
ATOM   2842 HG22 ILE X 180      45.090  55.690  28.870  0.00  0.00            
ATOM   2843 HG23 ILE X 180      46.590  56.700  28.400  0.00  0.00            
ATOM   2844  CG1 ILE X 180      45.060  54.810  25.940  0.00  0.00            
ATOM   2845 HG11 ILE X 180      46.000  54.230  26.060  0.00  0.00            
ATOM   2846 HG12 ILE X 180      44.770  55.050  24.890  0.00  0.00            
ATOM   2847  CD  ILE X 180      43.850  53.870  26.260  0.00  0.00            
ATOM   2848  HD1 ILE X 180      43.930  53.520  27.310  0.00  0.00            
ATOM   2849  HD2 ILE X 180      43.810  53.040  25.530  0.00  0.00            
ATOM   2850  HD3 ILE X 180      42.900  54.420  26.090  0.00  0.00            
ATOM   2851  C   ILE X 180      44.310  58.240  27.690  0.00  0.00            
ATOM   2852  O   ILE X 180      45.040  59.180  27.310  0.00  0.00            
ATOM   2853  N   GLU X 181      43.800  58.260  28.910  0.00  0.00            
ATOM   2854  HN  GLU X 181      43.150  57.530  29.100  0.00  0.00            
ATOM   2855  CA  GLU X 181      44.030  59.320  29.830  0.00  0.00            
ATOM   2856  HA  GLU X 181      44.920  59.880  29.590  0.00  0.00            
ATOM   2857  CB  GLU X 181      42.870  60.350  30.020  0.00  0.00            
ATOM   2858  HB1 GLU X 181      43.030  61.040  30.870  0.00  0.00            
ATOM   2859  HB2 GLU X 181      42.000  59.670  30.150  0.00  0.00            
ATOM   2860  CG  GLU X 181      42.600  61.220  28.830  0.00  0.00            
ATOM   2861  HG1 GLU X 181      41.930  60.660  28.140  0.00  0.00            
ATOM   2862  HG2 GLU X 181      43.510  61.440  28.230  0.00  0.00            
ATOM   2863  CD  GLU X 181      41.710  62.420  29.030  0.00  0.00            
ATOM   2864  OE1 GLU X 181      40.430  62.300  29.100  0.00  0.00            
ATOM   2865  OE2 GLU X 181      42.220  63.630  28.980  0.00  0.00            
ATOM   2866  C   GLU X 181      44.400  58.670  31.100  0.00  0.00            
ATOM   2867  O   GLU X 181      44.150  57.500  31.390  0.00  0.00            
ATOM   2868  N   LEU X 182      45.130  59.380  31.930  0.00  0.00            
ATOM   2869  HN  LEU X 182      45.320  60.340  31.730  0.00  0.00            
ATOM   2870  CA  LEU X 182      45.500  58.960  33.260  0.00  0.00            
ATOM   2871  HA  LEU X 182      45.180  57.960  33.520  0.00  0.00            
ATOM   2872  CB  LEU X 182      47.080  59.030  33.340  0.00  0.00            
ATOM   2873  HB1 LEU X 182      47.430  60.040  33.050  0.00  0.00            
ATOM   2874  HB2 LEU X 182      47.420  58.200  32.690  0.00  0.00            
ATOM   2875  CG  LEU X 182      47.630  58.630  34.740  0.00  0.00            
ATOM   2876  HG  LEU X 182      46.930  57.850  35.080  0.00  0.00            
ATOM   2877  CD1 LEU X 182      48.940  57.800  34.740  0.00  0.00            
ATOM   2878 HD11 LEU X 182      48.750  56.840  34.210  0.00  0.00            
ATOM   2879 HD12 LEU X 182      49.360  57.610  35.740  0.00  0.00            
ATOM   2880 HD13 LEU X 182      49.690  58.350  34.120  0.00  0.00            
ATOM   2881  CD2 LEU X 182      47.730  59.800  35.780  0.00  0.00            
ATOM   2882 HD21 LEU X 182      46.690  60.120  36.000  0.00  0.00            
ATOM   2883 HD22 LEU X 182      48.330  60.690  35.470  0.00  0.00            
ATOM   2884 HD23 LEU X 182      48.190  59.380  36.700  0.00  0.00            
ATOM   2885  C   LEU X 182      44.800  59.880  34.170  0.00  0.00            
ATOM   2886  O   LEU X 182      44.750  61.100  33.890  0.00  0.00            
ATOM   2887  N   ARG X 183      44.280  59.420  35.320  0.00  0.00            
ATOM   2888  HN  ARG X 183      44.390  58.430  35.400  0.00  0.00            
ATOM   2889  CA  ARG X 183      43.670  60.110  36.430  0.00  0.00            
ATOM   2890  HA  ARG X 183      44.010  61.140  36.470  0.00  0.00            
ATOM   2891  CB  ARG X 183      42.110  60.150  36.250  0.00  0.00            
ATOM   2892  HB1 ARG X 183      41.750  60.740  37.120  0.00  0.00            
ATOM   2893  HB2 ARG X 183      41.780  59.090  36.250  0.00  0.00            
ATOM   2894  CG  ARG X 183      41.560  60.740  34.980  0.00  0.00            
ATOM   2895  HG1 ARG X 183      40.490  60.490  34.870  0.00  0.00            
ATOM   2896  HG2 ARG X 183      42.190  60.460  34.110  0.00  0.00            
ATOM   2897  CD  ARG X 183      41.590  62.270  35.040  0.00  0.00            
ATOM   2898  HD1 ARG X 183      42.610  62.700  35.110  0.00  0.00            
ATOM   2899  HD2 ARG X 183      40.990  62.620  35.920  0.00  0.00            
ATOM   2900  NE  ARG X 183      40.910  62.740  33.840  0.00  0.00            
ATOM   2901  HE  ARG X 183      39.940  62.510  33.760  0.00  0.00            
ATOM   2902  CZ  ARG X 183      41.470  63.160  32.730  0.00  0.00            
ATOM   2903  NH1 ARG X 183      42.800  63.260  32.630  0.00  0.00            
ATOM   2904 HH11 ARG X 183      43.350  63.110  33.460  0.00  0.00            
ATOM   2905 HH12 ARG X 183      43.300  63.860  32.020  0.00  0.00            
ATOM   2906  NH2 ARG X 183      40.780  63.590  31.720  0.00  0.00            
ATOM   2907 HH21 ARG X 183      39.780  63.560  31.790  0.00  0.00            
ATOM   2908 HH22 ARG X 183      41.170  63.880  30.850  0.00  0.00            
ATOM   2909  C   ARG X 183      44.120  59.480  37.770  0.00  0.00            
ATOM   2910  O   ARG X 183      44.550  58.340  37.860  0.00  0.00            
ATOM   2911  N   THR X 184      44.000  60.260  38.820  0.00  0.00            
ATOM   2912  HN  THR X 184      43.510  61.130  38.760  0.00  0.00            
ATOM   2913  CA  THR X 184      44.480  59.850  40.130  0.00  0.00            
ATOM   2914  HA  THR X 184      44.440  58.770  40.140  0.00  0.00            
ATOM   2915  CB  THR X 184      45.900  60.380  40.360  0.00  0.00            
ATOM   2916  HB  THR X 184      46.260  60.460  41.410  0.00  0.00            
ATOM   2917  OG1 THR X 184      46.110  61.720  39.960  0.00  0.00            
ATOM   2918  HG1 THR X 184      45.740  62.240  40.680  0.00  0.00            
ATOM   2919  CG2 THR X 184      46.850  59.530  39.670  0.00  0.00            
ATOM   2920 HG21 THR X 184      46.710  58.480  39.990  0.00  0.00            
ATOM   2921 HG22 THR X 184      47.900  59.830  39.870  0.00  0.00            
ATOM   2922 HG23 THR X 184      46.760  59.570  38.560  0.00  0.00            
ATOM   2923  C   THR X 184      43.730  60.250  41.330  0.00  0.00            
ATOM   2924  O   THR X 184      42.970  61.240  41.330  0.00  0.00            
ATOM   2925  N   TYR X 185      43.780  59.430  42.370  0.00  0.00            
ATOM   2926  HN  TYR X 185      44.340  58.600  42.450  0.00  0.00            
ATOM   2927  CA  TYR X 185      43.170  59.840  43.650  0.00  0.00            
ATOM   2928  HA  TYR X 185      43.200  60.910  43.740  0.00  0.00            
ATOM   2929  CB  TYR X 185      41.680  59.540  43.700  0.00  0.00            
ATOM   2930  HB1 TYR X 185      41.210  59.870  42.750  0.00  0.00            
ATOM   2931  HB2 TYR X 185      41.240  60.050  44.590  0.00  0.00            
ATOM   2932  CG  TYR X 185      41.390  58.030  43.820  0.00  0.00            
ATOM   2933  CD1 TYR X 185      41.370  57.280  42.620  0.00  0.00            
ATOM   2934  HD1 TYR X 185      41.700  57.850  41.760  0.00  0.00            
ATOM   2935  CE1 TYR X 185      40.870  55.920  42.630  0.00  0.00            
ATOM   2936  HE1 TYR X 185      40.820  55.420  41.670  0.00  0.00            
ATOM   2937  CZ  TYR X 185      40.530  55.330  43.880  0.00  0.00            
ATOM   2938  OH  TYR X 185      40.020  54.050  43.970  0.00  0.00            
ATOM   2939  HH  TYR X 185      40.070  53.580  43.130  0.00  0.00            
ATOM   2940  CD2 TYR X 185      40.880  57.490  44.960  0.00  0.00            
ATOM   2941  HD2 TYR X 185      40.820  58.030  45.900  0.00  0.00            
ATOM   2942  CE2 TYR X 185      40.490  56.140  45.010  0.00  0.00            
ATOM   2943  HE2 TYR X 185      40.130  55.740  45.950  0.00  0.00            
ATOM   2944  C   TYR X 185      43.900  59.260  44.850  0.00  0.00            
ATOM   2945  O   TYR X 185      44.890  58.500  44.690  0.00  0.00            
ATOM   2946  N   VAL X 186      43.620  59.770  46.070  0.00  0.00            
ATOM   2947  HN  VAL X 186      42.960  60.510  46.170  0.00  0.00            
ATOM   2948  CA  VAL X 186      44.210  59.180  47.260  0.00  0.00            
ATOM   2949  HA  VAL X 186      44.740  58.290  46.960  0.00  0.00            
ATOM   2950  CB  VAL X 186      45.150  60.230  47.950  0.00  0.00            
ATOM   2951  HB  VAL X 186      44.530  61.140  48.110  0.00  0.00            
ATOM   2952  CG1 VAL X 186      45.730  59.620  49.230  0.00  0.00            
ATOM   2953 HG11 VAL X 186      46.490  60.270  49.710  0.00  0.00            
ATOM   2954 HG12 VAL X 186      46.230  58.650  49.030  0.00  0.00            
ATOM   2955 HG13 VAL X 186      44.970  59.460  50.030  0.00  0.00            
ATOM   2956  CG2 VAL X 186      46.310  60.600  47.010  0.00  0.00            
ATOM   2957 HG21 VAL X 186      46.000  60.990  46.020  0.00  0.00            
ATOM   2958 HG22 VAL X 186      46.880  59.670  46.810  0.00  0.00            
ATOM   2959 HG23 VAL X 186      46.980  61.330  47.520  0.00  0.00            
ATOM   2960  C   VAL X 186      43.040  58.710  48.130  0.00  0.00            
ATOM   2961  O   VAL X 186      42.110  59.430  48.450  0.00  0.00            
ATOM   2962  N   MET X 187      43.080  57.430  48.470  0.00  0.00            
ATOM   2963  HN  MET X 187      43.820  56.800  48.260  0.00  0.00            
ATOM   2964  CA  MET X 187      42.080  56.950  49.390  0.00  0.00            
ATOM   2965  HA  MET X 187      41.140  57.270  48.980  0.00  0.00            
ATOM   2966  CB  MET X 187      42.140  55.420  49.560  0.00  0.00            
ATOM   2967  HB1 MET X 187      41.600  55.240  50.510  0.00  0.00            
ATOM   2968  HB2 MET X 187      43.150  54.990  49.700  0.00  0.00            
ATOM   2969  CG  MET X 187      41.360  54.650  48.460  0.00  0.00            
ATOM   2970  HG1 MET X 187      41.770  54.920  47.450  0.00  0.00            
ATOM   2971  HG2 MET X 187      40.370  55.150  48.440  0.00  0.00            
ATOM   2972  SD  MET X 187      41.110  52.820  48.520  0.00  0.00            
ATOM   2973  CE  MET X 187      40.430  52.720  46.820  0.00  0.00            
ATOM   2974  HE1 MET X 187      41.200  53.060  46.090  0.00  0.00            
ATOM   2975  HE2 MET X 187      39.480  53.270  46.670  0.00  0.00            
ATOM   2976  HE3 MET X 187      40.300  51.640  46.610  0.00  0.00            
ATOM   2977  C   MET X 187      42.190  57.670  50.740  0.00  0.00            
ATOM   2978  O   MET X 187      43.280  58.030  51.130  0.00  0.00            
ATOM   2979  N   PRO X 188      41.110  57.910  51.500  0.00  0.00            
ATOM   2980  CD  PRO X 188      39.730  58.060  51.010  0.00  0.00            
ATOM   2981  HD1 PRO X 188      39.360  57.060  50.700  0.00  0.00            
ATOM   2982  HD2 PRO X 188      39.730  58.650  50.070  0.00  0.00            
ATOM   2983  CA  PRO X 188      41.250  58.260  52.920  0.00  0.00            
ATOM   2984  HA  PRO X 188      41.680  59.240  53.010  0.00  0.00            
ATOM   2985  CB  PRO X 188      39.820  58.370  53.380  0.00  0.00            
ATOM   2986  HB1 PRO X 188      39.770  59.070  54.250  0.00  0.00            
ATOM   2987  HB2 PRO X 188      39.390  57.410  53.720  0.00  0.00            
ATOM   2988  CG  PRO X 188      39.050  58.890  52.110  0.00  0.00            
ATOM   2989  HG1 PRO X 188      37.950  58.730  52.180  0.00  0.00            
ATOM   2990  HG2 PRO X 188      39.190  59.990  51.990  0.00  0.00            
ATOM   2991  C   PRO X 188      42.030  57.390  53.890  0.00  0.00            
ATOM   2992  O   PRO X 188      42.230  56.210  53.620  0.00  0.00            
ATOM   2993  N   ASN X 189      42.500  58.020  54.980  0.00  0.00            
ATOM   2994  HN  ASN X 189      42.440  59.020  55.040  0.00  0.00            
ATOM   2995  CA  ASN X 189      42.960  57.440  56.230  0.00  0.00            
ATOM   2996  HA  ASN X 189      43.190  56.390  56.100  0.00  0.00            
ATOM   2997  CB  ASN X 189      44.320  58.150  56.580  0.00  0.00            
ATOM   2998  HB1 ASN X 189      44.240  59.260  56.680  0.00  0.00            
ATOM   2999  HB2 ASN X 189      45.030  58.050  55.730  0.00  0.00            
ATOM   3000  CG  ASN X 189      45.090  57.630  57.840  0.00  0.00            
ATOM   3001  OD1 ASN X 189      45.400  58.420  58.750  0.00  0.00            
ATOM   3002  ND2 ASN X 189      45.300  56.300  58.010  0.00  0.00            
ATOM   3003 HD21 ASN X 189      45.870  56.040  58.790  0.00  0.00            
ATOM   3004 HD22 ASN X 189      45.120  55.700  57.230  0.00  0.00            
ATOM   3005  C   ASN X 189      41.920  57.440  57.370  0.00  0.00            
ATOM   3006  O   ASN X 189      42.250  57.020  58.480  0.00  0.00            
ATOM   3007  N   ALA X 190      40.720  58.050  57.150  0.00  0.00            
ATOM   3008  HN  ALA X 190      40.560  58.560  56.310  0.00  0.00            
ATOM   3009  CA  ALA X 190      39.690  58.090  58.140  0.00  0.00            
ATOM   3010  HA  ALA X 190      40.030  57.510  58.990  0.00  0.00            
ATOM   3011  CB  ALA X 190      39.480  59.530  58.580  0.00  0.00            
ATOM   3012  HB1 ALA X 190      38.880  59.540  59.520  0.00  0.00            
ATOM   3013  HB2 ALA X 190      38.990  60.170  57.830  0.00  0.00            
ATOM   3014  HB3 ALA X 190      40.410  60.130  58.730  0.00  0.00            
ATOM   3015  C   ALA X 190      38.420  57.400  57.550  0.00  0.00            
ATOM   3016  O   ALA X 190      38.230  57.180  56.340  0.00  0.00            
ATOM   3017  N   PRO X 191      37.490  57.000  58.370  0.00  0.00            
ATOM   3018  CD  PRO X 191      37.650  56.980  59.840  0.00  0.00            
ATOM   3019  HD1 PRO X 191      37.580  58.050  60.130  0.00  0.00            
ATOM   3020  HD2 PRO X 191      38.590  56.570  60.260  0.00  0.00            
ATOM   3021  CA  PRO X 191      36.180  56.450  57.960  0.00  0.00            
ATOM   3022  HA  PRO X 191      36.460  55.480  57.560  0.00  0.00            
ATOM   3023  CB  PRO X 191      35.450  56.250  59.290  0.00  0.00            
ATOM   3024  HB1 PRO X 191      34.700  55.430  59.330  0.00  0.00            
ATOM   3025  HB2 PRO X 191      34.880  57.170  59.540  0.00  0.00            
ATOM   3026  CG  PRO X 191      36.510  56.040  60.350  0.00  0.00            
ATOM   3027  HG1 PRO X 191      36.200  56.310  61.380  0.00  0.00            
ATOM   3028  HG2 PRO X 191      36.840  54.980  60.320  0.00  0.00            
ATOM   3029  C   PRO X 191      35.240  57.210  57.050  0.00  0.00            
ATOM   3030  O   PRO X 191      35.190  58.430  57.120  0.00  0.00            
ATOM   3031  N   VAL X 192      34.600  56.470  56.190  0.00  0.00            
ATOM   3032  HN  VAL X 192      34.520  55.480  56.260  0.00  0.00            
ATOM   3033  CA  VAL X 192      33.980  56.950  54.980  0.00  0.00            
ATOM   3034  HA  VAL X 192      33.970  58.030  55.010  0.00  0.00            
ATOM   3035  CB  VAL X 192      34.790  56.510  53.820  0.00  0.00            
ATOM   3036  HB  VAL X 192      35.030  55.440  53.990  0.00  0.00            
ATOM   3037  CG1 VAL X 192      34.050  56.650  52.430  0.00  0.00            
ATOM   3038 HG11 VAL X 192      33.210  55.920  52.360  0.00  0.00            
ATOM   3039 HG12 VAL X 192      34.800  56.370  51.660  0.00  0.00            
ATOM   3040 HG13 VAL X 192      33.780  57.720  52.360  0.00  0.00            
ATOM   3041  CG2 VAL X 192      36.180  57.270  53.680  0.00  0.00            
ATOM   3042 HG21 VAL X 192      36.120  58.330  53.370  0.00  0.00            
ATOM   3043 HG22 VAL X 192      36.870  56.760  52.970  0.00  0.00            
ATOM   3044 HG23 VAL X 192      36.650  57.290  54.680  0.00  0.00            
ATOM   3045  C   VAL X 192      32.490  56.530  54.850  0.00  0.00            
ATOM   3046  O   VAL X 192      32.250  55.350  54.740  0.00  0.00            
ATOM   3047  N   ASP X 193      31.490  57.440  54.940  0.00  0.00            
ATOM   3048  HN  ASP X 193      31.640  58.400  55.150  0.00  0.00            
ATOM   3049  CA  ASP X 193      30.070  57.210  54.620  0.00  0.00            
ATOM   3050  HA  ASP X 193      29.630  56.470  55.270  0.00  0.00            
ATOM   3051  CB  ASP X 193      29.320  58.580  54.910  0.00  0.00            
ATOM   3052  HB1 ASP X 193      28.280  58.450  54.550  0.00  0.00            
ATOM   3053  HB2 ASP X 193      29.780  59.370  54.280  0.00  0.00            
ATOM   3054  CG  ASP X 193      29.330  59.040  56.350  0.00  0.00            
ATOM   3055  OD1 ASP X 193      29.810  58.250  57.200  0.00  0.00            
ATOM   3056  OD2 ASP X 193      28.850  60.160  56.670  0.00  0.00            
ATOM   3057  C   ASP X 193      29.990  56.750  53.160  0.00  0.00            
ATOM   3058  O   ASP X 193      30.750  57.030  52.190  0.00  0.00            
ATOM   3059  N   GLU X 194      28.880  55.980  52.850  0.00  0.00            
ATOM   3060  HN  GLU X 194      28.230  55.800  53.580  0.00  0.00            
ATOM   3061  CA  GLU X 194      28.470  55.490  51.540  0.00  0.00            
ATOM   3062  HA  GLU X 194      29.350  55.010  51.140  0.00  0.00            
ATOM   3063  CB  GLU X 194      27.340  54.400  51.720  0.00  0.00            
ATOM   3064  HB1 GLU X 194      26.580  54.990  52.280  0.00  0.00            
ATOM   3065  HB2 GLU X 194      27.760  53.580  52.340  0.00  0.00            
ATOM   3066  CG  GLU X 194      26.780  53.920  50.330  0.00  0.00            
ATOM   3067  HG1 GLU X 194      27.590  53.470  49.720  0.00  0.00            
ATOM   3068  HG2 GLU X 194      26.440  54.800  49.750  0.00  0.00            
ATOM   3069  CD  GLU X 194      25.580  52.970  50.400  0.00  0.00            
ATOM   3070  OE1 GLU X 194      25.610  51.980  49.570  0.00  0.00            
ATOM   3071  OE2 GLU X 194      24.550  53.140  51.130  0.00  0.00            
ATOM   3072  C   GLU X 194      28.100  56.530  50.490  0.00  0.00            
ATOM   3073  O   GLU X 194      27.450  57.570  50.820  0.00  0.00            
ATOM   3074  N   ALA X 195      28.540  56.330  49.220  0.00  0.00            
ATOM   3075  HN  ALA X 195      29.120  55.540  49.010  0.00  0.00            
ATOM   3076  CA  ALA X 195      28.350  57.180  48.080  0.00  0.00            
ATOM   3077  HA  ALA X 195      29.040  56.730  47.380  0.00  0.00            
ATOM   3078  CB  ALA X 195      27.000  56.940  47.450  0.00  0.00            
ATOM   3079  HB1 ALA X 195      26.750  55.860  47.470  0.00  0.00            
ATOM   3080  HB2 ALA X 195      26.940  57.270  46.400  0.00  0.00            
ATOM   3081  HB3 ALA X 195      26.210  57.430  48.060  0.00  0.00            
ATOM   3082  C   ALA X 195      28.860  58.640  48.150  0.00  0.00            
ATOM   3083  O   ALA X 195      28.550  59.360  47.250  0.00  0.00            
ATOM   3084  N   ILE X 196      29.660  59.110  49.180  0.00  0.00            
ATOM   3085  HN  ILE X 196      29.640  58.600  50.030  0.00  0.00            
ATOM   3086  CA  ILE X 196      30.400  60.340  49.280  0.00  0.00            
ATOM   3087  HA  ILE X 196      29.670  61.130  49.180  0.00  0.00            
ATOM   3088  CB  ILE X 196      31.030  60.390  50.690  0.00  0.00            
ATOM   3089  HB  ILE X 196      31.690  59.490  50.700  0.00  0.00            
ATOM   3090  CG2 ILE X 196      31.820  61.770  50.780  0.00  0.00            
ATOM   3091 HG21 ILE X 196      32.810  61.770  50.260  0.00  0.00            
ATOM   3092 HG22 ILE X 196      31.990  61.930  51.860  0.00  0.00            
ATOM   3093 HG23 ILE X 196      31.210  62.540  50.260  0.00  0.00            
ATOM   3094  CG1 ILE X 196      30.010  60.330  51.840  0.00  0.00            
ATOM   3095 HG11 ILE X 196      30.590  60.450  52.780  0.00  0.00            
ATOM   3096 HG12 ILE X 196      29.550  59.320  51.850  0.00  0.00            
ATOM   3097  CD  ILE X 196      28.860  61.330  51.760  0.00  0.00            
ATOM   3098  HD1 ILE X 196      28.230  61.310  52.680  0.00  0.00            
ATOM   3099  HD2 ILE X 196      28.210  61.090  50.890  0.00  0.00            
ATOM   3100  HD3 ILE X 196      29.170  62.400  51.750  0.00  0.00            
ATOM   3101  C   ILE X 196      31.460  60.490  48.130  0.00  0.00            
ATOM   3102  O   ILE X 196      32.270  59.510  48.030  0.00  0.00            
ATOM   3103  N   PRO X 197      31.570  61.530  47.390  0.00  0.00            
ATOM   3104  CD  PRO X 197      30.600  62.570  47.210  0.00  0.00            
ATOM   3105  HD1 PRO X 197      30.190  63.020  48.140  0.00  0.00            
ATOM   3106  HD2 PRO X 197      29.680  62.080  46.810  0.00  0.00            
ATOM   3107  CA  PRO X 197      32.700  61.650  46.490  0.00  0.00            
ATOM   3108  HA  PRO X 197      32.880  60.670  46.090  0.00  0.00            
ATOM   3109  CB  PRO X 197      32.170  62.660  45.410  0.00  0.00            
ATOM   3110  HB1 PRO X 197      31.610  62.100  44.630  0.00  0.00            
ATOM   3111  HB2 PRO X 197      33.020  63.180  44.910  0.00  0.00            
ATOM   3112  CG  PRO X 197      31.170  63.540  46.200  0.00  0.00            
ATOM   3113  HG1 PRO X 197      31.660  64.450  46.620  0.00  0.00            
ATOM   3114  HG2 PRO X 197      30.390  63.980  45.540  0.00  0.00            
ATOM   3115  C   PRO X 197      33.940  62.160  47.150  0.00  0.00            
ATOM   3116  O   PRO X 197      33.840  63.150  47.890  0.00  0.00            
ATOM   3117  N   LEU X 198      35.150  61.590  46.850  0.00  0.00            
ATOM   3118  HN  LEU X 198      35.170  60.860  46.170  0.00  0.00            
ATOM   3119  CA  LEU X 198      36.400  61.950  47.580  0.00  0.00            
ATOM   3120  HA  LEU X 198      36.170  62.140  48.620  0.00  0.00            
ATOM   3121  CB  LEU X 198      37.300  60.720  47.420  0.00  0.00            
ATOM   3122  HB1 LEU X 198      38.270  60.830  47.940  0.00  0.00            
ATOM   3123  HB2 LEU X 198      37.590  60.550  46.360  0.00  0.00            
ATOM   3124  CG  LEU X 198      36.630  59.470  48.020  0.00  0.00            
ATOM   3125  HG  LEU X 198      35.790  59.250  47.330  0.00  0.00            
ATOM   3126  CD1 LEU X 198      37.530  58.170  47.960  0.00  0.00            
ATOM   3127 HD11 LEU X 198      38.400  58.130  48.640  0.00  0.00            
ATOM   3128 HD12 LEU X 198      37.880  58.090  46.910  0.00  0.00            
ATOM   3129 HD13 LEU X 198      36.780  57.420  48.300  0.00  0.00            
ATOM   3130  CD2 LEU X 198      36.110  59.730  49.410  0.00  0.00            
ATOM   3131 HD21 LEU X 198      35.480  58.930  49.860  0.00  0.00            
ATOM   3132 HD22 LEU X 198      35.400  60.580  49.410  0.00  0.00            
ATOM   3133 HD23 LEU X 198      36.930  59.930  50.140  0.00  0.00            
ATOM   3134  C   LEU X 198      37.030  63.290  46.990  0.00  0.00            
ATOM   3135  O   LEU X 198      38.210  63.340  46.550  0.00  0.00            
ATOM   3136  N   GLU X 199      36.240  64.360  46.920  0.00  0.00            
ATOM   3137  HN  GLU X 199      35.270  64.230  47.120  0.00  0.00            
ATOM   3138  CA  GLU X 199      36.550  65.640  46.270  0.00  0.00            
ATOM   3139  HA  GLU X 199      36.590  65.510  45.200  0.00  0.00            
ATOM   3140  CB  GLU X 199      35.460  66.750  46.630  0.00  0.00            
ATOM   3141  HB1 GLU X 199      35.670  67.590  45.940  0.00  0.00            
ATOM   3142  HB2 GLU X 199      35.630  67.110  47.660  0.00  0.00            
ATOM   3143  CG  GLU X 199      34.020  66.240  46.500  0.00  0.00            
ATOM   3144  HG1 GLU X 199      33.840  65.560  47.360  0.00  0.00            
ATOM   3145  HG2 GLU X 199      33.970  65.740  45.510  0.00  0.00            
ATOM   3146  CD  GLU X 199      33.030  67.430  46.580  0.00  0.00            
ATOM   3147  OE1 GLU X 199      32.530  67.880  47.670  0.00  0.00            
ATOM   3148  OE2 GLU X 199      32.790  67.930  45.470  0.00  0.00            
ATOM   3149  C   GLU X 199      37.870  66.300  46.710  0.00  0.00            
ATOM   3150  O   GLU X 199      38.580  66.850  45.830  0.00  0.00            
ATOM   3151  N   ARG X 200      38.200  66.320  47.970  0.00  0.00            
ATOM   3152  HN  ARG X 200      37.620  66.000  48.710  0.00  0.00            
ATOM   3153  CA  ARG X 200      39.350  66.970  48.440  0.00  0.00            
ATOM   3154  HA  ARG X 200      39.540  67.880  47.890  0.00  0.00            
ATOM   3155  CB  ARG X 200      39.070  67.430  49.960  0.00  0.00            
ATOM   3156  HB1 ARG X 200      39.910  67.790  50.610  0.00  0.00            
ATOM   3157  HB2 ARG X 200      38.750  66.510  50.490  0.00  0.00            
ATOM   3158  CG  ARG X 200      38.010  68.560  49.890  0.00  0.00            
ATOM   3159  HG1 ARG X 200      37.050  68.290  49.390  0.00  0.00            
ATOM   3160  HG2 ARG X 200      38.480  69.310  49.220  0.00  0.00            
ATOM   3161  CD  ARG X 200      37.770  69.120  51.300  0.00  0.00            
ATOM   3162  HD1 ARG X 200      38.730  69.520  51.680  0.00  0.00            
ATOM   3163  HD2 ARG X 200      37.300  68.400  52.010  0.00  0.00            
ATOM   3164  NE  ARG X 200      36.860  70.290  51.210  0.00  0.00            
ATOM   3165  HE  ARG X 200      36.280  70.320  50.400  0.00  0.00            
ATOM   3166  CZ  ARG X 200      36.870  71.340  51.960  0.00  0.00            
ATOM   3167  NH1 ARG X 200      37.510  71.340  53.090  0.00  0.00            
ATOM   3168 HH11 ARG X 200      37.730  70.430  53.460  0.00  0.00            
ATOM   3169 HH12 ARG X 200      37.040  71.920  53.760  0.00  0.00            
ATOM   3170  NH2 ARG X 200      36.190  72.370  51.600  0.00  0.00            
ATOM   3171 HH21 ARG X 200      35.350  72.190  51.090  0.00  0.00            
ATOM   3172 HH22 ARG X 200      36.520  73.270  51.910  0.00  0.00            
ATOM   3173  C   ARG X 200      40.610  66.060  48.420  0.00  0.00            
ATOM   3174  O   ARG X 200      41.660  66.420  48.950  0.00  0.00            
ATOM   3175  N   PHE X 201      40.490  64.840  47.900  0.00  0.00            
ATOM   3176  HN  PHE X 201      39.580  64.700  47.520  0.00  0.00            
ATOM   3177  CA  PHE X 201      41.400  63.770  47.920  0.00  0.00            
ATOM   3178  HA  PHE X 201      42.210  64.090  48.560  0.00  0.00            
ATOM   3179  CB  PHE X 201      40.710  62.460  48.410  0.00  0.00            
ATOM   3180  HB1 PHE X 201      41.430  61.610  48.340  0.00  0.00            
ATOM   3181  HB2 PHE X 201      39.780  62.170  47.880  0.00  0.00            
ATOM   3182  CG  PHE X 201      40.340  62.540  49.860  0.00  0.00            
ATOM   3183  CD1 PHE X 201      41.160  61.860  50.820  0.00  0.00            
ATOM   3184  HD1 PHE X 201      41.910  61.180  50.440  0.00  0.00            
ATOM   3185  CE1 PHE X 201      41.010  62.050  52.180  0.00  0.00            
ATOM   3186  HE1 PHE X 201      41.690  61.540  52.860  0.00  0.00            
ATOM   3187  CZ  PHE X 201      40.000  62.880  52.580  0.00  0.00            
ATOM   3188  HZ  PHE X 201      39.830  63.020  53.640  0.00  0.00            
ATOM   3189  CD2 PHE X 201      39.220  63.350  50.360  0.00  0.00            
ATOM   3190  HD2 PHE X 201      38.580  63.810  49.620  0.00  0.00            
ATOM   3191  CE2 PHE X 201      39.080  63.460  51.730  0.00  0.00            
ATOM   3192  HE2 PHE X 201      38.340  64.160  52.100  0.00  0.00            
ATOM   3193  C   PHE X 201      42.010  63.620  46.550  0.00  0.00            
ATOM   3194  O   PHE X 201      42.770  62.640  46.260  0.00  0.00            
ATOM   3195  N   LEU X 202      41.650  64.430  45.580  0.00  0.00            
ATOM   3196  HN  LEU X 202      41.020  65.180  45.790  0.00  0.00            
ATOM   3197  CA  LEU X 202      42.090  64.310  44.160  0.00  0.00            
ATOM   3198  HA  LEU X 202      42.240  63.270  43.880  0.00  0.00            
ATOM   3199  CB  LEU X 202      41.010  64.810  43.090  0.00  0.00            
ATOM   3200  HB1 LEU X 202      41.530  64.760  42.100  0.00  0.00            
ATOM   3201  HB2 LEU X 202      40.860  65.850  43.450  0.00  0.00            
ATOM   3202  CG  LEU X 202      39.710  64.080  43.130  0.00  0.00            
ATOM   3203  HG  LEU X 202      39.410  63.850  44.180  0.00  0.00            
ATOM   3204  CD1 LEU X 202      38.630  65.020  42.600  0.00  0.00            
ATOM   3205 HD11 LEU X 202      37.750  64.340  42.650  0.00  0.00            
ATOM   3206 HD12 LEU X 202      38.840  65.360  41.560  0.00  0.00            
ATOM   3207 HD13 LEU X 202      38.460  65.850  43.320  0.00  0.00            
ATOM   3208  CD2 LEU X 202      39.850  62.780  42.310  0.00  0.00            
ATOM   3209 HD21 LEU X 202      40.660  62.120  42.700  0.00  0.00            
ATOM   3210 HD22 LEU X 202      39.900  62.980  41.220  0.00  0.00            
ATOM   3211 HD23 LEU X 202      38.950  62.150  42.470  0.00  0.00            
ATOM   3212  C   LEU X 202      43.420  64.960  43.940  0.00  0.00            
ATOM   3213  O   LEU X 202      43.480  66.130  43.480  0.00  0.00            
ATOM   3214  N   VAL X 203      44.540  64.220  44.250  0.00  0.00            
ATOM   3215  HN  VAL X 203      44.500  63.340  44.720  0.00  0.00            
ATOM   3216  CA  VAL X 203      45.900  64.680  44.150  0.00  0.00            
ATOM   3217  HA  VAL X 203      45.970  65.740  44.370  0.00  0.00            
ATOM   3218  CB  VAL X 203      46.910  64.010  45.160  0.00  0.00            
ATOM   3219  HB  VAL X 203      46.890  62.930  44.900  0.00  0.00            
ATOM   3220  CG1 VAL X 203      48.290  64.600  45.070  0.00  0.00            
ATOM   3221 HG11 VAL X 203      48.320  65.680  45.340  0.00  0.00            
ATOM   3222 HG12 VAL X 203      48.790  64.490  44.080  0.00  0.00            
ATOM   3223 HG13 VAL X 203      48.910  64.030  45.800  0.00  0.00            
ATOM   3224  CG2 VAL X 203      46.390  64.200  46.580  0.00  0.00            
ATOM   3225 HG21 VAL X 203      46.950  63.610  47.330  0.00  0.00            
ATOM   3226 HG22 VAL X 203      45.370  63.760  46.630  0.00  0.00            
ATOM   3227 HG23 VAL X 203      46.230  65.270  46.820  0.00  0.00            
ATOM   3228  C   VAL X 203      46.380  64.640  42.700  0.00  0.00            
ATOM   3229  O   VAL X 203      46.340  63.500  42.200  0.00  0.00            
ATOM   3230  N   PRO X 204      46.770  65.730  41.990  0.00  0.00            
ATOM   3231  CD  PRO X 204      47.080  67.070  42.510  0.00  0.00            
ATOM   3232  HD1 PRO X 204      47.620  66.870  43.460  0.00  0.00            
ATOM   3233  HD2 PRO X 204      46.200  67.680  42.810  0.00  0.00            
ATOM   3234  CA  PRO X 204      47.390  65.550  40.680  0.00  0.00            
ATOM   3235  HA  PRO X 204      46.690  65.090  39.990  0.00  0.00            
ATOM   3236  CB  PRO X 204      47.520  67.040  40.210  0.00  0.00            
ATOM   3237  HB1 PRO X 204      46.510  67.420  39.980  0.00  0.00            
ATOM   3238  HB2 PRO X 204      48.280  67.180  39.410  0.00  0.00            
ATOM   3239  CG  PRO X 204      47.970  67.780  41.460  0.00  0.00            
ATOM   3240  HG1 PRO X 204      49.030  67.670  41.780  0.00  0.00            
ATOM   3241  HG2 PRO X 204      47.560  68.800  41.360  0.00  0.00            
ATOM   3242  C   PRO X 204      48.690  64.760  40.760  0.00  0.00            
ATOM   3243  O   PRO X 204      49.450  64.870  41.720  0.00  0.00            
ATOM   3244  N   ILE X 205      49.040  63.920  39.750  0.00  0.00            
ATOM   3245  HN  ILE X 205      48.410  63.780  39.000  0.00  0.00            
ATOM   3246  CA  ILE X 205      50.250  63.040  39.800  0.00  0.00            
ATOM   3247  HA  ILE X 205      50.200  62.300  40.590  0.00  0.00            
ATOM   3248  CB  ILE X 205      50.140  62.110  38.590  0.00  0.00            
ATOM   3249  HB  ILE X 205      49.120  61.690  38.640  0.00  0.00            
ATOM   3250  CG2 ILE X 205      50.350  62.840  37.240  0.00  0.00            
ATOM   3251 HG21 ILE X 205      49.480  63.470  36.960  0.00  0.00            
ATOM   3252 HG22 ILE X 205      50.380  62.120  36.400  0.00  0.00            
ATOM   3253 HG23 ILE X 205      51.320  63.390  37.200  0.00  0.00            
ATOM   3254  CG1 ILE X 205      51.100  60.900  38.760  0.00  0.00            
ATOM   3255 HG11 ILE X 205      51.020  60.640  39.830  0.00  0.00            
ATOM   3256 HG12 ILE X 205      52.110  61.190  38.400  0.00  0.00            
ATOM   3257  CD  ILE X 205      50.560  59.680  37.930  0.00  0.00            
ATOM   3258  HD1 ILE X 205      51.210  58.780  38.010  0.00  0.00            
ATOM   3259  HD2 ILE X 205      50.480  59.900  36.840  0.00  0.00            
ATOM   3260  HD3 ILE X 205      49.560  59.300  38.230  0.00  0.00            
ATOM   3261  C   ILE X 205      51.590  63.750  39.840  0.00  0.00            
ATOM   3262  O   ILE X 205      52.530  63.210  40.350  0.00  0.00            
ATOM   3263  N   GLU X 206      51.590  64.920  39.390  0.00  0.00            
ATOM   3264  HN  GLU X 206      50.760  65.280  38.960  0.00  0.00            
ATOM   3265  CA  GLU X 206      52.750  65.800  39.370  0.00  0.00            
ATOM   3266  HA  GLU X 206      53.590  65.200  39.050  0.00  0.00            
ATOM   3267  CB  GLU X 206      52.610  66.930  38.340  0.00  0.00            
ATOM   3268  HB1 GLU X 206      53.420  67.680  38.320  0.00  0.00            
ATOM   3269  HB2 GLU X 206      51.660  67.500  38.490  0.00  0.00            
ATOM   3270  CG  GLU X 206      52.560  66.440  36.860  0.00  0.00            
ATOM   3271  HG1 GLU X 206      51.650  65.850  36.630  0.00  0.00            
ATOM   3272  HG2 GLU X 206      53.430  65.750  36.850  0.00  0.00            
ATOM   3273  CD  GLU X 206      52.800  67.600  35.880  0.00  0.00            
ATOM   3274  OE1 GLU X 206      51.810  68.330  35.720  0.00  0.00            
ATOM   3275  OE2 GLU X 206      53.870  67.650  35.190  0.00  0.00            
ATOM   3276  C   GLU X 206      53.110  66.390  40.760  0.00  0.00            
ATOM   3277  O   GLU X 206      54.190  66.600  41.160  0.00  0.00            
ATOM   3278  N   SER X 207      52.050  66.480  41.670  0.00  0.00            
ATOM   3279  HN  SER X 207      51.140  66.280  41.330  0.00  0.00            
ATOM   3280  CA  SER X 207      52.150  66.970  43.070  0.00  0.00            
ATOM   3281  HA  SER X 207      52.820  67.810  43.190  0.00  0.00            
ATOM   3282  CB  SER X 207      50.820  67.260  43.780  0.00  0.00            
ATOM   3283  HB1 SER X 207      50.260  66.340  43.530  0.00  0.00            
ATOM   3284  HB2 SER X 207      50.320  68.090  43.240  0.00  0.00            
ATOM   3285  OG  SER X 207      50.800  67.410  45.230  0.00  0.00            
ATOM   3286  HG1 SER X 207      49.920  67.700  45.470  0.00  0.00            
ATOM   3287  C   SER X 207      52.940  65.830  43.840  0.00  0.00            
ATOM   3288  O   SER X 207      53.810  66.080  44.710  0.00  0.00            
ATOM   3289  N   ILE X 208      52.720  64.550  43.530  0.00  0.00            
ATOM   3290  HN  ILE X 208      51.950  64.330  42.950  0.00  0.00            
ATOM   3291  CA  ILE X 208      53.470  63.410  44.100  0.00  0.00            
ATOM   3292  HA  ILE X 208      53.490  63.570  45.160  0.00  0.00            
ATOM   3293  CB  ILE X 208      52.800  62.030  43.800  0.00  0.00            
ATOM   3294  HB  ILE X 208      52.790  62.000  42.690  0.00  0.00            
ATOM   3295  CG2 ILE X 208      53.690  60.910  44.390  0.00  0.00            
ATOM   3296 HG21 ILE X 208      54.590  60.880  43.740  0.00  0.00            
ATOM   3297 HG22 ILE X 208      53.270  59.880  44.370  0.00  0.00            
ATOM   3298 HG23 ILE X 208      54.090  61.050  45.420  0.00  0.00            
ATOM   3299  CG1 ILE X 208      51.320  62.060  44.360  0.00  0.00            
ATOM   3300 HG11 ILE X 208      50.760  61.150  44.050  0.00  0.00            
ATOM   3301 HG12 ILE X 208      50.820  62.880  43.820  0.00  0.00            
ATOM   3302  CD  ILE X 208      51.230  62.150  45.870  0.00  0.00            
ATOM   3303  HD1 ILE X 208      50.150  61.990  46.060  0.00  0.00            
ATOM   3304  HD2 ILE X 208      51.430  63.160  46.290  0.00  0.00            
ATOM   3305  HD3 ILE X 208      51.760  61.360  46.440  0.00  0.00            
ATOM   3306  C   ILE X 208      54.950  63.430  43.620  0.00  0.00            
ATOM   3307  O   ILE X 208      55.880  63.000  44.370  0.00  0.00            
ATOM   3308  N   GLU X 209      55.170  63.760  42.330  0.00  0.00            
ATOM   3309  HN  GLU X 209      54.380  63.950  41.750  0.00  0.00            
ATOM   3310  CA  GLU X 209      56.570  63.900  41.760  0.00  0.00            
ATOM   3311  HA  GLU X 209      57.080  62.990  42.010  0.00  0.00            
ATOM   3312  CB  GLU X 209      56.590  64.050  40.180  0.00  0.00            
ATOM   3313  HB1 GLU X 209      57.670  64.020  39.920  0.00  0.00            
ATOM   3314  HB2 GLU X 209      56.120  65.000  39.840  0.00  0.00            
ATOM   3315  CG  GLU X 209      55.800  62.950  39.410  0.00  0.00            
ATOM   3316  HG1 GLU X 209      54.730  63.230  39.300  0.00  0.00            
ATOM   3317  HG2 GLU X 209      55.900  61.950  39.890  0.00  0.00            
ATOM   3318  CD  GLU X 209      56.170  62.880  37.920  0.00  0.00            
ATOM   3319  OE1 GLU X 209      56.550  61.780  37.430  0.00  0.00            
ATOM   3320  OE2 GLU X 209      56.120  63.910  37.230  0.00  0.00            
ATOM   3321  C   GLU X 209      57.290  64.950  42.570  0.00  0.00            
ATOM   3322  O   GLU X 209      58.520  64.820  42.910  0.00  0.00            
ATOM   3323  N   ARG X 210      56.580  66.020  43.020  0.00  0.00            
ATOM   3324  HN  ARG X 210      55.640  66.170  42.730  0.00  0.00            
ATOM   3325  CA  ARG X 210      57.240  67.070  43.810  0.00  0.00            
ATOM   3326  HA  ARG X 210      58.270  67.130  43.480  0.00  0.00            
ATOM   3327  CB  ARG X 210      56.540  68.390  43.450  0.00  0.00            
ATOM   3328  HB1 ARG X 210      56.930  69.220  44.090  0.00  0.00            
ATOM   3329  HB2 ARG X 210      55.470  68.410  43.730  0.00  0.00            
ATOM   3330  CG  ARG X 210      56.810  68.880  42.070  0.00  0.00            
ATOM   3331  HG1 ARG X 210      56.200  69.800  41.950  0.00  0.00            
ATOM   3332  HG2 ARG X 210      56.540  68.060  41.370  0.00  0.00            
ATOM   3333  CD  ARG X 210      58.220  69.310  41.840  0.00  0.00            
ATOM   3334  HD1 ARG X 210      58.900  68.440  41.960  0.00  0.00            
ATOM   3335  HD2 ARG X 210      58.490  70.100  42.570  0.00  0.00            
ATOM   3336  NE  ARG X 210      58.260  69.670  40.420  0.00  0.00            
ATOM   3337  HE  ARG X 210      57.410  69.740  39.900  0.00  0.00            
ATOM   3338  CZ  ARG X 210      59.300  70.080  39.720  0.00  0.00            
ATOM   3339  NH1 ARG X 210      60.540  70.110  40.110  0.00  0.00            
ATOM   3340 HH11 ARG X 210      60.690  69.790  41.050  0.00  0.00            
ATOM   3341 HH12 ARG X 210      61.290  70.340  39.490  0.00  0.00            
ATOM   3342  NH2 ARG X 210      59.070  70.300  38.390  0.00  0.00            
ATOM   3343 HH21 ARG X 210      59.810  70.350  37.720  0.00  0.00            
ATOM   3344 HH22 ARG X 210      58.150  70.140  38.030  0.00  0.00            
ATOM   3345  C   ARG X 210      57.270  66.900  45.350  0.00  0.00            
ATOM   3346  O   ARG X 210      57.820  67.650  46.140  0.00  0.00            
ATOM   3347  N   ALA X 211      56.760  65.670  45.730  0.00  0.00            
ATOM   3348  HN  ALA X 211      56.270  65.190  45.000  0.00  0.00            
ATOM   3349  CA  ALA X 211      56.850  65.060  47.050  0.00  0.00            
ATOM   3350  HA  ALA X 211      57.070  65.800  47.800  0.00  0.00            
ATOM   3351  CB  ALA X 211      55.490  64.430  47.520  0.00  0.00            
ATOM   3352  HB1 ALA X 211      55.660  63.900  48.480  0.00  0.00            
ATOM   3353  HB2 ALA X 211      55.100  63.720  46.760  0.00  0.00            
ATOM   3354  HB3 ALA X 211      54.690  65.190  47.670  0.00  0.00            
ATOM   3355  C   ALA X 211      57.970  63.910  46.970  0.00  0.00            
ATOM   3356  O   ALA X 211      58.300  63.300  47.990  0.00  0.00            
ATOM   3357  N   SER X 212      58.630  63.710  45.890  0.00  0.00            
ATOM   3358  HN  SER X 212      58.420  64.220  45.060  0.00  0.00            
ATOM   3359  CA  SER X 212      59.520  62.560  45.670  0.00  0.00            
ATOM   3360  HA  SER X 212      59.780  62.670  44.630  0.00  0.00            
ATOM   3361  CB  SER X 212      60.930  62.730  46.420  0.00  0.00            
ATOM   3362  HB1 SER X 212      61.600  61.850  46.300  0.00  0.00            
ATOM   3363  HB2 SER X 212      60.810  62.820  47.520  0.00  0.00            
ATOM   3364  OG  SER X 212      61.700  63.790  45.890  0.00  0.00            
ATOM   3365  HG1 SER X 212      61.220  64.600  46.110  0.00  0.00            
ATOM   3366  C   SER X 212      59.070  61.100  45.770  0.00  0.00            
ATOM   3367  O   SER X 212      59.750  60.310  46.450  0.00  0.00            
ATOM   3368  N   GLY X 213      58.020  60.720  44.950  0.00  0.00            
ATOM   3369  HN  GLY X 213      57.690  61.480  44.380  0.00  0.00            
ATOM   3370  CA  GLY X 213      57.410  59.400  44.830  0.00  0.00            
ATOM   3371  HA1 GLY X 213      56.490  59.440  44.260  0.00  0.00            
ATOM   3372  HA2 GLY X 213      57.290  58.980  45.810  0.00  0.00            
ATOM   3373  C   GLY X 213      58.270  58.340  44.180  0.00  0.00            
ATOM   3374  O   GLY X 213      59.480  58.510  43.880  0.00  0.00            
ATOM   3375  N   LEU X 214      57.600  57.260  43.760  0.00  0.00            
ATOM   3376  HN  LEU X 214      56.630  57.340  43.980  0.00  0.00            
ATOM   3377  CA  LEU X 214      58.140  56.140  43.000  0.00  0.00            
ATOM   3378  HA  LEU X 214      59.100  55.940  43.460  0.00  0.00            
ATOM   3379  CB  LEU X 214      57.220  54.910  43.130  0.00  0.00            
ATOM   3380  HB1 LEU X 214      56.220  55.120  42.700  0.00  0.00            
ATOM   3381  HB2 LEU X 214      57.080  54.720  44.220  0.00  0.00            
ATOM   3382  CG  LEU X 214      57.870  53.690  42.510  0.00  0.00            
ATOM   3383  HG  LEU X 214      58.130  53.950  41.460  0.00  0.00            
ATOM   3384  CD1 LEU X 214      59.170  53.230  43.170  0.00  0.00            
ATOM   3385 HD11 LEU X 214      59.510  52.340  42.600  0.00  0.00            
ATOM   3386 HD12 LEU X 214      59.030  52.920  44.230  0.00  0.00            
ATOM   3387 HD13 LEU X 214      59.950  54.030  43.130  0.00  0.00            
ATOM   3388  CD2 LEU X 214      56.830  52.520  42.650  0.00  0.00            
ATOM   3389 HD21 LEU X 214      57.310  51.610  42.220  0.00  0.00            
ATOM   3390 HD22 LEU X 214      55.920  52.650  42.030  0.00  0.00            
ATOM   3391 HD23 LEU X 214      56.600  52.340  43.720  0.00  0.00            
ATOM   3392  C   LEU X 214      58.350  56.440  41.550  0.00  0.00            
ATOM   3393  OT1 LEU X 214      59.500  56.170  41.040  0.00  0.00            
ATOM   3394  OT2 LEU X 214      57.410  56.850  40.800  0.00  0.00            
ATOM   3395  N   GLU X 215      84.540  39.360  39.550  0.00  0.00            
ATOM   3396  HT1 GLU X 215      84.290  38.400  39.250  0.00  0.00            
ATOM   3397  HT2 GLU X 215      84.900  39.330  40.530  0.00  0.00            
ATOM   3398  HT3 GLU X 215      85.280  39.680  38.900  0.00  0.00            
ATOM   3399  CA  GLU X 215      83.290  40.260  39.540  0.00  0.00            
ATOM   3400  HA  GLU X 215      83.060  40.460  38.510  0.00  0.00            
ATOM   3401  CB  GLU X 215      82.130  39.540  40.280  0.00  0.00            
ATOM   3402  HB1 GLU X 215      81.460  40.390  40.550  0.00  0.00            
ATOM   3403  HB2 GLU X 215      82.460  39.140  41.260  0.00  0.00            
ATOM   3404  CG  GLU X 215      81.450  38.550  39.340  0.00  0.00            
ATOM   3405  HG1 GLU X 215      81.330  39.000  38.330  0.00  0.00            
ATOM   3406  HG2 GLU X 215      80.410  38.330  39.650  0.00  0.00            
ATOM   3407  CD  GLU X 215      82.230  37.250  39.270  0.00  0.00            
ATOM   3408  OE1 GLU X 215      83.420  37.120  38.930  0.00  0.00            
ATOM   3409  OE2 GLU X 215      81.520  36.180  39.570  0.00  0.00            
ATOM   3410  C   GLU X 215      83.680  41.630  40.040  0.00  0.00            
ATOM   3411  O   GLU X 215      84.790  41.970  40.360  0.00  0.00            
ATOM   3412  N   LEU X 216      82.750  42.590  40.070  0.00  0.00            
ATOM   3413  HN  LEU X 216      81.800  42.420  39.820  0.00  0.00            
ATOM   3414  CA  LEU X 216      83.060  43.910  40.620  0.00  0.00            
ATOM   3415  HA  LEU X 216      84.020  44.130  40.170  0.00  0.00            
ATOM   3416  CB  LEU X 216      82.070  44.950  40.220  0.00  0.00            
ATOM   3417  HB1 LEU X 216      82.480  45.840  40.740  0.00  0.00            
ATOM   3418  HB2 LEU X 216      81.060  44.680  40.590  0.00  0.00            
ATOM   3419  CG  LEU X 216      81.950  45.180  38.700  0.00  0.00            
ATOM   3420  HG  LEU X 216      81.760  44.140  38.340  0.00  0.00            
ATOM   3421  CD1 LEU X 216      80.690  46.030  38.240  0.00  0.00            
ATOM   3422 HD11 LEU X 216      80.640  46.250  37.150  0.00  0.00            
ATOM   3423 HD12 LEU X 216      80.690  46.950  38.870  0.00  0.00            
ATOM   3424 HD13 LEU X 216      79.860  45.400  38.630  0.00  0.00            
ATOM   3425  CD2 LEU X 216      83.230  45.810  38.010  0.00  0.00            
ATOM   3426 HD21 LEU X 216      83.120  46.010  36.920  0.00  0.00            
ATOM   3427 HD22 LEU X 216      84.030  45.070  38.180  0.00  0.00            
ATOM   3428 HD23 LEU X 216      83.380  46.770  38.550  0.00  0.00            
ATOM   3429  C   LEU X 216      83.220  43.830  42.170  0.00  0.00            
ATOM   3430  O   LEU X 216      82.570  43.090  42.940  0.00  0.00            
ATOM   3431  N   ALA X 217      84.260  44.670  42.640  0.00  0.00            
ATOM   3432  HN  ALA X 217      84.550  45.400  42.030  0.00  0.00            
ATOM   3433  CA  ALA X 217      84.730  44.870  43.970  0.00  0.00            
ATOM   3434  HA  ALA X 217      85.750  45.220  43.960  0.00  0.00            
ATOM   3435  CB  ALA X 217      83.990  46.040  44.600  0.00  0.00            
ATOM   3436  HB1 ALA X 217      83.030  45.760  45.080  0.00  0.00            
ATOM   3437  HB2 ALA X 217      83.780  46.870  43.880  0.00  0.00            
ATOM   3438  HB3 ALA X 217      84.620  46.410  45.430  0.00  0.00            
ATOM   3439  C   ALA X 217      84.930  43.700  45.020  0.00  0.00            
ATOM   3440  O   ALA X 217      84.780  42.540  44.620  0.00  0.00            
ATOM   3441  N   LYS X 218      85.170  43.950  46.300  0.00  0.00            
ATOM   3442  HN  LYS X 218      85.330  44.880  46.630  0.00  0.00            
ATOM   3443  CA  LYS X 218      85.570  42.990  47.260  0.00  0.00            
ATOM   3444  HA  LYS X 218      85.690  42.040  46.740  0.00  0.00            
ATOM   3445  CB  LYS X 218      86.920  43.390  47.880  0.00  0.00            
ATOM   3446  HB1 LYS X 218      87.360  42.780  48.690  0.00  0.00            
ATOM   3447  HB2 LYS X 218      86.750  44.400  48.320  0.00  0.00            
ATOM   3448  CG  LYS X 218      88.120  43.670  46.890  0.00  0.00            
ATOM   3449  HG1 LYS X 218      88.690  44.470  47.420  0.00  0.00            
ATOM   3450  HG2 LYS X 218      87.670  43.990  45.930  0.00  0.00            
ATOM   3451  CD  LYS X 218      89.130  42.500  46.760  0.00  0.00            
ATOM   3452  HD1 LYS X 218      88.550  41.590  46.520  0.00  0.00            
ATOM   3453  HD2 LYS X 218      89.740  42.330  47.670  0.00  0.00            
ATOM   3454  CE  LYS X 218      90.020  42.780  45.570  0.00  0.00            
ATOM   3455  HE1 LYS X 218      90.600  43.730  45.560  0.00  0.00            
ATOM   3456  HE2 LYS X 218      89.320  42.840  44.700  0.00  0.00            
ATOM   3457  NZ  LYS X 218      91.120  41.820  45.250  0.00  0.00            
ATOM   3458  HZ1 LYS X 218      91.740  41.870  46.090  0.00  0.00            
ATOM   3459  HZ2 LYS X 218      91.630  41.990  44.360  0.00  0.00            
ATOM   3460  HZ3 LYS X 218      90.700  40.870  45.270  0.00  0.00            
ATOM   3461  C   LYS X 218      84.550  42.710  48.380  0.00  0.00            
ATOM   3462  O   LYS X 218      84.920  42.200  49.500  0.00  0.00            
ATOM   3463  N   TYR X 219      83.250  43.050  48.210  0.00  0.00            
ATOM   3464  HN  TYR X 219      83.070  43.610  47.400  0.00  0.00            
ATOM   3465  CA  TYR X 219      82.140  43.110  49.100  0.00  0.00            
ATOM   3466  HA  TYR X 219      82.290  42.850  50.140  0.00  0.00            
ATOM   3467  CB  TYR X 219      81.610  44.640  49.180  0.00  0.00            
ATOM   3468  HB1 TYR X 219      80.650  44.740  49.710  0.00  0.00            
ATOM   3469  HB2 TYR X 219      81.480  45.090  48.170  0.00  0.00            
ATOM   3470  CG  TYR X 219      82.620  45.550  49.910  0.00  0.00            
ATOM   3471  CD1 TYR X 219      82.450  45.790  51.280  0.00  0.00            
ATOM   3472  HD1 TYR X 219      81.520  45.480  51.740  0.00  0.00            
ATOM   3473  CE1 TYR X 219      83.410  46.430  52.070  0.00  0.00            
ATOM   3474  HE1 TYR X 219      83.330  46.530  53.140  0.00  0.00            
ATOM   3475  CZ  TYR X 219      84.540  46.970  51.390  0.00  0.00            
ATOM   3476  OH  TYR X 219      85.320  47.870  52.100  0.00  0.00            
ATOM   3477  HH  TYR X 219      84.810  48.130  52.880  0.00  0.00            
ATOM   3478  CD2 TYR X 219      83.830  45.960  49.330  0.00  0.00            
ATOM   3479  HD2 TYR X 219      84.020  45.740  48.290  0.00  0.00            
ATOM   3480  CE2 TYR X 219      84.800  46.610  50.100  0.00  0.00            
ATOM   3481  HE2 TYR X 219      85.640  47.010  49.540  0.00  0.00            
ATOM   3482  C   TYR X 219      81.120  42.210  48.480  0.00  0.00            
ATOM   3483  O   TYR X 219      79.950  42.340  48.840  0.00  0.00            
ATOM   3484  N   GLY X 220      81.540  41.240  47.620  0.00  0.00            
ATOM   3485  HN  GLY X 220      82.480  41.280  47.290  0.00  0.00            
ATOM   3486  CA  GLY X 220      80.690  40.200  46.880  0.00  0.00            
ATOM   3487  HA1 GLY X 220      80.160  39.620  47.610  0.00  0.00            
ATOM   3488  HA2 GLY X 220      81.320  39.590  46.260  0.00  0.00            
ATOM   3489  C   GLY X 220      79.710  40.760  45.790  0.00  0.00            
ATOM   3490  O   GLY X 220      79.590  42.010  45.630  0.00  0.00            
ATOM   3491  N   LEU X 221      78.870  39.900  45.210  0.00  0.00            
ATOM   3492  HN  LEU X 221      79.040  38.920  45.310  0.00  0.00            
ATOM   3493  CA  LEU X 221      77.870  40.300  44.200  0.00  0.00            
ATOM   3494  HA  LEU X 221      78.080  41.320  43.890  0.00  0.00            
ATOM   3495  CB  LEU X 221      78.100  39.400  42.990  0.00  0.00            
ATOM   3496  HB1 LEU X 221      78.110  38.340  43.310  0.00  0.00            
ATOM   3497  HB2 LEU X 221      79.090  39.660  42.560  0.00  0.00            
ATOM   3498  CG  LEU X 221      77.190  39.560  41.780  0.00  0.00            
ATOM   3499  HG  LEU X 221      76.180  39.420  42.210  0.00  0.00            
ATOM   3500  CD1 LEU X 221      77.370  40.870  41.090  0.00  0.00            
ATOM   3501 HD11 LEU X 221      76.810  41.580  41.750  0.00  0.00            
ATOM   3502 HD12 LEU X 221      76.830  40.820  40.120  0.00  0.00            
ATOM   3503 HD13 LEU X 221      78.410  41.200  40.880  0.00  0.00            
ATOM   3504  CD2 LEU X 221      77.480  38.380  40.830  0.00  0.00            
ATOM   3505 HD21 LEU X 221      78.580  38.260  40.910  0.00  0.00            
ATOM   3506 HD22 LEU X 221      77.340  38.760  39.800  0.00  0.00            
ATOM   3507 HD23 LEU X 221      76.910  37.460  41.090  0.00  0.00            
ATOM   3508  C   LEU X 221      76.480  40.190  44.760  0.00  0.00            
ATOM   3509  O   LEU X 221      76.030  39.090  45.070  0.00  0.00            
ATOM   3510  N   PRO X 222      75.760  41.290  44.920  0.00  0.00            
ATOM   3511  CD  PRO X 222      76.260  42.690  44.960  0.00  0.00            
ATOM   3512  HD1 PRO X 222      76.740  43.000  44.000  0.00  0.00            
ATOM   3513  HD2 PRO X 222      77.000  42.870  45.770  0.00  0.00            
ATOM   3514  CA  PRO X 222      74.360  41.310  45.260  0.00  0.00            
ATOM   3515  HA  PRO X 222      74.370  41.160  46.330  0.00  0.00            
ATOM   3516  CB  PRO X 222      73.890  42.660  44.880  0.00  0.00            
ATOM   3517  HB1 PRO X 222      72.990  43.020  45.440  0.00  0.00            
ATOM   3518  HB2 PRO X 222      73.620  42.790  43.810  0.00  0.00            
ATOM   3519  CG  PRO X 222      75.060  43.560  45.240  0.00  0.00            
ATOM   3520  HG1 PRO X 222      75.040  44.570  44.770  0.00  0.00            
ATOM   3521  HG2 PRO X 222      75.150  43.690  46.340  0.00  0.00            
ATOM   3522  C   PRO X 222      73.360  40.270  44.660  0.00  0.00            
ATOM   3523  O   PRO X 222      73.640  39.740  43.600  0.00  0.00            
ATOM   3524  N   GLY X 223      72.220  40.000  45.310  0.00  0.00            
ATOM   3525  HN  GLY X 223      72.030  40.460  46.180  0.00  0.00            
ATOM   3526  CA  GLY X 223      71.210  39.050  44.950  0.00  0.00            
ATOM   3527  HA1 GLY X 223      71.010  38.350  45.750  0.00  0.00            
ATOM   3528  HA2 GLY X 223      71.480  38.510  44.050  0.00  0.00            
ATOM   3529  C   GLY X 223      69.860  39.710  44.570  0.00  0.00            
ATOM   3530  O   GLY X 223      69.060  39.110  43.790  0.00  0.00            
ATOM   3531  N   LEU X 224      69.620  40.910  45.180  0.00  0.00            
ATOM   3532  HN  LEU X 224      70.230  41.260  45.890  0.00  0.00            
ATOM   3533  CA  LEU X 224      68.470  41.780  45.090  0.00  0.00            
ATOM   3534  HA  LEU X 224      67.700  41.430  44.420  0.00  0.00            
ATOM   3535  CB  LEU X 224      67.890  42.080  46.450  0.00  0.00            
ATOM   3536  HB1 LEU X 224      66.920  42.610  46.590  0.00  0.00            
ATOM   3537  HB2 LEU X 224      68.650  42.650  47.010  0.00  0.00            
ATOM   3538  CG  LEU X 224      67.640  40.820  47.390  0.00  0.00            
ATOM   3539  HG  LEU X 224      68.630  40.370  47.640  0.00  0.00            
ATOM   3540  CD1 LEU X 224      67.090  41.240  48.790  0.00  0.00            
ATOM   3541 HD11 LEU X 224      66.870  40.420  49.500  0.00  0.00            
ATOM   3542 HD12 LEU X 224      66.170  41.850  48.610  0.00  0.00            
ATOM   3543 HD13 LEU X 224      67.930  41.890  49.110  0.00  0.00            
ATOM   3544  CD2 LEU X 224      66.680  39.790  46.750  0.00  0.00            
ATOM   3545 HD21 LEU X 224      67.070  39.560  45.730  0.00  0.00            
ATOM   3546 HD22 LEU X 224      65.660  40.240  46.720  0.00  0.00            
ATOM   3547 HD23 LEU X 224      66.590  38.930  47.450  0.00  0.00            
ATOM   3548  C   LEU X 224      68.760  43.170  44.440  0.00  0.00            
ATOM   3549  O   LEU X 224      67.900  44.100  44.460  0.00  0.00            
ATOM   3550  N   ALA X 225      69.950  43.380  43.830  0.00  0.00            
ATOM   3551  HN  ALA X 225      70.590  42.620  43.770  0.00  0.00            
ATOM   3552  CA  ALA X 225      70.420  44.710  43.330  0.00  0.00            
ATOM   3553  HA  ALA X 225      69.630  45.240  42.810  0.00  0.00            
ATOM   3554  CB  ALA X 225      71.020  45.630  44.490  0.00  0.00            
ATOM   3555  HB1 ALA X 225      70.310  45.920  45.300  0.00  0.00            
ATOM   3556  HB2 ALA X 225      71.430  46.580  44.080  0.00  0.00            
ATOM   3557  HB3 ALA X 225      71.880  45.260  45.090  0.00  0.00            
ATOM   3558  C   ALA X 225      71.400  44.280  42.280  0.00  0.00            
ATOM   3559  O   ALA X 225      71.670  43.110  41.990  0.00  0.00            
ATOM   3560  N   GLN X 226      71.870  45.290  41.560  0.00  0.00            
ATOM   3561  HN  GLN X 226      71.560  46.240  41.600  0.00  0.00            
ATOM   3562  CA  GLN X 226      72.890  45.220  40.550  0.00  0.00            
ATOM   3563  HA  GLN X 226      73.320  44.230  40.620  0.00  0.00            
ATOM   3564  CB  GLN X 226      72.440  45.480  39.030  0.00  0.00            
ATOM   3565  HB1 GLN X 226      71.930  44.610  38.540  0.00  0.00            
ATOM   3566  HB2 GLN X 226      73.310  45.630  38.360  0.00  0.00            
ATOM   3567  CG  GLN X 226      71.390  46.630  38.950  0.00  0.00            
ATOM   3568  HG1 GLN X 226      71.830  47.580  39.320  0.00  0.00            
ATOM   3569  HG2 GLN X 226      70.470  46.380  39.540  0.00  0.00            
ATOM   3570  CD  GLN X 226      70.860  46.860  37.530  0.00  0.00            
ATOM   3571  OE1 GLN X 226      70.780  48.010  37.220  0.00  0.00            
ATOM   3572  NE2 GLN X 226      70.460  45.840  36.770  0.00  0.00            
ATOM   3573 HE21 GLN X 226      70.750  44.910  36.990  0.00  0.00            
ATOM   3574 HE22 GLN X 226      69.990  46.040  35.910  0.00  0.00            
ATOM   3575  C   GLN X 226      74.090  46.040  40.890  0.00  0.00            
ATOM   3576  O   GLN X 226      74.000  47.070  41.560  0.00  0.00            
ATOM   3577  N   LEU X 227      75.290  45.660  40.350  0.00  0.00            
ATOM   3578  HN  LEU X 227      75.380  44.850  39.770  0.00  0.00            
ATOM   3579  CA  LEU X 227      76.510  46.450  40.390  0.00  0.00            
ATOM   3580  HA  LEU X 227      76.380  47.230  41.120  0.00  0.00            
ATOM   3581  CB  LEU X 227      77.710  45.650  40.860  0.00  0.00            
ATOM   3582  HB1 LEU X 227      78.620  46.250  40.680  0.00  0.00            
ATOM   3583  HB2 LEU X 227      77.760  44.810  40.140  0.00  0.00            
ATOM   3584  CG  LEU X 227      77.680  45.080  42.280  0.00  0.00            
ATOM   3585  HG  LEU X 227      76.710  44.560  42.360  0.00  0.00            
ATOM   3586  CD1 LEU X 227      78.880  44.110  42.430  0.00  0.00            
ATOM   3587 HD11 LEU X 227      79.800  44.740  42.430  0.00  0.00            
ATOM   3588 HD12 LEU X 227      78.850  43.330  41.650  0.00  0.00            
ATOM   3589 HD13 LEU X 227      78.880  43.620  43.430  0.00  0.00            
ATOM   3590  CD2 LEU X 227      77.780  46.320  43.260  0.00  0.00            
ATOM   3591 HD21 LEU X 227      76.850  46.930  43.310  0.00  0.00            
ATOM   3592 HD22 LEU X 227      78.490  47.140  43.020  0.00  0.00            
ATOM   3593 HD23 LEU X 227      78.000  45.950  44.280  0.00  0.00            
ATOM   3594  C   LEU X 227      76.830  47.090  38.990  0.00  0.00            
ATOM   3595  O   LEU X 227      76.820  46.420  37.980  0.00  0.00            
ATOM   3596  N   LYS X 228      77.160  48.410  39.000  0.00  0.00            
ATOM   3597  HN  LYS X 228      77.050  48.910  39.850  0.00  0.00            
ATOM   3598  CA  LYS X 228      77.510  49.140  37.830  0.00  0.00            
ATOM   3599  HA  LYS X 228      77.570  48.430  37.010  0.00  0.00            
ATOM   3600  CB  LYS X 228      76.360  50.090  37.360  0.00  0.00            
ATOM   3601  HB1 LYS X 228      76.760  50.690  36.510  0.00  0.00            
ATOM   3602  HB2 LYS X 228      76.190  50.820  38.180  0.00  0.00            
ATOM   3603  CG  LYS X 228      75.130  49.420  36.970  0.00  0.00            
ATOM   3604  HG1 LYS X 228      74.380  50.200  36.730  0.00  0.00            
ATOM   3605  HG2 LYS X 228      74.660  48.900  37.830  0.00  0.00            
ATOM   3606  CD  LYS X 228      75.350  48.500  35.850  0.00  0.00            
ATOM   3607  HD1 LYS X 228      76.090  47.730  36.130  0.00  0.00            
ATOM   3608  HD2 LYS X 228      75.710  48.940  34.890  0.00  0.00            
ATOM   3609  CE  LYS X 228      74.020  47.850  35.360  0.00  0.00            
ATOM   3610  HE1 LYS X 228      73.370  48.610  34.900  0.00  0.00            
ATOM   3611  HE2 LYS X 228      73.480  47.350  36.190  0.00  0.00            
ATOM   3612  NZ  LYS X 228      74.250  46.900  34.360  0.00  0.00            
ATOM   3613  HZ1 LYS X 228      74.210  45.890  34.630  0.00  0.00            
ATOM   3614  HZ2 LYS X 228      75.170  47.020  33.880  0.00  0.00            
ATOM   3615  HZ3 LYS X 228      73.510  47.010  33.630  0.00  0.00            
ATOM   3616  C   LYS X 228      78.870  49.850  38.040  0.00  0.00            
ATOM   3617  O   LYS X 228      79.180  50.480  39.070  0.00  0.00            
ATOM   3618  N   SER X 229      79.770  49.760  37.030  0.00  0.00            
ATOM   3619  HN  SER X 229      79.440  49.210  36.270  0.00  0.00            
ATOM   3620  CA  SER X 229      80.970  50.660  36.880  0.00  0.00            
ATOM   3621  HA  SER X 229      81.470  50.610  37.830  0.00  0.00            
ATOM   3622  CB  SER X 229      81.960  50.000  35.930  0.00  0.00            
ATOM   3623  HB1 SER X 229      81.430  50.070  34.950  0.00  0.00            
ATOM   3624  HB2 SER X 229      82.110  48.910  36.090  0.00  0.00            
ATOM   3625  OG  SER X 229      83.130  50.710  35.690  0.00  0.00            
ATOM   3626  HG1 SER X 229      83.740  50.460  36.380  0.00  0.00            
ATOM   3627  C   SER X 229      80.640  52.090  36.620  0.00  0.00            
ATOM   3628  O   SER X 229      79.740  52.310  35.760  0.00  0.00            
ATOM   3629  N   ARG X 230      81.280  53.000  37.360  0.00  0.00            
ATOM   3630  HN  ARG X 230      81.960  52.790  38.050  0.00  0.00            
ATOM   3631  CA  ARG X 230      81.100  54.460  37.300  0.00  0.00            
ATOM   3632  HA  ARG X 230      80.800  54.740  36.290  0.00  0.00            
ATOM   3633  CB  ARG X 230      80.160  54.850  38.430  0.00  0.00            
ATOM   3634  HB1 ARG X 230      80.060  55.960  38.380  0.00  0.00            
ATOM   3635  HB2 ARG X 230      80.530  54.530  39.420  0.00  0.00            
ATOM   3636  CG  ARG X 230      78.640  54.390  38.300  0.00  0.00            
ATOM   3637  HG1 ARG X 230      78.110  54.540  39.270  0.00  0.00            
ATOM   3638  HG2 ARG X 230      78.640  53.290  38.160  0.00  0.00            
ATOM   3639  CD  ARG X 230      77.970  55.190  37.210  0.00  0.00            
ATOM   3640  HD1 ARG X 230      78.560  55.030  36.280  0.00  0.00            
ATOM   3641  HD2 ARG X 230      78.140  56.230  37.560  0.00  0.00            
ATOM   3642  NE  ARG X 230      76.530  54.820  37.010  0.00  0.00            
ATOM   3643  HE  ARG X 230      75.840  55.480  37.320  0.00  0.00            
ATOM   3644  CZ  ARG X 230      76.120  53.890  36.120  0.00  0.00            
ATOM   3645  NH1 ARG X 230      77.040  53.030  35.630  0.00  0.00            
ATOM   3646 HH11 ARG X 230      78.010  53.130  35.880  0.00  0.00            
ATOM   3647 HH12 ARG X 230      76.710  52.310  35.030  0.00  0.00            
ATOM   3648  NH2 ARG X 230      74.840  53.800  35.850  0.00  0.00            
ATOM   3649 HH21 ARG X 230      74.240  54.510  36.220  0.00  0.00            
ATOM   3650 HH22 ARG X 230      74.700  53.280  35.010  0.00  0.00            
ATOM   3651  C   ARG X 230      82.470  55.070  37.580  0.00  0.00            
ATOM   3652  O   ARG X 230      83.420  54.390  38.010  0.00  0.00            
ATOM   3653  N   GLU X 231      82.700  56.310  37.230  0.00  0.00            
ATOM   3654  HN  GLU X 231      81.950  56.930  37.000  0.00  0.00            
ATOM   3655  CA  GLU X 231      84.040  56.830  37.170  0.00  0.00            
ATOM   3656  HA  GLU X 231      84.620  56.060  36.680  0.00  0.00            
ATOM   3657  CB  GLU X 231      84.030  58.180  36.420  0.00  0.00            
ATOM   3658  HB1 GLU X 231      85.060  58.580  36.470  0.00  0.00            
ATOM   3659  HB2 GLU X 231      83.360  58.870  36.980  0.00  0.00            
ATOM   3660  CG  GLU X 231      83.610  57.970  34.980  0.00  0.00            
ATOM   3661  HG1 GLU X 231      82.650  57.400  34.980  0.00  0.00            
ATOM   3662  HG2 GLU X 231      84.470  57.450  34.500  0.00  0.00            
ATOM   3663  CD  GLU X 231      83.420  59.290  34.170  0.00  0.00            
ATOM   3664  OE1 GLU X 231      82.280  59.500  33.730  0.00  0.00            
ATOM   3665  OE2 GLU X 231      84.450  60.020  33.940  0.00  0.00            
ATOM   3666  C   GLU X 231      84.710  56.960  38.490  0.00  0.00            
ATOM   3667  O   GLU X 231      84.270  57.680  39.380  0.00  0.00            
ATOM   3668  N   SER X 232      85.780  56.170  38.830  0.00  0.00            
ATOM   3669  HN  SER X 232      86.130  55.470  38.220  0.00  0.00            
ATOM   3670  CA  SER X 232      86.570  56.250  40.040  0.00  0.00            
ATOM   3671  HA  SER X 232      87.410  55.740  39.600  0.00  0.00            
ATOM   3672  CB  SER X 232      86.970  57.630  40.670  0.00  0.00            
ATOM   3673  HB1 SER X 232      87.650  57.370  41.510  0.00  0.00            
ATOM   3674  HB2 SER X 232      86.040  58.160  40.990  0.00  0.00            
ATOM   3675  OG  SER X 232      87.540  58.370  39.580  0.00  0.00            
ATOM   3676  HG1 SER X 232      88.250  57.800  39.270  0.00  0.00            
ATOM   3677  C   SER X 232      86.020  55.270  41.140  0.00  0.00            
ATOM   3678  O   SER X 232      86.740  55.050  42.080  0.00  0.00            
ATOM   3679  N   TYR X 233      84.820  54.690  41.030  0.00  0.00            
ATOM   3680  HN  TYR X 233      84.240  54.800  40.230  0.00  0.00            
ATOM   3681  CA  TYR X 233      84.240  53.830  42.070  0.00  0.00            
ATOM   3682  HA  TYR X 233      85.010  53.180  42.450  0.00  0.00            
ATOM   3683  CB  TYR X 233      83.620  54.800  43.200  0.00  0.00            
ATOM   3684  HB1 TYR X 233      84.510  55.200  43.730  0.00  0.00            
ATOM   3685  HB2 TYR X 233      82.990  54.290  43.950  0.00  0.00            
ATOM   3686  CG  TYR X 233      82.780  55.920  42.570  0.00  0.00            
ATOM   3687  CD1 TYR X 233      81.500  55.690  42.100  0.00  0.00            
ATOM   3688  HD1 TYR X 233      81.140  54.680  42.270  0.00  0.00            
ATOM   3689  CE1 TYR X 233      80.630  56.710  41.630  0.00  0.00            
ATOM   3690  HE1 TYR X 233      79.640  56.430  41.320  0.00  0.00            
ATOM   3691  CZ  TYR X 233      81.110  58.010  41.650  0.00  0.00            
ATOM   3692  OH  TYR X 233      80.210  58.980  41.030  0.00  0.00            
ATOM   3693  HH  TYR X 233      79.430  58.540  40.700  0.00  0.00            
ATOM   3694  CD2 TYR X 233      83.150  57.240  42.600  0.00  0.00            
ATOM   3695  HD2 TYR X 233      84.070  57.500  43.110  0.00  0.00            
ATOM   3696  CE2 TYR X 233      82.420  58.320  42.050  0.00  0.00            
ATOM   3697  HE2 TYR X 233      82.790  59.330  42.020  0.00  0.00            
ATOM   3698  C   TYR X 233      83.260  52.840  41.470  0.00  0.00            
ATOM   3699  O   TYR X 233      82.910  52.810  40.330  0.00  0.00            
ATOM   3700  N   VAL X 234      82.760  51.980  42.370  0.00  0.00            
ATOM   3701  HN  VAL X 234      83.050  52.060  43.320  0.00  0.00            
ATOM   3702  CA  VAL X 234      81.720  51.020  41.990  0.00  0.00            
ATOM   3703  HA  VAL X 234      81.610  50.890  40.920  0.00  0.00            
ATOM   3704  CB  VAL X 234      82.070  49.690  42.540  0.00  0.00            
ATOM   3705  HB  VAL X 234      82.070  49.730  43.650  0.00  0.00            
ATOM   3706  CG1 VAL X 234      81.040  48.660  42.070  0.00  0.00            
ATOM   3707 HG11 VAL X 234      80.090  48.730  42.640  0.00  0.00            
ATOM   3708 HG12 VAL X 234      81.350  47.600  42.220  0.00  0.00            
ATOM   3709 HG13 VAL X 234      80.770  48.890  41.020  0.00  0.00            
ATOM   3710  CG2 VAL X 234      83.410  49.160  42.060  0.00  0.00            
ATOM   3711 HG21 VAL X 234      83.620  49.790  41.170  0.00  0.00            
ATOM   3712 HG22 VAL X 234      83.500  48.100  41.740  0.00  0.00            
ATOM   3713 HG23 VAL X 234      84.220  49.380  42.800  0.00  0.00            
ATOM   3714  C   VAL X 234      80.390  51.450  42.610  0.00  0.00            
ATOM   3715  O   VAL X 234      80.380  51.880  43.760  0.00  0.00            
ATOM   3716  N   LEU X 235      79.250  51.360  41.930  0.00  0.00            
ATOM   3717  HN  LEU X 235      79.280  51.120  40.960  0.00  0.00            
ATOM   3718  CA  LEU X 235      77.900  51.740  42.370  0.00  0.00            
ATOM   3719  HA  LEU X 235      78.010  52.180  43.350  0.00  0.00            
ATOM   3720  CB  LEU X 235      77.310  52.780  41.470  0.00  0.00            
ATOM   3721  HB1 LEU X 235      77.580  52.310  40.500  0.00  0.00            
ATOM   3722  HB2 LEU X 235      77.980  53.660  41.480  0.00  0.00            
ATOM   3723  CG  LEU X 235      75.900  53.310  41.820  0.00  0.00            
ATOM   3724  HG  LEU X 235      75.490  52.780  42.710  0.00  0.00            
ATOM   3725  CD1 LEU X 235      75.940  54.740  42.340  0.00  0.00            
ATOM   3726 HD11 LEU X 235      76.560  54.860  43.250  0.00  0.00            
ATOM   3727 HD12 LEU X 235      74.920  55.070  42.630  0.00  0.00            
ATOM   3728 HD13 LEU X 235      76.380  55.450  41.610  0.00  0.00            
ATOM   3729  CD2 LEU X 235      74.970  53.030  40.650  0.00  0.00            
ATOM   3730 HD21 LEU X 235      74.950  51.990  40.250  0.00  0.00            
ATOM   3731 HD22 LEU X 235      75.320  53.760  39.890  0.00  0.00            
ATOM   3732 HD23 LEU X 235      73.950  53.280  41.020  0.00  0.00            
ATOM   3733  C   LEU X 235      76.950  50.540  42.500  0.00  0.00            
ATOM   3734  O   LEU X 235      76.710  49.800  41.530  0.00  0.00            
ATOM   3735  N   CYS X 236      76.380  50.240  43.700  0.00  0.00            
ATOM   3736  HN  CYS X 236      76.570  50.770  44.520  0.00  0.00            
ATOM   3737  CA  CYS X 236      75.330  49.240  43.950  0.00  0.00            
ATOM   3738  HA  CYS X 236      75.370  48.560  43.120  0.00  0.00            
ATOM   3739  CB  CYS X 236      75.620  48.530  45.320  0.00  0.00            
ATOM   3740  HB1 CYS X 236      75.270  49.150  46.180  0.00  0.00            
ATOM   3741  HB2 CYS X 236      76.720  48.440  45.460  0.00  0.00            
ATOM   3742  SG  CYS X 236      74.680  47.030  45.420  0.00  0.00            
ATOM   3743  HG1 CYS X 236      74.660  47.030  46.750  0.00  0.00            
ATOM   3744  C   CYS X 236      73.960  49.900  43.870  0.00  0.00            
ATOM   3745  O   CYS X 236      73.680  50.950  44.450  0.00  0.00            
ATOM   3746  N   TYR X 237      73.120  49.270  42.990  0.00  0.00            
ATOM   3747  HN  TYR X 237      73.470  48.530  42.430  0.00  0.00            
ATOM   3748  CA  TYR X 237      71.930  49.990  42.600  0.00  0.00            
ATOM   3749  HA  TYR X 237      71.740  50.840  43.240  0.00  0.00            
ATOM   3750  CB  TYR X 237      72.180  50.650  41.250  0.00  0.00            
ATOM   3751  HB1 TYR X 237      72.400  49.790  40.580  0.00  0.00            
ATOM   3752  HB2 TYR X 237      73.010  51.400  41.260  0.00  0.00            
ATOM   3753  CG  TYR X 237      71.080  51.380  40.570  0.00  0.00            
ATOM   3754  CD1 TYR X 237      70.240  52.190  41.270  0.00  0.00            
ATOM   3755  HD1 TYR X 237      70.510  52.430  42.290  0.00  0.00            
ATOM   3756  CE1 TYR X 237      69.210  52.820  40.640  0.00  0.00            
ATOM   3757  HE1 TYR X 237      68.710  53.470  41.340  0.00  0.00            
ATOM   3758  CZ  TYR X 237      69.050  52.770  39.240  0.00  0.00            
ATOM   3759  OH  TYR X 237      67.870  53.450  38.680  0.00  0.00            
ATOM   3760  HH  TYR X 237      67.530  52.940  37.940  0.00  0.00            
ATOM   3761  CD2 TYR X 237      70.910  51.180  39.190  0.00  0.00            
ATOM   3762  HD2 TYR X 237      71.410  50.450  38.570  0.00  0.00            
ATOM   3763  CE2 TYR X 237      69.860  51.860  38.560  0.00  0.00            
ATOM   3764  HE2 TYR X 237      69.690  51.770  37.500  0.00  0.00            
ATOM   3765  C   TYR X 237      70.690  49.160  42.700  0.00  0.00            
ATOM   3766  O   TYR X 237      70.610  48.020  42.190  0.00  0.00            
ATOM   3767  N   ASP X 238      69.710  49.760  43.320  0.00  0.00            
ATOM   3768  HN  ASP X 238      69.750  50.640  43.790  0.00  0.00            
ATOM   3769  CA  ASP X 238      68.380  49.160  43.300  0.00  0.00            
ATOM   3770  HA  ASP X 238      68.510  48.230  42.770  0.00  0.00            
ATOM   3771  CB  ASP X 238      68.130  48.590  44.700  0.00  0.00            
ATOM   3772  HB1 ASP X 238      67.940  49.500  45.300  0.00  0.00            
ATOM   3773  HB2 ASP X 238      69.010  48.000  45.020  0.00  0.00            
ATOM   3774  CG  ASP X 238      66.850  47.710  44.760  0.00  0.00            
ATOM   3775  OD1 ASP X 238      66.740  47.100  45.860  0.00  0.00            
ATOM   3776  OD2 ASP X 238      66.130  47.560  43.750  0.00  0.00            
ATOM   3777  C   ASP X 238      67.430  50.070  42.620  0.00  0.00            
ATOM   3778  O   ASP X 238      66.820  50.970  43.300  0.00  0.00            
ATOM   3779  N   PRO X 239      67.090  49.790  41.400  0.00  0.00            
ATOM   3780  CD  PRO X 239      67.850  48.830  40.540  0.00  0.00            
ATOM   3781  HD1 PRO X 239      67.740  47.830  41.010  0.00  0.00            
ATOM   3782  HD2 PRO X 239      68.910  49.130  40.440  0.00  0.00            
ATOM   3783  CA  PRO X 239      66.020  50.430  40.590  0.00  0.00            
ATOM   3784  HA  PRO X 239      66.400  51.400  40.290  0.00  0.00            
ATOM   3785  CB  PRO X 239      65.720  49.500  39.400  0.00  0.00            
ATOM   3786  HB1 PRO X 239      65.360  49.920  38.430  0.00  0.00            
ATOM   3787  HB2 PRO X 239      65.110  48.670  39.820  0.00  0.00            
ATOM   3788  CG  PRO X 239      67.170  48.950  39.200  0.00  0.00            
ATOM   3789  HG1 PRO X 239      67.280  48.010  38.620  0.00  0.00            
ATOM   3790  HG2 PRO X 239      67.820  49.660  38.640  0.00  0.00            
ATOM   3791  C   PRO X 239      64.740  50.740  41.250  0.00  0.00            
ATOM   3792  O   PRO X 239      64.000  51.630  40.790  0.00  0.00            
ATOM   3793  N   ARG X 240      64.390  49.950  42.340  0.00  0.00            
ATOM   3794  HN  ARG X 240      64.980  49.170  42.500  0.00  0.00            
ATOM   3795  CA  ARG X 240      63.280  50.210  43.280  0.00  0.00            
ATOM   3796  HA  ARG X 240      62.400  50.340  42.670  0.00  0.00            
ATOM   3797  CB  ARG X 240      63.210  49.060  44.180  0.00  0.00            
ATOM   3798  HB1 ARG X 240      62.560  49.150  45.080  0.00  0.00            
ATOM   3799  HB2 ARG X 240      64.250  48.810  44.480  0.00  0.00            
ATOM   3800  CG  ARG X 240      62.630  47.820  43.470  0.00  0.00            
ATOM   3801  HG1 ARG X 240      63.320  47.510  42.650  0.00  0.00            
ATOM   3802  HG2 ARG X 240      61.600  48.020  43.120  0.00  0.00            
ATOM   3803  CD  ARG X 240      62.460  46.660  44.480  0.00  0.00            
ATOM   3804  HD1 ARG X 240      62.090  45.820  43.840  0.00  0.00            
ATOM   3805  HD2 ARG X 240      61.840  46.790  45.390  0.00  0.00            
ATOM   3806  NE  ARG X 240      63.820  46.220  44.900  0.00  0.00            
ATOM   3807  HE  ARG X 240      64.690  46.640  44.630  0.00  0.00            
ATOM   3808  CZ  ARG X 240      64.060  45.090  45.580  0.00  0.00            
ATOM   3809  NH1 ARG X 240      63.040  44.400  46.080  0.00  0.00            
ATOM   3810 HH11 ARG X 240      63.260  43.710  46.770  0.00  0.00            
ATOM   3811 HH12 ARG X 240      62.100  44.710  45.940  0.00  0.00            
ATOM   3812  NH2 ARG X 240      65.240  44.810  45.910  0.00  0.00            
ATOM   3813 HH21 ARG X 240      65.920  45.510  45.670  0.00  0.00            
ATOM   3814 HH22 ARG X 240      65.370  43.890  46.270  0.00  0.00            
ATOM   3815  C   ARG X 240      63.320  51.480  44.070  0.00  0.00            
ATOM   3816  O   ARG X 240      62.370  52.250  44.020  0.00  0.00            
ATOM   3817  N   THR X 241      64.430  51.790  44.790  0.00  0.00            
ATOM   3818  HN  THR X 241      65.220  51.190  44.720  0.00  0.00            
ATOM   3819  CA  THR X 241      64.590  52.860  45.730  0.00  0.00            
ATOM   3820  HA  THR X 241      63.610  53.190  46.050  0.00  0.00            
ATOM   3821  CB  THR X 241      65.210  52.430  47.060  0.00  0.00            
ATOM   3822  HB  THR X 241      65.600  53.220  47.750  0.00  0.00            
ATOM   3823  OG1 THR X 241      66.370  51.640  46.780  0.00  0.00            
ATOM   3824  HG1 THR X 241      67.130  52.170  47.020  0.00  0.00            
ATOM   3825  CG2 THR X 241      64.200  51.560  47.880  0.00  0.00            
ATOM   3826 HG21 THR X 241      63.950  50.690  47.230  0.00  0.00            
ATOM   3827 HG22 THR X 241      63.270  52.050  48.250  0.00  0.00            
ATOM   3828 HG23 THR X 241      64.750  51.250  48.790  0.00  0.00            
ATOM   3829  C   THR X 241      65.310  54.030  45.130  0.00  0.00            
ATOM   3830  O   THR X 241      65.290  55.110  45.680  0.00  0.00            
ATOM   3831  N   ARG X 242      65.830  53.840  43.870  0.00  0.00            
ATOM   3832  HN  ARG X 242      65.900  52.860  43.690  0.00  0.00            
ATOM   3833  CA  ARG X 242      66.660  54.770  43.140  0.00  0.00            
ATOM   3834  HA  ARG X 242      67.130  54.300  42.290  0.00  0.00            
ATOM   3835  CB  ARG X 242      65.760  55.950  42.600  0.00  0.00            
ATOM   3836  HB1 ARG X 242      66.440  56.650  42.070  0.00  0.00            
ATOM   3837  HB2 ARG X 242      65.320  56.470  43.480  0.00  0.00            
ATOM   3838  CG  ARG X 242      64.550  55.540  41.740  0.00  0.00            
ATOM   3839  HG1 ARG X 242      63.890  56.410  41.570  0.00  0.00            
ATOM   3840  HG2 ARG X 242      63.970  54.890  42.420  0.00  0.00            
ATOM   3841  CD  ARG X 242      64.920  54.760  40.480  0.00  0.00            
ATOM   3842  HD1 ARG X 242      64.090  54.240  39.960  0.00  0.00            
ATOM   3843  HD2 ARG X 242      65.710  54.050  40.800  0.00  0.00            
ATOM   3844  NE  ARG X 242      65.670  55.610  39.520  0.00  0.00            
ATOM   3845  HE  ARG X 242      66.650  55.550  39.340  0.00  0.00            
ATOM   3846  CZ  ARG X 242      65.020  56.260  38.570  0.00  0.00            
ATOM   3847  NH1 ARG X 242      63.700  56.480  38.550  0.00  0.00            
ATOM   3848 HH11 ARG X 242      63.140  55.950  39.190  0.00  0.00            
ATOM   3849 HH12 ARG X 242      63.300  56.910  37.740  0.00  0.00            
ATOM   3850  NH2 ARG X 242      65.710  56.780  37.630  0.00  0.00            
ATOM   3851 HH21 ARG X 242      66.710  56.760  37.620  0.00  0.00            
ATOM   3852 HH22 ARG X 242      65.210  57.140  36.840  0.00  0.00            
ATOM   3853  C   ARG X 242      67.880  55.220  43.930  0.00  0.00            
ATOM   3854  O   ARG X 242      68.250  54.720  45.030  0.00  0.00            
ATOM   3855  N   GLY X 243      68.710  56.110  43.350  0.00  0.00            
ATOM   3856  HN  GLY X 243      68.440  56.490  42.460  0.00  0.00            
ATOM   3857  CA  GLY X 243      70.050  56.560  43.820  0.00  0.00            
ATOM   3858  HA1 GLY X 243      69.880  57.170  44.690  0.00  0.00            
ATOM   3859  HA2 GLY X 243      70.480  57.060  42.970  0.00  0.00            
ATOM   3860  C   GLY X 243      71.000  55.500  44.180  0.00  0.00            
ATOM   3861  O   GLY X 243      70.930  54.420  43.630  0.00  0.00            
ATOM   3862  N   ALA X 244      71.940  55.680  45.160  0.00  0.00            
ATOM   3863  HN  ALA X 244      71.980  56.570  45.600  0.00  0.00            
ATOM   3864  CA  ALA X 244      72.810  54.580  45.450  0.00  0.00            
ATOM   3865  HA  ALA X 244      72.980  53.840  44.690  0.00  0.00            
ATOM   3866  CB  ALA X 244      74.090  55.220  45.850  0.00  0.00            
ATOM   3867  HB1 ALA X 244      74.830  54.420  46.070  0.00  0.00            
ATOM   3868  HB2 ALA X 244      73.960  55.710  46.840  0.00  0.00            
ATOM   3869  HB3 ALA X 244      74.510  55.980  45.150  0.00  0.00            
ATOM   3870  C   ALA X 244      72.320  53.890  46.680  0.00  0.00            
ATOM   3871  O   ALA X 244      72.060  54.480  47.740  0.00  0.00            
ATOM   3872  N   LEU X 245      72.190  52.560  46.570  0.00  0.00            
ATOM   3873  HN  LEU X 245      72.410  52.240  45.650  0.00  0.00            
ATOM   3874  CA  LEU X 245      72.050  51.680  47.640  0.00  0.00            
ATOM   3875  HA  LEU X 245      71.200  51.980  48.230  0.00  0.00            
ATOM   3876  CB  LEU X 245      71.820  50.270  46.980  0.00  0.00            
ATOM   3877  HB1 LEU X 245      72.760  49.940  46.470  0.00  0.00            
ATOM   3878  HB2 LEU X 245      70.970  50.310  46.270  0.00  0.00            
ATOM   3879  CG  LEU X 245      71.410  49.150  47.980  0.00  0.00            
ATOM   3880  HG  LEU X 245      72.270  49.110  48.680  0.00  0.00            
ATOM   3881  CD1 LEU X 245      70.190  49.690  48.800  0.00  0.00            
ATOM   3882 HD11 LEU X 245      69.260  49.740  48.200  0.00  0.00            
ATOM   3883 HD12 LEU X 245      70.250  50.630  49.390  0.00  0.00            
ATOM   3884 HD13 LEU X 245      69.900  48.930  49.560  0.00  0.00            
ATOM   3885  CD2 LEU X 245      71.120  47.810  47.370  0.00  0.00            
ATOM   3886 HD21 LEU X 245      70.440  47.270  48.060  0.00  0.00            
ATOM   3887 HD22 LEU X 245      72.010  47.230  47.050  0.00  0.00            
ATOM   3888 HD23 LEU X 245      70.440  47.940  46.500  0.00  0.00            
ATOM   3889  C   LEU X 245      73.340  51.620  48.550  0.00  0.00            
ATOM   3890  O   LEU X 245      73.360  51.460  49.750  0.00  0.00            
ATOM   3891  N   TRP X 246      74.490  51.790  47.900  0.00  0.00            
ATOM   3892  HN  TRP X 246      74.510  51.760  46.900  0.00  0.00            
ATOM   3893  CA  TRP X 246      75.790  51.750  48.510  0.00  0.00            
ATOM   3894  HA  TRP X 246      75.830  52.680  49.060  0.00  0.00            
ATOM   3895  CB  TRP X 246      76.280  50.560  49.380  0.00  0.00            
ATOM   3896  HB1 TRP X 246      75.820  50.680  50.380  0.00  0.00            
ATOM   3897  HB2 TRP X 246      77.370  50.640  49.570  0.00  0.00            
ATOM   3898  CG  TRP X 246      75.920  49.180  49.030  0.00  0.00            
ATOM   3899  CD1 TRP X 246      74.800  48.490  49.480  0.00  0.00            
ATOM   3900  HD1 TRP X 246      74.040  48.870  50.140  0.00  0.00            
ATOM   3901  NE1 TRP X 246      74.920  47.170  49.040  0.00  0.00            
ATOM   3902  HE1 TRP X 246      74.680  46.300  49.400  0.00  0.00            
ATOM   3903  CE2 TRP X 246      76.090  47.050  48.450  0.00  0.00            
ATOM   3904  CD2 TRP X 246      76.800  48.270  48.440  0.00  0.00            
ATOM   3905  CE3 TRP X 246      77.970  48.430  47.690  0.00  0.00            
ATOM   3906  HE3 TRP X 246      78.500  49.370  47.670  0.00  0.00            
ATOM   3907  CZ3 TRP X 246      78.540  47.310  47.170  0.00  0.00            
ATOM   3908  HZ3 TRP X 246      79.530  47.260  46.730  0.00  0.00            
ATOM   3909  CZ2 TRP X 246      76.690  45.910  47.930  0.00  0.00            
ATOM   3910  HZ2 TRP X 246      76.190  44.960  48.080  0.00  0.00            
ATOM   3911  CH2 TRP X 246      77.930  46.030  47.320  0.00  0.00            
ATOM   3912  HH2 TRP X 246      78.450  45.150  46.970  0.00  0.00            
ATOM   3913  C   TRP X 246      76.850  51.910  47.410  0.00  0.00            
ATOM   3914  O   TRP X 246      76.640  51.430  46.300  0.00  0.00            
ATOM   3915  N   VAL X 247      77.980  52.580  47.680  0.00  0.00            
ATOM   3916  HN  VAL X 247      78.220  52.870  48.610  0.00  0.00            
ATOM   3917  CA  VAL X 247      79.050  52.930  46.730  0.00  0.00            
ATOM   3918  HA  VAL X 247      78.880  52.300  45.860  0.00  0.00            
ATOM   3919  CB  VAL X 247      79.130  54.390  46.390  0.00  0.00            
ATOM   3920  HB  VAL X 247      79.090  54.950  47.350  0.00  0.00            
ATOM   3921  CG1 VAL X 247      80.410  54.790  45.600  0.00  0.00            
ATOM   3922 HG11 VAL X 247      80.480  54.170  44.690  0.00  0.00            
ATOM   3923 HG12 VAL X 247      81.300  54.620  46.240  0.00  0.00            
ATOM   3924 HG13 VAL X 247      80.490  55.850  45.250  0.00  0.00            
ATOM   3925  CG2 VAL X 247      77.770  54.690  45.790  0.00  0.00            
ATOM   3926 HG21 VAL X 247      76.970  54.600  46.560  0.00  0.00            
ATOM   3927 HG22 VAL X 247      77.630  53.970  44.960  0.00  0.00            
ATOM   3928 HG23 VAL X 247      77.750  55.740  45.430  0.00  0.00            
ATOM   3929  C   VAL X 247      80.360  52.350  47.260  0.00  0.00            
ATOM   3930  O   VAL X 247      80.700  52.530  48.410  0.00  0.00            
ATOM   3931  N   VAL X 248      81.150  51.580  46.490  0.00  0.00            
ATOM   3932  HN  VAL X 248      80.990  51.420  45.510  0.00  0.00            
ATOM   3933  CA  VAL X 248      82.450  51.100  46.940  0.00  0.00            
ATOM   3934  HA  VAL X 248      82.660  51.260  47.990  0.00  0.00            
ATOM   3935  CB  VAL X 248      82.720  49.680  46.560  0.00  0.00            
ATOM   3936  HB  VAL X 248      82.750  49.630  45.450  0.00  0.00            
ATOM   3937  CG1 VAL X 248      83.990  49.120  47.170  0.00  0.00            
ATOM   3938 HG11 VAL X 248      84.870  49.680  46.800  0.00  0.00            
ATOM   3939 HG12 VAL X 248      83.950  48.020  47.000  0.00  0.00            
ATOM   3940 HG13 VAL X 248      83.890  49.290  48.260  0.00  0.00            
ATOM   3941  CG2 VAL X 248      81.500  48.860  47.000  0.00  0.00            
ATOM   3942 HG21 VAL X 248      80.900  49.380  47.770  0.00  0.00            
ATOM   3943 HG22 VAL X 248      81.720  47.860  47.420  0.00  0.00            
ATOM   3944 HG23 VAL X 248      80.870  48.810  46.090  0.00  0.00            
ATOM   3945  C   VAL X 248      83.470  51.950  46.270  0.00  0.00            
ATOM   3946  O   VAL X 248      83.490  52.020  45.030  0.00  0.00            
ATOM   3947  N   GLU X 249      84.310  52.620  46.990  0.00  0.00            
ATOM   3948  HN  GLU X 249      84.190  52.630  47.980  0.00  0.00            
ATOM   3949  CA  GLU X 249      85.510  53.310  46.460  0.00  0.00            
ATOM   3950  HA  GLU X 249      85.130  54.150  45.910  0.00  0.00            
ATOM   3951  CB  GLU X 249      86.170  54.120  47.570  0.00  0.00            
ATOM   3952  HB1 GLU X 249      87.100  54.650  47.280  0.00  0.00            
ATOM   3953  HB2 GLU X 249      86.410  53.380  48.350  0.00  0.00            
ATOM   3954  CG  GLU X 249      85.260  55.130  48.260  0.00  0.00            
ATOM   3955  HG1 GLU X 249      84.810  54.720  49.190  0.00  0.00            
ATOM   3956  HG2 GLU X 249      84.380  55.420  47.650  0.00  0.00            
ATOM   3957  CD  GLU X 249      86.000  56.440  48.570  0.00  0.00            
ATOM   3958  OE1 GLU X 249      86.460  57.060  47.610  0.00  0.00            
ATOM   3959  OE2 GLU X 249      86.140  56.840  49.770  0.00  0.00            
ATOM   3960  C   GLU X 249      86.570  52.550  45.630  0.00  0.00            
ATOM   3961  O   GLU X 249      86.800  51.380  45.790  0.00  0.00            
ATOM   3962  N   GLN X 250      87.090  53.140  44.530  0.00  0.00            
ATOM   3963  HN  GLN X 250      86.820  54.060  44.250  0.00  0.00            
ATOM   3964  CA  GLN X 250      88.130  52.470  43.690  0.00  0.00            
ATOM   3965  HA  GLN X 250      88.550  51.620  44.190  0.00  0.00            
ATOM   3966  CB  GLN X 250      87.600  51.800  42.380  0.00  0.00            
ATOM   3967  HB1 GLN X 250      88.450  51.540  41.720  0.00  0.00            
ATOM   3968  HB2 GLN X 250      86.930  52.520  41.860  0.00  0.00            
ATOM   3969  CG  GLN X 250      86.890  50.450  42.640  0.00  0.00            
ATOM   3970  HG1 GLN X 250      86.430  50.080  41.700  0.00  0.00            
ATOM   3971  HG2 GLN X 250      86.130  50.620  43.430  0.00  0.00            
ATOM   3972  CD  GLN X 250      87.960  49.450  43.100  0.00  0.00            
ATOM   3973  OE1 GLN X 250      88.860  48.940  42.390  0.00  0.00            
ATOM   3974  NE2 GLN X 250      87.830  49.080  44.450  0.00  0.00            
ATOM   3975 HE21 GLN X 250      87.080  49.580  44.890  0.00  0.00            
ATOM   3976 HE22 GLN X 250      88.350  48.340  44.870  0.00  0.00            
ATOM   3977  C   GLN X 250      89.370  53.350  43.420  0.00  0.00            
ATOM   3978  O   GLN X 250      90.290  52.920  42.710  0.00  0.00            
ATOM   3979  N   LEU X 251      89.440  54.550  44.040  0.00  0.00            
ATOM   3980  HN  LEU X 251      88.680  54.840  44.620  0.00  0.00            
ATOM   3981  CA  LEU X 251      90.570  55.430  43.950  0.00  0.00            
ATOM   3982  HA  LEU X 251      91.230  55.050  43.190  0.00  0.00            
ATOM   3983  CB  LEU X 251      90.010  56.810  43.470  0.00  0.00            
ATOM   3984  HB1 LEU X 251      89.330  57.270  44.220  0.00  0.00            
ATOM   3985  HB2 LEU X 251      89.320  56.680  42.610  0.00  0.00            
ATOM   3986  CG  LEU X 251      91.020  57.930  43.000  0.00  0.00            
ATOM   3987  HG  LEU X 251      91.810  57.990  43.780  0.00  0.00            
ATOM   3988  CD1 LEU X 251      91.680  57.610  41.720  0.00  0.00            
ATOM   3989 HD11 LEU X 251      92.460  58.350  41.440  0.00  0.00            
ATOM   3990 HD12 LEU X 251      91.010  57.560  40.830  0.00  0.00            
ATOM   3991 HD13 LEU X 251      92.130  56.610  41.890  0.00  0.00            
ATOM   3992  CD2 LEU X 251      90.430  59.300  42.880  0.00  0.00            
ATOM   3993 HD21 LEU X 251      89.990  59.610  43.850  0.00  0.00            
ATOM   3994 HD22 LEU X 251      89.720  59.460  42.040  0.00  0.00            
ATOM   3995 HD23 LEU X 251      91.250  59.990  42.570  0.00  0.00            
ATOM   3996  C   LEU X 251      91.130  55.560  45.320  0.00  0.00            
ATOM   3997  O   LEU X 251      90.480  55.730  46.360  0.00  0.00            
ATOM   3998  N   ARG X 252      92.430  55.560  45.450  0.00  0.00            
ATOM   3999  HN  ARG X 252      92.930  55.400  44.600  0.00  0.00            
ATOM   4000  CA  ARG X 252      93.150  55.610  46.630  0.00  0.00            
ATOM   4001  HA  ARG X 252      92.610  54.950  47.290  0.00  0.00            
ATOM   4002  CB  ARG X 252      94.510  54.950  46.390  0.00  0.00            
ATOM   4003  HB1 ARG X 252      94.980  55.490  45.540  0.00  0.00            
ATOM   4004  HB2 ARG X 252      94.240  53.920  46.060  0.00  0.00            
ATOM   4005  CG  ARG X 252      95.530  54.810  47.560  0.00  0.00            
ATOM   4006  HG1 ARG X 252      95.150  54.300  48.470  0.00  0.00            
ATOM   4007  HG2 ARG X 252      95.940  55.820  47.770  0.00  0.00            
ATOM   4008  CD  ARG X 252      96.900  54.130  47.200  0.00  0.00            
ATOM   4009  HD1 ARG X 252      97.420  54.750  46.440  0.00  0.00            
ATOM   4010  HD2 ARG X 252      96.760  53.080  46.860  0.00  0.00            
ATOM   4011  NE  ARG X 252      97.870  54.130  48.350  0.00  0.00            
ATOM   4012  HE  ARG X 252      98.580  54.810  48.530  0.00  0.00            
ATOM   4013  CZ  ARG X 252      98.180  53.090  49.100  0.00  0.00            
ATOM   4014  NH1 ARG X 252      97.510  51.990  49.150  0.00  0.00            
ATOM   4015 HH11 ARG X 252      96.540  52.030  48.920  0.00  0.00            
ATOM   4016 HH12 ARG X 252      97.690  51.400  49.950  0.00  0.00            
ATOM   4017  NH2 ARG X 252      99.190  53.210  49.930  0.00  0.00            
ATOM   4018 HH21 ARG X 252      99.580  54.120  50.090  0.00  0.00            
ATOM   4019 HH22 ARG X 252      99.480  52.400  50.450  0.00  0.00            
ATOM   4020  C   ARG X 252      93.260  57.000  47.240  0.00  0.00            
ATOM   4021  O   ARG X 252      93.440  57.940  46.510  0.00  0.00            
ATOM   4022  N   PRO X 253      93.140  57.170  48.550  0.00  0.00            
ATOM   4023  CD  PRO X 253      92.770  56.070  49.430  0.00  0.00            
ATOM   4024  HD1 PRO X 253      93.560  55.290  49.390  0.00  0.00            
ATOM   4025  HD2 PRO X 253      91.740  55.680  49.270  0.00  0.00            
ATOM   4026  CA  PRO X 253      93.670  58.320  49.280  0.00  0.00            
ATOM   4027  HA  PRO X 253      92.940  59.100  49.190  0.00  0.00            
ATOM   4028  CB  PRO X 253      93.770  57.790  50.710  0.00  0.00            
ATOM   4029  HB1 PRO X 253      93.600  58.630  51.420  0.00  0.00            
ATOM   4030  HB2 PRO X 253      94.730  57.260  50.870  0.00  0.00            
ATOM   4031  CG  PRO X 253      92.680  56.760  50.780  0.00  0.00            
ATOM   4032  HG1 PRO X 253      92.760  56.010  51.600  0.00  0.00            
ATOM   4033  HG2 PRO X 253      91.630  57.110  50.860  0.00  0.00            
ATOM   4034  C   PRO X 253      94.990  58.920  48.800  0.00  0.00            
ATOM   4035  O   PRO X 253      95.790  58.260  48.190  0.00  0.00            
ATOM   4036  N   GLU X 254      95.290  60.200  49.040  0.00  0.00            
ATOM   4037  HN  GLU X 254      94.560  60.780  49.380  0.00  0.00            
ATOM   4038  CA  GLU X 254      96.410  60.900  48.700  0.00  0.00            
ATOM   4039  HA  GLU X 254      96.300  61.790  49.300  0.00  0.00            
ATOM   4040  CB  GLU X 254      97.850  60.330  49.110  0.00  0.00            
ATOM   4041  HB1 GLU X 254      98.680  61.060  49.000  0.00  0.00            
ATOM   4042  HB2 GLU X 254      98.070  59.540  48.360  0.00  0.00            
ATOM   4043  CG  GLU X 254      97.980  59.850  50.570  0.00  0.00            
ATOM   4044  HG1 GLU X 254      97.190  59.080  50.740  0.00  0.00            
ATOM   4045  HG2 GLU X 254      97.750  60.670  51.280  0.00  0.00            
ATOM   4046  CD  GLU X 254      99.390  59.380  50.810  0.00  0.00            
ATOM   4047  OE1 GLU X 254      99.810  58.410  50.100  0.00  0.00            
ATOM   4048  OE2 GLU X 254     100.080  59.870  51.770  0.00  0.00            
ATOM   4049  C   GLU X 254      96.420  61.450  47.280  0.00  0.00            
ATOM   4050  O   GLU X 254      96.010  60.890  46.240  0.00  0.00            
ATOM   4051  N   ARG X 255      96.890  62.700  47.230  0.00  0.00            
ATOM   4052  HN  ARG X 255      97.300  63.060  48.070  0.00  0.00            
ATOM   4053  CA  ARG X 255      96.930  63.570  46.160  0.00  0.00            
ATOM   4054  HA  ARG X 255      97.080  64.540  46.600  0.00  0.00            
ATOM   4055  CB  ARG X 255      98.230  63.460  45.220  0.00  0.00            
ATOM   4056  HB1 ARG X 255      98.230  64.180  44.370  0.00  0.00            
ATOM   4057  HB2 ARG X 255      98.190  62.460  44.730  0.00  0.00            
ATOM   4058  CG  ARG X 255      99.500  63.670  45.990  0.00  0.00            
ATOM   4059  HG1 ARG X 255      99.410  62.980  46.850  0.00  0.00            
ATOM   4060  HG2 ARG X 255      99.550  64.720  46.340  0.00  0.00            
ATOM   4061  CD  ARG X 255     100.760  63.270  45.210  0.00  0.00            
ATOM   4062  HD1 ARG X 255     100.810  63.840  44.250  0.00  0.00            
ATOM   4063  HD2 ARG X 255     100.640  62.180  44.980  0.00  0.00            
ATOM   4064  NE  ARG X 255     101.890  63.480  46.110  0.00  0.00            
ATOM   4065  HE  ARG X 255     102.240  64.400  46.240  0.00  0.00            
ATOM   4066  CZ  ARG X 255     102.360  62.640  46.980  0.00  0.00            
ATOM   4067  NH1 ARG X 255     101.970  61.410  46.970  0.00  0.00            
ATOM   4068 HH11 ARG X 255     101.220  61.140  46.360  0.00  0.00            
ATOM   4069 HH12 ARG X 255     102.070  60.920  47.830  0.00  0.00            
ATOM   4070  NH2 ARG X 255     103.180  63.060  47.940  0.00  0.00            
ATOM   4071 HH21 ARG X 255     103.490  64.010  47.850  0.00  0.00            
ATOM   4072 HH22 ARG X 255     103.540  62.450  48.640  0.00  0.00            
ATOM   4073  C   ARG X 255      95.630  63.860  45.360  0.00  0.00            
ATOM   4074  O   ARG X 255      95.560  63.600  44.170  0.00  0.00            
ATOM   4075  N   LEU X 256      94.600  64.300  46.070  0.00  0.00            
ATOM   4076  HN  LEU X 256      94.610  64.360  47.070  0.00  0.00            
ATOM   4077  CA  LEU X 256      93.230  64.430  45.550  0.00  0.00            
ATOM   4078  HA  LEU X 256      93.280  64.280  44.480  0.00  0.00            
ATOM   4079  CB  LEU X 256      92.220  63.400  46.210  0.00  0.00            
ATOM   4080  HB1 LEU X 256      91.240  63.560  45.710  0.00  0.00            
ATOM   4081  HB2 LEU X 256      92.030  63.810  47.220  0.00  0.00            
ATOM   4082  CG  LEU X 256      92.690  61.950  46.190  0.00  0.00            
ATOM   4083  HG  LEU X 256      93.610  61.810  46.800  0.00  0.00            
ATOM   4084  CD1 LEU X 256      91.650  61.040  46.800  0.00  0.00            
ATOM   4085 HD11 LEU X 256      90.690  61.070  46.250  0.00  0.00            
ATOM   4086 HD12 LEU X 256      91.470  61.140  47.890  0.00  0.00            
ATOM   4087 HD13 LEU X 256      92.000  59.990  46.720  0.00  0.00            
ATOM   4088  CD2 LEU X 256      92.940  61.420  44.750  0.00  0.00            
ATOM   4089 HD21 LEU X 256      93.460  60.450  44.910  0.00  0.00            
ATOM   4090 HD22 LEU X 256      93.540  62.100  44.100  0.00  0.00            
ATOM   4091 HD23 LEU X 256      91.970  61.280  44.230  0.00  0.00            
ATOM   4092  C   LEU X 256      92.760  65.850  45.670  0.00  0.00            
ATOM   4093  O   LEU X 256      93.320  66.750  46.290  0.00  0.00            
ATOM   4094  N   ARG X 257      91.600  66.060  45.040  0.00  0.00            
ATOM   4095  HN  ARG X 257      91.160  65.290  44.580  0.00  0.00            
ATOM   4096  CA  ARG X 257      90.970  67.360  44.760  0.00  0.00            
ATOM   4097  HA  ARG X 257      91.770  68.080  44.660  0.00  0.00            
ATOM   4098  CB  ARG X 257      90.090  67.470  43.470  0.00  0.00            
ATOM   4099  HB1 ARG X 257      89.710  68.520  43.460  0.00  0.00            
ATOM   4100  HB2 ARG X 257      89.380  66.630  43.400  0.00  0.00            
ATOM   4101  CG  ARG X 257      91.000  67.390  42.160  0.00  0.00            
ATOM   4102  HG1 ARG X 257      91.550  66.430  42.050  0.00  0.00            
ATOM   4103  HG2 ARG X 257      91.820  68.140  42.260  0.00  0.00            
ATOM   4104  CD  ARG X 257      90.280  67.690  40.830  0.00  0.00            
ATOM   4105  HD1 ARG X 257      89.390  67.030  40.740  0.00  0.00            
ATOM   4106  HD2 ARG X 257      90.930  67.480  39.960  0.00  0.00            
ATOM   4107  NE  ARG X 257      90.060  69.190  40.720  0.00  0.00            
ATOM   4108  HE  ARG X 257      90.420  69.820  41.410  0.00  0.00            
ATOM   4109  CZ  ARG X 257      89.280  69.620  39.720  0.00  0.00            
ATOM   4110  NH1 ARG X 257      88.400  68.900  39.090  0.00  0.00            
ATOM   4111 HH11 ARG X 257      88.440  67.910  39.220  0.00  0.00            
ATOM   4112 HH12 ARG X 257      87.710  69.310  38.500  0.00  0.00            
ATOM   4113  NH2 ARG X 257      89.430  70.900  39.520  0.00  0.00            
ATOM   4114 HH21 ARG X 257      90.190  71.380  39.950  0.00  0.00            
ATOM   4115 HH22 ARG X 257      88.820  71.250  38.810  0.00  0.00            
ATOM   4116  C   ARG X 257      90.110  67.740  45.960  0.00  0.00            
ATOM   4117  O   ARG X 257      89.330  66.980  46.580  0.00  0.00            
ATOM   4118  N   GLY X 258      90.220  68.980  46.440  0.00  0.00            
ATOM   4119  HN  GLY X 258      90.430  69.690  45.770  0.00  0.00            
ATOM   4120  CA  GLY X 258      89.830  69.530  47.770  0.00  0.00            
ATOM   4121  HA1 GLY X 258      90.380  70.450  47.910  0.00  0.00            
ATOM   4122  HA2 GLY X 258      90.070  68.790  48.520  0.00  0.00            
ATOM   4123  C   GLY X 258      88.370  69.820  47.830  0.00  0.00            
ATOM   4124  O   GLY X 258      87.720  69.910  46.780  0.00  0.00            
ATOM   4125  N   ASP X 259      87.900  70.090  49.080  0.00  0.00            
ATOM   4126  HN  ASP X 259      88.440  69.820  49.870  0.00  0.00            
ATOM   4127  CA  ASP X 259      86.550  70.510  49.360  0.00  0.00            
ATOM   4128  HA  ASP X 259      85.780  69.920  48.880  0.00  0.00            
ATOM   4129  CB  ASP X 259      86.250  70.460  50.830  0.00  0.00            
ATOM   4130  HB1 ASP X 259      85.260  70.940  50.980  0.00  0.00            
ATOM   4131  HB2 ASP X 259      86.900  71.140  51.420  0.00  0.00            
ATOM   4132  CG  ASP X 259      86.350  69.040  51.350  0.00  0.00            
ATOM   4133  OD1 ASP X 259      86.810  68.820  52.520  0.00  0.00            
ATOM   4134  OD2 ASP X 259      85.950  68.120  50.570  0.00  0.00            
ATOM   4135  C   ASP X 259      86.280  71.900  48.870  0.00  0.00            
ATOM   4136  O   ASP X 259      85.270  72.160  48.200  0.00  0.00            
ATOM   4137  N   GLY X 260      87.310  72.770  48.960  0.00  0.00            
ATOM   4138  HN  GLY X 260      88.190  72.550  49.370  0.00  0.00            
ATOM   4139  CA  GLY X 260      87.060  74.080  48.520  0.00  0.00            
ATOM   4140  HA1 GLY X 260      87.970  74.600  48.760  0.00  0.00            
ATOM   4141  HA2 GLY X 260      86.180  74.450  49.020  0.00  0.00            
ATOM   4142  C   GLY X 260      87.010  74.340  47.050  0.00  0.00            
ATOM   4143  O   GLY X 260      86.490  75.330  46.680  0.00  0.00            
ATOM   4144  N   ASP X 261      87.590  73.500  46.190  0.00  0.00            
ATOM   4145  HN  ASP X 261      88.140  72.800  46.620  0.00  0.00            
ATOM   4146  CA  ASP X 261      87.660  73.530  44.760  0.00  0.00            
ATOM   4147  HA  ASP X 261      88.170  74.420  44.420  0.00  0.00            
ATOM   4148  CB  ASP X 261      88.510  72.300  44.230  0.00  0.00            
ATOM   4149  HB1 ASP X 261      88.660  72.470  43.140  0.00  0.00            
ATOM   4150  HB2 ASP X 261      88.010  71.320  44.350  0.00  0.00            
ATOM   4151  CG  ASP X 261      89.910  72.220  44.860  0.00  0.00            
ATOM   4152  OD1 ASP X 261      90.450  73.220  45.480  0.00  0.00            
ATOM   4153  OD2 ASP X 261      90.570  71.140  44.810  0.00  0.00            
ATOM   4154  C   ASP X 261      86.320  73.640  44.050  0.00  0.00            
ATOM   4155  O   ASP X 261      86.150  74.500  43.190  0.00  0.00            
ATOM   4156  N   ARG X 262      85.340  72.750  44.540  0.00  0.00            
ATOM   4157  HN  ARG X 262      85.700  72.150  45.250  0.00  0.00            
ATOM   4158  CA  ARG X 262      84.070  72.540  43.960  0.00  0.00            
ATOM   4159  HA  ARG X 262      84.200  72.590  42.890  0.00  0.00            
ATOM   4160  CB  ARG X 262      83.710  71.120  44.270  0.00  0.00            
ATOM   4161  HB1 ARG X 262      84.540  70.460  43.920  0.00  0.00            
ATOM   4162  HB2 ARG X 262      82.790  70.790  43.740  0.00  0.00            
ATOM   4163  CG  ARG X 262      83.560  70.800  45.760  0.00  0.00            
ATOM   4164  HG1 ARG X 262      83.210  71.610  46.450  0.00  0.00            
ATOM   4165  HG2 ARG X 262      84.570  70.510  46.120  0.00  0.00            
ATOM   4166  CD  ARG X 262      82.600  69.600  46.050  0.00  0.00            
ATOM   4167  HD1 ARG X 262      82.700  69.300  47.110  0.00  0.00            
ATOM   4168  HD2 ARG X 262      83.000  68.730  45.480  0.00  0.00            
ATOM   4169  NE  ARG X 262      81.190  69.950  45.620  0.00  0.00            
ATOM   4170  HE  ARG X 262      80.960  69.780  44.660  0.00  0.00            
ATOM   4171  CZ  ARG X 262      80.390  70.700  46.380  0.00  0.00            
ATOM   4172  NH1 ARG X 262      80.490  71.070  47.600  0.00  0.00            
ATOM   4173 HH11 ARG X 262      81.270  70.770  48.150  0.00  0.00            
ATOM   4174 HH12 ARG X 262      79.720  71.540  48.020  0.00  0.00            
ATOM   4175  NH2 ARG X 262      79.200  70.920  45.810  0.00  0.00            
ATOM   4176 HH21 ARG X 262      79.030  70.840  44.830  0.00  0.00            
ATOM   4177 HH22 ARG X 262      78.790  71.730  46.230  0.00  0.00            
ATOM   4178  C   ARG X 262      82.920  73.470  44.370  0.00  0.00            
ATOM   4179  O   ARG X 262      81.800  73.250  43.980  0.00  0.00            
ATOM   4180  N   ARG X 263      83.160  74.470  45.160  0.00  0.00            
ATOM   4181  HN  ARG X 263      84.060  74.810  45.450  0.00  0.00            
ATOM   4182  CA  ARG X 263      82.040  75.160  45.750  0.00  0.00            
ATOM   4183  HA  ARG X 263      81.380  74.360  46.040  0.00  0.00            
ATOM   4184  CB  ARG X 263      82.420  75.950  46.980  0.00  0.00            
ATOM   4185  HB1 ARG X 263      81.530  76.350  47.510  0.00  0.00            
ATOM   4186  HB2 ARG X 263      83.000  76.850  46.670  0.00  0.00            
ATOM   4187  CG  ARG X 263      83.130  75.160  48.080  0.00  0.00            
ATOM   4188  HG1 ARG X 263      83.370  75.870  48.910  0.00  0.00            
ATOM   4189  HG2 ARG X 263      84.120  74.790  47.730  0.00  0.00            
ATOM   4190  CD  ARG X 263      82.400  73.940  48.700  0.00  0.00            
ATOM   4191  HD1 ARG X 263      82.900  73.650  49.650  0.00  0.00            
ATOM   4192  HD2 ARG X 263      82.390  73.030  48.070  0.00  0.00            
ATOM   4193  NE  ARG X 263      80.980  74.310  49.050  0.00  0.00            
ATOM   4194  HE  ARG X 263      80.500  75.020  48.550  0.00  0.00            
ATOM   4195  CZ  ARG X 263      80.290  73.710  49.960  0.00  0.00            
ATOM   4196  NH1 ARG X 263      80.680  72.780  50.820  0.00  0.00            
ATOM   4197 HH11 ARG X 263      81.620  72.440  50.790  0.00  0.00            
ATOM   4198 HH12 ARG X 263      79.960  72.450  51.430  0.00  0.00            
ATOM   4199  NH2 ARG X 263      79.000  73.910  50.150  0.00  0.00            
ATOM   4200 HH21 ARG X 263      78.460  74.360  49.430  0.00  0.00            
ATOM   4201 HH22 ARG X 263      78.580  73.160  50.670  0.00  0.00            
ATOM   4202  C   ARG X 263      81.220  75.960  44.740  0.00  0.00            
ATOM   4203  O   ARG X 263      79.970  76.070  44.860  0.00  0.00            
ATOM   4204  N   GLU X 264      81.800  76.560  43.680  0.00  0.00            
ATOM   4205  HN  GLU X 264      82.790  76.620  43.730  0.00  0.00            
ATOM   4206  CA  GLU X 264      81.120  77.030  42.480  0.00  0.00            
ATOM   4207  HA  GLU X 264      80.160  77.340  42.870  0.00  0.00            
ATOM   4208  CB  GLU X 264      81.820  78.260  41.880  0.00  0.00            
ATOM   4209  HB1 GLU X 264      81.150  78.600  41.070  0.00  0.00            
ATOM   4210  HB2 GLU X 264      82.810  78.020  41.420  0.00  0.00            
ATOM   4211  CG  GLU X 264      81.890  79.430  42.840  0.00  0.00            
ATOM   4212  HG1 GLU X 264      82.490  79.090  43.710  0.00  0.00            
ATOM   4213  HG2 GLU X 264      80.850  79.660  43.160  0.00  0.00            
ATOM   4214  CD  GLU X 264      82.450  80.680  42.320  0.00  0.00            
ATOM   4215  OE1 GLU X 264      83.380  81.190  43.020  0.00  0.00            
ATOM   4216  OE2 GLU X 264      81.980  81.160  41.250  0.00  0.00            
ATOM   4217  C   GLU X 264      80.800  76.020  41.400  0.00  0.00            
ATOM   4218  O   GLU X 264      80.260  76.310  40.380  0.00  0.00            
ATOM   4219  N   CYS X 265      81.060  74.740  41.710  0.00  0.00            
ATOM   4220  HN  CYS X 265      81.140  74.410  42.650  0.00  0.00            
ATOM   4221  CA  CYS X 265      80.990  73.740  40.680  0.00  0.00            
ATOM   4222  HA  CYS X 265      81.140  74.180  39.700  0.00  0.00            
ATOM   4223  CB  CYS X 265      82.100  72.780  40.660  0.00  0.00            
ATOM   4224  HB1 CYS X 265      82.010  71.960  39.910  0.00  0.00            
ATOM   4225  HB2 CYS X 265      82.080  72.190  41.600  0.00  0.00            
ATOM   4226  SG  CYS X 265      83.670  73.630  40.470  0.00  0.00            
ATOM   4227  HG1 CYS X 265      83.580  73.890  39.170  0.00  0.00            
ATOM   4228  C   CYS X 265      79.640  73.010  40.570  0.00  0.00            
ATOM   4229  O   CYS X 265      79.200  72.360  41.500  0.00  0.00            
ATOM   4230  N   ASP X 266      79.060  73.070  39.360  0.00  0.00            
ATOM   4231  HN  ASP X 266      79.590  73.590  38.700  0.00  0.00            
ATOM   4232  CA  ASP X 266      77.820  72.370  39.000  0.00  0.00            
ATOM   4233  HA  ASP X 266      77.160  72.650  39.810  0.00  0.00            
ATOM   4234  CB  ASP X 266      77.220  72.870  37.640  0.00  0.00            
ATOM   4235  HB1 ASP X 266      76.190  72.490  37.450  0.00  0.00            
ATOM   4236  HB2 ASP X 266      77.710  72.610  36.670  0.00  0.00            
ATOM   4237  CG  ASP X 266      77.040  74.340  37.680  0.00  0.00            
ATOM   4238  OD1 ASP X 266      77.050  74.940  38.800  0.00  0.00            
ATOM   4239  OD2 ASP X 266      76.750  74.970  36.620  0.00  0.00            
ATOM   4240  C   ASP X 266      78.020  70.910  39.060  0.00  0.00            
ATOM   4241  O   ASP X 266      79.070  70.370  39.010  0.00  0.00            
ATOM   4242  N   PHE X 267      76.880  70.200  39.200  0.00  0.00            
ATOM   4243  HN  PHE X 267      76.090  70.800  39.270  0.00  0.00            
ATOM   4244  CA  PHE X 267      76.760  68.830  39.410  0.00  0.00            
ATOM   4245  HA  PHE X 267      77.650  68.550  39.940  0.00  0.00            
ATOM   4246  CB  PHE X 267      75.560  68.390  40.290  0.00  0.00            
ATOM   4247  HB1 PHE X 267      75.650  67.280  40.370  0.00  0.00            
ATOM   4248  HB2 PHE X 267      74.530  68.550  39.920  0.00  0.00            
ATOM   4249  CG  PHE X 267      75.700  68.950  41.660  0.00  0.00            
ATOM   4250  CD1 PHE X 267      76.750  68.510  42.490  0.00  0.00            
ATOM   4251  HD1 PHE X 267      77.520  67.900  42.040  0.00  0.00            
ATOM   4252  CE1 PHE X 267      76.950  68.940  43.810  0.00  0.00            
ATOM   4253  HE1 PHE X 267      77.850  68.630  44.320  0.00  0.00            
ATOM   4254  CZ  PHE X 267      76.000  69.830  44.340  0.00  0.00            
ATOM   4255  HZ  PHE X 267      76.150  70.170  45.360  0.00  0.00            
ATOM   4256  CD2 PHE X 267      74.700  69.800  42.290  0.00  0.00            
ATOM   4257  HD2 PHE X 267      73.820  69.930  41.680  0.00  0.00            
ATOM   4258  CE2 PHE X 267      74.840  70.220  43.620  0.00  0.00            
ATOM   4259  HE2 PHE X 267      74.170  70.970  44.030  0.00  0.00            
ATOM   4260  C   PHE X 267      76.780  68.070  38.150  0.00  0.00            
ATOM   4261  O   PHE X 267      76.130  68.510  37.190  0.00  0.00            
ATOM   4262  N   ARG X 268      77.360  66.850  38.020  0.00  0.00            
ATOM   4263  HN  ARG X 268      77.630  66.340  38.840  0.00  0.00            
ATOM   4264  CA  ARG X 268      77.350  65.980  36.840  0.00  0.00            
ATOM   4265  HA  ARG X 268      77.310  66.590  35.940  0.00  0.00            
ATOM   4266  CB  ARG X 268      78.660  65.190  36.780  0.00  0.00            
ATOM   4267  HB1 ARG X 268      78.680  64.550  35.870  0.00  0.00            
ATOM   4268  HB2 ARG X 268      78.580  64.540  37.670  0.00  0.00            
ATOM   4269  CG  ARG X 268      79.970  66.050  36.880  0.00  0.00            
ATOM   4270  HG1 ARG X 268      79.880  66.690  37.790  0.00  0.00            
ATOM   4271  HG2 ARG X 268      80.240  66.690  36.020  0.00  0.00            
ATOM   4272  CD  ARG X 268      81.190  65.150  37.120  0.00  0.00            
ATOM   4273  HD1 ARG X 268      80.950  64.390  37.890  0.00  0.00            
ATOM   4274  HD2 ARG X 268      82.060  65.770  37.430  0.00  0.00            
ATOM   4275  NE  ARG X 268      81.440  64.410  35.850  0.00  0.00            
ATOM   4276  HE  ARG X 268      80.820  64.610  35.090  0.00  0.00            
ATOM   4277  CZ  ARG X 268      82.500  63.670  35.690  0.00  0.00            
ATOM   4278  NH1 ARG X 268      83.390  63.440  36.620  0.00  0.00            
ATOM   4279 HH11 ARG X 268      83.290  63.810  37.550  0.00  0.00            
ATOM   4280 HH12 ARG X 268      84.120  62.800  36.400  0.00  0.00            
ATOM   4281  NH2 ARG X 268      82.870  63.180  34.450  0.00  0.00            
ATOM   4282 HH21 ARG X 268      82.160  63.140  33.750  0.00  0.00            
ATOM   4283 HH22 ARG X 268      83.850  63.230  34.240  0.00  0.00            
ATOM   4284  C   ARG X 268      76.160  65.050  36.750  0.00  0.00            
ATOM   4285  O   ARG X 268      75.720  64.520  37.730  0.00  0.00            
ATOM   4286  N   GLU X 269      75.530  64.830  35.520  0.00  0.00            
ATOM   4287  HN  GLU X 269      76.040  65.120  34.720  0.00  0.00            
ATOM   4288  CA  GLU X 269      74.300  64.180  35.200  0.00  0.00            
ATOM   4289  HA  GLU X 269      73.590  64.620  35.870  0.00  0.00            
ATOM   4290  CB  GLU X 269      73.740  64.560  33.770  0.00  0.00            
ATOM   4291  HB1 GLU X 269      73.520  65.630  33.940  0.00  0.00            
ATOM   4292  HB2 GLU X 269      72.810  64.020  33.510  0.00  0.00            
ATOM   4293  CG  GLU X 269      74.780  64.350  32.540  0.00  0.00            
ATOM   4294  HG1 GLU X 269      75.150  63.310  32.530  0.00  0.00            
ATOM   4295  HG2 GLU X 269      75.560  65.120  32.730  0.00  0.00            
ATOM   4296  CD  GLU X 269      74.080  64.520  31.230  0.00  0.00            
ATOM   4297  OE1 GLU X 269      73.580  65.660  30.980  0.00  0.00            
ATOM   4298  OE2 GLU X 269      73.890  63.540  30.460  0.00  0.00            
ATOM   4299  C   GLU X 269      74.180  62.650  35.450  0.00  0.00            
ATOM   4300  O   GLU X 269      75.080  61.910  35.100  0.00  0.00            
ATOM   4301  N   ASP X 270      73.070  62.190  35.950  0.00  0.00            
ATOM   4302  HN  ASP X 270      72.240  62.670  36.200  0.00  0.00            
ATOM   4303  CA  ASP X 270      72.880  60.770  36.420  0.00  0.00            
ATOM   4304  HA  ASP X 270      73.370  60.150  35.690  0.00  0.00            
ATOM   4305  CB  ASP X 270      73.430  60.710  37.920  0.00  0.00            
ATOM   4306  HB1 ASP X 270      72.780  61.150  38.710  0.00  0.00            
ATOM   4307  HB2 ASP X 270      74.440  61.160  38.010  0.00  0.00            
ATOM   4308  CG  ASP X 270      73.520  59.280  38.470  0.00  0.00            
ATOM   4309  OD1 ASP X 270      72.980  58.310  37.930  0.00  0.00            
ATOM   4310  OD2 ASP X 270      74.210  59.140  39.580  0.00  0.00            
ATOM   4311  C   ASP X 270      71.420  60.370  36.310  0.00  0.00            
ATOM   4312  O   ASP X 270      70.530  61.000  36.830  0.00  0.00            
ATOM   4313  N   ASP X 271      71.080  59.220  35.750  0.00  0.00            
ATOM   4314  HN  ASP X 271      71.780  58.640  35.330  0.00  0.00            
ATOM   4315  CA  ASP X 271      69.720  58.650  35.620  0.00  0.00            
ATOM   4316  HA  ASP X 271      68.920  59.350  35.780  0.00  0.00            
ATOM   4317  CB  ASP X 271      69.560  58.010  34.220  0.00  0.00            
ATOM   4318  HB1 ASP X 271      69.900  58.700  33.410  0.00  0.00            
ATOM   4319  HB2 ASP X 271      68.490  57.820  34.010  0.00  0.00            
ATOM   4320  CG  ASP X 271      70.370  56.710  34.120  0.00  0.00            
ATOM   4321  OD1 ASP X 271      71.380  56.400  34.730  0.00  0.00            
ATOM   4322  OD2 ASP X 271      69.960  55.950  33.140  0.00  0.00            
ATOM   4323  C   ASP X 271      69.420  57.590  36.760  0.00  0.00            
ATOM   4324  O   ASP X 271      68.340  57.000  36.820  0.00  0.00            
ATOM   4325  N   SER X 272      70.330  57.260  37.670  0.00  0.00            
ATOM   4326  HN  SER X 272      71.250  57.650  37.740  0.00  0.00            
ATOM   4327  CA  SER X 272      70.060  56.360  38.770  0.00  0.00            
ATOM   4328  HA  SER X 272      69.550  55.500  38.380  0.00  0.00            
ATOM   4329  CB  SER X 272      71.310  55.790  39.530  0.00  0.00            
ATOM   4330  HB1 SER X 272      71.980  55.210  38.870  0.00  0.00            
ATOM   4331  HB2 SER X 272      71.080  54.990  40.260  0.00  0.00            
ATOM   4332  OG  SER X 272      72.160  56.780  40.180  0.00  0.00            
ATOM   4333  HG1 SER X 272      72.610  57.300  39.510  0.00  0.00            
ATOM   4334  C   SER X 272      69.220  57.040  39.810  0.00  0.00            
ATOM   4335  O   SER X 272      68.400  56.350  40.450  0.00  0.00            
ATOM   4336  N   VAL X 273      69.400  58.370  40.000  0.00  0.00            
ATOM   4337  HN  VAL X 273      70.140  58.920  39.630  0.00  0.00            
ATOM   4338  CA  VAL X 273      68.580  59.130  40.940  0.00  0.00            
ATOM   4339  HA  VAL X 273      68.290  58.570  41.810  0.00  0.00            
ATOM   4340  CB  VAL X 273      69.290  60.350  41.540  0.00  0.00            
ATOM   4341  HB  VAL X 273      68.590  60.970  42.150  0.00  0.00            
ATOM   4342  CG1 VAL X 273      70.380  59.860  42.490  0.00  0.00            
ATOM   4343 HG11 VAL X 273      69.970  59.270  43.340  0.00  0.00            
ATOM   4344 HG12 VAL X 273      70.930  60.780  42.790  0.00  0.00            
ATOM   4345 HG13 VAL X 273      71.200  59.220  42.080  0.00  0.00            
ATOM   4346  CG2 VAL X 273      69.750  61.130  40.280  0.00  0.00            
ATOM   4347 HG21 VAL X 273      68.910  61.450  39.640  0.00  0.00            
ATOM   4348 HG22 VAL X 273      70.620  60.630  39.800  0.00  0.00            
ATOM   4349 HG23 VAL X 273      70.190  62.070  40.660  0.00  0.00            
ATOM   4350  C   VAL X 273      67.200  59.480  40.250  0.00  0.00            
ATOM   4351  O   VAL X 273      67.010  59.350  39.060  0.00  0.00            
ATOM   4352  N   HSD X 274      66.130  59.830  40.940  0.00  0.00            
ATOM   4353  HN  HSD X 274      66.310  59.880  41.920  0.00  0.00            
ATOM   4354  CA  HSD X 274      64.870  60.430  40.580  0.00  0.00            
ATOM   4355  HA  HSD X 274      64.430  59.660  39.970  0.00  0.00            
ATOM   4356  CB  HSD X 274      63.920  60.540  41.870  0.00  0.00            
ATOM   4357  HB1 HSD X 274      63.000  61.080  41.560  0.00  0.00            
ATOM   4358  HB2 HSD X 274      64.440  60.990  42.740  0.00  0.00            
ATOM   4359  ND1 HSD X 274      62.220  58.620  41.790  0.00  0.00            
ATOM   4360  HD1 HSD X 274      61.750  58.820  40.940  0.00  0.00            
ATOM   4361  CG  HSD X 274      63.360  59.260  42.300  0.00  0.00            
ATOM   4362  CE1 HSD X 274      61.970  57.600  42.640  0.00  0.00            
ATOM   4363  HE1 HSD X 274      61.210  56.860  42.410  0.00  0.00            
ATOM   4364  NE2 HSD X 274      62.800  57.580  43.660  0.00  0.00            
ATOM   4365  CD2 HSD X 274      63.660  58.640  43.500  0.00  0.00            
ATOM   4366  HD2 HSD X 274      64.400  58.870  44.250  0.00  0.00            
ATOM   4367  C   HSD X 274      65.000  61.780  39.910  0.00  0.00            
ATOM   4368  O   HSD X 274      65.910  62.540  40.040  0.00  0.00            
ATOM   4369  N   ALA X 275      64.000  62.140  39.000  0.00  0.00            
ATOM   4370  HN  ALA X 275      63.200  61.620  38.720  0.00  0.00            
ATOM   4371  CA  ALA X 275      64.150  63.250  38.060  0.00  0.00            
ATOM   4372  HA  ALA X 275      65.010  62.990  37.470  0.00  0.00            
ATOM   4373  CB  ALA X 275      62.900  63.240  37.200  0.00  0.00            
ATOM   4374  HB1 ALA X 275      62.100  63.620  37.870  0.00  0.00            
ATOM   4375  HB2 ALA X 275      62.720  62.240  36.750  0.00  0.00            
ATOM   4376  HB3 ALA X 275      63.000  63.950  36.360  0.00  0.00            
ATOM   4377  C   ALA X 275      64.340  64.620  38.620  0.00  0.00            
ATOM   4378  O   ALA X 275      65.080  65.460  38.020  0.00  0.00            
ATOM   4379  N   TYR X 276      63.620  64.960  39.760  0.00  0.00            
ATOM   4380  HN  TYR X 276      63.080  64.290  40.260  0.00  0.00            
ATOM   4381  CA  TYR X 276      63.760  66.270  40.320  0.00  0.00            
ATOM   4382  HA  TYR X 276      64.050  66.970  39.550  0.00  0.00            
ATOM   4383  CB  TYR X 276      62.350  66.820  40.730  0.00  0.00            
ATOM   4384  HB1 TYR X 276      62.360  67.930  40.810  0.00  0.00            
ATOM   4385  HB2 TYR X 276      61.990  66.350  41.670  0.00  0.00            
ATOM   4386  CG  TYR X 276      61.330  66.690  39.570  0.00  0.00            
ATOM   4387  CD1 TYR X 276      59.950  66.550  39.830  0.00  0.00            
ATOM   4388  HD1 TYR X 276      59.590  66.340  40.830  0.00  0.00            
ATOM   4389  CE1 TYR X 276      59.020  66.530  38.770  0.00  0.00            
ATOM   4390  HE1 TYR X 276      57.950  66.530  38.950  0.00  0.00            
ATOM   4391  CZ  TYR X 276      59.470  66.880  37.470  0.00  0.00            
ATOM   4392  OH  TYR X 276      58.590  67.140  36.500  0.00  0.00            
ATOM   4393  HH  TYR X 276      57.720  67.000  36.880  0.00  0.00            
ATOM   4394  CD2 TYR X 276      61.730  67.000  38.250  0.00  0.00            
ATOM   4395  HD2 TYR X 276      62.770  67.200  38.080  0.00  0.00            
ATOM   4396  CE2 TYR X 276      60.800  67.040  37.190  0.00  0.00            
ATOM   4397  HE2 TYR X 276      61.290  67.290  36.260  0.00  0.00            
ATOM   4398  C   TYR X 276      64.700  66.380  41.460  0.00  0.00            
ATOM   4399  O   TYR X 276      64.770  67.350  42.240  0.00  0.00            
ATOM   4400  N   HSD X 277      65.540  65.360  41.700  0.00  0.00            
ATOM   4401  HN  HSD X 277      65.590  64.620  41.030  0.00  0.00            
ATOM   4402  CA  HSD X 277      66.480  65.310  42.790  0.00  0.00            
ATOM   4403  HA  HSD X 277      66.000  65.550  43.730  0.00  0.00            
ATOM   4404  CB  HSD X 277      67.100  63.960  42.830  0.00  0.00            
ATOM   4405  HB1 HSD X 277      67.500  63.610  41.860  0.00  0.00            
ATOM   4406  HB2 HSD X 277      66.230  63.290  43.010  0.00  0.00            
ATOM   4407  ND1 HSD X 277      67.960  63.000  44.960  0.00  0.00            
ATOM   4408  HD1 HSD X 277      67.100  62.630  45.300  0.00  0.00            
ATOM   4409  CG  HSD X 277      68.220  63.700  43.840  0.00  0.00            
ATOM   4410  CE1 HSD X 277      69.170  62.650  45.490  0.00  0.00            
ATOM   4411  HE1 HSD X 277      69.430  62.130  46.410  0.00  0.00            
ATOM   4412  NE2 HSD X 277      70.190  63.140  44.720  0.00  0.00            
ATOM   4413  CD2 HSD X 277      69.560  63.720  43.650  0.00  0.00            
ATOM   4414  HD2 HSD X 277      70.020  64.100  42.750  0.00  0.00            
ATOM   4415  C   HSD X 277      67.650  66.370  42.830  0.00  0.00            
ATOM   4416  O   HSD X 277      68.050  66.900  43.850  0.00  0.00            
ATOM   4417  N   ARG X 278      68.160  66.680  41.600  0.00  0.00            
ATOM   4418  HN  ARG X 278      67.700  66.240  40.830  0.00  0.00            
ATOM   4419  CA  ARG X 278      69.190  67.680  41.370  0.00  0.00            
ATOM   4420  HA  ARG X 278      70.040  67.310  41.920  0.00  0.00            
ATOM   4421  CB  ARG X 278      69.600  67.680  39.880  0.00  0.00            
ATOM   4422  HB1 ARG X 278      68.620  67.930  39.410  0.00  0.00            
ATOM   4423  HB2 ARG X 278      69.910  66.660  39.580  0.00  0.00            
ATOM   4424  CG  ARG X 278      70.470  68.850  39.330  0.00  0.00            
ATOM   4425  HG1 ARG X 278      71.470  68.700  39.800  0.00  0.00            
ATOM   4426  HG2 ARG X 278      70.170  69.860  39.690  0.00  0.00            
ATOM   4427  CD  ARG X 278      70.550  68.700  37.780  0.00  0.00            
ATOM   4428  HD1 ARG X 278      69.590  68.920  37.260  0.00  0.00            
ATOM   4429  HD2 ARG X 278      70.870  67.670  37.530  0.00  0.00            
ATOM   4430  NE  ARG X 278      71.600  69.620  37.310  0.00  0.00            
ATOM   4431  HE  ARG X 278      71.350  70.580  37.440  0.00  0.00            
ATOM   4432  CZ  ARG X 278      72.830  69.290  36.870  0.00  0.00            
ATOM   4433  NH1 ARG X 278      73.110  68.100  36.460  0.00  0.00            
ATOM   4434 HH11 ARG X 278      72.310  67.530  36.260  0.00  0.00            
ATOM   4435 HH12 ARG X 278      73.970  68.010  35.950  0.00  0.00            
ATOM   4436  NH2 ARG X 278      73.800  70.170  36.730  0.00  0.00            
ATOM   4437 HH21 ARG X 278      74.710  69.780  36.700  0.00  0.00            
ATOM   4438 HH22 ARG X 278      73.670  71.130  36.960  0.00  0.00            
ATOM   4439  C   ARG X 278      68.800  69.040  41.850  0.00  0.00            
ATOM   4440  O   ARG X 278      67.790  69.600  41.470  0.00  0.00            
ATOM   4441  N   ALA X 279      69.650  69.530  42.780  0.00  0.00            
ATOM   4442  HN  ALA X 279      70.480  69.030  43.010  0.00  0.00            
ATOM   4443  CA  ALA X 279      69.640  70.880  43.350  0.00  0.00            
ATOM   4444  HA  ALA X 279      68.670  70.980  43.800  0.00  0.00            
ATOM   4445  CB  ALA X 279      70.670  71.050  44.430  0.00  0.00            
ATOM   4446  HB1 ALA X 279      70.560  70.350  45.280  0.00  0.00            
ATOM   4447  HB2 ALA X 279      70.580  72.050  44.900  0.00  0.00            
ATOM   4448  HB3 ALA X 279      71.650  70.950  43.910  0.00  0.00            
ATOM   4449  C   ALA X 279      69.800  71.950  42.310  0.00  0.00            
ATOM   4450  O   ALA X 279      70.400  71.810  41.240  0.00  0.00            
ATOM   4451  N   THR X 280      69.230  73.140  42.620  0.00  0.00            
ATOM   4452  HN  THR X 280      68.700  73.060  43.470  0.00  0.00            
ATOM   4453  CA  THR X 280      69.170  74.340  41.820  0.00  0.00            
ATOM   4454  HA  THR X 280      69.910  74.240  41.030  0.00  0.00            
ATOM   4455  CB  THR X 280      67.870  74.670  41.100  0.00  0.00            
ATOM   4456  HB  THR X 280      67.900  75.710  40.710  0.00  0.00            
ATOM   4457  OG1 THR X 280      66.760  74.470  42.010  0.00  0.00            
ATOM   4458  HG1 THR X 280      66.850  75.050  42.760  0.00  0.00            
ATOM   4459  CG2 THR X 280      67.570  73.640  39.960  0.00  0.00            
ATOM   4460 HG21 THR X 280      67.120  72.710  40.370  0.00  0.00            
ATOM   4461 HG22 THR X 280      68.490  73.270  39.450  0.00  0.00            
ATOM   4462 HG23 THR X 280      66.810  74.050  39.250  0.00  0.00            
ATOM   4463  C   THR X 280      69.550  75.570  42.650  0.00  0.00            
ATOM   4464  O   THR X 280      69.360  75.620  43.840  0.00  0.00            
ATOM   4465  N   ASN X 281      69.960  76.540  41.870  0.00  0.00            
ATOM   4466  HN  ASN X 281      70.220  76.370  40.920  0.00  0.00            
ATOM   4467  CA  ASN X 281      70.380  77.940  42.310  0.00  0.00            
ATOM   4468  HA  ASN X 281      71.120  77.910  43.090  0.00  0.00            
ATOM   4469  CB  ASN X 281      71.020  78.650  41.120  0.00  0.00            
ATOM   4470  HB1 ASN X 281      71.290  79.680  41.420  0.00  0.00            
ATOM   4471  HB2 ASN X 281      70.360  78.580  40.230  0.00  0.00            
ATOM   4472  CG  ASN X 281      72.310  78.010  40.790  0.00  0.00            
ATOM   4473  OD1 ASN X 281      72.930  77.510  41.750  0.00  0.00            
ATOM   4474  ND2 ASN X 281      72.720  77.960  39.500  0.00  0.00            
ATOM   4475 HD21 ASN X 281      73.490  77.350  39.330  0.00  0.00            
ATOM   4476 HD22 ASN X 281      72.120  78.350  38.800  0.00  0.00            
ATOM   4477  C   ASN X 281      69.270  78.790  42.930  0.00  0.00            
ATOM   4478  O   ASN X 281      69.640  79.540  43.840  0.00  0.00            
ATOM   4479  N   ALA X 282      68.060  78.760  42.520  0.00  0.00            
ATOM   4480  HN  ALA X 282      67.910  78.400  41.610  0.00  0.00            
ATOM   4481  CA  ALA X 282      66.840  79.250  43.130  0.00  0.00            
ATOM   4482  HA  ALA X 282      66.670  80.250  42.760  0.00  0.00            
ATOM   4483  CB  ALA X 282      65.620  78.370  42.800  0.00  0.00            
ATOM   4484  HB1 ALA X 282      65.600  78.070  41.730  0.00  0.00            
ATOM   4485  HB2 ALA X 282      64.660  78.920  42.870  0.00  0.00            
ATOM   4486  HB3 ALA X 282      65.670  77.420  43.370  0.00  0.00            
ATOM   4487  C   ALA X 282      66.750  79.330  44.670  0.00  0.00            
ATOM   4488  O   ALA X 282      67.200  78.370  45.390  0.00  0.00            
ATOM   4489  N   ASP X 283      66.260  80.510  45.190  0.00  0.00            
ATOM   4490  HN  ASP X 283      65.880  81.220  44.610  0.00  0.00            
ATOM   4491  CA  ASP X 283      66.060  80.700  46.620  0.00  0.00            
ATOM   4492  HA  ASP X 283      65.870  81.770  46.670  0.00  0.00            
ATOM   4493  CB  ASP X 283      64.760  79.910  47.160  0.00  0.00            
ATOM   4494  HB1 ASP X 283      64.750  79.930  48.270  0.00  0.00            
ATOM   4495  HB2 ASP X 283      64.840  78.880  46.770  0.00  0.00            
ATOM   4496  CG  ASP X 283      63.470  80.450  46.560  0.00  0.00            
ATOM   4497  OD1 ASP X 283      63.480  81.610  46.040  0.00  0.00            
ATOM   4498  OD2 ASP X 283      62.410  79.780  46.590  0.00  0.00            
ATOM   4499  C   ASP X 283      67.270  80.450  47.520  0.00  0.00            
ATOM   4500  O   ASP X 283      67.220  79.790  48.560  0.00  0.00            
ATOM   4501  N   TYR X 284      68.410  80.940  47.090  0.00  0.00            
ATOM   4502  HN  TYR X 284      68.480  81.290  46.160  0.00  0.00            
ATOM   4503  CA  TYR X 284      69.600  81.130  47.820  0.00  0.00            
ATOM   4504  HA  TYR X 284      70.150  81.800  47.170  0.00  0.00            
ATOM   4505  CB  TYR X 284      69.550  81.850  49.250  0.00  0.00            
ATOM   4506  HB1 TYR X 284      70.510  81.690  49.790  0.00  0.00            
ATOM   4507  HB2 TYR X 284      68.820  81.460  49.990  0.00  0.00            
ATOM   4508  CG  TYR X 284      69.280  83.360  49.170  0.00  0.00            
ATOM   4509  CD1 TYR X 284      70.220  84.390  49.390  0.00  0.00            
ATOM   4510  HD1 TYR X 284      71.170  84.090  49.810  0.00  0.00            
ATOM   4511  CE1 TYR X 284      69.940  85.710  49.150  0.00  0.00            
ATOM   4512  HE1 TYR X 284      70.720  86.430  49.310  0.00  0.00            
ATOM   4513  CZ  TYR X 284      68.630  86.090  48.640  0.00  0.00            
ATOM   4514  OH  TYR X 284      68.350  87.430  48.300  0.00  0.00            
ATOM   4515  HH  TYR X 284      68.940  87.930  48.880  0.00  0.00            
ATOM   4516  CD2 TYR X 284      68.000  83.740  48.670  0.00  0.00            
ATOM   4517  HD2 TYR X 284      67.270  82.950  48.600  0.00  0.00            
ATOM   4518  CE2 TYR X 284      67.680  85.080  48.420  0.00  0.00            
ATOM   4519  HE2 TYR X 284      66.660  85.330  48.150  0.00  0.00            
ATOM   4520  C   TYR X 284      70.510  79.860  47.800  0.00  0.00            
ATOM   4521  O   TYR X 284      71.300  79.580  48.730  0.00  0.00            
ATOM   4522  N   ARG X 285      70.330  79.030  46.770  0.00  0.00            
ATOM   4523  HN  ARG X 285      69.710  79.390  46.070  0.00  0.00            
ATOM   4524  CA  ARG X 285      70.820  77.660  46.780  0.00  0.00            
ATOM   4525  HA  ARG X 285      70.610  77.230  45.810  0.00  0.00            
ATOM   4526  CB  ARG X 285      72.390  77.470  47.080  0.00  0.00            
ATOM   4527  HB1 ARG X 285      72.570  76.390  47.270  0.00  0.00            
ATOM   4528  HB2 ARG X 285      72.680  78.060  47.970  0.00  0.00            
ATOM   4529  CG  ARG X 285      73.260  77.910  45.840  0.00  0.00            
ATOM   4530  HG1 ARG X 285      72.930  77.320  44.960  0.00  0.00            
ATOM   4531  HG2 ARG X 285      74.300  77.570  46.060  0.00  0.00            
ATOM   4532  CD  ARG X 285      73.460  79.370  45.540  0.00  0.00            
ATOM   4533  HD1 ARG X 285      73.840  80.160  46.220  0.00  0.00            
ATOM   4534  HD2 ARG X 285      72.480  79.810  45.270  0.00  0.00            
ATOM   4535  NE  ARG X 285      74.320  79.320  44.360  0.00  0.00            
ATOM   4536  HE  ARG X 285      74.980  78.580  44.240  0.00  0.00            
ATOM   4537  CZ  ARG X 285      74.080  80.150  43.310  0.00  0.00            
ATOM   4538  NH1 ARG X 285      73.280  81.220  43.390  0.00  0.00            
ATOM   4539 HH11 ARG X 285      72.850  81.400  44.270  0.00  0.00            
ATOM   4540 HH12 ARG X 285      72.880  81.390  42.480  0.00  0.00            
ATOM   4541  NH2 ARG X 285      74.710  80.060  42.170  0.00  0.00            
ATOM   4542 HH21 ARG X 285      75.550  79.510  42.110  0.00  0.00            
ATOM   4543 HH22 ARG X 285      74.520  80.810  41.540  0.00  0.00            
ATOM   4544  C   ARG X 285      69.860  76.790  47.590  0.00  0.00            
ATOM   4545  O   ARG X 285      70.160  75.700  48.070  0.00  0.00            
ATOM   4546  N   GLY X 286      68.510  77.180  47.560  0.00  0.00            
ATOM   4547  HN  GLY X 286      68.130  77.970  47.090  0.00  0.00            
ATOM   4548  CA  GLY X 286      67.450  76.410  48.240  0.00  0.00            
ATOM   4549  HA1 GLY X 286      67.670  75.480  47.720  0.00  0.00            
ATOM   4550  HA2 GLY X 286      66.480  76.840  48.060  0.00  0.00            
ATOM   4551  C   GLY X 286      67.590  76.160  49.680  0.00  0.00            
ATOM   4552  O   GLY X 286      68.110  76.990  50.460  0.00  0.00            
ATOM   4553  N   SER X 287      66.980  75.070  50.090  0.00  0.00            
ATOM   4554  HN  SER X 287      66.640  74.410  49.430  0.00  0.00            
ATOM   4555  CA  SER X 287      66.920  74.750  51.500  0.00  0.00            
ATOM   4556  HA  SER X 287      67.600  75.340  52.100  0.00  0.00            
ATOM   4557  CB  SER X 287      65.500  75.020  52.050  0.00  0.00            
ATOM   4558  HB1 SER X 287      64.670  74.650  51.410  0.00  0.00            
ATOM   4559  HB2 SER X 287      65.320  76.120  52.090  0.00  0.00            
ATOM   4560  OG  SER X 287      65.180  74.490  53.320  0.00  0.00            
ATOM   4561  HG1 SER X 287      64.230  74.640  53.390  0.00  0.00            
ATOM   4562  C   SER X 287      67.340  73.360  51.730  0.00  0.00            
ATOM   4563  O   SER X 287      66.830  72.450  51.150  0.00  0.00            
ATOM   4564  N   GLY X 288      68.330  73.130  52.570  0.00  0.00            
ATOM   4565  HN  GLY X 288      68.670  73.900  53.100  0.00  0.00            
ATOM   4566  CA  GLY X 288      68.820  71.800  52.850  0.00  0.00            
ATOM   4567  HA1 GLY X 288      68.820  71.200  51.950  0.00  0.00            
ATOM   4568  HA2 GLY X 288      68.140  71.410  53.590  0.00  0.00            
ATOM   4569  C   GLY X 288      70.210  71.650  53.360  0.00  0.00            
ATOM   4570  O   GLY X 288      71.060  72.500  53.150  0.00  0.00            
ATOM   4571  N   PHE X 289      70.500  70.450  53.970  0.00  0.00            
ATOM   4572  HN  PHE X 289      69.780  69.780  54.120  0.00  0.00            
ATOM   4573  CA  PHE X 289      71.900  70.050  54.310  0.00  0.00            
ATOM   4574  HA  PHE X 289      72.150  70.630  55.180  0.00  0.00            
ATOM   4575  CB  PHE X 289      72.030  68.520  54.720  0.00  0.00            
ATOM   4576  HB1 PHE X 289      73.030  68.300  55.130  0.00  0.00            
ATOM   4577  HB2 PHE X 289      71.930  67.860  53.840  0.00  0.00            
ATOM   4578  CG  PHE X 289      71.140  68.260  55.950  0.00  0.00            
ATOM   4579  CD1 PHE X 289      71.140  69.110  57.150  0.00  0.00            
ATOM   4580  HD1 PHE X 289      71.760  69.990  57.220  0.00  0.00            
ATOM   4581  CE1 PHE X 289      70.220  68.900  58.110  0.00  0.00            
ATOM   4582  HE1 PHE X 289      70.160  69.630  58.910  0.00  0.00            
ATOM   4583  CZ  PHE X 289      69.250  67.870  58.140  0.00  0.00            
ATOM   4584  HZ  PHE X 289      68.720  67.780  59.080  0.00  0.00            
ATOM   4585  CD2 PHE X 289      70.250  67.230  55.990  0.00  0.00            
ATOM   4586  HD2 PHE X 289      70.330  66.590  55.120  0.00  0.00            
ATOM   4587  CE2 PHE X 289      69.320  66.990  57.050  0.00  0.00            
ATOM   4588  HE2 PHE X 289      68.690  66.120  57.180  0.00  0.00            
ATOM   4589  C   PHE X 289      73.080  70.490  53.340  0.00  0.00            
ATOM   4590  O   PHE X 289      72.970  70.190  52.140  0.00  0.00            
ATOM   4591  N   ASP X 290      74.220  71.060  53.800  0.00  0.00            
ATOM   4592  HN  ASP X 290      74.340  71.230  54.780  0.00  0.00            
ATOM   4593  CA  ASP X 290      75.430  70.870  52.990  0.00  0.00            
ATOM   4594  HA  ASP X 290      75.260  71.260  52.000  0.00  0.00            
ATOM   4595  CB  ASP X 290      76.570  71.690  53.630  0.00  0.00            
ATOM   4596  HB1 ASP X 290      76.920  71.250  54.590  0.00  0.00            
ATOM   4597  HB2 ASP X 290      76.200  72.710  53.880  0.00  0.00            
ATOM   4598  CG  ASP X 290      77.680  71.890  52.590  0.00  0.00            
ATOM   4599  OD1 ASP X 290      77.410  71.760  51.330  0.00  0.00            
ATOM   4600  OD2 ASP X 290      78.750  72.310  53.040  0.00  0.00            
ATOM   4601  C   ASP X 290      75.860  69.370  52.700  0.00  0.00            
ATOM   4602  O   ASP X 290      75.670  68.430  53.490  0.00  0.00            
ATOM   4603  N   ARG X 291      76.260  69.050  51.470  0.00  0.00            
ATOM   4604  HN  ARG X 291      76.510  69.730  50.790  0.00  0.00            
ATOM   4605  CA  ARG X 291      76.540  67.650  51.050  0.00  0.00            
ATOM   4606  HA  ARG X 291      75.790  67.070  51.570  0.00  0.00            
ATOM   4607  CB  ARG X 291      76.400  67.440  49.560  0.00  0.00            
ATOM   4608  HB1 ARG X 291      76.600  66.370  49.350  0.00  0.00            
ATOM   4609  HB2 ARG X 291      77.150  68.060  49.020  0.00  0.00            
ATOM   4610  CG  ARG X 291      75.040  67.830  48.960  0.00  0.00            
ATOM   4611  HG1 ARG X 291      74.950  67.730  47.860  0.00  0.00            
ATOM   4612  HG2 ARG X 291      74.880  68.920  49.140  0.00  0.00            
ATOM   4613  CD  ARG X 291      73.860  67.120  49.700  0.00  0.00            
ATOM   4614  HD1 ARG X 291      73.750  67.450  50.760  0.00  0.00            
ATOM   4615  HD2 ARG X 291      74.150  66.050  49.740  0.00  0.00            
ATOM   4616  NE  ARG X 291      72.590  67.120  48.960  0.00  0.00            
ATOM   4617  HE  ARG X 291      72.480  66.710  48.060  0.00  0.00            
ATOM   4618  CZ  ARG X 291      71.510  67.840  49.260  0.00  0.00            
ATOM   4619  NH1 ARG X 291      71.390  68.560  50.350  0.00  0.00            
ATOM   4620 HH11 ARG X 291      70.660  69.250  50.320  0.00  0.00            
ATOM   4621 HH12 ARG X 291      72.230  68.750  50.860  0.00  0.00            
ATOM   4622  NH2 ARG X 291      70.550  67.820  48.390  0.00  0.00            
ATOM   4623 HH21 ARG X 291      70.540  67.340  47.510  0.00  0.00            
ATOM   4624 HH22 ARG X 291      69.630  68.130  48.630  0.00  0.00            
ATOM   4625  C   ARG X 291      77.860  67.080  51.550  0.00  0.00            
ATOM   4626  O   ARG X 291      78.760  67.890  51.840  0.00  0.00            
ATOM   4627  N   GLY X 292      77.990  65.770  51.690  0.00  0.00            
ATOM   4628  HN  GLY X 292      77.170  65.210  51.550  0.00  0.00            
ATOM   4629  CA  GLY X 292      79.280  65.000  51.660  0.00  0.00            
ATOM   4630  HA1 GLY X 292      79.280  64.410  52.560  0.00  0.00            
ATOM   4631  HA2 GLY X 292      80.000  65.810  51.600  0.00  0.00            
ATOM   4632  C   GLY X 292      79.340  64.160  50.410  0.00  0.00            
ATOM   4633  O   GLY X 292      78.460  64.250  49.620  0.00  0.00            
ATOM   4634  N   HSD X 293      80.520  63.490  50.200  0.00  0.00            
ATOM   4635  HN  HSD X 293      81.300  63.600  50.800  0.00  0.00            
ATOM   4636  CA  HSD X 293      80.730  62.590  49.060  0.00  0.00            
ATOM   4637  HA  HSD X 293      79.820  62.660  48.480  0.00  0.00            
ATOM   4638  CB  HSD X 293      81.820  63.070  48.130  0.00  0.00            
ATOM   4639  HB1 HSD X 293      81.580  64.150  48.060  0.00  0.00            
ATOM   4640  HB2 HSD X 293      81.720  62.600  47.130  0.00  0.00            
ATOM   4641  ND1 HSD X 293      84.200  62.130  48.210  0.00  0.00            
ATOM   4642  HD1 HSD X 293      84.060  61.510  47.440  0.00  0.00            
ATOM   4643  CG  HSD X 293      83.250  63.010  48.640  0.00  0.00            
ATOM   4644  CE1 HSD X 293      85.370  62.500  48.760  0.00  0.00            
ATOM   4645  HE1 HSD X 293      86.200  61.800  48.690  0.00  0.00            
ATOM   4646  NE2 HSD X 293      85.250  63.560  49.470  0.00  0.00            
ATOM   4647  CD2 HSD X 293      83.960  63.930  49.290  0.00  0.00            
ATOM   4648  HD2 HSD X 293      83.590  64.910  49.570  0.00  0.00            
ATOM   4649  C   HSD X 293      80.970  61.150  49.530  0.00  0.00            
ATOM   4650  O   HSD X 293      81.800  60.880  50.490  0.00  0.00            
ATOM   4651  N   LEU X 294      80.280  60.180  48.830  0.00  0.00            
ATOM   4652  HN  LEU X 294      79.600  60.400  48.120  0.00  0.00            
ATOM   4653  CA  LEU X 294      80.380  58.780  49.190  0.00  0.00            
ATOM   4654  HA  LEU X 294      80.260  58.790  50.260  0.00  0.00            
ATOM   4655  CB  LEU X 294      79.210  57.990  48.580  0.00  0.00            
ATOM   4656  HB1 LEU X 294      79.520  56.940  48.700  0.00  0.00            
ATOM   4657  HB2 LEU X 294      79.120  58.250  47.500  0.00  0.00            
ATOM   4658  CG  LEU X 294      77.840  58.250  49.210  0.00  0.00            
ATOM   4659  HG  LEU X 294      77.450  59.210  48.820  0.00  0.00            
ATOM   4660  CD1 LEU X 294      76.800  57.250  48.650  0.00  0.00            
ATOM   4661 HD11 LEU X 294      77.180  56.220  48.460  0.00  0.00            
ATOM   4662 HD12 LEU X 294      76.390  57.650  47.700  0.00  0.00            
ATOM   4663 HD13 LEU X 294      75.920  57.150  49.320  0.00  0.00            
ATOM   4664  CD2 LEU X 294      77.740  58.200  50.810  0.00  0.00            
ATOM   4665 HD21 LEU X 294      78.250  57.330  51.290  0.00  0.00            
ATOM   4666 HD22 LEU X 294      76.680  58.270  51.110  0.00  0.00            
ATOM   4667 HD23 LEU X 294      78.200  59.110  51.250  0.00  0.00            
ATOM   4668  C   LEU X 294      81.750  58.250  48.850  0.00  0.00            
ATOM   4669  O   LEU X 294      82.440  57.620  49.580  0.00  0.00            
ATOM   4670  N   ALA X 295      82.210  58.740  47.690  0.00  0.00            
ATOM   4671  HN  ALA X 295      81.570  59.270  47.130  0.00  0.00            
ATOM   4672  CA  ALA X 295      83.380  58.290  47.040  0.00  0.00            
ATOM   4673  HA  ALA X 295      83.990  57.970  47.870  0.00  0.00            
ATOM   4674  CB  ALA X 295      83.090  57.220  46.030  0.00  0.00            
ATOM   4675  HB1 ALA X 295      82.550  57.670  45.170  0.00  0.00            
ATOM   4676  HB2 ALA X 295      82.520  56.390  46.500  0.00  0.00            
ATOM   4677  HB3 ALA X 295      84.050  56.790  45.670  0.00  0.00            
ATOM   4678  C   ALA X 295      84.240  59.370  46.270  0.00  0.00            
ATOM   4679  O   ALA X 295      83.720  60.280  45.670  0.00  0.00            
ATOM   4680  N   ALA X 296      85.550  59.430  46.460  0.00  0.00            
ATOM   4681  HN  ALA X 296      86.010  58.870  47.140  0.00  0.00            
ATOM   4682  CA  ALA X 296      86.420  60.420  45.740  0.00  0.00            
ATOM   4683  HA  ALA X 296      86.000  61.410  45.890  0.00  0.00            
ATOM   4684  CB  ALA X 296      87.820  60.290  46.280  0.00  0.00            
ATOM   4685  HB1 ALA X 296      88.450  61.150  45.970  0.00  0.00            
ATOM   4686  HB2 ALA X 296      88.240  59.280  46.070  0.00  0.00            
ATOM   4687  HB3 ALA X 296      87.810  60.460  47.370  0.00  0.00            
ATOM   4688  C   ALA X 296      86.460  60.250  44.230  0.00  0.00            
ATOM   4689  O   ALA X 296      86.230  59.160  43.700  0.00  0.00            
ATOM   4690  N   ALA X 297      86.800  61.350  43.540  0.00  0.00            
ATOM   4691  HN  ALA X 297      87.060  62.190  44.010  0.00  0.00            
ATOM   4692  CA  ALA X 297      86.690  61.390  42.130  0.00  0.00            
ATOM   4693  HA  ALA X 297      86.540  60.410  41.700  0.00  0.00            
ATOM   4694  CB  ALA X 297      85.570  62.410  41.750  0.00  0.00            
ATOM   4695  HB1 ALA X 297      84.710  62.070  42.360  0.00  0.00            
ATOM   4696  HB2 ALA X 297      85.320  62.470  40.670  0.00  0.00            
ATOM   4697  HB3 ALA X 297      85.740  63.500  41.920  0.00  0.00            
ATOM   4698  C   ALA X 297      88.060  61.790  41.600  0.00  0.00            
ATOM   4699  O   ALA X 297      88.810  62.620  42.140  0.00  0.00            
ATOM   4700  N   ALA X 298      88.370  61.220  40.490  0.00  0.00            
ATOM   4701  HN  ALA X 298      87.830  60.480  40.100  0.00  0.00            
ATOM   4702  CA  ALA X 298      89.570  61.530  39.690  0.00  0.00            
ATOM   4703  HA  ALA X 298      90.400  61.050  40.190  0.00  0.00            
ATOM   4704  CB  ALA X 298      89.380  60.930  38.330  0.00  0.00            
ATOM   4705  HB1 ALA X 298      90.250  61.070  37.640  0.00  0.00            
ATOM   4706  HB2 ALA X 298      88.380  61.170  37.910  0.00  0.00            
ATOM   4707  HB3 ALA X 298      89.370  59.830  38.470  0.00  0.00            
ATOM   4708  C   ALA X 298      90.000  62.940  39.540  0.00  0.00            
ATOM   4709  O   ALA X 298      89.230  63.900  39.410  0.00  0.00            
ATOM   4710  N   ASN X 299      91.350  63.100  39.510  0.00  0.00            
ATOM   4711  HN  ASN X 299      91.970  62.320  39.620  0.00  0.00            
ATOM   4712  CA  ASN X 299      92.110  64.370  39.200  0.00  0.00            
ATOM   4713  HA  ASN X 299      91.700  65.190  39.760  0.00  0.00            
ATOM   4714  CB  ASN X 299      93.540  64.150  39.650  0.00  0.00            
ATOM   4715  HB1 ASN X 299      94.140  65.070  39.470  0.00  0.00            
ATOM   4716  HB2 ASN X 299      93.920  63.260  39.100  0.00  0.00            
ATOM   4717  CG  ASN X 299      93.700  63.850  41.150  0.00  0.00            
ATOM   4718  OD1 ASN X 299      93.120  64.600  41.930  0.00  0.00            
ATOM   4719  ND2 ASN X 299      94.470  62.840  41.570  0.00  0.00            
ATOM   4720 HD21 ASN X 299      94.680  62.820  42.550  0.00  0.00            
ATOM   4721 HD22 ASN X 299      95.030  62.310  40.940  0.00  0.00            
ATOM   4722  C   ASN X 299      92.000  64.960  37.830  0.00  0.00            
ATOM   4723  O   ASN X 299      92.220  66.130  37.580  0.00  0.00            
ATOM   4724  N   HSD X 300      91.580  64.150  36.830  0.00  0.00            
ATOM   4725  HN  HSD X 300      91.620  63.170  36.960  0.00  0.00            
ATOM   4726  CA  HSD X 300      91.420  64.570  35.510  0.00  0.00            
ATOM   4727  HA  HSD X 300      92.300  65.150  35.290  0.00  0.00            
ATOM   4728  CB  HSD X 300      91.320  63.440  34.490  0.00  0.00            
ATOM   4729  HB1 HSD X 300      92.210  62.770  34.550  0.00  0.00            
ATOM   4730  HB2 HSD X 300      91.430  63.800  33.450  0.00  0.00            
ATOM   4731  ND1 HSD X 300      90.010  61.370  35.140  0.00  0.00            
ATOM   4732  HD1 HSD X 300      90.540  61.180  35.960  0.00  0.00            
ATOM   4733  CG  HSD X 300      90.110  62.570  34.500  0.00  0.00            
ATOM   4734  CE1 HSD X 300      88.800  60.850  34.870  0.00  0.00            
ATOM   4735  HE1 HSD X 300      88.530  59.830  35.160  0.00  0.00            
ATOM   4736  NE2 HSD X 300      88.080  61.680  34.110  0.00  0.00            
ATOM   4737  CD2 HSD X 300      88.920  62.770  33.840  0.00  0.00            
ATOM   4738  HD2 HSD X 300      88.550  63.660  33.350  0.00  0.00            
ATOM   4739  C   HSD X 300      90.190  65.470  35.430  0.00  0.00            
ATOM   4740  O   HSD X 300      89.110  65.150  35.850  0.00  0.00            
ATOM   4741  N   ARG X 301      90.430  66.640  34.780  0.00  0.00            
ATOM   4742  HN  ARG X 301      91.360  66.660  34.410  0.00  0.00            
ATOM   4743  CA  ARG X 301      89.410  67.620  34.400  0.00  0.00            
ATOM   4744  HA  ARG X 301      88.920  68.010  35.280  0.00  0.00            
ATOM   4745  CB  ARG X 301      90.100  68.870  33.880  0.00  0.00            
ATOM   4746  HB1 ARG X 301      89.460  69.410  33.150  0.00  0.00            
ATOM   4747  HB2 ARG X 301      91.000  68.590  33.280  0.00  0.00            
ATOM   4748  CG  ARG X 301      90.590  69.820  34.950  0.00  0.00            
ATOM   4749  HG1 ARG X 301      89.670  70.080  35.500  0.00  0.00            
ATOM   4750  HG2 ARG X 301      91.090  70.770  34.630  0.00  0.00            
ATOM   4751  CD  ARG X 301      91.480  69.130  36.010  0.00  0.00            
ATOM   4752  HD1 ARG X 301      92.420  68.720  35.580  0.00  0.00            
ATOM   4753  HD2 ARG X 301      90.890  68.370  36.570  0.00  0.00            
ATOM   4754  NE  ARG X 301      91.860  70.050  37.070  0.00  0.00            
ATOM   4755  HE  ARG X 301      91.490  70.970  36.960  0.00  0.00            
ATOM   4756  CZ  ARG X 301      92.670  69.790  38.100  0.00  0.00            
ATOM   4757  NH1 ARG X 301      93.300  68.600  38.190  0.00  0.00            
ATOM   4758 HH11 ARG X 301      93.060  67.840  37.590  0.00  0.00            
ATOM   4759 HH12 ARG X 301      93.990  68.420  38.890  0.00  0.00            
ATOM   4760  NH2 ARG X 301      92.970  70.680  39.010  0.00  0.00            
ATOM   4761 HH21 ARG X 301      92.450  71.530  39.110  0.00  0.00            
ATOM   4762 HH22 ARG X 301      93.560  70.380  39.760  0.00  0.00            
ATOM   4763  C   ARG X 301      88.240  67.200  33.520  0.00  0.00            
ATOM   4764  O   ARG X 301      88.320  66.330  32.660  0.00  0.00            
ATOM   4765  N   TRP X 302      87.050  67.900  33.810  0.00  0.00            
ATOM   4766  HN  TRP X 302      87.010  68.440  34.640  0.00  0.00            
ATOM   4767  CA  TRP X 302      85.900  67.790  32.880  0.00  0.00            
ATOM   4768  HA  TRP X 302      85.970  66.920  32.240  0.00  0.00            
ATOM   4769  CB  TRP X 302      84.630  67.530  33.700  0.00  0.00            
ATOM   4770  HB1 TRP X 302      84.650  68.320  34.480  0.00  0.00            
ATOM   4771  HB2 TRP X 302      84.770  66.560  34.230  0.00  0.00            
ATOM   4772  CG  TRP X 302      83.300  67.590  33.000  0.00  0.00            
ATOM   4773  CD1 TRP X 302      82.320  68.490  33.270  0.00  0.00            
ATOM   4774  HD1 TRP X 302      82.440  69.270  34.000  0.00  0.00            
ATOM   4775  NE1 TRP X 302      81.250  68.300  32.460  0.00  0.00            
ATOM   4776  HE1 TRP X 302      80.320  68.530  32.630  0.00  0.00            
ATOM   4777  CE2 TRP X 302      81.450  67.250  31.630  0.00  0.00            
ATOM   4778  CD2 TRP X 302      82.790  66.730  31.950  0.00  0.00            
ATOM   4779  CE3 TRP X 302      83.260  65.570  31.290  0.00  0.00            
ATOM   4780  HE3 TRP X 302      84.250  65.180  31.450  0.00  0.00            
ATOM   4781  CZ3 TRP X 302      82.430  65.020  30.260  0.00  0.00            
ATOM   4782  HZ3 TRP X 302      82.850  64.110  29.870  0.00  0.00            
ATOM   4783  CZ2 TRP X 302      80.680  66.700  30.600  0.00  0.00            
ATOM   4784  HZ2 TRP X 302      79.700  67.150  30.470  0.00  0.00            
ATOM   4785  CH2 TRP X 302      81.190  65.570  29.970  0.00  0.00            
ATOM   4786  HH2 TRP X 302      80.550  65.100  29.230  0.00  0.00            
ATOM   4787  C   TRP X 302      85.820  68.970  31.880  0.00  0.00            
ATOM   4788  O   TRP X 302      85.140  68.870  30.810  0.00  0.00            
ATOM   4789  N   SER X 303      86.680  70.020  32.060  0.00  0.00            
ATOM   4790  HN  SER X 303      87.350  70.070  32.800  0.00  0.00            
ATOM   4791  CA  SER X 303      86.670  71.190  31.120  0.00  0.00            
ATOM   4792  HA  SER X 303      86.490  70.760  30.140  0.00  0.00            
ATOM   4793  CB  SER X 303      85.580  72.190  31.320  0.00  0.00            
ATOM   4794  HB1 SER X 303      85.640  72.730  32.290  0.00  0.00            
ATOM   4795  HB2 SER X 303      84.580  71.710  31.390  0.00  0.00            
ATOM   4796  OG  SER X 303      85.560  73.070  30.220  0.00  0.00            
ATOM   4797  HG1 SER X 303      85.570  72.550  29.410  0.00  0.00            
ATOM   4798  C   SER X 303      88.070  71.770  31.170  0.00  0.00            
ATOM   4799  O   SER X 303      88.690  71.510  32.200  0.00  0.00            
ATOM   4800  N   GLN X 304      88.620  72.320  30.060  0.00  0.00            
ATOM   4801  HN  GLN X 304      88.130  72.370  29.190  0.00  0.00            
ATOM   4802  CA  GLN X 304      89.840  73.180  30.110  0.00  0.00            
ATOM   4803  HA  GLN X 304      90.620  72.650  30.630  0.00  0.00            
ATOM   4804  CB  GLN X 304      90.500  73.330  28.680  0.00  0.00            
ATOM   4805  HB1 GLN X 304      91.500  73.770  28.870  0.00  0.00            
ATOM   4806  HB2 GLN X 304      89.880  74.060  28.100  0.00  0.00            
ATOM   4807  CG  GLN X 304      90.650  72.080  27.830  0.00  0.00            
ATOM   4808  HG1 GLN X 304      91.300  72.290  26.960  0.00  0.00            
ATOM   4809  HG2 GLN X 304      89.660  71.660  27.570  0.00  0.00            
ATOM   4810  CD  GLN X 304      91.390  70.910  28.560  0.00  0.00            
ATOM   4811  OE1 GLN X 304      91.150  69.710  28.540  0.00  0.00            
ATOM   4812  NE2 GLN X 304      92.610  71.290  29.120  0.00  0.00            
ATOM   4813 HE21 GLN X 304      93.380  70.670  29.230  0.00  0.00            
ATOM   4814 HE22 GLN X 304      92.740  72.280  29.210  0.00  0.00            
ATOM   4815  C   GLN X 304      89.740  74.440  30.940  0.00  0.00            
ATOM   4816  O   GLN X 304      90.580  74.730  31.760  0.00  0.00            
ATOM   4817  N   LYS X 305      88.640  75.170  30.800  0.00  0.00            
ATOM   4818  HN  LYS X 305      88.010  74.900  30.080  0.00  0.00            
ATOM   4819  CA  LYS X 305      88.230  76.230  31.680  0.00  0.00            
ATOM   4820  HA  LYS X 305      89.110  76.850  31.760  0.00  0.00            
ATOM   4821  CB  LYS X 305      87.000  76.980  31.110  0.00  0.00            
ATOM   4822  HB1 LYS X 305      86.670  77.670  31.920  0.00  0.00            
ATOM   4823  HB2 LYS X 305      86.240  76.270  30.750  0.00  0.00            
ATOM   4824  CG  LYS X 305      87.330  77.920  29.920  0.00  0.00            
ATOM   4825  HG1 LYS X 305      87.560  77.330  29.010  0.00  0.00            
ATOM   4826  HG2 LYS X 305      88.220  78.520  30.200  0.00  0.00            
ATOM   4827  CD  LYS X 305      86.210  78.880  29.550  0.00  0.00            
ATOM   4828  HD1 LYS X 305      85.300  78.280  29.790  0.00  0.00            
ATOM   4829  HD2 LYS X 305      86.290  79.170  28.480  0.00  0.00            
ATOM   4830  CE  LYS X 305      86.070  80.130  30.410  0.00  0.00            
ATOM   4831  HE1 LYS X 305      86.100  79.760  31.450  0.00  0.00            
ATOM   4832  HE2 LYS X 305      85.090  80.650  30.370  0.00  0.00            
ATOM   4833  NZ  LYS X 305      87.250  80.980  30.150  0.00  0.00            
ATOM   4834  HZ1 LYS X 305      88.170  80.540  30.330  0.00  0.00            
ATOM   4835  HZ2 LYS X 305      87.100  81.890  30.640  0.00  0.00            
ATOM   4836  HZ3 LYS X 305      87.140  81.170  29.140  0.00  0.00            
ATOM   4837  C   LYS X 305      87.890  75.800  33.120  0.00  0.00            
ATOM   4838  O   LYS X 305      87.420  74.700  33.460  0.00  0.00            
ATOM   4839  N   ALA X 306      88.250  76.760  34.050  0.00  0.00            
ATOM   4840  HN  ALA X 306      88.750  77.580  33.810  0.00  0.00            
ATOM   4841  CA  ALA X 306      88.050  76.700  35.520  0.00  0.00            
ATOM   4842  HA  ALA X 306      88.580  75.900  36.010  0.00  0.00            
ATOM   4843  CB  ALA X 306      88.670  77.930  36.100  0.00  0.00            
ATOM   4844  HB1 ALA X 306      88.270  78.820  35.580  0.00  0.00            
ATOM   4845  HB2 ALA X 306      89.740  77.820  35.810  0.00  0.00            
ATOM   4846  HB3 ALA X 306      88.630  78.030  37.210  0.00  0.00            
ATOM   4847  C   ALA X 306      86.630  76.470  36.090  0.00  0.00            
ATOM   4848  O   ALA X 306      85.670  76.800  35.520  0.00  0.00            
ATOM   4849  N   MET X 307      86.560  75.720  37.220  0.00  0.00            
ATOM   4850  HN  MET X 307      87.410  75.360  37.610  0.00  0.00            
ATOM   4851  CA  MET X 307      85.320  75.450  37.930  0.00  0.00            
ATOM   4852  HA  MET X 307      85.630  75.120  38.910  0.00  0.00            
ATOM   4853  CB  MET X 307      84.500  76.720  38.220  0.00  0.00            
ATOM   4854  HB1 MET X 307      83.570  76.460  38.770  0.00  0.00            
ATOM   4855  HB2 MET X 307      84.070  77.110  37.280  0.00  0.00            
ATOM   4856  CG  MET X 307      85.140  77.870  39.020  0.00  0.00            
ATOM   4857  HG1 MET X 307      84.280  78.530  39.230  0.00  0.00            
ATOM   4858  HG2 MET X 307      85.960  78.270  38.380  0.00  0.00            
ATOM   4859  SD  MET X 307      85.850  77.370  40.620  0.00  0.00            
ATOM   4860  CE  MET X 307      86.060  79.100  41.020  0.00  0.00            
ATOM   4861  HE1 MET X 307      86.990  79.560  40.640  0.00  0.00            
ATOM   4862  HE2 MET X 307      86.170  79.160  42.120  0.00  0.00            
ATOM   4863  HE3 MET X 307      85.290  79.850  40.730  0.00  0.00            
ATOM   4864  C   MET X 307      84.520  74.330  37.220  0.00  0.00            
ATOM   4865  O   MET X 307      83.310  74.410  37.080  0.00  0.00            
ATOM   4866  N   ASP X 308      85.240  73.320  36.760  0.00  0.00            
ATOM   4867  HN  ASP X 308      86.220  73.180  36.890  0.00  0.00            
ATOM   4868  CA  ASP X 308      84.780  72.150  36.010  0.00  0.00            
ATOM   4869  HA  ASP X 308      84.310  72.620  35.160  0.00  0.00            
ATOM   4870  CB  ASP X 308      85.960  71.240  35.590  0.00  0.00            
ATOM   4871  HB1 ASP X 308      86.550  71.790  34.820  0.00  0.00            
ATOM   4872  HB2 ASP X 308      85.500  70.340  35.120  0.00  0.00            
ATOM   4873  CG  ASP X 308      86.860  70.810  36.740  0.00  0.00            
ATOM   4874  OD1 ASP X 308      87.260  71.700  37.550  0.00  0.00            
ATOM   4875  OD2 ASP X 308      87.330  69.640  36.720  0.00  0.00            
ATOM   4876  C   ASP X 308      83.760  71.370  36.820  0.00  0.00            
ATOM   4877  O   ASP X 308      83.900  71.140  38.060  0.00  0.00            
ATOM   4878  N   ASP X 309      82.720  70.850  36.180  0.00  0.00            
ATOM   4879  HN  ASP X 309      82.630  70.930  35.200  0.00  0.00            
ATOM   4880  CA  ASP X 309      81.610  70.170  36.830  0.00  0.00            
ATOM   4881  HA  ASP X 309      81.230  70.690  37.700  0.00  0.00            
ATOM   4882  CB  ASP X 309      80.400  69.910  35.870  0.00  0.00            
ATOM   4883  HB1 ASP X 309      79.540  69.530  36.470  0.00  0.00            
ATOM   4884  HB2 ASP X 309      80.610  69.250  35.000  0.00  0.00            
ATOM   4885  CG  ASP X 309      79.940  71.260  35.210  0.00  0.00            
ATOM   4886  OD1 ASP X 309      78.770  71.150  34.720  0.00  0.00            
ATOM   4887  OD2 ASP X 309      80.650  72.290  35.010  0.00  0.00            
ATOM   4888  C   ASP X 309      81.990  68.960  37.520  0.00  0.00            
ATOM   4889  O   ASP X 309      82.940  68.290  37.120  0.00  0.00            
ATOM   4890  N   THR X 310      81.460  68.700  38.690  0.00  0.00            
ATOM   4891  HN  THR X 310      80.610  69.110  39.000  0.00  0.00            
ATOM   4892  CA  THR X 310      82.180  67.940  39.720  0.00  0.00            
ATOM   4893  HA  THR X 310      82.820  67.180  39.300  0.00  0.00            
ATOM   4894  CB  THR X 310      82.980  68.820  40.740  0.00  0.00            
ATOM   4895  HB  THR X 310      82.310  69.690  40.910  0.00  0.00            
ATOM   4896  OG1 THR X 310      84.190  69.360  40.250  0.00  0.00            
ATOM   4897  HG1 THR X 310      84.010  69.910  39.490  0.00  0.00            
ATOM   4898  CG2 THR X 310      83.220  68.100  42.070  0.00  0.00            
ATOM   4899 HG21 THR X 310      83.900  68.700  42.720  0.00  0.00            
ATOM   4900 HG22 THR X 310      83.690  67.140  41.790  0.00  0.00            
ATOM   4901 HG23 THR X 310      82.320  67.880  42.680  0.00  0.00            
ATOM   4902  C   THR X 310      81.110  67.180  40.430  0.00  0.00            
ATOM   4903  O   THR X 310      80.140  67.780  40.930  0.00  0.00            
ATOM   4904  N   PHE X 311      81.310  65.880  40.650  0.00  0.00            
ATOM   4905  HN  PHE X 311      82.220  65.480  40.500  0.00  0.00            
ATOM   4906  CA  PHE X 311      80.420  64.910  41.250  0.00  0.00            
ATOM   4907  HA  PHE X 311      80.930  63.980  41.090  0.00  0.00            
ATOM   4908  CB  PHE X 311      80.180  65.160  42.780  0.00  0.00            
ATOM   4909  HB1 PHE X 311      79.410  64.470  43.190  0.00  0.00            
ATOM   4910  HB2 PHE X 311      79.700  66.160  42.850  0.00  0.00            
ATOM   4911  CG  PHE X 311      81.360  65.020  43.650  0.00  0.00            
ATOM   4912  CD1 PHE X 311      81.500  65.700  44.920  0.00  0.00            
ATOM   4913  HD1 PHE X 311      80.730  66.420  45.140  0.00  0.00            
ATOM   4914  CE1 PHE X 311      82.580  65.510  45.760  0.00  0.00            
ATOM   4915  HE1 PHE X 311      82.700  66.110  46.640  0.00  0.00            
ATOM   4916  CZ  PHE X 311      83.550  64.560  45.450  0.00  0.00            
ATOM   4917  HZ  PHE X 311      84.400  64.470  46.110  0.00  0.00            
ATOM   4918  CD2 PHE X 311      82.440  64.110  43.340  0.00  0.00            
ATOM   4919  HD2 PHE X 311      82.380  63.470  42.470  0.00  0.00            
ATOM   4920  CE2 PHE X 311      83.540  63.890  44.220  0.00  0.00            
ATOM   4921  HE2 PHE X 311      84.340  63.180  44.070  0.00  0.00            
ATOM   4922  C   PHE X 311      79.160  64.590  40.510  0.00  0.00            
ATOM   4923  O   PHE X 311      78.320  65.430  40.190  0.00  0.00            
ATOM   4924  N   TYR X 312      78.940  63.250  40.140  0.00  0.00            
ATOM   4925  HN  TYR X 312      79.630  62.570  40.400  0.00  0.00            
ATOM   4926  CA  TYR X 312      77.650  62.710  39.780  0.00  0.00            
ATOM   4927  HA  TYR X 312      77.250  63.360  39.020  0.00  0.00            
ATOM   4928  CB  TYR X 312      77.780  61.280  39.210  0.00  0.00            
ATOM   4929  HB1 TYR X 312      76.810  60.840  38.910  0.00  0.00            
ATOM   4930  HB2 TYR X 312      78.240  60.520  39.870  0.00  0.00            
ATOM   4931  CG  TYR X 312      78.500  61.350  37.890  0.00  0.00            
ATOM   4932  CD1 TYR X 312      77.850  61.840  36.750  0.00  0.00            
ATOM   4933  HD1 TYR X 312      76.790  62.030  36.800  0.00  0.00            
ATOM   4934  CE1 TYR X 312      78.430  61.840  35.470  0.00  0.00            
ATOM   4935  HE1 TYR X 312      77.760  62.010  34.650  0.00  0.00            
ATOM   4936  CZ  TYR X 312      79.760  61.450  35.310  0.00  0.00            
ATOM   4937  OH  TYR X 312      80.290  61.380  34.050  0.00  0.00            
ATOM   4938  HH  TYR X 312      81.080  60.860  34.210  0.00  0.00            
ATOM   4939  CD2 TYR X 312      79.830  60.850  37.710  0.00  0.00            
ATOM   4940  HD2 TYR X 312      80.250  60.560  38.660  0.00  0.00            
ATOM   4941  CE2 TYR X 312      80.440  60.950  36.450  0.00  0.00            
ATOM   4942  HE2 TYR X 312      81.420  60.520  36.320  0.00  0.00            
ATOM   4943  C   TYR X 312      76.680  62.650  40.980  0.00  0.00            
ATOM   4944  O   TYR X 312      77.020  62.450  42.110  0.00  0.00            
ATOM   4945  N   LEU X 313      75.430  62.900  40.650  0.00  0.00            
ATOM   4946  HN  LEU X 313      75.150  63.050  39.710  0.00  0.00            
ATOM   4947  CA  LEU X 313      74.360  63.150  41.670  0.00  0.00            
ATOM   4948  HA  LEU X 313      74.550  64.100  42.150  0.00  0.00            
ATOM   4949  CB  LEU X 313      72.910  63.340  41.000  0.00  0.00            
ATOM   4950  HB1 LEU X 313      72.280  63.730  41.820  0.00  0.00            
ATOM   4951  HB2 LEU X 313      72.550  62.330  40.730  0.00  0.00            
ATOM   4952  CG  LEU X 313      72.900  64.340  39.820  0.00  0.00            
ATOM   4953  HG  LEU X 313      73.670  63.990  39.100  0.00  0.00            
ATOM   4954  CD1 LEU X 313      71.610  64.200  38.960  0.00  0.00            
ATOM   4955 HD11 LEU X 313      71.610  64.790  38.030  0.00  0.00            
ATOM   4956 HD12 LEU X 313      70.690  64.450  39.530  0.00  0.00            
ATOM   4957 HD13 LEU X 313      71.550  63.150  38.610  0.00  0.00            
ATOM   4958  CD2 LEU X 313      73.210  65.840  40.160  0.00  0.00            
ATOM   4959 HD21 LEU X 313      74.040  65.950  40.900  0.00  0.00            
ATOM   4960 HD22 LEU X 313      72.320  66.240  40.680  0.00  0.00            
ATOM   4961 HD23 LEU X 313      73.460  66.570  39.350  0.00  0.00            
ATOM   4962  C   LEU X 313      74.170  62.100  42.710  0.00  0.00            
ATOM   4963  O   LEU X 313      73.760  62.350  43.820  0.00  0.00            
ATOM   4964  N   SER X 314      74.320  60.810  42.330  0.00  0.00            
ATOM   4965  HN  SER X 314      74.480  60.560  41.380  0.00  0.00            
ATOM   4966  CA  SER X 314      74.300  59.650  43.350  0.00  0.00            
ATOM   4967  HA  SER X 314      73.330  59.640  43.820  0.00  0.00            
ATOM   4968  CB  SER X 314      74.290  58.240  42.710  0.00  0.00            
ATOM   4969  HB1 SER X 314      73.290  58.230  42.230  0.00  0.00            
ATOM   4970  HB2 SER X 314      74.430  57.410  43.430  0.00  0.00            
ATOM   4971  OG  SER X 314      75.260  58.230  41.640  0.00  0.00            
ATOM   4972  HG1 SER X 314      74.780  58.510  40.870  0.00  0.00            
ATOM   4973  C   SER X 314      75.460  59.800  44.420  0.00  0.00            
ATOM   4974  O   SER X 314      75.170  59.530  45.580  0.00  0.00            
ATOM   4975  N   ASN X 315      76.630  60.310  44.060  0.00  0.00            
ATOM   4976  HN  ASN X 315      76.640  60.640  43.120  0.00  0.00            
ATOM   4977  CA  ASN X 315      77.800  60.410  44.890  0.00  0.00            
ATOM   4978  HA  ASN X 315      77.950  59.430  45.330  0.00  0.00            
ATOM   4979  CB  ASN X 315      79.000  60.800  44.000  0.00  0.00            
ATOM   4980  HB1 ASN X 315      78.990  61.810  43.530  0.00  0.00            
ATOM   4981  HB2 ASN X 315      78.900  60.110  43.140  0.00  0.00            
ATOM   4982  CG  ASN X 315      80.300  60.500  44.770  0.00  0.00            
ATOM   4983  OD1 ASN X 315      80.370  59.890  45.830  0.00  0.00            
ATOM   4984  ND2 ASN X 315      81.450  60.840  44.110  0.00  0.00            
ATOM   4985 HD21 ASN X 315      81.470  61.080  43.140  0.00  0.00            
ATOM   4986 HD22 ASN X 315      82.310  60.810  44.620  0.00  0.00            
ATOM   4987  C   ASN X 315      77.610  61.400  46.030  0.00  0.00            
ATOM   4988  O   ASN X 315      78.000  61.070  47.140  0.00  0.00            
ATOM   4989  N   VAL X 316      77.070  62.640  45.870  0.00  0.00            
ATOM   4990  HN  VAL X 316      76.660  62.820  44.980  0.00  0.00            
ATOM   4991  CA  VAL X 316      76.770  63.530  47.020  0.00  0.00            
ATOM   4992  HA  VAL X 316      77.680  63.500  47.610  0.00  0.00            
ATOM   4993  CB  VAL X 316      76.450  64.920  46.500  0.00  0.00            
ATOM   4994  HB  VAL X 316      75.890  65.610  47.170  0.00  0.00            
ATOM   4995  CG1 VAL X 316      77.830  65.510  46.110  0.00  0.00            
ATOM   4996 HG11 VAL X 316      77.620  66.560  45.820  0.00  0.00            
ATOM   4997 HG12 VAL X 316      78.330  65.010  45.250  0.00  0.00            
ATOM   4998 HG13 VAL X 316      78.470  65.630  47.020  0.00  0.00            
ATOM   4999  CG2 VAL X 316      75.600  64.840  45.230  0.00  0.00            
ATOM   5000 HG21 VAL X 316      74.750  64.120  45.260  0.00  0.00            
ATOM   5001 HG22 VAL X 316      76.210  64.590  44.340  0.00  0.00            
ATOM   5002 HG23 VAL X 316      75.110  65.830  45.070  0.00  0.00            
ATOM   5003  C   VAL X 316      75.700  63.070  48.020  0.00  0.00            
ATOM   5004  O   VAL X 316      74.610  62.680  47.650  0.00  0.00            
ATOM   5005  N   ALA X 317      75.880  63.210  49.340  0.00  0.00            
ATOM   5006  HN  ALA X 317      76.690  63.680  49.670  0.00  0.00            
ATOM   5007  CA  ALA X 317      74.970  62.710  50.380  0.00  0.00            
ATOM   5008  HA  ALA X 317      74.050  62.420  49.900  0.00  0.00            
ATOM   5009  CB  ALA X 317      75.500  61.450  51.100  0.00  0.00            
ATOM   5010  HB1 ALA X 317      74.680  60.780  51.460  0.00  0.00            
ATOM   5011  HB2 ALA X 317      76.110  61.800  51.950  0.00  0.00            
ATOM   5012  HB3 ALA X 317      76.290  61.010  50.450  0.00  0.00            
ATOM   5013  C   ALA X 317      74.540  63.800  51.400  0.00  0.00            
ATOM   5014  O   ALA X 317      75.420  64.500  51.860  0.00  0.00            
ATOM   5015  N   PRO X 318      73.280  64.100  51.710  0.00  0.00            
ATOM   5016  CD  PRO X 318      72.150  63.350  51.190  0.00  0.00            
ATOM   5017  HD1 PRO X 318      72.330  62.260  51.350  0.00  0.00            
ATOM   5018  HD2 PRO X 318      71.930  63.760  50.180  0.00  0.00            
ATOM   5019  CA  PRO X 318      72.850  65.090  52.680  0.00  0.00            
ATOM   5020  HA  PRO X 318      73.280  66.050  52.410  0.00  0.00            
ATOM   5021  CB  PRO X 318      71.390  65.180  52.460  0.00  0.00            
ATOM   5022  HB1 PRO X 318      71.250  65.890  51.610  0.00  0.00            
ATOM   5023  HB2 PRO X 318      70.850  65.580  53.340  0.00  0.00            
ATOM   5024  CG  PRO X 318      70.900  63.860  51.960  0.00  0.00            
ATOM   5025  HG1 PRO X 318      70.770  63.180  52.820  0.00  0.00            
ATOM   5026  HG2 PRO X 318      70.010  63.940  51.310  0.00  0.00            
ATOM   5027  C   PRO X 318      73.280  64.680  54.080  0.00  0.00            
ATOM   5028  O   PRO X 318      72.620  63.840  54.720  0.00  0.00            
ATOM   5029  N   GLN X 319      74.220  65.430  54.690  0.00  0.00            
ATOM   5030  HN  GLN X 319      74.670  66.160  54.170  0.00  0.00            
ATOM   5031  CA  GLN X 319      74.840  65.040  55.870  0.00  0.00            
ATOM   5032  HA  GLN X 319      74.280  64.250  56.340  0.00  0.00            
ATOM   5033  CB  GLN X 319      76.360  64.610  55.800  0.00  0.00            
ATOM   5034  HB1 GLN X 319      76.780  64.520  56.830  0.00  0.00            
ATOM   5035  HB2 GLN X 319      76.880  65.490  55.380  0.00  0.00            
ATOM   5036  CG  GLN X 319      76.570  63.340  54.950  0.00  0.00            
ATOM   5037  HG1 GLN X 319      76.310  63.610  53.900  0.00  0.00            
ATOM   5038  HG2 GLN X 319      75.970  62.480  55.320  0.00  0.00            
ATOM   5039  CD  GLN X 319      78.060  63.000  54.830  0.00  0.00            
ATOM   5040  OE1 GLN X 319      78.970  63.490  55.490  0.00  0.00            
ATOM   5041  NE2 GLN X 319      78.280  61.930  54.030  0.00  0.00            
ATOM   5042 HE21 GLN X 319      79.070  61.350  54.190  0.00  0.00            
ATOM   5043 HE22 GLN X 319      77.480  61.640  53.490  0.00  0.00            
ATOM   5044  C   GLN X 319      74.700  66.230  56.840  0.00  0.00            
ATOM   5045  O   GLN X 319      75.210  67.270  56.540  0.00  0.00            
ATOM   5046  N   VAL X 320      74.200  65.970  58.050  0.00  0.00            
ATOM   5047  HN  VAL X 320      73.790  65.100  58.300  0.00  0.00            
ATOM   5048  CA  VAL X 320      74.090  66.960  59.140  0.00  0.00            
ATOM   5049  HA  VAL X 320      73.610  67.750  58.580  0.00  0.00            
ATOM   5050  CB  VAL X 320      73.300  66.480  60.340  0.00  0.00            
ATOM   5051  HB  VAL X 320      73.100  67.320  61.040  0.00  0.00            
ATOM   5052  CG1 VAL X 320      71.920  65.950  59.930  0.00  0.00            
ATOM   5053 HG11 VAL X 320      71.330  66.690  59.350  0.00  0.00            
ATOM   5054 HG12 VAL X 320      71.320  65.720  60.840  0.00  0.00            
ATOM   5055 HG13 VAL X 320      71.960  65.090  59.230  0.00  0.00            
ATOM   5056  CG2 VAL X 320      74.010  65.340  61.060  0.00  0.00            
ATOM   5057 HG21 VAL X 320      73.430  64.900  61.900  0.00  0.00            
ATOM   5058 HG22 VAL X 320      74.910  65.790  61.530  0.00  0.00            
ATOM   5059 HG23 VAL X 320      74.220  64.520  60.330  0.00  0.00            
ATOM   5060  C   VAL X 320      75.450  67.420  59.640  0.00  0.00            
ATOM   5061  O   VAL X 320      76.390  66.620  59.590  0.00  0.00            
ATOM   5062  N   PRO X 321      75.550  68.740  60.160  0.00  0.00
[truncated: 11,564,104 more chars]
