# Supplementary material for: Discovery of an Endonuclease G-inhibitory Ku80-peptide protecting against leukemogenic rearrangements at the MLL breakpoint cluster
Source: Nat Commun. 2026 Apr 17;17:3562. doi: 10.1038/s41467-026-72034-2 (PMC13086865; doi:10.1038/s41467-026-72034-2)
Supplement: Supplementary file 14 — Supplementary Data 12 [file 41467_2026_72034_MOESM14_ESM.txt]

CRYST1  114.260  114.260  114.260  90.00  90.00  90.00 P 1           1
ATOM      1  N   GLU X   1      70.480  66.690  48.970  0.00  0.00            
ATOM      2  HT1 GLU X   1      70.570  67.110  48.020  0.00  0.00            
ATOM      3  HT2 GLU X   1      71.390  66.710  49.490  0.00  0.00            
ATOM      4  HT3 GLU X   1      69.940  67.330  49.590  0.00  0.00            
ATOM      5  CA  GLU X   1      69.700  65.350  49.080  0.00  0.00            
ATOM      6  HA  GLU X   1      69.520  65.030  50.090  0.00  0.00            
ATOM      7  CB  GLU X   1      68.290  65.670  48.460  0.00  0.00            
ATOM      8  HB1 GLU X   1      67.520  64.960  48.860  0.00  0.00            
ATOM      9  HB2 GLU X   1      68.390  65.510  47.370  0.00  0.00            
ATOM     10  CG  GLU X   1      67.770  67.140  48.610  0.00  0.00            
ATOM     11  HG1 GLU X   1      66.720  67.260  48.270  0.00  0.00            
ATOM     12  HG2 GLU X   1      68.490  67.840  48.140  0.00  0.00            
ATOM     13  CD  GLU X   1      67.610  67.630  50.070  0.00  0.00            
ATOM     14  OE1 GLU X   1      68.610  67.390  50.820  0.00  0.00            
ATOM     15  OE2 GLU X   1      66.610  68.210  50.510  0.00  0.00            
ATOM     16  C   GLU X   1      70.530  64.270  48.420  0.00  0.00            
ATOM     17  O   GLU X   1      70.970  63.360  49.140  0.00  0.00            
ATOM     18  N   LEU X   2      70.680  64.170  47.070  0.00  0.00            
ATOM     19  HN  LEU X   2      70.450  64.970  46.510  0.00  0.00            
ATOM     20  CA  LEU X   2      71.370  63.040  46.390  0.00  0.00            
ATOM     21  HA  LEU X   2      71.010  62.150  46.880  0.00  0.00            
ATOM     22  CB  LEU X   2      70.870  62.850  44.930  0.00  0.00            
ATOM     23  HB1 LEU X   2      71.390  61.960  44.500  0.00  0.00            
ATOM     24  HB2 LEU X   2      71.100  63.670  44.210  0.00  0.00            
ATOM     25  CG  LEU X   2      69.370  62.580  44.850  0.00  0.00            
ATOM     26  HG  LEU X   2      68.770  63.310  45.440  0.00  0.00            
ATOM     27  CD1 LEU X   2      68.780  62.520  43.380  0.00  0.00            
ATOM     28 HD11 LEU X   2      69.110  61.650  42.780  0.00  0.00            
ATOM     29 HD12 LEU X   2      68.920  63.520  42.920  0.00  0.00            
ATOM     30 HD13 LEU X   2      67.700  62.360  43.600  0.00  0.00            
ATOM     31  CD2 LEU X   2      68.990  61.210  45.620  0.00  0.00            
ATOM     32 HD21 LEU X   2      67.890  61.110  45.510  0.00  0.00            
ATOM     33 HD22 LEU X   2      69.310  61.160  46.680  0.00  0.00            
ATOM     34 HD23 LEU X   2      69.310  60.300  45.060  0.00  0.00            
ATOM     35  C   LEU X   2      72.810  63.110  46.520  0.00  0.00            
ATOM     36  O   LEU X   2      73.330  64.130  47.040  0.00  0.00            
ATOM     37  N   ALA X   3      73.540  62.040  46.130  0.00  0.00            
ATOM     38  HN  ALA X   3      72.960  61.220  46.110  0.00  0.00            
ATOM     39  CA  ALA X   3      74.930  62.000  45.750  0.00  0.00            
ATOM     40  HA  ALA X   3      75.080  61.050  45.250  0.00  0.00            
ATOM     41  CB  ALA X   3      75.290  63.250  44.920  0.00  0.00            
ATOM     42  HB1 ALA X   3      74.690  63.190  43.990  0.00  0.00            
ATOM     43  HB2 ALA X   3      76.380  63.280  44.680  0.00  0.00            
ATOM     44  HB3 ALA X   3      74.970  64.140  45.500  0.00  0.00            
ATOM     45  C   ALA X   3      75.770  61.860  47.020  0.00  0.00            
ATOM     46  O   ALA X   3      76.910  62.320  46.970  0.00  0.00            
ATOM     47  N   LYS X   4      75.340  61.370  48.170  0.00  0.00            
ATOM     48  HN  LYS X   4      74.460  60.900  48.090  0.00  0.00            
ATOM     49  CA  LYS X   4      76.180  61.180  49.310  0.00  0.00            
ATOM     50  HA  LYS X   4      76.790  62.040  49.550  0.00  0.00            
ATOM     51  CB  LYS X   4      75.300  60.990  50.540  0.00  0.00            
ATOM     52  HB1 LYS X   4      75.910  60.860  51.460  0.00  0.00            
ATOM     53  HB2 LYS X   4      74.770  60.010  50.490  0.00  0.00            
ATOM     54  CG  LYS X   4      74.260  62.110  50.900  0.00  0.00            
ATOM     55  HG1 LYS X   4      73.850  61.830  51.890  0.00  0.00            
ATOM     56  HG2 LYS X   4      73.520  62.090  50.070  0.00  0.00            
ATOM     57  CD  LYS X   4      74.940  63.510  51.150  0.00  0.00            
ATOM     58  HD1 LYS X   4      74.210  64.340  51.220  0.00  0.00            
ATOM     59  HD2 LYS X   4      75.570  63.680  50.260  0.00  0.00            
ATOM     60  CE  LYS X   4      75.770  63.590  52.440  0.00  0.00            
ATOM     61  HE1 LYS X   4      76.520  62.770  52.340  0.00  0.00            
ATOM     62  HE2 LYS X   4      75.070  63.400  53.280  0.00  0.00            
ATOM     63  NZ  LYS X   4      76.600  64.810  52.540  0.00  0.00            
ATOM     64  HZ1 LYS X   4      76.260  65.530  51.870  0.00  0.00            
ATOM     65  HZ2 LYS X   4      77.600  64.570  52.410  0.00  0.00            
ATOM     66  HZ3 LYS X   4      76.610  65.180  53.510  0.00  0.00            
ATOM     67  C   LYS X   4      77.180  60.000  49.260  0.00  0.00            
ATOM     68  O   LYS X   4      76.790  58.880  49.150  0.00  0.00            
ATOM     69  N   TYR X   5      78.450  60.330  49.350  0.00  0.00            
ATOM     70  HN  TYR X   5      78.800  61.260  49.350  0.00  0.00            
ATOM     71  CA  TYR X   5      79.420  59.270  49.600  0.00  0.00            
ATOM     72  HA  TYR X   5      79.080  58.360  49.140  0.00  0.00            
ATOM     73  CB  TYR X   5      80.730  59.470  48.860  0.00  0.00            
ATOM     74  HB1 TYR X   5      80.610  59.640  47.770  0.00  0.00            
ATOM     75  HB2 TYR X   5      81.370  58.580  49.030  0.00  0.00            
ATOM     76  CG  TYR X   5      81.350  60.710  49.330  0.00  0.00            
ATOM     77  CD1 TYR X   5      81.030  61.960  48.740  0.00  0.00            
ATOM     78  HD1 TYR X   5      80.290  61.970  47.950  0.00  0.00            
ATOM     79  CE1 TYR X   5      81.720  63.060  49.140  0.00  0.00            
ATOM     80  HE1 TYR X   5      81.360  63.980  48.700  0.00  0.00            
ATOM     81  CZ  TYR X   5      82.670  63.050  50.140  0.00  0.00            
ATOM     82  OH  TYR X   5      83.260  64.250  50.640  0.00  0.00            
ATOM     83  HH  TYR X   5      82.700  64.970  50.380  0.00  0.00            
ATOM     84  CD2 TYR X   5      82.310  60.680  50.370  0.00  0.00            
ATOM     85  HD2 TYR X   5      82.560  59.730  50.830  0.00  0.00            
ATOM     86  CE2 TYR X   5      82.970  61.810  50.700  0.00  0.00            
ATOM     87  HE2 TYR X   5      83.690  61.720  51.500  0.00  0.00            
ATOM     88  C   TYR X   5      79.530  59.020  51.120  0.00  0.00            
ATOM     89  O   TYR X   5      80.230  58.130  51.610  0.00  0.00            
ATOM     90  N   GLY X   6      78.940  59.940  51.960  0.00  0.00            
ATOM     91  HN  GLY X   6      78.580  60.780  51.570  0.00  0.00            
ATOM     92  CA  GLY X   6      78.680  59.740  53.420  0.00  0.00            
ATOM     93  HA1 GLY X   6      78.090  60.580  53.760  0.00  0.00            
ATOM     94  HA2 GLY X   6      79.630  59.650  53.910  0.00  0.00            
ATOM     95  C   GLY X   6      77.880  58.510  53.740  0.00  0.00            
ATOM     96  O   GLY X   6      77.290  57.820  52.920  0.00  0.00            
ATOM     97  N   LEU X   7      77.960  58.060  55.040  0.00  0.00            
ATOM     98  HN  LEU X   7      78.540  58.600  55.650  0.00  0.00            
ATOM     99  CA  LEU X   7      77.310  56.930  55.640  0.00  0.00            
ATOM    100  HA  LEU X   7      77.510  56.110  54.960  0.00  0.00            
ATOM    101  CB  LEU X   7      77.950  56.640  57.040  0.00  0.00            
ATOM    102  HB1 LEU X   7      77.680  57.540  57.640  0.00  0.00            
ATOM    103  HB2 LEU X   7      79.050  56.770  57.110  0.00  0.00            
ATOM    104  CG  LEU X   7      77.610  55.300  57.670  0.00  0.00            
ATOM    105  HG  LEU X   7      76.680  54.890  57.220  0.00  0.00            
ATOM    106  CD1 LEU X   7      78.750  54.220  57.400  0.00  0.00            
ATOM    107 HD11 LEU X   7      78.290  53.240  57.670  0.00  0.00            
ATOM    108 HD12 LEU X   7      79.730  54.370  57.890  0.00  0.00            
ATOM    109 HD13 LEU X   7      78.920  54.100  56.310  0.00  0.00            
ATOM    110  CD2 LEU X   7      77.280  55.580  59.130  0.00  0.00            
ATOM    111 HD21 LEU X   7      77.370  54.640  59.710  0.00  0.00            
ATOM    112 HD22 LEU X   7      76.220  55.900  59.210  0.00  0.00            
ATOM    113 HD23 LEU X   7      77.970  56.350  59.540  0.00  0.00            
ATOM    114  C   LEU X   7      75.830  57.140  55.660  0.00  0.00            
ATOM    115  O   LEU X   7      75.500  58.220  56.130  0.00  0.00            
ATOM    116  N   PRO X   8      74.910  56.240  55.250  0.00  0.00            
ATOM    117  CD  PRO X   8      75.180  55.130  54.380  0.00  0.00            
ATOM    118  HD1 PRO X   8      75.890  54.410  54.840  0.00  0.00            
ATOM    119  HD2 PRO X   8      75.730  55.530  53.500  0.00  0.00            
ATOM    120  CA  PRO X   8      73.520  56.310  55.570  0.00  0.00            
ATOM    121  HA  PRO X   8      73.120  57.150  55.020  0.00  0.00            
ATOM    122  CB  PRO X   8      72.920  54.880  55.180  0.00  0.00            
ATOM    123  HB1 PRO X   8      71.820  54.900  55.050  0.00  0.00            
ATOM    124  HB2 PRO X   8      72.930  54.220  56.060  0.00  0.00            
ATOM    125  CG  PRO X   8      73.870  54.450  53.990  0.00  0.00            
ATOM    126  HG1 PRO X   8      74.010  53.370  53.780  0.00  0.00            
ATOM    127  HG2 PRO X   8      73.640  54.890  53.000  0.00  0.00            
ATOM    128  C   PRO X   8      73.160  56.690  56.960  0.00  0.00            
ATOM    129  O   PRO X   8      73.830  56.360  57.940  0.00  0.00            
ATOM    130  N   GLY X   9      72.080  57.480  57.060  0.00  0.00            
ATOM    131  HN  GLY X   9      71.480  57.570  56.270  0.00  0.00            
ATOM    132  CA  GLY X   9      71.620  58.090  58.290  0.00  0.00            
ATOM    133  HA1 GLY X   9      71.260  59.070  58.030  0.00  0.00            
ATOM    134  HA2 GLY X   9      72.470  58.100  58.950  0.00  0.00            
ATOM    135  C   GLY X   9      70.470  57.160  58.780  0.00  0.00            
ATOM    136  O   GLY X   9      70.690  56.160  59.400  0.00  0.00            
ATOM    137  N   LEU X  10      69.220  57.510  58.330  0.00  0.00            
ATOM    138  HN  LEU X  10      69.140  58.400  57.900  0.00  0.00            
ATOM    139  CA  LEU X  10      68.040  56.740  58.310  0.00  0.00            
ATOM    140  HA  LEU X  10      67.600  56.740  59.300  0.00  0.00            
ATOM    141  CB  LEU X  10      66.840  57.480  57.630  0.00  0.00            
ATOM    142  HB1 LEU X  10      67.200  57.810  56.640  0.00  0.00            
ATOM    143  HB2 LEU X  10      66.660  58.430  58.180  0.00  0.00            
ATOM    144  CG  LEU X  10      65.550  56.730  57.420  0.00  0.00            
ATOM    145  HG  LEU X  10      65.500  55.960  58.220  0.00  0.00            
ATOM    146  CD1 LEU X  10      64.390  57.650  57.780  0.00  0.00            
ATOM    147 HD11 LEU X  10      64.360  58.500  57.070  0.00  0.00            
ATOM    148 HD12 LEU X  10      64.570  58.020  58.820  0.00  0.00            
ATOM    149 HD13 LEU X  10      63.370  57.210  57.750  0.00  0.00            
ATOM    150  CD2 LEU X  10      65.300  56.060  56.000  0.00  0.00            
ATOM    151 HD21 LEU X  10      66.260  55.710  55.550  0.00  0.00            
ATOM    152 HD22 LEU X  10      64.950  56.860  55.330  0.00  0.00            
ATOM    153 HD23 LEU X  10      64.470  55.330  56.090  0.00  0.00            
ATOM    154  C   LEU X  10      68.130  55.320  57.800  0.00  0.00            
ATOM    155  O   LEU X  10      67.800  54.390  58.510  0.00  0.00            
ATOM    156  N   ALA X  11      68.570  55.080  56.570  0.00  0.00            
ATOM    157  HN  ALA X  11      68.750  55.830  55.930  0.00  0.00            
ATOM    158  CA  ALA X  11      68.500  53.800  55.970  0.00  0.00            
ATOM    159  HA  ALA X  11      67.530  53.340  56.090  0.00  0.00            
ATOM    160  CB  ALA X  11      68.720  53.930  54.470  0.00  0.00            
ATOM    161  HB1 ALA X  11      68.570  52.970  53.930  0.00  0.00            
ATOM    162  HB2 ALA X  11      69.740  54.320  54.280  0.00  0.00            
ATOM    163  HB3 ALA X  11      68.030  54.710  54.070  0.00  0.00            
ATOM    164  C   ALA X  11      69.550  52.810  56.460  0.00  0.00            
ATOM    165  O   ALA X  11      70.670  53.210  56.750  0.00  0.00            
ATOM    166  N   GLN X  12      69.170  51.480  56.590  0.00  0.00            
ATOM    167  HN  GLN X  12      68.220  51.170  56.560  0.00  0.00            
ATOM    168  CA  GLN X  12      70.030  50.390  56.840  0.00  0.00            
ATOM    169  HA  GLN X  12      70.410  50.550  57.840  0.00  0.00            
ATOM    170  CB  GLN X  12      69.230  49.120  56.620  0.00  0.00            
ATOM    171  HB1 GLN X  12      69.960  48.310  56.840  0.00  0.00            
ATOM    172  HB2 GLN X  12      68.900  48.990  55.570  0.00  0.00            
ATOM    173  CG  GLN X  12      67.960  48.920  57.520  0.00  0.00            
ATOM    174  HG1 GLN X  12      67.240  49.720  57.250  0.00  0.00            
ATOM    175  HG2 GLN X  12      68.180  49.160  58.580  0.00  0.00            
ATOM    176  CD  GLN X  12      67.230  47.610  57.290  0.00  0.00            
ATOM    177  OE1 GLN X  12      67.760  46.540  57.060  0.00  0.00            
ATOM    178  NE2 GLN X  12      65.910  47.620  57.380  0.00  0.00            
ATOM    179 HE21 GLN X  12      65.360  48.450  57.270  0.00  0.00            
ATOM    180 HE22 GLN X  12      65.460  46.740  57.310  0.00  0.00            
ATOM    181  C   GLN X  12      71.230  50.280  55.950  0.00  0.00            
ATOM    182  O   GLN X  12      71.180  50.700  54.770  0.00  0.00            
ATOM    183  N   LEU X  13      72.300  49.620  56.370  0.00  0.00            
ATOM    184  HN  LEU X  13      72.380  49.280  57.300  0.00  0.00            
ATOM    185  CA  LEU X  13      73.430  49.490  55.460  0.00  0.00            
ATOM    186  HA  LEU X  13      73.110  49.290  54.450  0.00  0.00            
ATOM    187  CB  LEU X  13      74.360  50.720  55.460  0.00  0.00            
ATOM    188  HB1 LEU X  13      73.690  51.530  55.100  0.00  0.00            
ATOM    189  HB2 LEU X  13      75.100  50.660  54.630  0.00  0.00            
ATOM    190  CG  LEU X  13      74.950  51.080  56.830  0.00  0.00            
ATOM    191  HG  LEU X  13      74.450  50.410  57.560  0.00  0.00            
ATOM    192  CD1 LEU X  13      76.460  50.900  56.990  0.00  0.00            
ATOM    193 HD11 LEU X  13      76.840  51.020  58.030  0.00  0.00            
ATOM    194 HD12 LEU X  13      76.990  51.740  56.490  0.00  0.00            
ATOM    195 HD13 LEU X  13      76.790  49.960  56.520  0.00  0.00            
ATOM    196  CD2 LEU X  13      74.550  52.470  57.290  0.00  0.00            
ATOM    197 HD21 LEU X  13      74.930  52.820  58.280  0.00  0.00            
ATOM    198 HD22 LEU X  13      73.440  52.450  57.380  0.00  0.00            
ATOM    199 HD23 LEU X  13      74.850  53.260  56.570  0.00  0.00            
ATOM    200  C   LEU X  13      74.400  48.300  55.830  0.00  0.00            
ATOM    201  O   LEU X  13      74.420  47.800  56.940  0.00  0.00            
ATOM    202  N   LYS X  14      75.300  47.850  54.860  0.00  0.00            
ATOM    203  HN  LYS X  14      75.310  48.370  54.010  0.00  0.00            
ATOM    204  CA  LYS X  14      76.390  46.940  55.160  0.00  0.00            
ATOM    205  HA  LYS X  14      76.390  46.770  56.220  0.00  0.00            
ATOM    206  CB  LYS X  14      76.300  45.550  54.420  0.00  0.00            
ATOM    207  HB1 LYS X  14      77.310  45.080  54.500  0.00  0.00            
ATOM    208  HB2 LYS X  14      76.030  45.610  53.340  0.00  0.00            
ATOM    209  CG  LYS X  14      75.160  44.630  54.980  0.00  0.00            
ATOM    210  HG1 LYS X  14      74.970  43.760  54.320  0.00  0.00            
ATOM    211  HG2 LYS X  14      74.270  45.290  55.030  0.00  0.00            
ATOM    212  CD  LYS X  14      75.360  44.210  56.440  0.00  0.00            
ATOM    213  HD1 LYS X  14      75.330  45.090  57.110  0.00  0.00            
ATOM    214  HD2 LYS X  14      76.400  43.820  56.500  0.00  0.00            
ATOM    215  CE  LYS X  14      74.390  43.210  57.130  0.00  0.00            
ATOM    216  HE1 LYS X  14      74.370  42.300  56.510  0.00  0.00            
ATOM    217  HE2 LYS X  14      73.370  43.650  57.110  0.00  0.00            
ATOM    218  NZ  LYS X  14      74.950  42.870  58.440  0.00  0.00            
ATOM    219  HZ1 LYS X  14      74.340  42.140  58.850  0.00  0.00            
ATOM    220  HZ2 LYS X  14      74.990  43.650  59.130  0.00  0.00            
ATOM    221  HZ3 LYS X  14      75.920  42.490  58.410  0.00  0.00            
ATOM    222  C   LYS X  14      77.680  47.690  54.740  0.00  0.00            
ATOM    223  O   LYS X  14      77.750  48.120  53.610  0.00  0.00            
ATOM    224  N   SER X  15      78.630  47.890  55.590  0.00  0.00            
ATOM    225  HN  SER X  15      78.580  47.620  56.550  0.00  0.00            
ATOM    226  CA  SER X  15      79.910  48.460  55.300  0.00  0.00            
ATOM    227  HA  SER X  15      79.920  49.060  54.400  0.00  0.00            
ATOM    228  CB  SER X  15      80.430  49.490  56.480  0.00  0.00            
ATOM    229  HB1 SER X  15      80.150  49.030  57.450  0.00  0.00            
ATOM    230  HB2 SER X  15      79.790  50.390  56.560  0.00  0.00            
ATOM    231  OG  SER X  15      81.730  50.040  56.270  0.00  0.00            
ATOM    232  HG1 SER X  15      82.240  49.850  57.060  0.00  0.00            
ATOM    233  C   SER X  15      80.970  47.420  55.030  0.00  0.00            
ATOM    234  O   SER X  15      81.560  46.810  55.930  0.00  0.00            
ATOM    235  N   ARG X  16      81.290  47.270  53.730  0.00  0.00            
ATOM    236  HN  ARG X  16      80.800  47.890  53.120  0.00  0.00            
ATOM    237  CA  ARG X  16      82.240  46.300  53.170  0.00  0.00            
ATOM    238  HA  ARG X  16      82.430  45.590  53.960  0.00  0.00            
ATOM    239  CB  ARG X  16      81.910  45.550  51.840  0.00  0.00            
ATOM    240  HB1 ARG X  16      82.620  44.780  51.490  0.00  0.00            
ATOM    241  HB2 ARG X  16      81.750  46.340  51.070  0.00  0.00            
ATOM    242  CG  ARG X  16      80.640  44.630  51.920  0.00  0.00            
ATOM    243  HG1 ARG X  16      80.550  43.970  51.020  0.00  0.00            
ATOM    244  HG2 ARG X  16      79.800  45.340  52.050  0.00  0.00            
ATOM    245  CD  ARG X  16      80.600  43.640  53.080  0.00  0.00            
ATOM    246  HD1 ARG X  16      80.660  44.190  54.040  0.00  0.00            
ATOM    247  HD2 ARG X  16      81.460  42.950  52.990  0.00  0.00            
ATOM    248  NE  ARG X  16      79.210  43.060  53.010  0.00  0.00            
ATOM    249  HE  ARG X  16      78.750  43.010  52.130  0.00  0.00            
ATOM    250  CZ  ARG X  16      78.650  42.420  54.060  0.00  0.00            
ATOM    251  NH1 ARG X  16      79.110  42.490  55.260  0.00  0.00            
ATOM    252 HH11 ARG X  16      79.960  42.940  55.530  0.00  0.00            
ATOM    253 HH12 ARG X  16      78.680  41.870  55.910  0.00  0.00            
ATOM    254  NH2 ARG X  16      77.550  41.790  53.780  0.00  0.00            
ATOM    255 HH21 ARG X  16      77.120  41.310  54.560  0.00  0.00            
ATOM    256 HH22 ARG X  16      77.170  41.910  52.860  0.00  0.00            
ATOM    257  C   ARG X  16      83.510  47.080  53.100  0.00  0.00            
ATOM    258  O   ARG X  16      83.400  48.260  53.270  0.00  0.00            
ATOM    259  N   GLU X  17      84.750  46.440  53.070  0.00  0.00            
ATOM    260  HN  GLU X  17      84.680  45.450  52.940  0.00  0.00            
ATOM    261  CA  GLU X  17      86.020  47.040  53.400  0.00  0.00            
ATOM    262  HA  GLU X  17      85.860  47.490  54.370  0.00  0.00            
ATOM    263  CB  GLU X  17      87.200  46.100  53.440  0.00  0.00            
ATOM    264  HB1 GLU X  17      88.010  46.760  53.810  0.00  0.00            
ATOM    265  HB2 GLU X  17      87.460  45.650  52.460  0.00  0.00            
ATOM    266  CG  GLU X  17      87.170  44.930  54.530  0.00  0.00            
ATOM    267  HG1 GLU X  17      86.220  44.370  54.420  0.00  0.00            
ATOM    268  HG2 GLU X  17      87.310  45.420  55.520  0.00  0.00            
ATOM    269  CD  GLU X  17      88.320  43.890  54.500  0.00  0.00            
ATOM    270  OE1 GLU X  17      88.410  43.160  53.470  0.00  0.00            
ATOM    271  OE2 GLU X  17      89.290  43.950  55.320  0.00  0.00            
ATOM    272  C   GLU X  17      86.260  48.270  52.520  0.00  0.00            
ATOM    273  O   GLU X  17      86.720  49.290  52.990  0.00  0.00            
ATOM    274  N   SER X  18      86.020  48.190  51.220  0.00  0.00            
ATOM    275  HN  SER X  18      85.940  47.270  50.870  0.00  0.00            
ATOM    276  CA  SER X  18      86.200  49.340  50.290  0.00  0.00            
ATOM    277  HA  SER X  18      86.490  50.210  50.860  0.00  0.00            
ATOM    278  CB  SER X  18      87.280  49.070  49.180  0.00  0.00            
ATOM    279  HB1 SER X  18      87.200  49.830  48.370  0.00  0.00            
ATOM    280  HB2 SER X  18      87.110  48.040  48.820  0.00  0.00            
ATOM    281  OG  SER X  18      88.610  49.090  49.690  0.00  0.00            
ATOM    282  HG1 SER X  18      88.730  48.220  50.080  0.00  0.00            
ATOM    283  C   SER X  18      84.900  49.840  49.700  0.00  0.00            
ATOM    284  O   SER X  18      84.940  50.560  48.730  0.00  0.00            
ATOM    285  N   TYR X  19      83.710  49.440  50.200  0.00  0.00            
ATOM    286  HN  TYR X  19      83.550  48.810  50.950  0.00  0.00            
ATOM    287  CA  TYR X  19      82.470  50.000  49.690  0.00  0.00            
ATOM    288  HA  TYR X  19      82.570  51.070  49.580  0.00  0.00            
ATOM    289  CB  TYR X  19      82.240  49.480  48.220  0.00  0.00            
ATOM    290  HB1 TYR X  19      83.200  49.530  47.650  0.00  0.00            
ATOM    291  HB2 TYR X  19      81.630  50.230  47.680  0.00  0.00            
ATOM    292  CG  TYR X  19      81.600  48.150  48.040  0.00  0.00            
ATOM    293  CD1 TYR X  19      80.310  48.090  47.480  0.00  0.00            
ATOM    294  HD1 TYR X  19      79.900  49.050  47.190  0.00  0.00            
ATOM    295  CE1 TYR X  19      79.710  46.850  47.200  0.00  0.00            
ATOM    296  HE1 TYR X  19      78.700  46.800  46.820  0.00  0.00            
ATOM    297  CZ  TYR X  19      80.390  45.680  47.490  0.00  0.00            
ATOM    298  OH  TYR X  19      79.800  44.440  47.190  0.00  0.00            
ATOM    299  HH  TYR X  19      80.420  43.740  47.410  0.00  0.00            
ATOM    300  CD2 TYR X  19      82.340  46.950  48.140  0.00  0.00            
ATOM    301  HD2 TYR X  19      83.400  46.960  48.340  0.00  0.00            
ATOM    302  CE2 TYR X  19      81.750  45.740  47.920  0.00  0.00            
ATOM    303  HE2 TYR X  19      82.280  44.800  47.890  0.00  0.00            
ATOM    304  C   TYR X  19      81.270  49.690  50.660  0.00  0.00            
ATOM    305  O   TYR X  19      81.230  48.810  51.480  0.00  0.00            
ATOM    306  N   VAL X  20      80.270  50.600  50.620  0.00  0.00            
ATOM    307  HN  VAL X  20      80.270  51.360  49.980  0.00  0.00            
ATOM    308  CA  VAL X  20      79.160  50.540  51.590  0.00  0.00            
ATOM    309  HA  VAL X  20      79.270  49.620  52.150  0.00  0.00            
ATOM    310  CB  VAL X  20      79.030  51.750  52.500  0.00  0.00            
ATOM    311  HB  VAL X  20      78.970  52.700  51.930  0.00  0.00            
ATOM    312  CG1 VAL X  20      77.760  51.720  53.380  0.00  0.00            
ATOM    313 HG11 VAL X  20      76.830  51.980  52.840  0.00  0.00            
ATOM    314 HG12 VAL X  20      77.810  52.430  54.240  0.00  0.00            
ATOM    315 HG13 VAL X  20      77.550  50.750  53.880  0.00  0.00            
ATOM    316  CG2 VAL X  20      80.350  51.970  53.240  0.00  0.00            
ATOM    317 HG21 VAL X  20      81.170  52.210  52.540  0.00  0.00            
ATOM    318 HG22 VAL X  20      80.710  51.090  53.820  0.00  0.00            
ATOM    319 HG23 VAL X  20      80.330  52.850  53.930  0.00  0.00            
ATOM    320  C   VAL X  20      77.930  50.430  50.710  0.00  0.00            
ATOM    321  O   VAL X  20      77.700  51.210  49.780  0.00  0.00            
ATOM    322  N   LEU X  21      77.130  49.400  51.040  0.00  0.00            
ATOM    323  HN  LEU X  21      77.350  48.790  51.790  0.00  0.00            
ATOM    324  CA  LEU X  21      75.890  49.200  50.410  0.00  0.00            
ATOM    325  HA  LEU X  21      75.770  49.860  49.560  0.00  0.00            
ATOM    326  CB  LEU X  21      75.580  47.740  50.090  0.00  0.00            
ATOM    327  HB1 LEU X  21      74.770  47.760  49.330  0.00  0.00            
ATOM    328  HB2 LEU X  21      75.260  47.260  51.040  0.00  0.00            
ATOM    329  CG  LEU X  21      76.720  46.950  49.500  0.00  0.00            
ATOM    330  HG  LEU X  21      77.440  47.620  48.980  0.00  0.00            
ATOM    331  CD1 LEU X  21      77.520  46.110  50.510  0.00  0.00            
ATOM    332 HD11 LEU X  21      77.960  46.720  51.330  0.00  0.00            
ATOM    333 HD12 LEU X  21      78.430  45.660  50.060  0.00  0.00            
ATOM    334 HD13 LEU X  21      76.850  45.330  50.910  0.00  0.00            
ATOM    335  CD2 LEU X  21      76.160  45.960  48.330  0.00  0.00            
ATOM    336 HD21 LEU X  21      75.820  46.460  47.400  0.00  0.00            
ATOM    337 HD22 LEU X  21      75.250  45.490  48.770  0.00  0.00            
ATOM    338 HD23 LEU X  21      76.930  45.230  47.990  0.00  0.00            
ATOM    339  C   LEU X  21      74.860  49.730  51.330  0.00  0.00            
ATOM    340  O   LEU X  21      74.950  49.500  52.490  0.00  0.00            
ATOM    341  N   CYS X  22      73.870  50.450  50.830  0.00  0.00            
ATOM    342  HN  CYS X  22      73.950  50.750  49.880  0.00  0.00            
ATOM    343  CA  CYS X  22      72.800  50.990  51.650  0.00  0.00            
ATOM    344  HA  CYS X  22      72.900  50.710  52.690  0.00  0.00            
ATOM    345  CB  CYS X  22      72.670  52.540  51.440  0.00  0.00            
ATOM    346  HB1 CYS X  22      72.360  52.640  50.380  0.00  0.00            
ATOM    347  HB2 CYS X  22      73.660  53.040  51.510  0.00  0.00            
ATOM    348  SG  CYS X  22      71.320  53.340  52.420  0.00  0.00            
ATOM    349  HG1 CYS X  22      72.070  53.090  53.490  0.00  0.00            
ATOM    350  C   CYS X  22      71.500  50.250  51.270  0.00  0.00            
ATOM    351  O   CYS X  22      71.340  49.840  50.140  0.00  0.00            
ATOM    352  N   TYR X  23      70.570  50.060  52.200  0.00  0.00            
ATOM    353  HN  TYR X  23      70.840  50.370  53.110  0.00  0.00            
ATOM    354  CA  TYR X  23      69.420  49.190  52.100  0.00  0.00            
ATOM    355  HA  TYR X  23      69.400  48.970  51.040  0.00  0.00            
ATOM    356  CB  TYR X  23      69.520  47.780  52.810  0.00  0.00            
ATOM    357  HB1 TYR X  23      68.580  47.190  52.720  0.00  0.00            
ATOM    358  HB2 TYR X  23      69.560  48.110  53.880  0.00  0.00            
ATOM    359  CG  TYR X  23      70.730  47.030  52.300  0.00  0.00            
ATOM    360  CD1 TYR X  23      70.570  45.980  51.420  0.00  0.00            
ATOM    361  HD1 TYR X  23      69.580  45.780  51.050  0.00  0.00            
ATOM    362  CE1 TYR X  23      71.640  45.090  51.150  0.00  0.00            
ATOM    363  HE1 TYR X  23      71.480  44.230  50.520  0.00  0.00            
ATOM    364  CZ  TYR X  23      72.890  45.270  51.730  0.00  0.00            
ATOM    365  OH  TYR X  23      73.960  44.400  51.490  0.00  0.00            
ATOM    366  HH  TYR X  23      73.570  43.770  50.880  0.00  0.00            
ATOM    367  CD2 TYR X  23      71.950  47.140  53.030  0.00  0.00            
ATOM    368  HD2 TYR X  23      71.960  47.720  53.940  0.00  0.00            
ATOM    369  CE2 TYR X  23      73.000  46.360  52.660  0.00  0.00            
ATOM    370  HE2 TYR X  23      74.000  46.550  53.050  0.00  0.00            
ATOM    371  C   TYR X  23      68.010  49.800  52.360  0.00  0.00            
ATOM    372  O   TYR X  23      67.830  50.710  53.210  0.00  0.00            
ATOM    373  N   ASP X  24      67.040  49.250  51.710  0.00  0.00            
ATOM    374  HN  ASP X  24      67.290  48.590  51.010  0.00  0.00            
ATOM    375  CA  ASP X  24      65.650  49.470  51.890  0.00  0.00            
ATOM    376  HA  ASP X  24      65.530  49.960  52.850  0.00  0.00            
ATOM    377  CB  ASP X  24      65.250  50.430  50.700  0.00  0.00            
ATOM    378  HB1 ASP X  24      65.400  49.840  49.770  0.00  0.00            
ATOM    379  HB2 ASP X  24      65.910  51.320  50.730  0.00  0.00            
ATOM    380  CG  ASP X  24      63.840  50.850  50.750  0.00  0.00            
ATOM    381  OD1 ASP X  24      63.360  51.630  51.590  0.00  0.00            
ATOM    382  OD2 ASP X  24      63.080  50.480  49.840  0.00  0.00            
ATOM    383  C   ASP X  24      64.810  48.300  52.010  0.00  0.00            
ATOM    384  O   ASP X  24      64.930  47.400  51.150  0.00  0.00            
ATOM    385  N   PRO X  25      63.930  48.030  53.020  0.00  0.00            
ATOM    386  CD  PRO X  25      64.020  48.660  54.340  0.00  0.00            
ATOM    387  HD1 PRO X  25      63.690  49.700  54.120  0.00  0.00            
ATOM    388  HD2 PRO X  25      65.030  48.560  54.770  0.00  0.00            
ATOM    389  CA  PRO X  25      62.880  46.940  53.010  0.00  0.00            
ATOM    390  HA  PRO X  25      63.460  46.080  53.300  0.00  0.00            
ATOM    391  CB  PRO X  25      61.970  47.310  54.140  0.00  0.00            
ATOM    392  HB1 PRO X  25      61.330  46.490  54.550  0.00  0.00            
ATOM    393  HB2 PRO X  25      61.290  48.170  53.960  0.00  0.00            
ATOM    394  CG  PRO X  25      63.020  47.820  55.170  0.00  0.00            
ATOM    395  HG1 PRO X  25      62.580  48.550  55.880  0.00  0.00            
ATOM    396  HG2 PRO X  25      63.440  46.960  55.730  0.00  0.00            
ATOM    397  C   PRO X  25      62.130  46.630  51.700  0.00  0.00            
ATOM    398  O   PRO X  25      62.250  45.550  51.230  0.00  0.00            
ATOM    399  N   ARG X  26      61.530  47.640  50.990  0.00  0.00            
ATOM    400  HN  ARG X  26      61.420  48.490  51.500  0.00  0.00            
ATOM    401  CA  ARG X  26      60.820  47.510  49.680  0.00  0.00            
ATOM    402  HA  ARG X  26      60.430  46.510  49.570  0.00  0.00            
ATOM    403  CB  ARG X  26      59.570  48.480  49.600  0.00  0.00            
ATOM    404  HB1 ARG X  26      59.170  48.440  48.570  0.00  0.00            
ATOM    405  HB2 ARG X  26      60.000  49.490  49.790  0.00  0.00            
ATOM    406  CG  ARG X  26      58.330  48.170  50.520  0.00  0.00            
ATOM    407  HG1 ARG X  26      57.600  48.990  50.360  0.00  0.00            
ATOM    408  HG2 ARG X  26      58.670  48.360  51.570  0.00  0.00            
ATOM    409  CD  ARG X  26      57.730  46.800  50.550  0.00  0.00            
ATOM    410  HD1 ARG X  26      57.590  46.470  49.500  0.00  0.00            
ATOM    411  HD2 ARG X  26      56.680  46.770  50.920  0.00  0.00            
ATOM    412  NE  ARG X  26      58.600  45.790  51.260  0.00  0.00            
ATOM    413  HE  ARG X  26      59.280  45.310  50.710  0.00  0.00            
ATOM    414  CZ  ARG X  26      58.550  45.430  52.520  0.00  0.00            
ATOM    415  NH1 ARG X  26      57.850  46.230  53.340  0.00  0.00            
ATOM    416 HH11 ARG X  26      57.270  46.950  52.950  0.00  0.00            
ATOM    417 HH12 ARG X  26      57.680  45.920  54.270  0.00  0.00            
ATOM    418  NH2 ARG X  26      59.220  44.450  52.970  0.00  0.00            
ATOM    419 HH21 ARG X  26      58.930  44.060  53.850  0.00  0.00            
ATOM    420 HH22 ARG X  26      59.570  43.730  52.370  0.00  0.00            
ATOM    421  C   ARG X  26      61.660  47.700  48.450  0.00  0.00            
ATOM    422  O   ARG X  26      61.130  47.750  47.350  0.00  0.00            
ATOM    423  N   THR X  27      63.030  47.620  48.460  0.00  0.00            
ATOM    424  HN  THR X  27      63.500  47.440  49.320  0.00  0.00            
ATOM    425  CA  THR X  27      63.810  47.650  47.210  0.00  0.00            
ATOM    426  HA  THR X  27      63.220  47.440  46.330  0.00  0.00            
ATOM    427  CB  THR X  27      64.550  49.000  46.910  0.00  0.00            
ATOM    428  HB  THR X  27      65.330  49.060  47.700  0.00  0.00            
ATOM    429  OG1 THR X  27      63.720  50.120  47.120  0.00  0.00            
ATOM    430  HG1 THR X  27      63.420  50.000  48.030  0.00  0.00            
ATOM    431  CG2 THR X  27      65.260  49.100  45.560  0.00  0.00            
ATOM    432 HG21 THR X  27      65.580  50.140  45.350  0.00  0.00            
ATOM    433 HG22 THR X  27      64.550  48.760  44.770  0.00  0.00            
ATOM    434 HG23 THR X  27      66.230  48.570  45.500  0.00  0.00            
ATOM    435  C   THR X  27      64.760  46.540  47.180  0.00  0.00            
ATOM    436  O   THR X  27      65.620  46.360  48.050  0.00  0.00            
ATOM    437  N   ARG X  28      64.670  45.550  46.210  0.00  0.00            
ATOM    438  HN  ARG X  28      63.930  45.530  45.550  0.00  0.00            
ATOM    439  CA  ARG X  28      65.520  44.330  46.140  0.00  0.00            
ATOM    440  HA  ARG X  28      65.440  43.990  47.170  0.00  0.00            
ATOM    441  CB  ARG X  28      65.090  43.280  45.110  0.00  0.00            
ATOM    442  HB1 ARG X  28      65.930  42.560  45.010  0.00  0.00            
ATOM    443  HB2 ARG X  28      64.850  43.820  44.170  0.00  0.00            
ATOM    444  CG  ARG X  28      63.860  42.410  45.320  0.00  0.00            
ATOM    445  HG1 ARG X  28      63.750  41.770  44.410  0.00  0.00            
ATOM    446  HG2 ARG X  28      63.070  43.190  45.380  0.00  0.00            
ATOM    447  CD  ARG X  28      63.800  41.550  46.560  0.00  0.00            
ATOM    448  HD1 ARG X  28      64.040  42.160  47.460  0.00  0.00            
ATOM    449  HD2 ARG X  28      64.530  40.720  46.420  0.00  0.00            
ATOM    450  NE  ARG X  28      62.420  40.920  46.740  0.00  0.00            
ATOM    451  HE  ARG X  28      62.080  40.080  46.320  0.00  0.00            
ATOM    452  CZ  ARG X  28      61.360  41.660  47.210  0.00  0.00            
ATOM    453  NH1 ARG X  28      61.450  42.820  47.800  0.00  0.00            
ATOM    454 HH11 ARG X  28      62.290  43.160  48.210  0.00  0.00            
ATOM    455 HH12 ARG X  28      60.640  43.160  48.290  0.00  0.00            
ATOM    456  NH2 ARG X  28      60.160  41.190  46.910  0.00  0.00            
ATOM    457 HH21 ARG X  28      60.170  40.320  46.420  0.00  0.00            
ATOM    458 HH22 ARG X  28      59.370  41.790  46.940  0.00  0.00            
ATOM    459  C   ARG X  28      66.980  44.650  45.960  0.00  0.00            
ATOM    460  O   ARG X  28      67.350  45.600  45.270  0.00  0.00            
ATOM    461  N   GLY X  29      67.900  43.860  46.560  0.00  0.00            
ATOM    462  HN  GLY X  29      67.540  42.970  46.820  0.00  0.00            
ATOM    463  CA  GLY X  29      69.330  44.190  46.550  0.00  0.00            
ATOM    464  HA1 GLY X  29      69.480  44.430  45.510  0.00  0.00            
ATOM    465  HA2 GLY X  29      69.920  43.330  46.840  0.00  0.00            
ATOM    466  C   GLY X  29      69.650  45.390  47.330  0.00  0.00            
ATOM    467  O   GLY X  29      69.190  45.480  48.470  0.00  0.00            
ATOM    468  N   ALA X  30      70.450  46.380  46.800  0.00  0.00            
ATOM    469  HN  ALA X  30      70.770  46.210  45.870  0.00  0.00            
ATOM    470  CA  ALA X  30      70.820  47.540  47.540  0.00  0.00            
ATOM    471  HA  ALA X  30      70.500  47.510  48.570  0.00  0.00            
ATOM    472  CB  ALA X  30      72.390  47.610  47.760  0.00  0.00            
ATOM    473  HB1 ALA X  30      72.730  46.750  48.380  0.00  0.00            
ATOM    474  HB2 ALA X  30      72.730  48.580  48.180  0.00  0.00            
ATOM    475  HB3 ALA X  30      72.830  47.420  46.760  0.00  0.00            
ATOM    476  C   ALA X  30      70.310  48.850  46.900  0.00  0.00            
ATOM    477  O   ALA X  30      70.110  49.010  45.680  0.00  0.00            
ATOM    478  N   LEU X  31      70.030  49.900  47.750  0.00  0.00            
ATOM    479  HN  LEU X  31      69.990  49.660  48.720  0.00  0.00            
ATOM    480  CA  LEU X  31      69.340  51.160  47.360  0.00  0.00            
ATOM    481  HA  LEU X  31      68.590  51.030  46.590  0.00  0.00            
ATOM    482  CB  LEU X  31      68.820  51.840  48.710  0.00  0.00            
ATOM    483  HB1 LEU X  31      69.650  52.030  49.420  0.00  0.00            
ATOM    484  HB2 LEU X  31      68.140  51.070  49.140  0.00  0.00            
ATOM    485  CG  LEU X  31      68.000  53.110  48.500  0.00  0.00            
ATOM    486  HG  LEU X  31      68.540  53.820  47.840  0.00  0.00            
ATOM    487  CD1 LEU X  31      66.690  52.890  47.800  0.00  0.00            
ATOM    488 HD11 LEU X  31      66.050  52.100  48.260  0.00  0.00            
ATOM    489 HD12 LEU X  31      66.840  52.470  46.790  0.00  0.00            
ATOM    490 HD13 LEU X  31      66.120  53.850  47.790  0.00  0.00            
ATOM    491  CD2 LEU X  31      67.910  53.820  49.840  0.00  0.00            
ATOM    492 HD21 LEU X  31      68.930  53.990  50.240  0.00  0.00            
ATOM    493 HD22 LEU X  31      67.390  53.140  50.560  0.00  0.00            
ATOM    494 HD23 LEU X  31      67.410  54.810  49.820  0.00  0.00            
ATOM    495  C   LEU X  31      70.310  52.110  46.710  0.00  0.00            
ATOM    496  O   LEU X  31      69.920  52.940  45.930  0.00  0.00            
ATOM    497  N   TRP X  32      71.630  52.110  47.070  0.00  0.00            
ATOM    498  HN  TRP X  32      71.970  51.310  47.560  0.00  0.00            
ATOM    499  CA  TRP X  32      72.590  53.150  46.880  0.00  0.00            
ATOM    500  HA  TRP X  32      72.660  53.150  45.800  0.00  0.00            
ATOM    501  CB  TRP X  32      72.160  54.550  47.420  0.00  0.00            
ATOM    502  HB1 TRP X  32      72.090  54.380  48.520  0.00  0.00            
ATOM    503  HB2 TRP X  32      71.100  54.790  47.180  0.00  0.00            
ATOM    504  CG  TRP X  32      73.080  55.750  47.240  0.00  0.00            
ATOM    505  CD1 TRP X  32      74.030  56.230  48.130  0.00  0.00            
ATOM    506  HD1 TRP X  32      74.060  55.930  49.170  0.00  0.00            
ATOM    507  NE1 TRP X  32      74.800  57.200  47.540  0.00  0.00            
ATOM    508  HE1 TRP X  32      75.690  57.560  47.740  0.00  0.00            
ATOM    509  CE2 TRP X  32      74.390  57.310  46.190  0.00  0.00            
ATOM    510  CD2 TRP X  32      73.330  56.400  45.990  0.00  0.00            
ATOM    511  CE3 TRP X  32      72.700  56.330  44.720  0.00  0.00            
ATOM    512  HE3 TRP X  32      71.910  55.610  44.560  0.00  0.00            
ATOM    513  CZ3 TRP X  32      73.280  57.070  43.650  0.00  0.00            
ATOM    514  HZ3 TRP X  32      72.830  56.950  42.680  0.00  0.00            
ATOM    515  CZ2 TRP X  32      74.870  58.120  45.170  0.00  0.00            
ATOM    516  HZ2 TRP X  32      75.740  58.720  45.390  0.00  0.00            
ATOM    517  CH2 TRP X  32      74.310  58.030  43.880  0.00  0.00            
ATOM    518  HH2 TRP X  32      74.650  58.620  43.030  0.00  0.00            
ATOM    519  C   TRP X  32      74.020  52.740  47.510  0.00  0.00            
ATOM    520  O   TRP X  32      74.210  52.680  48.690  0.00  0.00            
ATOM    521  N   VAL X  33      74.990  52.480  46.550  0.00  0.00            
ATOM    522  HN  VAL X  33      74.850  52.510  45.560  0.00  0.00            
ATOM    523  CA  VAL X  33      76.270  51.870  46.810  0.00  0.00            
ATOM    524  HA  VAL X  33      76.390  51.690  47.870  0.00  0.00            
ATOM    525  CB  VAL X  33      76.310  50.480  46.100  0.00  0.00            
ATOM    526  HB  VAL X  33      76.360  50.450  44.990  0.00  0.00            
ATOM    527  CG1 VAL X  33      77.520  49.690  46.600  0.00  0.00            
ATOM    528 HG11 VAL X  33      77.630  49.590  47.700  0.00  0.00            
ATOM    529 HG12 VAL X  33      78.450  50.190  46.250  0.00  0.00            
ATOM    530 HG13 VAL X  33      77.510  48.660  46.180  0.00  0.00            
ATOM    531  CG2 VAL X  33      75.060  49.560  46.450  0.00  0.00            
ATOM    532 HG21 VAL X  33      75.500  48.550  46.280  0.00  0.00            
ATOM    533 HG22 VAL X  33      74.270  49.660  45.680  0.00  0.00            
ATOM    534 HG23 VAL X  33      74.800  49.730  47.510  0.00  0.00            
ATOM    535  C   VAL X  33      77.510  52.740  46.550  0.00  0.00            
ATOM    536  O   VAL X  33      77.730  53.210  45.410  0.00  0.00            
ATOM    537  N   VAL X  34      78.370  52.960  47.550  0.00  0.00            
ATOM    538  HN  VAL X  34      78.280  52.410  48.380  0.00  0.00            
ATOM    539  CA  VAL X  34      79.420  53.930  47.470  0.00  0.00            
ATOM    540  HA  VAL X  34      79.470  54.540  46.590  0.00  0.00            
ATOM    541  CB  VAL X  34      79.360  54.810  48.610  0.00  0.00            
ATOM    542  HB  VAL X  34      79.280  54.350  49.620  0.00  0.00            
ATOM    543  CG1 VAL X  34      80.530  55.810  48.600  0.00  0.00            
ATOM    544 HG11 VAL X  34      80.580  56.180  47.550  0.00  0.00            
ATOM    545 HG12 VAL X  34      81.540  55.410  48.830  0.00  0.00            
ATOM    546 HG13 VAL X  34      80.280  56.710  49.210  0.00  0.00            
ATOM    547  CG2 VAL X  34      78.050  55.630  48.490  0.00  0.00            
ATOM    548 HG21 VAL X  34      77.150  54.980  48.580  0.00  0.00            
ATOM    549 HG22 VAL X  34      78.080  56.070  47.470  0.00  0.00            
ATOM    550 HG23 VAL X  34      78.010  56.470  49.200  0.00  0.00            
ATOM    551  C   VAL X  34      80.740  53.140  47.550  0.00  0.00            
ATOM    552  O   VAL X  34      81.040  52.450  48.550  0.00  0.00            
ATOM    553  N   GLU X  35      81.580  53.200  46.580  0.00  0.00            
ATOM    554  HN  GLU X  35      81.380  53.770  45.790  0.00  0.00            
ATOM    555  CA  GLU X  35      82.930  52.730  46.580  0.00  0.00            
ATOM    556  HA  GLU X  35      83.130  51.740  46.980  0.00  0.00            
ATOM    557  CB  GLU X  35      83.590  52.490  45.180  0.00  0.00            
ATOM    558  HB1 GLU X  35      84.680  52.460  45.380  0.00  0.00            
ATOM    559  HB2 GLU X  35      83.490  53.350  44.480  0.00  0.00            
ATOM    560  CG  GLU X  35      82.810  51.410  44.460  0.00  0.00            
ATOM    561  HG1 GLU X  35      81.710  51.540  44.490  0.00  0.00            
ATOM    562  HG2 GLU X  35      83.040  50.420  44.910  0.00  0.00            
ATOM    563  CD  GLU X  35      83.180  51.280  42.930  0.00  0.00            
ATOM    564  OE1 GLU X  35      84.330  50.940  42.660  0.00  0.00            
ATOM    565  OE2 GLU X  35      82.210  51.360  42.050  0.00  0.00            
ATOM    566  C   GLU X  35      83.790  53.730  47.270  0.00  0.00            
ATOM    567  O   GLU X  35      83.630  54.970  47.170  0.00  0.00            
ATOM    568  N   GLN X  36      84.730  53.290  48.060  0.00  0.00            
ATOM    569  HN  GLN X  36      84.800  52.300  48.160  0.00  0.00            
ATOM    570  CA  GLN X  36      85.760  54.020  48.770  0.00  0.00            
ATOM    571  HA  GLN X  36      85.580  55.070  48.610  0.00  0.00            
ATOM    572  CB  GLN X  36      85.710  53.690  50.270  0.00  0.00            
ATOM    573  HB1 GLN X  36      86.610  54.080  50.770  0.00  0.00            
ATOM    574  HB2 GLN X  36      85.670  52.610  50.520  0.00  0.00            
ATOM    575  CG  GLN X  36      84.480  54.260  50.990  0.00  0.00            
ATOM    576  HG1 GLN X  36      84.560  53.900  52.030  0.00  0.00            
ATOM    577  HG2 GLN X  36      83.500  53.870  50.660  0.00  0.00            
ATOM    578  CD  GLN X  36      84.660  55.770  50.890  0.00  0.00            
ATOM    579  OE1 GLN X  36      85.380  56.450  51.650  0.00  0.00            
ATOM    580  NE2 GLN X  36      83.920  56.450  49.960  0.00  0.00            
ATOM    581 HE21 GLN X  36      83.900  57.450  50.050  0.00  0.00            
ATOM    582 HE22 GLN X  36      83.280  56.050  49.300  0.00  0.00            
ATOM    583  C   GLN X  36      87.160  53.700  48.250  0.00  0.00            
ATOM    584  O   GLN X  36      87.700  52.590  48.350  0.00  0.00            
ATOM    585  N   LEU X  37      87.860  54.640  47.570  0.00  0.00            
ATOM    586  HN  LEU X  37      87.430  55.520  47.360  0.00  0.00            
ATOM    587  CA  LEU X  37      89.200  54.320  47.020  0.00  0.00            
ATOM    588  HA  LEU X  37      89.250  53.250  46.910  0.00  0.00            
ATOM    589  CB  LEU X  37      89.310  54.990  45.680  0.00  0.00            
ATOM    590  HB1 LEU X  37      89.320  56.100  45.780  0.00  0.00            
ATOM    591  HB2 LEU X  37      88.380  54.810  45.110  0.00  0.00            
ATOM    592  CG  LEU X  37      90.490  54.660  44.770  0.00  0.00            
ATOM    593  HG  LEU X  37      91.430  54.900  45.320  0.00  0.00            
ATOM    594  CD1 LEU X  37      90.580  53.160  44.400  0.00  0.00            
ATOM    595 HD11 LEU X  37      90.540  52.480  45.280  0.00  0.00            
ATOM    596 HD12 LEU X  37      91.440  53.040  43.720  0.00  0.00            
ATOM    597 HD13 LEU X  37      89.690  52.910  43.790  0.00  0.00            
ATOM    598  CD2 LEU X  37      90.480  55.430  43.410  0.00  0.00            
ATOM    599 HD21 LEU X  37      89.500  55.330  42.890  0.00  0.00            
ATOM    600 HD22 LEU X  37      91.350  55.080  42.810  0.00  0.00            
ATOM    601 HD23 LEU X  37      90.670  56.520  43.490  0.00  0.00            
ATOM    602  C   LEU X  37      90.260  54.820  47.990  0.00  0.00            
ATOM    603  O   LEU X  37      89.970  55.690  48.810  0.00  0.00            
ATOM    604  N   ARG X  38      91.490  54.200  48.000  0.00  0.00            
ATOM    605  HN  ARG X  38      91.640  53.460  47.350  0.00  0.00            
ATOM    606  CA  ARG X  38      92.690  54.820  48.570  0.00  0.00            
ATOM    607  HA  ARG X  38      92.470  55.860  48.750  0.00  0.00            
ATOM    608  CB  ARG X  38      93.070  54.070  49.880  0.00  0.00            
ATOM    609  HB1 ARG X  38      94.170  54.030  50.030  0.00  0.00            
ATOM    610  HB2 ARG X  38      92.800  53.010  49.680  0.00  0.00            
ATOM    611  CG  ARG X  38      92.310  54.680  51.140  0.00  0.00            
ATOM    612  HG1 ARG X  38      92.640  54.090  52.020  0.00  0.00            
ATOM    613  HG2 ARG X  38      91.210  54.550  51.060  0.00  0.00            
ATOM    614  CD  ARG X  38      92.530  56.200  51.390  0.00  0.00            
ATOM    615  HD1 ARG X  38      92.030  56.430  52.350  0.00  0.00            
ATOM    616  HD2 ARG X  38      92.080  56.850  50.610  0.00  0.00            
ATOM    617  NE  ARG X  38      94.040  56.470  51.470  0.00  0.00            
ATOM    618  HE  ARG X  38      94.770  55.800  51.580  0.00  0.00            
ATOM    619  CZ  ARG X  38      94.480  57.680  51.760  0.00  0.00            
ATOM    620  NH1 ARG X  38      93.680  58.710  51.990  0.00  0.00            
ATOM    621 HH11 ARG X  38      92.720  58.800  51.730  0.00  0.00            
ATOM    622 HH12 ARG X  38      94.160  59.550  52.220  0.00  0.00            
ATOM    623  NH2 ARG X  38      95.760  57.830  51.710  0.00  0.00            
ATOM    624 HH21 ARG X  38      96.290  57.120  51.250  0.00  0.00            
ATOM    625 HH22 ARG X  38      96.110  58.770  51.760  0.00  0.00            
ATOM    626  C   ARG X  38      93.800  54.840  47.490  0.00  0.00            
ATOM    627  O   ARG X  38      93.780  53.950  46.610  0.00  0.00            
ATOM    628  N   PRO X  39      94.730  55.800  47.480  0.00  0.00            
ATOM    629  CD  PRO X  39      94.640  57.090  48.200  0.00  0.00            
ATOM    630  HD1 PRO X  39      95.010  56.850  49.220  0.00  0.00            
ATOM    631  HD2 PRO X  39      93.650  57.590  48.160  0.00  0.00            
ATOM    632  CA  PRO X  39      95.830  55.900  46.530  0.00  0.00            
ATOM    633  HA  PRO X  39      95.390  56.200  45.580  0.00  0.00            
ATOM    634  CB  PRO X  39      96.730  57.140  46.930  0.00  0.00            
ATOM    635  HB1 PRO X  39      97.290  57.390  46.010  0.00  0.00            
ATOM    636  HB2 PRO X  39      97.420  56.940  47.780  0.00  0.00            
ATOM    637  CG  PRO X  39      95.640  58.080  47.440  0.00  0.00            
ATOM    638  HG1 PRO X  39      96.090  58.800  48.150  0.00  0.00            
ATOM    639  HG2 PRO X  39      95.120  58.660  46.650  0.00  0.00            
ATOM    640  C   PRO X  39      96.600  54.660  46.340  0.00  0.00            
ATOM    641  O   PRO X  39      96.510  53.710  47.110  0.00  0.00            
ATOM    642  N   GLU X  40      97.290  54.510  45.170  0.00  0.00            
ATOM    643  HN  GLU X  40      96.970  55.100  44.430  0.00  0.00            
ATOM    644  CA  GLU X  40      98.350  53.530  44.880  0.00  0.00            
ATOM    645  HA  GLU X  40      98.650  53.780  43.880  0.00  0.00            
ATOM    646  CB  GLU X  40      99.520  53.460  45.910  0.00  0.00            
ATOM    647  HB1 GLU X  40     100.150  52.590  45.630  0.00  0.00            
ATOM    648  HB2 GLU X  40      99.200  53.240  46.950  0.00  0.00            
ATOM    649  CG  GLU X  40     100.320  54.770  45.880  0.00  0.00            
ATOM    650  HG1 GLU X  40      99.700  55.580  46.320  0.00  0.00            
ATOM    651  HG2 GLU X  40     100.530  55.030  44.830  0.00  0.00            
ATOM    652  CD  GLU X  40     101.600  54.760  46.680  0.00  0.00            
ATOM    653  OE1 GLU X  40     101.830  55.570  47.590  0.00  0.00            
ATOM    654  OE2 GLU X  40     102.410  53.810  46.390  0.00  0.00            
ATOM    655  C   GLU X  40      97.800  52.090  44.620  0.00  0.00            
ATOM    656  O   GLU X  40      98.510  51.130  44.840  0.00  0.00            
ATOM    657  N   ARG X  41      96.530  51.900  44.230  0.00  0.00            
ATOM    658  HN  ARG X  41      95.960  52.700  44.070  0.00  0.00            
ATOM    659  CA  ARG X  41      95.860  50.580  44.150  0.00  0.00            
ATOM    660  HA  ARG X  41      96.550  49.760  44.300  0.00  0.00            
ATOM    661  CB  ARG X  41      94.760  50.450  45.280  0.00  0.00            
ATOM    662  HB1 ARG X  41      94.070  49.580  45.150  0.00  0.00            
ATOM    663  HB2 ARG X  41      94.150  51.380  45.220  0.00  0.00            
ATOM    664  CG  ARG X  41      95.380  50.370  46.700  0.00  0.00            
ATOM    665  HG1 ARG X  41      96.000  51.280  46.810  0.00  0.00            
ATOM    666  HG2 ARG X  41      96.190  49.600  46.740  0.00  0.00            
ATOM    667  CD  ARG X  41      94.270  50.350  47.680  0.00  0.00            
ATOM    668  HD1 ARG X  41      93.620  49.470  47.470  0.00  0.00            
ATOM    669  HD2 ARG X  41      93.660  51.270  47.660  0.00  0.00            
ATOM    670  NE  ARG X  41      94.920  50.200  49.040  0.00  0.00            
ATOM    671  HE  ARG X  41      95.880  49.990  49.230  0.00  0.00            
ATOM    672  CZ  ARG X  41      94.220  50.300  50.200  0.00  0.00            
ATOM    673  NH1 ARG X  41      92.900  50.300  50.260  0.00  0.00            
ATOM    674 HH11 ARG X  41      92.310  50.330  49.460  0.00  0.00            
ATOM    675 HH12 ARG X  41      92.390  50.200  51.120  0.00  0.00            
ATOM    676  NH2 ARG X  41      94.880  50.350  51.330  0.00  0.00            
ATOM    677 HH21 ARG X  41      95.770  49.910  51.330  0.00  0.00            
ATOM    678 HH22 ARG X  41      94.380  50.300  52.200  0.00  0.00            
ATOM    679  C   ARG X  41      95.270  50.200  42.740  0.00  0.00            
ATOM    680  O   ARG X  41      94.380  49.410  42.480  0.00  0.00            
ATOM    681  N   LEU X  42      95.830  50.810  41.710  0.00  0.00            
ATOM    682  HN  LEU X  42      96.600  51.410  41.930  0.00  0.00            
ATOM    683  CA  LEU X  42      95.280  50.760  40.360  0.00  0.00            
ATOM    684  HA  LEU X  42      94.230  50.600  40.570  0.00  0.00            
ATOM    685  CB  LEU X  42      95.330  51.970  39.370  0.00  0.00            
ATOM    686  HB1 LEU X  42      94.770  51.770  38.440  0.00  0.00            
ATOM    687  HB2 LEU X  42      96.400  52.190  39.200  0.00  0.00            
ATOM    688  CG  LEU X  42      94.680  53.290  40.030  0.00  0.00            
ATOM    689  HG  LEU X  42      95.440  53.720  40.730  0.00  0.00            
ATOM    690  CD1 LEU X  42      94.600  54.320  38.940  0.00  0.00            
ATOM    691 HD11 LEU X  42      93.870  54.150  38.110  0.00  0.00            
ATOM    692 HD12 LEU X  42      95.610  54.450  38.510  0.00  0.00            
ATOM    693 HD13 LEU X  42      94.270  55.220  39.490  0.00  0.00            
ATOM    694  CD2 LEU X  42      93.310  53.070  40.670  0.00  0.00            
ATOM    695 HD21 LEU X  42      92.560  52.680  39.950  0.00  0.00            
ATOM    696 HD22 LEU X  42      92.850  54.020  41.040  0.00  0.00            
ATOM    697 HD23 LEU X  42      93.380  52.390  41.540  0.00  0.00            
ATOM    698  C   LEU X  42      95.830  49.540  39.620  0.00  0.00            
ATOM    699  O   LEU X  42      96.930  49.080  39.790  0.00  0.00            
ATOM    700  N   ARG X  43      94.980  48.850  38.860  0.00  0.00            
ATOM    701  HN  ARG X  43      94.020  49.090  38.810  0.00  0.00            
ATOM    702  CA  ARG X  43      95.360  47.580  38.210  0.00  0.00            
ATOM    703  HA  ARG X  43      96.440  47.520  38.080  0.00  0.00            
ATOM    704  CB  ARG X  43      94.880  46.370  39.090  0.00  0.00            
ATOM    705  HB1 ARG X  43      95.180  45.460  38.520  0.00  0.00            
ATOM    706  HB2 ARG X  43      93.770  46.400  39.150  0.00  0.00            
ATOM    707  CG  ARG X  43      95.500  46.300  40.530  0.00  0.00            
ATOM    708  HG1 ARG X  43      95.010  45.520  41.150  0.00  0.00            
ATOM    709  HG2 ARG X  43      95.590  47.260  41.090  0.00  0.00            
ATOM    710  CD  ARG X  43      96.960  45.720  40.370  0.00  0.00            
ATOM    711  HD1 ARG X  43      97.620  46.290  39.680  0.00  0.00            
ATOM    712  HD2 ARG X  43      96.900  44.700  39.950  0.00  0.00            
ATOM    713  NE  ARG X  43      97.530  45.670  41.710  0.00  0.00            
ATOM    714  HE  ARG X  43      97.720  44.730  42.000  0.00  0.00            
ATOM    715  CZ  ARG X  43      98.230  46.580  42.320  0.00  0.00            
ATOM    716  NH1 ARG X  43      98.190  47.850  41.920  0.00  0.00            
ATOM    717 HH11 ARG X  43      97.960  47.990  40.960  0.00  0.00            
ATOM    718 HH12 ARG X  43      98.700  48.540  42.440  0.00  0.00            
ATOM    719  NH2 ARG X  43      98.920  46.320  43.440  0.00  0.00            
ATOM    720 HH21 ARG X  43      98.830  45.450  43.940  0.00  0.00            
ATOM    721 HH22 ARG X  43      99.360  47.100  43.890  0.00  0.00            
ATOM    722  C   ARG X  43      94.800  47.490  36.840  0.00  0.00            
ATOM    723  O   ARG X  43      93.630  47.890  36.620  0.00  0.00            
ATOM    724  N   GLY X  44      95.540  47.020  35.860  0.00  0.00            
ATOM    725  HN  GLY X  44      96.450  46.630  35.960  0.00  0.00            
ATOM    726  CA  GLY X  44      95.000  46.960  34.510  0.00  0.00            
ATOM    727  HA1 GLY X  44      95.810  46.600  33.880  0.00  0.00            
ATOM    728  HA2 GLY X  44      94.740  47.960  34.190  0.00  0.00            
ATOM    729  C   GLY X  44      93.770  46.090  34.250  0.00  0.00            
ATOM    730  O   GLY X  44      92.980  45.650  35.120  0.00  0.00            
ATOM    731  N   ASP X  45      93.470  45.720  32.990  0.00  0.00            
ATOM    732  HN  ASP X  45      93.950  46.180  32.240  0.00  0.00            
ATOM    733  CA  ASP X  45      92.560  44.600  32.610  0.00  0.00            
ATOM    734  HA  ASP X  45      91.560  44.940  32.870  0.00  0.00            
ATOM    735  CB  ASP X  45      92.660  44.380  31.050  0.00  0.00            
ATOM    736  HB1 ASP X  45      91.910  43.610  30.780  0.00  0.00            
ATOM    737  HB2 ASP X  45      93.650  43.910  30.840  0.00  0.00            
ATOM    738  CG  ASP X  45      92.380  45.550  30.230  0.00  0.00            
ATOM    739  OD1 ASP X  45      91.420  46.310  30.560  0.00  0.00            
ATOM    740  OD2 ASP X  45      92.990  45.610  29.100  0.00  0.00            
ATOM    741  C   ASP X  45      92.850  43.320  33.410  0.00  0.00            
ATOM    742  O   ASP X  45      93.800  43.260  34.140  0.00  0.00            
ATOM    743  N   GLY X  46      91.890  42.310  33.380  0.00  0.00            
ATOM    744  HN  GLY X  46      91.020  42.380  32.900  0.00  0.00            
ATOM    745  CA  GLY X  46      91.940  41.010  34.070  0.00  0.00            
ATOM    746  HA1 GLY X  46      92.550  41.120  34.950  0.00  0.00            
ATOM    747  HA2 GLY X  46      92.250  40.200  33.420  0.00  0.00            
ATOM    748  C   GLY X  46      90.480  40.780  34.510  0.00  0.00            
ATOM    749  O   GLY X  46      89.740  41.770  34.420  0.00  0.00            
ATOM    750  N   ASP X  47      90.110  39.530  34.790  0.00  0.00            
ATOM    751  HN  ASP X  47      90.710  38.760  34.610  0.00  0.00            
ATOM    752  CA  ASP X  47      88.720  39.150  35.080  0.00  0.00            
ATOM    753  HA  ASP X  47      88.280  39.050  34.100  0.00  0.00            
ATOM    754  CB  ASP X  47      88.630  37.790  35.910  0.00  0.00            
ATOM    755  HB1 ASP X  47      87.570  37.480  36.020  0.00  0.00            
ATOM    756  HB2 ASP X  47      89.000  37.840  36.960  0.00  0.00            
ATOM    757  CG  ASP X  47      89.300  36.610  35.210  0.00  0.00            
ATOM    758  OD1 ASP X  47      89.790  35.660  35.970  0.00  0.00            
ATOM    759  OD2 ASP X  47      89.180  36.440  33.990  0.00  0.00            
ATOM    760  C   ASP X  47      87.810  40.180  35.770  0.00  0.00            
ATOM    761  O   ASP X  47      88.220  40.760  36.770  0.00  0.00            
ATOM    762  N   ARG X  48      86.570  40.350  35.240  0.00  0.00            
ATOM    763  HN  ARG X  48      86.330  40.010  34.330  0.00  0.00            
ATOM    764  CA  ARG X  48      85.610  41.230  35.870  0.00  0.00            
ATOM    765  HA  ARG X  48      85.500  40.960  36.910  0.00  0.00            
ATOM    766  CB  ARG X  48      86.010  42.690  35.700  0.00  0.00            
ATOM    767  HB1 ARG X  48      86.920  42.870  36.310  0.00  0.00            
ATOM    768  HB2 ARG X  48      85.320  43.420  36.190  0.00  0.00            
ATOM    769  CG  ARG X  48      86.270  43.180  34.240  0.00  0.00            
ATOM    770  HG1 ARG X  48      85.250  43.190  33.800  0.00  0.00            
ATOM    771  HG2 ARG X  48      86.830  42.420  33.650  0.00  0.00            
ATOM    772  CD  ARG X  48      86.960  44.540  34.200  0.00  0.00            
ATOM    773  HD1 ARG X  48      86.470  45.240  34.910  0.00  0.00            
ATOM    774  HD2 ARG X  48      87.010  45.020  33.200  0.00  0.00            
ATOM    775  NE  ARG X  48      88.410  44.210  34.560  0.00  0.00            
ATOM    776  HE  ARG X  48      88.650  43.280  34.850  0.00  0.00            
ATOM    777  CZ  ARG X  48      89.290  45.150  34.830  0.00  0.00            
ATOM    778  NH1 ARG X  48      89.040  46.430  34.700  0.00  0.00            
ATOM    779 HH11 ARG X  48      88.270  46.670  34.110  0.00  0.00            
ATOM    780 HH12 ARG X  48      89.730  47.120  34.940  0.00  0.00            
ATOM    781  NH2 ARG X  48      90.490  44.740  35.250  0.00  0.00            
ATOM    782 HH21 ARG X  48      90.620  43.750  35.350  0.00  0.00            
ATOM    783 HH22 ARG X  48      91.160  45.450  35.440  0.00  0.00            
ATOM    784  C   ARG X  48      84.150  41.210  35.300  0.00  0.00            
ATOM    785  O   ARG X  48      83.350  42.040  35.750  0.00  0.00            
ATOM    786  N   ARG X  49      83.880  40.380  34.250  0.00  0.00            
ATOM    787  HN  ARG X  49      84.530  39.700  33.930  0.00  0.00            
ATOM    788  CA  ARG X  49      82.570  40.530  33.600  0.00  0.00            
ATOM    789  HA  ARG X  49      82.000  41.370  33.950  0.00  0.00            
ATOM    790  CB  ARG X  49      82.800  40.640  32.050  0.00  0.00            
ATOM    791  HB1 ARG X  49      81.860  40.430  31.500  0.00  0.00            
ATOM    792  HB2 ARG X  49      83.460  39.790  31.790  0.00  0.00            
ATOM    793  CG  ARG X  49      83.550  41.930  31.460  0.00  0.00            
ATOM    794  HG1 ARG X  49      83.520  41.850  30.350  0.00  0.00            
ATOM    795  HG2 ARG X  49      84.630  41.930  31.750  0.00  0.00            
ATOM    796  CD  ARG X  49      82.940  43.150  31.940  0.00  0.00            
ATOM    797  HD1 ARG X  49      83.010  43.170  33.050  0.00  0.00            
ATOM    798  HD2 ARG X  49      81.850  43.390  31.870  0.00  0.00            
ATOM    799  NE  ARG X  49      83.740  44.290  31.300  0.00  0.00            
ATOM    800  HE  ARG X  49      84.200  44.050  30.450  0.00  0.00            
ATOM    801  CZ  ARG X  49      84.240  45.370  31.930  0.00  0.00            
ATOM    802  NH1 ARG X  49      83.880  45.620  33.150  0.00  0.00            
ATOM    803 HH11 ARG X  49      83.190  45.080  33.640  0.00  0.00            
ATOM    804 HH12 ARG X  49      84.250  46.480  33.510  0.00  0.00            
ATOM    805  NH2 ARG X  49      85.030  46.190  31.290  0.00  0.00            
ATOM    806 HH21 ARG X  49      85.350  46.010  30.360  0.00  0.00            
ATOM    807 HH22 ARG X  49      85.540  46.790  31.910  0.00  0.00            
ATOM    808  C   ARG X  49      81.720  39.300  33.690  0.00  0.00            
ATOM    809  O   ARG X  49      80.510  39.260  33.500  0.00  0.00            
ATOM    810  N   GLU X  50      82.380  38.170  34.020  0.00  0.00            
ATOM    811  HN  GLU X  50      83.360  38.070  34.180  0.00  0.00            
ATOM    812  CA  GLU X  50      81.640  36.910  33.940  0.00  0.00            
ATOM    813  HA  GLU X  50      80.570  37.040  33.940  0.00  0.00            
ATOM    814  CB  GLU X  50      82.010  36.180  32.630  0.00  0.00            
ATOM    815  HB1 GLU X  50      81.840  35.080  32.700  0.00  0.00            
ATOM    816  HB2 GLU X  50      83.110  36.190  32.430  0.00  0.00            
ATOM    817  CG  GLU X  50      81.240  36.790  31.440  0.00  0.00            
ATOM    818  HG1 GLU X  50      81.840  37.540  30.870  0.00  0.00            
ATOM    819  HG2 GLU X  50      80.270  37.210  31.770  0.00  0.00            
ATOM    820  CD  GLU X  50      80.850  35.820  30.350  0.00  0.00            
ATOM    821  OE1 GLU X  50      81.530  35.850  29.290  0.00  0.00            
ATOM    822  OE2 GLU X  50      79.910  35.060  30.570  0.00  0.00            
ATOM    823  C   GLU X  50      81.940  36.040  35.110  0.00  0.00            
ATOM    824  O   GLU X  50      81.930  34.790  35.170  0.00  0.00            
ATOM    825  N   CYS X  51      82.360  36.720  36.210  0.00  0.00            
ATOM    826  HN  CYS X  51      82.520  37.700  36.160  0.00  0.00            
ATOM    827  CA  CYS X  51      82.850  36.160  37.430  0.00  0.00            
ATOM    828  HA  CYS X  51      83.690  35.500  37.230  0.00  0.00            
ATOM    829  CB  CYS X  51      83.450  37.320  38.340  0.00  0.00            
ATOM    830  HB1 CYS X  51      83.800  37.000  39.350  0.00  0.00            
ATOM    831  HB2 CYS X  51      82.660  38.070  38.530  0.00  0.00            
ATOM    832  SG  CYS X  51      84.920  38.060  37.600  0.00  0.00            
ATOM    833  HG1 CYS X  51      85.250  37.100  36.750  0.00  0.00            
ATOM    834  C   CYS X  51      81.810  35.360  38.230  0.00  0.00            
ATOM    835  O   CYS X  51      80.600  35.760  38.210  0.00  0.00            
ATOM    836  N   ASP X  52      82.130  34.310  38.980  0.00  0.00            
ATOM    837  HN  ASP X  52      83.070  34.000  39.020  0.00  0.00            
ATOM    838  CA  ASP X  52      81.140  33.680  39.910  0.00  0.00            
ATOM    839  HA  ASP X  52      80.270  33.530  39.290  0.00  0.00            
ATOM    840  CB  ASP X  52      81.830  32.410  40.500  0.00  0.00            
ATOM    841  HB1 ASP X  52      81.430  32.110  41.490  0.00  0.00            
ATOM    842  HB2 ASP X  52      82.860  32.690  40.800  0.00  0.00            
ATOM    843  CG  ASP X  52      81.940  31.250  39.490  0.00  0.00            
ATOM    844  OD1 ASP X  52      81.260  31.390  38.440  0.00  0.00            
ATOM    845  OD2 ASP X  52      82.470  30.140  39.790  0.00  0.00            
ATOM    846  C   ASP X  52      80.710  34.700  41.020  0.00  0.00            
ATOM    847  O   ASP X  52      81.430  35.020  41.960  0.00  0.00            
ATOM    848  N   PHE X  53      79.400  35.140  40.920  0.00  0.00            
ATOM    849  HN  PHE X  53      78.940  35.010  40.040  0.00  0.00            
ATOM    850  CA  PHE X  53      78.650  35.690  42.060  0.00  0.00            
ATOM    851  HA  PHE X  53      79.130  36.610  42.360  0.00  0.00            
ATOM    852  CB  PHE X  53      77.180  36.040  41.740  0.00  0.00            
ATOM    853  HB1 PHE X  53      76.760  36.680  42.540  0.00  0.00            
ATOM    854  HB2 PHE X  53      76.490  35.180  41.580  0.00  0.00            
ATOM    855  CG  PHE X  53      77.060  36.940  40.550  0.00  0.00            
ATOM    856  CD1 PHE X  53      75.910  36.970  39.730  0.00  0.00            
ATOM    857  HD1 PHE X  53      75.140  36.260  39.970  0.00  0.00            
ATOM    858  CE1 PHE X  53      75.850  37.810  38.620  0.00  0.00            
ATOM    859  HE1 PHE X  53      74.920  37.890  38.090  0.00  0.00            
ATOM    860  CZ  PHE X  53      76.760  38.800  38.460  0.00  0.00            
ATOM    861  HZ  PHE X  53      76.610  39.550  37.700  0.00  0.00            
ATOM    862  CD2 PHE X  53      78.060  37.930  40.290  0.00  0.00            
ATOM    863  HD2 PHE X  53      78.960  38.050  40.870  0.00  0.00            
ATOM    864  CE2 PHE X  53      77.900  38.840  39.260  0.00  0.00            
ATOM    865  HE2 PHE X  53      78.600  39.660  39.210  0.00  0.00            
ATOM    866  C   PHE X  53      78.690  34.850  43.360  0.00  0.00            
ATOM    867  O   PHE X  53      78.640  33.650  43.370  0.00  0.00            
ATOM    868  N   ARG X  54      78.800  35.550  44.510  0.00  0.00            
ATOM    869  HN  ARG X  54      78.820  36.550  44.530  0.00  0.00            
ATOM    870  CA  ARG X  54      78.790  34.820  45.820  0.00  0.00            
ATOM    871  HA  ARG X  54      78.790  33.750  45.650  0.00  0.00            
ATOM    872  CB  ARG X  54      79.970  35.310  46.660  0.00  0.00            
ATOM    873  HB1 ARG X  54      79.820  35.250  47.760  0.00  0.00            
ATOM    874  HB2 ARG X  54      80.140  36.390  46.450  0.00  0.00            
ATOM    875  CG  ARG X  54      81.370  34.720  46.290  0.00  0.00            
ATOM    876  HG1 ARG X  54      81.370  33.610  46.240  0.00  0.00            
ATOM    877  HG2 ARG X  54      82.090  35.040  47.080  0.00  0.00            
ATOM    878  CD  ARG X  54      82.010  35.280  45.020  0.00  0.00            
ATOM    879  HD1 ARG X  54      81.940  36.360  44.760  0.00  0.00            
ATOM    880  HD2 ARG X  54      81.720  34.620  44.180  0.00  0.00            
ATOM    881  NE  ARG X  54      83.540  35.150  45.100  0.00  0.00            
ATOM    882  HE  ARG X  54      83.950  34.950  45.980  0.00  0.00            
ATOM    883  CZ  ARG X  54      84.330  35.020  44.030  0.00  0.00            
ATOM    884  NH1 ARG X  54      83.980  34.990  42.770  0.00  0.00            
ATOM    885 HH11 ARG X  54      83.090  35.360  42.520  0.00  0.00            
ATOM    886 HH12 ARG X  54      84.690  35.120  42.070  0.00  0.00            
ATOM    887  NH2 ARG X  54      85.570  34.880  44.350  0.00  0.00            
ATOM    888 HH21 ARG X  54      85.760  35.000  45.320  0.00  0.00            
ATOM    889 HH22 ARG X  54      86.230  34.500  43.690  0.00  0.00            
ATOM    890  C   ARG X  54      77.480  34.990  46.630  0.00  0.00            
ATOM    891  O   ARG X  54      76.870  36.070  46.740  0.00  0.00            
ATOM    892  N   GLU X  55      77.070  33.860  47.200  0.00  0.00            
ATOM    893  HN  GLU X  55      77.420  33.030  46.790  0.00  0.00            
ATOM    894  CA  GLU X  55      76.110  33.740  48.290  0.00  0.00            
ATOM    895  HA  GLU X  55      75.160  33.910  47.810  0.00  0.00            
ATOM    896  CB  GLU X  55      76.090  32.250  48.780  0.00  0.00            
ATOM    897  HB1 GLU X  55      75.370  32.190  49.620  0.00  0.00            
ATOM    898  HB2 GLU X  55      77.050  31.870  49.180  0.00  0.00            
ATOM    899  CG  GLU X  55      75.660  31.210  47.690  0.00  0.00            
ATOM    900  HG1 GLU X  55      76.450  31.130  46.910  0.00  0.00            
ATOM    901  HG2 GLU X  55      74.720  31.540  47.200  0.00  0.00            
ATOM    902  CD  GLU X  55      75.440  29.850  48.240  0.00  0.00            
ATOM    903  OE1 GLU X  55      74.280  29.380  48.230  0.00  0.00            
ATOM    904  OE2 GLU X  55      76.380  29.220  48.690  0.00  0.00            
ATOM    905  C   GLU X  55      76.280  34.650  49.490  0.00  0.00            
ATOM    906  O   GLU X  55      77.290  34.770  50.160  0.00  0.00            
ATOM    907  N   ASP X  56      75.290  35.520  49.770  0.00  0.00            
ATOM    908  HN  ASP X  56      74.390  35.360  49.370  0.00  0.00            
ATOM    909  CA  ASP X  56      75.280  36.570  50.740  0.00  0.00            
ATOM    910  HA  ASP X  56      76.290  36.540  51.120  0.00  0.00            
ATOM    911  CB  ASP X  56      75.040  37.760  49.730  0.00  0.00            
ATOM    912  HB1 ASP X  56      74.040  37.640  49.270  0.00  0.00            
ATOM    913  HB2 ASP X  56      75.860  37.780  48.980  0.00  0.00            
ATOM    914  CG  ASP X  56      75.150  39.130  50.310  0.00  0.00            
ATOM    915  OD1 ASP X  56      75.300  39.150  51.540  0.00  0.00            
ATOM    916  OD2 ASP X  56      74.970  40.230  49.660  0.00  0.00            
ATOM    917  C   ASP X  56      74.160  36.400  51.890  0.00  0.00            
ATOM    918  O   ASP X  56      73.000  36.110  51.560  0.00  0.00            
ATOM    919  N   ASP X  57      74.580  36.650  53.140  0.00  0.00            
ATOM    920  HN  ASP X  57      75.490  37.010  53.360  0.00  0.00            
ATOM    921  CA  ASP X  57      73.960  36.400  54.430  0.00  0.00            
ATOM    922  HA  ASP X  57      73.180  35.670  54.300  0.00  0.00            
ATOM    923  CB  ASP X  57      75.000  35.700  55.280  0.00  0.00            
ATOM    924  HB1 ASP X  57      75.180  34.700  54.840  0.00  0.00            
ATOM    925  HB2 ASP X  57      74.570  35.340  56.250  0.00  0.00            
ATOM    926  CG  ASP X  57      76.330  36.330  55.490  0.00  0.00            
ATOM    927  OD1 ASP X  57      76.560  37.530  55.140  0.00  0.00            
ATOM    928  OD2 ASP X  57      77.280  35.690  56.070  0.00  0.00            
ATOM    929  C   ASP X  57      73.440  37.730  54.940  0.00  0.00            
ATOM    930  O   ASP X  57      73.170  37.960  56.080  0.00  0.00            
ATOM    931  N   SER X  58      73.330  38.690  54.100  0.00  0.00            
ATOM    932  HN  SER X  58      73.670  38.610  53.160  0.00  0.00            
ATOM    933  CA  SER X  58      72.750  40.010  54.380  0.00  0.00            
ATOM    934  HA  SER X  58      72.630  40.210  55.430  0.00  0.00            
ATOM    935  CB  SER X  58      73.490  41.190  53.760  0.00  0.00            
ATOM    936  HB1 SER X  58      74.570  41.200  54.030  0.00  0.00            
ATOM    937  HB2 SER X  58      73.090  42.190  54.030  0.00  0.00            
ATOM    938  OG  SER X  58      73.420  41.050  52.370  0.00  0.00            
ATOM    939  HG1 SER X  58      74.190  40.540  52.140  0.00  0.00            
ATOM    940  C   SER X  58      71.280  40.090  53.980  0.00  0.00            
ATOM    941  O   SER X  58      70.650  39.150  53.470  0.00  0.00            
ATOM    942  N   VAL X  59      70.630  41.190  54.300  0.00  0.00            
ATOM    943  HN  VAL X  59      71.110  41.970  54.690  0.00  0.00            
ATOM    944  CA  VAL X  59      69.240  41.480  53.950  0.00  0.00            
ATOM    945  HA  VAL X  59      69.190  42.550  54.100  0.00  0.00            
ATOM    946  CB  VAL X  59      68.860  41.340  52.470  0.00  0.00            
ATOM    947  HB  VAL X  59      69.180  40.380  52.020  0.00  0.00            
ATOM    948  CG1 VAL X  59      67.350  41.640  52.200  0.00  0.00            
ATOM    949 HG11 VAL X  59      67.170  41.490  51.120  0.00  0.00            
ATOM    950 HG12 VAL X  59      67.030  42.660  52.530  0.00  0.00            
ATOM    951 HG13 VAL X  59      66.720  40.880  52.700  0.00  0.00            
ATOM    952  CG2 VAL X  59      69.650  42.340  51.610  0.00  0.00            
ATOM    953 HG21 VAL X  59      69.260  42.190  50.580  0.00  0.00            
ATOM    954 HG22 VAL X  59      70.710  42.060  51.490  0.00  0.00            
ATOM    955 HG23 VAL X  59      69.450  43.410  51.850  0.00  0.00            
ATOM    956  C   VAL X  59      68.310  40.800  54.920  0.00  0.00            
ATOM    957  O   VAL X  59      68.420  39.640  55.240  0.00  0.00            
ATOM    958  N   HSD X  60      67.310  41.550  55.510  0.00  0.00            
ATOM    959  HN  HSD X  60      67.260  42.540  55.370  0.00  0.00            
ATOM    960  CA  HSD X  60      66.340  40.890  56.350  0.00  0.00            
ATOM    961  HA  HSD X  60      66.910  40.190  56.950  0.00  0.00            
ATOM    962  CB  HSD X  60      65.550  41.730  57.370  0.00  0.00            
ATOM    963  HB1 HSD X  60      64.970  41.200  58.150  0.00  0.00            
ATOM    964  HB2 HSD X  60      64.780  42.310  56.810  0.00  0.00            
ATOM    965  ND1 HSD X  60      66.940  43.830  57.850  0.00  0.00            
ATOM    966  HD1 HSD X  60      66.900  44.200  56.920  0.00  0.00            
ATOM    967  CG  HSD X  60      66.410  42.610  58.260  0.00  0.00            
ATOM    968  CE1 HSD X  60      67.640  44.340  58.880  0.00  0.00            
ATOM    969  HE1 HSD X  60      68.320  45.170  58.720  0.00  0.00            
ATOM    970  NE2 HSD X  60      67.510  43.630  59.970  0.00  0.00            
ATOM    971  CD2 HSD X  60      66.690  42.550  59.610  0.00  0.00            
ATOM    972  HD2 HSD X  60      66.490  41.690  60.250  0.00  0.00            
ATOM    973  C   HSD X  60      65.200  40.110  55.680  0.00  0.00            
ATOM    974  O   HSD X  60      65.010  40.070  54.440  0.00  0.00            
ATOM    975  N   ALA X  61      64.690  39.120  56.550  0.00  0.00            
ATOM    976  HN  ALA X  61      65.150  39.100  57.430  0.00  0.00            
ATOM    977  CA  ALA X  61      63.710  38.140  56.200  0.00  0.00            
ATOM    978  HA  ALA X  61      63.810  37.320  56.910  0.00  0.00            
ATOM    979  CB  ALA X  61      62.220  38.550  56.600  0.00  0.00            
ATOM    980  HB1 ALA X  61      61.940  39.370  55.900  0.00  0.00            
ATOM    981  HB2 ALA X  61      62.190  39.040  57.600  0.00  0.00            
ATOM    982  HB3 ALA X  61      61.510  37.700  56.650  0.00  0.00            
ATOM    983  C   ALA X  61      63.610  37.330  54.890  0.00  0.00            
ATOM    984  O   ALA X  61      64.500  36.520  54.550  0.00  0.00            
ATOM    985  N   TYR X  62      62.480  37.530  54.220  0.00  0.00            
ATOM    986  HN  TYR X  62      61.810  38.150  54.620  0.00  0.00            
ATOM    987  CA  TYR X  62      62.250  36.790  52.990  0.00  0.00            
ATOM    988  HA  TYR X  62      62.690  35.830  53.230  0.00  0.00            
ATOM    989  CB  TYR X  62      60.690  36.590  52.730  0.00  0.00            
ATOM    990  HB1 TYR X  62      60.480  35.910  51.880  0.00  0.00            
ATOM    991  HB2 TYR X  62      60.290  37.600  52.470  0.00  0.00            
ATOM    992  CG  TYR X  62      60.110  36.090  54.040  0.00  0.00            
ATOM    993  CD1 TYR X  62      59.420  36.900  54.910  0.00  0.00            
ATOM    994  HD1 TYR X  62      59.460  37.960  54.710  0.00  0.00            
ATOM    995  CE1 TYR X  62      58.820  36.380  56.090  0.00  0.00            
ATOM    996  HE1 TYR X  62      58.340  37.040  56.800  0.00  0.00            
ATOM    997  CZ  TYR X  62      58.790  34.970  56.310  0.00  0.00            
ATOM    998  OH  TYR X  62      58.100  34.620  57.440  0.00  0.00            
ATOM    999  HH  TYR X  62      58.410  33.710  57.550  0.00  0.00            
ATOM   1000  CD2 TYR X  62      60.120  34.690  54.310  0.00  0.00            
ATOM   1001  HD2 TYR X  62      60.510  33.990  53.580  0.00  0.00            
ATOM   1002  CE2 TYR X  62      59.510  34.100  55.470  0.00  0.00            
ATOM   1003  HE2 TYR X  62      59.630  33.050  55.670  0.00  0.00            
ATOM   1004  C   TYR X  62      62.980  37.340  51.800  0.00  0.00            
ATOM   1005  O   TYR X  62      63.230  36.610  50.830  0.00  0.00            
ATOM   1006  N   HSD X  63      63.520  38.570  51.840  0.00  0.00            
ATOM   1007  HN  HSD X  63      63.530  39.110  52.670  0.00  0.00            
ATOM   1008  CA  HSD X  63      63.970  39.130  50.600  0.00  0.00            
ATOM   1009  HA  HSD X  63      63.450  38.650  49.790  0.00  0.00            
ATOM   1010  CB  HSD X  63      63.850  40.710  50.560  0.00  0.00            
ATOM   1011  HB1 HSD X  63      63.990  41.010  49.490  0.00  0.00            
ATOM   1012  HB2 HSD X  63      64.610  41.230  51.190  0.00  0.00            
ATOM   1013  ND1 HSD X  63      61.320  40.590  50.380  0.00  0.00            
ATOM   1014  HD1 HSD X  63      61.390  39.790  49.790  0.00  0.00            
ATOM   1015  CG  HSD X  63      62.450  41.170  50.930  0.00  0.00            
ATOM   1016  CE1 HSD X  63      60.230  41.280  50.860  0.00  0.00            
ATOM   1017  HE1 HSD X  63      59.220  40.910  50.730  0.00  0.00            
ATOM   1018  NE2 HSD X  63      60.590  42.270  51.620  0.00  0.00            
ATOM   1019  CD2 HSD X  63      62.000  42.230  51.630  0.00  0.00            
ATOM   1020  HD2 HSD X  63      62.400  43.040  52.240  0.00  0.00            
ATOM   1021  C   HSD X  63      65.450  38.890  50.330  0.00  0.00            
ATOM   1022  O   HSD X  63      66.030  39.430  49.370  0.00  0.00            
ATOM   1023  N   ARG X  64      66.180  38.080  51.180  0.00  0.00            
ATOM   1024  HN  ARG X  64      65.610  37.520  51.780  0.00  0.00            
ATOM   1025  CA  ARG X  64      67.600  37.780  50.960  0.00  0.00            
ATOM   1026  HA  ARG X  64      68.070  38.650  50.530  0.00  0.00            
ATOM   1027  CB  ARG X  64      68.490  37.450  52.200  0.00  0.00            
ATOM   1028  HB1 ARG X  64      68.650  38.300  52.900  0.00  0.00            
ATOM   1029  HB2 ARG X  64      69.490  37.060  51.890  0.00  0.00            
ATOM   1030  CG  ARG X  64      67.930  36.400  53.150  0.00  0.00            
ATOM   1031  HG1 ARG X  64      67.420  35.570  52.610  0.00  0.00            
ATOM   1032  HG2 ARG X  64      67.120  36.840  53.770  0.00  0.00            
ATOM   1033  CD  ARG X  64      68.860  35.740  54.190  0.00  0.00            
ATOM   1034  HD1 ARG X  64      69.760  35.290  53.710  0.00  0.00            
ATOM   1035  HD2 ARG X  64      68.290  35.020  54.810  0.00  0.00            
ATOM   1036  NE  ARG X  64      69.230  36.840  55.110  0.00  0.00            
ATOM   1037  HE  ARG X  64      68.920  37.740  54.810  0.00  0.00            
ATOM   1038  CZ  ARG X  64      69.820  36.720  56.290  0.00  0.00            
ATOM   1039  NH1 ARG X  64      70.280  35.550  56.770  0.00  0.00            
ATOM   1040 HH11 ARG X  64      70.380  34.780  56.150  0.00  0.00            
ATOM   1041 HH12 ARG X  64      70.800  35.400  57.610  0.00  0.00            
ATOM   1042  NH2 ARG X  64      69.910  37.780  57.020  0.00  0.00            
ATOM   1043 HH21 ARG X  64      69.390  38.580  56.730  0.00  0.00            
ATOM   1044 HH22 ARG X  64      70.530  37.710  57.810  0.00  0.00            
ATOM   1045  C   ARG X  64      67.740  36.720  49.840  0.00  0.00            
ATOM   1046  O   ARG X  64      66.860  35.930  49.540  0.00  0.00            
ATOM   1047  N   ALA X  65      68.820  36.800  49.090  0.00  0.00            
ATOM   1048  HN  ALA X  65      69.530  37.440  49.390  0.00  0.00            
ATOM   1049  CA  ALA X  65      69.000  36.280  47.750  0.00  0.00            
ATOM   1050  HA  ALA X  65      68.070  36.510  47.260  0.00  0.00            
ATOM   1051  CB  ALA X  65      70.090  37.020  46.990  0.00  0.00            
ATOM   1052  HB1 ALA X  65      69.840  38.080  47.190  0.00  0.00            
ATOM   1053  HB2 ALA X  65      70.040  36.870  45.890  0.00  0.00            
ATOM   1054  HB3 ALA X  65      71.070  36.740  47.430  0.00  0.00            
ATOM   1055  C   ALA X  65      69.220  34.770  47.670  0.00  0.00            
ATOM   1056  O   ALA X  65      69.980  34.240  48.460  0.00  0.00            
ATOM   1057  N   THR X  66      68.740  34.110  46.590  0.00  0.00            
ATOM   1058  HN  THR X  66      68.180  34.520  45.880  0.00  0.00            
ATOM   1059  CA  THR X  66      68.970  32.680  46.280  0.00  0.00            
ATOM   1060  HA  THR X  66      69.560  32.250  47.080  0.00  0.00            
ATOM   1061  CB  THR X  66      67.520  32.110  45.990  0.00  0.00            
ATOM   1062  HB  THR X  66      66.940  32.880  45.430  0.00  0.00            
ATOM   1063  OG1 THR X  66      66.870  31.720  47.190  0.00  0.00            
ATOM   1064  HG1 THR X  66      66.430  32.520  47.480  0.00  0.00            
ATOM   1065  CG2 THR X  66      67.630  30.810  45.140  0.00  0.00            
ATOM   1066 HG21 THR X  66      68.160  31.000  44.190  0.00  0.00            
ATOM   1067 HG22 THR X  66      66.650  30.330  44.900  0.00  0.00            
ATOM   1068 HG23 THR X  66      68.290  30.130  45.730  0.00  0.00            
ATOM   1069  C   THR X  66      69.750  32.750  45.000  0.00  0.00            
ATOM   1070  O   THR X  66      69.340  33.240  43.980  0.00  0.00            
ATOM   1071  N   ASN X  67      71.070  32.270  45.010  0.00  0.00            
ATOM   1072  HN  ASN X  67      71.490  31.850  45.810  0.00  0.00            
ATOM   1073  CA  ASN X  67      72.110  32.550  44.010  0.00  0.00            
ATOM   1074  HA  ASN X  67      72.240  33.590  43.770  0.00  0.00            
ATOM   1075  CB  ASN X  67      73.520  32.040  44.580  0.00  0.00            
ATOM   1076  HB1 ASN X  67      73.610  30.940  44.740  0.00  0.00            
ATOM   1077  HB2 ASN X  67      73.780  32.640  45.480  0.00  0.00            
ATOM   1078  CG  ASN X  67      74.730  32.290  43.590  0.00  0.00            
ATOM   1079  OD1 ASN X  67      74.720  32.950  42.530  0.00  0.00            
ATOM   1080  ND2 ASN X  67      75.870  31.670  44.060  0.00  0.00            
ATOM   1081 HD21 ASN X  67      75.820  31.060  44.850  0.00  0.00            
ATOM   1082 HD22 ASN X  67      76.650  31.770  43.440  0.00  0.00            
ATOM   1083  C   ASN X  67      71.700  31.960  42.710  0.00  0.00            
ATOM   1084  O   ASN X  67      71.760  32.550  41.650  0.00  0.00            
ATOM   1085  N   ALA X  68      71.120  30.720  42.670  0.00  0.00            
ATOM   1086  HN  ALA X  68      71.000  30.230  43.530  0.00  0.00            
ATOM   1087  CA  ALA X  68      70.600  29.950  41.550  0.00  0.00            
ATOM   1088  HA  ALA X  68      71.340  29.780  40.780  0.00  0.00            
ATOM   1089  CB  ALA X  68      70.100  28.560  42.140  0.00  0.00            
ATOM   1090  HB1 ALA X  68      69.270  28.640  42.880  0.00  0.00            
ATOM   1091  HB2 ALA X  68      70.990  27.990  42.470  0.00  0.00            
ATOM   1092  HB3 ALA X  68      69.720  27.870  41.350  0.00  0.00            
ATOM   1093  C   ALA X  68      69.420  30.640  40.810  0.00  0.00            
ATOM   1094  O   ALA X  68      69.270  30.700  39.620  0.00  0.00            
ATOM   1095  N   ASP X  69      68.550  31.300  41.560  0.00  0.00            
ATOM   1096  HN  ASP X  69      68.840  31.190  42.510  0.00  0.00            
ATOM   1097  CA  ASP X  69      67.450  32.060  40.970  0.00  0.00            
ATOM   1098  HA  ASP X  69      66.980  31.330  40.330  0.00  0.00            
ATOM   1099  CB  ASP X  69      66.480  32.660  42.070  0.00  0.00            
ATOM   1100  HB1 ASP X  69      65.770  33.370  41.600  0.00  0.00            
ATOM   1101  HB2 ASP X  69      67.010  33.150  42.910  0.00  0.00            
ATOM   1102  CG  ASP X  69      65.520  31.630  42.640  0.00  0.00            
ATOM   1103  OD1 ASP X  69      64.700  32.010  43.530  0.00  0.00            
ATOM   1104  OD2 ASP X  69      65.630  30.440  42.280  0.00  0.00            
ATOM   1105  C   ASP X  69      67.900  33.260  40.080  0.00  0.00            
ATOM   1106  O   ASP X  69      67.300  33.480  39.040  0.00  0.00            
ATOM   1107  N   TYR X  70      68.970  33.930  40.450  0.00  0.00            
ATOM   1108  HN  TYR X  70      69.410  33.700  41.310  0.00  0.00            
ATOM   1109  CA  TYR X  70      69.720  34.880  39.600  0.00  0.00            
ATOM   1110  HA  TYR X  70      69.000  35.560  39.180  0.00  0.00            
ATOM   1111  CB  TYR X  70      70.760  35.650  40.480  0.00  0.00            
ATOM   1112  HB1 TYR X  70      71.670  35.970  39.930  0.00  0.00            
ATOM   1113  HB2 TYR X  70      71.100  34.870  41.200  0.00  0.00            
ATOM   1114  CG  TYR X  70      70.160  36.850  41.310  0.00  0.00            
ATOM   1115  CD1 TYR X  70      69.750  36.700  42.640  0.00  0.00            
ATOM   1116  HD1 TYR X  70      69.930  35.740  43.100  0.00  0.00            
ATOM   1117  CE1 TYR X  70      69.440  37.820  43.380  0.00  0.00            
ATOM   1118  HE1 TYR X  70      69.030  37.860  44.380  0.00  0.00            
ATOM   1119  CZ  TYR X  70      69.370  39.150  42.770  0.00  0.00            
ATOM   1120  OH  TYR X  70      69.010  40.270  43.460  0.00  0.00            
ATOM   1121  HH  TYR X  70      68.860  40.990  42.840  0.00  0.00            
ATOM   1122  CD2 TYR X  70      70.210  38.120  40.680  0.00  0.00            
ATOM   1123  HD2 TYR X  70      70.600  38.190  39.680  0.00  0.00            
ATOM   1124  CE2 TYR X  70      69.750  39.240  41.400  0.00  0.00            
ATOM   1125  HE2 TYR X  70      69.800  40.210  40.930  0.00  0.00            
ATOM   1126  C   TYR X  70      70.270  34.240  38.280  0.00  0.00            
ATOM   1127  O   TYR X  70      69.930  34.750  37.220  0.00  0.00            
ATOM   1128  N   ARG X  71      71.010  33.070  38.420  0.00  0.00            
ATOM   1129  HN  ARG X  71      71.330  32.740  39.300  0.00  0.00            
ATOM   1130  CA  ARG X  71      71.490  32.250  37.320  0.00  0.00            
ATOM   1131  HA  ARG X  71      72.260  32.870  36.890  0.00  0.00            
ATOM   1132  CB  ARG X  71      72.030  30.930  37.930  0.00  0.00            
ATOM   1133  HB1 ARG X  71      72.380  30.240  37.130  0.00  0.00            
ATOM   1134  HB2 ARG X  71      71.220  30.340  38.390  0.00  0.00            
ATOM   1135  CG  ARG X  71      73.310  31.140  38.800  0.00  0.00            
ATOM   1136  HG1 ARG X  71      73.090  31.670  39.750  0.00  0.00            
ATOM   1137  HG2 ARG X  71      73.770  31.920  38.150  0.00  0.00            
ATOM   1138  CD  ARG X  71      74.010  29.800  38.990  0.00  0.00            
ATOM   1139  HD1 ARG X  71      74.240  29.190  38.080  0.00  0.00            
ATOM   1140  HD2 ARG X  71      73.370  29.150  39.620  0.00  0.00            
ATOM   1141  NE  ARG X  71      75.320  30.080  39.600  0.00  0.00            
ATOM   1142  HE  ARG X  71      75.770  30.960  39.450  0.00  0.00            
ATOM   1143  CZ  ARG X  71      76.040  29.120  40.190  0.00  0.00            
ATOM   1144  NH1 ARG X  71      75.720  27.800  40.150  0.00  0.00            
ATOM   1145 HH11 ARG X  71      75.020  27.440  39.540  0.00  0.00            
ATOM   1146 HH12 ARG X  71      76.240  27.150  40.700  0.00  0.00            
ATOM   1147  NH2 ARG X  71      77.070  29.440  40.900  0.00  0.00            
ATOM   1148 HH21 ARG X  71      77.380  30.380  41.050  0.00  0.00            
ATOM   1149 HH22 ARG X  71      77.450  28.730  41.490  0.00  0.00            
ATOM   1150  C   ARG X  71      70.420  31.880  36.260  0.00  0.00            
ATOM   1151  O   ARG X  71      70.830  31.610  35.170  0.00  0.00            
ATOM   1152  N   GLY X  72      69.110  31.820  36.570  0.00  0.00            
ATOM   1153  HN  GLY X  72      68.960  32.140  37.510  0.00  0.00            
ATOM   1154  CA  GLY X  72      67.970  31.330  35.740  0.00  0.00            
ATOM   1155  HA1 GLY X  72      67.310  30.820  36.420  0.00  0.00            
ATOM   1156  HA2 GLY X  72      68.280  30.830  34.840  0.00  0.00            
ATOM   1157  C   GLY X  72      67.220  32.570  35.320  0.00  0.00            
ATOM   1158  O   GLY X  72      66.150  32.510  34.790  0.00  0.00            
ATOM   1159  N   SER X  73      67.700  33.810  35.570  0.00  0.00            
ATOM   1160  HN  SER X  73      68.550  33.910  36.090  0.00  0.00            
ATOM   1161  CA  SER X  73      67.000  35.040  35.280  0.00  0.00            
ATOM   1162  HA  SER X  73      65.990  34.930  34.900  0.00  0.00            
ATOM   1163  CB  SER X  73      66.940  35.970  36.530  0.00  0.00            
ATOM   1164  HB1 SER X  73      66.390  36.910  36.320  0.00  0.00            
ATOM   1165  HB2 SER X  73      67.960  36.220  36.890  0.00  0.00            
ATOM   1166  OG  SER X  73      66.170  35.340  37.540  0.00  0.00            
ATOM   1167  HG1 SER X  73      66.740  34.630  37.870  0.00  0.00            
ATOM   1168  C   SER X  73      67.790  35.830  34.260  0.00  0.00            
ATOM   1169  O   SER X  73      69.010  35.980  34.350  0.00  0.00            
ATOM   1170  N   GLY X  74      67.000  36.450  33.310  0.00  0.00            
ATOM   1171  HN  GLY X  74      66.010  36.460  33.340  0.00  0.00            
ATOM   1172  CA  GLY X  74      67.600  37.240  32.250  0.00  0.00            
ATOM   1173  HA1 GLY X  74      66.850  37.370  31.490  0.00  0.00            
ATOM   1174  HA2 GLY X  74      68.460  36.710  31.880  0.00  0.00            
ATOM   1175  C   GLY X  74      68.130  38.570  32.690  0.00  0.00            
ATOM   1176  O   GLY X  74      68.210  38.870  33.850  0.00  0.00            
ATOM   1177  N   PHE X  75      68.600  39.410  31.750  0.00  0.00            
ATOM   1178  HN  PHE X  75      68.610  39.090  30.810  0.00  0.00            
ATOM   1179  CA  PHE X  75      69.280  40.680  32.020  0.00  0.00            
ATOM   1180  HA  PHE X  75      69.650  41.060  31.070  0.00  0.00            
ATOM   1181  CB  PHE X  75      68.370  41.740  32.620  0.00  0.00            
ATOM   1182  HB1 PHE X  75      68.900  42.590  33.100  0.00  0.00            
ATOM   1183  HB2 PHE X  75      67.740  41.250  33.400  0.00  0.00            
ATOM   1184  CG  PHE X  75      67.470  42.270  31.570  0.00  0.00            
ATOM   1185  CD1 PHE X  75      67.250  41.770  30.280  0.00  0.00            
ATOM   1186  HD1 PHE X  75      67.780  40.900  29.950  0.00  0.00            
ATOM   1187  CE1 PHE X  75      66.330  42.350  29.340  0.00  0.00            
ATOM   1188  HE1 PHE X  75      66.230  41.960  28.340  0.00  0.00            
ATOM   1189  CZ  PHE X  75      65.500  43.370  29.740  0.00  0.00            
ATOM   1190  HZ  PHE X  75      64.750  43.670  29.020  0.00  0.00            
ATOM   1191  CD2 PHE X  75      66.650  43.330  31.990  0.00  0.00            
ATOM   1192  HD2 PHE X  75      66.680  43.670  33.010  0.00  0.00            
ATOM   1193  CE2 PHE X  75      65.650  43.860  31.090  0.00  0.00            
ATOM   1194  HE2 PHE X  75      64.860  44.550  31.360  0.00  0.00            
ATOM   1195  C   PHE X  75      70.570  40.520  32.790  0.00  0.00            
ATOM   1196  O   PHE X  75      70.750  41.100  33.800  0.00  0.00            
ATOM   1197  N   ASP X  76      71.530  39.750  32.270  0.00  0.00            
ATOM   1198  HN  ASP X  76      71.370  39.470  31.330  0.00  0.00            
ATOM   1199  CA  ASP X  76      72.750  39.200  32.850  0.00  0.00            
ATOM   1200  HA  ASP X  76      72.570  39.050  33.910  0.00  0.00            
ATOM   1201  CB  ASP X  76      73.300  37.920  32.060  0.00  0.00            
ATOM   1202  HB1 ASP X  76      72.550  37.120  32.170  0.00  0.00            
ATOM   1203  HB2 ASP X  76      74.330  37.560  32.280  0.00  0.00            
ATOM   1204  CG  ASP X  76      73.360  38.100  30.550  0.00  0.00            
ATOM   1205  OD1 ASP X  76      72.390  38.590  29.950  0.00  0.00            
ATOM   1206  OD2 ASP X  76      74.310  37.670  29.900  0.00  0.00            
ATOM   1207  C   ASP X  76      73.850  40.200  32.850  0.00  0.00            
ATOM   1208  O   ASP X  76      74.170  40.970  31.960  0.00  0.00            
ATOM   1209  N   ARG X  77      74.650  40.050  33.920  0.00  0.00            
ATOM   1210  HN  ARG X  77      74.420  39.450  34.680  0.00  0.00            
ATOM   1211  CA  ARG X  77      75.970  40.530  34.210  0.00  0.00            
ATOM   1212  HA  ARG X  77      76.380  39.950  35.030  0.00  0.00            
ATOM   1213  CB  ARG X  77      77.020  40.160  33.140  0.00  0.00            
ATOM   1214  HB1 ARG X  77      78.030  40.440  33.530  0.00  0.00            
ATOM   1215  HB2 ARG X  77      76.960  40.870  32.280  0.00  0.00            
ATOM   1216  CG  ARG X  77      77.130  38.740  32.580  0.00  0.00            
ATOM   1217  HG1 ARG X  77      78.040  38.770  31.950  0.00  0.00            
ATOM   1218  HG2 ARG X  77      76.230  38.530  31.970  0.00  0.00            
ATOM   1219  CD  ARG X  77      77.230  37.570  33.620  0.00  0.00            
ATOM   1220  HD1 ARG X  77      76.310  37.320  34.200  0.00  0.00            
ATOM   1221  HD2 ARG X  77      78.050  37.870  34.310  0.00  0.00            
ATOM   1222  NE  ARG X  77      77.820  36.410  32.860  0.00  0.00            
ATOM   1223  HE  ARG X  77      77.670  36.470  31.880  0.00  0.00            
ATOM   1224  CZ  ARG X  77      77.880  35.240  33.420  0.00  0.00            
ATOM   1225  NH1 ARG X  77      77.740  34.950  34.690  0.00  0.00            
ATOM   1226 HH11 ARG X  77      77.700  35.620  35.430  0.00  0.00            
ATOM   1227 HH12 ARG X  77      77.820  33.960  34.820  0.00  0.00            
ATOM   1228  NH2 ARG X  77      78.150  34.250  32.580  0.00  0.00            
ATOM   1229 HH21 ARG X  77      78.660  34.630  31.800  0.00  0.00            
ATOM   1230 HH22 ARG X  77      78.330  33.400  33.080  0.00  0.00            
ATOM   1231  C   ARG X  77      76.060  42.020  34.650  0.00  0.00            
ATOM   1232  O   ARG X  77      77.080  42.750  34.420  0.00  0.00            
ATOM   1233  N   GLY X  78      75.010  42.570  35.330  0.00  0.00            
ATOM   1234  HN  GLY X  78      74.120  42.120  35.390  0.00  0.00            
ATOM   1235  CA  GLY X  78      75.090  43.910  35.930  0.00  0.00            
ATOM   1236  HA1 GLY X  78      74.150  44.420  35.790  0.00  0.00            
ATOM   1237  HA2 GLY X  78      75.950  44.460  35.590  0.00  0.00            
ATOM   1238  C   GLY X  78      75.400  43.850  37.430  0.00  0.00            
ATOM   1239  O   GLY X  78      75.200  42.870  38.150  0.00  0.00            
ATOM   1240  N   HSD X  79      75.970  44.960  38.040  0.00  0.00            
ATOM   1241  HN  HSD X  79      76.190  45.760  37.490  0.00  0.00            
ATOM   1242  CA  HSD X  79      76.120  45.190  39.420  0.00  0.00            
ATOM   1243  HA  HSD X  79      75.210  44.820  39.860  0.00  0.00            
ATOM   1244  CB  HSD X  79      77.300  44.380  39.960  0.00  0.00            
ATOM   1245  HB1 HSD X  79      77.140  43.280  39.970  0.00  0.00            
ATOM   1246  HB2 HSD X  79      77.550  44.760  40.970  0.00  0.00            
ATOM   1247  ND1 HSD X  79      79.560  45.210  39.430  0.00  0.00            
ATOM   1248  HD1 HSD X  79      79.550  45.930  40.120  0.00  0.00            
ATOM   1249  CG  HSD X  79      78.460  44.510  39.010  0.00  0.00            
ATOM   1250  CE1 HSD X  79      80.570  44.810  38.670  0.00  0.00            
ATOM   1251  HE1 HSD X  79      81.540  45.300  38.720  0.00  0.00            
ATOM   1252  NE2 HSD X  79      80.220  43.820  37.780  0.00  0.00            
ATOM   1253  CD2 HSD X  79      78.890  43.620  38.060  0.00  0.00            
ATOM   1254  HD2 HSD X  79      78.230  42.930  37.540  0.00  0.00            
ATOM   1255  C   HSD X  79      76.320  46.650  39.670  0.00  0.00            
ATOM   1256  O   HSD X  79      76.680  47.450  38.770  0.00  0.00            
ATOM   1257  N   LEU X  80      76.050  47.130  40.940  0.00  0.00            
ATOM   1258  HN  LEU X  80      75.770  46.500  41.670  0.00  0.00            
ATOM   1259  CA  LEU X  80      76.080  48.510  41.300  0.00  0.00            
ATOM   1260  HA  LEU X  80      75.680  49.160  40.540  0.00  0.00            
ATOM   1261  CB  LEU X  80      75.270  48.810  42.650  0.00  0.00            
ATOM   1262  HB1 LEU X  80      75.380  49.890  42.860  0.00  0.00            
ATOM   1263  HB2 LEU X  80      75.540  48.330  43.620  0.00  0.00            
ATOM   1264  CG  LEU X  80      73.730  48.490  42.480  0.00  0.00            
ATOM   1265  HG  LEU X  80      73.550  47.450  42.150  0.00  0.00            
ATOM   1266  CD1 LEU X  80      72.960  48.650  43.760  0.00  0.00            
ATOM   1267 HD11 LEU X  80      71.920  48.260  43.720  0.00  0.00            
ATOM   1268 HD12 LEU X  80      72.920  49.730  44.030  0.00  0.00            
ATOM   1269 HD13 LEU X  80      73.510  48.170  44.600  0.00  0.00            
ATOM   1270  CD2 LEU X  80      73.210  49.540  41.550  0.00  0.00            
ATOM   1271 HD21 LEU X  80      72.100  49.540  41.530  0.00  0.00            
ATOM   1272 HD22 LEU X  80      73.540  49.270  40.530  0.00  0.00            
ATOM   1273 HD23 LEU X  80      73.370  50.630  41.720  0.00  0.00            
ATOM   1274  C   LEU X  80      77.530  48.970  41.430  0.00  0.00            
ATOM   1275  O   LEU X  80      78.040  49.500  40.490  0.00  0.00            
ATOM   1276  N   ALA X  81      78.200  48.760  42.570  0.00  0.00            
ATOM   1277  HN  ALA X  81      77.740  48.270  43.300  0.00  0.00            
ATOM   1278  CA  ALA X  81      79.690  48.920  42.700  0.00  0.00            
ATOM   1279  HA  ALA X  81      79.850  49.940  42.390  0.00  0.00            
ATOM   1280  CB  ALA X  81      80.170  48.940  44.170  0.00  0.00            
ATOM   1281  HB1 ALA X  81      81.280  48.990  44.200  0.00  0.00            
ATOM   1282  HB2 ALA X  81      79.890  48.030  44.720  0.00  0.00            
ATOM   1283  HB3 ALA X  81      79.840  49.890  44.640  0.00  0.00            
ATOM   1284  C   ALA X  81      80.560  48.010  41.850  0.00  0.00            
ATOM   1285  O   ALA X  81      80.350  46.790  41.720  0.00  0.00            
ATOM   1286  N   ALA X  82      81.630  48.580  41.200  0.00  0.00            
ATOM   1287  HN  ALA X  82      81.880  49.540  41.310  0.00  0.00            
ATOM   1288  CA  ALA X  82      82.350  47.990  40.120  0.00  0.00            
ATOM   1289  HA  ALA X  82      81.770  47.350  39.480  0.00  0.00            
ATOM   1290  CB  ALA X  82      82.870  48.980  39.140  0.00  0.00            
ATOM   1291  HB1 ALA X  82      82.150  49.530  38.510  0.00  0.00            
ATOM   1292  HB2 ALA X  82      83.430  48.430  38.350  0.00  0.00            
ATOM   1293  HB3 ALA X  82      83.620  49.680  39.570  0.00  0.00            
ATOM   1294  C   ALA X  82      83.480  47.050  40.590  0.00  0.00            
ATOM   1295  O   ALA X  82      83.790  47.060  41.790  0.00  0.00            
ATOM   1296  N   ALA X  83      84.170  46.270  39.710  0.00  0.00            
ATOM   1297  HN  ALA X  83      83.960  46.420  38.740  0.00  0.00            
ATOM   1298  CA  ALA X  83      85.190  45.290  40.090  0.00  0.00            
ATOM   1299  HA  ALA X  83      85.140  45.200  41.170  0.00  0.00            
ATOM   1300  CB  ALA X  83      84.740  43.910  39.460  0.00  0.00            
ATOM   1301  HB1 ALA X  83      85.440  43.070  39.640  0.00  0.00            
ATOM   1302  HB2 ALA X  83      84.730  43.890  38.350  0.00  0.00            
ATOM   1303  HB3 ALA X  83      83.740  43.670  39.860  0.00  0.00            
ATOM   1304  C   ALA X  83      86.560  45.750  39.670  0.00  0.00            
ATOM   1305  O   ALA X  83      87.630  45.190  39.950  0.00  0.00            
ATOM   1306  N   ALA X  84      86.640  46.910  39.020  0.00  0.00            
ATOM   1307  HN  ALA X  84      85.870  47.550  39.030  0.00  0.00            
ATOM   1308  CA  ALA X  84      87.810  47.450  38.360  0.00  0.00            
ATOM   1309  HA  ALA X  84      88.310  46.580  37.950  0.00  0.00            
ATOM   1310  CB  ALA X  84      87.410  48.560  37.300  0.00  0.00            
ATOM   1311  HB1 ALA X  84      88.300  49.110  36.930  0.00  0.00            
ATOM   1312  HB2 ALA X  84      86.720  49.280  37.780  0.00  0.00            
ATOM   1313  HB3 ALA X  84      86.950  48.030  36.440  0.00  0.00            
ATOM   1314  C   ALA X  84      88.900  47.950  39.360  0.00  0.00            
ATOM   1315  O   ALA X  84      90.120  47.750  39.330  0.00  0.00            
ATOM   1316  N   ASN X  85      88.420  48.560  40.460  0.00  0.00            
ATOM   1317  HN  ASN X  85      87.450  48.770  40.580  0.00  0.00            
ATOM   1318  CA  ASN X  85      89.230  48.880  41.590  0.00  0.00            
ATOM   1319  HA  ASN X  85      90.290  48.850  41.380  0.00  0.00            
ATOM   1320  CB  ASN X  85      88.980  50.310  42.110  0.00  0.00            
ATOM   1321  HB1 ASN X  85      89.500  50.610  43.040  0.00  0.00            
ATOM   1322  HB2 ASN X  85      87.890  50.400  42.280  0.00  0.00            
ATOM   1323  CG  ASN X  85      89.500  51.350  41.160  0.00  0.00            
ATOM   1324  OD1 ASN X  85      90.290  51.230  40.210  0.00  0.00            
ATOM   1325  ND2 ASN X  85      88.870  52.580  41.400  0.00  0.00            
ATOM   1326 HD21 ASN X  85      88.110  52.590  42.040  0.00  0.00            
ATOM   1327 HD22 ASN X  85      89.060  53.370  40.830  0.00  0.00            
ATOM   1328  C   ASN X  85      89.210  47.950  42.770  0.00  0.00            
ATOM   1329  O   ASN X  85      89.530  48.220  43.950  0.00  0.00            
ATOM   1330  N   HSD X  86      88.750  46.690  42.560  0.00  0.00            
ATOM   1331  HN  HSD X  86      88.590  46.420  41.620  0.00  0.00            
ATOM   1332  CA  HSD X  86      88.740  45.620  43.560  0.00  0.00            
ATOM   1333  HA  HSD X  86      89.220  45.990  44.450  0.00  0.00            
ATOM   1334  CB  HSD X  86      87.320  45.070  43.800  0.00  0.00            
ATOM   1335  HB1 HSD X  86      87.300  44.250  44.560  0.00  0.00            
ATOM   1336  HB2 HSD X  86      86.790  44.870  42.850  0.00  0.00            
ATOM   1337  ND1 HSD X  86      85.310  46.550  44.220  0.00  0.00            
ATOM   1338  HD1 HSD X  86      84.870  46.290  43.360  0.00  0.00            
ATOM   1339  CG  HSD X  86      86.570  46.180  44.570  0.00  0.00            
ATOM   1340  CE1 HSD X  86      84.890  47.560  45.040  0.00  0.00            
ATOM   1341  HE1 HSD X  86      83.860  47.910  45.060  0.00  0.00            
ATOM   1342  NE2 HSD X  86      85.820  47.780  45.930  0.00  0.00            
ATOM   1343  CD2 HSD X  86      86.900  46.970  45.640  0.00  0.00            
ATOM   1344  HD2 HSD X  86      87.720  46.950  46.350  0.00  0.00            
ATOM   1345  C   HSD X  86      89.750  44.520  43.100  0.00  0.00            
ATOM   1346  O   HSD X  86      90.010  43.560  43.840  0.00  0.00            
ATOM   1347  N   ARG X  87      90.270  44.680  41.870  0.00  0.00            
ATOM   1348  HN  ARG X  87      89.970  45.420  41.270  0.00  0.00            
ATOM   1349  CA  ARG X  87      91.220  43.730  41.250  0.00  0.00            
ATOM   1350  HA  ARG X  87      90.720  42.780  41.200  0.00  0.00            
ATOM   1351  CB  ARG X  87      91.670  44.240  39.890  0.00  0.00            
ATOM   1352  HB1 ARG X  87      92.520  43.590  39.630  0.00  0.00            
ATOM   1353  HB2 ARG X  87      92.070  45.280  39.940  0.00  0.00            
ATOM   1354  CG  ARG X  87      90.660  44.260  38.660  0.00  0.00            
ATOM   1355  HG1 ARG X  87      91.250  44.800  37.890  0.00  0.00            
ATOM   1356  HG2 ARG X  87      89.770  44.890  38.820  0.00  0.00            
ATOM   1357  CD  ARG X  87      90.260  42.880  38.030  0.00  0.00            
ATOM   1358  HD1 ARG X  87      89.720  42.970  37.060  0.00  0.00            
ATOM   1359  HD2 ARG X  87      89.530  42.400  38.720  0.00  0.00            
ATOM   1360  NE  ARG X  87      91.510  42.070  37.880  0.00  0.00            
ATOM   1361  HE  ARG X  87      92.350  42.610  37.980  0.00  0.00            
ATOM   1362  CZ  ARG X  87      91.530  40.740  38.140  0.00  0.00            
ATOM   1363  NH1 ARG X  87      90.420  40.070  38.270  0.00  0.00            
ATOM   1364 HH11 ARG X  87      89.610  40.410  37.790  0.00  0.00            
ATOM   1365 HH12 ARG X  87      90.510  39.110  38.510  0.00  0.00            
ATOM   1366  NH2 ARG X  87      92.640  40.170  38.550  0.00  0.00            
ATOM   1367 HH21 ARG X  87      93.480  40.570  38.170  0.00  0.00            
ATOM   1368 HH22 ARG X  87      92.660  39.200  38.780  0.00  0.00            
ATOM   1369  C   ARG X  87      92.470  43.520  42.110  0.00  0.00            
ATOM   1370  O   ARG X  87      93.100  42.450  42.150  0.00  0.00            
ATOM   1371  N   TRP X  88      92.890  44.580  42.860  0.00  0.00            
ATOM   1372  HN  TRP X  88      92.330  45.400  42.890  0.00  0.00            
ATOM   1373  CA  TRP X  88      94.110  44.640  43.710  0.00  0.00            
ATOM   1374  HA  TRP X  88      94.920  44.350  43.050  0.00  0.00            
ATOM   1375  CB  TRP X  88      94.290  46.180  44.100  0.00  0.00            
ATOM   1376  HB1 TRP X  88      93.290  46.610  43.920  0.00  0.00            
ATOM   1377  HB2 TRP X  88      95.030  46.630  43.410  0.00  0.00            
ATOM   1378  CG  TRP X  88      94.600  46.340  45.580  0.00  0.00            
ATOM   1379  CD1 TRP X  88      95.860  46.510  46.160  0.00  0.00            
ATOM   1380  HD1 TRP X  88      96.790  46.390  45.610  0.00  0.00            
ATOM   1381  NE1 TRP X  88      95.660  46.870  47.450  0.00  0.00            
ATOM   1382  HE1 TRP X  88      96.370  47.220  48.020  0.00  0.00            
ATOM   1383  CE2 TRP X  88      94.310  46.850  47.780  0.00  0.00            
ATOM   1384  CD2 TRP X  88      93.600  46.550  46.580  0.00  0.00            
ATOM   1385  CE3 TRP X  88      92.210  46.520  46.620  0.00  0.00            
ATOM   1386  HE3 TRP X  88      91.540  46.260  45.820  0.00  0.00            
ATOM   1387  CZ3 TRP X  88      91.590  47.010  47.800  0.00  0.00            
ATOM   1388  HZ3 TRP X  88      90.530  47.240  47.800  0.00  0.00            
ATOM   1389  CZ2 TRP X  88      93.670  47.090  49.000  0.00  0.00            
ATOM   1390  HZ2 TRP X  88      94.400  47.240  49.780  0.00  0.00            
ATOM   1391  CH2 TRP X  88      92.330  47.170  48.980  0.00  0.00            
ATOM   1392  HH2 TRP X  88      91.870  47.540  49.890  0.00  0.00            
ATOM   1393  C   TRP X  88      94.230  43.580  44.850  0.00  0.00            
ATOM   1394  O   TRP X  88      95.280  43.120  45.300  0.00  0.00            
ATOM   1395  N   SER X  89      93.060  43.090  45.250  0.00  0.00            
ATOM   1396  HN  SER X  89      92.220  43.250  44.740  0.00  0.00            
ATOM   1397  CA  SER X  89      92.870  42.260  46.380  0.00  0.00            
ATOM   1398  HA  SER X  89      93.850  41.830  46.450  0.00  0.00            
ATOM   1399  CB  SER X  89      92.490  43.010  47.680  0.00  0.00            
ATOM   1400  HB1 SER X  89      91.440  43.370  47.630  0.00  0.00            
ATOM   1401  HB2 SER X  89      93.200  43.870  47.700  0.00  0.00            
ATOM   1402  OG  SER X  89      92.740  42.120  48.740  0.00  0.00            
ATOM   1403  HG1 SER X  89      92.260  42.550  49.460  0.00  0.00            
ATOM   1404  C   SER X  89      91.790  41.200  46.190  0.00  0.00            
ATOM   1405  O   SER X  89      90.640  41.490  45.890  0.00  0.00            
ATOM   1406  N   GLN X  90      92.160  39.890  46.480  0.00  0.00            
ATOM   1407  HN  GLN X  90      93.050  39.660  46.860  0.00  0.00            
ATOM   1408  CA  GLN X  90      91.270  38.780  46.170  0.00  0.00            
ATOM   1409  HA  GLN X  90      90.860  39.010  45.190  0.00  0.00            
ATOM   1410  CB  GLN X  90      92.060  37.400  46.240  0.00  0.00            
ATOM   1411  HB1 GLN X  90      91.370  36.560  46.030  0.00  0.00            
ATOM   1412  HB2 GLN X  90      92.610  37.250  47.200  0.00  0.00            
ATOM   1413  CG  GLN X  90      93.100  37.230  45.110  0.00  0.00            
ATOM   1414  HG1 GLN X  90      93.430  36.180  45.000  0.00  0.00            
ATOM   1415  HG2 GLN X  90      94.000  37.780  45.480  0.00  0.00            
ATOM   1416  CD  GLN X  90      92.630  37.860  43.770  0.00  0.00            
ATOM   1417  OE1 GLN X  90      91.690  37.310  43.200  0.00  0.00            
ATOM   1418  NE2 GLN X  90      93.180  38.970  43.220  0.00  0.00            
ATOM   1419 HE21 GLN X  90      92.890  39.270  42.310  0.00  0.00            
ATOM   1420 HE22 GLN X  90      93.780  39.490  43.820  0.00  0.00            
ATOM   1421  C   GLN X  90      90.060  38.670  47.140  0.00  0.00            
ATOM   1422  O   GLN X  90      88.950  38.280  46.820  0.00  0.00            
ATOM   1423  N   LYS X  91      90.300  39.120  48.360  0.00  0.00            
ATOM   1424  HN  LYS X  91      91.230  39.250  48.710  0.00  0.00            
ATOM   1425  CA  LYS X  91      89.230  39.430  49.340  0.00  0.00            
ATOM   1426  HA  LYS X  91      88.760  38.480  49.540  0.00  0.00            
ATOM   1427  CB  LYS X  91      90.000  39.850  50.660  0.00  0.00            
ATOM   1428  HB1 LYS X  91      90.730  40.660  50.450  0.00  0.00            
ATOM   1429  HB2 LYS X  91      90.630  38.980  50.930  0.00  0.00            
ATOM   1430  CG  LYS X  91      89.120  40.350  51.810  0.00  0.00            
ATOM   1431  HG1 LYS X  91      88.770  41.350  51.480  0.00  0.00            
ATOM   1432  HG2 LYS X  91      89.680  40.490  52.760  0.00  0.00            
ATOM   1433  CD  LYS X  91      87.900  39.410  52.180  0.00  0.00            
ATOM   1434  HD1 LYS X  91      88.320  38.400  52.350  0.00  0.00            
ATOM   1435  HD2 LYS X  91      87.210  39.350  51.320  0.00  0.00            
ATOM   1436  CE  LYS X  91      87.030  39.880  53.390  0.00  0.00            
ATOM   1437  HE1 LYS X  91      87.610  39.700  54.320  0.00  0.00            
ATOM   1438  HE2 LYS X  91      86.120  39.250  53.470  0.00  0.00            
ATOM   1439  NZ  LYS X  91      86.600  41.280  53.210  0.00  0.00            
ATOM   1440  HZ1 LYS X  91      87.310  42.020  53.340  0.00  0.00            
ATOM   1441  HZ2 LYS X  91      85.810  41.470  53.860  0.00  0.00            
ATOM   1442  HZ3 LYS X  91      86.260  41.350  52.230  0.00  0.00            
ATOM   1443  C   LYS X  91      88.210  40.490  48.850  0.00  0.00            
ATOM   1444  O   LYS X  91      87.030  40.330  48.960  0.00  0.00            
ATOM   1445  N   ALA X  92      88.680  41.580  48.260  0.00  0.00            
ATOM   1446  HN  ALA X  92      89.640  41.810  48.370  0.00  0.00            
ATOM   1447  CA  ALA X  92      87.920  42.590  47.560  0.00  0.00            
ATOM   1448  HA  ALA X  92      87.120  42.920  48.200  0.00  0.00            
ATOM   1449  CB  ALA X  92      88.740  43.780  47.170  0.00  0.00            
ATOM   1450  HB1 ALA X  92      88.050  44.550  46.780  0.00  0.00            
ATOM   1451  HB2 ALA X  92      89.530  43.460  46.470  0.00  0.00            
ATOM   1452  HB3 ALA X  92      89.220  44.300  48.030  0.00  0.00            
ATOM   1453  C   ALA X  92      87.180  42.000  46.350  0.00  0.00            
ATOM   1454  O   ALA X  92      86.040  42.370  46.070  0.00  0.00            
ATOM   1455  N   MET X  93      87.770  41.080  45.540  0.00  0.00            
ATOM   1456  HN  MET X  93      88.760  40.990  45.640  0.00  0.00            
ATOM   1457  CA  MET X  93      87.040  40.290  44.590  0.00  0.00            
ATOM   1458  HA  MET X  93      86.410  41.000  44.060  0.00  0.00            
ATOM   1459  CB  MET X  93      88.000  39.470  43.670  0.00  0.00            
ATOM   1460  HB1 MET X  93      87.450  38.720  43.060  0.00  0.00            
ATOM   1461  HB2 MET X  93      88.760  38.930  44.270  0.00  0.00            
ATOM   1462  CG  MET X  93      88.720  40.460  42.690  0.00  0.00            
ATOM   1463  HG1 MET X  93      89.570  39.840  42.320  0.00  0.00            
ATOM   1464  HG2 MET X  93      89.170  41.330  43.220  0.00  0.00            
ATOM   1465  SD  MET X  93      87.870  41.050  41.220  0.00  0.00            
ATOM   1466  CE  MET X  93      87.520  39.490  40.350  0.00  0.00            
ATOM   1467  HE1 MET X  93      86.740  38.970  40.940  0.00  0.00            
ATOM   1468  HE2 MET X  93      88.430  38.870  40.370  0.00  0.00            
ATOM   1469  HE3 MET X  93      87.150  39.620  39.310  0.00  0.00            
ATOM   1470  C   MET X  93      85.880  39.360  45.080  0.00  0.00            
ATOM   1471  O   MET X  93      84.770  39.410  44.580  0.00  0.00            
ATOM   1472  N   ASP X  94      86.100  38.660  46.230  0.00  0.00            
ATOM   1473  HN  ASP X  94      87.010  38.720  46.640  0.00  0.00            
ATOM   1474  CA  ASP X  94      85.070  38.080  47.010  0.00  0.00            
ATOM   1475  HA  ASP X  94      84.600  37.320  46.400  0.00  0.00            
ATOM   1476  CB  ASP X  94      85.520  37.350  48.270  0.00  0.00            
ATOM   1477  HB1 ASP X  94      84.730  36.890  48.910  0.00  0.00            
ATOM   1478  HB2 ASP X  94      86.090  38.150  48.790  0.00  0.00            
ATOM   1479  CG  ASP X  94      86.490  36.140  47.960  0.00  0.00            
ATOM   1480  OD1 ASP X  94      87.100  35.540  48.870  0.00  0.00            
ATOM   1481  OD2 ASP X  94      86.460  35.640  46.810  0.00  0.00            
ATOM   1482  C   ASP X  94      83.980  39.090  47.430  0.00  0.00            
ATOM   1483  O   ASP X  94      82.790  38.840  47.170  0.00  0.00            
ATOM   1484  N   ASP X  95      84.320  40.280  48.010  0.00  0.00            
ATOM   1485  HN  ASP X  95      85.240  40.370  48.360  0.00  0.00            
ATOM   1486  CA  ASP X  95      83.370  41.320  48.450  0.00  0.00            
ATOM   1487  HA  ASP X  95      82.660  40.840  49.100  0.00  0.00            
ATOM   1488  CB  ASP X  95      84.100  42.460  49.140  0.00  0.00            
ATOM   1489  HB1 ASP X  95      83.400  43.280  49.430  0.00  0.00            
ATOM   1490  HB2 ASP X  95      84.960  42.880  48.560  0.00  0.00            
ATOM   1491  CG  ASP X  95      84.880  42.110  50.330  0.00  0.00            
ATOM   1492  OD1 ASP X  95      85.750  42.970  50.730  0.00  0.00            
ATOM   1493  OD2 ASP X  95      84.630  41.130  51.080  0.00  0.00            
ATOM   1494  C   ASP X  95      82.570  41.880  47.350  0.00  0.00            
ATOM   1495  O   ASP X  95      81.460  42.340  47.570  0.00  0.00            
ATOM   1496  N   THR X  96      83.120  42.030  46.150  0.00  0.00            
ATOM   1497  HN  THR X  96      84.070  41.780  45.960  0.00  0.00            
ATOM   1498  CA  THR X  96      82.470  42.730  45.010  0.00  0.00            
ATOM   1499  HA  THR X  96      82.110  43.690  45.330  0.00  0.00            
ATOM   1500  CB  THR X  96      83.380  42.750  43.810  0.00  0.00            
ATOM   1501  HB  THR X  96      83.670  41.750  43.420  0.00  0.00            
ATOM   1502  OG1 THR X  96      84.560  43.410  44.120  0.00  0.00            
ATOM   1503  HG1 THR X  96      84.880  43.060  44.960  0.00  0.00            
ATOM   1504  CG2 THR X  96      82.740  43.550  42.690  0.00  0.00            
ATOM   1505 HG21 THR X  96      83.550  43.460  41.920  0.00  0.00            
ATOM   1506 HG22 THR X  96      82.650  44.610  42.990  0.00  0.00            
ATOM   1507 HG23 THR X  96      81.780  43.170  42.270  0.00  0.00            
ATOM   1508  C   THR X  96      81.170  42.070  44.550  0.00  0.00            
ATOM   1509  O   THR X  96      80.140  42.710  44.240  0.00  0.00            
ATOM   1510  N   PHE X  97      81.230  40.770  44.550  0.00  0.00            
ATOM   1511  HN  PHE X  97      82.070  40.340  44.890  0.00  0.00            
ATOM   1512  CA  PHE X  97      80.290  39.950  43.810  0.00  0.00            
ATOM   1513  HA  PHE X  97      79.670  40.520  43.130  0.00  0.00            
ATOM   1514  CB  PHE X  97      81.190  38.910  42.950  0.00  0.00            
ATOM   1515  HB1 PHE X  97      80.490  38.130  42.570  0.00  0.00            
ATOM   1516  HB2 PHE X  97      82.000  38.560  43.630  0.00  0.00            
ATOM   1517  CG  PHE X  97      81.840  39.630  41.810  0.00  0.00            
ATOM   1518  CD1 PHE X  97      83.180  39.590  41.640  0.00  0.00            
ATOM   1519  HD1 PHE X  97      83.770  38.990  42.330  0.00  0.00            
ATOM   1520  CE1 PHE X  97      83.760  40.200  40.560  0.00  0.00            
ATOM   1521  HE1 PHE X  97      84.830  40.120  40.430  0.00  0.00            
ATOM   1522  CZ  PHE X  97      82.990  40.860  39.590  0.00  0.00            
ATOM   1523  HZ  PHE X  97      83.340  41.400  38.710  0.00  0.00            
ATOM   1524  CD2 PHE X  97      80.950  40.180  40.840  0.00  0.00            
ATOM   1525  HD2 PHE X  97      79.880  40.110  40.970  0.00  0.00            
ATOM   1526  CE2 PHE X  97      81.610  40.830  39.720  0.00  0.00            
ATOM   1527  HE2 PHE X  97      81.040  41.440  39.030  0.00  0.00            
ATOM   1528  C   PHE X  97      79.270  39.270  44.700  0.00  0.00            
ATOM   1529  O   PHE X  97      78.600  38.330  44.240  0.00  0.00            
ATOM   1530  N   TYR X  98      79.050  39.770  45.910  0.00  0.00            
ATOM   1531  HN  TYR X  98      79.640  40.550  46.110  0.00  0.00            
ATOM   1532  CA  TYR X  98      77.840  39.510  46.700  0.00  0.00            
ATOM   1533  HA  TYR X  98      77.860  38.440  46.840  0.00  0.00            
ATOM   1534  CB  TYR X  98      78.090  40.000  48.150  0.00  0.00            
ATOM   1535  HB1 TYR X  98      77.160  39.860  48.740  0.00  0.00            
ATOM   1536  HB2 TYR X  98      78.310  41.090  48.210  0.00  0.00            
ATOM   1537  CG  TYR X  98      79.110  39.200  48.960  0.00  0.00            
ATOM   1538  CD1 TYR X  98      79.110  37.790  48.990  0.00  0.00            
ATOM   1539  HD1 TYR X  98      78.230  37.270  48.620  0.00  0.00            
ATOM   1540  CE1 TYR X  98      80.040  37.040  49.720  0.00  0.00            
ATOM   1541  HE1 TYR X  98      80.000  35.960  49.770  0.00  0.00            
ATOM   1542  CZ  TYR X  98      80.910  37.810  50.540  0.00  0.00            
ATOM   1543  OH  TYR X  98      81.890  37.040  51.290  0.00  0.00            
ATOM   1544  HH  TYR X  98      81.480  36.300  51.750  0.00  0.00            
ATOM   1545  CD2 TYR X  98      80.200  39.870  49.630  0.00  0.00            
ATOM   1546  HD2 TYR X  98      80.410  40.930  49.540  0.00  0.00            
ATOM   1547  CE2 TYR X  98      81.070  39.150  50.400  0.00  0.00            
ATOM   1548  HE2 TYR X  98      81.880  39.640  50.920  0.00  0.00            
ATOM   1549  C   TYR X  98      76.470  39.940  46.090  0.00  0.00            
ATOM   1550  O   TYR X  98      76.370  41.010  45.450  0.00  0.00            
ATOM   1551  N   LEU X  99      75.430  39.150  46.280  0.00  0.00            
ATOM   1552  HN  LEU X  99      75.580  38.280  46.750  0.00  0.00            
ATOM   1553  CA  LEU X  99      74.140  39.430  45.640  0.00  0.00            
ATOM   1554  HA  LEU X  99      74.300  39.550  44.580  0.00  0.00            
ATOM   1555  CB  LEU X  99      73.360  38.130  45.860  0.00  0.00            
ATOM   1556  HB1 LEU X  99      72.290  38.260  45.590  0.00  0.00            
ATOM   1557  HB2 LEU X  99      73.300  37.810  46.930  0.00  0.00            
ATOM   1558  CG  LEU X  99      73.810  36.980  44.950  0.00  0.00            
ATOM   1559  HG  LEU X  99      74.920  36.840  45.000  0.00  0.00            
ATOM   1560  CD1 LEU X  99      73.290  35.670  45.470  0.00  0.00            
ATOM   1561 HD11 LEU X  99      73.460  35.610  46.570  0.00  0.00            
ATOM   1562 HD12 LEU X  99      73.890  34.820  45.080  0.00  0.00            
ATOM   1563 HD13 LEU X  99      72.220  35.510  45.230  0.00  0.00            
ATOM   1564  CD2 LEU X  99      73.320  37.150  43.510  0.00  0.00            
ATOM   1565 HD21 LEU X  99      72.280  37.530  43.600  0.00  0.00            
ATOM   1566 HD22 LEU X  99      73.220  36.210  42.930  0.00  0.00            
ATOM   1567 HD23 LEU X  99      73.930  37.920  42.980  0.00  0.00            
ATOM   1568  C   LEU X  99      73.380  40.640  46.070  0.00  0.00            
ATOM   1569  O   LEU X  99      72.380  41.020  45.440  0.00  0.00            
ATOM   1570  N   SER X 100      73.720  41.260  47.210  0.00  0.00            
ATOM   1571  HN  SER X 100      74.360  40.870  47.870  0.00  0.00            
ATOM   1572  CA  SER X 100      73.220  42.580  47.480  0.00  0.00            
ATOM   1573  HA  SER X 100      72.140  42.550  47.510  0.00  0.00            
ATOM   1574  CB  SER X 100      73.890  43.130  48.780  0.00  0.00            
ATOM   1575  HB1 SER X 100      73.370  44.100  48.890  0.00  0.00            
ATOM   1576  HB2 SER X 100      75.000  43.210  48.710  0.00  0.00            
ATOM   1577  OG  SER X 100      73.420  42.340  49.860  0.00  0.00            
ATOM   1578  HG1 SER X 100      73.800  41.460  49.920  0.00  0.00            
ATOM   1579  C   SER X 100      73.670  43.630  46.400  0.00  0.00            
ATOM   1580  O   SER X 100      72.970  44.540  46.050  0.00  0.00            
ATOM   1581  N   ASN X 101      74.930  43.530  45.920  0.00  0.00            
ATOM   1582  HN  ASN X 101      75.430  42.670  45.940  0.00  0.00            
ATOM   1583  CA  ASN X 101      75.530  44.460  44.930  0.00  0.00            
ATOM   1584  HA  ASN X 101      75.240  45.470  45.170  0.00  0.00            
ATOM   1585  CB  ASN X 101      77.120  44.370  44.950  0.00  0.00            
ATOM   1586  HB1 ASN X 101      77.350  43.390  44.500  0.00  0.00            
ATOM   1587  HB2 ASN X 101      77.450  44.220  46.000  0.00  0.00            
ATOM   1588  CG  ASN X 101      77.850  45.540  44.310  0.00  0.00            
ATOM   1589  OD1 ASN X 101      77.430  46.730  44.290  0.00  0.00            
ATOM   1590  ND2 ASN X 101      79.090  45.250  43.790  0.00  0.00            
ATOM   1591 HD21 ASN X 101      79.630  45.900  43.250  0.00  0.00            
ATOM   1592 HD22 ASN X 101      79.610  44.430  44.030  0.00  0.00            
ATOM   1593  C   ASN X 101      75.040  44.110  43.460  0.00  0.00            
ATOM   1594  O   ASN X 101      74.960  45.070  42.700  0.00  0.00            
ATOM   1595  N   VAL X 102      74.880  42.870  43.200  0.00  0.00            
ATOM   1596  HN  VAL X 102      75.200  42.140  43.790  0.00  0.00            
ATOM   1597  CA  VAL X 102      74.390  42.390  41.920  0.00  0.00            
ATOM   1598  HA  VAL X 102      75.080  42.730  41.160  0.00  0.00            
ATOM   1599  CB  VAL X 102      74.320  40.830  41.940  0.00  0.00            
ATOM   1600  HB  VAL X 102      73.810  40.610  42.900  0.00  0.00            
ATOM   1601  CG1 VAL X 102      73.490  40.310  40.740  0.00  0.00            
ATOM   1602 HG11 VAL X 102      73.380  39.210  40.600  0.00  0.00            
ATOM   1603 HG12 VAL X 102      73.880  40.780  39.810  0.00  0.00            
ATOM   1604 HG13 VAL X 102      72.440  40.660  40.770  0.00  0.00            
ATOM   1605  CG2 VAL X 102      75.740  40.260  42.080  0.00  0.00            
ATOM   1606 HG21 VAL X 102      76.110  40.390  43.120  0.00  0.00            
ATOM   1607 HG22 VAL X 102      76.380  40.670  41.260  0.00  0.00            
ATOM   1608 HG23 VAL X 102      75.720  39.160  41.920  0.00  0.00            
ATOM   1609  C   VAL X 102      73.100  43.020  41.450  0.00  0.00            
ATOM   1610  O   VAL X 102      72.170  43.100  42.240  0.00  0.00            
ATOM   1611  N   ALA X 103      72.980  43.470  40.160  0.00  0.00            
ATOM   1612  HN  ALA X 103      73.570  43.190  39.400  0.00  0.00            
ATOM   1613  CA  ALA X 103      71.900  44.350  39.810  0.00  0.00            
ATOM   1614  HA  ALA X 103      71.110  44.250  40.540  0.00  0.00            
ATOM   1615  CB  ALA X 103      72.360  45.770  39.650  0.00  0.00            
ATOM   1616  HB1 ALA X 103      73.260  45.810  39.000  0.00  0.00            
ATOM   1617  HB2 ALA X 103      72.530  46.230  40.650  0.00  0.00            
ATOM   1618  HB3 ALA X 103      71.540  46.430  39.270  0.00  0.00            
ATOM   1619  C   ALA X 103      71.410  43.930  38.480  0.00  0.00            
ATOM   1620  O   ALA X 103      72.210  43.350  37.760  0.00  0.00            
ATOM   1621  N   PRO X 104      70.170  44.170  37.990  0.00  0.00            
ATOM   1622  CD  PRO X 104      69.160  44.880  38.820  0.00  0.00            
ATOM   1623  HD1 PRO X 104      69.530  45.790  39.340  0.00  0.00            
ATOM   1624  HD2 PRO X 104      68.960  44.190  39.680  0.00  0.00            
ATOM   1625  CA  PRO X 104      69.770  43.800  36.640  0.00  0.00            
ATOM   1626  HA  PRO X 104      69.970  42.740  36.530  0.00  0.00            
ATOM   1627  CB  PRO X 104      68.270  44.010  36.620  0.00  0.00            
ATOM   1628  HB1 PRO X 104      67.770  43.030  36.770  0.00  0.00            
ATOM   1629  HB2 PRO X 104      68.000  44.460  35.640  0.00  0.00            
ATOM   1630  CG  PRO X 104      67.990  44.970  37.790  0.00  0.00            
ATOM   1631  HG1 PRO X 104      67.910  46.010  37.410  0.00  0.00            
ATOM   1632  HG2 PRO X 104      66.990  44.700  38.190  0.00  0.00            
ATOM   1633  C   PRO X 104      70.470  44.610  35.630  0.00  0.00            
ATOM   1634  O   PRO X 104      70.420  45.860  35.750  0.00  0.00            
ATOM   1635  N   GLN X 105      71.090  43.970  34.600  0.00  0.00            
ATOM   1636  HN  GLN X 105      71.060  42.970  34.560  0.00  0.00            
ATOM   1637  CA  GLN X 105      71.820  44.710  33.530  0.00  0.00            
ATOM   1638  HA  GLN X 105      72.360  45.500  34.040  0.00  0.00            
ATOM   1639  CB  GLN X 105      72.870  43.790  32.800  0.00  0.00            
ATOM   1640  HB1 GLN X 105      72.380  42.930  32.290  0.00  0.00            
ATOM   1641  HB2 GLN X 105      73.560  43.420  33.580  0.00  0.00            
ATOM   1642  CG  GLN X 105      73.780  44.440  31.730  0.00  0.00            
ATOM   1643  HG1 GLN X 105      73.190  44.660  30.820  0.00  0.00            
ATOM   1644  HG2 GLN X 105      74.530  43.650  31.520  0.00  0.00            
ATOM   1645  CD  GLN X 105      74.620  45.770  32.200  0.00  0.00            
ATOM   1646  OE1 GLN X 105      74.300  46.890  31.790  0.00  0.00            
ATOM   1647  NE2 GLN X 105      75.730  45.500  32.830  0.00  0.00            
ATOM   1648 HE21 GLN X 105      76.270  46.270  33.200  0.00  0.00            
ATOM   1649 HE22 GLN X 105      75.790  44.570  33.180  0.00  0.00            
ATOM   1650  C   GLN X 105      70.890  45.290  32.520  0.00  0.00            
ATOM   1651  O   GLN X 105      70.200  44.590  31.790  0.00  0.00            
ATOM   1652  N   VAL X 106      70.820  46.600  32.420  0.00  0.00            
ATOM   1653  HN  VAL X 106      71.470  47.190  32.900  0.00  0.00            
ATOM   1654  CA  VAL X 106      70.100  47.320  31.450  0.00  0.00            
ATOM   1655  HA  VAL X 106      69.070  47.080  31.650  0.00  0.00            
ATOM   1656  CB  VAL X 106      70.150  48.800  31.830  0.00  0.00            
ATOM   1657  HB  VAL X 106      71.240  48.990  31.760  0.00  0.00            
ATOM   1658  CG1 VAL X 106      69.430  49.650  30.800  0.00  0.00            
ATOM   1659 HG11 VAL X 106      69.440  50.720  31.110  0.00  0.00            
ATOM   1660 HG12 VAL X 106      68.370  49.380  30.950  0.00  0.00            
ATOM   1661 HG13 VAL X 106      69.800  49.560  29.750  0.00  0.00            
ATOM   1662  CG2 VAL X 106      69.810  49.140  33.290  0.00  0.00            
ATOM   1663 HG21 VAL X 106      70.530  48.520  33.870  0.00  0.00            
ATOM   1664 HG22 VAL X 106      68.780  48.780  33.510  0.00  0.00            
ATOM   1665 HG23 VAL X 106      69.920  50.190  33.610  0.00  0.00            
ATOM   1666  C   VAL X 106      70.510  46.900  30.060  0.00  0.00            
ATOM   1667  O   VAL X 106      71.720  46.780  29.760  0.00  0.00            
ATOM   1668  N   PRO X 107      69.600  46.530  29.150  0.00  0.00            
ATOM   1669  CD  PRO X 107      68.120  46.320  29.410  0.00  0.00            
ATOM   1670  HD1 PRO X 107      67.580  47.180  29.870  0.00  0.00            
ATOM   1671  HD2 PRO X 107      68.010  45.470  30.120  0.00  0.00            
ATOM   1672  CA  PRO X 107      70.030  45.800  27.980  0.00  0.00            
ATOM   1673  HA  PRO X 107      70.730  45.010  28.210  0.00  0.00            
ATOM   1674  CB  PRO X 107      68.720  45.230  27.370  0.00  0.00            
ATOM   1675  HB1 PRO X 107      68.640  44.140  27.570  0.00  0.00            
ATOM   1676  HB2 PRO X 107      68.580  45.350  26.270  0.00  0.00            
ATOM   1677  CG  PRO X 107      67.500  45.920  28.020  0.00  0.00            
ATOM   1678  HG1 PRO X 107      67.030  46.780  27.510  0.00  0.00            
ATOM   1679  HG2 PRO X 107      66.580  45.290  28.060  0.00  0.00            
ATOM   1680  C   PRO X 107      70.760  46.720  26.990  0.00  0.00            
ATOM   1681  O   PRO X 107      71.670  46.230  26.250  0.00  0.00            
ATOM   1682  N   HSD X 108      70.280  48.020  26.870  0.00  0.00            
ATOM   1683  HN  HSD X 108      69.520  48.260  27.480  0.00  0.00            
ATOM   1684  CA  HSD X 108      70.690  48.960  25.810  0.00  0.00            
ATOM   1685  HA  HSD X 108      70.670  48.430  24.870  0.00  0.00            
ATOM   1686  CB  HSD X 108      69.680  50.090  25.700  0.00  0.00            
ATOM   1687  HB1 HSD X 108      70.010  50.820  24.930  0.00  0.00            
ATOM   1688  HB2 HSD X 108      69.500  50.610  26.660  0.00  0.00            
ATOM   1689  ND1 HSD X 108      67.260  49.390  26.120  0.00  0.00            
ATOM   1690  HD1 HSD X 108      67.350  49.350  27.120  0.00  0.00            
ATOM   1691  CG  HSD X 108      68.330  49.470  25.280  0.00  0.00            
ATOM   1692  CE1 HSD X 108      66.120  49.140  25.410  0.00  0.00            
ATOM   1693  HE1 HSD X 108      65.110  49.050  25.800  0.00  0.00            
ATOM   1694  NE2 HSD X 108      66.370  49.030  24.170  0.00  0.00            
ATOM   1695  CD2 HSD X 108      67.730  49.320  24.020  0.00  0.00            
ATOM   1696  HD2 HSD X 108      68.120  49.240  23.010  0.00  0.00            
ATOM   1697  C   HSD X 108      72.170  49.440  26.100  0.00  0.00            
ATOM   1698  O   HSD X 108      73.030  49.680  25.250  0.00  0.00            
ATOM   1699  N   LEU X 109      72.570  49.540  27.370  0.00  0.00            
ATOM   1700  HN  LEU X 109      71.890  49.200  28.010  0.00  0.00            
ATOM   1701  CA  LEU X 109      73.880  49.950  27.830  0.00  0.00            
ATOM   1702  HA  LEU X 109      74.200  50.780  27.210  0.00  0.00            
ATOM   1703  CB  LEU X 109      73.890  50.450  29.270  0.00  0.00            
ATOM   1704  HB1 LEU X 109      74.930  50.750  29.550  0.00  0.00            
ATOM   1705  HB2 LEU X 109      73.560  49.750  30.070  0.00  0.00            
ATOM   1706  CG  LEU X 109      73.130  51.800  29.560  0.00  0.00            
ATOM   1707  HG  LEU X 109      72.040  51.620  29.480  0.00  0.00            
ATOM   1708  CD1 LEU X 109      73.510  52.430  30.950  0.00  0.00            
ATOM   1709 HD11 LEU X 109      73.330  51.700  31.780  0.00  0.00            
ATOM   1710 HD12 LEU X 109      72.920  53.330  31.200  0.00  0.00            
ATOM   1711 HD13 LEU X 109      74.580  52.720  30.900  0.00  0.00            
ATOM   1712  CD2 LEU X 109      73.660  52.880  28.540  0.00  0.00            
ATOM   1713 HD21 LEU X 109      74.750  53.120  28.590  0.00  0.00            
ATOM   1714 HD22 LEU X 109      73.030  53.790  28.660  0.00  0.00            
ATOM   1715 HD23 LEU X 109      73.490  52.580  27.480  0.00  0.00            
ATOM   1716  C   LEU X 109      74.960  48.920  27.750  0.00  0.00            
ATOM   1717  O   LEU X 109      76.160  49.220  27.720  0.00  0.00            
ATOM   1718  N   ASN X 110      74.530  47.630  27.800  0.00  0.00            
ATOM   1719  HN  ASN X 110      73.550  47.480  27.890  0.00  0.00            
ATOM   1720  CA  ASN X 110      75.480  46.540  27.970  0.00  0.00            
ATOM   1721  HA  ASN X 110      76.030  46.800  28.860  0.00  0.00            
ATOM   1722  CB  ASN X 110      74.750  45.280  28.460  0.00  0.00            
ATOM   1723  HB1 ASN X 110      74.120  45.040  27.580  0.00  0.00            
ATOM   1724  HB2 ASN X 110      74.140  45.510  29.360  0.00  0.00            
ATOM   1725  CG  ASN X 110      75.690  44.110  28.830  0.00  0.00            
ATOM   1726  OD1 ASN X 110      75.370  42.970  28.400  0.00  0.00            
ATOM   1727  ND2 ASN X 110      76.750  44.450  29.570  0.00  0.00            
ATOM   1728 HD21 ASN X 110      77.470  43.790  29.800  0.00  0.00            
ATOM   1729 HD22 ASN X 110      76.820  45.370  29.960  0.00  0.00            
ATOM   1730  C   ASN X 110      76.420  46.410  26.760  0.00  0.00            
ATOM   1731  O   ASN X 110      77.620  46.140  26.910  0.00  0.00            
ATOM   1732  N   GLN X 111      75.960  46.650  25.530  0.00  0.00            
ATOM   1733  HN  GLN X 111      75.050  47.070  25.500  0.00  0.00            
ATOM   1734  CA  GLN X 111      76.780  46.330  24.390  0.00  0.00            
ATOM   1735  HA  GLN X 111      77.040  45.280  24.420  0.00  0.00            
ATOM   1736  CB  GLN X 111      75.820  46.570  23.150  0.00  0.00            
ATOM   1737  HB1 GLN X 111      76.340  46.180  22.250  0.00  0.00            
ATOM   1738  HB2 GLN X 111      75.660  47.650  22.950  0.00  0.00            
ATOM   1739  CG  GLN X 111      74.470  45.830  23.340  0.00  0.00            
ATOM   1740  HG1 GLN X 111      73.880  45.830  22.400  0.00  0.00            
ATOM   1741  HG2 GLN X 111      73.730  46.340  23.990  0.00  0.00            
ATOM   1742  CD  GLN X 111      74.640  44.340  23.910  0.00  0.00            
ATOM   1743  OE1 GLN X 111      74.320  44.050  25.070  0.00  0.00            
ATOM   1744  NE2 GLN X 111      75.140  43.440  23.040  0.00  0.00            
ATOM   1745 HE21 GLN X 111      75.460  42.530  23.290  0.00  0.00            
ATOM   1746 HE22 GLN X 111      75.340  43.860  22.150  0.00  0.00            
ATOM   1747  C   GLN X 111      78.070  47.180  24.200  0.00  0.00            
ATOM   1748  O   GLN X 111      79.070  46.670  23.740  0.00  0.00            
ATOM   1749  N   ASN X 112      78.060  48.440  24.570  0.00  0.00            
ATOM   1750  HN  ASN X 112      77.220  48.810  24.960  0.00  0.00            
ATOM   1751  CA  ASN X 112      79.150  49.260  24.390  0.00  0.00            
ATOM   1752  HA  ASN X 112      80.030  48.650  24.220  0.00  0.00            
ATOM   1753  CB  ASN X 112      79.030  50.240  23.180  0.00  0.00            
ATOM   1754  HB1 ASN X 112      79.880  50.960  23.160  0.00  0.00            
ATOM   1755  HB2 ASN X 112      78.060  50.780  23.170  0.00  0.00            
ATOM   1756  CG  ASN X 112      79.160  49.430  21.870  0.00  0.00            
ATOM   1757  OD1 ASN X 112      78.230  49.400  20.990  0.00  0.00            
ATOM   1758  ND2 ASN X 112      80.340  48.840  21.640  0.00  0.00            
ATOM   1759 HD21 ASN X 112      80.470  48.270  20.840  0.00  0.00            
ATOM   1760 HD22 ASN X 112      81.080  49.050  22.290  0.00  0.00            
ATOM   1761  C   ASN X 112      79.420  50.090  25.650  0.00  0.00            
ATOM   1762  O   ASN X 112      80.510  50.350  26.180  0.00  0.00            
ATOM   1763  N   ALA X 113      78.290  50.750  26.060  0.00  0.00            
ATOM   1764  HN  ALA X 113      77.450  50.680  25.530  0.00  0.00            
ATOM   1765  CA  ALA X 113      78.350  51.780  27.040  0.00  0.00            
ATOM   1766  HA  ALA X 113      79.040  52.520  26.650  0.00  0.00            
ATOM   1767  CB  ALA X 113      76.930  52.460  27.070  0.00  0.00            
ATOM   1768  HB1 ALA X 113      76.210  51.860  27.660  0.00  0.00            
ATOM   1769  HB2 ALA X 113      76.420  52.600  26.090  0.00  0.00            
ATOM   1770  HB3 ALA X 113      77.000  53.480  27.500  0.00  0.00            
ATOM   1771  C   ALA X 113      78.900  51.390  28.370  0.00  0.00            
ATOM   1772  O   ALA X 113      79.680  52.140  29.000  0.00  0.00            
ATOM   1773  N   TRP X 114      78.630  50.140  28.850  0.00  0.00            
ATOM   1774  HN  TRP X 114      78.090  49.510  28.290  0.00  0.00            
ATOM   1775  CA  TRP X 114      79.160  49.680  30.110  0.00  0.00            
ATOM   1776  HA  TRP X 114      78.850  50.380  30.870  0.00  0.00            
ATOM   1777  CB  TRP X 114      78.640  48.220  30.280  0.00  0.00            
ATOM   1778  HB1 TRP X 114      79.000  47.580  29.450  0.00  0.00            
ATOM   1779  HB2 TRP X 114      77.540  48.330  30.100  0.00  0.00            
ATOM   1780  CG  TRP X 114      78.960  47.540  31.540  0.00  0.00            
ATOM   1781  CD1 TRP X 114      80.040  46.700  31.850  0.00  0.00            
ATOM   1782  HD1 TRP X 114      80.790  46.470  31.110  0.00  0.00            
ATOM   1783  NE1 TRP X 114      79.890  46.230  33.130  0.00  0.00            
ATOM   1784  HE1 TRP X 114      80.300  45.430  33.500  0.00  0.00            
ATOM   1785  CE2 TRP X 114      78.780  46.780  33.720  0.00  0.00            
ATOM   1786  CD2 TRP X 114      78.220  47.630  32.750  0.00  0.00            
ATOM   1787  CE3 TRP X 114      77.090  48.410  33.110  0.00  0.00            
ATOM   1788  HE3 TRP X 114      76.630  49.110  32.440  0.00  0.00            
ATOM   1789  CZ3 TRP X 114      76.610  48.320  34.440  0.00  0.00            
ATOM   1790  HZ3 TRP X 114      75.940  49.080  34.820  0.00  0.00            
ATOM   1791  CZ2 TRP X 114      78.260  46.690  34.970  0.00  0.00            
ATOM   1792  HZ2 TRP X 114      78.640  46.000  35.710  0.00  0.00            
ATOM   1793  CH2 TRP X 114      77.130  47.390  35.330  0.00  0.00            
ATOM   1794  HH2 TRP X 114      76.530  47.170  36.200  0.00  0.00            
ATOM   1795  C   TRP X 114      80.660  49.600  30.130  0.00  0.00            
ATOM   1796  O   TRP X 114      81.250  50.150  31.010  0.00  0.00            
ATOM   1797  N   ASN X 115      81.270  49.050  29.070  0.00  0.00            
ATOM   1798  HN  ASN X 115      80.750  48.600  28.350  0.00  0.00            
ATOM   1799  CA  ASN X 115      82.700  49.060  28.880  0.00  0.00            
ATOM   1800  HA  ASN X 115      83.130  48.560  29.730  0.00  0.00            
ATOM   1801  CB  ASN X 115      83.000  48.120  27.640  0.00  0.00            
ATOM   1802  HB1 ASN X 115      82.300  48.520  26.880  0.00  0.00            
ATOM   1803  HB2 ASN X 115      82.670  47.090  27.870  0.00  0.00            
ATOM   1804  CG  ASN X 115      84.420  48.120  27.140  0.00  0.00            
ATOM   1805  OD1 ASN X 115      85.230  47.200  27.420  0.00  0.00            
ATOM   1806  ND2 ASN X 115      84.800  49.080  26.240  0.00  0.00            
ATOM   1807 HD21 ASN X 115      84.200  49.830  25.970  0.00  0.00            
ATOM   1808 HD22 ASN X 115      85.750  49.200  25.950  0.00  0.00            
ATOM   1809  C   ASN X 115      83.290  50.420  28.760  0.00  0.00            
ATOM   1810  O   ASN X 115      84.270  50.710  29.440  0.00  0.00            
ATOM   1811  N   ASN X 116      82.720  51.280  27.920  0.00  0.00            
ATOM   1812  HN  ASN X 116      81.920  50.960  27.430  0.00  0.00            
ATOM   1813  CA  ASN X 116      83.100  52.670  27.820  0.00  0.00            
ATOM   1814  HA  ASN X 116      84.100  52.720  27.430  0.00  0.00            
ATOM   1815  CB  ASN X 116      82.130  53.350  26.750  0.00  0.00            
ATOM   1816  HB1 ASN X 116      82.490  54.400  26.680  0.00  0.00            
ATOM   1817  HB2 ASN X 116      81.100  53.480  27.130  0.00  0.00            
ATOM   1818  CG  ASN X 116      82.220  52.630  25.400  0.00  0.00            
ATOM   1819  OD1 ASN X 116      83.090  51.790  25.070  0.00  0.00            
ATOM   1820  ND2 ASN X 116      81.320  53.050  24.470  0.00  0.00            
ATOM   1821 HD21 ASN X 116      80.960  53.970  24.590  0.00  0.00            
ATOM   1822 HD22 ASN X 116      81.340  52.650  23.550  0.00  0.00            
ATOM   1823  C   ASN X 116      83.020  53.650  29.080  0.00  0.00            
ATOM   1824  O   ASN X 116      83.980  54.390  29.340  0.00  0.00            
ATOM   1825  N   LEU X 117      81.940  53.470  29.910  0.00  0.00            
ATOM   1826  HN  LEU X 117      81.210  52.840  29.680  0.00  0.00            
ATOM   1827  CA  LEU X 117      81.820  54.120  31.250  0.00  0.00            
ATOM   1828  HA  LEU X 117      81.980  55.170  31.090  0.00  0.00            
ATOM   1829  CB  LEU X 117      80.430  53.790  31.860  0.00  0.00            
ATOM   1830  HB1 LEU X 117      80.170  52.710  31.840  0.00  0.00            
ATOM   1831  HB2 LEU X 117      79.690  54.310  31.220  0.00  0.00            
ATOM   1832  CG  LEU X 117      80.230  54.340  33.290  0.00  0.00            
ATOM   1833  HG  LEU X 117      80.870  53.750  33.980  0.00  0.00            
ATOM   1834  CD1 LEU X 117      80.610  55.760  33.470  0.00  0.00            
ATOM   1835 HD11 LEU X 117      80.120  56.190  34.360  0.00  0.00            
ATOM   1836 HD12 LEU X 117      80.230  56.320  32.590  0.00  0.00            
ATOM   1837 HD13 LEU X 117      81.720  55.870  33.500  0.00  0.00            
ATOM   1838  CD2 LEU X 117      78.820  54.170  33.660  0.00  0.00            
ATOM   1839 HD21 LEU X 117      78.630  54.350  34.740  0.00  0.00            
ATOM   1840 HD22 LEU X 117      78.530  53.120  33.450  0.00  0.00            
ATOM   1841 HD23 LEU X 117      78.190  54.780  32.980  0.00  0.00            
ATOM   1842  C   LEU X 117      82.930  53.680  32.140  0.00  0.00            
ATOM   1843  O   LEU X 117      83.540  54.480  32.900  0.00  0.00            
ATOM   1844  N   GLU X 118      83.370  52.340  32.140  0.00  0.00            
ATOM   1845  HN  GLU X 118      82.900  51.760  31.480  0.00  0.00            
ATOM   1846  CA  GLU X 118      84.530  51.910  32.840  0.00  0.00            
ATOM   1847  HA  GLU X 118      84.330  52.260  33.840  0.00  0.00            
ATOM   1848  CB  GLU X 118      84.660  50.420  32.800  0.00  0.00            
ATOM   1849  HB1 GLU X 118      84.900  50.080  31.770  0.00  0.00            
ATOM   1850  HB2 GLU X 118      83.650  49.960  32.890  0.00  0.00            
ATOM   1851  CG  GLU X 118      85.730  49.900  33.790  0.00  0.00            
ATOM   1852  HG1 GLU X 118      85.430  50.170  34.830  0.00  0.00            
ATOM   1853  HG2 GLU X 118      86.770  50.270  33.710  0.00  0.00            
ATOM   1854  CD  GLU X 118      85.740  48.370  33.920  0.00  0.00            
ATOM   1855  OE1 GLU X 118      84.910  47.790  34.650  0.00  0.00            
ATOM   1856  OE2 GLU X 118      86.640  47.710  33.330  0.00  0.00            
ATOM   1857  C   GLU X 118      85.870  52.520  32.350  0.00  0.00            
ATOM   1858  O   GLU X 118      86.640  53.120  33.160  0.00  0.00            
ATOM   1859  N   LYS X 119      86.060  52.620  31.060  0.00  0.00            
ATOM   1860  HN  LYS X 119      85.500  52.230  30.340  0.00  0.00            
ATOM   1861  CA  LYS X 119      87.280  53.240  30.530  0.00  0.00            
ATOM   1862  HA  LYS X 119      88.150  52.820  31.020  0.00  0.00            
ATOM   1863  CB  LYS X 119      87.380  53.120  29.000  0.00  0.00            
ATOM   1864  HB1 LYS X 119      88.250  53.600  28.500  0.00  0.00            
ATOM   1865  HB2 LYS X 119      86.440  53.460  28.530  0.00  0.00            
ATOM   1866  CG  LYS X 119      87.510  51.660  28.510  0.00  0.00            
ATOM   1867  HG1 LYS X 119      87.380  51.700  27.410  0.00  0.00            
ATOM   1868  HG2 LYS X 119      86.650  51.010  28.780  0.00  0.00            
ATOM   1869  CD  LYS X 119      88.770  50.820  28.800  0.00  0.00            
ATOM   1870  HD1 LYS X 119      88.590  49.770  28.470  0.00  0.00            
ATOM   1871  HD2 LYS X 119      89.020  50.780  29.880  0.00  0.00            
ATOM   1872  CE  LYS X 119      90.060  51.320  28.220  0.00  0.00            
ATOM   1873  HE1 LYS X 119      90.860  50.590  28.460  0.00  0.00            
ATOM   1874  HE2 LYS X 119      90.290  52.350  28.560  0.00  0.00            
ATOM   1875  NZ  LYS X 119      89.900  51.440  26.730  0.00  0.00            
ATOM   1876  HZ1 LYS X 119      90.770  51.520  26.180  0.00  0.00            
ATOM   1877  HZ2 LYS X 119      89.260  52.190  26.390  0.00  0.00            
ATOM   1878  HZ3 LYS X 119      89.430  50.530  26.530  0.00  0.00            
ATOM   1879  C   LYS X 119      87.420  54.680  30.890  0.00  0.00            
ATOM   1880  O   LYS X 119      88.490  55.170  31.330  0.00  0.00            
ATOM   1881  N   TYR X 120      86.290  55.430  30.820  0.00  0.00            
ATOM   1882  HN  TYR X 120      85.410  55.250  30.400  0.00  0.00            
ATOM   1883  CA  TYR X 120      86.220  56.840  31.260  0.00  0.00            
ATOM   1884  HA  TYR X 120      86.980  57.370  30.700  0.00  0.00            
ATOM   1885  CB  TYR X 120      84.740  57.390  30.870  0.00  0.00            
ATOM   1886  HB1 TYR X 120      83.910  57.070  31.540  0.00  0.00            
ATOM   1887  HB2 TYR X 120      84.520  56.980  29.870  0.00  0.00            
ATOM   1888  CG  TYR X 120      84.860  58.860  30.710  0.00  0.00            
ATOM   1889  CD1 TYR X 120      84.590  59.810  31.740  0.00  0.00            
ATOM   1890  HD1 TYR X 120      84.310  59.480  32.730  0.00  0.00            
ATOM   1891  CE1 TYR X 120      84.960  61.150  31.590  0.00  0.00            
ATOM   1892  HE1 TYR X 120      84.780  61.880  32.360  0.00  0.00            
ATOM   1893  CZ  TYR X 120      85.350  61.650  30.360  0.00  0.00            
ATOM   1894  OH  TYR X 120      85.530  63.020  30.180  0.00  0.00            
ATOM   1895  HH  TYR X 120      85.970  63.160  29.330  0.00  0.00            
ATOM   1896  CD2 TYR X 120      85.260  59.390  29.490  0.00  0.00            
ATOM   1897  HD2 TYR X 120      85.570  58.720  28.700  0.00  0.00            
ATOM   1898  CE2 TYR X 120      85.370  60.780  29.270  0.00  0.00            
ATOM   1899  HE2 TYR X 120      85.750  61.070  28.300  0.00  0.00            
ATOM   1900  C   TYR X 120      86.490  56.910  32.750  0.00  0.00            
ATOM   1901  O   TYR X 120      87.100  57.820  33.240  0.00  0.00            
ATOM   1902  N   SER X 121      85.980  55.990  33.570  0.00  0.00            
ATOM   1903  HN  SER X 121      85.480  55.180  33.270  0.00  0.00            
ATOM   1904  CA  SER X 121      86.290  55.990  35.000  0.00  0.00            
ATOM   1905  HA  SER X 121      86.090  57.010  35.300  0.00  0.00            
ATOM   1906  CB  SER X 121      85.320  55.020  35.750  0.00  0.00            
ATOM   1907  HB1 SER X 121      85.550  54.810  36.820  0.00  0.00            
ATOM   1908  HB2 SER X 121      85.370  54.000  35.310  0.00  0.00            
ATOM   1909  OG  SER X 121      83.990  55.410  35.470  0.00  0.00            
ATOM   1910  HG1 SER X 121      83.750  55.040  34.620  0.00  0.00            
ATOM   1911  C   SER X 121      87.720  55.750  35.370  0.00  0.00            
ATOM   1912  O   SER X 121      88.230  56.480  36.210  0.00  0.00            
ATOM   1913  N   ARG X 122      88.370  54.850  34.650  0.00  0.00            
ATOM   1914  HN  ARG X 122      87.880  54.380  33.920  0.00  0.00            
ATOM   1915  CA  ARG X 122      89.820  54.640  34.710  0.00  0.00            
ATOM   1916  HA  ARG X 122      90.130  54.340  35.700  0.00  0.00            
ATOM   1917  CB  ARG X 122      90.300  53.500  33.780  0.00  0.00            
ATOM   1918  HB1 ARG X 122      91.410  53.480  33.810  0.00  0.00            
ATOM   1919  HB2 ARG X 122      90.040  53.680  32.720  0.00  0.00            
ATOM   1920  CG  ARG X 122      89.810  52.120  34.380  0.00  0.00            
ATOM   1921  HG1 ARG X 122      88.730  52.110  34.640  0.00  0.00            
ATOM   1922  HG2 ARG X 122      90.330  52.050  35.360  0.00  0.00            
ATOM   1923  CD  ARG X 122      89.830  50.860  33.470  0.00  0.00            
ATOM   1924  HD1 ARG X 122      89.290  51.170  32.540  0.00  0.00            
ATOM   1925  HD2 ARG X 122      89.360  50.030  34.030  0.00  0.00            
ATOM   1926  NE  ARG X 122      91.270  50.570  33.070  0.00  0.00            
ATOM   1927  HE  ARG X 122      91.980  51.270  33.180  0.00  0.00            
ATOM   1928  CZ  ARG X 122      91.730  49.430  32.570  0.00  0.00            
ATOM   1929  NH1 ARG X 122      90.980  48.480  32.220  0.00  0.00            
ATOM   1930 HH11 ARG X 122      91.380  47.750  31.660  0.00  0.00            
ATOM   1931 HH12 ARG X 122      89.990  48.640  32.180  0.00  0.00            
ATOM   1932  NH2 ARG X 122      92.990  49.270  32.510  0.00  0.00            
ATOM   1933 HH21 ARG X 122      93.510  50.110  32.700  0.00  0.00            
ATOM   1934 HH22 ARG X 122      93.370  48.490  32.020  0.00  0.00            
ATOM   1935  C   ARG X 122      90.650  55.900  34.320  0.00  0.00            
ATOM   1936  O   ARG X 122      91.530  56.320  35.090  0.00  0.00            
ATOM   1937  N   SER X 123      90.390  56.590  33.200  0.00  0.00            
ATOM   1938  HN  SER X 123      89.700  56.270  32.560  0.00  0.00            
ATOM   1939  CA  SER X 123      90.970  57.840  32.820  0.00  0.00            
ATOM   1940  HA  SER X 123      92.040  57.770  32.730  0.00  0.00            
ATOM   1941  CB  SER X 123      90.320  58.460  31.550  0.00  0.00            
ATOM   1942  HB1 SER X 123      90.820  59.440  31.380  0.00  0.00            
ATOM   1943  HB2 SER X 123      89.230  58.590  31.700  0.00  0.00            
ATOM   1944  OG  SER X 123      90.730  57.750  30.340  0.00  0.00            
ATOM   1945  HG1 SER X 123      91.230  58.360  29.790  0.00  0.00            
ATOM   1946  C   SER X 123      90.820  58.920  33.840  0.00  0.00            
ATOM   1947  O   SER X 123      91.880  59.490  34.210  0.00  0.00            
ATOM   1948  N   LEU X 124      89.660  59.170  34.400  0.00  0.00            
ATOM   1949  HN  LEU X 124      88.760  58.930  34.050  0.00  0.00            
ATOM   1950  CA  LEU X 124      89.540  60.090  35.480  0.00  0.00            
ATOM   1951  HA  LEU X 124      89.800  61.040  35.050  0.00  0.00            
ATOM   1952  CB  LEU X 124      87.970  60.270  35.860  0.00  0.00            
ATOM   1953  HB1 LEU X 124      87.990  60.780  36.850  0.00  0.00            
ATOM   1954  HB2 LEU X 124      87.600  59.240  36.020  0.00  0.00            
ATOM   1955  CG  LEU X 124      87.090  61.180  34.890  0.00  0.00            
ATOM   1956  HG  LEU X 124      87.100  60.730  33.880  0.00  0.00            
ATOM   1957  CD1 LEU X 124      85.660  61.250  35.410  0.00  0.00            
ATOM   1958 HD11 LEU X 124      85.140  60.260  35.470  0.00  0.00            
ATOM   1959 HD12 LEU X 124      84.980  61.720  34.660  0.00  0.00            
ATOM   1960 HD13 LEU X 124      85.480  61.850  36.320  0.00  0.00            
ATOM   1961  CD2 LEU X 124      87.570  62.650  34.830  0.00  0.00            
ATOM   1962 HD21 LEU X 124      88.610  62.830  34.480  0.00  0.00            
ATOM   1963 HD22 LEU X 124      87.540  63.050  35.860  0.00  0.00            
ATOM   1964 HD23 LEU X 124      86.940  63.260  34.140  0.00  0.00            
ATOM   1965  C   LEU X 124      90.340  59.730  36.710  0.00  0.00            
ATOM   1966  O   LEU X 124      90.910  60.640  37.330  0.00  0.00            
ATOM   1967  N   THR X 125      90.300  58.430  37.110  0.00  0.00            
ATOM   1968  HN  THR X 125      89.680  57.750  36.720  0.00  0.00            
ATOM   1969  CA  THR X 125      91.030  57.870  38.210  0.00  0.00            
ATOM   1970  HA  THR X 125      90.740  58.460  39.060  0.00  0.00            
ATOM   1971  CB  THR X 125      90.710  56.370  38.380  0.00  0.00            
ATOM   1972  HB  THR X 125      91.130  55.770  37.550  0.00  0.00            
ATOM   1973  OG1 THR X 125      89.290  56.130  38.490  0.00  0.00            
ATOM   1974  HG1 THR X 125      88.870  56.330  37.650  0.00  0.00            
ATOM   1975  CG2 THR X 125      91.270  55.830  39.690  0.00  0.00            
ATOM   1976 HG21 THR X 125      91.040  54.750  39.650  0.00  0.00            
ATOM   1977 HG22 THR X 125      90.680  56.330  40.490  0.00  0.00            
ATOM   1978 HG23 THR X 125      92.360  56.020  39.780  0.00  0.00            
ATOM   1979  C   THR X 125      92.560  58.040  38.080  0.00  0.00            
ATOM   1980  O   THR X 125      93.270  58.120  39.050  0.00  0.00            
ATOM   1981  N   ARG X 126      93.140  57.980  36.900  0.00  0.00            
ATOM   1982  HN  ARG X 126      92.520  57.850  36.130  0.00  0.00            
ATOM   1983  CA  ARG X 126      94.490  58.370  36.530  0.00  0.00            
ATOM   1984  HA  ARG X 126      95.170  58.010  37.300  0.00  0.00            
ATOM   1985  CB  ARG X 126      94.700  57.690  35.110  0.00  0.00            
ATOM   1986  HB1 ARG X 126      95.660  58.030  34.660  0.00  0.00            
ATOM   1987  HB2 ARG X 126      93.840  57.920  34.440  0.00  0.00            
ATOM   1988  CG  ARG X 126      94.830  56.160  35.100  0.00  0.00            
ATOM   1989  HG1 ARG X 126      95.020  56.010  34.010  0.00  0.00            
ATOM   1990  HG2 ARG X 126      93.860  55.730  35.430  0.00  0.00            
ATOM   1991  CD  ARG X 126      95.970  55.510  35.900  0.00  0.00            
ATOM   1992  HD1 ARG X 126      95.870  55.790  36.970  0.00  0.00            
ATOM   1993  HD2 ARG X 126      96.990  55.840  35.610  0.00  0.00            
ATOM   1994  NE  ARG X 126      95.790  54.040  35.710  0.00  0.00            
ATOM   1995  HE  ARG X 126      95.270  53.660  34.940  0.00  0.00            
ATOM   1996  CZ  ARG X 126      96.630  53.110  36.160  0.00  0.00            
ATOM   1997  NH1 ARG X 126      97.510  53.360  37.070  0.00  0.00            
ATOM   1998 HH11 ARG X 126      97.630  54.250  37.500  0.00  0.00            
ATOM   1999 HH12 ARG X 126      98.080  52.620  37.420  0.00  0.00            
ATOM   2000  NH2 ARG X 126      96.370  51.880  35.840  0.00  0.00            
ATOM   2001 HH21 ARG X 126      95.700  51.610  35.140  0.00  0.00            
ATOM   2002 HH22 ARG X 126      96.940  51.110  36.130  0.00  0.00            
ATOM   2003  C   ARG X 126      94.720  59.880  36.510  0.00  0.00            
ATOM   2004  O   ARG X 126      95.800  60.430  36.820  0.00  0.00            
ATOM   2005  N   SER X 127      93.600  60.710  36.400  0.00  0.00            
ATOM   2006  HN  SER X 127      92.670  60.330  36.370  0.00  0.00            
ATOM   2007  CA  SER X 127      93.640  62.200  36.360  0.00  0.00            
ATOM   2008  HA  SER X 127      94.650  62.400  36.050  0.00  0.00            
ATOM   2009  CB  SER X 127      92.700  62.760  35.260  0.00  0.00            
ATOM   2010  HB1 SER X 127      92.820  63.840  35.050  0.00  0.00            
ATOM   2011  HB2 SER X 127      91.650  62.530  35.560  0.00  0.00            
ATOM   2012  OG  SER X 127      92.870  62.010  34.070  0.00  0.00            
ATOM   2013  HG1 SER X 127      92.640  61.100  34.270  0.00  0.00            
ATOM   2014  C   SER X 127      93.380  62.910  37.640  0.00  0.00            
ATOM   2015  O   SER X 127      93.470  64.170  37.730  0.00  0.00            
ATOM   2016  N   TYR X 128      93.150  62.190  38.730  0.00  0.00            
ATOM   2017  HN  TYR X 128      93.170  61.200  38.700  0.00  0.00            
ATOM   2018  CA  TYR X 128      92.610  62.790  39.900  0.00  0.00            
ATOM   2019  HA  TYR X 128      92.960  63.810  39.960  0.00  0.00            
ATOM   2020  CB  TYR X 128      91.050  62.730  40.030  0.00  0.00            
ATOM   2021  HB1 TYR X 128      90.710  62.800  41.090  0.00  0.00            
ATOM   2022  HB2 TYR X 128      90.610  61.780  39.660  0.00  0.00            
ATOM   2023  CG  TYR X 128      90.340  63.890  39.340  0.00  0.00            
ATOM   2024  CD1 TYR X 128      89.910  65.020  40.020  0.00  0.00            
ATOM   2025  HD1 TYR X 128      90.230  65.110  41.050  0.00  0.00            
ATOM   2026  CE1 TYR X 128      89.180  66.030  39.340  0.00  0.00            
ATOM   2027  HE1 TYR X 128      88.910  66.950  39.830  0.00  0.00            
ATOM   2028  CZ  TYR X 128      88.840  65.830  37.960  0.00  0.00            
ATOM   2029  OH  TYR X 128      88.270  66.860  37.210  0.00  0.00            
ATOM   2030  HH  TYR X 128      87.900  67.520  37.800  0.00  0.00            
ATOM   2031  CD2 TYR X 128      89.900  63.720  37.980  0.00  0.00            
ATOM   2032  HD2 TYR X 128      90.220  62.890  37.360  0.00  0.00            
ATOM   2033  CE2 TYR X 128      89.170  64.660  37.300  0.00  0.00            
ATOM   2034  HE2 TYR X 128      88.990  64.650  36.240  0.00  0.00            
ATOM   2035  C   TYR X 128      93.260  62.100  41.080  0.00  0.00            
ATOM   2036  O   TYR X 128      93.900  61.060  40.950  0.00  0.00            
ATOM   2037  N   GLN X 129      93.230  62.750  42.260  0.00  0.00            
ATOM   2038  HN  GLN X 129      92.790  63.640  42.290  0.00  0.00            
ATOM   2039  CA  GLN X 129      93.840  62.350  43.520  0.00  0.00            
ATOM   2040  HA  GLN X 129      94.800  61.910  43.310  0.00  0.00            
ATOM   2041  CB  GLN X 129      94.040  63.500  44.530  0.00  0.00            
ATOM   2042  HB1 GLN X 129      94.610  63.020  45.360  0.00  0.00            
ATOM   2043  HB2 GLN X 129      93.130  63.850  45.070  0.00  0.00            
ATOM   2044  CG  GLN X 129      94.870  64.660  43.960  0.00  0.00            
ATOM   2045  HG1 GLN X 129      95.190  65.290  44.820  0.00  0.00            
ATOM   2046  HG2 GLN X 129      94.380  65.310  43.210  0.00  0.00            
ATOM   2047  CD  GLN X 129      96.190  64.410  43.170  0.00  0.00            
ATOM   2048  OE1 GLN X 129      96.230  64.640  41.940  0.00  0.00            
ATOM   2049  NE2 GLN X 129      97.200  63.850  43.890  0.00  0.00            
ATOM   2050 HE21 GLN X 129      98.060  63.770  43.390  0.00  0.00            
ATOM   2051 HE22 GLN X 129      97.110  63.630  44.860  0.00  0.00            
ATOM   2052  C   GLN X 129      93.210  61.180  44.150  0.00  0.00            
ATOM   2053  O   GLN X 129      93.960  60.300  44.590  0.00  0.00            
ATOM   2054  N   ASN X 130      91.870  61.090  44.060  0.00  0.00            
ATOM   2055  HN  ASN X 130      91.350  61.880  43.750  0.00  0.00            
ATOM   2056  CA  ASN X 130      91.050  59.950  44.560  0.00  0.00            
ATOM   2057  HA  ASN X 130      91.650  59.160  44.140  0.00  0.00            
ATOM   2058  CB  ASN X 130      90.970  60.000  46.120  0.00  0.00            
ATOM   2059  HB1 ASN X 130      90.180  60.720  46.430  0.00  0.00            
ATOM   2060  HB2 ASN X 130      91.940  60.370  46.530  0.00  0.00            
ATOM   2061  CG  ASN X 130      90.800  58.600  46.700  0.00  0.00            
ATOM   2062  OD1 ASN X 130      91.140  57.640  46.090  0.00  0.00            
ATOM   2063  ND2 ASN X 130      90.310  58.530  47.950  0.00  0.00            
ATOM   2064 HD21 ASN X 130      89.920  57.680  48.290  0.00  0.00            
ATOM   2065 HD22 ASN X 130      90.250  59.410  48.420  0.00  0.00            
ATOM   2066  C   ASN X 130      89.730  60.000  43.820  0.00  0.00            
ATOM   2067  O   ASN X 130      89.410  61.000  43.210  0.00  0.00            
ATOM   2068  N   VAL X 131      88.930  58.930  43.960  0.00  0.00            
ATOM   2069  HN  VAL X 131      89.210  58.050  44.320  0.00  0.00            
ATOM   2070  CA  VAL X 131      87.630  59.070  43.430  0.00  0.00            
ATOM   2071  HA  VAL X 131      87.230  60.060  43.580  0.00  0.00            
ATOM   2072  CB  VAL X 131      87.370  58.680  41.910  0.00  0.00            
ATOM   2073  HB  VAL X 131      88.120  59.270  41.340  0.00  0.00            
ATOM   2074  CG1 VAL X 131      87.770  57.190  41.600  0.00  0.00            
ATOM   2075 HG11 VAL X 131      87.680  57.010  40.510  0.00  0.00            
ATOM   2076 HG12 VAL X 131      87.060  56.490  42.100  0.00  0.00            
ATOM   2077 HG13 VAL X 131      88.820  57.010  41.930  0.00  0.00            
ATOM   2078  CG2 VAL X 131      85.950  58.960  41.380  0.00  0.00            
ATOM   2079 HG21 VAL X 131      85.580  59.930  41.760  0.00  0.00            
ATOM   2080 HG22 VAL X 131      85.270  58.230  41.880  0.00  0.00            
ATOM   2081 HG23 VAL X 131      85.870  58.870  40.280  0.00  0.00            
ATOM   2082  C   VAL X 131      86.630  58.140  44.240  0.00  0.00            
ATOM   2083  O   VAL X 131      86.960  57.120  44.770  0.00  0.00            
ATOM   2084  N   TYR X 132      85.450  58.660  44.470  0.00  0.00            
ATOM   2085  HN  TYR X 132      85.200  59.580  44.170  0.00  0.00            
ATOM   2086  CA  TYR X 132      84.410  57.830  45.110  0.00  0.00            
ATOM   2087  HA  TYR X 132      84.880  56.880  45.350  0.00  0.00            
ATOM   2088  CB  TYR X 132      83.870  58.550  46.460  0.00  0.00            
ATOM   2089  HB1 TYR X 132      83.160  57.930  47.040  0.00  0.00            
ATOM   2090  HB2 TYR X 132      83.390  59.500  46.140  0.00  0.00            
ATOM   2091  CG  TYR X 132      84.970  58.910  47.330  0.00  0.00            
ATOM   2092  CD1 TYR X 132      85.690  57.880  47.890  0.00  0.00            
ATOM   2093  HD1 TYR X 132      85.400  56.880  47.610  0.00  0.00            
ATOM   2094  CE1 TYR X 132      86.810  58.100  48.690  0.00  0.00            
ATOM   2095  HE1 TYR X 132      87.370  57.230  49.010  0.00  0.00            
ATOM   2096  CZ  TYR X 132      87.150  59.410  49.070  0.00  0.00            
ATOM   2097  OH  TYR X 132      88.300  59.620  49.880  0.00  0.00            
ATOM   2098  HH  TYR X 132      88.600  60.520  49.720  0.00  0.00            
ATOM   2099  CD2 TYR X 132      85.250  60.210  47.710  0.00  0.00            
ATOM   2100  HD2 TYR X 132      84.680  60.980  47.200  0.00  0.00            
ATOM   2101  CE2 TYR X 132      86.330  60.470  48.540  0.00  0.00            
ATOM   2102  HE2 TYR X 132      86.550  61.490  48.810  0.00  0.00            
ATOM   2103  C   TYR X 132      83.380  57.720  44.070  0.00  0.00            
ATOM   2104  O   TYR X 132      82.870  58.710  43.560  0.00  0.00            
ATOM   2105  N   VAL X 133      82.990  56.440  43.760  0.00  0.00            
ATOM   2106  HN  VAL X 133      83.180  55.620  44.290  0.00  0.00            
ATOM   2107  CA  VAL X 133      81.970  56.240  42.710  0.00  0.00            
ATOM   2108  HA  VAL X 133      81.660  57.210  42.340  0.00  0.00            
ATOM   2109  CB  VAL X 133      82.410  55.270  41.560  0.00  0.00            
ATOM   2110  HB  VAL X 133      82.570  54.280  42.040  0.00  0.00            
ATOM   2111  CG1 VAL X 133      81.340  55.130  40.480  0.00  0.00            
ATOM   2112 HG11 VAL X 133      81.100  56.140  40.100  0.00  0.00            
ATOM   2113 HG12 VAL X 133      80.360  54.710  40.770  0.00  0.00            
ATOM   2114 HG13 VAL X 133      81.740  54.590  39.600  0.00  0.00            
ATOM   2115  CG2 VAL X 133      83.720  55.630  40.870  0.00  0.00            
ATOM   2116 HG21 VAL X 133      83.810  56.710  40.620  0.00  0.00            
ATOM   2117 HG22 VAL X 133      83.790  55.080  39.910  0.00  0.00            
ATOM   2118 HG23 VAL X 133      84.600  55.270  41.460  0.00  0.00            
ATOM   2119  C   VAL X 133      80.740  55.750  43.450  0.00  0.00            
ATOM   2120  O   VAL X 133      80.890  54.940  44.330  0.00  0.00            
ATOM   2121  N   CYS X 134      79.560  56.360  43.100  0.00  0.00            
ATOM   2122  HN  CYS X 134      79.530  57.170  42.520  0.00  0.00            
ATOM   2123  CA  CYS X 134      78.320  56.140  43.850  0.00  0.00            
ATOM   2124  HA  CYS X 134      78.410  55.190  44.350  0.00  0.00            
ATOM   2125  CB  CYS X 134      77.910  57.260  44.790  0.00  0.00            
ATOM   2126  HB1 CYS X 134      77.170  56.860  45.510  0.00  0.00            
ATOM   2127  HB2 CYS X 134      77.460  58.150  44.300  0.00  0.00            
ATOM   2128  SG  CYS X 134      79.230  58.050  45.770  0.00  0.00            
ATOM   2129  HG1 CYS X 134      80.170  57.800  44.860  0.00  0.00            
ATOM   2130  C   CYS X 134      77.230  55.870  42.840  0.00  0.00            
ATOM   2131  O   CYS X 134      77.000  56.700  41.930  0.00  0.00            
ATOM   2132  N   THR X 135      76.540  54.710  42.970  0.00  0.00            
ATOM   2133  HN  THR X 135      76.730  54.130  43.760  0.00  0.00            
ATOM   2134  CA  THR X 135      75.490  54.310  42.070  0.00  0.00            
ATOM   2135  HA  THR X 135      74.940  55.210  41.810  0.00  0.00            
ATOM   2136  CB  THR X 135      76.070  53.700  40.790  0.00  0.00            
ATOM   2137  HB  THR X 135      76.930  54.310  40.450  0.00  0.00            
ATOM   2138  OG1 THR X 135      75.210  53.680  39.680  0.00  0.00            
ATOM   2139  HG1 THR X 135      74.630  54.440  39.700  0.00  0.00            
ATOM   2140  CG2 THR X 135      76.650  52.270  40.920  0.00  0.00            
ATOM   2141 HG21 THR X 135      77.250  52.250  41.860  0.00  0.00            
ATOM   2142 HG22 THR X 135      77.370  52.200  40.080  0.00  0.00            
ATOM   2143 HG23 THR X 135      75.900  51.460  40.970  0.00  0.00            
ATOM   2144  C   THR X 135      74.470  53.430  42.750  0.00  0.00            
ATOM   2145  O   THR X 135      74.840  52.750  43.690  0.00  0.00            
ATOM   2146  N   GLY X 136      73.240  53.470  42.220  0.00  0.00            
ATOM   2147  HN  GLY X 136      73.070  53.760  41.280  0.00  0.00            
ATOM   2148  CA  GLY X 136      72.020  52.780  42.740  0.00  0.00            
ATOM   2149  HA1 GLY X 136      71.700  53.460  43.520  0.00  0.00            
ATOM   2150  HA2 GLY X 136      72.310  51.830  43.170  0.00  0.00            
ATOM   2151  C   GLY X 136      70.950  52.570  41.780  0.00  0.00            
ATOM   2152  O   GLY X 136      71.030  53.070  40.660  0.00  0.00            
ATOM   2153  N   PRO X 137      69.830  51.870  42.090  0.00  0.00            
ATOM   2154  CD  PRO X 137      69.620  51.040  43.300  0.00  0.00            
ATOM   2155  HD1 PRO X 137      70.170  51.480  44.160  0.00  0.00            
ATOM   2156  HD2 PRO X 137      69.870  49.970  43.130  0.00  0.00            
ATOM   2157  CA  PRO X 137      68.580  52.000  41.260  0.00  0.00            
ATOM   2158  HA  PRO X 137      68.860  51.830  40.230  0.00  0.00            
ATOM   2159  CB  PRO X 137      67.670  50.980  41.980  0.00  0.00            
ATOM   2160  HB1 PRO X 137      67.770  49.930  41.630  0.00  0.00            
ATOM   2161  HB2 PRO X 137      66.590  51.230  41.880  0.00  0.00            
ATOM   2162  CG  PRO X 137      68.080  51.050  43.410  0.00  0.00            
ATOM   2163  HG1 PRO X 137      67.680  51.910  43.970  0.00  0.00            
ATOM   2164  HG2 PRO X 137      67.770  50.160  44.000  0.00  0.00            
ATOM   2165  C   PRO X 137      68.030  53.450  41.350  0.00  0.00            
ATOM   2166  O   PRO X 137      67.950  53.930  42.420  0.00  0.00            
ATOM   2167  N   LEU X 138      67.700  54.060  40.240  0.00  0.00            
ATOM   2168  HN  LEU X 138      67.940  53.790  39.320  0.00  0.00            
ATOM   2169  CA  LEU X 138      66.780  55.200  40.180  0.00  0.00            
ATOM   2170  HA  LEU X 138      66.500  55.410  41.200  0.00  0.00            
ATOM   2171  CB  LEU X 138      67.550  56.420  39.580  0.00  0.00            
ATOM   2172  HB1 LEU X 138      67.810  56.160  38.530  0.00  0.00            
ATOM   2173  HB2 LEU X 138      68.480  56.590  40.170  0.00  0.00            
ATOM   2174  CG  LEU X 138      66.780  57.730  39.560  0.00  0.00            
ATOM   2175  HG  LEU X 138      65.720  57.540  39.280  0.00  0.00            
ATOM   2176  CD1 LEU X 138      66.700  58.240  40.990  0.00  0.00            
ATOM   2177 HD11 LEU X 138      67.700  58.190  41.470  0.00  0.00            
ATOM   2178 HD12 LEU X 138      65.990  57.610  41.570  0.00  0.00            
ATOM   2179 HD13 LEU X 138      66.420  59.310  41.060  0.00  0.00            
ATOM   2180  CD2 LEU X 138      67.480  58.760  38.700  0.00  0.00            
ATOM   2181 HD21 LEU X 138      66.740  59.500  38.340  0.00  0.00            
ATOM   2182 HD22 LEU X 138      67.900  58.350  37.760  0.00  0.00            
ATOM   2183 HD23 LEU X 138      68.280  59.150  39.370  0.00  0.00            
ATOM   2184  C   LEU X 138      65.490  54.850  39.420  0.00  0.00            
ATOM   2185  O   LEU X 138      65.470  54.620  38.220  0.00  0.00            
ATOM   2186  N   PHE X 139      64.420  54.750  40.210  0.00  0.00            
ATOM   2187  HN  PHE X 139      64.610  54.820  41.180  0.00  0.00            
ATOM   2188  CA  PHE X 139      63.040  54.830  39.720  0.00  0.00            
ATOM   2189  HA  PHE X 139      62.960  54.340  38.750  0.00  0.00            
ATOM   2190  CB  PHE X 139      62.030  53.850  40.450  0.00  0.00            
ATOM   2191  HB1 PHE X 139      61.000  53.780  40.040  0.00  0.00            
ATOM   2192  HB2 PHE X 139      61.840  54.210  41.480  0.00  0.00            
ATOM   2193  CG  PHE X 139      62.520  52.430  40.690  0.00  0.00            
ATOM   2194  CD1 PHE X 139      62.620  51.580  39.560  0.00  0.00            
ATOM   2195  HD1 PHE X 139      62.440  51.960  38.570  0.00  0.00            
ATOM   2196  CE1 PHE X 139      63.120  50.290  39.680  0.00  0.00            
ATOM   2197  HE1 PHE X 139      63.240  49.620  38.840  0.00  0.00            
ATOM   2198  CZ  PHE X 139      63.580  49.840  40.930  0.00  0.00            
ATOM   2199  HZ  PHE X 139      63.980  48.840  41.040  0.00  0.00            
ATOM   2200  CD2 PHE X 139      63.000  51.980  41.890  0.00  0.00            
ATOM   2201  HD2 PHE X 139      63.150  52.710  42.680  0.00  0.00            
ATOM   2202  CE2 PHE X 139      63.480  50.680  42.030  0.00  0.00            
ATOM   2203  HE2 PHE X 139      63.920  50.460  42.990  0.00  0.00            
ATOM   2204  C   PHE X 139      62.550  56.200  39.680  0.00  0.00            
ATOM   2205  O   PHE X 139      62.740  57.000  40.560  0.00  0.00            
ATOM   2206  N   LEU X 140      61.870  56.650  38.630  0.00  0.00            
ATOM   2207  HN  LEU X 140      61.620  56.100  37.830  0.00  0.00            
ATOM   2208  CA  LEU X 140      61.450  58.030  38.550  0.00  0.00            
ATOM   2209  HA  LEU X 140      61.580  58.520  39.510  0.00  0.00            
ATOM   2210  CB  LEU X 140      62.300  58.740  37.460  0.00  0.00            
ATOM   2211  HB1 LEU X 140      61.800  59.670  37.110  0.00  0.00            
ATOM   2212  HB2 LEU X 140      62.390  58.050  36.590  0.00  0.00            
ATOM   2213  CG  LEU X 140      63.670  59.230  37.880  0.00  0.00            
ATOM   2214  HG  LEU X 140      64.130  58.360  38.400  0.00  0.00            
ATOM   2215  CD1 LEU X 140      64.460  59.820  36.690  0.00  0.00            
ATOM   2216 HD11 LEU X 140      65.450  60.220  36.980  0.00  0.00            
ATOM   2217 HD12 LEU X 140      63.950  60.630  36.130  0.00  0.00            
ATOM   2218 HD13 LEU X 140      64.610  59.040  35.910  0.00  0.00            
ATOM   2219  CD2 LEU X 140      63.580  60.390  38.890  0.00  0.00            
ATOM   2220 HD21 LEU X 140      63.080  61.260  38.400  0.00  0.00            
ATOM   2221 HD22 LEU X 140      64.570  60.790  39.180  0.00  0.00            
ATOM   2222 HD23 LEU X 140      63.050  60.150  39.840  0.00  0.00            
ATOM   2223  C   LEU X 140      59.910  58.140  38.190  0.00  0.00            
ATOM   2224  O   LEU X 140      59.470  57.300  37.430  0.00  0.00            
ATOM   2225  N   PRO X 141      59.030  58.990  38.780  0.00  0.00            
ATOM   2226  CD  PRO X 141      59.490  60.020  39.690  0.00  0.00            
ATOM   2227  HD1 PRO X 141      60.320  60.560  39.190  0.00  0.00            
ATOM   2228  HD2 PRO X 141      59.800  59.510  40.630  0.00  0.00            
ATOM   2229  CA  PRO X 141      57.630  59.160  38.560  0.00  0.00            
ATOM   2230  HA  PRO X 141      57.100  58.210  38.560  0.00  0.00            
ATOM   2231  CB  PRO X 141      57.110  59.940  39.770  0.00  0.00            
ATOM   2232  HB1 PRO X 141      56.950  59.180  40.570  0.00  0.00            
ATOM   2233  HB2 PRO X 141      56.190  60.530  39.570  0.00  0.00            
ATOM   2234  CG  PRO X 141      58.330  60.850  40.110  0.00  0.00            
ATOM   2235  HG1 PRO X 141      58.250  61.670  39.360  0.00  0.00            
ATOM   2236  HG2 PRO X 141      58.500  61.390  41.070  0.00  0.00            
ATOM   2237  C   PRO X 141      57.290  59.870  37.270  0.00  0.00            
ATOM   2238  O   PRO X 141      57.970  60.780  36.860  0.00  0.00            
ATOM   2239  N   ARG X 142      56.150  59.500  36.710  0.00  0.00            
ATOM   2240  HN  ARG X 142      55.650  58.730  37.090  0.00  0.00            
ATOM   2241  CA  ARG X 142      55.550  60.190  35.570  0.00  0.00            
ATOM   2242  HA  ARG X 142      56.090  61.130  35.550  0.00  0.00            
ATOM   2243  CB  ARG X 142      55.730  59.560  34.140  0.00  0.00            
ATOM   2244  HB1 ARG X 142      55.150  60.210  33.450  0.00  0.00            
ATOM   2245  HB2 ARG X 142      55.250  58.560  34.050  0.00  0.00            
ATOM   2246  CG  ARG X 142      57.240  59.490  33.740  0.00  0.00            
ATOM   2247  HG1 ARG X 142      57.540  60.530  33.960  0.00  0.00            
ATOM   2248  HG2 ARG X 142      57.340  59.440  32.630  0.00  0.00            
ATOM   2249  CD  ARG X 142      58.070  58.400  34.390  0.00  0.00            
ATOM   2250  HD1 ARG X 142      57.730  57.380  34.110  0.00  0.00            
ATOM   2251  HD2 ARG X 142      58.050  58.460  35.490  0.00  0.00            
ATOM   2252  NE  ARG X 142      59.440  58.580  33.910  0.00  0.00            
ATOM   2253  HE  ARG X 142      59.750  58.010  33.150  0.00  0.00            
ATOM   2254  CZ  ARG X 142      60.200  59.630  34.110  0.00  0.00            
ATOM   2255  NH1 ARG X 142      60.010  60.620  34.950  0.00  0.00            
ATOM   2256 HH11 ARG X 142      59.340  60.590  35.690  0.00  0.00            
ATOM   2257 HH12 ARG X 142      60.500  61.460  34.680  0.00  0.00            
ATOM   2258  NH2 ARG X 142      61.270  59.750  33.330  0.00  0.00            
ATOM   2259 HH21 ARG X 142      61.210  59.290  32.450  0.00  0.00            
ATOM   2260 HH22 ARG X 142      61.820  60.570  33.470  0.00  0.00            
ATOM   2261  C   ARG X 142      54.070  60.520  35.720  0.00  0.00            
ATOM   2262  O   ARG X 142      53.180  59.660  35.930  0.00  0.00            
ATOM   2263  N   THR X 143      53.760  61.780  35.390  0.00  0.00            
ATOM   2264  HN  THR X 143      54.570  62.230  35.020  0.00  0.00            
ATOM   2265  CA  THR X 143      52.320  62.180  35.210  0.00  0.00            
ATOM   2266  HA  THR X 143      51.810  61.780  36.070  0.00  0.00            
ATOM   2267  CB  THR X 143      52.170  63.710  35.080  0.00  0.00            
ATOM   2268  HB  THR X 143      52.790  64.050  34.230  0.00  0.00            
ATOM   2269  OG1 THR X 143      52.410  64.210  36.350  0.00  0.00            
ATOM   2270  HG1 THR X 143      53.360  64.370  36.300  0.00  0.00            
ATOM   2271  CG2 THR X 143      50.660  64.080  34.860  0.00  0.00            
ATOM   2272 HG21 THR X 143      50.280  63.880  33.840  0.00  0.00            
ATOM   2273 HG22 THR X 143      50.500  65.150  35.090  0.00  0.00            
ATOM   2274 HG23 THR X 143      50.090  63.450  35.580  0.00  0.00            
ATOM   2275  C   THR X 143      51.620  61.640  33.910  0.00  0.00            
ATOM   2276  O   THR X 143      52.090  61.820  32.770  0.00  0.00            
ATOM   2277  N   GLU X 144      50.490  60.870  34.000  0.00  0.00            
ATOM   2278  HN  GLU X 144      50.190  60.580  34.900  0.00  0.00            
ATOM   2279  CA  GLU X 144      49.710  60.360  32.910  0.00  0.00            
ATOM   2280  HA  GLU X 144      50.400  59.960  32.190  0.00  0.00            
ATOM   2281  CB  GLU X 144      48.840  59.190  33.340  0.00  0.00            
ATOM   2282  HB1 GLU X 144      48.240  58.890  32.460  0.00  0.00            
ATOM   2283  HB2 GLU X 144      48.070  59.480  34.090  0.00  0.00            
ATOM   2284  CG  GLU X 144      49.740  57.950  33.780  0.00  0.00            
ATOM   2285  HG1 GLU X 144      49.200  57.320  34.520  0.00  0.00            
ATOM   2286  HG2 GLU X 144      50.750  58.310  34.050  0.00  0.00            
ATOM   2287  CD  GLU X 144      50.000  57.000  32.630  0.00  0.00            
ATOM   2288  OE1 GLU X 144      49.450  55.830  32.700  0.00  0.00            
ATOM   2289  OE2 GLU X 144      50.750  57.340  31.660  0.00  0.00            
ATOM   2290  C   GLU X 144      48.880  61.380  32.200  0.00  0.00            
ATOM   2291  O   GLU X 144      48.430  62.330  32.780  0.00  0.00            
ATOM   2292  N   ALA X 145      48.690  61.240  30.870  0.00  0.00            
ATOM   2293  HN  ALA X 145      49.230  60.620  30.290  0.00  0.00            
ATOM   2294  CA  ALA X 145      47.950  62.170  29.970  0.00  0.00            
ATOM   2295  HA  ALA X 145      48.580  63.040  29.970  0.00  0.00            
ATOM   2296  CB  ALA X 145      47.710  61.610  28.500  0.00  0.00            
ATOM   2297  HB1 ALA X 145      47.030  62.190  27.850  0.00  0.00            
ATOM   2298  HB2 ALA X 145      47.250  60.600  28.640  0.00  0.00            
ATOM   2299  HB3 ALA X 145      48.690  61.410  28.020  0.00  0.00            
ATOM   2300  C   ALA X 145      46.540  62.480  30.520  0.00  0.00            
ATOM   2301  O   ALA X 145      46.040  63.620  30.320  0.00  0.00            
ATOM   2302  N   ASP X 146      45.800  61.480  31.060  0.00  0.00            
ATOM   2303  HN  ASP X 146      46.150  60.550  31.130  0.00  0.00            
ATOM   2304  CA  ASP X 146      44.430  61.690  31.610  0.00  0.00            
ATOM   2305  HA  ASP X 146      43.850  62.420  31.070  0.00  0.00            
ATOM   2306  CB  ASP X 146      43.670  60.320  31.540  0.00  0.00            
ATOM   2307  HB1 ASP X 146      42.620  60.440  31.880  0.00  0.00            
ATOM   2308  HB2 ASP X 146      44.190  59.590  32.190  0.00  0.00            
ATOM   2309  CG  ASP X 146      43.550  59.790  30.160  0.00  0.00            
ATOM   2310  OD1 ASP X 146      43.770  58.540  30.070  0.00  0.00            
ATOM   2311  OD2 ASP X 146      43.330  60.540  29.180  0.00  0.00            
ATOM   2312  C   ASP X 146      44.560  62.180  33.050  0.00  0.00            
ATOM   2313  O   ASP X 146      43.550  62.530  33.730  0.00  0.00            
ATOM   2314  N   GLY X 147      45.820  62.340  33.550  0.00  0.00            
ATOM   2315  HN  GLY X 147      46.640  62.050  33.080  0.00  0.00            
ATOM   2316  CA  GLY X 147      46.020  62.840  34.870  0.00  0.00            
ATOM   2317  HA1 GLY X 147      45.110  63.290  35.230  0.00  0.00            
ATOM   2318  HA2 GLY X 147      46.800  63.560  34.710  0.00  0.00            
ATOM   2319  C   GLY X 147      46.530  61.880  35.900  0.00  0.00            
ATOM   2320  O   GLY X 147      46.400  60.650  35.820  0.00  0.00            
ATOM   2321  N   LYS X 148      47.160  62.410  36.900  0.00  0.00            
ATOM   2322  HN  LYS X 148      47.250  63.400  36.900  0.00  0.00            
ATOM   2323  CA  LYS X 148      47.820  61.770  38.030  0.00  0.00            
ATOM   2324  HA  LYS X 148      48.100  62.600  38.660  0.00  0.00            
ATOM   2325  CB  LYS X 148      46.870  60.770  38.740  0.00  0.00            
ATOM   2326  HB1 LYS X 148      47.350  60.250  39.600  0.00  0.00            
ATOM   2327  HB2 LYS X 148      46.480  59.910  38.150  0.00  0.00            
ATOM   2328  CG  LYS X 148      45.650  61.600  39.400  0.00  0.00            
ATOM   2329  HG1 LYS X 148      44.850  60.950  39.830  0.00  0.00            
ATOM   2330  HG2 LYS X 148      45.170  62.230  38.620  0.00  0.00            
ATOM   2331  CD  LYS X 148      46.020  62.470  40.570  0.00  0.00            
ATOM   2332  HD1 LYS X 148      46.790  63.220  40.260  0.00  0.00            
ATOM   2333  HD2 LYS X 148      46.310  61.730  41.340  0.00  0.00            
ATOM   2334  CE  LYS X 148      44.760  63.220  41.100  0.00  0.00            
ATOM   2335  HE1 LYS X 148      44.020  62.530  41.560  0.00  0.00            
ATOM   2336  HE2 LYS X 148      44.270  63.790  40.290  0.00  0.00            
ATOM   2337  NZ  LYS X 148      45.200  64.110  42.130  0.00  0.00            
ATOM   2338  HZ1 LYS X 148      46.180  64.460  42.070  0.00  0.00            
ATOM   2339  HZ2 LYS X 148      45.020  63.700  43.060  0.00  0.00            
ATOM   2340  HZ3 LYS X 148      44.540  64.910  42.170  0.00  0.00            
ATOM   2341  C   LYS X 148      49.230  61.180  37.760  0.00  0.00            
ATOM   2342  O   LYS X 148      49.610  60.720  36.690  0.00  0.00            
ATOM   2343  N   SER X 149      50.040  61.210  38.820  0.00  0.00            
ATOM   2344  HN  SER X 149      49.710  61.440  39.730  0.00  0.00            
ATOM   2345  CA  SER X 149      51.400  60.750  38.800  0.00  0.00            
ATOM   2346  HA  SER X 149      51.750  60.830  37.780  0.00  0.00            
ATOM   2347  CB  SER X 149      52.460  61.710  39.510  0.00  0.00            
ATOM   2348  HB1 SER X 149      52.240  61.660  40.600  0.00  0.00            
ATOM   2349  HB2 SER X 149      52.080  62.720  39.250  0.00  0.00            
ATOM   2350  OG  SER X 149      53.840  61.480  39.170  0.00  0.00            
ATOM   2351  HG1 SER X 149      54.360  62.280  39.040  0.00  0.00            
ATOM   2352  C   SER X 149      51.650  59.380  39.340  0.00  0.00            
ATOM   2353  O   SER X 149      51.150  58.960  40.380  0.00  0.00            
ATOM   2354  N   TYR X 150      52.310  58.590  38.520  0.00  0.00            
ATOM   2355  HN  TYR X 150      52.600  58.900  37.620  0.00  0.00            
ATOM   2356  CA  TYR X 150      52.530  57.140  38.710  0.00  0.00            
ATOM   2357  HA  TYR X 150      52.350  56.990  39.760  0.00  0.00            
ATOM   2358  CB  TYR X 150      51.880  56.190  37.710  0.00  0.00            
ATOM   2359  HB1 TYR X 150      52.260  55.150  37.730  0.00  0.00            
ATOM   2360  HB2 TYR X 150      52.020  56.670  36.720  0.00  0.00            
ATOM   2361  CG  TYR X 150      50.390  56.220  37.880  0.00  0.00            
ATOM   2362  CD1 TYR X 150      49.700  55.310  38.640  0.00  0.00            
ATOM   2363  HD1 TYR X 150      50.350  54.640  39.190  0.00  0.00            
ATOM   2364  CE1 TYR X 150      48.310  55.460  38.810  0.00  0.00            
ATOM   2365  HE1 TYR X 150      47.820  54.700  39.410  0.00  0.00            
ATOM   2366  CZ  TYR X 150      47.570  56.480  38.120  0.00  0.00            
ATOM   2367  OH  TYR X 150      46.150  56.590  38.290  0.00  0.00            
ATOM   2368  HH  TYR X 150      45.790  57.150  37.590  0.00  0.00            
ATOM   2369  CD2 TYR X 150      49.700  57.310  37.230  0.00  0.00            
ATOM   2370  HD2 TYR X 150      50.110  58.100  36.610  0.00  0.00            
ATOM   2371  CE2 TYR X 150      48.270  57.350  37.300  0.00  0.00            
ATOM   2372  HE2 TYR X 150      47.790  58.200  36.840  0.00  0.00            
ATOM   2373  C   TYR X 150      54.050  56.910  38.660  0.00  0.00            
ATOM   2374  O   TYR X 150      54.760  57.470  37.860  0.00  0.00            
ATOM   2375  N   VAL X 151      54.540  55.990  39.560  0.00  0.00            
ATOM   2376  HN  VAL X 151      53.880  55.570  40.170  0.00  0.00            
ATOM   2377  CA  VAL X 151      55.780  55.230  39.390  0.00  0.00            
ATOM   2378  HA  VAL X 151      56.420  55.800  38.730  0.00  0.00            
ATOM   2379  CB  VAL X 151      56.560  54.970  40.680  0.00  0.00            
ATOM   2380  HB  VAL X 151      55.850  54.700  41.490  0.00  0.00            
ATOM   2381  CG1 VAL X 151      57.670  53.990  40.580  0.00  0.00            
ATOM   2382 HG11 VAL X 151      58.380  54.210  39.750  0.00  0.00            
ATOM   2383 HG12 VAL X 151      57.290  52.950  40.570  0.00  0.00            
ATOM   2384 HG13 VAL X 151      58.300  54.100  41.500  0.00  0.00            
ATOM   2385  CG2 VAL X 151      57.150  56.350  41.090  0.00  0.00            
ATOM   2386 HG21 VAL X 151      57.800  56.820  40.320  0.00  0.00            
ATOM   2387 HG22 VAL X 151      57.830  56.280  41.970  0.00  0.00            
ATOM   2388 HG23 VAL X 151      56.390  57.120  41.300  0.00  0.00            
ATOM   2389  C   VAL X 151      55.490  53.880  38.690  0.00  0.00            
ATOM   2390  O   VAL X 151      54.710  53.100  39.160  0.00  0.00            
ATOM   2391  N   LYS X 152      56.180  53.620  37.590  0.00  0.00            
ATOM   2392  HN  LYS X 152      56.670  54.390  37.190  0.00  0.00            
ATOM   2393  CA  LYS X 152      56.050  52.330  36.900  0.00  0.00            
ATOM   2394  HA  LYS X 152      55.530  51.630  37.530  0.00  0.00            
ATOM   2395  CB  LYS X 152      55.400  52.590  35.510  0.00  0.00            
ATOM   2396  HB1 LYS X 152      56.050  53.230  34.880  0.00  0.00            
ATOM   2397  HB2 LYS X 152      54.410  53.060  35.700  0.00  0.00            
ATOM   2398  CG  LYS X 152      55.140  51.310  34.760  0.00  0.00            
ATOM   2399  HG1 LYS X 152      54.620  50.560  35.390  0.00  0.00            
ATOM   2400  HG2 LYS X 152      56.100  50.800  34.550  0.00  0.00            
ATOM   2401  CD  LYS X 152      54.440  51.570  33.390  0.00  0.00            
ATOM   2402  HD1 LYS X 152      54.930  52.490  33.010  0.00  0.00            
ATOM   2403  HD2 LYS X 152      53.340  51.760  33.380  0.00  0.00            
ATOM   2404  CE  LYS X 152      54.720  50.420  32.350  0.00  0.00            
ATOM   2405  HE1 LYS X 152      54.080  49.530  32.490  0.00  0.00            
ATOM   2406  HE2 LYS X 152      55.770  50.050  32.310  0.00  0.00            
ATOM   2407  NZ  LYS X 152      54.290  51.000  31.010  0.00  0.00            
ATOM   2408  HZ1 LYS X 152      53.450  51.590  31.150  0.00  0.00            
ATOM   2409  HZ2 LYS X 152      54.050  50.170  30.440  0.00  0.00            
ATOM   2410  HZ3 LYS X 152      55.090  51.540  30.610  0.00  0.00            
ATOM   2411  C   LYS X 152      57.520  51.780  36.750  0.00  0.00            
ATOM   2412  O   LYS X 152      58.380  52.600  36.400  0.00  0.00            
ATOM   2413  N   TYR X 153      57.670  50.510  37.000  0.00  0.00            
ATOM   2414  HN  TYR X 153      56.920  49.900  37.240  0.00  0.00            
ATOM   2415  CA  TYR X 153      58.980  49.940  36.740  0.00  0.00            
ATOM   2416  HA  TYR X 153      59.480  50.440  35.920  0.00  0.00            
ATOM   2417  CB  TYR X 153      59.970  49.900  38.000  0.00  0.00            
ATOM   2418  HB1 TYR X 153      60.280  50.970  38.060  0.00  0.00            
ATOM   2419  HB2 TYR X 153      60.920  49.400  37.710  0.00  0.00            
ATOM   2420  CG  TYR X 153      59.450  49.500  39.360  0.00  0.00            
ATOM   2421  CD1 TYR X 153      59.050  50.410  40.370  0.00  0.00            
ATOM   2422  HD1 TYR X 153      58.970  51.470  40.190  0.00  0.00            
ATOM   2423  CE1 TYR X 153      58.580  49.900  41.580  0.00  0.00            
ATOM   2424  HE1 TYR X 153      58.120  50.540  42.310  0.00  0.00            
ATOM   2425  CZ  TYR X 153      58.740  48.510  41.910  0.00  0.00            
ATOM   2426  OH  TYR X 153      58.330  48.100  43.170  0.00  0.00            
ATOM   2427  HH  TYR X 153      58.200  47.160  43.080  0.00  0.00            
ATOM   2428  CD2 TYR X 153      59.540  48.120  39.680  0.00  0.00            
ATOM   2429  HD2 TYR X 153      59.820  47.360  38.970  0.00  0.00            
ATOM   2430  CE2 TYR X 153      59.150  47.650  40.940  0.00  0.00            
ATOM   2431  HE2 TYR X 153      58.970  46.580  40.950  0.00  0.00            
ATOM   2432  C   TYR X 153      58.760  48.510  36.300  0.00  0.00            
ATOM   2433  O   TYR X 153      57.980  47.700  36.770  0.00  0.00            
ATOM   2434  N   GLN X 154      59.500  48.030  35.290  0.00  0.00            
ATOM   2435  HN  GLN X 154      60.180  48.620  34.870  0.00  0.00            
ATOM   2436  CA  GLN X 154      59.570  46.720  34.650  0.00  0.00            
ATOM   2437  HA  GLN X 154      58.610  46.350  34.320  0.00  0.00            
ATOM   2438  CB  GLN X 154      60.510  46.930  33.420  0.00  0.00            
ATOM   2439  HB1 GLN X 154      60.540  46.040  32.750  0.00  0.00            
ATOM   2440  HB2 GLN X 154      61.560  47.020  33.780  0.00  0.00            
ATOM   2441  CG  GLN X 154      60.140  48.080  32.430  0.00  0.00            
ATOM   2442  HG1 GLN X 154      60.740  47.900  31.520  0.00  0.00            
ATOM   2443  HG2 GLN X 154      60.380  49.080  32.860  0.00  0.00            
ATOM   2444  CD  GLN X 154      58.630  48.130  32.050  0.00  0.00            
ATOM   2445  OE1 GLN X 154      57.990  49.100  32.330  0.00  0.00            
ATOM   2446  NE2 GLN X 154      58.120  46.960  31.630  0.00  0.00            
ATOM   2447 HE21 GLN X 154      58.600  46.110  31.840  0.00  0.00            
ATOM   2448 HE22 GLN X 154      57.290  46.940  31.080  0.00  0.00            
ATOM   2449  C   GLN X 154      60.190  45.720  35.620  0.00  0.00            
ATOM   2450  O   GLN X 154      61.080  46.110  36.320  0.00  0.00            
ATOM   2451  N   VAL X 155      59.720  44.440  35.550  0.00  0.00            
ATOM   2452  HN  VAL X 155      58.990  44.270  34.890  0.00  0.00            
ATOM   2453  CA  VAL X 155      60.350  43.430  36.420  0.00  0.00            
ATOM   2454  HA  VAL X 155      61.230  43.840  36.890  0.00  0.00            
ATOM   2455  CB  VAL X 155      59.380  42.870  37.510  0.00  0.00            
ATOM   2456  HB  VAL X 155      59.700  41.900  37.940  0.00  0.00            
ATOM   2457  CG1 VAL X 155      59.340  43.930  38.640  0.00  0.00            
ATOM   2458 HG11 VAL X 155      60.340  44.320  38.920  0.00  0.00            
ATOM   2459 HG12 VAL X 155      58.800  43.470  39.500  0.00  0.00            
ATOM   2460 HG13 VAL X 155      58.670  44.760  38.330  0.00  0.00            
ATOM   2461  CG2 VAL X 155      57.950  42.740  36.970  0.00  0.00            
ATOM   2462 HG21 VAL X 155      57.520  43.760  37.010  0.00  0.00            
ATOM   2463 HG22 VAL X 155      57.250  42.050  37.490  0.00  0.00            
ATOM   2464 HG23 VAL X 155      58.010  42.440  35.900  0.00  0.00            
ATOM   2465  C   VAL X 155      60.830  42.190  35.530  0.00  0.00            
ATOM   2466  O   VAL X 155      60.170  41.770  34.560  0.00  0.00            
ATOM   2467  N   ILE X 156      62.020  41.680  35.890  0.00  0.00            
ATOM   2468  HN  ILE X 156      62.520  42.050  36.670  0.00  0.00            
ATOM   2469  CA  ILE X 156      62.750  40.700  35.120  0.00  0.00            
ATOM   2470  HA  ILE X 156      62.030  40.300  34.420  0.00  0.00            
ATOM   2471  CB  ILE X 156      64.040  41.310  34.430  0.00  0.00            
ATOM   2472  HB  ILE X 156      63.790  42.280  33.960  0.00  0.00            
ATOM   2473  CG2 ILE X 156      65.150  41.590  35.430  0.00  0.00            
ATOM   2474 HG21 ILE X 156      66.000  42.130  34.960  0.00  0.00            
ATOM   2475 HG22 ILE X 156      65.650  40.650  35.760  0.00  0.00            
ATOM   2476 HG23 ILE X 156      64.750  42.100  36.330  0.00  0.00            
ATOM   2477  CG1 ILE X 156      64.670  40.480  33.330  0.00  0.00            
ATOM   2478 HG11 ILE X 156      65.000  39.450  33.570  0.00  0.00            
ATOM   2479 HG12 ILE X 156      65.600  41.070  33.170  0.00  0.00            
ATOM   2480  CD  ILE X 156      63.810  40.450  32.080  0.00  0.00            
ATOM   2481  HD1 ILE X 156      64.220  39.790  31.280  0.00  0.00            
ATOM   2482  HD2 ILE X 156      63.510  41.440  31.680  0.00  0.00            
ATOM   2483  HD3 ILE X 156      62.820  40.040  32.360  0.00  0.00            
ATOM   2484  C   ILE X 156      63.080  39.510  36.040  0.00  0.00            
ATOM   2485  O   ILE X 156      63.140  39.690  37.260  0.00  0.00            
ATOM   2486  N   GLY X 157      63.080  38.270  35.410  0.00  0.00            
ATOM   2487  HN  GLY X 157      62.790  38.230  34.460  0.00  0.00            
ATOM   2488  CA  GLY X 157      63.550  37.100  36.090  0.00  0.00            
ATOM   2489  HA1 GLY X 157      64.560  37.280  36.440  0.00  0.00            
ATOM   2490  HA2 GLY X 157      63.520  36.350  35.310  0.00  0.00            
ATOM   2491  C   GLY X 157      62.690  36.570  37.260  0.00  0.00            
ATOM   2492  O   GLY X 157      61.550  37.060  37.520  0.00  0.00            
ATOM   2493  N   LYS X 158      63.220  35.420  37.820  0.00  0.00            
ATOM   2494  HN  LYS X 158      64.170  35.290  37.570  0.00  0.00            
ATOM   2495  CA  LYS X 158      62.490  34.510  38.670  0.00  0.00            
ATOM   2496  HA  LYS X 158      61.580  34.210  38.160  0.00  0.00            
ATOM   2497  CB  LYS X 158      63.510  33.360  39.050  0.00  0.00            
ATOM   2498  HB1 LYS X 158      63.080  32.670  39.810  0.00  0.00            
ATOM   2499  HB2 LYS X 158      64.390  33.890  39.470  0.00  0.00            
ATOM   2500  CG  LYS X 158      63.970  32.480  37.780  0.00  0.00            
ATOM   2501  HG1 LYS X 158      64.570  31.700  38.300  0.00  0.00            
ATOM   2502  HG2 LYS X 158      64.560  33.130  37.100  0.00  0.00            
ATOM   2503  CD  LYS X 158      62.890  31.750  36.960  0.00  0.00            
ATOM   2504  HD1 LYS X 158      62.300  32.520  36.430  0.00  0.00            
ATOM   2505  HD2 LYS X 158      62.170  31.230  37.620  0.00  0.00            
ATOM   2506  CE  LYS X 158      63.460  30.790  35.940  0.00  0.00            
ATOM   2507  HE1 LYS X 158      64.250  30.110  36.330  0.00  0.00            
ATOM   2508  HE2 LYS X 158      63.950  31.530  35.270  0.00  0.00            
ATOM   2509  NZ  LYS X 158      62.460  29.970  35.120  0.00  0.00            
ATOM   2510  HZ1 LYS X 158      63.040  29.260  34.630  0.00  0.00            
ATOM   2511  HZ2 LYS X 158      61.950  30.410  34.330  0.00  0.00            
ATOM   2512  HZ3 LYS X 158      61.900  29.520  35.870  0.00  0.00            
ATOM   2513  C   LYS X 158      62.110  35.080  40.040  0.00  0.00            
ATOM   2514  O   LYS X 158      61.120  34.640  40.580  0.00  0.00            
ATOM   2515  N   ASN X 159      62.880  36.060  40.510  0.00  0.00            
ATOM   2516  HN  ASN X 159      63.480  36.400  39.790  0.00  0.00            
ATOM   2517  CA  ASN X 159      62.550  36.810  41.710  0.00  0.00            
ATOM   2518  HA  ASN X 159      61.900  36.330  42.430  0.00  0.00            
ATOM   2519  CB  ASN X 159      63.770  37.180  42.550  0.00  0.00            
ATOM   2520  HB1 ASN X 159      63.520  37.570  43.560  0.00  0.00            
ATOM   2521  HB2 ASN X 159      64.390  37.900  41.970  0.00  0.00            
ATOM   2522  CG  ASN X 159      64.630  35.930  42.750  0.00  0.00            
ATOM   2523  OD1 ASN X 159      65.740  35.860  42.250  0.00  0.00            
ATOM   2524  ND2 ASN X 159      64.080  34.890  43.320  0.00  0.00            
ATOM   2525 HD21 ASN X 159      64.620  34.060  43.460  0.00  0.00            
ATOM   2526 HD22 ASN X 159      63.160  35.020  43.690  0.00  0.00            
ATOM   2527  C   ASN X 159      61.710  38.090  41.450  0.00  0.00            
ATOM   2528  O   ASN X 159      61.380  38.760  42.420  0.00  0.00            
ATOM   2529  N   HSD X 160      61.280  38.330  40.180  0.00  0.00            
ATOM   2530  HN  HSD X 160      61.390  37.790  39.350  0.00  0.00            
ATOM   2531  CA  HSD X 160      60.630  39.600  39.800  0.00  0.00            
ATOM   2532  HA  HSD X 160      60.620  39.580  38.720  0.00  0.00            
ATOM   2533  CB  HSD X 160      59.240  39.750  40.390  0.00  0.00            
ATOM   2534  HB1 HSD X 160      58.780  40.720  40.110  0.00  0.00            
ATOM   2535  HB2 HSD X 160      59.100  39.630  41.480  0.00  0.00            
ATOM   2536  ND1 HSD X 160      58.090  37.470  39.960  0.00  0.00            
ATOM   2537  HD1 HSD X 160      58.460  37.040  40.790  0.00  0.00            
ATOM   2538  CG  HSD X 160      58.260  38.810  39.630  0.00  0.00            
ATOM   2539  CE1 HSD X 160      57.110  36.940  39.170  0.00  0.00            
ATOM   2540  HE1 HSD X 160      56.870  35.870  39.110  0.00  0.00            
ATOM   2541  NE2 HSD X 160      56.670  37.820  38.290  0.00  0.00            
ATOM   2542  CD2 HSD X 160      57.390  39.030  38.610  0.00  0.00            
ATOM   2543  HD2 HSD X 160      57.200  39.970  38.100  0.00  0.00            
ATOM   2544  C   HSD X 160      61.420  40.870  40.190  0.00  0.00            
ATOM   2545  O   HSD X 160      61.010  41.680  40.940  0.00  0.00            
ATOM   2546  N   VAL X 161      62.660  40.980  39.710  0.00  0.00            
ATOM   2547  HN  VAL X 161      62.810  40.470  38.860  0.00  0.00            
ATOM   2548  CA  VAL X 161      63.640  42.030  39.960  0.00  0.00            
ATOM   2549  HA  VAL X 161      63.570  42.330  40.990  0.00  0.00            
ATOM   2550  CB  VAL X 161      65.100  41.560  39.900  0.00  0.00            
ATOM   2551  HB  VAL X 161      65.100  40.850  39.040  0.00  0.00            
ATOM   2552  CG1 VAL X 161      66.120  42.640  39.660  0.00  0.00            
ATOM   2553 HG11 VAL X 161      66.020  43.480  40.380  0.00  0.00            
ATOM   2554 HG12 VAL X 161      65.950  42.970  38.610  0.00  0.00            
ATOM   2555 HG13 VAL X 161      67.150  42.230  39.720  0.00  0.00            
ATOM   2556  CG2 VAL X 161      65.350  40.700  41.210  0.00  0.00            
ATOM   2557 HG21 VAL X 161      66.280  40.090  41.240  0.00  0.00            
ATOM   2558 HG22 VAL X 161      64.590  39.900  41.340  0.00  0.00            
ATOM   2559 HG23 VAL X 161      65.270  41.400  42.070  0.00  0.00            
ATOM   2560  C   VAL X 161      63.400  43.280  39.180  0.00  0.00            
ATOM   2561  O   VAL X 161      63.430  43.330  37.980  0.00  0.00            
ATOM   2562  N   ALA X 162      63.120  44.410  39.780  0.00  0.00            
ATOM   2563  HN  ALA X 162      63.000  44.460  40.770  0.00  0.00            
ATOM   2564  CA  ALA X 162      62.930  45.650  39.080  0.00  0.00            
ATOM   2565  HA  ALA X 162      62.150  45.430  38.370  0.00  0.00            
ATOM   2566  CB  ALA X 162      62.480  46.630  40.230  0.00  0.00            
ATOM   2567  HB1 ALA X 162      62.190  47.640  39.850  0.00  0.00            
ATOM   2568  HB2 ALA X 162      63.170  46.660  41.100  0.00  0.00            
ATOM   2569  HB3 ALA X 162      61.610  46.110  40.680  0.00  0.00            
ATOM   2570  C   ALA X 162      64.200  46.160  38.450  0.00  0.00            
ATOM   2571  O   ALA X 162      65.240  46.170  39.020  0.00  0.00            
ATOM   2572  N   VAL X 163      63.980  46.650  37.270  0.00  0.00            
ATOM   2573  HN  VAL X 163      63.050  46.560  36.930  0.00  0.00            
ATOM   2574  CA  VAL X 163      64.980  47.240  36.320  0.00  0.00            
ATOM   2575  HA  VAL X 163      65.960  46.930  36.650  0.00  0.00            
ATOM   2576  CB  VAL X 163      64.750  46.620  34.910  0.00  0.00            
ATOM   2577  HB  VAL X 163      63.770  46.960  34.530  0.00  0.00            
ATOM   2578  CG1 VAL X 163      65.850  47.100  33.920  0.00  0.00            
ATOM   2579 HG11 VAL X 163      65.720  46.600  32.940  0.00  0.00            
ATOM   2580 HG12 VAL X 163      66.820  46.760  34.330  0.00  0.00            
ATOM   2581 HG13 VAL X 163      65.800  48.200  33.850  0.00  0.00            
ATOM   2582  CG2 VAL X 163      64.760  45.180  35.110  0.00  0.00            
ATOM   2583 HG21 VAL X 163      63.870  44.710  35.580  0.00  0.00            
ATOM   2584 HG22 VAL X 163      65.650  44.800  35.670  0.00  0.00            
ATOM   2585 HG23 VAL X 163      64.660  44.620  34.160  0.00  0.00            
ATOM   2586  C   VAL X 163      64.810  48.760  36.380  0.00  0.00            
ATOM   2587  O   VAL X 163      63.710  49.240  36.330  0.00  0.00            
ATOM   2588  N   PRO X 164      65.850  49.520  36.580  0.00  0.00            
ATOM   2589  CD  PRO X 164      67.100  49.010  37.180  0.00  0.00            
ATOM   2590  HD1 PRO X 164      67.650  48.660  36.280  0.00  0.00            
ATOM   2591  HD2 PRO X 164      66.940  48.210  37.950  0.00  0.00            
ATOM   2592  CA  PRO X 164      65.880  50.960  36.620  0.00  0.00            
ATOM   2593  HA  PRO X 164      65.350  51.080  37.550  0.00  0.00            
ATOM   2594  CB  PRO X 164      67.320  51.350  36.840  0.00  0.00            
ATOM   2595  HB1 PRO X 164      67.590  52.350  37.230  0.00  0.00            
ATOM   2596  HB2 PRO X 164      67.710  51.230  35.810  0.00  0.00            
ATOM   2597  CG  PRO X 164      67.950  50.220  37.680  0.00  0.00            
ATOM   2598  HG1 PRO X 164      69.030  50.060  37.530  0.00  0.00            
ATOM   2599  HG2 PRO X 164      67.740  50.440  38.750  0.00  0.00            
ATOM   2600  C   PRO X 164      65.090  51.770  35.490  0.00  0.00            
ATOM   2601  O   PRO X 164      65.250  51.400  34.330  0.00  0.00            
ATOM   2602  N   THR X 165      64.170  52.750  35.820  0.00  0.00            
ATOM   2603  HN  THR X 165      64.100  52.950  36.790  0.00  0.00            
ATOM   2604  CA  THR X 165      63.570  53.730  34.900  0.00  0.00            
ATOM   2605  HA  THR X 165      62.980  53.190  34.180  0.00  0.00            
ATOM   2606  CB  THR X 165      62.700  54.680  35.780  0.00  0.00            
ATOM   2607  HB  THR X 165      63.370  55.310  36.390  0.00  0.00            
ATOM   2608  OG1 THR X 165      61.800  53.920  36.610  0.00  0.00            
ATOM   2609  HG1 THR X 165      61.220  53.390  36.060  0.00  0.00            
ATOM   2610  CG2 THR X 165      61.780  55.580  34.970  0.00  0.00            
ATOM   2611 HG21 THR X 165      60.970  56.000  35.610  0.00  0.00            
ATOM   2612 HG22 THR X 165      61.230  54.920  34.270  0.00  0.00            
ATOM   2613 HG23 THR X 165      62.180  56.340  34.270  0.00  0.00            
ATOM   2614  C   THR X 165      64.570  54.590  34.170  0.00  0.00            
ATOM   2615  O   THR X 165      64.450  54.830  32.950  0.00  0.00            
ATOM   2616  N   HSD X 166      65.560  55.160  34.890  0.00  0.00            
ATOM   2617  HN  HSD X 166      65.520  55.010  35.880  0.00  0.00            
ATOM   2618  CA  HSD X 166      66.830  55.660  34.290  0.00  0.00            
ATOM   2619  HA  HSD X 166      66.830  55.290  33.280  0.00  0.00            
ATOM   2620  CB  HSD X 166      66.950  57.160  34.440  0.00  0.00            
ATOM   2621  HB1 HSD X 166      68.000  57.520  34.380  0.00  0.00            
ATOM   2622  HB2 HSD X 166      66.480  57.330  35.420  0.00  0.00            
ATOM   2623  ND1 HSD X 166      65.050  57.510  32.630  0.00  0.00            
ATOM   2624  HD1 HSD X 166      64.610  56.610  32.680  0.00  0.00            
ATOM   2625  CG  HSD X 166      66.110  57.980  33.390  0.00  0.00            
ATOM   2626  CE1 HSD X 166      64.520  58.540  32.010  0.00  0.00            
ATOM   2627  HE1 HSD X 166      63.660  58.490  31.330  0.00  0.00            
ATOM   2628  NE2 HSD X 166      65.110  59.650  32.220  0.00  0.00            
ATOM   2629  CD2 HSD X 166      66.130  59.340  33.100  0.00  0.00            
ATOM   2630  HD2 HSD X 166      66.840  60.100  33.420  0.00  0.00            
ATOM   2631  C   HSD X 166      68.020  55.110  35.100  0.00  0.00            
ATOM   2632  O   HSD X 166      67.900  54.660  36.260  0.00  0.00            
ATOM   2633  N   PHE X 167      69.250  55.070  34.490  0.00  0.00            
ATOM   2634  HN  PHE X 167      69.310  55.500  33.590  0.00  0.00            
ATOM   2635  CA  PHE X 167      70.490  54.680  35.100  0.00  0.00            
ATOM   2636  HA  PHE X 167      70.240  54.120  35.990  0.00  0.00            
ATOM   2637  CB  PHE X 167      71.250  53.750  34.120  0.00  0.00            
ATOM   2638  HB1 PHE X 167      71.330  54.340  33.180  0.00  0.00            
ATOM   2639  HB2 PHE X 167      70.540  52.940  33.830  0.00  0.00            
ATOM   2640  CG  PHE X 167      72.600  53.230  34.560  0.00  0.00            
ATOM   2641  CD1 PHE X 167      73.730  53.870  34.200  0.00  0.00            
ATOM   2642  HD1 PHE X 167      73.620  54.910  33.900  0.00  0.00            
ATOM   2643  CE1 PHE X 167      74.990  53.320  34.440  0.00  0.00            
ATOM   2644  HE1 PHE X 167      75.890  53.910  34.360  0.00  0.00            
ATOM   2645  CZ  PHE X 167      75.090  52.050  34.970  0.00  0.00            
ATOM   2646  HZ  PHE X 167      76.020  51.540  35.170  0.00  0.00            
ATOM   2647  CD2 PHE X 167      72.700  51.900  35.000  0.00  0.00            
ATOM   2648  HD2 PHE X 167      71.800  51.300  35.040  0.00  0.00            
ATOM   2649  CE2 PHE X 167      73.930  51.320  35.240  0.00  0.00            
ATOM   2650  HE2 PHE X 167      74.000  50.350  35.710  0.00  0.00            
ATOM   2651  C   PHE X 167      71.210  55.900  35.750  0.00  0.00            
ATOM   2652  O   PHE X 167      71.300  56.920  35.130  0.00  0.00            
ATOM   2653  N   PHE X 168      71.730  55.820  37.010  0.00  0.00            
ATOM   2654  HN  PHE X 168      71.670  55.000  37.570  0.00  0.00            
ATOM   2655  CA  PHE X 168      72.180  57.070  37.670  0.00  0.00            
ATOM   2656  HA  PHE X 168      72.420  57.830  36.950  0.00  0.00            
ATOM   2657  CB  PHE X 168      71.030  57.460  38.690  0.00  0.00            
ATOM   2658  HB1 PHE X 168      70.630  56.590  39.260  0.00  0.00            
ATOM   2659  HB2 PHE X 168      70.200  57.840  38.060  0.00  0.00            
ATOM   2660  CG  PHE X 168      71.370  58.490  39.710  0.00  0.00            
ATOM   2661  CD1 PHE X 168      72.350  59.570  39.510  0.00  0.00            
ATOM   2662  HD1 PHE X 168      72.880  59.520  38.570  0.00  0.00            
ATOM   2663  CE1 PHE X 168      72.510  60.550  40.450  0.00  0.00            
ATOM   2664  HE1 PHE X 168      73.320  61.250  40.320  0.00  0.00            
ATOM   2665  CZ  PHE X 168      71.940  60.440  41.720  0.00  0.00            
ATOM   2666  HZ  PHE X 168      72.160  61.120  42.530  0.00  0.00            
ATOM   2667  CD2 PHE X 168      70.840  58.420  41.000  0.00  0.00            
ATOM   2668  HD2 PHE X 168      70.140  57.620  41.200  0.00  0.00            
ATOM   2669  CE2 PHE X 168      71.050  59.310  42.040  0.00  0.00            
ATOM   2670  HE2 PHE X 168      70.560  59.040  42.970  0.00  0.00            
ATOM   2671  C   PHE X 168      73.490  56.750  38.320  0.00  0.00            
ATOM   2672  O   PHE X 168      73.590  55.920  39.200  0.00  0.00            
ATOM   2673  N   LYS X 169      74.610  57.410  37.860  0.00  0.00            
ATOM   2674  HN  LYS X 169      74.590  58.100  37.140  0.00  0.00            
ATOM   2675  CA  LYS X 169      75.910  57.230  38.470  0.00  0.00            
ATOM   2676  HA  LYS X 169      75.760  56.780  39.440  0.00  0.00            
ATOM   2677  CB  LYS X 169      76.900  56.350  37.670  0.00  0.00            
ATOM   2678  HB1 LYS X 169      77.270  56.810  36.720  0.00  0.00            
ATOM   2679  HB2 LYS X 169      76.410  55.360  37.640  0.00  0.00            
ATOM   2680  CG  LYS X 169      78.350  56.200  38.240  0.00  0.00            
ATOM   2681  HG1 LYS X 169      78.210  55.970  39.310  0.00  0.00            
ATOM   2682  HG2 LYS X 169      78.980  57.120  38.140  0.00  0.00            
ATOM   2683  CD  LYS X 169      79.240  55.070  37.490  0.00  0.00            
ATOM   2684  HD1 LYS X 169      80.340  55.250  37.500  0.00  0.00            
ATOM   2685  HD2 LYS X 169      78.970  55.110  36.420  0.00  0.00            
ATOM   2686  CE  LYS X 169      78.990  53.640  38.020  0.00  0.00            
ATOM   2687  HE1 LYS X 169      78.130  53.130  37.530  0.00  0.00            
ATOM   2688  HE2 LYS X 169      78.750  53.660  39.100  0.00  0.00            
ATOM   2689  NZ  LYS X 169      80.220  52.740  37.910  0.00  0.00            
ATOM   2690  HZ1 LYS X 169      80.070  52.040  37.160  0.00  0.00            
ATOM   2691  HZ2 LYS X 169      80.360  52.220  38.800  0.00  0.00            
ATOM   2692  HZ3 LYS X 169      81.130  53.200  37.700  0.00  0.00            
ATOM   2693  C   LYS X 169      76.580  58.600  38.800  0.00  0.00            
ATOM   2694  O   LYS X 169      76.760  59.520  37.960  0.00  0.00            
ATOM   2695  N   VAL X 170      77.100  58.730  40.040  0.00  0.00            
ATOM   2696  HN  VAL X 170      77.090  57.950  40.660  0.00  0.00            
ATOM   2697  CA  VAL X 170      77.760  60.020  40.430  0.00  0.00            
ATOM   2698  HA  VAL X 170      77.690  60.710  39.600  0.00  0.00            
ATOM   2699  CB  VAL X 170      77.240  60.560  41.730  0.00  0.00            
ATOM   2700  HB  VAL X 170      77.420  59.840  42.560  0.00  0.00            
ATOM   2701  CG1 VAL X 170      77.940  61.920  42.100  0.00  0.00            
ATOM   2702 HG11 VAL X 170      77.620  62.370  43.070  0.00  0.00            
ATOM   2703 HG12 VAL X 170      77.970  62.640  41.260  0.00  0.00            
ATOM   2704 HG13 VAL X 170      79.010  61.710  42.310  0.00  0.00            
ATOM   2705  CG2 VAL X 170      75.700  60.940  41.540  0.00  0.00            
ATOM   2706 HG21 VAL X 170      75.590  61.470  40.560  0.00  0.00            
ATOM   2707 HG22 VAL X 170      75.200  61.520  42.340  0.00  0.00            
ATOM   2708 HG23 VAL X 170      75.150  59.980  41.480  0.00  0.00            
ATOM   2709  C   VAL X 170      79.220  59.670  40.610  0.00  0.00            
ATOM   2710  O   VAL X 170      79.380  58.650  41.300  0.00  0.00            
ATOM   2711  N   LEU X 171      80.190  60.490  40.080  0.00  0.00            
ATOM   2712  HN  LEU X 171      80.130  61.310  39.510  0.00  0.00            
ATOM   2713  CA  LEU X 171      81.580  60.180  40.440  0.00  0.00            
ATOM   2714  HA  LEU X 171      81.670  59.340  41.110  0.00  0.00            
ATOM   2715  CB  LEU X 171      82.590  60.160  39.290  0.00  0.00            
ATOM   2716  HB1 LEU X 171      83.640  60.330  39.610  0.00  0.00            
ATOM   2717  HB2 LEU X 171      82.360  60.980  38.580  0.00  0.00            
ATOM   2718  CG  LEU X 171      82.650  58.810  38.550  0.00  0.00            
ATOM   2719  HG  LEU X 171      82.900  57.980  39.240  0.00  0.00            
ATOM   2720  CD1 LEU X 171      81.320  58.550  37.880  0.00  0.00            
ATOM   2721 HD11 LEU X 171      80.560  58.250  38.620  0.00  0.00            
ATOM   2722 HD12 LEU X 171      81.440  57.790  37.070  0.00  0.00            
ATOM   2723 HD13 LEU X 171      80.870  59.450  37.410  0.00  0.00            
ATOM   2724  CD2 LEU X 171      83.770  58.750  37.540  0.00  0.00            
ATOM   2725 HD21 LEU X 171      83.720  59.580  36.810  0.00  0.00            
ATOM   2726 HD22 LEU X 171      83.780  57.750  37.060  0.00  0.00            
ATOM   2727 HD23 LEU X 171      84.730  58.910  38.080  0.00  0.00            
ATOM   2728  C   LEU X 171      81.960  61.450  41.220  0.00  0.00            
ATOM   2729  O   LEU X 171      81.820  62.520  40.700  0.00  0.00            
ATOM   2730  N   ILE X 172      82.470  61.310  42.490  0.00  0.00            
ATOM   2731  HN  ILE X 172      82.650  60.400  42.860  0.00  0.00            
ATOM   2732  CA  ILE X 172      82.920  62.410  43.380  0.00  0.00            
ATOM   2733  HA  ILE X 172      82.570  63.360  43.020  0.00  0.00            
ATOM   2734  CB  ILE X 172      82.310  62.420  44.790  0.00  0.00            
ATOM   2735  HB  ILE X 172      82.470  61.450  45.320  0.00  0.00            
ATOM   2736  CG2 ILE X 172      83.000  63.460  45.660  0.00  0.00            
ATOM   2737 HG21 ILE X 172      82.910  64.510  45.320  0.00  0.00            
ATOM   2738 HG22 ILE X 172      84.080  63.240  45.800  0.00  0.00            
ATOM   2739 HG23 ILE X 172      82.490  63.390  46.640  0.00  0.00            
ATOM   2740  CG1 ILE X 172      80.730  62.570  44.680  0.00  0.00            
ATOM   2741 HG11 ILE X 172      80.520  62.960  43.660  0.00  0.00            
ATOM   2742 HG12 ILE X 172      80.500  63.330  45.460  0.00  0.00            
ATOM   2743  CD  ILE X 172      80.030  61.220  44.950  0.00  0.00            
ATOM   2744  HD1 ILE X 172      80.290  60.830  45.950  0.00  0.00            
ATOM   2745  HD2 ILE X 172      80.370  60.540  44.130  0.00  0.00            
ATOM   2746  HD3 ILE X 172      78.950  61.460  44.960  0.00  0.00            
ATOM   2747  C   ILE X 172      84.430  62.270  43.350  0.00  0.00            
ATOM   2748  O   ILE X 172      85.050  61.290  43.830  0.00  0.00            
ATOM   2749  N   LEU X 173      85.130  63.310  42.800  0.00  0.00            
ATOM   2750  HN  LEU X 173      84.610  64.060  42.410  0.00  0.00            
ATOM   2751  CA  LEU X 173      86.560  63.230  42.510  0.00  0.00            
ATOM   2752  HA  LEU X 173      86.860  62.200  42.640  0.00  0.00            
ATOM   2753  CB  LEU X 173      86.800  63.610  40.960  0.00  0.00            
ATOM   2754  HB1 LEU X 173      87.830  63.450  40.600  0.00  0.00            
ATOM   2755  HB2 LEU X 173      86.630  64.710  40.920  0.00  0.00            
ATOM   2756  CG  LEU X 173      85.870  62.910  39.940  0.00  0.00            
ATOM   2757  HG  LEU X 173      84.890  62.580  40.340  0.00  0.00            
ATOM   2758  CD1 LEU X 173      85.480  63.940  38.770  0.00  0.00            
ATOM   2759 HD11 LEU X 173      84.990  63.400  37.940  0.00  0.00            
ATOM   2760 HD12 LEU X 173      86.400  64.490  38.480  0.00  0.00            
ATOM   2761 HD13 LEU X 173      84.780  64.680  39.200  0.00  0.00            
ATOM   2762  CD2 LEU X 173      86.580  61.730  39.380  0.00  0.00            
ATOM   2763 HD21 LEU X 173      87.090  61.220  40.220  0.00  0.00            
ATOM   2764 HD22 LEU X 173      87.370  62.040  38.670  0.00  0.00            
ATOM   2765 HD23 LEU X 173      85.820  61.080  38.890  0.00  0.00            
ATOM   2766  C   LEU X 173      87.390  64.200  43.340  0.00  0.00            
ATOM   2767  O   LEU X 173      87.220  65.450  43.370  0.00  0.00            
ATOM   2768  N   GLU X 174      88.450  63.670  44.070  0.00  0.00            
ATOM   2769  HN  GLU X 174      88.700  62.710  43.960  0.00  0.00            
ATOM   2770  CA  GLU X 174      89.380  64.520  44.850  0.00  0.00            
ATOM   2771  HA  GLU X 174      88.770  65.270  45.320  0.00  0.00            
ATOM   2772  CB  GLU X 174      89.960  63.740  45.970  0.00  0.00            
ATOM   2773  HB1 GLU X 174      90.670  64.320  46.600  0.00  0.00            
ATOM   2774  HB2 GLU X 174      90.610  62.950  45.520  0.00  0.00            
ATOM   2775  CG  GLU X 174      88.850  63.300  46.930  0.00  0.00            
ATOM   2776  HG1 GLU X 174      88.410  62.350  46.570  0.00  0.00            
ATOM   2777  HG2 GLU X 174      88.050  64.070  46.940  0.00  0.00            
ATOM   2778  CD  GLU X 174      89.190  63.230  48.440  0.00  0.00            
ATOM   2779  OE1 GLU X 174      89.100  62.180  49.090  0.00  0.00            
ATOM   2780  OE2 GLU X 174      89.600  64.310  48.910  0.00  0.00            
ATOM   2781  C   GLU X 174      90.420  65.180  43.930  0.00  0.00            
ATOM   2782  O   GLU X 174      91.080  64.470  43.160  0.00  0.00            
ATOM   2783  N   ALA X 175      90.550  66.510  43.910  0.00  0.00            
ATOM   2784  HN  ALA X 175      89.970  67.130  44.430  0.00  0.00            
ATOM   2785  CA  ALA X 175      91.410  67.160  42.990  0.00  0.00            
ATOM   2786  HA  ALA X 175      91.800  66.480  42.260  0.00  0.00            
ATOM   2787  CB  ALA X 175      90.540  68.300  42.380  0.00  0.00            
ATOM   2788  HB1 ALA X 175      89.770  67.770  41.780  0.00  0.00            
ATOM   2789  HB2 ALA X 175      91.080  69.050  41.760  0.00  0.00            
ATOM   2790  HB3 ALA X 175      90.020  68.940  43.130  0.00  0.00            
ATOM   2791  C   ALA X 175      92.500  67.940  43.800  0.00  0.00            
ATOM   2792  O   ALA X 175      92.350  68.260  45.010  0.00  0.00            
ATOM   2793  N   ALA X 176      93.660  68.130  43.180  0.00  0.00            
ATOM   2794  HN  ALA X 176      93.810  67.810  42.240  0.00  0.00            
ATOM   2795  CA  ALA X 176      94.820  68.700  43.640  0.00  0.00            
ATOM   2796  HA  ALA X 176      95.210  67.980  44.340  0.00  0.00            
ATOM   2797  CB  ALA X 176      95.930  68.850  42.470  0.00  0.00            
ATOM   2798  HB1 ALA X 176      96.290  67.860  42.120  0.00  0.00            
ATOM   2799  HB2 ALA X 176      96.870  69.390  42.720  0.00  0.00            
ATOM   2800  HB3 ALA X 176      95.470  69.390  41.610  0.00  0.00            
ATOM   2801  C   ALA X 176      94.690  70.120  44.310  0.00  0.00            
ATOM   2802  O   ALA X 176      93.970  70.980  43.770  0.00  0.00            
ATOM   2803  N   GLY X 177      95.260  70.390  45.480  0.00  0.00            
ATOM   2804  HN  GLY X 177      95.800  69.660  45.890  0.00  0.00            
ATOM   2805  CA  GLY X 177      95.000  71.700  46.170  0.00  0.00            
ATOM   2806  HA1 GLY X 177      94.930  72.550  45.510  0.00  0.00            
ATOM   2807  HA2 GLY X 177      95.810  71.860  46.860  0.00  0.00            
ATOM   2808  C   GLY X 177      93.840  71.750  47.140  0.00  0.00            
ATOM   2809  O   GLY X 177      93.370  72.860  47.500  0.00  0.00            
ATOM   2810  N   GLY X 178      93.400  70.570  47.620  0.00  0.00            
ATOM   2811  HN  GLY X 178      94.000  69.790  47.450  0.00  0.00            
ATOM   2812  CA  GLY X 178      92.390  70.500  48.640  0.00  0.00            
ATOM   2813  HA1 GLY X 178      92.590  71.260  49.380  0.00  0.00            
ATOM   2814  HA2 GLY X 178      92.490  69.520  49.090  0.00  0.00            
ATOM   2815  C   GLY X 178      90.970  70.670  48.100  0.00  0.00            
ATOM   2816  O   GLY X 178      90.140  71.170  48.880  0.00  0.00            
ATOM   2817  N   GLN X 179      90.620  70.200  46.860  0.00  0.00            
ATOM   2818  HN  GLN X 179      91.310  69.690  46.350  0.00  0.00            
ATOM   2819  CA  GLN X 179      89.330  70.480  46.200  0.00  0.00            
ATOM   2820  HA  GLN X 179      88.690  71.020  46.880  0.00  0.00            
ATOM   2821  CB  GLN X 179      89.680  71.240  44.900  0.00  0.00            
ATOM   2822  HB1 GLN X 179      88.720  71.630  44.500  0.00  0.00            
ATOM   2823  HB2 GLN X 179      90.190  70.610  44.130  0.00  0.00            
ATOM   2824  CG  GLN X 179      90.560  72.540  45.080  0.00  0.00            
ATOM   2825  HG1 GLN X 179      90.590  73.070  44.110  0.00  0.00            
ATOM   2826  HG2 GLN X 179      91.660  72.370  45.120  0.00  0.00            
ATOM   2827  CD  GLN X 179      89.870  73.400  46.130  0.00  0.00            
ATOM   2828  OE1 GLN X 179      88.710  73.720  45.970  0.00  0.00            
ATOM   2829  NE2 GLN X 179      90.540  73.650  47.270  0.00  0.00            
ATOM   2830 HE21 GLN X 179      91.360  73.160  47.580  0.00  0.00            
ATOM   2831 HE22 GLN X 179      90.090  74.230  47.950  0.00  0.00            
ATOM   2832  C   GLN X 179      88.570  69.240  45.860  0.00  0.00            
ATOM   2833  O   GLN X 179      89.170  68.200  45.750  0.00  0.00            
ATOM   2834  N   ILE X 180      87.260  69.430  45.760  0.00  0.00            
ATOM   2835  HN  ILE X 180      86.930  70.370  45.790  0.00  0.00            
ATOM   2836  CA  ILE X 180      86.420  68.280  45.470  0.00  0.00            
ATOM   2837  HA  ILE X 180      87.030  67.520  45.010  0.00  0.00            
ATOM   2838  CB  ILE X 180      85.700  67.770  46.740  0.00  0.00            
ATOM   2839  HB  ILE X 180      86.560  67.660  47.440  0.00  0.00            
ATOM   2840  CG2 ILE X 180      84.650  68.650  47.340  0.00  0.00            
ATOM   2841 HG21 ILE X 180      85.190  69.510  47.790  0.00  0.00            
ATOM   2842 HG22 ILE X 180      84.100  68.030  48.080  0.00  0.00            
ATOM   2843 HG23 ILE X 180      83.820  68.890  46.650  0.00  0.00            
ATOM   2844  CG1 ILE X 180      85.220  66.320  46.410  0.00  0.00            
ATOM   2845 HG11 ILE X 180      85.950  65.920  45.680  0.00  0.00            
ATOM   2846 HG12 ILE X 180      84.290  66.280  45.800  0.00  0.00            
ATOM   2847  CD  ILE X 180      85.160  65.400  47.610  0.00  0.00            
ATOM   2848  HD1 ILE X 180      84.130  64.990  47.760  0.00  0.00            
ATOM   2849  HD2 ILE X 180      85.400  65.970  48.540  0.00  0.00            
ATOM   2850  HD3 ILE X 180      85.680  64.440  47.440  0.00  0.00            
ATOM   2851  C   ILE X 180      85.350  68.650  44.370  0.00  0.00            
ATOM   2852  O   ILE X 180      84.560  69.600  44.440  0.00  0.00            
ATOM   2853  N   GLU X 181      85.380  67.870  43.280  0.00  0.00            
ATOM   2854  HN  GLU X 181      86.070  67.140  43.280  0.00  0.00            
ATOM   2855  CA  GLU X 181      84.560  68.090  42.160  0.00  0.00            
ATOM   2856  HA  GLU X 181      83.960  68.970  42.360  0.00  0.00            
ATOM   2857  CB  GLU X 181      85.390  68.210  40.850  0.00  0.00            
ATOM   2858  HB1 GLU X 181      84.620  68.420  40.080  0.00  0.00            
ATOM   2859  HB2 GLU X 181      85.960  67.270  40.700  0.00  0.00            
ATOM   2860  CG  GLU X 181      86.440  69.310  40.980  0.00  0.00            
ATOM   2861  HG1 GLU X 181      87.060  69.130  41.890  0.00  0.00            
ATOM   2862  HG2 GLU X 181      85.880  70.250  41.160  0.00  0.00            
ATOM   2863  CD  GLU X 181      87.200  69.380  39.680  0.00  0.00            
ATOM   2864  OE1 GLU X 181      86.890  68.680  38.700  0.00  0.00            
ATOM   2865  OE2 GLU X 181      88.130  70.230  39.690  0.00  0.00            
ATOM   2866  C   GLU X 181      83.650  66.890  41.980  0.00  0.00            
ATOM   2867  O   GLU X 181      83.970  65.760  42.320  0.00  0.00            
ATOM   2868  N   LEU X 182      82.470  67.150  41.490  0.00  0.00            
ATOM   2869  HN  LEU X 182      82.230  68.120  41.440  0.00  0.00            
ATOM   2870  CA  LEU X 182      81.380  66.200  41.200  0.00  0.00            
ATOM   2871  HA  LEU X 182      81.820  65.210  41.180  0.00  0.00            
ATOM   2872  CB  LEU X 182      80.120  66.320  42.180  0.00  0.00            
ATOM   2873  HB1 LEU X 182      80.050  67.400  42.450  0.00  0.00            
ATOM   2874  HB2 LEU X 182      80.350  65.780  43.130  0.00  0.00            
ATOM   2875  CG  LEU X 182      78.710  65.850  41.690  0.00  0.00            
ATOM   2876  HG  LEU X 182      78.820  64.990  40.990  0.00  0.00            
ATOM   2877  CD1 LEU X 182      77.710  65.410  42.830  0.00  0.00            
ATOM   2878 HD11 LEU X 182      78.170  64.680  43.530  0.00  0.00            
ATOM   2879 HD12 LEU X 182      76.940  64.780  42.330  0.00  0.00            
ATOM   2880 HD13 LEU X 182      77.260  66.260  43.390  0.00  0.00            
ATOM   2881  CD2 LEU X 182      77.900  66.980  41.020  0.00  0.00            
ATOM   2882 HD21 LEU X 182      78.430  67.250  40.090  0.00  0.00            
ATOM   2883 HD22 LEU X 182      77.990  67.820  41.750  0.00  0.00            
ATOM   2884 HD23 LEU X 182      76.840  66.690  40.870  0.00  0.00            
ATOM   2885  C   LEU X 182      80.960  66.280  39.760  0.00  0.00            
ATOM   2886  O   LEU X 182      80.950  67.330  39.120  0.00  0.00            
ATOM   2887  N   ARG X 183      80.770  65.090  39.190  0.00  0.00            
ATOM   2888  HN  ARG X 183      80.970  64.330  39.790  0.00  0.00            
ATOM   2889  CA  ARG X 183      80.220  64.820  37.830  0.00  0.00            
ATOM   2890  HA  ARG X 183      79.790  65.670  37.330  0.00  0.00            
ATOM   2891  CB  ARG X 183      81.330  64.190  36.930  0.00  0.00            
ATOM   2892  HB1 ARG X 183      81.030  63.850  35.910  0.00  0.00            
ATOM   2893  HB2 ARG X 183      81.800  63.340  37.470  0.00  0.00            
ATOM   2894  CG  ARG X 183      82.540  65.270  36.680  0.00  0.00            
ATOM   2895  HG1 ARG X 183      83.300  65.270  37.490  0.00  0.00            
ATOM   2896  HG2 ARG X 183      82.020  66.240  36.580  0.00  0.00            
ATOM   2897  CD  ARG X 183      83.260  65.100  35.380  0.00  0.00            
ATOM   2898  HD1 ARG X 183      82.660  65.310  34.460  0.00  0.00            
ATOM   2899  HD2 ARG X 183      83.690  64.090  35.270  0.00  0.00            
ATOM   2900  NE  ARG X 183      84.330  66.170  35.380  0.00  0.00            
ATOM   2901  HE  ARG X 183      84.360  66.770  36.180  0.00  0.00            
ATOM   2902  CZ  ARG X 183      85.230  66.370  34.390  0.00  0.00            
ATOM   2903  NH1 ARG X 183      85.190  65.720  33.250  0.00  0.00            
ATOM   2904 HH11 ARG X 183      84.350  65.220  33.020  0.00  0.00            
ATOM   2905 HH12 ARG X 183      85.970  65.820  32.650  0.00  0.00            
ATOM   2906  NH2 ARG X 183      86.290  67.130  34.620  0.00  0.00            
ATOM   2907 HH21 ARG X 183      86.240  67.760  35.400  0.00  0.00            
ATOM   2908 HH22 ARG X 183      87.000  67.330  33.950  0.00  0.00            
ATOM   2909  C   ARG X 183      79.170  63.660  38.000  0.00  0.00            
ATOM   2910  O   ARG X 183      79.490  62.600  38.530  0.00  0.00            
ATOM   2911  N   THR X 184      77.920  63.910  37.520  0.00  0.00            
ATOM   2912  HN  THR X 184      77.690  64.830  37.230  0.00  0.00            
ATOM   2913  CA  THR X 184      76.760  63.000  37.570  0.00  0.00            
ATOM   2914  HA  THR X 184      76.920  62.090  38.130  0.00  0.00            
ATOM   2915  CB  THR X 184      75.490  63.740  38.160  0.00  0.00            
ATOM   2916  HB  THR X 184      75.390  64.700  37.630  0.00  0.00            
ATOM   2917  OG1 THR X 184      75.720  64.070  39.510  0.00  0.00            
ATOM   2918  HG1 THR X 184      76.670  64.120  39.620  0.00  0.00            
ATOM   2919  CG2 THR X 184      74.240  62.900  37.930  0.00  0.00            
ATOM   2920 HG21 THR X 184      74.310  61.880  38.350  0.00  0.00            
ATOM   2921 HG22 THR X 184      74.150  62.800  36.830  0.00  0.00            
ATOM   2922 HG23 THR X 184      73.320  63.440  38.240  0.00  0.00            
ATOM   2923  C   THR X 184      76.470  62.680  36.130  0.00  0.00            
ATOM   2924  O   THR X 184      76.230  63.580  35.340  0.00  0.00            
ATOM   2925  N   TYR X 185      76.410  61.420  35.820  0.00  0.00            
ATOM   2926  HN  TYR X 185      76.410  60.810  36.610  0.00  0.00            
ATOM   2927  CA  TYR X 185      76.120  60.870  34.560  0.00  0.00            
ATOM   2928  HA  TYR X 185      76.010  61.610  33.780  0.00  0.00            
ATOM   2929  CB  TYR X 185      77.240  59.840  34.010  0.00  0.00            
ATOM   2930  HB1 TYR X 185      77.060  59.570  32.950  0.00  0.00            
ATOM   2931  HB2 TYR X 185      77.140  58.970  34.710  0.00  0.00            
ATOM   2932  CG  TYR X 185      78.630  60.470  34.020  0.00  0.00            
ATOM   2933  CD1 TYR X 185      79.620  59.950  34.800  0.00  0.00            
ATOM   2934  HD1 TYR X 185      79.350  59.240  35.570  0.00  0.00            
ATOM   2935  CE1 TYR X 185      80.950  60.490  34.790  0.00  0.00            
ATOM   2936  HE1 TYR X 185      81.790  60.200  35.410  0.00  0.00            
ATOM   2937  CZ  TYR X 185      81.330  61.290  33.670  0.00  0.00            
ATOM   2938  OH  TYR X 185      82.570  61.920  33.690  0.00  0.00            
ATOM   2939  HH  TYR X 185      82.410  62.590  33.020  0.00  0.00            
ATOM   2940  CD2 TYR X 185      78.940  61.440  33.090  0.00  0.00            
ATOM   2941  HD2 TYR X 185      78.140  61.810  32.470  0.00  0.00            
ATOM   2942  CE2 TYR X 185      80.340  61.740  32.870  0.00  0.00            
ATOM   2943  HE2 TYR X 185      80.570  62.400  32.040  0.00  0.00            
ATOM   2944  C   TYR X 185      74.800  60.130  34.700  0.00  0.00            
ATOM   2945  O   TYR X 185      74.780  59.120  35.400  0.00  0.00            
ATOM   2946  N   VAL X 186      73.670  60.510  34.120  0.00  0.00            
ATOM   2947  HN  VAL X 186      73.660  61.380  33.640  0.00  0.00            
ATOM   2948  CA  VAL X 186      72.380  59.770  34.080  0.00  0.00            
ATOM   2949  HA  VAL X 186      72.480  58.870  34.670  0.00  0.00            
ATOM   2950  CB  VAL X 186      71.200  60.600  34.590  0.00  0.00            
ATOM   2951  HB  VAL X 186      71.180  61.540  34.010  0.00  0.00            
ATOM   2952  CG1 VAL X 186      69.820  59.940  34.420  0.00  0.00            
ATOM   2953 HG11 VAL X 186      68.990  60.650  34.610  0.00  0.00            
ATOM   2954 HG12 VAL X 186      69.720  59.030  35.060  0.00  0.00            
ATOM   2955 HG13 VAL X 186      69.700  59.570  33.370  0.00  0.00            
ATOM   2956  CG2 VAL X 186      71.440  60.930  36.060  0.00  0.00            
ATOM   2957 HG21 VAL X 186      70.440  61.040  36.530  0.00  0.00            
ATOM   2958 HG22 VAL X 186      72.070  61.850  36.060  0.00  0.00            
ATOM   2959 HG23 VAL X 186      72.020  60.110  36.530  0.00  0.00            
ATOM   2960  C   VAL X 186      72.030  59.390  32.680  0.00  0.00            
ATOM   2961  O   VAL X 186      71.900  60.230  31.740  0.00  0.00            
ATOM   2962  N   MET X 187      71.840  58.110  32.500  0.00  0.00            
ATOM   2963  HN  MET X 187      71.720  57.590  33.340  0.00  0.00            
ATOM   2964  CA  MET X 187      71.520  57.510  31.260  0.00  0.00            
ATOM   2965  HA  MET X 187      71.790  58.210  30.480  0.00  0.00            
ATOM   2966  CB  MET X 187      72.290  56.190  30.930  0.00  0.00            
ATOM   2967  HB1 MET X 187      71.680  55.680  30.150  0.00  0.00            
ATOM   2968  HB2 MET X 187      72.210  55.510  31.810  0.00  0.00            
ATOM   2969  CG  MET X 187      73.780  56.380  30.440  0.00  0.00            
ATOM   2970  HG1 MET X 187      73.710  56.950  29.490  0.00  0.00            
ATOM   2971  HG2 MET X 187      74.180  55.390  30.130  0.00  0.00            
ATOM   2972  SD  MET X 187      74.890  57.090  31.710  0.00  0.00            
ATOM   2973  CE  MET X 187      76.340  56.800  30.640  0.00  0.00            
ATOM   2974  HE1 MET X 187      77.330  56.700  31.120  0.00  0.00            
ATOM   2975  HE2 MET X 187      76.510  57.620  29.910  0.00  0.00            
ATOM   2976  HE3 MET X 187      76.330  55.770  30.240  0.00  0.00            
ATOM   2977  C   MET X 187      69.950  57.270  31.230  0.00  0.00            
ATOM   2978  O   MET X 187      69.410  56.710  32.210  0.00  0.00            
ATOM   2979  N   PRO X 188      69.220  57.800  30.260  0.00  0.00            
ATOM   2980  CD  PRO X 188      69.800  58.350  28.970  0.00  0.00            
ATOM   2981  HD1 PRO X 188      70.350  57.580  28.390  0.00  0.00            
ATOM   2982  HD2 PRO X 188      70.290  59.300  29.260  0.00  0.00            
ATOM   2983  CA  PRO X 188      67.750  57.660  30.180  0.00  0.00            
ATOM   2984  HA  PRO X 188      67.250  57.930  31.100  0.00  0.00            
ATOM   2985  CB  PRO X 188      67.390  58.780  29.270  0.00  0.00            
ATOM   2986  HB1 PRO X 188      67.380  59.760  29.800  0.00  0.00            
ATOM   2987  HB2 PRO X 188      66.370  58.690  28.820  0.00  0.00            
ATOM   2988  CG  PRO X 188      68.550  58.830  28.220  0.00  0.00            
ATOM   2989  HG1 PRO X 188      68.230  58.270  27.310  0.00  0.00            
ATOM   2990  HG2 PRO X 188      68.710  59.870  27.860  0.00  0.00            
ATOM   2991  C   PRO X 188      67.200  56.330  29.870  0.00  0.00            
ATOM   2992  O   PRO X 188      65.940  56.280  29.750  0.00  0.00            
ATOM   2993  N   ASN X 189      68.000  55.310  29.830  0.00  0.00            
ATOM   2994  HN  ASN X 189      68.900  55.590  30.170  0.00  0.00            
ATOM   2995  CA  ASN X 189      67.570  53.950  29.540  0.00  0.00            
ATOM   2996  HA  ASN X 189      68.480  53.500  29.170  0.00  0.00            
ATOM   2997  CB  ASN X 189      67.000  53.140  30.730  0.00  0.00            
ATOM   2998  HB1 ASN X 189      66.610  52.140  30.420  0.00  0.00            
ATOM   2999  HB2 ASN X 189      66.180  53.680  31.240  0.00  0.00            
ATOM   3000  CG  ASN X 189      68.140  52.860  31.660  0.00  0.00            
ATOM   3001  OD1 ASN X 189      69.310  53.080  31.390  0.00  0.00            
ATOM   3002  ND2 ASN X 189      67.770  52.400  32.850  0.00  0.00            
ATOM   3003 HD21 ASN X 189      66.860  52.040  33.030  0.00  0.00            
ATOM   3004 HD22 ASN X 189      68.460  52.320  33.560  0.00  0.00            
ATOM   3005  C   ASN X 189      66.710  53.690  28.300  0.00  0.00            
ATOM   3006  O   ASN X 189      65.580  53.260  28.390  0.00  0.00            
ATOM   3007  N   ALA X 190      67.350  53.820  27.110  0.00  0.00            
ATOM   3008  HN  ALA X 190      68.280  54.180  27.090  0.00  0.00            
ATOM   3009  CA  ALA X 190      66.710  53.820  25.770  0.00  0.00            
ATOM   3010  HA  ALA X 190      65.980  53.030  25.710  0.00  0.00            
ATOM   3011  CB  ALA X 190      66.190  55.230  25.500  0.00  0.00            
ATOM   3012  HB1 ALA X 190      67.090  55.880  25.530  0.00  0.00            
ATOM   3013  HB2 ALA X 190      65.520  55.590  26.310  0.00  0.00            
ATOM   3014  HB3 ALA X 190      65.580  55.320  24.580  0.00  0.00            
ATOM   3015  C   ALA X 190      67.840  53.410  24.810  0.00  0.00            
ATOM   3016  O   ALA X 190      68.980  53.350  25.310  0.00  0.00            
ATOM   3017  N   PRO X 191      67.690  52.920  23.590  0.00  0.00            
ATOM   3018  CD  PRO X 191      66.400  52.540  23.000  0.00  0.00            
ATOM   3019  HD1 PRO X 191      65.700  53.390  22.860  0.00  0.00            
ATOM   3020  HD2 PRO X 191      65.850  51.830  23.660  0.00  0.00            
ATOM   3021  CA  PRO X 191      68.790  52.680  22.650  0.00  0.00            
ATOM   3022  HA  PRO X 191      69.390  51.860  23.000  0.00  0.00            
ATOM   3023  CB  PRO X 191      68.060  52.460  21.290  0.00  0.00            
ATOM   3024  HB1 PRO X 191      68.550  51.840  20.510  0.00  0.00            
ATOM   3025  HB2 PRO X 191      67.880  53.410  20.750  0.00  0.00            
ATOM   3026  CG  PRO X 191      66.660  51.900  21.630  0.00  0.00            
ATOM   3027  HG1 PRO X 191      65.920  52.070  20.820  0.00  0.00            
ATOM   3028  HG2 PRO X 191      66.720  50.800  21.740  0.00  0.00            
ATOM   3029  C   PRO X 191      69.850  53.830  22.510  0.00  0.00            
ATOM   3030  O   PRO X 191      69.510  54.960  22.510  0.00  0.00            
ATOM   3031  N   VAL X 192      71.110  53.440  22.350  0.00  0.00            
ATOM   3032  HN  VAL X 192      71.350  52.480  22.400  0.00  0.00            
ATOM   3033  CA  VAL X 192      72.140  54.510  22.350  0.00  0.00            
ATOM   3034  HA  VAL X 192      71.750  55.420  21.930  0.00  0.00            
ATOM   3035  CB  VAL X 192      72.660  54.890  23.770  0.00  0.00            
ATOM   3036  HB  VAL X 192      71.910  55.490  24.320  0.00  0.00            
ATOM   3037  CG1 VAL X 192      73.130  53.650  24.630  0.00  0.00            
ATOM   3038 HG11 VAL X 192      73.720  52.940  24.010  0.00  0.00            
ATOM   3039 HG12 VAL X 192      72.240  53.070  24.950  0.00  0.00            
ATOM   3040 HG13 VAL X 192      73.720  53.930  25.540  0.00  0.00            
ATOM   3041  CG2 VAL X 192      73.880  55.900  23.710  0.00  0.00            
ATOM   3042 HG21 VAL X 192      74.770  55.370  23.310  0.00  0.00            
ATOM   3043 HG22 VAL X 192      74.150  56.340  24.690  0.00  0.00            
ATOM   3044 HG23 VAL X 192      73.780  56.710  22.960  0.00  0.00            
ATOM   3045  C   VAL X 192      73.140  54.040  21.350  0.00  0.00            
ATOM   3046  O   VAL X 192      73.500  52.900  21.340  0.00  0.00            
ATOM   3047  N   ASP X 193      73.650  54.970  20.460  0.00  0.00            
ATOM   3048  HN  ASP X 193      73.320  55.910  20.480  0.00  0.00            
ATOM   3049  CA  ASP X 193      74.660  54.770  19.540  0.00  0.00            
ATOM   3050  HA  ASP X 193      74.310  53.970  18.900  0.00  0.00            
ATOM   3051  CB  ASP X 193      74.710  55.960  18.520  0.00  0.00            
ATOM   3052  HB1 ASP X 193      75.490  55.640  17.790  0.00  0.00            
ATOM   3053  HB2 ASP X 193      74.890  56.910  19.060  0.00  0.00            
ATOM   3054  CG  ASP X 193      73.390  56.070  17.780  0.00  0.00            
ATOM   3055  OD1 ASP X 193      73.130  57.230  17.310  0.00  0.00            
ATOM   3056  OD2 ASP X 193      72.660  55.110  17.560  0.00  0.00            
ATOM   3057  C   ASP X 193      76.020  54.210  20.110  0.00  0.00            
ATOM   3058  O   ASP X 193      76.390  54.430  21.260  0.00  0.00            
ATOM   3059  N   GLU X 194      76.810  53.440  19.330  0.00  0.00            
ATOM   3060  HN  GLU X 194      76.580  53.330  18.370  0.00  0.00            
ATOM   3061  CA  GLU X 194      77.940  52.710  19.860  0.00  0.00            
ATOM   3062  HA  GLU X 194      77.400  52.180  20.630  0.00  0.00            
ATOM   3063  CB  GLU X 194      78.470  51.650  18.780  0.00  0.00            
ATOM   3064  HB1 GLU X 194      77.570  51.040  18.560  0.00  0.00            
ATOM   3065  HB2 GLU X 194      79.250  51.070  19.320  0.00  0.00            
ATOM   3066  CG  GLU X 194      79.070  52.220  17.510  0.00  0.00            
ATOM   3067  HG1 GLU X 194      80.180  52.220  17.620  0.00  0.00            
ATOM   3068  HG2 GLU X 194      78.720  53.270  17.550  0.00  0.00            
ATOM   3069  CD  GLU X 194      78.630  51.570  16.260  0.00  0.00            
ATOM   3070  OE1 GLU X 194      79.280  50.530  15.900  0.00  0.00            
ATOM   3071  OE2 GLU X 194      77.600  51.960  15.650  0.00  0.00            
ATOM   3072  C   GLU X 194      79.040  53.380  20.570  0.00  0.00            
ATOM   3073  O   GLU X 194      79.500  52.970  21.620  0.00  0.00            
ATOM   3074  N   ALA X 195      79.450  54.550  20.110  0.00  0.00            
ATOM   3075  HN  ALA X 195      78.870  54.990  19.430  0.00  0.00            
ATOM   3076  CA  ALA X 195      80.700  55.160  20.340  0.00  0.00            
ATOM   3077  HA  ALA X 195      81.160  54.570  21.120  0.00  0.00            
ATOM   3078  CB  ALA X 195      81.540  54.970  19.080  0.00  0.00            
ATOM   3079  HB1 ALA X 195      81.010  55.510  18.260  0.00  0.00            
ATOM   3080  HB2 ALA X 195      81.760  53.900  18.840  0.00  0.00            
ATOM   3081  HB3 ALA X 195      82.560  55.390  19.190  0.00  0.00            
ATOM   3082  C   ALA X 195      80.580  56.580  20.720  0.00  0.00            
ATOM   3083  O   ALA X 195      81.540  57.310  20.750  0.00  0.00            
ATOM   3084  N   ILE X 196      79.310  56.990  21.050  0.00  0.00            
ATOM   3085  HN  ILE X 196      78.550  56.350  21.120  0.00  0.00            
ATOM   3086  CA  ILE X 196      79.000  58.400  21.330  0.00  0.00            
ATOM   3087  HA  ILE X 196      79.620  58.810  20.550  0.00  0.00            
ATOM   3088  CB  ILE X 196      77.520  58.720  21.110  0.00  0.00            
ATOM   3089  HB  ILE X 196      77.410  58.610  20.010  0.00  0.00            
ATOM   3090  CG2 ILE X 196      76.640  57.740  21.910  0.00  0.00            
ATOM   3091 HG21 ILE X 196      76.810  56.680  21.630  0.00  0.00            
ATOM   3092 HG22 ILE X 196      75.570  57.900  21.670  0.00  0.00            
ATOM   3093 HG23 ILE X 196      76.810  57.890  23.000  0.00  0.00            
ATOM   3094  CG1 ILE X 196      77.350  60.260  21.310  0.00  0.00            
ATOM   3095 HG11 ILE X 196      78.130  60.810  20.740  0.00  0.00            
ATOM   3096 HG12 ILE X 196      77.600  60.500  22.370  0.00  0.00            
ATOM   3097  CD  ILE X 196      76.010  60.870  20.890  0.00  0.00            
ATOM   3098  HD1 ILE X 196      75.080  60.570  21.400  0.00  0.00            
ATOM   3099  HD2 ILE X 196      75.930  60.690  19.800  0.00  0.00            
ATOM   3100  HD3 ILE X 196      76.050  61.970  21.020  0.00  0.00            
ATOM   3101  C   ILE X 196      79.580  58.860  22.730  0.00  0.00            
ATOM   3102  O   ILE X 196      79.320  58.170  23.700  0.00  0.00            
ATOM   3103  N   PRO X 197      80.370  59.930  22.910  0.00  0.00            
ATOM   3104  CD  PRO X 197      81.110  60.560  21.800  0.00  0.00            
ATOM   3105  HD1 PRO X 197      80.410  60.940  21.030  0.00  0.00            
ATOM   3106  HD2 PRO X 197      81.780  59.830  21.290  0.00  0.00            
ATOM   3107  CA  PRO X 197      80.870  60.430  24.180  0.00  0.00            
ATOM   3108  HA  PRO X 197      81.660  59.700  24.330  0.00  0.00            
ATOM   3109  CB  PRO X 197      81.490  61.770  23.940  0.00  0.00            
ATOM   3110  HB1 PRO X 197      82.370  62.030  24.570  0.00  0.00            
ATOM   3111  HB2 PRO X 197      80.800  62.640  24.030  0.00  0.00            
ATOM   3112  CG  PRO X 197      81.890  61.720  22.430  0.00  0.00            
ATOM   3113  HG1 PRO X 197      81.770  62.600  21.760  0.00  0.00            
ATOM   3114  HG2 PRO X 197      82.940  61.350  22.330  0.00  0.00            
ATOM   3115  C   PRO X 197      79.900  60.340  25.340  0.00  0.00            
ATOM   3116  O   PRO X 197      78.740  60.810  25.220  0.00  0.00            
ATOM   3117  N   LEU X 198      80.410  59.940  26.510  0.00  0.00            
ATOM   3118  HN  LEU X 198      81.380  59.730  26.610  0.00  0.00            
ATOM   3119  CA  LEU X 198      79.660  59.910  27.810  0.00  0.00            
ATOM   3120  HA  LEU X 198      78.690  59.530  27.550  0.00  0.00            
ATOM   3121  CB  LEU X 198      80.430  59.020  28.870  0.00  0.00            
ATOM   3122  HB1 LEU X 198      79.830  58.930  29.800  0.00  0.00            
ATOM   3123  HB2 LEU X 198      81.400  59.510  29.110  0.00  0.00            
ATOM   3124  CG  LEU X 198      80.610  57.530  28.380  0.00  0.00            
ATOM   3125  HG  LEU X 198      80.370  57.510  27.300  0.00  0.00            
ATOM   3126  CD1 LEU X 198      82.020  56.920  28.670  0.00  0.00            
ATOM   3127 HD11 LEU X 198      82.260  56.790  29.740  0.00  0.00            
ATOM   3128 HD12 LEU X 198      82.780  57.630  28.290  0.00  0.00            
ATOM   3129 HD13 LEU X 198      82.210  55.920  28.220  0.00  0.00            
ATOM   3130  CD2 LEU X 198      79.510  56.750  29.110  0.00  0.00            
ATOM   3131 HD21 LEU X 198      78.610  57.100  28.580  0.00  0.00            
ATOM   3132 HD22 LEU X 198      79.410  57.010  30.190  0.00  0.00            
ATOM   3133 HD23 LEU X 198      79.710  55.660  29.000  0.00  0.00            
ATOM   3134  C   LEU X 198      79.430  61.300  28.440  0.00  0.00            
ATOM   3135  O   LEU X 198      78.640  61.590  29.390  0.00  0.00            
ATOM   3136  N   GLU X 199      80.080  62.250  27.710  0.00  0.00            
ATOM   3137  HN  GLU X 199      80.820  61.990  27.110  0.00  0.00            
ATOM   3138  CA  GLU X 199      80.030  63.670  28.020  0.00  0.00            
ATOM   3139  HA  GLU X 199      80.300  63.920  29.040  0.00  0.00            
ATOM   3140  CB  GLU X 199      81.190  64.390  27.250  0.00  0.00            
ATOM   3141  HB1 GLU X 199      81.150  65.480  27.460  0.00  0.00            
ATOM   3142  HB2 GLU X 199      81.050  64.310  26.150  0.00  0.00            
ATOM   3143  CG  GLU X 199      82.610  63.830  27.580  0.00  0.00            
ATOM   3144  HG1 GLU X 199      82.720  62.740  27.730  0.00  0.00            
ATOM   3145  HG2 GLU X 199      82.930  64.300  28.540  0.00  0.00            
ATOM   3146  CD  GLU X 199      83.580  64.310  26.600  0.00  0.00            
ATOM   3147  OE1 GLU X 199      83.260  65.450  26.040  0.00  0.00            
ATOM   3148  OE2 GLU X 199      84.700  63.730  26.490  0.00  0.00            
ATOM   3149  C   GLU X 199      78.630  64.220  27.660  0.00  0.00            
ATOM   3150  O   GLU X 199      78.140  65.220  28.210  0.00  0.00            
ATOM   3151  N   ARG X 200      77.860  63.580  26.790  0.00  0.00            
ATOM   3152  HN  ARG X 200      78.260  62.820  26.290  0.00  0.00            
ATOM   3153  CA  ARG X 200      76.460  63.930  26.630  0.00  0.00            
ATOM   3154  HA  ARG X 200      76.320  64.980  26.380  0.00  0.00            
ATOM   3155  CB  ARG X 200      75.870  63.090  25.520  0.00  0.00            
ATOM   3156  HB1 ARG X 200      74.850  63.490  25.320  0.00  0.00            
ATOM   3157  HB2 ARG X 200      75.700  62.020  25.750  0.00  0.00            
ATOM   3158  CG  ARG X 200      76.650  63.090  24.220  0.00  0.00            
ATOM   3159  HG1 ARG X 200      76.180  62.330  23.570  0.00  0.00            
ATOM   3160  HG2 ARG X 200      77.610  62.540  24.310  0.00  0.00            
ATOM   3161  CD  ARG X 200      76.720  64.350  23.460  0.00  0.00            
ATOM   3162  HD1 ARG X 200      76.810  65.270  24.080  0.00  0.00            
ATOM   3163  HD2 ARG X 200      75.850  64.550  22.790  0.00  0.00            
ATOM   3164  NE  ARG X 200      77.810  64.270  22.470  0.00  0.00            
ATOM   3165  HE  ARG X 200      77.740  63.860  21.560  0.00  0.00            
ATOM   3166  CZ  ARG X 200      79.030  64.710  22.750  0.00  0.00            
ATOM   3167  NH1 ARG X 200      79.400  65.340  23.790  0.00  0.00            
ATOM   3168 HH11 ARG X 200      78.650  65.840  24.220  0.00  0.00            
ATOM   3169 HH12 ARG X 200      80.310  65.770  23.840  0.00  0.00            
ATOM   3170  NH2 ARG X 200      79.970  64.740  21.780  0.00  0.00            
ATOM   3171 HH21 ARG X 200      79.620  64.550  20.870  0.00  0.00            
ATOM   3172 HH22 ARG X 200      80.740  65.380  21.860  0.00  0.00            
ATOM   3173  C   ARG X 200      75.540  63.710  27.860  0.00  0.00            
ATOM   3174  O   ARG X 200      74.810  64.640  28.220  0.00  0.00            
ATOM   3175  N   PHE X 201      75.730  62.660  28.690  0.00  0.00            
ATOM   3176  HN  PHE X 201      76.410  61.960  28.490  0.00  0.00            
ATOM   3177  CA  PHE X 201      74.990  62.340  29.960  0.00  0.00            
ATOM   3178  HA  PHE X 201      73.990  62.700  29.840  0.00  0.00            
ATOM   3179  CB  PHE X 201      75.220  60.860  30.330  0.00  0.00            
ATOM   3180  HB1 PHE X 201      74.490  60.520  31.090  0.00  0.00            
ATOM   3181  HB2 PHE X 201      76.270  60.550  30.540  0.00  0.00            
ATOM   3182  CG  PHE X 201      74.830  60.090  29.060  0.00  0.00            
ATOM   3183  CD1 PHE X 201      73.500  59.900  28.830  0.00  0.00            
ATOM   3184  HD1 PHE X 201      72.770  60.490  29.350  0.00  0.00            
ATOM   3185  CE1 PHE X 201      73.100  59.020  27.780  0.00  0.00            
ATOM   3186  HE1 PHE X 201      72.060  58.800  27.600  0.00  0.00            
ATOM   3187  CZ  PHE X 201      74.030  58.420  26.980  0.00  0.00            
ATOM   3188  HZ  PHE X 201      73.600  57.810  26.200  0.00  0.00            
ATOM   3189  CD2 PHE X 201      75.830  59.440  28.220  0.00  0.00            
ATOM   3190  HD2 PHE X 201      76.820  59.620  28.630  0.00  0.00            
ATOM   3191  CE2 PHE X 201      75.390  58.660  27.090  0.00  0.00            
ATOM   3192  HE2 PHE X 201      76.130  58.240  26.420  0.00  0.00            
ATOM   3193  C   PHE X 201      75.460  63.050  31.180  0.00  0.00            
ATOM   3194  O   PHE X 201      74.820  62.900  32.230  0.00  0.00            
ATOM   3195  N   LEU X 202      76.590  63.770  31.160  0.00  0.00            
ATOM   3196  HN  LEU X 202      77.050  63.970  30.300  0.00  0.00            
ATOM   3197  CA  LEU X 202      76.990  64.640  32.180  0.00  0.00            
ATOM   3198  HA  LEU X 202      77.080  64.110  33.110  0.00  0.00            
ATOM   3199  CB  LEU X 202      78.390  65.240  31.860  0.00  0.00            
ATOM   3200  HB1 LEU X 202      78.280  65.760  30.890  0.00  0.00            
ATOM   3201  HB2 LEU X 202      79.150  64.430  31.770  0.00  0.00            
ATOM   3202  CG  LEU X 202      79.000  66.220  32.910  0.00  0.00            
ATOM   3203  HG  LEU X 202      78.290  67.060  33.070  0.00  0.00            
ATOM   3204  CD1 LEU X 202      79.150  65.580  34.300  0.00  0.00            
ATOM   3205 HD11 LEU X 202      79.620  64.580  34.280  0.00  0.00            
ATOM   3206 HD12 LEU X 202      78.160  65.410  34.770  0.00  0.00            
ATOM   3207 HD13 LEU X 202      79.780  66.330  34.830  0.00  0.00            
ATOM   3208  CD2 LEU X 202      80.340  66.750  32.470  0.00  0.00            
ATOM   3209 HD21 LEU X 202      80.120  67.120  31.450  0.00  0.00            
ATOM   3210 HD22 LEU X 202      81.220  66.070  32.480  0.00  0.00            
ATOM   3211 HD23 LEU X 202      80.560  67.700  33.020  0.00  0.00            
ATOM   3212  C   LEU X 202      76.010  65.720  32.490  0.00  0.00            
ATOM   3213  O   LEU X 202      75.770  66.620  31.650  0.00  0.00            
ATOM   3214  N   VAL X 203      75.390  65.720  33.730  0.00  0.00            
ATOM   3215  HN  VAL X 203      75.550  65.080  34.480  0.00  0.00            
ATOM   3216  CA  VAL X 203      74.170  66.480  33.880  0.00  0.00            
ATOM   3217  HA  VAL X 203      74.140  67.270  33.150  0.00  0.00            
ATOM   3218  CB  VAL X 203      72.910  65.600  33.590  0.00  0.00            
ATOM   3219  HB  VAL X 203      73.070  64.920  32.730  0.00  0.00            
ATOM   3220  CG1 VAL X 203      72.580  64.710  34.830  0.00  0.00            
ATOM   3221 HG11 VAL X 203      72.190  65.420  35.590  0.00  0.00            
ATOM   3222 HG12 VAL X 203      73.460  64.170  35.250  0.00  0.00            
ATOM   3223 HG13 VAL X 203      71.830  63.930  34.600  0.00  0.00            
ATOM   3224  CG2 VAL X 203      71.700  66.510  33.290  0.00  0.00            
ATOM   3225 HG21 VAL X 203      71.500  67.180  34.150  0.00  0.00            
ATOM   3226 HG22 VAL X 203      70.790  65.910  33.090  0.00  0.00            
ATOM   3227 HG23 VAL X 203      71.880  67.070  32.340  0.00  0.00            
ATOM   3228  C   VAL X 203      74.180  67.140  35.260  0.00  0.00            
ATOM   3229  O   VAL X 203      74.770  66.570  36.160  0.00  0.00            
ATOM   3230  N   PRO X 204      73.670  68.320  35.590  0.00  0.00            
ATOM   3231  CD  PRO X 204      73.500  69.330  34.570  0.00  0.00            
ATOM   3232  HD1 PRO X 204      72.630  69.130  33.910  0.00  0.00            
ATOM   3233  HD2 PRO X 204      74.460  69.400  34.020  0.00  0.00            
ATOM   3234  CA  PRO X 204      73.500  68.910  36.940  0.00  0.00            
ATOM   3235  HA  PRO X 204      74.520  68.930  37.310  0.00  0.00            
ATOM   3236  CB  PRO X 204      72.670  70.210  36.670  0.00  0.00            
ATOM   3237  HB1 PRO X 204      72.840  71.050  37.380  0.00  0.00            
ATOM   3238  HB2 PRO X 204      71.570  70.080  36.640  0.00  0.00            
ATOM   3239  CG  PRO X 204      73.170  70.640  35.280  0.00  0.00            
ATOM   3240  HG1 PRO X 204      72.410  71.320  34.850  0.00  0.00            
ATOM   3241  HG2 PRO X 204      74.080  71.210  35.530  0.00  0.00            
ATOM   3242  C   PRO X 204      72.750  67.970  37.810  0.00  0.00            
ATOM   3243  O   PRO X 204      71.700  67.460  37.410  0.00  0.00            
ATOM   3244  N   ILE X 205      73.270  67.750  39.010  0.00  0.00            
ATOM   3245  HN  ILE X 205      74.100  68.260  39.210  0.00  0.00            
ATOM   3246  CA  ILE X 205      72.690  66.830  39.920  0.00  0.00            
ATOM   3247  HA  ILE X 205      72.550  65.930  39.340  0.00  0.00            
ATOM   3248  CB  ILE X 205      73.610  66.420  41.040  0.00  0.00            
ATOM   3249  HB  ILE X 205      74.450  65.880  40.560  0.00  0.00            
ATOM   3250  CG2 ILE X 205      74.040  67.680  41.770  0.00  0.00            
ATOM   3251 HG21 ILE X 205      74.610  68.370  41.110  0.00  0.00            
ATOM   3252 HG22 ILE X 205      74.700  67.540  42.650  0.00  0.00            
ATOM   3253 HG23 ILE X 205      73.160  68.280  42.080  0.00  0.00            
ATOM   3254  CG1 ILE X 205      72.980  65.370  42.000  0.00  0.00            
ATOM   3255 HG11 ILE X 205      72.060  65.690  42.520  0.00  0.00            
ATOM   3256 HG12 ILE X 205      73.770  65.260  42.780  0.00  0.00            
ATOM   3257  CD  ILE X 205      72.850  63.920  41.420  0.00  0.00            
ATOM   3258  HD1 ILE X 205      73.780  63.520  40.970  0.00  0.00            
ATOM   3259  HD2 ILE X 205      72.110  64.020  40.600  0.00  0.00            
ATOM   3260  HD3 ILE X 205      72.470  63.240  42.210  0.00  0.00            
ATOM   3261  C   ILE X 205      71.320  67.130  40.370  0.00  0.00            
ATOM   3262  O   ILE X 205      70.480  66.280  40.420  0.00  0.00            
ATOM   3263  N   GLU X 206      71.060  68.460  40.540  0.00  0.00            
ATOM   3264  HN  GLU X 206      71.880  69.020  40.470  0.00  0.00            
ATOM   3265  CA  GLU X 206      69.850  69.060  40.940  0.00  0.00            
ATOM   3266  HA  GLU X 206      69.570  68.590  41.870  0.00  0.00            
ATOM   3267  CB  GLU X 206      69.840  70.600  41.220  0.00  0.00            
ATOM   3268  HB1 GLU X 206      70.470  70.980  42.050  0.00  0.00            
ATOM   3269  HB2 GLU X 206      68.790  70.730  41.570  0.00  0.00            
ATOM   3270  CG  GLU X 206      70.170  71.430  39.940  0.00  0.00            
ATOM   3271  HG1 GLU X 206      69.220  71.520  39.360  0.00  0.00            
ATOM   3272  HG2 GLU X 206      70.890  70.870  39.310  0.00  0.00            
ATOM   3273  CD  GLU X 206      70.770  72.740  40.190  0.00  0.00            
ATOM   3274  OE1 GLU X 206      70.170  73.820  39.850  0.00  0.00            
ATOM   3275  OE2 GLU X 206      71.930  72.770  40.620  0.00  0.00            
ATOM   3276  C   GLU X 206      68.630  68.750  40.000  0.00  0.00            
ATOM   3277  O   GLU X 206      67.500  68.640  40.390  0.00  0.00            
ATOM   3278  N   SER X 207      68.970  68.600  38.680  0.00  0.00            
ATOM   3279  HN  SER X 207      69.920  68.510  38.390  0.00  0.00            
ATOM   3280  CA  SER X 207      68.100  68.180  37.670  0.00  0.00            
ATOM   3281  HA  SER X 207      67.310  68.910  37.650  0.00  0.00            
ATOM   3282  CB  SER X 207      68.590  68.270  36.230  0.00  0.00            
ATOM   3283  HB1 SER X 207      69.080  69.250  36.040  0.00  0.00            
ATOM   3284  HB2 SER X 207      67.730  68.250  35.530  0.00  0.00            
ATOM   3285  OG  SER X 207      69.560  67.240  35.860  0.00  0.00            
ATOM   3286  HG1 SER X 207      70.320  67.330  36.440  0.00  0.00            
ATOM   3287  C   SER X 207      67.420  66.820  37.900  0.00  0.00            
ATOM   3288  O   SER X 207      66.240  66.600  37.630  0.00  0.00            
ATOM   3289  N   ILE X 208      68.140  65.930  38.580  0.00  0.00            
ATOM   3290  HN  ILE X 208      69.070  66.110  38.870  0.00  0.00            
ATOM   3291  CA  ILE X 208      67.690  64.610  39.020  0.00  0.00            
ATOM   3292  HA  ILE X 208      66.990  64.150  38.340  0.00  0.00            
ATOM   3293  CB  ILE X 208      68.820  63.580  39.050  0.00  0.00            
ATOM   3294  HB  ILE X 208      69.590  63.970  39.750  0.00  0.00            
ATOM   3295  CG2 ILE X 208      68.510  62.080  39.410  0.00  0.00            
ATOM   3296 HG21 ILE X 208      67.710  61.660  38.770  0.00  0.00            
ATOM   3297 HG22 ILE X 208      68.200  62.050  40.480  0.00  0.00            
ATOM   3298 HG23 ILE X 208      69.440  61.480  39.360  0.00  0.00            
ATOM   3299  CG1 ILE X 208      69.530  63.480  37.660  0.00  0.00            
ATOM   3300 HG11 ILE X 208      70.340  62.730  37.820  0.00  0.00            
ATOM   3301 HG12 ILE X 208      70.020  64.440  37.420  0.00  0.00            
ATOM   3302  CD  ILE X 208      68.680  62.850  36.480  0.00  0.00            
ATOM   3303  HD1 ILE X 208      69.250  62.850  35.530  0.00  0.00            
ATOM   3304  HD2 ILE X 208      67.750  63.450  36.330  0.00  0.00            
ATOM   3305  HD3 ILE X 208      68.290  61.820  36.640  0.00  0.00            
ATOM   3306  C   ILE X 208      66.950  64.650  40.370  0.00  0.00            
ATOM   3307  O   ILE X 208      66.080  63.800  40.690  0.00  0.00            
ATOM   3308  N   GLU X 209      67.280  65.670  41.210  0.00  0.00            
ATOM   3309  HN  GLU X 209      67.950  66.370  40.940  0.00  0.00            
ATOM   3310  CA  GLU X 209      66.570  65.840  42.470  0.00  0.00            
ATOM   3311  HA  GLU X 209      66.510  64.910  43.020  0.00  0.00            
ATOM   3312  CB  GLU X 209      67.250  66.760  43.450  0.00  0.00            
ATOM   3313  HB1 GLU X 209      66.550  67.050  44.270  0.00  0.00            
ATOM   3314  HB2 GLU X 209      67.530  67.670  42.880  0.00  0.00            
ATOM   3315  CG  GLU X 209      68.580  66.180  44.080  0.00  0.00            
ATOM   3316  HG1 GLU X 209      69.290  65.860  43.290  0.00  0.00            
ATOM   3317  HG2 GLU X 209      68.330  65.330  44.730  0.00  0.00            
ATOM   3318  CD  GLU X 209      69.280  67.210  45.050  0.00  0.00            
ATOM   3319  OE1 GLU X 209      69.970  66.820  45.960  0.00  0.00            
ATOM   3320  OE2 GLU X 209      69.060  68.420  44.800  0.00  0.00            
ATOM   3321  C   GLU X 209      65.190  66.430  42.250  0.00  0.00            
ATOM   3322  O   GLU X 209      64.220  66.020  42.890  0.00  0.00            
ATOM   3323  N   ARG X 210      65.080  67.360  41.330  0.00  0.00            
ATOM   3324  HN  ARG X 210      65.940  67.800  41.080  0.00  0.00            
ATOM   3325  CA  ARG X 210      63.850  67.920  40.730  0.00  0.00            
ATOM   3326  HA  ARG X 210      63.300  68.280  41.590  0.00  0.00            
ATOM   3327  CB  ARG X 210      64.030  69.050  39.710  0.00  0.00            
ATOM   3328  HB1 ARG X 210      63.130  69.160  39.060  0.00  0.00            
ATOM   3329  HB2 ARG X 210      64.840  68.790  38.990  0.00  0.00            
ATOM   3330  CG  ARG X 210      64.500  70.400  40.360  0.00  0.00            
ATOM   3331  HG1 ARG X 210      64.440  71.130  39.530  0.00  0.00            
ATOM   3332  HG2 ARG X 210      65.600  70.330  40.490  0.00  0.00            
ATOM   3333  CD  ARG X 210      63.800  70.910  41.570  0.00  0.00            
ATOM   3334  HD1 ARG X 210      62.720  70.710  41.420  0.00  0.00            
ATOM   3335  HD2 ARG X 210      63.990  71.980  41.800  0.00  0.00            
ATOM   3336  NE  ARG X 210      64.360  70.260  42.770  0.00  0.00            
ATOM   3337  HE  ARG X 210      63.770  69.590  43.230  0.00  0.00            
ATOM   3338  CZ  ARG X 210      65.570  70.500  43.290  0.00  0.00            
ATOM   3339  NH1 ARG X 210      66.300  71.520  42.860  0.00  0.00            
ATOM   3340 HH11 ARG X 210      65.840  72.040  42.130  0.00  0.00            
ATOM   3341 HH12 ARG X 210      67.160  71.680  43.350  0.00  0.00            
ATOM   3342  NH2 ARG X 210      66.070  69.710  44.240  0.00  0.00            
ATOM   3343 HH21 ARG X 210      66.990  69.760  44.630  0.00  0.00            
ATOM   3344 HH22 ARG X 210      65.420  69.190  44.800  0.00  0.00            
ATOM   3345  C   ARG X 210      63.000  66.820  40.060  0.00  0.00            
ATOM   3346  O   ARG X 210      61.800  66.690  40.290  0.00  0.00            
ATOM   3347  N   ALA X 211      63.690  65.890  39.400  0.00  0.00            
ATOM   3348  HN  ALA X 211      64.650  65.960  39.120  0.00  0.00            
ATOM   3349  CA  ALA X 211      63.070  64.770  38.770  0.00  0.00            
ATOM   3350  HA  ALA X 211      62.240  65.230  38.260  0.00  0.00            
ATOM   3351  CB  ALA X 211      64.090  63.960  37.850  0.00  0.00            
ATOM   3352  HB1 ALA X 211      64.890  63.400  38.380  0.00  0.00            
ATOM   3353  HB2 ALA X 211      64.610  64.730  37.230  0.00  0.00            
ATOM   3354  HB3 ALA X 211      63.580  63.210  37.210  0.00  0.00            
ATOM   3355  C   ALA X 211      62.480  63.740  39.800  0.00  0.00            
ATOM   3356  O   ALA X 211      61.510  63.060  39.580  0.00  0.00            
ATOM   3357  N   SER X 212      63.130  63.700  40.990  0.00  0.00            
ATOM   3358  HN  SER X 212      63.970  64.230  41.120  0.00  0.00            
ATOM   3359  CA  SER X 212      62.760  62.920  42.170  0.00  0.00            
ATOM   3360  HA  SER X 212      62.370  61.980  41.820  0.00  0.00            
ATOM   3361  CB  SER X 212      64.000  62.670  43.060  0.00  0.00            
ATOM   3362  HB1 SER X 212      63.680  62.050  43.920  0.00  0.00            
ATOM   3363  HB2 SER X 212      64.390  63.600  43.530  0.00  0.00            
ATOM   3364  OG  SER X 212      65.030  61.980  42.290  0.00  0.00            
ATOM   3365  HG1 SER X 212      65.230  62.600  41.580  0.00  0.00            
ATOM   3366  C   SER X 212      61.690  63.550  43.030  0.00  0.00            
ATOM   3367  O   SER X 212      60.870  62.890  43.620  0.00  0.00            
ATOM   3368  N   GLY X 213      61.640  64.880  43.000  0.00  0.00            
ATOM   3369  HN  GLY X 213      62.320  65.420  42.510  0.00  0.00            
ATOM   3370  CA  GLY X 213      60.770  65.620  43.930  0.00  0.00            
ATOM   3371  HA1 GLY X 213      59.750  65.280  44.050  0.00  0.00            
ATOM   3372  HA2 GLY X 213      60.750  66.600  43.490  0.00  0.00            
ATOM   3373  C   GLY X 213      61.430  65.770  45.240  0.00  0.00            
ATOM   3374  O   GLY X 213      60.740  65.650  46.240  0.00  0.00            
ATOM   3375  N   LEU X 214      62.720  66.060  45.330  0.00  0.00            
ATOM   3376  HN  LEU X 214      63.260  66.070  44.490  0.00  0.00            
ATOM   3377  CA  LEU X 214      63.430  66.130  46.560  0.00  0.00            
ATOM   3378  HA  LEU X 214      62.880  65.910  47.450  0.00  0.00            
ATOM   3379  CB  LEU X 214      64.820  65.300  46.400  0.00  0.00            
ATOM   3380  HB1 LEU X 214      65.580  65.690  47.110  0.00  0.00            
ATOM   3381  HB2 LEU X 214      65.190  65.420  45.360  0.00  0.00            
ATOM   3382  CG  LEU X 214      64.690  63.840  46.400  0.00  0.00            
ATOM   3383  HG  LEU X 214      64.050  63.480  45.570  0.00  0.00            
ATOM   3384  CD1 LEU X 214      66.030  63.220  46.050  0.00  0.00            
ATOM   3385 HD11 LEU X 214      65.910  62.120  46.100  0.00  0.00            
ATOM   3386 HD12 LEU X 214      66.800  63.640  46.730  0.00  0.00            
ATOM   3387 HD13 LEU X 214      66.440  63.540  45.060  0.00  0.00            
ATOM   3388  CD2 LEU X 214      64.160  63.380  47.740  0.00  0.00            
ATOM   3389 HD21 LEU X 214      63.960  62.290  47.700  0.00  0.00            
ATOM   3390 HD22 LEU X 214      63.140  63.750  47.930  0.00  0.00            
ATOM   3391 HD23 LEU X 214      64.800  63.770  48.570  0.00  0.00            
ATOM   3392  C   LEU X 214      63.830  67.710  46.700  0.00  0.00            
ATOM   3393  OT1 LEU X 214      63.890  68.370  45.650  0.00  0.00            
ATOM   3394  OT2 LEU X 214      64.060  68.190  47.820  0.00  0.00            
ATOM   3395  N   GLU X 215      66.220  41.310  72.360  0.00  0.00            
ATOM   3396  HT1 GLU X 215      66.860  40.750  72.960  0.00  0.00            
ATOM   3397  HT2 GLU X 215      65.720  41.870  73.070  0.00  0.00            
ATOM   3398  HT3 GLU X 215      66.850  41.760  71.670  0.00  0.00            
ATOM   3399  CA  GLU X 215      65.310  40.470  71.690  0.00  0.00            
ATOM   3400  HA  GLU X 215      65.890  39.650  71.290  0.00  0.00            
ATOM   3401  CB  GLU X 215      64.080  40.090  72.560  0.00  0.00            
ATOM   3402  HB1 GLU X 215      63.320  39.510  72.000  0.00  0.00            
ATOM   3403  HB2 GLU X 215      63.500  41.010  72.820  0.00  0.00            
ATOM   3404  CG  GLU X 215      64.460  39.430  73.840  0.00  0.00            
ATOM   3405  HG1 GLU X 215      65.050  40.050  74.540  0.00  0.00            
ATOM   3406  HG2 GLU X 215      65.090  38.510  73.750  0.00  0.00            
ATOM   3407  CD  GLU X 215      63.300  38.910  74.720  0.00  0.00            
ATOM   3408  OE1 GLU X 215      62.130  38.860  74.290  0.00  0.00            
ATOM   3409  OE2 GLU X 215      63.640  38.580  75.880  0.00  0.00            
ATOM   3410  C   GLU X 215      64.740  41.220  70.420  0.00  0.00            
ATOM   3411  O   GLU X 215      64.450  42.410  70.490  0.00  0.00            
ATOM   3412  N   LEU X 216      64.630  40.580  69.280  0.00  0.00            
ATOM   3413  HN  LEU X 216      64.950  39.650  69.120  0.00  0.00            
ATOM   3414  CA  LEU X 216      63.770  40.970  68.140  0.00  0.00            
ATOM   3415  HA  LEU X 216      64.040  41.980  67.870  0.00  0.00            
ATOM   3416  CB  LEU X 216      63.940  40.060  66.910  0.00  0.00            
ATOM   3417  HB1 LEU X 216      63.240  40.220  66.060  0.00  0.00            
ATOM   3418  HB2 LEU X 216      63.860  38.990  67.200  0.00  0.00            
ATOM   3419  CG  LEU X 216      65.320  40.010  66.260  0.00  0.00            
ATOM   3420  HG  LEU X 216      66.100  39.900  67.050  0.00  0.00            
ATOM   3421  CD1 LEU X 216      65.380  38.680  65.430  0.00  0.00            
ATOM   3422 HD11 LEU X 216      64.700  38.740  64.550  0.00  0.00            
ATOM   3423 HD12 LEU X 216      64.950  37.850  66.030  0.00  0.00            
ATOM   3424 HD13 LEU X 216      66.440  38.440  65.190  0.00  0.00            
ATOM   3425  CD2 LEU X 216      65.660  41.220  65.370  0.00  0.00            
ATOM   3426 HD21 LEU X 216      65.990  42.100  65.980  0.00  0.00            
ATOM   3427 HD22 LEU X 216      64.760  41.560  64.810  0.00  0.00            
ATOM   3428 HD23 LEU X 216      66.500  41.180  64.650  0.00  0.00            
ATOM   3429  C   LEU X 216      62.340  41.160  68.670  0.00  0.00            
ATOM   3430  O   LEU X 216      61.950  40.720  69.770  0.00  0.00            
ATOM   3431  N   ALA X 217      61.500  41.860  67.860  0.00  0.00            
ATOM   3432  HN  ALA X 217      61.760  42.200  66.960  0.00  0.00            
ATOM   3433  CA  ALA X 217      60.180  42.260  68.340  0.00  0.00            
ATOM   3434  HA  ALA X 217      60.310  42.870  69.220  0.00  0.00            
ATOM   3435  CB  ALA X 217      59.470  43.340  67.480  0.00  0.00            
ATOM   3436  HB1 ALA X 217      58.530  43.690  67.960  0.00  0.00            
ATOM   3437  HB2 ALA X 217      59.060  42.990  66.510  0.00  0.00            
ATOM   3438  HB3 ALA X 217      60.210  44.150  67.320  0.00  0.00            
ATOM   3439  C   ALA X 217      59.160  41.120  68.640  0.00  0.00            
ATOM   3440  O   ALA X 217      59.230  40.030  68.060  0.00  0.00            
ATOM   3441  N   LYS X 218      58.170  41.240  69.620  0.00  0.00            
ATOM   3442  HN  LYS X 218      58.260  42.100  70.130  0.00  0.00            
ATOM   3443  CA  LYS X 218      57.250  40.280  70.190  0.00  0.00            
ATOM   3444  HA  LYS X 218      57.730  39.450  70.690  0.00  0.00            
ATOM   3445  CB  LYS X 218      56.290  40.930  71.300  0.00  0.00            
ATOM   3446  HB1 LYS X 218      55.530  40.190  71.610  0.00  0.00            
ATOM   3447  HB2 LYS X 218      55.780  41.700  70.690  0.00  0.00            
ATOM   3448  CG  LYS X 218      56.870  41.520  72.600  0.00  0.00            
ATOM   3449  HG1 LYS X 218      56.040  41.940  73.200  0.00  0.00            
ATOM   3450  HG2 LYS X 218      57.450  42.420  72.300  0.00  0.00            
ATOM   3451  CD  LYS X 218      57.640  40.510  73.480  0.00  0.00            
ATOM   3452  HD1 LYS X 218      58.490  40.060  72.920  0.00  0.00            
ATOM   3453  HD2 LYS X 218      56.870  39.720  73.580  0.00  0.00            
ATOM   3454  CE  LYS X 218      58.150  41.090  74.790  0.00  0.00            
ATOM   3455  HE1 LYS X 218      58.720  40.280  75.290  0.00  0.00            
ATOM   3456  HE2 LYS X 218      57.260  41.300  75.410  0.00  0.00            
ATOM   3457  NZ  LYS X 218      59.030  42.260  74.640  0.00  0.00            
ATOM   3458  HZ1 LYS X 218      58.490  43.100  74.340  0.00  0.00            
ATOM   3459  HZ2 LYS X 218      59.840  42.030  74.040  0.00  0.00            
ATOM   3460  HZ3 LYS X 218      59.380  42.460  75.600  0.00  0.00            
ATOM   3461  C   LYS X 218      56.350  39.570  69.150  0.00  0.00            
ATOM   3462  O   LYS X 218      56.330  38.350  69.020  0.00  0.00            
ATOM   3463  N   TYR X 219      55.850  40.390  68.250  0.00  0.00            
ATOM   3464  HN  TYR X 219      55.910  41.370  68.410  0.00  0.00            
ATOM   3465  CA  TYR X 219      55.050  39.990  67.140  0.00  0.00            
ATOM   3466  HA  TYR X 219      55.180  38.940  66.930  0.00  0.00            
ATOM   3467  CB  TYR X 219      53.530  40.150  67.380  0.00  0.00            
ATOM   3468  HB1 TYR X 219      53.030  39.510  66.620  0.00  0.00            
ATOM   3469  HB2 TYR X 219      53.290  41.230  67.350  0.00  0.00            
ATOM   3470  CG  TYR X 219      53.210  39.640  68.790  0.00  0.00            
ATOM   3471  CD1 TYR X 219      53.070  40.480  69.860  0.00  0.00            
ATOM   3472  HD1 TYR X 219      53.300  41.520  69.660  0.00  0.00            
ATOM   3473  CE1 TYR X 219      52.680  40.010  71.120  0.00  0.00            
ATOM   3474  HE1 TYR X 219      52.480  40.740  71.900  0.00  0.00            
ATOM   3475  CZ  TYR X 219      52.490  38.670  71.300  0.00  0.00            
ATOM   3476  OH  TYR X 219      51.980  38.070  72.490  0.00  0.00            
ATOM   3477  HH  TYR X 219      51.870  37.130  72.320  0.00  0.00            
ATOM   3478  CD2 TYR X 219      53.100  38.220  69.010  0.00  0.00            
ATOM   3479  HD2 TYR X 219      53.350  37.520  68.240  0.00  0.00            
ATOM   3480  CE2 TYR X 219      52.660  37.770  70.200  0.00  0.00            
ATOM   3481  HE2 TYR X 219      52.390  36.740  70.380  0.00  0.00            
ATOM   3482  C   TYR X 219      55.430  40.640  65.800  0.00  0.00            
ATOM   3483  O   TYR X 219      55.400  40.030  64.760  0.00  0.00            
ATOM   3484  N   GLY X 220      55.890  41.890  65.890  0.00  0.00            
ATOM   3485  HN  GLY X 220      55.670  42.350  66.750  0.00  0.00            
ATOM   3486  CA  GLY X 220      56.630  42.730  64.980  0.00  0.00            
ATOM   3487  HA1 GLY X 220      57.280  43.390  65.540  0.00  0.00            
ATOM   3488  HA2 GLY X 220      55.850  43.240  64.440  0.00  0.00            
ATOM   3489  C   GLY X 220      57.630  42.010  64.050  0.00  0.00            
ATOM   3490  O   GLY X 220      58.330  41.060  64.390  0.00  0.00            
ATOM   3491  N   LEU X 221      57.710  42.470  62.800  0.00  0.00            
ATOM   3492  HN  LEU X 221      57.220  43.290  62.510  0.00  0.00            
ATOM   3493  CA  LEU X 221      58.460  41.830  61.690  0.00  0.00            
ATOM   3494  HA  LEU X 221      58.100  40.820  61.820  0.00  0.00            
ATOM   3495  CB  LEU X 221      58.110  42.280  60.210  0.00  0.00            
ATOM   3496  HB1 LEU X 221      58.580  41.460  59.630  0.00  0.00            
ATOM   3497  HB2 LEU X 221      58.530  43.280  59.980  0.00  0.00            
ATOM   3498  CG  LEU X 221      56.570  42.350  59.960  0.00  0.00            
ATOM   3499  HG  LEU X 221      56.090  43.160  60.550  0.00  0.00            
ATOM   3500  CD1 LEU X 221      56.340  42.650  58.440  0.00  0.00            
ATOM   3501 HD11 LEU X 221      56.410  41.660  57.930  0.00  0.00            
ATOM   3502 HD12 LEU X 221      56.890  43.570  58.170  0.00  0.00            
ATOM   3503 HD13 LEU X 221      55.320  43.060  58.270  0.00  0.00            
ATOM   3504  CD2 LEU X 221      55.750  41.080  60.340  0.00  0.00            
ATOM   3505 HD21 LEU X 221      55.990  40.250  59.640  0.00  0.00            
ATOM   3506 HD22 LEU X 221      54.670  41.270  60.220  0.00  0.00            
ATOM   3507 HD23 LEU X 221      56.010  40.640  61.330  0.00  0.00            
ATOM   3508  C   LEU X 221      60.060  41.870  61.930  0.00  0.00            
ATOM   3509  O   LEU X 221      60.590  42.850  62.470  0.00  0.00            
ATOM   3510  N   PRO X 222      60.820  40.910  61.540  0.00  0.00            
ATOM   3511  CD  PRO X 222      60.250  39.590  61.140  0.00  0.00            
ATOM   3512  HD1 PRO X 222      59.670  39.640  60.190  0.00  0.00            
ATOM   3513  HD2 PRO X 222      59.590  39.070  61.860  0.00  0.00            
ATOM   3514  CA  PRO X 222      62.240  40.720  61.760  0.00  0.00            
ATOM   3515  HA  PRO X 222      62.460  40.430  62.770  0.00  0.00            
ATOM   3516  CB  PRO X 222      62.640  39.670  60.700  0.00  0.00            
ATOM   3517  HB1 PRO X 222      63.620  39.140  60.800  0.00  0.00            
ATOM   3518  HB2 PRO X 222      62.550  40.080  59.670  0.00  0.00            
ATOM   3519  CG  PRO X 222      61.490  38.660  60.920  0.00  0.00            
ATOM   3520  HG1 PRO X 222      61.390  38.030  60.010  0.00  0.00            
ATOM   3521  HG2 PRO X 222      61.680  38.060  61.840  0.00  0.00            
ATOM   3522  C   PRO X 222      63.020  42.000  61.530  0.00  0.00            
ATOM   3523  O   PRO X 222      62.720  42.830  60.660  0.00  0.00            
ATOM   3524  N   GLY X 223      64.190  42.120  62.310  0.00  0.00            
ATOM   3525  HN  GLY X 223      64.480  41.370  62.900  0.00  0.00            
ATOM   3526  CA  GLY X 223      64.970  43.330  62.340  0.00  0.00            
ATOM   3527  HA1 GLY X 223      65.000  43.840  61.390  0.00  0.00            
ATOM   3528  HA2 GLY X 223      65.930  43.120  62.800  0.00  0.00            
ATOM   3529  C   GLY X 223      64.350  44.380  63.170  0.00  0.00            
ATOM   3530  O   GLY X 223      63.230  44.360  63.560  0.00  0.00            
ATOM   3531  N   LEU X 224      65.220  45.280  63.640  0.00  0.00            
ATOM   3532  HN  LEU X 224      66.190  45.180  63.460  0.00  0.00            
ATOM   3533  CA  LEU X 224      64.850  46.300  64.550  0.00  0.00            
ATOM   3534  HA  LEU X 224      63.770  46.290  64.640  0.00  0.00            
ATOM   3535  CB  LEU X 224      65.470  46.110  65.960  0.00  0.00            
ATOM   3536  HB1 LEU X 224      65.170  47.030  66.510  0.00  0.00            
ATOM   3537  HB2 LEU X 224      66.570  46.030  65.860  0.00  0.00            
ATOM   3538  CG  LEU X 224      64.940  44.850  66.730  0.00  0.00            
ATOM   3539  HG  LEU X 224      64.790  44.100  65.930  0.00  0.00            
ATOM   3540  CD1 LEU X 224      65.940  44.420  67.760  0.00  0.00            
ATOM   3541 HD11 LEU X 224      66.230  45.370  68.270  0.00  0.00            
ATOM   3542 HD12 LEU X 224      66.900  44.150  67.290  0.00  0.00            
ATOM   3543 HD13 LEU X 224      65.550  43.710  68.520  0.00  0.00            
ATOM   3544  CD2 LEU X 224      63.550  45.130  67.440  0.00  0.00            
ATOM   3545 HD21 LEU X 224      63.640  45.950  68.180  0.00  0.00            
ATOM   3546 HD22 LEU X 224      63.150  44.230  67.950  0.00  0.00            
ATOM   3547 HD23 LEU X 224      62.870  45.490  66.640  0.00  0.00            
ATOM   3548  C   LEU X 224      65.180  47.690  64.010  0.00  0.00            
ATOM   3549  O   LEU X 224      65.050  48.660  64.670  0.00  0.00            
ATOM   3550  N   ALA X 225      65.600  47.910  62.710  0.00  0.00            
ATOM   3551  HN  ALA X 225      65.750  47.160  62.070  0.00  0.00            
ATOM   3552  CA  ALA X 225      65.750  49.210  62.130  0.00  0.00            
ATOM   3553  HA  ALA X 225      66.440  49.790  62.730  0.00  0.00            
ATOM   3554  CB  ALA X 225      66.470  49.080  60.800  0.00  0.00            
ATOM   3555  HB1 ALA X 225      65.930  48.480  60.020  0.00  0.00            
ATOM   3556  HB2 ALA X 225      67.430  48.550  60.960  0.00  0.00            
ATOM   3557  HB3 ALA X 225      66.680  50.050  60.300  0.00  0.00            
ATOM   3558  C   ALA X 225      64.470  49.990  61.920  0.00  0.00            
ATOM   3559  O   ALA X 225      63.520  49.400  61.450  0.00  0.00            
ATOM   3560  N   GLN X 226      64.360  51.320  62.200  0.00  0.00            
ATOM   3561  HN  GLN X 226      65.210  51.790  62.410  0.00  0.00            
ATOM   3562  CA  GLN X 226      63.260  52.190  62.050  0.00  0.00            
ATOM   3563  HA  GLN X 226      63.430  53.120  62.580  0.00  0.00            
ATOM   3564  CB  GLN X 226      63.000  52.560  60.600  0.00  0.00            
ATOM   3565  HB1 GLN X 226      62.040  53.100  60.450  0.00  0.00            
ATOM   3566  HB2 GLN X 226      62.850  51.640  60.000  0.00  0.00            
ATOM   3567  CG  GLN X 226      64.100  53.460  59.950  0.00  0.00            
ATOM   3568  HG1 GLN X 226      63.950  53.440  58.850  0.00  0.00            
ATOM   3569  HG2 GLN X 226      65.080  52.970  60.130  0.00  0.00            
ATOM   3570  CD  GLN X 226      64.140  54.900  60.480  0.00  0.00            
ATOM   3571  OE1 GLN X 226      63.260  55.770  60.520  0.00  0.00            
ATOM   3572  NE2 GLN X 226      65.280  55.170  61.170  0.00  0.00            
ATOM   3573 HE21 GLN X 226      65.380  56.130  61.420  0.00  0.00            
ATOM   3574 HE22 GLN X 226      65.890  54.500  61.610  0.00  0.00            
ATOM   3575  C   GLN X 226      62.010  51.780  62.800  0.00  0.00            
ATOM   3576  O   GLN X 226      60.920  52.230  62.570  0.00  0.00            
ATOM   3577  N   LEU X 227      62.210  50.920  63.810  0.00  0.00            
ATOM   3578  HN  LEU X 227      63.130  50.580  64.030  0.00  0.00            
ATOM   3579  CA  LEU X 227      61.110  50.360  64.490  0.00  0.00            
ATOM   3580  HA  LEU X 227      60.260  50.330  63.830  0.00  0.00            
ATOM   3581  CB  LEU X 227      61.320  48.860  64.900  0.00  0.00            
ATOM   3582  HB1 LEU X 227      62.340  48.720  65.330  0.00  0.00            
ATOM   3583  HB2 LEU X 227      61.160  48.270  63.970  0.00  0.00            
ATOM   3584  CG  LEU X 227      60.290  48.320  65.890  0.00  0.00            
ATOM   3585  HG  LEU X 227      59.340  48.880  65.730  0.00  0.00            
ATOM   3586  CD1 LEU X 227      60.120  46.860  65.500  0.00  0.00            
ATOM   3587 HD11 LEU X 227      59.480  46.840  64.590  0.00  0.00            
ATOM   3588 HD12 LEU X 227      59.610  46.210  66.240  0.00  0.00            
ATOM   3589 HD13 LEU X 227      61.020  46.290  65.190  0.00  0.00            
ATOM   3590  CD2 LEU X 227      60.710  48.480  67.400  0.00  0.00            
ATOM   3591 HD21 LEU X 227      61.040  49.510  67.650  0.00  0.00            
ATOM   3592 HD22 LEU X 227      61.500  47.700  67.490  0.00  0.00            
ATOM   3593 HD23 LEU X 227      59.810  48.190  67.990  0.00  0.00            
ATOM   3594  C   LEU X 227      60.790  51.270  65.640  0.00  0.00            
ATOM   3595  O   LEU X 227      61.710  51.680  66.290  0.00  0.00            
ATOM   3596  N   LYS X 228      59.480  51.660  65.860  0.00  0.00            
ATOM   3597  HN  LYS X 228      58.680  51.480  65.300  0.00  0.00            
ATOM   3598  CA  LYS X 228      59.160  52.590  66.950  0.00  0.00            
ATOM   3599  HA  LYS X 228      60.100  53.060  67.190  0.00  0.00            
ATOM   3600  CB  LYS X 228      58.060  53.650  66.480  0.00  0.00            
ATOM   3601  HB1 LYS X 228      57.990  54.310  67.370  0.00  0.00            
ATOM   3602  HB2 LYS X 228      57.120  53.080  66.290  0.00  0.00            
ATOM   3603  CG  LYS X 228      58.470  54.470  65.220  0.00  0.00            
ATOM   3604  HG1 LYS X 228      57.500  54.930  64.910  0.00  0.00            
ATOM   3605  HG2 LYS X 228      58.700  53.720  64.430  0.00  0.00            
ATOM   3606  CD  LYS X 228      59.690  55.440  65.370  0.00  0.00            
ATOM   3607  HD1 LYS X 228      60.680  54.960  65.470  0.00  0.00            
ATOM   3608  HD2 LYS X 228      59.460  56.160  66.190  0.00  0.00            
ATOM   3609  CE  LYS X 228      59.890  56.440  64.180  0.00  0.00            
ATOM   3610  HE1 LYS X 228      58.980  57.060  64.040  0.00  0.00            
ATOM   3611  HE2 LYS X 228      60.300  56.000  63.250  0.00  0.00            
ATOM   3612  NZ  LYS X 228      60.920  57.480  64.600  0.00  0.00            
ATOM   3613  HZ1 LYS X 228      60.430  58.220  65.120  0.00  0.00            
ATOM   3614  HZ2 LYS X 228      61.470  57.940  63.840  0.00  0.00            
ATOM   3615  HZ3 LYS X 228      61.600  57.030  65.240  0.00  0.00            
ATOM   3616  C   LYS X 228      58.610  51.820  68.220  0.00  0.00            
ATOM   3617  O   LYS X 228      57.630  51.060  68.080  0.00  0.00            
ATOM   3618  N   SER X 229      59.230  51.990  69.400  0.00  0.00            
ATOM   3619  HN  SER X 229      59.980  52.640  69.500  0.00  0.00            
ATOM   3620  CA  SER X 229      59.020  51.190  70.610  0.00  0.00            
ATOM   3621  HA  SER X 229      58.750  50.190  70.310  0.00  0.00            
ATOM   3622  CB  SER X 229      60.390  51.180  71.450  0.00  0.00            
ATOM   3623  HB1 SER X 229      61.020  50.560  70.770  0.00  0.00            
ATOM   3624  HB2 SER X 229      60.230  50.680  72.430  0.00  0.00            
ATOM   3625  OG  SER X 229      60.960  52.480  71.600  0.00  0.00            
ATOM   3626  HG1 SER X 229      60.490  52.950  72.290  0.00  0.00            
ATOM   3627  C   SER X 229      57.900  51.620  71.550  0.00  0.00            
ATOM   3628  O   SER X 229      57.840  51.300  72.760  0.00  0.00            
ATOM   3629  N   ARG X 230      56.910  52.300  71.000  0.00  0.00            
ATOM   3630  HN  ARG X 230      56.930  52.180  70.010  0.00  0.00            
ATOM   3631  CA  ARG X 230      55.650  52.730  71.560  0.00  0.00            
ATOM   3632  HA  ARG X 230      55.820  53.430  72.360  0.00  0.00            
ATOM   3633  CB  ARG X 230      55.030  53.440  70.400  0.00  0.00            
ATOM   3634  HB1 ARG X 230      54.070  53.900  70.710  0.00  0.00            
ATOM   3635  HB2 ARG X 230      54.870  52.820  69.490  0.00  0.00            
ATOM   3636  CG  ARG X 230      55.900  54.650  70.080  0.00  0.00            
ATOM   3637  HG1 ARG X 230      55.890  54.810  68.980  0.00  0.00            
ATOM   3638  HG2 ARG X 230      56.990  54.460  70.190  0.00  0.00            
ATOM   3639  CD  ARG X 230      55.500  56.060  70.780  0.00  0.00            
ATOM   3640  HD1 ARG X 230      55.540  55.820  71.870  0.00  0.00            
ATOM   3641  HD2 ARG X 230      54.480  56.320  70.430  0.00  0.00            
ATOM   3642  NE  ARG X 230      56.480  57.130  70.400  0.00  0.00            
ATOM   3643  HE  ARG X 230      57.250  56.840  69.840  0.00  0.00            
ATOM   3644  CZ  ARG X 230      56.090  58.430  70.330  0.00  0.00            
ATOM   3645  NH1 ARG X 230      55.120  58.920  71.060  0.00  0.00            
ATOM   3646 HH11 ARG X 230      54.690  58.300  71.720  0.00  0.00            
ATOM   3647 HH12 ARG X 230      54.890  59.890  71.050  0.00  0.00            
ATOM   3648  NH2 ARG X 230      56.740  59.260  69.530  0.00  0.00            
ATOM   3649 HH21 ARG X 230      57.430  58.830  68.960  0.00  0.00            
ATOM   3650 HH22 ARG X 230      56.800  60.250  69.640  0.00  0.00            
ATOM   3651  C   ARG X 230      54.780  51.620  72.190  0.00  0.00            
ATOM   3652  O   ARG X 230      54.540  50.640  71.490  0.00  0.00            
ATOM   3653  N   GLU X 231      54.310  51.770  73.410  0.00  0.00            
ATOM   3654  HN  GLU X 231      54.360  52.660  73.850  0.00  0.00            
ATOM   3655  CA  GLU X 231      53.500  50.750  74.100  0.00  0.00            
ATOM   3656  HA  GLU X 231      54.130  49.880  74.050  0.00  0.00            
ATOM   3657  CB  GLU X 231      53.390  51.170  75.580  0.00  0.00            
ATOM   3658  HB1 GLU X 231      53.150  52.250  75.680  0.00  0.00            
ATOM   3659  HB2 GLU X 231      54.350  51.120  76.120  0.00  0.00            
ATOM   3660  CG  GLU X 231      52.250  50.510  76.280  0.00  0.00            
ATOM   3661  HG1 GLU X 231      52.430  49.420  76.140  0.00  0.00            
ATOM   3662  HG2 GLU X 231      51.240  50.830  75.960  0.00  0.00            
ATOM   3663  CD  GLU X 231      52.310  50.820  77.790  0.00  0.00            
ATOM   3664  OE1 GLU X 231      52.330  52.010  78.290  0.00  0.00            
ATOM   3665  OE2 GLU X 231      52.400  49.800  78.550  0.00  0.00            
ATOM   3666  C   GLU X 231      52.210  50.420  73.350  0.00  0.00            
ATOM   3667  O   GLU X 231      51.780  49.260  73.380  0.00  0.00            
ATOM   3668  N   SER X 232      51.500  51.400  72.760  0.00  0.00            
ATOM   3669  HN  SER X 232      51.900  52.320  72.790  0.00  0.00            
ATOM   3670  CA  SER X 232      50.240  51.310  72.080  0.00  0.00            
ATOM   3671  HA  SER X 232      49.400  51.110  72.730  0.00  0.00            
ATOM   3672  CB  SER X 232      49.740  52.700  71.580  0.00  0.00            
ATOM   3673  HB1 SER X 232      48.710  52.490  71.210  0.00  0.00            
ATOM   3674  HB2 SER X 232      50.420  53.040  70.770  0.00  0.00            
ATOM   3675  OG  SER X 232      49.590  53.530  72.770  0.00  0.00            
ATOM   3676  HG1 SER X 232      49.600  52.910  73.510  0.00  0.00            
ATOM   3677  C   SER X 232      50.300  50.260  70.940  0.00  0.00            
ATOM   3678  O   SER X 232      49.350  49.460  70.790  0.00  0.00            
ATOM   3679  N   TYR X 233      51.380  50.260  70.180  0.00  0.00            
ATOM   3680  HN  TYR X 233      52.100  50.930  70.290  0.00  0.00            
ATOM   3681  CA  TYR X 233      51.670  49.480  69.030  0.00  0.00            
ATOM   3682  HA  TYR X 233      51.790  48.460  69.390  0.00  0.00            
ATOM   3683  CB  TYR X 233      50.480  49.460  67.970  0.00  0.00            
ATOM   3684  HB1 TYR X 233      49.620  48.910  68.400  0.00  0.00            
ATOM   3685  HB2 TYR X 233      50.700  48.960  67.010  0.00  0.00            
ATOM   3686  CG  TYR X 233      49.930  50.840  67.660  0.00  0.00            
ATOM   3687  CD1 TYR X 233      50.560  51.550  66.700  0.00  0.00            
ATOM   3688  HD1 TYR X 233      51.360  51.200  66.070  0.00  0.00            
ATOM   3689  CE1 TYR X 233      50.180  52.880  66.440  0.00  0.00            
ATOM   3690  HE1 TYR X 233      50.710  53.510  65.740  0.00  0.00            
ATOM   3691  CZ  TYR X 233      49.020  53.420  67.100  0.00  0.00            
ATOM   3692  OH  TYR X 233      48.730  54.800  66.830  0.00  0.00            
ATOM   3693  HH  TYR X 233      47.910  55.000  67.280  0.00  0.00            
ATOM   3694  CD2 TYR X 233      48.760  51.350  68.270  0.00  0.00            
ATOM   3695  HD2 TYR X 233      48.260  50.710  68.980  0.00  0.00            
ATOM   3696  CE2 TYR X 233      48.300  52.610  67.940  0.00  0.00            
ATOM   3697  HE2 TYR X 233      47.430  53.120  68.330  0.00  0.00            
ATOM   3698  C   TYR X 233      52.990  49.810  68.340  0.00  0.00            
ATOM   3699  O   TYR X 233      53.350  50.970  68.070  0.00  0.00            
ATOM   3700  N   VAL X 234      53.700  48.710  68.030  0.00  0.00            
ATOM   3701  HN  VAL X 234      53.260  47.860  68.310  0.00  0.00            
ATOM   3702  CA  VAL X 234      54.920  48.810  67.210  0.00  0.00            
ATOM   3703  HA  VAL X 234      55.480  49.670  67.540  0.00  0.00            
ATOM   3704  CB  VAL X 234      55.730  47.570  67.520  0.00  0.00            
ATOM   3705  HB  VAL X 234      55.070  46.750  67.860  0.00  0.00            
ATOM   3706  CG1 VAL X 234      56.710  47.240  66.390  0.00  0.00            
ATOM   3707 HG11 VAL X 234      57.500  46.520  66.710  0.00  0.00            
ATOM   3708 HG12 VAL X 234      57.310  48.170  66.280  0.00  0.00            
ATOM   3709 HG13 VAL X 234      56.210  47.090  65.420  0.00  0.00            
ATOM   3710  CG2 VAL X 234      56.630  47.830  68.730  0.00  0.00            
ATOM   3711 HG21 VAL X 234      57.110  46.870  69.020  0.00  0.00            
ATOM   3712 HG22 VAL X 234      56.070  48.110  69.650  0.00  0.00            
ATOM   3713 HG23 VAL X 234      57.510  48.490  68.570  0.00  0.00            
ATOM   3714  C   VAL X 234      54.650  49.040  65.720  0.00  0.00            
ATOM   3715  O   VAL X 234      53.890  48.360  65.110  0.00  0.00            
ATOM   3716  N   LEU X 235      55.400  49.970  65.070  0.00  0.00            
ATOM   3717  HN  LEU X 235      56.050  50.480  65.620  0.00  0.00            
ATOM   3718  CA  LEU X 235      55.400  50.270  63.700  0.00  0.00            
ATOM   3719  HA  LEU X 235      55.100  49.350  63.210  0.00  0.00            
ATOM   3720  CB  LEU X 235      54.530  51.430  63.340  0.00  0.00            
ATOM   3721  HB1 LEU X 235      53.570  50.890  63.510  0.00  0.00            
ATOM   3722  HB2 LEU X 235      54.590  51.670  62.260  0.00  0.00            
ATOM   3723  CG  LEU X 235      54.530  52.790  64.060  0.00  0.00            
ATOM   3724  HG  LEU X 235      54.890  52.720  65.110  0.00  0.00            
ATOM   3725  CD1 LEU X 235      55.430  53.820  63.340  0.00  0.00            
ATOM   3726 HD11 LEU X 235      55.440  54.700  64.010  0.00  0.00            
ATOM   3727 HD12 LEU X 235      55.210  53.930  62.250  0.00  0.00            
ATOM   3728 HD13 LEU X 235      56.420  53.320  63.280  0.00  0.00            
ATOM   3729  CD2 LEU X 235      53.160  53.430  64.070  0.00  0.00            
ATOM   3730 HD21 LEU X 235      52.720  53.560  63.060  0.00  0.00            
ATOM   3731 HD22 LEU X 235      53.080  54.420  64.560  0.00  0.00            
ATOM   3732 HD23 LEU X 235      52.420  52.820  64.640  0.00  0.00            
ATOM   3733  C   LEU X 235      56.870  50.450  63.250  0.00  0.00            
ATOM   3734  O   LEU X 235      57.730  50.850  64.040  0.00  0.00            
ATOM   3735  N   CYS X 236      57.140  50.180  61.950  0.00  0.00            
ATOM   3736  HN  CYS X 236      56.410  49.950  61.320  0.00  0.00            
ATOM   3737  CA  CYS X 236      58.390  50.550  61.420  0.00  0.00            
ATOM   3738  HA  CYS X 236      59.010  50.920  62.220  0.00  0.00            
ATOM   3739  CB  CYS X 236      59.030  49.340  60.750  0.00  0.00            
ATOM   3740  HB1 CYS X 236      58.270  49.070  59.970  0.00  0.00            
ATOM   3741  HB2 CYS X 236      59.040  48.530  61.500  0.00  0.00            
ATOM   3742  SG  CYS X 236      60.680  49.600  59.970  0.00  0.00            
ATOM   3743  HG1 CYS X 236      61.100  49.790  61.210  0.00  0.00            
ATOM   3744  C   CYS X 236      58.150  51.660  60.410  0.00  0.00            
ATOM   3745  O   CYS X 236      57.090  51.690  59.710  0.00  0.00            
ATOM   3746  N   TYR X 237      59.060  52.670  60.370  0.00  0.00            
ATOM   3747  HN  TYR X 237      59.850  52.700  60.980  0.00  0.00            
ATOM   3748  CA  TYR X 237      58.800  53.820  59.520  0.00  0.00            
ATOM   3749  HA  TYR X 237      57.750  54.020  59.350  0.00  0.00            
ATOM   3750  CB  TYR X 237      59.240  55.150  60.230  0.00  0.00            
ATOM   3751  HB1 TYR X 237      60.290  54.970  60.560  0.00  0.00            
ATOM   3752  HB2 TYR X 237      58.640  55.290  61.150  0.00  0.00            
ATOM   3753  CG  TYR X 237      59.180  56.400  59.350  0.00  0.00            
ATOM   3754  CD1 TYR X 237      57.950  56.970  59.010  0.00  0.00            
ATOM   3755  HD1 TYR X 237      56.990  56.530  59.240  0.00  0.00            
ATOM   3756  CE1 TYR X 237      57.910  58.090  58.140  0.00  0.00            
ATOM   3757  HE1 TYR X 237      56.920  58.440  57.880  0.00  0.00            
ATOM   3758  CZ  TYR X 237      59.090  58.650  57.670  0.00  0.00            
ATOM   3759  OH  TYR X 237      58.990  59.750  56.800  0.00  0.00            
ATOM   3760  HH  TYR X 237      58.180  60.230  56.980  0.00  0.00            
ATOM   3761  CD2 TYR X 237      60.360  56.990  58.820  0.00  0.00            
ATOM   3762  HD2 TYR X 237      61.300  56.690  59.270  0.00  0.00            
ATOM   3763  CE2 TYR X 237      60.310  58.150  57.990  0.00  0.00            
ATOM   3764  HE2 TYR X 237      61.190  58.750  57.840  0.00  0.00            
ATOM   3765  C   TYR X 237      59.300  53.640  58.010  0.00  0.00            
ATOM   3766  O   TYR X 237      60.410  53.240  57.660  0.00  0.00            
ATOM   3767  N   ASP X 238      58.460  54.170  57.050  0.00  0.00            
ATOM   3768  HN  ASP X 238      57.630  54.680  57.260  0.00  0.00            
ATOM   3769  CA  ASP X 238      58.890  54.290  55.600  0.00  0.00            
ATOM   3770  HA  ASP X 238      59.860  53.860  55.380  0.00  0.00            
ATOM   3771  CB  ASP X 238      57.940  53.500  54.790  0.00  0.00            
ATOM   3772  HB1 ASP X 238      56.980  54.030  54.960  0.00  0.00            
ATOM   3773  HB2 ASP X 238      57.860  52.450  55.150  0.00  0.00            
ATOM   3774  CG  ASP X 238      58.350  53.420  53.330  0.00  0.00            
ATOM   3775  OD1 ASP X 238      59.550  53.270  52.980  0.00  0.00            
ATOM   3776  OD2 ASP X 238      57.390  53.440  52.510  0.00  0.00            
ATOM   3777  C   ASP X 238      58.900  55.710  55.040  0.00  0.00            
ATOM   3778  O   ASP X 238      57.860  56.400  55.030  0.00  0.00            
ATOM   3779  N   PRO X 239      60.000  56.300  54.480  0.00  0.00            
ATOM   3780  CD  PRO X 239      61.320  55.750  54.680  0.00  0.00            
ATOM   3781  HD1 PRO X 239      61.370  54.700  54.310  0.00  0.00            
ATOM   3782  HD2 PRO X 239      61.680  55.790  55.730  0.00  0.00            
ATOM   3783  CA  PRO X 239      60.030  57.620  53.920  0.00  0.00            
ATOM   3784  HA  PRO X 239      59.400  58.330  54.430  0.00  0.00            
ATOM   3785  CB  PRO X 239      61.540  58.000  53.920  0.00  0.00            
ATOM   3786  HB1 PRO X 239      61.900  58.340  54.910  0.00  0.00            
ATOM   3787  HB2 PRO X 239      61.660  58.740  53.100  0.00  0.00            
ATOM   3788  CG  PRO X 239      62.160  56.620  53.760  0.00  0.00            
ATOM   3789  HG1 PRO X 239      62.180  56.290  52.700  0.00  0.00            
ATOM   3790  HG2 PRO X 239      63.250  56.630  54.000  0.00  0.00            
ATOM   3791  C   PRO X 239      59.390  57.690  52.550  0.00  0.00            
ATOM   3792  O   PRO X 239      58.880  58.760  52.150  0.00  0.00            
ATOM   3793  N   ARG X 240      59.440  56.650  51.700  0.00  0.00            
ATOM   3794  HN  ARG X 240      60.010  55.870  51.960  0.00  0.00            
ATOM   3795  CA  ARG X 240      58.800  56.590  50.400  0.00  0.00            
ATOM   3796  HA  ARG X 240      59.260  57.320  49.750  0.00  0.00            
ATOM   3797  CB  ARG X 240      59.170  55.240  49.780  0.00  0.00            
ATOM   3798  HB1 ARG X 240      58.920  54.480  50.560  0.00  0.00            
ATOM   3799  HB2 ARG X 240      60.280  55.180  49.720  0.00  0.00            
ATOM   3800  CG  ARG X 240      58.600  54.920  48.370  0.00  0.00            
ATOM   3801  HG1 ARG X 240      58.580  55.810  47.710  0.00  0.00            
ATOM   3802  HG2 ARG X 240      57.510  54.720  48.430  0.00  0.00            
ATOM   3803  CD  ARG X 240      59.230  53.650  47.830  0.00  0.00            
ATOM   3804  HD1 ARG X 240      58.970  53.390  46.790  0.00  0.00            
ATOM   3805  HD2 ARG X 240      59.030  52.860  48.580  0.00  0.00            
ATOM   3806  NE  ARG X 240      60.760  53.960  47.780  0.00  0.00            
ATOM   3807  HE  ARG X 240      61.110  54.890  47.710  0.00  0.00            
ATOM   3808  CZ  ARG X 240      61.620  52.970  47.980  0.00  0.00            
ATOM   3809  NH1 ARG X 240      61.290  51.690  47.880  0.00  0.00            
ATOM   3810 HH11 ARG X 240      61.780  51.020  48.440  0.00  0.00            
ATOM   3811 HH12 ARG X 240      60.320  51.480  47.760  0.00  0.00            
ATOM   3812  NH2 ARG X 240      62.890  53.100  47.950  0.00  0.00            
ATOM   3813 HH21 ARG X 240      63.430  53.900  47.680  0.00  0.00            
ATOM   3814 HH22 ARG X 240      63.330  52.200  47.940  0.00  0.00            
ATOM   3815  C   ARG X 240      57.310  56.710  50.370  0.00  0.00            
ATOM   3816  O   ARG X 240      56.660  57.400  49.580  0.00  0.00            
ATOM   3817  N   THR X 241      56.610  55.950  51.210  0.00  0.00            
ATOM   3818  HN  THR X 241      57.030  55.190  51.710  0.00  0.00            
ATOM   3819  CA  THR X 241      55.140  56.040  51.370  0.00  0.00            
ATOM   3820  HA  THR X 241      54.750  56.390  50.420  0.00  0.00            
ATOM   3821  CB  THR X 241      54.420  54.800  51.720  0.00  0.00            
ATOM   3822  HB  THR X 241      53.340  55.010  51.840  0.00  0.00            
ATOM   3823  OG1 THR X 241      54.920  54.150  52.970  0.00  0.00            
ATOM   3824  HG1 THR X 241      55.820  53.910  52.730  0.00  0.00            
ATOM   3825  CG2 THR X 241      54.460  53.720  50.640  0.00  0.00            
ATOM   3826 HG21 THR X 241      55.510  53.580  50.290  0.00  0.00            
ATOM   3827 HG22 THR X 241      53.750  54.020  49.840  0.00  0.00            
ATOM   3828 HG23 THR X 241      54.190  52.680  50.930  0.00  0.00            
ATOM   3829  C   THR X 241      54.850  57.120  52.530  0.00  0.00            
ATOM   3830  O   THR X 241      53.720  57.450  52.700  0.00  0.00            
ATOM   3831  N   ARG X 242      55.900  57.630  53.280  0.00  0.00            
ATOM   3832  HN  ARG X 242      56.830  57.300  53.190  0.00  0.00            
ATOM   3833  CA  ARG X 242      55.660  58.660  54.290  0.00  0.00            
ATOM   3834  HA  ARG X 242      56.610  58.610  54.790  0.00  0.00            
ATOM   3835  CB  ARG X 242      55.440  60.180  53.780  0.00  0.00            
ATOM   3836  HB1 ARG X 242      55.240  60.830  54.660  0.00  0.00            
ATOM   3837  HB2 ARG X 242      54.560  60.220  53.100  0.00  0.00            
ATOM   3838  CG  ARG X 242      56.560  60.850  52.900  0.00  0.00            
ATOM   3839  HG1 ARG X 242      56.040  61.760  52.530  0.00  0.00            
ATOM   3840  HG2 ARG X 242      56.820  60.210  52.030  0.00  0.00            
ATOM   3841  CD  ARG X 242      57.860  61.210  53.610  0.00  0.00            
ATOM   3842  HD1 ARG X 242      58.550  60.340  53.700  0.00  0.00            
ATOM   3843  HD2 ARG X 242      57.630  61.600  54.630  0.00  0.00            
ATOM   3844  NE  ARG X 242      58.530  62.300  52.860  0.00  0.00            
ATOM   3845  HE  ARG X 242      58.500  63.190  53.310  0.00  0.00            
ATOM   3846  CZ  ARG X 242      59.200  62.160  51.720  0.00  0.00            
ATOM   3847  NH1 ARG X 242      59.470  61.030  51.110  0.00  0.00            
ATOM   3848 HH11 ARG X 242      59.220  60.120  51.420  0.00  0.00            
ATOM   3849 HH12 ARG X 242      59.950  61.040  50.230  0.00  0.00            
ATOM   3850  NH2 ARG X 242      59.560  63.240  51.090  0.00  0.00            
ATOM   3851 HH21 ARG X 242      59.120  64.090  51.360  0.00  0.00            
ATOM   3852 HH22 ARG X 242      60.050  63.190  50.220  0.00  0.00            
ATOM   3853  C   ARG X 242      54.700  58.250  55.330  0.00  0.00            
ATOM   3854  O   ARG X 242      53.720  58.920  55.600  0.00  0.00            
ATOM   3855  N   GLY X 243      55.060  57.210  56.140  0.00  0.00            
ATOM   3856  HN  GLY X 243      55.880  56.670  55.930  0.00  0.00            
ATOM   3857  CA  GLY X 243      54.220  56.790  57.240  0.00  0.00            
ATOM   3858  HA1 GLY X 243      53.180  56.690  56.960  0.00  0.00            
ATOM   3859  HA2 GLY X 243      54.340  57.480  58.060  0.00  0.00            
ATOM   3860  C   GLY X 243      54.700  55.430  57.720  0.00  0.00            
ATOM   3861  O   GLY X 243      55.850  55.110  57.760  0.00  0.00            
ATOM   3862  N   ALA X 244      53.870  54.490  58.020  0.00  0.00            
ATOM   3863  HN  ALA X 244      52.910  54.720  57.840  0.00  0.00            
ATOM   3864  CA  ALA X 244      54.210  53.140  58.470  0.00  0.00            
ATOM   3865  HA  ALA X 244      55.060  53.230  59.140  0.00  0.00            
ATOM   3866  CB  ALA X 244      53.030  52.420  59.250  0.00  0.00            
ATOM   3867  HB1 ALA X 244      52.190  52.240  58.550  0.00  0.00            
ATOM   3868  HB2 ALA X 244      52.670  53.100  60.050  0.00  0.00            
ATOM   3869  HB3 ALA X 244      53.270  51.490  59.810  0.00  0.00            
ATOM   3870  C   ALA X 244      54.590  52.240  57.260  0.00  0.00            
ATOM   3871  O   ALA X 244      53.720  52.050  56.400  0.00  0.00            
ATOM   3872  N   LEU X 245      55.790  51.690  57.240  0.00  0.00            
ATOM   3873  HN  LEU X 245      56.430  51.780  58.000  0.00  0.00            
ATOM   3874  CA  LEU X 245      56.300  50.640  56.360  0.00  0.00            
ATOM   3875  HA  LEU X 245      56.070  50.980  55.360  0.00  0.00            
ATOM   3876  CB  LEU X 245      57.800  50.340  56.760  0.00  0.00            
ATOM   3877  HB1 LEU X 245      57.920  50.170  57.850  0.00  0.00            
ATOM   3878  HB2 LEU X 245      58.400  51.260  56.640  0.00  0.00            
ATOM   3879  CG  LEU X 245      58.470  49.170  56.100  0.00  0.00            
ATOM   3880  HG  LEU X 245      57.790  48.290  56.210  0.00  0.00            
ATOM   3881  CD1 LEU X 245      58.670  49.460  54.640  0.00  0.00            
ATOM   3882 HD11 LEU X 245      59.170  50.450  54.530  0.00  0.00            
ATOM   3883 HD12 LEU X 245      57.630  49.570  54.240  0.00  0.00            
ATOM   3884 HD13 LEU X 245      59.230  48.720  54.040  0.00  0.00            
ATOM   3885  CD2 LEU X 245      59.800  48.800  56.860  0.00  0.00            
ATOM   3886 HD21 LEU X 245      60.170  47.910  56.310  0.00  0.00            
ATOM   3887 HD22 LEU X 245      59.500  48.540  57.900  0.00  0.00            
ATOM   3888 HD23 LEU X 245      60.500  49.660  56.840  0.00  0.00            
ATOM   3889  C   LEU X 245      55.510  49.390  56.650  0.00  0.00            
ATOM   3890  O   LEU X 245      55.050  48.690  55.780  0.00  0.00            
ATOM   3891  N   TRP X 246      55.290  49.130  57.970  0.00  0.00            
ATOM   3892  HN  TRP X 246      55.770  49.760  58.570  0.00  0.00            
ATOM   3893  CA  TRP X 246      54.410  48.120  58.480  0.00  0.00            
ATOM   3894  HA  TRP X 246      53.450  48.220  57.990  0.00  0.00            
ATOM   3895  CB  TRP X 246      55.090  46.700  58.420  0.00  0.00            
ATOM   3896  HB1 TRP X 246      55.180  46.400  57.350  0.00  0.00            
ATOM   3897  HB2 TRP X 246      54.210  46.120  58.760  0.00  0.00            
ATOM   3898  CG  TRP X 246      56.320  46.370  59.220  0.00  0.00            
ATOM   3899  CD1 TRP X 246      57.560  46.370  58.710  0.00  0.00            
ATOM   3900  HD1 TRP X 246      57.730  46.600  57.670  0.00  0.00            
ATOM   3901  NE1 TRP X 246      58.510  46.080  59.660  0.00  0.00            
ATOM   3902  HE1 TRP X 246      59.450  45.980  59.430  0.00  0.00            
ATOM   3903  CE2 TRP X 246      57.820  45.930  60.870  0.00  0.00            
ATOM   3904  CD2 TRP X 246      56.460  46.100  60.580  0.00  0.00            
ATOM   3905  CE3 TRP X 246      55.570  46.070  61.690  0.00  0.00            
ATOM   3906  HE3 TRP X 246      54.520  46.280  61.670  0.00  0.00            
ATOM   3907  CZ3 TRP X 246      56.040  45.910  62.960  0.00  0.00            
ATOM   3908  HZ3 TRP X 246      55.390  45.830  63.820  0.00  0.00            
ATOM   3909  CZ2 TRP X 246      58.300  45.750  62.190  0.00  0.00            
ATOM   3910  HZ2 TRP X 246      59.350  45.530  62.280  0.00  0.00            
ATOM   3911  CH2 TRP X 246      57.410  45.740  63.220  0.00  0.00            
ATOM   3912  HH2 TRP X 246      57.700  45.370  64.200  0.00  0.00            
ATOM   3913  C   TRP X 246      54.080  48.520  59.910  0.00  0.00            
ATOM   3914  O   TRP X 246      54.850  49.300  60.500  0.00  0.00            
ATOM   3915  N   VAL X 247      52.900  48.180  60.460  0.00  0.00            
ATOM   3916  HN  VAL X 247      52.220  47.730  59.890  0.00  0.00            
ATOM   3917  CA  VAL X 247      52.510  48.390  61.830  0.00  0.00            
ATOM   3918  HA  VAL X 247      53.370  48.520  62.470  0.00  0.00            
ATOM   3919  CB  VAL X 247      51.550  49.510  61.930  0.00  0.00            
ATOM   3920  HB  VAL X 247      52.200  50.380  61.700  0.00  0.00            
ATOM   3921  CG1 VAL X 247      50.410  49.550  60.880  0.00  0.00            
ATOM   3922 HG11 VAL X 247      50.790  49.910  59.910  0.00  0.00            
ATOM   3923 HG12 VAL X 247      49.600  50.260  61.140  0.00  0.00            
ATOM   3924 HG13 VAL X 247      49.890  48.570  60.810  0.00  0.00            
ATOM   3925  CG2 VAL X 247      51.000  49.820  63.370  0.00  0.00            
ATOM   3926 HG21 VAL X 247      51.850  49.970  64.070  0.00  0.00            
ATOM   3927 HG22 VAL X 247      50.440  48.990  63.840  0.00  0.00            
ATOM   3928 HG23 VAL X 247      50.360  50.730  63.330  0.00  0.00            
ATOM   3929  C   VAL X 247      51.870  47.120  62.330  0.00  0.00            
ATOM   3930  O   VAL X 247      51.170  46.460  61.610  0.00  0.00            
ATOM   3931  N   VAL X 248      52.120  46.660  63.600  0.00  0.00            
ATOM   3932  HN  VAL X 248      52.650  47.200  64.260  0.00  0.00            
ATOM   3933  CA  VAL X 248      51.530  45.470  64.060  0.00  0.00            
ATOM   3934  HA  VAL X 248      50.900  45.000  63.320  0.00  0.00            
ATOM   3935  CB  VAL X 248      52.490  44.250  64.470  0.00  0.00            
ATOM   3936  HB  VAL X 248      53.180  44.120  63.600  0.00  0.00            
ATOM   3937  CG1 VAL X 248      53.320  44.580  65.700  0.00  0.00            
ATOM   3938 HG11 VAL X 248      53.920  43.690  65.980  0.00  0.00            
ATOM   3939 HG12 VAL X 248      52.860  44.860  66.670  0.00  0.00            
ATOM   3940 HG13 VAL X 248      54.160  45.270  65.450  0.00  0.00            
ATOM   3941  CG2 VAL X 248      51.730  42.980  64.830  0.00  0.00            
ATOM   3942 HG21 VAL X 248      51.010  42.860  63.990  0.00  0.00            
ATOM   3943 HG22 VAL X 248      51.290  43.060  65.840  0.00  0.00            
ATOM   3944 HG23 VAL X 248      52.350  42.060  64.920  0.00  0.00            
ATOM   3945  C   VAL X 248      50.550  45.800  65.140  0.00  0.00            
ATOM   3946  O   VAL X 248      50.940  46.530  66.070  0.00  0.00            
ATOM   3947  N   GLU X 249      49.390  45.160  65.090  0.00  0.00            
ATOM   3948  HN  GLU X 249      49.100  44.580  64.330  0.00  0.00            
ATOM   3949  CA  GLU X 249      48.350  45.390  66.070  0.00  0.00            
ATOM   3950  HA  GLU X 249      48.740  46.000  66.870  0.00  0.00            
ATOM   3951  CB  GLU X 249      47.270  46.220  65.350  0.00  0.00            
ATOM   3952  HB1 GLU X 249      46.260  46.150  65.800  0.00  0.00            
ATOM   3953  HB2 GLU X 249      47.200  45.700  64.370  0.00  0.00            
ATOM   3954  CG  GLU X 249      47.700  47.770  65.010  0.00  0.00            
ATOM   3955  HG1 GLU X 249      48.580  47.660  64.330  0.00  0.00            
ATOM   3956  HG2 GLU X 249      47.880  48.400  65.910  0.00  0.00            
ATOM   3957  CD  GLU X 249      46.600  48.380  64.160  0.00  0.00            
ATOM   3958  OE1 GLU X 249      46.390  47.960  63.020  0.00  0.00            
ATOM   3959  OE2 GLU X 249      45.990  49.370  64.620  0.00  0.00            
ATOM   3960  C   GLU X 249      47.760  44.130  66.550  0.00  0.00            
ATOM   3961  O   GLU X 249      47.650  43.110  65.800  0.00  0.00            
ATOM   3962  N   GLN X 250      47.260  43.970  67.830  0.00  0.00            
ATOM   3963  HN  GLN X 250      47.330  44.720  68.480  0.00  0.00            
ATOM   3964  CA  GLN X 250      46.250  43.010  68.240  0.00  0.00            
ATOM   3965  HA  GLN X 250      46.600  42.050  67.880  0.00  0.00            
ATOM   3966  CB  GLN X 250      46.190  42.850  69.760  0.00  0.00            
ATOM   3967  HB1 GLN X 250      47.230  42.800  70.130  0.00  0.00            
ATOM   3968  HB2 GLN X 250      45.710  41.880  70.000  0.00  0.00            
ATOM   3969  CG  GLN X 250      45.530  44.000  70.570  0.00  0.00            
ATOM   3970  HG1 GLN X 250      45.450  43.550  71.590  0.00  0.00            
ATOM   3971  HG2 GLN X 250      44.490  44.230  70.260  0.00  0.00            
ATOM   3972  CD  GLN X 250      46.310  45.360  70.680  0.00  0.00            
ATOM   3973  OE1 GLN X 250      47.330  45.590  70.050  0.00  0.00            
ATOM   3974  NE2 GLN X 250      45.820  46.140  71.700  0.00  0.00            
ATOM   3975 HE21 GLN X 250      44.920  45.910  72.070  0.00  0.00            
ATOM   3976 HE22 GLN X 250      46.290  46.970  72.010  0.00  0.00            
ATOM   3977  C   GLN X 250      44.910  43.350  67.540  0.00  0.00            
ATOM   3978  O   GLN X 250      44.360  44.490  67.560  0.00  0.00            
ATOM   3979  N   LEU X 251      44.320  42.310  66.910  0.00  0.00            
ATOM   3980  HN  LEU X 251      44.800  41.440  67.020  0.00  0.00            
ATOM   3981  CA  LEU X 251      42.860  42.260  66.570  0.00  0.00            
ATOM   3982  HA  LEU X 251      42.600  43.160  66.020  0.00  0.00            
ATOM   3983  CB  LEU X 251      42.680  41.090  65.580  0.00  0.00            
ATOM   3984  HB1 LEU X 251      43.160  40.210  66.060  0.00  0.00            
ATOM   3985  HB2 LEU X 251      43.320  41.340  64.710  0.00  0.00            
ATOM   3986  CG  LEU X 251      41.220  40.720  65.120  0.00  0.00            
ATOM   3987  HG  LEU X 251      40.720  40.400  66.050  0.00  0.00            
ATOM   3988  CD1 LEU X 251      40.570  41.940  64.530  0.00  0.00            
ATOM   3989 HD11 LEU X 251      39.570  41.610  64.170  0.00  0.00            
ATOM   3990 HD12 LEU X 251      41.020  42.290  63.580  0.00  0.00            
ATOM   3991 HD13 LEU X 251      40.570  42.710  65.330  0.00  0.00            
ATOM   3992  CD2 LEU X 251      41.300  39.560  64.050  0.00  0.00            
ATOM   3993 HD21 LEU X 251      40.320  39.080  63.830  0.00  0.00            
ATOM   3994 HD22 LEU X 251      41.840  38.740  64.570  0.00  0.00            
ATOM   3995 HD23 LEU X 251      41.870  39.760  63.120  0.00  0.00            
ATOM   3996  C   LEU X 251      41.970  42.250  67.840  0.00  0.00            
ATOM   3997  O   LEU X 251      42.350  41.580  68.780  0.00  0.00            
ATOM   3998  N   ARG X 252      40.930  43.140  68.000  0.00  0.00            
ATOM   3999  HN  ARG X 252      40.580  43.680  67.230  0.00  0.00            
ATOM   4000  CA  ARG X 252      40.140  43.150  69.130  0.00  0.00            
ATOM   4001  HA  ARG X 252      40.060  42.100  69.410  0.00  0.00            
ATOM   4002  CB  ARG X 252      40.780  44.020  70.240  0.00  0.00            
ATOM   4003  HB1 ARG X 252      41.810  43.640  70.390  0.00  0.00            
ATOM   4004  HB2 ARG X 252      40.150  43.920  71.150  0.00  0.00            
ATOM   4005  CG  ARG X 252      41.090  45.520  69.850  0.00  0.00            
ATOM   4006  HG1 ARG X 252      40.030  45.820  69.680  0.00  0.00            
ATOM   4007  HG2 ARG X 252      41.590  45.510  68.860  0.00  0.00            
ATOM   4008  CD  ARG X 252      41.680  46.460  70.920  0.00  0.00            
ATOM   4009  HD1 ARG X 252      42.750  46.230  71.110  0.00  0.00            
ATOM   4010  HD2 ARG X 252      41.130  46.500  71.890  0.00  0.00            
ATOM   4011  NE  ARG X 252      41.600  47.800  70.200  0.00  0.00            
ATOM   4012  HE  ARG X 252      41.580  47.740  69.200  0.00  0.00            
ATOM   4013  CZ  ARG X 252      41.940  48.960  70.800  0.00  0.00            
ATOM   4014  NH1 ARG X 252      42.270  49.030  72.050  0.00  0.00            
ATOM   4015 HH11 ARG X 252      42.460  48.160  72.510  0.00  0.00            
ATOM   4016 HH12 ARG X 252      42.630  49.910  72.360  0.00  0.00            
ATOM   4017  NH2 ARG X 252      42.050  49.960  69.960  0.00  0.00            
ATOM   4018 HH21 ARG X 252      41.460  49.790  69.160  0.00  0.00            
ATOM   4019 HH22 ARG X 252      42.240  50.860  70.360  0.00  0.00            
ATOM   4020  C   ARG X 252      38.830  43.720  68.820  0.00  0.00            
ATOM   4021  O   ARG X 252      38.710  44.350  67.750  0.00  0.00            
ATOM   4022  N   PRO X 253      37.790  43.550  69.670  0.00  0.00            
ATOM   4023  CD  PRO X 253      37.590  42.280  70.440  0.00  0.00            
ATOM   4024  HD1 PRO X 253      38.370  42.090  71.210  0.00  0.00            
ATOM   4025  HD2 PRO X 253      37.510  41.390  69.780  0.00  0.00            
ATOM   4026  CA  PRO X 253      36.580  44.390  69.720  0.00  0.00            
ATOM   4027  HA  PRO X 253      36.100  44.040  68.820  0.00  0.00            
ATOM   4028  CB  PRO X 253      35.870  43.940  71.010  0.00  0.00            
ATOM   4029  HB1 PRO X 253      34.780  44.160  71.060  0.00  0.00            
ATOM   4030  HB2 PRO X 253      36.250  44.460  71.910  0.00  0.00            
ATOM   4031  CG  PRO X 253      36.170  42.380  71.080  0.00  0.00            
ATOM   4032  HG1 PRO X 253      36.180  41.910  72.080  0.00  0.00            
ATOM   4033  HG2 PRO X 253      35.500  41.770  70.430  0.00  0.00            
ATOM   4034  C   PRO X 253      36.750  45.930  69.570  0.00  0.00            
ATOM   4035  O   PRO X 253      37.640  46.530  70.130  0.00  0.00            
ATOM   4036  N   GLU X 254      35.910  46.510  68.720  0.00  0.00            
ATOM   4037  HN  GLU X 254      35.170  45.960  68.340  0.00  0.00            
ATOM   4038  CA  GLU X 254      35.840  47.900  68.380  0.00  0.00            
ATOM   4039  HA  GLU X 254      36.840  48.180  68.070  0.00  0.00            
ATOM   4040  CB  GLU X 254      34.770  48.050  67.310  0.00  0.00            
ATOM   4041  HB1 GLU X 254      34.610  49.140  67.120  0.00  0.00            
ATOM   4042  HB2 GLU X 254      33.750  47.720  67.600  0.00  0.00            
ATOM   4043  CG  GLU X 254      35.140  47.330  65.970  0.00  0.00            
ATOM   4044  HG1 GLU X 254      34.320  47.560  65.260  0.00  0.00            
ATOM   4045  HG2 GLU X 254      35.100  46.220  66.070  0.00  0.00            
ATOM   4046  CD  GLU X 254      36.350  47.710  65.220  0.00  0.00            
ATOM   4047  OE1 GLU X 254      37.090  46.820  64.750  0.00  0.00            
ATOM   4048  OE2 GLU X 254      36.620  48.930  65.060  0.00  0.00            
ATOM   4049  C   GLU X 254      35.520  48.820  69.510  0.00  0.00            
ATOM   4050  O   GLU X 254      34.550  48.680  70.260  0.00  0.00            
ATOM   4051  N   ARG X 255      36.270  49.890  69.620  0.00  0.00            
ATOM   4052  HN  ARG X 255      37.040  50.100  69.030  0.00  0.00            
ATOM   4053  CA  ARG X 255      36.070  50.950  70.590  0.00  0.00            
ATOM   4054  HA  ARG X 255      35.720  50.490  71.500  0.00  0.00            
ATOM   4055  CB  ARG X 255      37.390  51.640  70.830  0.00  0.00            
ATOM   4056  HB1 ARG X 255      37.220  52.560  71.430  0.00  0.00            
ATOM   4057  HB2 ARG X 255      37.650  52.070  69.830  0.00  0.00            
ATOM   4058  CG  ARG X 255      38.500  50.850  71.470  0.00  0.00            
ATOM   4059  HG1 ARG X 255      39.190  51.560  71.980  0.00  0.00            
ATOM   4060  HG2 ARG X 255      39.050  50.260  70.710  0.00  0.00            
ATOM   4061  CD  ARG X 255      38.010  49.710  72.440  0.00  0.00            
ATOM   4062  HD1 ARG X 255      38.950  49.240  72.820  0.00  0.00            
ATOM   4063  HD2 ARG X 255      37.290  49.100  71.870  0.00  0.00            
ATOM   4064  NE  ARG X 255      37.310  50.290  73.630  0.00  0.00            
ATOM   4065  HE  ARG X 255      36.830  51.160  73.610  0.00  0.00            
ATOM   4066  CZ  ARG X 255      37.130  49.610  74.750  0.00  0.00            
ATOM   4067  NH1 ARG X 255      37.420  48.320  74.860  0.00  0.00            
ATOM   4068 HH11 ARG X 255      37.390  47.880  73.960  0.00  0.00            
ATOM   4069 HH12 ARG X 255      37.240  47.820  75.710  0.00  0.00            
ATOM   4070  NH2 ARG X 255      36.770  50.080  75.850  0.00  0.00            
ATOM   4071 HH21 ARG X 255      36.710  51.080  75.900  0.00  0.00            
ATOM   4072 HH22 ARG X 255      36.460  49.460  76.570  0.00  0.00            
ATOM   4073  C   ARG X 255      34.990  51.960  70.280  0.00  0.00            
ATOM   4074  O   ARG X 255      34.430  51.950  69.160  0.00  0.00            
ATOM   4075  N   LEU X 256      34.630  52.850  71.240  0.00  0.00            
ATOM   4076  HN  LEU X 256      35.150  52.850  72.090  0.00  0.00            
ATOM   4077  CA  LEU X 256      33.670  53.920  70.910  0.00  0.00            
ATOM   4078  HA  LEU X 256      32.840  53.430  70.420  0.00  0.00            
ATOM   4079  CB  LEU X 256      32.980  54.570  72.160  0.00  0.00            
ATOM   4080  HB1 LEU X 256      32.230  55.300  71.790  0.00  0.00            
ATOM   4081  HB2 LEU X 256      33.780  55.130  72.710  0.00  0.00            
ATOM   4082  CG  LEU X 256      32.250  53.620  73.060  0.00  0.00            
ATOM   4083  HG  LEU X 256      32.910  52.840  73.500  0.00  0.00            
ATOM   4084  CD1 LEU X 256      31.630  54.350  74.240  0.00  0.00            
ATOM   4085 HD11 LEU X 256      30.920  55.170  74.010  0.00  0.00            
ATOM   4086 HD12 LEU X 256      32.340  54.740  75.010  0.00  0.00            
ATOM   4087 HD13 LEU X 256      31.130  53.600  74.890  0.00  0.00            
ATOM   4088  CD2 LEU X 256      31.090  53.030  72.230  0.00  0.00            
ATOM   4089 HD21 LEU X 256      31.420  52.090  71.750  0.00  0.00            
ATOM   4090 HD22 LEU X 256      30.720  53.740  71.450  0.00  0.00            
ATOM   4091 HD23 LEU X 256      30.200  52.760  72.850  0.00  0.00            
ATOM   4092  C   LEU X 256      34.220  54.970  69.900  0.00  0.00            
ATOM   4093  O   LEU X 256      35.310  54.820  69.450  0.00  0.00            
ATOM   4094  N   ARG X 257      33.370  55.930  69.430  0.00  0.00            
ATOM   4095  HN  ARG X 257      32.420  55.890  69.730  0.00  0.00            
ATOM   4096  CA  ARG X 257      33.660  57.140  68.730  0.00  0.00            
ATOM   4097  HA  ARG X 257      33.650  56.850  67.690  0.00  0.00            
ATOM   4098  CB  ARG X 257      32.470  58.190  68.770  0.00  0.00            
ATOM   4099  HB1 ARG X 257      31.690  57.880  68.030  0.00  0.00            
ATOM   4100  HB2 ARG X 257      32.870  59.140  68.340  0.00  0.00            
ATOM   4101  CG  ARG X 257      31.780  58.360  70.170  0.00  0.00            
ATOM   4102  HG1 ARG X 257      31.210  57.460  70.480  0.00  0.00            
ATOM   4103  HG2 ARG X 257      31.040  59.140  69.910  0.00  0.00            
ATOM   4104  CD  ARG X 257      32.620  58.880  71.320  0.00  0.00            
ATOM   4105  HD1 ARG X 257      33.060  59.880  71.130  0.00  0.00            
ATOM   4106  HD2 ARG X 257      33.480  58.210  71.520  0.00  0.00            
ATOM   4107  NE  ARG X 257      31.600  58.930  72.460  0.00  0.00            
ATOM   4108  HE  ARG X 257      30.620  59.000  72.270  0.00  0.00            
ATOM   4109  CZ  ARG X 257      31.830  58.340  73.600  0.00  0.00            
ATOM   4110  NH1 ARG X 257      33.050  58.070  73.950  0.00  0.00            
ATOM   4111 HH11 ARG X 257      33.790  58.560  73.480  0.00  0.00            
ATOM   4112 HH12 ARG X 257      33.220  57.700  74.860  0.00  0.00            
ATOM   4113  NH2 ARG X 257      30.800  57.940  74.360  0.00  0.00            
ATOM   4114 HH21 ARG X 257      29.890  58.340  74.260  0.00  0.00            
ATOM   4115 HH22 ARG X 257      30.910  57.510  75.250  0.00  0.00            
ATOM   4116  C   ARG X 257      35.000  57.850  68.930  0.00  0.00            
ATOM   4117  O   ARG X 257      35.510  58.100  70.050  0.00  0.00            
ATOM   4118  N   GLY X 258      35.650  58.190  67.800  0.00  0.00            
ATOM   4119  HN  GLY X 258      35.210  58.160  66.910  0.00  0.00            
ATOM   4120  CA  GLY X 258      37.020  58.750  67.760  0.00  0.00            
ATOM   4121  HA1 GLY X 258      37.570  58.300  66.940  0.00  0.00            
ATOM   4122  HA2 GLY X 258      37.510  58.470  68.680  0.00  0.00            
ATOM   4123  C   GLY X 258      37.030  60.280  67.650  0.00  0.00            
ATOM   4124  O   GLY X 258      36.080  60.920  67.980  0.00  0.00            
ATOM   4125  N   ASP X 259      38.190  60.790  67.210  0.00  0.00            
ATOM   4126  HN  ASP X 259      38.970  60.180  67.120  0.00  0.00            
ATOM   4127  CA  ASP X 259      38.400  62.210  66.960  0.00  0.00            
ATOM   4128  HA  ASP X 259      37.530  62.670  67.410  0.00  0.00            
ATOM   4129  CB  ASP X 259      39.590  62.660  67.740  0.00  0.00            
ATOM   4130  HB1 ASP X 259      39.530  62.470  68.830  0.00  0.00            
ATOM   4131  HB2 ASP X 259      39.600  63.770  67.630  0.00  0.00            
ATOM   4132  CG  ASP X 259      40.860  62.150  67.160  0.00  0.00            
ATOM   4133  OD1 ASP X 259      41.970  62.620  67.570  0.00  0.00            
ATOM   4134  OD2 ASP X 259      40.860  61.200  66.340  0.00  0.00            
ATOM   4135  C   ASP X 259      38.460  62.610  65.540  0.00  0.00            
ATOM   4136  O   ASP X 259      38.100  61.850  64.590  0.00  0.00            
ATOM   4137  N   GLY X 260      38.810  63.880  65.260  0.00  0.00            
ATOM   4138  HN  GLY X 260      39.210  64.470  65.950  0.00  0.00            
ATOM   4139  CA  GLY X 260      38.870  64.420  63.930  0.00  0.00            
ATOM   4140  HA1 GLY X 260      38.630  65.470  64.050  0.00  0.00            
ATOM   4141  HA2 GLY X 260      38.050  64.030  63.350  0.00  0.00            
ATOM   4142  C   GLY X 260      40.100  64.200  63.100  0.00  0.00            
ATOM   4143  O   GLY X 260      40.940  63.350  63.430  0.00  0.00            
ATOM   4144  N   ASP X 261      40.220  64.930  61.980  0.00  0.00            
ATOM   4145  HN  ASP X 261      39.460  65.510  61.680  0.00  0.00            
ATOM   4146  CA  ASP X 261      41.390  65.080  61.150  0.00  0.00            
ATOM   4147  HA  ASP X 261      41.580  64.180  60.580  0.00  0.00            
ATOM   4148  CB  ASP X 261      41.060  66.160  60.040  0.00  0.00            
ATOM   4149  HB1 ASP X 261      41.970  66.310  59.430  0.00  0.00            
ATOM   4150  HB2 ASP X 261      40.730  67.160  60.400  0.00  0.00            
ATOM   4151  CG  ASP X 261      40.060  65.650  58.990  0.00  0.00            
ATOM   4152  OD1 ASP X 261      39.780  66.260  57.920  0.00  0.00            
ATOM   4153  OD2 ASP X 261      39.520  64.540  59.250  0.00  0.00            
ATOM   4154  C   ASP X 261      42.680  65.590  61.830  0.00  0.00            
ATOM   4155  O   ASP X 261      43.820  65.230  61.460  0.00  0.00            
ATOM   4156  N   ARG X 262      42.510  66.490  62.890  0.00  0.00            
ATOM   4157  HN  ARG X 262      41.600  66.710  63.220  0.00  0.00            
ATOM   4158  CA  ARG X 262      43.550  67.010  63.660  0.00  0.00            
ATOM   4159  HA  ARG X 262      43.070  67.620  64.420  0.00  0.00            
ATOM   4160  CB  ARG X 262      44.420  66.040  64.510  0.00  0.00            
ATOM   4161  HB1 ARG X 262      45.150  66.630  65.110  0.00  0.00            
ATOM   4162  HB2 ARG X 262      44.860  65.210  63.920  0.00  0.00            
ATOM   4163  CG  ARG X 262      43.610  65.260  65.560  0.00  0.00            
ATOM   4164  HG1 ARG X 262      44.280  64.510  66.020  0.00  0.00            
ATOM   4165  HG2 ARG X 262      42.690  64.760  65.180  0.00  0.00            
ATOM   4166  CD  ARG X 262      43.140  66.080  66.820  0.00  0.00            
ATOM   4167  HD1 ARG X 262      42.510  66.950  66.530  0.00  0.00            
ATOM   4168  HD2 ARG X 262      44.080  66.520  67.200  0.00  0.00            
ATOM   4169  NE  ARG X 262      42.500  65.170  67.810  0.00  0.00            
ATOM   4170  HE  ARG X 262      42.520  64.170  67.790  0.00  0.00            
ATOM   4171  CZ  ARG X 262      42.300  65.550  69.030  0.00  0.00            
ATOM   4172  NH1 ARG X 262      42.320  66.780  69.510  0.00  0.00            
ATOM   4173 HH11 ARG X 262      42.460  67.470  68.800  0.00  0.00            
ATOM   4174 HH12 ARG X 262      42.070  66.950  70.470  0.00  0.00            
ATOM   4175  NH2 ARG X 262      42.020  64.560  69.800  0.00  0.00            
ATOM   4176 HH21 ARG X 262      42.030  63.620  69.460  0.00  0.00            
ATOM   4177 HH22 ARG X 262      41.860  64.830  70.740  0.00  0.00            
ATOM   4178  C   ARG X 262      44.340  68.000  62.940  0.00  0.00            
ATOM   4179  O   ARG X 262      45.550  68.030  62.940  0.00  0.00            
ATOM   4180  N   ARG X 263      43.590  68.750  62.090  0.00  0.00            
ATOM   4181  HN  ARG X 263      42.610  68.590  62.020  0.00  0.00            
ATOM   4182  CA  ARG X 263      44.120  69.770  61.300  0.00  0.00            
ATOM   4183  HA  ARG X 263      44.920  69.270  60.780  0.00  0.00            
ATOM   4184  CB  ARG X 263      43.080  70.370  60.310  0.00  0.00            
ATOM   4185  HB1 ARG X 263      43.310  71.430  60.080  0.00  0.00            
ATOM   4186  HB2 ARG X 263      42.110  70.200  60.820  0.00  0.00            
ATOM   4187  CG  ARG X 263      43.040  69.620  58.970  0.00  0.00            
ATOM   4188  HG1 ARG X 263      42.080  69.790  58.440  0.00  0.00            
ATOM   4189  HG2 ARG X 263      43.080  68.540  59.230  0.00  0.00            
ATOM   4190  CD  ARG X 263      44.150  70.050  57.990  0.00  0.00            
ATOM   4191  HD1 ARG X 263      45.130  69.830  58.470  0.00  0.00            
ATOM   4192  HD2 ARG X 263      44.030  71.120  57.740  0.00  0.00            
ATOM   4193  NE  ARG X 263      44.120  69.190  56.780  0.00  0.00            
ATOM   4194  HE  ARG X 263      43.320  68.610  56.720  0.00  0.00            
ATOM   4195  CZ  ARG X 263      44.880  69.340  55.730  0.00  0.00            
ATOM   4196  NH1 ARG X 263      46.010  70.020  55.720  0.00  0.00            
ATOM   4197 HH11 ARG X 263      46.210  70.540  56.560  0.00  0.00            
ATOM   4198 HH12 ARG X 263      46.530  70.160  54.880  0.00  0.00            
ATOM   4199  NH2 ARG X 263      44.610  68.750  54.590  0.00  0.00            
ATOM   4200 HH21 ARG X 263      43.820  68.140  54.520  0.00  0.00            
ATOM   4201 HH22 ARG X 263      45.220  68.840  53.800  0.00  0.00            
ATOM   4202  C   ARG X 263      44.680  70.970  62.170  0.00  0.00            
ATOM   4203  O   ARG X 263      44.170  71.270  63.240  0.00  0.00            
ATOM   4204  N   GLU X 264      45.880  71.470  61.810  0.00  0.00            
ATOM   4205  HN  GLU X 264      46.280  71.020  61.010  0.00  0.00            
ATOM   4206  CA  GLU X 264      46.580  72.640  62.460  0.00  0.00            
ATOM   4207  HA  GLU X 264      47.480  72.960  61.970  0.00  0.00            
ATOM   4208  CB  GLU X 264      45.710  73.870  62.400  0.00  0.00            
ATOM   4209  HB1 GLU X 264      46.050  74.670  63.100  0.00  0.00            
ATOM   4210  HB2 GLU X 264      44.650  73.710  62.710  0.00  0.00            
ATOM   4211  CG  GLU X 264      45.480  74.460  60.980  0.00  0.00            
ATOM   4212  HG1 GLU X 264      44.830  75.350  61.040  0.00  0.00            
ATOM   4213  HG2 GLU X 264      44.860  73.880  60.260  0.00  0.00            
ATOM   4214  CD  GLU X 264      46.780  74.800  60.250  0.00  0.00            
ATOM   4215  OE1 GLU X 264      47.800  75.150  60.890  0.00  0.00            
ATOM   4216  OE2 GLU X 264      46.790  74.710  58.990  0.00  0.00            
ATOM   4217  C   GLU X 264      47.090  72.280  63.870  0.00  0.00            
ATOM   4218  O   GLU X 264      47.580  73.100  64.640  0.00  0.00            
ATOM   4219  N   CYS X 265      47.180  70.970  64.140  0.00  0.00            
ATOM   4220  HN  CYS X 265      46.910  70.270  63.490  0.00  0.00            
ATOM   4221  CA  CYS X 265      47.540  70.490  65.520  0.00  0.00            
ATOM   4222  HA  CYS X 265      47.470  71.350  66.160  0.00  0.00            
ATOM   4223  CB  CYS X 265      46.500  69.520  66.030  0.00  0.00            
ATOM   4224  HB1 CYS X 265      46.610  68.530  65.530  0.00  0.00            
ATOM   4225  HB2 CYS X 265      45.450  69.820  65.810  0.00  0.00            
ATOM   4226  SG  CYS X 265      46.580  69.100  67.790  0.00  0.00            
ATOM   4227  HG1 CYS X 265      47.770  68.540  67.640  0.00  0.00            
ATOM   4228  C   CYS X 265      48.990  70.040  65.630  0.00  0.00            
ATOM   4229  O   CYS X 265      49.460  69.480  64.640  0.00  0.00            
ATOM   4230  N   ASP X 266      49.700  70.390  66.670  0.00  0.00            
ATOM   4231  HN  ASP X 266      49.270  71.020  67.320  0.00  0.00            
ATOM   4232  CA  ASP X 266      51.120  70.100  66.830  0.00  0.00            
ATOM   4233  HA  ASP X 266      51.600  70.440  65.920  0.00  0.00            
ATOM   4234  CB  ASP X 266      51.830  70.810  68.050  0.00  0.00            
ATOM   4235  HB1 ASP X 266      52.920  70.740  67.870  0.00  0.00            
ATOM   4236  HB2 ASP X 266      51.640  70.250  68.990  0.00  0.00            
ATOM   4237  CG  ASP X 266      51.520  72.210  68.250  0.00  0.00            
ATOM   4238  OD1 ASP X 266      51.060  72.960  67.350  0.00  0.00            
ATOM   4239  OD2 ASP X 266      51.680  72.660  69.470  0.00  0.00            
ATOM   4240  C   ASP X 266      51.500  68.620  66.970  0.00  0.00            
ATOM   4241  O   ASP X 266      50.910  67.810  67.650  0.00  0.00            
ATOM   4242  N   PHE X 267      52.580  68.170  66.370  0.00  0.00            
ATOM   4243  HN  PHE X 267      53.170  68.750  65.810  0.00  0.00            
ATOM   4244  CA  PHE X 267      52.970  66.690  66.370  0.00  0.00            
ATOM   4245  HA  PHE X 267      52.110  66.130  66.700  0.00  0.00            
ATOM   4246  CB  PHE X 267      53.610  66.140  65.010  0.00  0.00            
ATOM   4247  HB1 PHE X 267      53.910  65.080  65.200  0.00  0.00            
ATOM   4248  HB2 PHE X 267      54.510  66.700  64.690  0.00  0.00            
ATOM   4249  CG  PHE X 267      52.620  66.190  63.800  0.00  0.00            
ATOM   4250  CD1 PHE X 267      52.740  67.150  62.850  0.00  0.00            
ATOM   4251  HD1 PHE X 267      53.380  67.970  63.130  0.00  0.00            
ATOM   4252  CE1 PHE X 267      52.070  67.150  61.620  0.00  0.00            
ATOM   4253  HE1 PHE X 267      52.110  68.030  60.990  0.00  0.00            
ATOM   4254  CZ  PHE X 267      51.200  66.070  61.400  0.00  0.00            
ATOM   4255  HZ  PHE X 267      50.740  66.070  60.420  0.00  0.00            
ATOM   4256  CD2 PHE X 267      51.760  65.100  63.540  0.00  0.00            
ATOM   4257  HD2 PHE X 267      51.690  64.360  64.320  0.00  0.00            
ATOM   4258  CE2 PHE X 267      51.060  65.030  62.280  0.00  0.00            
ATOM   4259  HE2 PHE X 267      50.430  64.170  62.120  0.00  0.00            
ATOM   4260  C   PHE X 267      53.970  66.410  67.510  0.00  0.00            
ATOM   4261  O   PHE X 267      54.930  67.120  67.650  0.00  0.00            
ATOM   4262  N   ARG X 268      53.680  65.380  68.250  0.00  0.00            
ATOM   4263  HN  ARG X 268      52.900  64.760  68.140  0.00  0.00            
ATOM   4264  CA  ARG X 268      54.410  65.140  69.430  0.00  0.00            
ATOM   4265  HA  ARG X 268      54.760  66.030  69.940  0.00  0.00            
ATOM   4266  CB  ARG X 268      53.550  64.260  70.340  0.00  0.00            
ATOM   4267  HB1 ARG X 268      54.120  63.900  71.220  0.00  0.00            
ATOM   4268  HB2 ARG X 268      53.220  63.380  69.750  0.00  0.00            
ATOM   4269  CG  ARG X 268      52.210  64.840  70.980  0.00  0.00            
ATOM   4270  HG1 ARG X 268      52.380  65.840  71.450  0.00  0.00            
ATOM   4271  HG2 ARG X 268      51.840  64.120  71.740  0.00  0.00            
ATOM   4272  CD  ARG X 268      51.060  65.040  70.040  0.00  0.00            
ATOM   4273  HD1 ARG X 268      50.770  64.010  69.740  0.00  0.00            
ATOM   4274  HD2 ARG X 268      51.220  65.740  69.190  0.00  0.00            
ATOM   4275  NE  ARG X 268      49.970  65.580  70.900  0.00  0.00            
ATOM   4276  HE  ARG X 268      49.600  65.080  71.680  0.00  0.00            
ATOM   4277  CZ  ARG X 268      49.370  66.750  70.800  0.00  0.00            
ATOM   4278  NH1 ARG X 268      49.500  67.690  69.900  0.00  0.00            
ATOM   4279 HH11 ARG X 268      50.210  67.640  69.200  0.00  0.00            
ATOM   4280 HH12 ARG X 268      49.020  68.550  70.110  0.00  0.00            
ATOM   4281  NH2 ARG X 268      48.360  66.880  71.650  0.00  0.00            
ATOM   4282 HH21 ARG X 268      48.270  66.150  72.330  0.00  0.00            
ATOM   4283 HH22 ARG X 268      47.650  67.560  71.510  0.00  0.00            
ATOM   4284  C   ARG X 268      55.850  64.380  69.280  0.00  0.00            
ATOM   4285  O   ARG X 268      56.030  63.710  68.240  0.00  0.00            
ATOM   4286  N   GLU X 269      56.730  64.600  70.200  0.00  0.00            
ATOM   4287  HN  GLU X 269      56.470  65.170  70.970  0.00  0.00            
ATOM   4288  CA  GLU X 269      58.180  64.200  70.140  0.00  0.00            
ATOM   4289  HA  GLU X 269      58.470  64.750  69.250  0.00  0.00            
ATOM   4290  CB  GLU X 269      59.060  64.650  71.340  0.00  0.00            
ATOM   4291  HB1 GLU X 269      60.070  64.190  71.220  0.00  0.00            
ATOM   4292  HB2 GLU X 269      58.550  64.300  72.260  0.00  0.00            
ATOM   4293  CG  GLU X 269      59.330  66.140  71.410  0.00  0.00            
ATOM   4294  HG1 GLU X 269      58.340  66.630  71.530  0.00  0.00            
ATOM   4295  HG2 GLU X 269      59.730  66.470  70.430  0.00  0.00            
ATOM   4296  CD  GLU X 269      60.330  66.450  72.490  0.00  0.00            
ATOM   4297  OE1 GLU X 269      60.070  66.130  73.690  0.00  0.00            
ATOM   4298  OE2 GLU X 269      61.320  67.150  72.250  0.00  0.00            
ATOM   4299  C   GLU X 269      58.470  62.740  69.860  0.00  0.00            
ATOM   4300  O   GLU X 269      57.700  61.810  70.160  0.00  0.00            
ATOM   4301  N   ASP X 270      59.620  62.460  69.220  0.00  0.00            
ATOM   4302  HN  ASP X 270      60.260  63.210  69.060  0.00  0.00            
ATOM   4303  CA  ASP X 270      60.050  61.210  68.610  0.00  0.00            
ATOM   4304  HA  ASP X 270      59.720  60.420  69.260  0.00  0.00            
ATOM   4305  CB  ASP X 270      59.440  61.030  67.150  0.00  0.00            
ATOM   4306  HB1 ASP X 270      59.770  61.950  66.610  0.00  0.00            
ATOM   4307  HB2 ASP X 270      58.340  61.110  67.120  0.00  0.00            
ATOM   4308  CG  ASP X 270      59.920  59.750  66.510  0.00  0.00            
ATOM   4309  OD1 ASP X 270      60.170  58.680  67.120  0.00  0.00            
ATOM   4310  OD2 ASP X 270      59.930  59.780  65.260  0.00  0.00            
ATOM   4311  C   ASP X 270      61.580  61.190  68.660  0.00  0.00            
ATOM   4312  O   ASP X 270      62.210  62.200  68.970  0.00  0.00            
ATOM   4313  N   ASP X 271      62.290  60.100  68.320  0.00  0.00            
ATOM   4314  HN  ASP X 271      61.760  59.280  68.110  0.00  0.00            
ATOM   4315  CA  ASP X 271      63.720  60.010  68.340  0.00  0.00            
ATOM   4316  HA  ASP X 271      64.050  60.180  69.350  0.00  0.00            
ATOM   4317  CB  ASP X 271      64.350  58.670  68.090  0.00  0.00            
ATOM   4318  HB1 ASP X 271      65.460  58.610  68.160  0.00  0.00            
ATOM   4319  HB2 ASP X 271      64.070  58.400  67.050  0.00  0.00            
ATOM   4320  CG  ASP X 271      63.900  57.570  69.120  0.00  0.00            
ATOM   4321  OD1 ASP X 271      63.780  57.870  70.370  0.00  0.00            
ATOM   4322  OD2 ASP X 271      63.840  56.360  68.750  0.00  0.00            
ATOM   4323  C   ASP X 271      64.420  61.000  67.350  0.00  0.00            
ATOM   4324  O   ASP X 271      63.860  61.120  66.230  0.00  0.00            
ATOM   4325  N   SER X 272      65.630  61.570  67.750  0.00  0.00            
ATOM   4326  HN  SER X 272      65.960  61.390  68.670  0.00  0.00            
ATOM   4327  CA  SER X 272      66.420  62.480  66.830  0.00  0.00            
ATOM   4328  HA  SER X 272      65.760  62.890  66.090  0.00  0.00            
ATOM   4329  CB  SER X 272      67.030  63.620  67.630  0.00  0.00            
ATOM   4330  HB1 SER X 272      66.200  64.130  68.150  0.00  0.00            
ATOM   4331  HB2 SER X 272      67.380  64.310  66.830  0.00  0.00            
ATOM   4332  OG  SER X 272      68.050  63.230  68.550  0.00  0.00            
ATOM   4333  HG1 SER X 272      68.870  63.580  68.200  0.00  0.00            
ATOM   4334  C   SER X 272      67.490  61.710  66.080  0.00  0.00            
ATOM   4335  O   SER X 272      67.820  62.110  64.900  0.00  0.00            
ATOM   4336  N   VAL X 273      68.090  60.590  66.600  0.00  0.00            
ATOM   4337  HN  VAL X 273      67.810  60.260  67.500  0.00  0.00            
ATOM   4338  CA  VAL X 273      69.090  59.730  65.890  0.00  0.00            
ATOM   4339  HA  VAL X 273      69.700  60.470  65.390  0.00  0.00            
ATOM   4340  CB  VAL X 273      69.870  58.870  66.910  0.00  0.00            
ATOM   4341  HB  VAL X 273      69.090  58.350  67.510  0.00  0.00            
ATOM   4342  CG1 VAL X 273      70.860  57.800  66.290  0.00  0.00            
ATOM   4343 HG11 VAL X 273      71.570  58.240  65.570  0.00  0.00            
ATOM   4344 HG12 VAL X 273      70.310  56.980  65.780  0.00  0.00            
ATOM   4345 HG13 VAL X 273      71.530  57.320  67.040  0.00  0.00            
ATOM   4346  CG2 VAL X 273      70.650  59.760  67.790  0.00  0.00            
ATOM   4347 HG21 VAL X 273      70.000  60.500  68.300  0.00  0.00            
ATOM   4348 HG22 VAL X 273      71.400  60.360  67.230  0.00  0.00            
ATOM   4349 HG23 VAL X 273      71.220  59.210  68.580  0.00  0.00            
ATOM   4350  C   VAL X 273      68.440  58.820  64.860  0.00  0.00            
ATOM   4351  O   VAL X 273      67.650  58.060  65.310  0.00  0.00            
ATOM   4352  N   HSD X 274      68.850  59.010  63.580  0.00  0.00            
ATOM   4353  HN  HSD X 274      69.570  59.650  63.340  0.00  0.00            
ATOM   4354  CA  HSD X 274      68.390  58.170  62.390  0.00  0.00            
ATOM   4355  HA  HSD X 274      69.080  58.390  61.590  0.00  0.00            
ATOM   4356  CB  HSD X 274      68.460  56.590  62.610  0.00  0.00            
ATOM   4357  HB1 HSD X 274      68.190  56.120  61.650  0.00  0.00            
ATOM   4358  HB2 HSD X 274      67.790  56.220  63.420  0.00  0.00            
ATOM   4359  ND1 HSD X 274      70.370  54.900  63.110  0.00  0.00            
ATOM   4360  HD1 HSD X 274      69.850  54.130  63.490  0.00  0.00            
ATOM   4361  CG  HSD X 274      69.920  56.190  62.880  0.00  0.00            
ATOM   4362  CE1 HSD X 274      71.720  54.940  62.960  0.00  0.00            
ATOM   4363  HE1 HSD X 274      72.370  54.070  63.110  0.00  0.00            
ATOM   4364  NE2 HSD X 274      72.230  56.150  62.770  0.00  0.00            
ATOM   4365  CD2 HSD X 274      71.100  56.940  62.700  0.00  0.00            
ATOM   4366  HD2 HSD X 274      71.210  58.010  62.560  0.00  0.00            
ATOM   4367  C   HSD X 274      67.100  58.590  61.880  0.00  0.00            
ATOM   4368  O   HSD X 274      66.290  57.890  61.290  0.00  0.00            
ATOM   4369  N   ALA X 275      66.740  59.880  62.080  0.00  0.00            
ATOM   4370  HN  ALA X 275      67.310  60.510  62.600  0.00  0.00            
ATOM   4371  CA  ALA X 275      65.490  60.510  61.700  0.00  0.00            
ATOM   4372  HA  ALA X 275      64.720  59.750  61.630  0.00  0.00            
ATOM   4373  CB  ALA X 275      65.300  61.610  62.760  0.00  0.00            
ATOM   4374  HB1 ALA X 275      66.010  62.470  62.720  0.00  0.00            
ATOM   4375  HB2 ALA X 275      65.260  61.310  63.830  0.00  0.00            
ATOM   4376  HB3 ALA X 275      64.330  62.120  62.560  0.00  0.00            
ATOM   4377  C   ALA X 275      65.590  61.080  60.340  0.00  0.00            
ATOM   4378  O   ALA X 275      66.640  61.160  59.670  0.00  0.00            
ATOM   4379  N   TYR X 276      64.470  61.420  59.740  0.00  0.00            
ATOM   4380  HN  TYR X 276      63.580  61.400  60.180  0.00  0.00            
ATOM   4381  CA  TYR X 276      64.490  61.970  58.370  0.00  0.00            
ATOM   4382  HA  TYR X 276      65.280  61.520  57.790  0.00  0.00            
ATOM   4383  CB  TYR X 276      63.100  61.580  57.690  0.00  0.00            
ATOM   4384  HB1 TYR X 276      62.270  62.140  58.160  0.00  0.00            
ATOM   4385  HB2 TYR X 276      62.880  60.500  57.770  0.00  0.00            
ATOM   4386  CG  TYR X 276      63.140  61.980  56.240  0.00  0.00            
ATOM   4387  CD1 TYR X 276      63.830  61.090  55.390  0.00  0.00            
ATOM   4388  HD1 TYR X 276      64.280  60.260  55.920  0.00  0.00            
ATOM   4389  CE1 TYR X 276      63.740  61.270  54.010  0.00  0.00            
ATOM   4390  HE1 TYR X 276      64.290  60.570  53.390  0.00  0.00            
ATOM   4391  CZ  TYR X 276      62.990  62.300  53.510  0.00  0.00            
ATOM   4392  OH  TYR X 276      62.910  62.290  52.090  0.00  0.00            
ATOM   4393  HH  TYR X 276      62.540  63.110  51.750  0.00  0.00            
ATOM   4394  CD2 TYR X 276      62.380  63.070  55.710  0.00  0.00            
ATOM   4395  HD2 TYR X 276      61.780  63.710  56.350  0.00  0.00            
ATOM   4396  CE2 TYR X 276      62.380  63.250  54.300  0.00  0.00            
ATOM   4397  HE2 TYR X 276      61.740  63.990  53.840  0.00  0.00            
ATOM   4398  C   TYR X 276      64.710  63.530  58.380  0.00  0.00            
ATOM   4399  O   TYR X 276      64.550  64.170  59.390  0.00  0.00            
ATOM   4400  N   HSD X 277      65.180  64.110  57.260  0.00  0.00            
ATOM   4401  HN  HSD X 277      65.410  63.600  56.440  0.00  0.00            
ATOM   4402  CA  HSD X 277      65.340  65.560  57.140  0.00  0.00            
ATOM   4403  HA  HSD X 277      66.030  65.840  57.930  0.00  0.00            
ATOM   4404  CB  HSD X 277      66.070  65.880  55.790  0.00  0.00            
ATOM   4405  HB1 HSD X 277      66.030  66.960  55.560  0.00  0.00            
ATOM   4406  HB2 HSD X 277      65.740  65.270  54.920  0.00  0.00            
ATOM   4407  ND1 HSD X 277      68.170  64.500  55.700  0.00  0.00            
ATOM   4408  HD1 HSD X 277      67.780  63.610  55.440  0.00  0.00            
ATOM   4409  CG  HSD X 277      67.570  65.680  56.000  0.00  0.00            
ATOM   4410  CE1 HSD X 277      69.530  64.640  56.020  0.00  0.00            
ATOM   4411  HE1 HSD X 277      70.190  63.780  55.950  0.00  0.00            
ATOM   4412  NE2 HSD X 277      69.790  65.870  56.500  0.00  0.00            
ATOM   4413  CD2 HSD X 277      68.570  66.550  56.460  0.00  0.00            
ATOM   4414  HD2 HSD X 277      68.440  67.610  56.660  0.00  0.00            
ATOM   4415  C   HSD X 277      63.980  66.240  57.200  0.00  0.00            
ATOM   4416  O   HSD X 277      63.050  65.900  56.470  0.00  0.00            
ATOM   4417  N   ARG X 278      63.750  67.210  58.070  0.00  0.00            
ATOM   4418  HN  ARG X 278      64.440  67.490  58.730  0.00  0.00            
ATOM   4419  CA  ARG X 278      62.490  67.810  58.250  0.00  0.00            
ATOM   4420  HA  ARG X 278      61.750  67.430  57.560  0.00  0.00            
ATOM   4421  CB  ARG X 278      61.930  67.310  59.630  0.00  0.00            
ATOM   4422  HB1 ARG X 278      61.100  67.930  60.050  0.00  0.00            
ATOM   4423  HB2 ARG X 278      62.790  67.470  60.310  0.00  0.00            
ATOM   4424  CG  ARG X 278      61.660  65.830  59.770  0.00  0.00            
ATOM   4425  HG1 ARG X 278      61.660  65.600  60.860  0.00  0.00            
ATOM   4426  HG2 ARG X 278      62.490  65.210  59.380  0.00  0.00            
ATOM   4427  CD  ARG X 278      60.320  65.420  59.170  0.00  0.00            
ATOM   4428  HD1 ARG X 278      60.240  65.620  58.080  0.00  0.00            
ATOM   4429  HD2 ARG X 278      59.530  65.980  59.720  0.00  0.00            
ATOM   4430  NE  ARG X 278      60.250  64.020  59.570  0.00  0.00            
ATOM   4431  HE  ARG X 278      60.880  63.700  60.270  0.00  0.00            
ATOM   4432  CZ  ARG X 278      59.300  63.130  59.160  0.00  0.00            
ATOM   4433  NH1 ARG X 278      58.280  63.410  58.430  0.00  0.00            
ATOM   4434 HH11 ARG X 278      58.310  64.260  57.910  0.00  0.00            
ATOM   4435 HH12 ARG X 278      57.620  62.700  58.140  0.00  0.00            
ATOM   4436  NH2 ARG X 278      59.540  61.870  59.550  0.00  0.00            
ATOM   4437 HH21 ARG X 278      58.860  61.150  59.390  0.00  0.00            
ATOM   4438 HH22 ARG X 278      60.290  61.680  60.180  0.00  0.00            
ATOM   4439  C   ARG X 278      62.500  69.330  58.180  0.00  0.00            
ATOM   4440  O   ARG X 278      62.970  70.030  59.060  0.00  0.00            
ATOM   4441  N   ALA X 279      61.990  69.840  57.120  0.00  0.00            
ATOM   4442  HN  ALA X 279      61.490  69.270  56.480  0.00  0.00            
ATOM   4443  CA  ALA X 279      61.850  71.210  56.770  0.00  0.00            
ATOM   4444  HA  ALA X 279      62.870  71.510  56.610  0.00  0.00            
ATOM   4445  CB  ALA X 279      61.100  71.320  55.530  0.00  0.00            
ATOM   4446  HB1 ALA X 279      61.080  72.370  55.160  0.00  0.00            
ATOM   4447  HB2 ALA X 279      60.120  70.800  55.620  0.00  0.00            
ATOM   4448  HB3 ALA X 279      61.570  70.670  54.770  0.00  0.00            
ATOM   4449  C   ALA X 279      61.340  72.260  57.810  0.00  0.00            
ATOM   4450  O   ALA X 279      60.710  71.940  58.780  0.00  0.00            
ATOM   4451  N   THR X 280      61.910  73.510  57.690  0.00  0.00            
ATOM   4452  HN  THR X 280      62.600  73.670  56.990  0.00  0.00            
ATOM   4453  CA  THR X 280      61.650  74.700  58.570  0.00  0.00            
ATOM   4454  HA  THR X 280      62.000  74.480  59.560  0.00  0.00            
ATOM   4455  CB  THR X 280      62.400  75.860  58.090  0.00  0.00            
ATOM   4456  HB  THR X 280      63.480  75.590  58.020  0.00  0.00            
ATOM   4457  OG1 THR X 280      62.420  77.030  59.010  0.00  0.00            
ATOM   4458  HG1 THR X 280      62.830  76.580  59.760  0.00  0.00            
ATOM   4459  CG2 THR X 280      61.970  76.400  56.760  0.00  0.00            
ATOM   4460 HG21 THR X 280      62.600  77.170  56.260  0.00  0.00            
ATOM   4461 HG22 THR X 280      60.960  76.860  56.800  0.00  0.00            
ATOM   4462 HG23 THR X 280      61.910  75.560  56.030  0.00  0.00            
ATOM   4463  C   THR X 280      60.200  75.100  58.740  0.00  0.00            
ATOM   4464  O   THR X 280      59.770  75.280  59.850  0.00  0.00            
ATOM   4465  N   ASN X 281      59.350  75.090  57.660  0.00  0.00            
ATOM   4466  HN  ASN X 281      59.610  74.640  56.810  0.00  0.00            
ATOM   4467  CA  ASN X 281      57.890  75.360  57.820  0.00  0.00            
ATOM   4468  HA  ASN X 281      57.870  76.070  58.640  0.00  0.00            
ATOM   4469  CB  ASN X 281      57.290  76.190  56.630  0.00  0.00            
ATOM   4470  HB1 ASN X 281      56.260  76.590  56.800  0.00  0.00            
ATOM   4471  HB2 ASN X 281      57.330  75.520  55.750  0.00  0.00            
ATOM   4472  CG  ASN X 281      58.170  77.400  56.290  0.00  0.00            
ATOM   4473  OD1 ASN X 281      58.560  77.380  55.090  0.00  0.00            
ATOM   4474  ND2 ASN X 281      58.520  78.280  57.180  0.00  0.00            
ATOM   4475 HD21 ASN X 281      58.190  78.270  58.130  0.00  0.00            
ATOM   4476 HD22 ASN X 281      59.170  78.950  56.830  0.00  0.00            
ATOM   4477  C   ASN X 281      57.080  74.130  57.990  0.00  0.00            
ATOM   4478  O   ASN X 281      57.310  73.180  57.190  0.00  0.00            
ATOM   4479  N   ALA X 282      56.210  74.050  58.980  0.00  0.00            
ATOM   4480  HN  ALA X 282      56.000  74.830  59.570  0.00  0.00            
ATOM   4481  CA  ALA X 282      55.420  72.890  59.380  0.00  0.00            
ATOM   4482  HA  ALA X 282      56.140  72.310  59.920  0.00  0.00            
ATOM   4483  CB  ALA X 282      54.460  73.360  60.520  0.00  0.00            
ATOM   4484  HB1 ALA X 282      53.700  74.080  60.140  0.00  0.00            
ATOM   4485  HB2 ALA X 282      55.070  73.980  61.220  0.00  0.00            
ATOM   4486  HB3 ALA X 282      53.980  72.530  61.070  0.00  0.00            
ATOM   4487  C   ALA X 282      54.690  72.040  58.360  0.00  0.00            
ATOM   4488  O   ALA X 282      54.020  72.440  57.430  0.00  0.00            
ATOM   4489  N   ASP X 283      54.840  70.720  58.420  0.00  0.00            
ATOM   4490  HN  ASP X 283      55.480  70.420  59.120  0.00  0.00            
ATOM   4491  CA  ASP X 283      54.210  69.650  57.770  0.00  0.00            
ATOM   4492  HA  ASP X 283      54.140  70.110  56.800  0.00  0.00            
ATOM   4493  CB  ASP X 283      55.070  68.380  57.830  0.00  0.00            
ATOM   4494  HB1 ASP X 283      55.010  67.980  58.860  0.00  0.00            
ATOM   4495  HB2 ASP X 283      56.140  68.660  57.720  0.00  0.00            
ATOM   4496  CG  ASP X 283      54.660  67.420  56.700  0.00  0.00            
ATOM   4497  OD1 ASP X 283      53.960  67.800  55.710  0.00  0.00            
ATOM   4498  OD2 ASP X 283      55.000  66.220  56.820  0.00  0.00            
ATOM   4499  C   ASP X 283      52.630  69.490  58.150  0.00  0.00            
ATOM   4500  O   ASP X 283      52.200  69.830  59.250  0.00  0.00            
ATOM   4501  N   TYR X 284      51.820  68.950  57.210  0.00  0.00            
ATOM   4502  HN  TYR X 284      52.290  68.620  56.390  0.00  0.00            
ATOM   4503  CA  TYR X 284      50.410  68.790  57.380  0.00  0.00            
ATOM   4504  HA  TYR X 284      50.080  68.240  56.500  0.00  0.00            
ATOM   4505  CB  TYR X 284      49.940  67.990  58.640  0.00  0.00            
ATOM   4506  HB1 TYR X 284      50.190  68.530  59.580  0.00  0.00            
ATOM   4507  HB2 TYR X 284      50.520  67.050  58.650  0.00  0.00            
ATOM   4508  CG  TYR X 284      48.490  67.510  58.700  0.00  0.00            
ATOM   4509  CD1 TYR X 284      47.960  67.100  59.940  0.00  0.00            
ATOM   4510  HD1 TYR X 284      48.690  67.100  60.740  0.00  0.00            
ATOM   4511  CE1 TYR X 284      46.600  66.720  60.050  0.00  0.00            
ATOM   4512  HE1 TYR X 284      46.150  66.420  60.980  0.00  0.00            
ATOM   4513  CZ  TYR X 284      45.840  66.580  58.910  0.00  0.00            
ATOM   4514  OH  TYR X 284      44.510  66.210  58.960  0.00  0.00            
ATOM   4515  HH  TYR X 284      44.380  65.930  59.870  0.00  0.00            
ATOM   4516  CD2 TYR X 284      47.710  67.290  57.570  0.00  0.00            
ATOM   4517  HD2 TYR X 284      48.160  67.280  56.580  0.00  0.00            
ATOM   4518  CE2 TYR X 284      46.370  66.870  57.710  0.00  0.00            
ATOM   4519  HE2 TYR X 284      45.830  66.700  56.790  0.00  0.00            
ATOM   4520  C   TYR X 284      49.580  70.100  57.200  0.00  0.00            
ATOM   4521  O   TYR X 284      48.460  70.210  57.690  0.00  0.00            
ATOM   4522  N   ARG X 285      50.080  71.160  56.510  0.00  0.00            
ATOM   4523  HN  ARG X 285      51.020  71.240  56.190  0.00  0.00            
ATOM   4524  CA  ARG X 285      49.380  72.490  56.380  0.00  0.00            
ATOM   4525  HA  ARG X 285      48.550  72.540  57.070  0.00  0.00            
ATOM   4526  CB  ARG X 285      50.360  73.620  56.790  0.00  0.00            
ATOM   4527  HB1 ARG X 285      49.980  74.660  56.780  0.00  0.00            
ATOM   4528  HB2 ARG X 285      51.230  73.640  56.090  0.00  0.00            
ATOM   4529  CG  ARG X 285      50.870  73.430  58.230  0.00  0.00            
ATOM   4530  HG1 ARG X 285      51.640  74.220  58.350  0.00  0.00            
ATOM   4531  HG2 ARG X 285      51.420  72.460  58.220  0.00  0.00            
ATOM   4532  CD  ARG X 285      49.820  73.380  59.360  0.00  0.00            
ATOM   4533  HD1 ARG X 285      49.020  72.630  59.180  0.00  0.00            
ATOM   4534  HD2 ARG X 285      49.460  74.410  59.560  0.00  0.00            
ATOM   4535  NE  ARG X 285      50.450  72.800  60.630  0.00  0.00            
ATOM   4536  HE  ARG X 285      50.720  71.840  60.570  0.00  0.00            
ATOM   4537  CZ  ARG X 285      50.520  73.270  61.850  0.00  0.00            
ATOM   4538  NH1 ARG X 285      49.910  74.360  62.220  0.00  0.00            
ATOM   4539 HH11 ARG X 285      49.200  74.680  61.600  0.00  0.00            
ATOM   4540 HH12 ARG X 285      49.890  74.420  63.220  0.00  0.00            
ATOM   4541  NH2 ARG X 285      51.210  72.650  62.780  0.00  0.00            
ATOM   4542 HH21 ARG X 285      51.800  71.900  62.490  0.00  0.00            
ATOM   4543 HH22 ARG X 285      51.340  73.130  63.640  0.00  0.00            
ATOM   4544  C   ARG X 285      48.880  72.760  55.000  0.00  0.00            
ATOM   4545  O   ARG X 285      49.170  71.940  54.120  0.00  0.00            
ATOM   4546  N   GLY X 286      48.090  73.830  54.860  0.00  0.00            
ATOM   4547  HN  GLY X 286      47.760  74.260  55.690  0.00  0.00            
ATOM   4548  CA  GLY X 286      47.510  74.300  53.630  0.00  0.00            
ATOM   4549  HA1 GLY X 286      48.310  74.670  53.010  0.00  0.00            
ATOM   4550  HA2 GLY X 286      46.770  75.000  53.980  0.00  0.00            
ATOM   4551  C   GLY X 286      46.790  73.270  52.840  0.00  0.00            
ATOM   4552  O   GLY X 286      46.100  72.390  53.310  0.00  0.00            
ATOM   4553  N   SER X 287      46.960  73.270  51.550  0.00  0.00            
ATOM   4554  HN  SER X 287      47.570  73.970  51.190  0.00  0.00            
ATOM   4555  CA  SER X 287      46.110  72.470  50.690  0.00  0.00            
ATOM   4556  HA  SER X 287      45.130  72.430  51.130  0.00  0.00            
ATOM   4557  CB  SER X 287      46.060  73.080  49.240  0.00  0.00            
ATOM   4558  HB1 SER X 287      45.580  74.080  49.140  0.00  0.00            
ATOM   4559  HB2 SER X 287      45.640  72.370  48.500  0.00  0.00            
ATOM   4560  OG  SER X 287      47.360  73.350  48.710  0.00  0.00            
ATOM   4561  HG1 SER X 287      47.730  74.210  48.910  0.00  0.00            
ATOM   4562  C   SER X 287      46.570  71.090  50.560  0.00  0.00            
ATOM   4563  O   SER X 287      45.960  70.280  49.800  0.00  0.00            
ATOM   4564  N   GLY X 288      47.670  70.700  51.210  0.00  0.00            
ATOM   4565  HN  GLY X 288      48.110  71.420  51.750  0.00  0.00            
ATOM   4566  CA  GLY X 288      48.100  69.310  51.220  0.00  0.00            
ATOM   4567  HA1 GLY X 288      48.930  69.270  51.910  0.00  0.00            
ATOM   4568  HA2 GLY X 288      48.260  69.120  50.170  0.00  0.00            
ATOM   4569  C   GLY X 288      47.150  68.300  51.770  0.00  0.00            
ATOM   4570  O   GLY X 288      46.220  68.610  52.480  0.00  0.00            
ATOM   4571  N   PHE X 289      47.370  66.980  51.480  0.00  0.00            
ATOM   4572  HN  PHE X 289      48.230  66.770  51.000  0.00  0.00            
ATOM   4573  CA  PHE X 289      46.560  65.790  51.730  0.00  0.00            
ATOM   4574  HA  PHE X 289      45.680  65.860  51.100  0.00  0.00            
ATOM   4575  CB  PHE X 289      47.360  64.540  51.290  0.00  0.00            
ATOM   4576  HB1 PHE X 289      48.110  64.170  52.010  0.00  0.00            
ATOM   4577  HB2 PHE X 289      47.960  64.820  50.400  0.00  0.00            
ATOM   4578  CG  PHE X 289      46.410  63.540  50.800  0.00  0.00            
ATOM   4579  CD1 PHE X 289      45.920  63.630  49.460  0.00  0.00            
ATOM   4580  HD1 PHE X 289      46.200  64.550  48.970  0.00  0.00            
ATOM   4581  CE1 PHE X 289      45.040  62.630  48.950  0.00  0.00            
ATOM   4582  HE1 PHE X 289      44.530  62.600  48.000  0.00  0.00            
ATOM   4583  CZ  PHE X 289      44.680  61.470  49.730  0.00  0.00            
ATOM   4584  HZ  PHE X 289      44.060  60.660  49.370  0.00  0.00            
ATOM   4585  CD2 PHE X 289      46.020  62.430  51.570  0.00  0.00            
ATOM   4586  HD2 PHE X 289      46.350  62.340  52.590  0.00  0.00            
ATOM   4587  CE2 PHE X 289      45.120  61.460  51.050  0.00  0.00            
ATOM   4588  HE2 PHE X 289      44.930  60.620  51.690  0.00  0.00            
ATOM   4589  C   PHE X 289      46.100  65.610  53.170  0.00  0.00            
ATOM   4590  O   PHE X 289      46.750  66.030  54.120  0.00  0.00            
ATOM   4591  N   ASP X 290      44.950  64.930  53.410  0.00  0.00            
ATOM   4592  HN  ASP X 290      44.420  64.510  52.680  0.00  0.00            
ATOM   4593  CA  ASP X 290      44.430  64.790  54.770  0.00  0.00            
ATOM   4594  HA  ASP X 290      44.650  65.650  55.380  0.00  0.00            
ATOM   4595  CB  ASP X 290      42.860  64.490  54.700  0.00  0.00            
ATOM   4596  HB1 ASP X 290      42.370  64.260  55.670  0.00  0.00            
ATOM   4597  HB2 ASP X 290      42.860  63.520  54.150  0.00  0.00            
ATOM   4598  CG  ASP X 290      42.090  65.650  54.140  0.00  0.00            
ATOM   4599  OD1 ASP X 290      42.660  66.820  54.240  0.00  0.00            
ATOM   4600  OD2 ASP X 290      40.910  65.500  53.760  0.00  0.00            
ATOM   4601  C   ASP X 290      45.140  63.590  55.450  0.00  0.00            
ATOM   4602  O   ASP X 290      45.310  62.510  54.840  0.00  0.00            
ATOM   4603  N   ARG X 291      45.450  63.720  56.750  0.00  0.00            
ATOM   4604  HN  ARG X 291      45.140  64.430  57.380  0.00  0.00            
ATOM   4605  CA  ARG X 291      46.210  62.680  57.400  0.00  0.00            
ATOM   4606  HA  ARG X 291      46.450  61.910  56.680  0.00  0.00            
ATOM   4607  CB  ARG X 291      47.630  63.200  57.950  0.00  0.00            
ATOM   4608  HB1 ARG X 291      48.140  62.320  58.400  0.00  0.00            
ATOM   4609  HB2 ARG X 291      47.400  63.920  58.760  0.00  0.00            
ATOM   4610  CG  ARG X 291      48.420  63.700  56.800  0.00  0.00            
ATOM   4611  HG1 ARG X 291      47.950  64.630  56.400  0.00  0.00            
ATOM   4612  HG2 ARG X 291      48.380  62.920  56.020  0.00  0.00            
ATOM   4613  CD  ARG X 291      49.870  64.030  57.200  0.00  0.00            
ATOM   4614  HD1 ARG X 291      50.400  63.120  57.550  0.00  0.00            
ATOM   4615  HD2 ARG X 291      49.970  64.790  58.010  0.00  0.00            
ATOM   4616  NE  ARG X 291      50.560  64.600  55.970  0.00  0.00            
ATOM   4617  HE  ARG X 291      49.930  65.040  55.310  0.00  0.00            
ATOM   4618  CZ  ARG X 291      51.740  65.180  56.000  0.00  0.00            
ATOM   4619  NH1 ARG X 291      52.600  65.050  57.020  0.00  0.00            
ATOM   4620 HH11 ARG X 291      52.290  64.410  57.730  0.00  0.00            
ATOM   4621 HH12 ARG X 291      53.540  65.360  57.040  0.00  0.00            
ATOM   4622  NH2 ARG X 291      52.030  65.960  55.060  0.00  0.00            
ATOM   4623 HH21 ARG X 291      51.510  65.810  54.220  0.00  0.00            
ATOM   4624 HH22 ARG X 291      52.700  66.690  55.200  0.00  0.00            
ATOM   4625  C   ARG X 291      45.420  62.080  58.530  0.00  0.00            
ATOM   4626  O   ARG X 291      44.740  62.750  59.300  0.00  0.00            
ATOM   4627  N   GLY X 292      45.520  60.740  58.660  0.00  0.00            
ATOM   4628  HN  GLY X 292      46.100  60.360  57.930  0.00  0.00            
ATOM   4629  CA  GLY X 292      44.880  59.860  59.710  0.00  0.00            
ATOM   4630  HA1 GLY X 292      44.000  59.410  59.280  0.00  0.00            
ATOM   4631  HA2 GLY X 292      44.700  60.470  60.580  0.00  0.00            
ATOM   4632  C   GLY X 292      45.930  58.870  60.090  0.00  0.00            
ATOM   4633  O   GLY X 292      47.070  59.190  60.270  0.00  0.00            
ATOM   4634  N   HSD X 293      45.510  57.570  60.170  0.00  0.00            
ATOM   4635  HN  HSD X 293      44.550  57.290  60.170  0.00  0.00            
ATOM   4636  CA  HSD X 293      46.320  56.440  60.540  0.00  0.00            
ATOM   4637  HA  HSD X 293      47.330  56.580  60.180  0.00  0.00            
ATOM   4638  CB  HSD X 293      46.310  56.040  62.070  0.00  0.00            
ATOM   4639  HB1 HSD X 293      46.880  55.140  62.380  0.00  0.00            
ATOM   4640  HB2 HSD X 293      45.250  55.900  62.370  0.00  0.00            
ATOM   4641  ND1 HSD X 293      48.250  57.100  63.420  0.00  0.00            
ATOM   4642  HD1 HSD X 293      48.890  56.330  63.340  0.00  0.00            
ATOM   4643  CG  HSD X 293      46.990  57.090  62.930  0.00  0.00            
ATOM   4644  CE1 HSD X 293      48.380  58.160  64.310  0.00  0.00            
ATOM   4645  HE1 HSD X 293      49.340  58.380  64.790  0.00  0.00            
ATOM   4646  NE2 HSD X 293      47.270  58.870  64.380  0.00  0.00            
ATOM   4647  CD2 HSD X 293      46.390  58.220  63.490  0.00  0.00            
ATOM   4648  HD2 HSD X 293      45.400  58.640  63.380  0.00  0.00            
ATOM   4649  C   HSD X 293      45.920  55.250  59.790  0.00  0.00            
ATOM   4650  O   HSD X 293      44.750  54.940  59.520  0.00  0.00            
ATOM   4651  N   LEU X 294      46.940  54.490  59.390  0.00  0.00            
ATOM   4652  HN  LEU X 294      47.880  54.830  59.450  0.00  0.00            
ATOM   4653  CA  LEU X 294      46.770  53.080  58.940  0.00  0.00            
ATOM   4654  HA  LEU X 294      45.900  52.910  58.320  0.00  0.00            
ATOM   4655  CB  LEU X 294      47.990  52.460  58.180  0.00  0.00            
ATOM   4656  HB1 LEU X 294      48.870  52.720  58.810  0.00  0.00            
ATOM   4657  HB2 LEU X 294      48.020  53.070  57.250  0.00  0.00            
ATOM   4658  CG  LEU X 294      48.060  50.960  57.850  0.00  0.00            
ATOM   4659  HG  LEU X 294      47.780  50.340  58.730  0.00  0.00            
ATOM   4660  CD1 LEU X 294      46.960  50.690  56.790  0.00  0.00            
ATOM   4661 HD11 LEU X 294      45.910  50.790  57.170  0.00  0.00            
ATOM   4662 HD12 LEU X 294      47.000  49.650  56.420  0.00  0.00            
ATOM   4663 HD13 LEU X 294      47.170  51.380  55.950  0.00  0.00            
ATOM   4664  CD2 LEU X 294      49.520  50.600  57.350  0.00  0.00            
ATOM   4665 HD21 LEU X 294      49.830  51.060  56.390  0.00  0.00            
ATOM   4666 HD22 LEU X 294      49.690  49.510  57.290  0.00  0.00            
ATOM   4667 HD23 LEU X 294      50.170  50.940  58.180  0.00  0.00            
ATOM   4668  C   LEU X 294      46.400  52.190  60.110  0.00  0.00            
ATOM   4669  O   LEU X 294      45.590  51.280  59.890  0.00  0.00            
ATOM   4670  N   ALA X 295      46.890  52.410  61.360  0.00  0.00            
ATOM   4671  HN  ALA X 295      47.680  53.010  61.480  0.00  0.00            
ATOM   4672  CA  ALA X 295      46.450  51.760  62.510  0.00  0.00            
ATOM   4673  HA  ALA X 295      46.480  50.680  62.440  0.00  0.00            
ATOM   4674  CB  ALA X 295      47.470  52.090  63.630  0.00  0.00            
ATOM   4675  HB1 ALA X 295      47.180  51.450  64.490  0.00  0.00            
ATOM   4676  HB2 ALA X 295      47.560  53.130  63.980  0.00  0.00            
ATOM   4677  HB3 ALA X 295      48.500  51.800  63.330  0.00  0.00            
ATOM   4678  C   ALA X 295      45.010  52.210  62.980  0.00  0.00            
ATOM   4679  O   ALA X 295      44.680  53.380  63.110  0.00  0.00            
ATOM   4680  N   ALA X 296      44.270  51.140  63.350  0.00  0.00            
ATOM   4681  HN  ALA X 296      44.890  50.360  63.440  0.00  0.00            
ATOM   4682  CA  ALA X 296      42.870  51.250  63.640  0.00  0.00            
ATOM   4683  HA  ALA X 296      42.650  52.210  64.080  0.00  0.00            
ATOM   4684  CB  ALA X 296      42.120  51.160  62.310  0.00  0.00            
ATOM   4685  HB1 ALA X 296      41.130  51.660  62.270  0.00  0.00            
ATOM   4686  HB2 ALA X 296      42.070  50.170  61.810  0.00  0.00            
ATOM   4687  HB3 ALA X 296      42.780  51.600  61.540  0.00  0.00            
ATOM   4688  C   ALA X 296      42.330  50.140  64.440  0.00  0.00            
ATOM   4689  O   ALA X 296      41.170  50.210  64.880  0.00  0.00            
ATOM   4690  N   ALA X 297      43.150  49.110  64.610  0.00  0.00            
ATOM   4691  HN  ALA X 297      44.070  49.120  64.230  0.00  0.00            
ATOM   4692  CA  ALA X 297      42.870  48.000  65.500  0.00  0.00            
ATOM   4693  HA  ALA X 297      41.800  47.840  65.510  0.00  0.00            
ATOM   4694  CB  ALA X 297      43.420  46.660  64.870  0.00  0.00            
ATOM   4695  HB1 ALA X 297      44.480  46.690  64.550  0.00  0.00            
ATOM   4696  HB2 ALA X 297      42.790  46.560  63.960  0.00  0.00            
ATOM   4697  HB3 ALA X 297      43.100  45.800  65.490  0.00  0.00            
ATOM   4698  C   ALA X 297      43.340  48.220  66.900  0.00  0.00            
ATOM   4699  O   ALA X 297      42.630  47.810  67.800  0.00  0.00            
ATOM   4700  N   ALA X 298      44.560  48.820  67.070  0.00  0.00            
ATOM   4701  HN  ALA X 298      45.110  49.100  66.280  0.00  0.00            
ATOM   4702  CA  ALA X 298      45.080  49.050  68.340  0.00  0.00            
ATOM   4703  HA  ALA X 298      44.420  48.510  69.010  0.00  0.00            
ATOM   4704  CB  ALA X 298      46.580  48.620  68.330  0.00  0.00            
ATOM   4705  HB1 ALA X 298      46.870  48.460  69.400  0.00  0.00            
ATOM   4706  HB2 ALA X 298      47.150  49.390  67.760  0.00  0.00            
ATOM   4707  HB3 ALA X 298      46.760  47.610  67.900  0.00  0.00            
ATOM   4708  C   ALA X 298      44.950  50.540  68.770  0.00  0.00            
ATOM   4709  O   ALA X 298      45.500  50.990  69.800  0.00  0.00            
ATOM   4710  N   ASN X 299      44.170  51.380  67.950  0.00  0.00            
ATOM   4711  HN  ASN X 299      43.540  51.030  67.260  0.00  0.00            
ATOM   4712  CA  ASN X 299      44.470  52.790  67.890  0.00  0.00            
ATOM   4713  HA  ASN X 299      45.050  53.110  68.750  0.00  0.00            
ATOM   4714  CB  ASN X 299      45.100  53.120  66.530  0.00  0.00            
ATOM   4715  HB1 ASN X 299      44.330  53.020  65.730  0.00  0.00            
ATOM   4716  HB2 ASN X 299      45.880  52.370  66.270  0.00  0.00            
ATOM   4717  CG  ASN X 299      45.780  54.480  66.530  0.00  0.00            
ATOM   4718  OD1 ASN X 299      46.130  55.110  67.480  0.00  0.00            
ATOM   4719  ND2 ASN X 299      46.080  55.050  65.300  0.00  0.00            
ATOM   4720 HD21 ASN X 299      46.000  54.470  64.490  0.00  0.00            
ATOM   4721 HD22 ASN X 299      46.320  56.020  65.280  0.00  0.00            
ATOM   4722  C   ASN X 299      43.150  53.510  67.930  0.00  0.00            
ATOM   4723  O   ASN X 299      42.160  53.170  67.370  0.00  0.00            
ATOM   4724  N   HSD X 300      43.150  54.570  68.660  0.00  0.00            
ATOM   4725  HN  HSD X 300      43.950  54.770  69.230  0.00  0.00            
ATOM   4726  CA  HSD X 300      41.970  55.380  68.890  0.00  0.00            
ATOM   4727  HA  HSD X 300      41.580  55.820  67.980  0.00  0.00            
ATOM   4728  CB  HSD X 300      40.860  54.500  69.570  0.00  0.00            
ATOM   4729  HB1 HSD X 300      41.460  53.940  70.320  0.00  0.00            
ATOM   4730  HB2 HSD X 300      40.390  53.810  68.830  0.00  0.00            
ATOM   4731  ND1 HSD X 300      38.760  55.850  69.560  0.00  0.00            
ATOM   4732  HD1 HSD X 300      38.650  55.780  68.560  0.00  0.00            
ATOM   4733  CG  HSD X 300      39.800  55.210  70.260  0.00  0.00            
ATOM   4734  CE1 HSD X 300      37.860  56.220  70.570  0.00  0.00            
ATOM   4735  HE1 HSD X 300      36.920  56.720  70.320  0.00  0.00            
ATOM   4736  NE2 HSD X 300      38.270  55.890  71.800  0.00  0.00            
ATOM   4737  CD2 HSD X 300      39.430  55.190  71.600  0.00  0.00            
ATOM   4738  HD2 HSD X 300      39.890  54.770  72.490  0.00  0.00            
ATOM   4739  C   HSD X 300      42.250  56.580  69.840  0.00  0.00            
ATOM   4740  O   HSD X 300      42.650  56.410  70.960  0.00  0.00            
ATOM   4741  N   ARG X 301      42.000  57.830  69.340  0.00  0.00            
ATOM   4742  HN  ARG X 301      41.590  58.000  68.450  0.00  0.00            
ATOM   4743  CA  ARG X 301      42.620  59.040  69.980  0.00  0.00            
ATOM   4744  HA  ARG X 301      43.350  58.770  70.730  0.00  0.00            
ATOM   4745  CB  ARG X 301      43.270  59.990  68.940  0.00  0.00            
ATOM   4746  HB1 ARG X 301      43.790  60.880  69.360  0.00  0.00            
ATOM   4747  HB2 ARG X 301      42.480  60.240  68.200  0.00  0.00            
ATOM   4748  CG  ARG X 301      44.250  59.170  68.100  0.00  0.00            
ATOM   4749  HG1 ARG X 301      43.770  58.470  67.390  0.00  0.00            
ATOM   4750  HG2 ARG X 301      44.760  58.490  68.810  0.00  0.00            
ATOM   4751  CD  ARG X 301      45.140  60.060  67.260  0.00  0.00            
ATOM   4752  HD1 ARG X 301      45.720  59.410  66.580  0.00  0.00            
ATOM   4753  HD2 ARG X 301      45.790  60.540  68.020  0.00  0.00            
ATOM   4754  NE  ARG X 301      44.260  61.030  66.610  0.00  0.00            
ATOM   4755  HE  ARG X 301      43.440  61.340  67.080  0.00  0.00            
ATOM   4756  CZ  ARG X 301      44.320  61.340  65.350  0.00  0.00            
ATOM   4757  NH1 ARG X 301      45.290  61.110  64.530  0.00  0.00            
ATOM   4758 HH11 ARG X 301      46.010  60.460  64.790  0.00  0.00            
ATOM   4759 HH12 ARG X 301      45.320  61.670  63.710  0.00  0.00            
ATOM   4760  NH2 ARG X 301      43.270  62.000  64.820  0.00  0.00            
ATOM   4761 HH21 ARG X 301      42.430  62.000  65.350  0.00  0.00            
ATOM   4762 HH22 ARG X 301      43.310  62.270  63.860  0.00  0.00            
ATOM   4763  C   ARG X 301      41.620  59.820  70.810  0.00  0.00            
ATOM   4764  O   ARG X 301      41.840  60.980  71.230  0.00  0.00            
ATOM   4765  N   TRP X 302      40.450  59.190  71.190  0.00  0.00            
ATOM   4766  HN  TRP X 302      40.320  58.220  70.970  0.00  0.00            
ATOM   4767  CA  TRP X 302      39.390  59.890  71.950  0.00  0.00            
ATOM   4768  HA  TRP X 302      39.110  60.770  71.400  0.00  0.00            
ATOM   4769  CB  TRP X 302      38.170  59.030  72.140  0.00  0.00            
ATOM   4770  HB1 TRP X 302      38.510  58.090  72.640  0.00  0.00            
ATOM   4771  HB2 TRP X 302      37.750  58.800  71.130  0.00  0.00            
ATOM   4772  CG  TRP X 302      36.960  59.720  72.720  0.00  0.00            
ATOM   4773  CD1 TRP X 302      35.960  60.400  72.020  0.00  0.00            
ATOM   4774  HD1 TRP X 302      35.950  60.460  70.940  0.00  0.00            
ATOM   4775  NE1 TRP X 302      35.030  60.880  72.880  0.00  0.00            
ATOM   4776  HE1 TRP X 302      34.340  61.550  72.730  0.00  0.00            
ATOM   4777  CE2 TRP X 302      35.300  60.480  74.150  0.00  0.00            
ATOM   4778  CD2 TRP X 302      36.540  59.740  74.120  0.00  0.00            
ATOM   4779  CE3 TRP X 302      37.120  59.260  75.260  0.00  0.00            
ATOM   4780  HE3 TRP X 302      38.100  58.820  75.330  0.00  0.00            
ATOM   4781  CZ3 TRP X 302      36.460  59.590  76.480  0.00  0.00            
ATOM   4782  HZ3 TRP X 302      36.950  59.180  77.340  0.00  0.00            
ATOM   4783  CZ2 TRP X 302      34.690  60.810  75.340  0.00  0.00            
ATOM   4784  HZ2 TRP X 302      33.860  61.500  75.310  0.00  0.00            
ATOM   4785  CH2 TRP X 302      35.310  60.370  76.520  0.00  0.00            
ATOM   4786  HH2 TRP X 302      34.840  60.490  77.480  0.00  0.00            
ATOM   4787  C   TRP X 302      39.760  60.440  73.330  0.00  0.00            
ATOM   4788  O   TRP X 302      39.300  61.580  73.570  0.00  0.00            
ATOM   4789  N   SER X 303      40.550  59.690  74.110  0.00  0.00            
ATOM   4790  HN  SER X 303      40.830  58.810  73.720  0.00  0.00            
ATOM   4791  CA  SER X 303      41.070  60.080  75.420  0.00  0.00            
ATOM   4792  HA  SER X 303      40.320  60.640  75.960  0.00  0.00            
ATOM   4793  CB  SER X 303      41.450  58.840  76.230  0.00  0.00            
ATOM   4794  HB1 SER X 303      42.210  58.110  75.880  0.00  0.00            
ATOM   4795  HB2 SER X 303      40.470  58.310  76.150  0.00  0.00            
ATOM   4796  OG  SER X 303      41.590  59.050  77.620  0.00  0.00            
ATOM   4797  HG1 SER X 303      40.680  59.270  77.830  0.00  0.00            
ATOM   4798  C   SER X 303      42.310  60.970  75.250  0.00  0.00            
ATOM   4799  O   SER X 303      43.140  60.740  74.370  0.00  0.00            
ATOM   4800  N   GLN X 304      42.570  61.990  76.050  0.00  0.00            
ATOM   4801  HN  GLN X 304      41.950  62.210  76.800  0.00  0.00            
ATOM   4802  CA  GLN X 304      43.750  62.810  75.910  0.00  0.00            
ATOM   4803  HA  GLN X 304      43.850  63.240  74.920  0.00  0.00            
ATOM   4804  CB  GLN X 304      43.810  63.990  76.860  0.00  0.00            
ATOM   4805  HB1 GLN X 304      44.750  64.530  76.630  0.00  0.00            
ATOM   4806  HB2 GLN X 304      43.880  63.660  77.920  0.00  0.00            
ATOM   4807  CG  GLN X 304      42.720  65.090  76.630  0.00  0.00            
ATOM   4808  HG1 GLN X 304      41.760  64.730  77.060  0.00  0.00            
ATOM   4809  HG2 GLN X 304      42.690  65.100  75.520  0.00  0.00            
ATOM   4810  CD  GLN X 304      42.960  66.500  77.170  0.00  0.00            
ATOM   4811  OE1 GLN X 304      42.200  67.470  76.970  0.00  0.00            
ATOM   4812  NE2 GLN X 304      44.090  66.590  77.890  0.00  0.00            
ATOM   4813 HE21 GLN X 304      44.140  67.420  78.460  0.00  0.00            
ATOM   4814 HE22 GLN X 304      44.820  65.910  77.940  0.00  0.00            
ATOM   4815  C   GLN X 304      45.110  62.180  76.020  0.00  0.00            
ATOM   4816  O   GLN X 304      45.960  62.620  75.300  0.00  0.00            
ATOM   4817  N   LYS X 305      45.350  61.200  76.900  0.00  0.00            
ATOM   4818  HN  LYS X 305      44.590  60.920  77.470  0.00  0.00            
ATOM   4819  CA  LYS X 305      46.650  60.600  76.920  0.00  0.00            
ATOM   4820  HA  LYS X 305      47.330  61.420  77.110  0.00  0.00            
ATOM   4821  CB  LYS X 305      46.910  59.540  77.980  0.00  0.00            
ATOM   4822  HB1 LYS X 305      47.810  58.910  77.790  0.00  0.00            
ATOM   4823  HB2 LYS X 305      46.000  58.900  77.920  0.00  0.00            
ATOM   4824  CG  LYS X 305      47.100  60.110  79.350  0.00  0.00            
ATOM   4825  HG1 LYS X 305      46.140  60.450  79.780  0.00  0.00            
ATOM   4826  HG2 LYS X 305      47.850  60.930  79.290  0.00  0.00            
ATOM   4827  CD  LYS X 305      47.750  59.150  80.280  0.00  0.00            
ATOM   4828  HD1 LYS X 305      48.700  58.770  79.850  0.00  0.00            
ATOM   4829  HD2 LYS X 305      47.050  58.300  80.430  0.00  0.00            
ATOM   4830  CE  LYS X 305      47.940  59.840  81.660  0.00  0.00            
ATOM   4831  HE1 LYS X 305      48.500  59.050  82.210  0.00  0.00            
ATOM   4832  HE2 LYS X 305      46.990  60.080  82.180  0.00  0.00            
ATOM   4833  NZ  LYS X 305      48.790  61.090  81.720  0.00  0.00            
ATOM   4834  HZ1 LYS X 305      48.160  61.850  81.370  0.00  0.00            
ATOM   4835  HZ2 LYS X 305      49.650  60.920  81.170  0.00  0.00            
ATOM   4836  HZ3 LYS X 305      49.150  61.190  82.690  0.00  0.00            
ATOM   4837  C   LYS X 305      47.060  59.860  75.670  0.00  0.00            
ATOM   4838  O   LYS X 305      48.160  60.060  75.160  0.00  0.00            
ATOM   4839  N   ALA X 306      46.190  59.060  75.170  0.00  0.00            
ATOM   4840  HN  ALA X 306      45.350  58.940  75.690  0.00  0.00            
ATOM   4841  CA  ALA X 306      46.210  58.350  73.980  0.00  0.00            
ATOM   4842  HA  ALA X 306      46.980  57.590  73.930  0.00  0.00            
ATOM   4843  CB  ALA X 306      44.910  57.530  73.780  0.00  0.00            
ATOM   4844  HB1 ALA X 306      44.000  58.180  73.730  0.00  0.00            
ATOM   4845  HB2 ALA X 306      44.870  56.810  74.630  0.00  0.00            
ATOM   4846  HB3 ALA X 306      45.020  56.950  72.850  0.00  0.00            
ATOM   4847  C   ALA X 306      46.460  59.090  72.720  0.00  0.00            
ATOM   4848  O   ALA X 306      47.330  58.680  71.950  0.00  0.00            
ATOM   4849  N   MET X 307      45.800  60.280  72.510  0.00  0.00            
ATOM   4850  HN  MET X 307      45.110  60.540  73.190  0.00  0.00            
ATOM   4851  CA  MET X 307      46.050  61.260  71.560  0.00  0.00            
ATOM   4852  HA  MET X 307      45.880  60.770  70.610  0.00  0.00            
ATOM   4853  CB  MET X 307      44.970  62.410  71.700  0.00  0.00            
ATOM   4854  HB1 MET X 307      44.820  62.610  72.790  0.00  0.00            
ATOM   4855  HB2 MET X 307      44.040  61.980  71.270  0.00  0.00            
ATOM   4856  CG  MET X 307      45.280  63.820  71.040  0.00  0.00            
ATOM   4857  HG1 MET X 307      46.200  64.260  71.490  0.00  0.00            
ATOM   4858  HG2 MET X 307      44.420  64.470  71.300  0.00  0.00            
ATOM   4859  SD  MET X 307      45.460  63.740  69.130  0.00  0.00            
ATOM   4860  CE  MET X 307      46.300  65.360  69.030  0.00  0.00            
ATOM   4861  HE1 MET X 307      45.770  66.060  69.710  0.00  0.00            
ATOM   4862  HE2 MET X 307      46.220  65.830  68.030  0.00  0.00            
ATOM   4863  HE3 MET X 307      47.370  65.260  69.320  0.00  0.00            
ATOM   4864  C   MET X 307      47.480  61.730  71.620  0.00  0.00            
ATOM   4865  O   MET X 307      48.110  61.820  70.560  0.00  0.00            
ATOM   4866  N   ASP X 308      48.000  61.930  72.860  0.00  0.00            
ATOM   4867  HN  ASP X 308      47.450  61.870  73.690  0.00  0.00            
ATOM   4868  CA  ASP X 308      49.360  62.350  73.010  0.00  0.00            
ATOM   4869  HA  ASP X 308      49.550  63.110  72.260  0.00  0.00            
ATOM   4870  CB  ASP X 308      49.540  62.910  74.460  0.00  0.00            
ATOM   4871  HB1 ASP X 308      50.600  62.730  74.740  0.00  0.00            
ATOM   4872  HB2 ASP X 308      48.880  62.340  75.160  0.00  0.00            
ATOM   4873  CG  ASP X 308      49.300  64.360  74.630  0.00  0.00            
ATOM   4874  OD1 ASP X 308      49.410  64.910  75.770  0.00  0.00            
ATOM   4875  OD2 ASP X 308      49.000  65.080  73.600  0.00  0.00            
ATOM   4876  C   ASP X 308      50.370  61.310  72.610  0.00  0.00            
ATOM   4877  O   ASP X 308      51.410  61.600  71.980  0.00  0.00            
ATOM   4878  N   ASP X 309      50.130  60.040  72.970  0.00  0.00            
ATOM   4879  HN  ASP X 309      49.380  59.770  73.570  0.00  0.00            
ATOM   4880  CA  ASP X 309      51.070  58.950  72.700  0.00  0.00            
ATOM   4881  HA  ASP X 309      52.050  59.220  73.060  0.00  0.00            
ATOM   4882  CB  ASP X 309      50.510  57.740  73.530  0.00  0.00            
ATOM   4883  HB1 ASP X 309      50.810  56.740  73.160  0.00  0.00            
ATOM   4884  HB2 ASP X 309      49.410  57.910  73.540  0.00  0.00            
ATOM   4885  CG  ASP X 309      51.060  57.840  74.930  0.00  0.00            
ATOM   4886  OD1 ASP X 309      52.170  58.380  75.160  0.00  0.00            
ATOM   4887  OD2 ASP X 309      50.440  57.340  75.890  0.00  0.00            
ATOM   4888  C   ASP X 309      51.130  58.500  71.260  0.00  0.00            
ATOM   4889  O   ASP X 309      52.050  57.810  70.830  0.00  0.00            
ATOM   4890  N   THR X 310      50.030  58.910  70.490  0.00  0.00            
ATOM   4891  HN  THR X 310      49.220  59.350  70.860  0.00  0.00            
ATOM   4892  CA  THR X 310      49.870  58.410  69.150  0.00  0.00            
ATOM   4893  HA  THR X 310      50.720  57.780  68.920  0.00  0.00            
ATOM   4894  CB  THR X 310      48.560  57.570  68.850  0.00  0.00            
ATOM   4895  HB  THR X 310      48.400  57.240  67.800  0.00  0.00            
ATOM   4896  OG1 THR X 310      47.400  58.340  69.230  0.00  0.00            
ATOM   4897  HG1 THR X 310      47.550  58.640  70.130  0.00  0.00            
ATOM   4898  CG2 THR X 310      48.550  56.270  69.790  0.00  0.00            
ATOM   4899 HG21 THR X 310      48.520  56.650  70.830  0.00  0.00            
ATOM   4900 HG22 THR X 310      49.460  55.640  69.690  0.00  0.00            
ATOM   4901 HG23 THR X 310      47.660  55.660  69.500  0.00  0.00            
ATOM   4902  C   THR X 310      49.970  59.440  68.080  0.00  0.00            
ATOM   4903  O   THR X 310      50.360  59.120  66.980  0.00  0.00            
ATOM   4904  N   PHE X 311      49.830  60.740  68.420  0.00  0.00            
ATOM   4905  HN  PHE X 311      49.530  60.960  69.350  0.00  0.00            
ATOM   4906  CA  PHE X 311      49.810  61.780  67.400  0.00  0.00            
ATOM   4907  HA  PHE X 311      49.470  61.270  66.510  0.00  0.00            
ATOM   4908  CB  PHE X 311      48.720  62.890  67.620  0.00  0.00            
ATOM   4909  HB1 PHE X 311      49.070  63.420  68.530  0.00  0.00            
ATOM   4910  HB2 PHE X 311      47.790  62.310  67.820  0.00  0.00            
ATOM   4911  CG  PHE X 311      48.430  63.820  66.500  0.00  0.00            
ATOM   4912  CD1 PHE X 311      49.010  65.110  66.480  0.00  0.00            
ATOM   4913  HD1 PHE X 311      49.740  65.460  67.200  0.00  0.00            
ATOM   4914  CE1 PHE X 311      48.840  65.910  65.370  0.00  0.00            
ATOM   4915  HE1 PHE X 311      49.340  66.860  65.290  0.00  0.00            
ATOM   4916  CZ  PHE X 311      48.050  65.500  64.280  0.00  0.00            
ATOM   4917  HZ  PHE X 311      47.970  66.070  63.370  0.00  0.00            
ATOM   4918  CD2 PHE X 311      47.630  63.450  65.420  0.00  0.00            
ATOM   4919  HD2 PHE X 311      47.190  62.460  65.490  0.00  0.00            
ATOM   4920  CE2 PHE X 311      47.410  64.260  64.330  0.00  0.00            
ATOM   4921  HE2 PHE X 311      46.860  63.920  63.470  0.00  0.00            
ATOM   4922  C   PHE X 311      51.240  62.270  67.160  0.00  0.00            
ATOM   4923  O   PHE X 311      51.630  63.350  67.510  0.00  0.00            
ATOM   4924  N   TYR X 312      52.190  61.410  66.590  0.00  0.00            
ATOM   4925  HN  TYR X 312      51.880  60.540  66.220  0.00  0.00            
ATOM   4926  CA  TYR X 312      53.520  61.850  66.170  0.00  0.00            
ATOM   4927  HA  TYR X 312      53.680  62.870  66.470  0.00  0.00            
ATOM   4928  CB  TYR X 312      54.690  61.020  66.940  0.00  0.00            
ATOM   4929  HB1 TYR X 312      54.400  61.140  68.010  0.00  0.00            
ATOM   4930  HB2 TYR X 312      55.710  61.430  66.780  0.00  0.00            
ATOM   4931  CG  TYR X 312      54.600  59.550  66.870  0.00  0.00            
ATOM   4932  CD1 TYR X 312      53.600  58.760  67.450  0.00  0.00            
ATOM   4933  HD1 TYR X 312      52.760  59.150  68.020  0.00  0.00            
ATOM   4934  CE1 TYR X 312      53.640  57.330  67.300  0.00  0.00            
ATOM   4935  HE1 TYR X 312      52.890  56.780  67.840  0.00  0.00            
ATOM   4936  CZ  TYR X 312      54.670  56.810  66.510  0.00  0.00            
ATOM   4937  OH  TYR X 312      54.950  55.400  66.500  0.00  0.00            
ATOM   4938  HH  TYR X 312      54.280  55.000  67.050  0.00  0.00            
ATOM   4939  CD2 TYR X 312      55.640  58.960  66.130  0.00  0.00            
ATOM   4940  HD2 TYR X 312      56.360  59.530  65.570  0.00  0.00            
ATOM   4941  CE2 TYR X 312      55.650  57.530  65.940  0.00  0.00            
ATOM   4942  HE2 TYR X 312      56.420  57.050  65.350  0.00  0.00            
ATOM   4943  C   TYR X 312      53.580  61.730  64.670  0.00  0.00            
ATOM   4944  O   TYR X 312      52.770  61.020  64.070  0.00  0.00            
ATOM   4945  N   LEU X 313      54.580  62.470  64.200  0.00  0.00            
ATOM   4946  HN  LEU X 313      55.210  62.910  64.830  0.00  0.00            
ATOM   4947  CA  LEU X 313      54.580  62.860  62.860  0.00  0.00            
ATOM   4948  HA  LEU X 313      53.720  63.470  62.600  0.00  0.00            
ATOM   4949  CB  LEU X 313      55.780  63.760  62.610  0.00  0.00            
ATOM   4950  HB1 LEU X 313      56.650  63.110  62.840  0.00  0.00            
ATOM   4951  HB2 LEU X 313      55.730  64.660  63.270  0.00  0.00            
ATOM   4952  CG  LEU X 313      56.040  64.410  61.220  0.00  0.00            
ATOM   4953  HG  LEU X 313      56.240  63.620  60.460  0.00  0.00            
ATOM   4954  CD1 LEU X 313      54.980  65.380  60.740  0.00  0.00            
ATOM   4955 HD11 LEU X 313      54.710  66.230  61.410  0.00  0.00            
ATOM   4956 HD12 LEU X 313      53.990  64.890  60.670  0.00  0.00            
ATOM   4957 HD13 LEU X 313      55.210  65.840  59.760  0.00  0.00            
ATOM   4958  CD2 LEU X 313      57.340  65.190  61.360  0.00  0.00            
ATOM   4959 HD21 LEU X 313      57.150  66.100  61.960  0.00  0.00            
ATOM   4960 HD22 LEU X 313      57.690  65.440  60.330  0.00  0.00            
ATOM   4961 HD23 LEU X 313      58.060  64.550  61.900  0.00  0.00            
ATOM   4962  C   LEU X 313      54.680  61.760  61.840  0.00  0.00            
ATOM   4963  O   LEU X 313      53.850  61.800  60.930  0.00  0.00            
ATOM   4964  N   SER X 314      55.580  60.770  62.030  0.00  0.00            
ATOM   4965  HN  SER X 314      56.200  60.750  62.810  0.00  0.00            
ATOM   4966  CA  SER X 314      55.890  59.600  61.200  0.00  0.00            
ATOM   4967  HA  SER X 314      55.930  59.990  60.190  0.00  0.00            
ATOM   4968  CB  SER X 314      57.230  58.890  61.710  0.00  0.00            
ATOM   4969  HB1 SER X 314      57.390  57.900  61.240  0.00  0.00            
ATOM   4970  HB2 SER X 314      57.010  58.690  62.770  0.00  0.00            
ATOM   4971  OG  SER X 314      58.330  59.810  61.730  0.00  0.00            
ATOM   4972  HG1 SER X 314      58.240  60.330  62.530  0.00  0.00            
ATOM   4973  C   SER X 314      54.820  58.540  61.240  0.00  0.00            
ATOM   4974  O   SER X 314      54.710  57.680  60.390  0.00  0.00            
ATOM   4975  N   ASN X 315      53.780  58.680  62.140  0.00  0.00            
ATOM   4976  HN  ASN X 315      53.730  59.550  62.630  0.00  0.00            
ATOM   4977  CA  ASN X 315      52.740  57.680  62.360  0.00  0.00            
ATOM   4978  HA  ASN X 315      52.940  56.750  61.850  0.00  0.00            
ATOM   4979  CB  ASN X 315      52.530  57.420  63.870  0.00  0.00            
ATOM   4980  HB1 ASN X 315      52.270  58.340  64.430  0.00  0.00            
ATOM   4981  HB2 ASN X 315      53.470  56.980  64.260  0.00  0.00            
ATOM   4982  CG  ASN X 315      51.430  56.310  64.190  0.00  0.00            
ATOM   4983  OD1 ASN X 315      50.920  55.590  63.290  0.00  0.00            
ATOM   4984  ND2 ASN X 315      51.130  56.250  65.530  0.00  0.00            
ATOM   4985 HD21 ASN X 315      51.330  57.010  66.150  0.00  0.00            
ATOM   4986 HD22 ASN X 315      50.420  55.600  65.790  0.00  0.00            
ATOM   4987  C   ASN X 315      51.480  58.210  61.660  0.00  0.00            
ATOM   4988  O   ASN X 315      50.900  57.530  60.880  0.00  0.00            
ATOM   4989  N   VAL X 316      51.160  59.540  61.860  0.00  0.00            
ATOM   4990  HN  VAL X 316      51.720  60.160  62.400  0.00  0.00            
ATOM   4991  CA  VAL X 316      50.090  60.200  61.190  0.00  0.00            
ATOM   4992  HA  VAL X 316      49.190  59.650  61.410  0.00  0.00            
ATOM   4993  CB  VAL X 316      49.840  61.580  61.840  0.00  0.00            
ATOM   4994  HB  VAL X 316      50.790  62.140  61.750  0.00  0.00            
ATOM   4995  CG1 VAL X 316      48.730  62.340  61.150  0.00  0.00            
ATOM   4996 HG11 VAL X 316      47.970  61.620  60.770  0.00  0.00            
ATOM   4997 HG12 VAL X 316      49.130  62.950  60.310  0.00  0.00            
ATOM   4998 HG13 VAL X 316      48.300  63.040  61.900  0.00  0.00            
ATOM   4999  CG2 VAL X 316      49.470  61.440  63.330  0.00  0.00            
ATOM   5000 HG21 VAL X 316      48.510  60.880  63.400  0.00  0.00            
ATOM   5001 HG22 VAL X 316      49.340  62.420  63.830  0.00  0.00            
ATOM   5002 HG23 VAL X 316      50.070  60.770  63.990  0.00  0.00            
ATOM   5003  C   VAL X 316      50.310  60.170  59.660  0.00  0.00            
ATOM   5004  O   VAL X 316      51.400  60.490  59.240  0.00  0.00            
ATOM   5005  N   ALA X 317      49.380  59.760  58.800  0.00  0.00            
ATOM   5006  HN  ALA X 317      48.530  59.340  59.100  0.00  0.00            
ATOM   5007  CA  ALA X 317      49.870  59.550  57.420  0.00  0.00            
ATOM   5008  HA  ALA X 317      50.770  60.080  57.140  0.00  0.00            
ATOM   5009  CB  ALA X 317      50.300  58.140  57.210  0.00  0.00            
ATOM   5010  HB1 ALA X 317      49.430  57.480  57.420  0.00  0.00            
ATOM   5011  HB2 ALA X 317      51.110  57.900  57.930  0.00  0.00            
ATOM   5012  HB3 ALA X 317      50.610  57.790  56.200  0.00  0.00            
ATOM   5013  C   ALA X 317      48.760  59.890  56.380  0.00  0.00            
ATOM   5014  O   ALA X 317      47.620  59.700  56.830  0.00  0.00            
ATOM   5015  N   PRO X 318      48.980  60.360  55.100  0.00  0.00            
ATOM   5016  CD  PRO X 318      50.250  60.740  54.590  0.00  0.00            
ATOM   5017  HD1 PRO X 318      50.890  59.830  54.530  0.00  0.00            
ATOM   5018  HD2 PRO X 318      50.650  61.500  55.290  0.00  0.00            
ATOM   5019  CA  PRO X 318      47.990  60.390  54.080  0.00  0.00            
ATOM   5020  HA  PRO X 318      47.400  61.260  54.320  0.00  0.00            
ATOM   5021  CB  PRO X 318      48.830  60.570  52.800  0.00  0.00            
ATOM   5022  HB1 PRO X 318      48.330  61.060  51.930  0.00  0.00            
ATOM   5023  HB2 PRO X 318      49.190  59.580  52.470  0.00  0.00            
ATOM   5024  CG  PRO X 318      50.010  61.400  53.240  0.00  0.00            
ATOM   5025  HG1 PRO X 318      50.760  61.370  52.420  0.00  0.00            
ATOM   5026  HG2 PRO X 318      49.700  62.440  53.430  0.00  0.00            
ATOM   5027  C   PRO X 318      46.930  59.230  54.080  0.00  0.00            
ATOM   5028  O   PRO X 318      47.370  58.140  53.680  0.00  0.00            
ATOM   5029  N   GLN X 319      45.660  59.560  54.270  0.00  0.00            
ATOM   5030  HN  GLN X 319      45.440  60.510  54.460  0.00  0.00            
ATOM   5031  CA  GLN X 319      44.410  58.700  54.300  0.00  0.00            
ATOM   5032  HA  GLN X 319      44.350  58.570  55.370  0.00  0.00            
ATOM   5033  CB  GLN X 319      43.130  59.620  53.880  0.00  0.00            
ATOM   5034  HB1 GLN X 319      42.300  58.890  53.790  0.00  0.00            
ATOM   5035  HB2 GLN X 319      43.290  59.980  52.840  0.00  0.00            
ATOM   5036  CG  GLN X 319      42.640  60.700  54.790  0.00  0.00            
ATOM   5037  HG1 GLN X 319      41.840  61.240  54.250  0.00  0.00            
ATOM   5038  HG2 GLN X 319      43.450  61.350  55.190  0.00  0.00            
ATOM   5039  CD  GLN X 319      42.130  60.040  56.040  0.00  0.00            
ATOM   5040  OE1 GLN X 319      42.900  59.800  56.990  0.00  0.00            
ATOM   5041  NE2 GLN X 319      40.810  59.780  56.130  0.00  0.00            
ATOM   5042 HE21 GLN X 319      40.480  59.130  56.820  0.00  0.00            
ATOM   5043 HE22 GLN X 319      40.120  59.970  55.430  0.00  0.00            
ATOM   5044  C   GLN X 319      44.450  57.390  53.490  0.00  0.00            
ATOM   5045  O   GLN X 319      44.770  57.320  52.320  0.00  0.00            
ATOM   5046  N   VAL X 320      44.000  56.350  54.130  0.00  0.00            
ATOM   5047  HN  VAL X 320      43.800  56.400  55.110  0.00  0.00            
ATOM   5048  CA  VAL X 320      44.020  54.950  53.550  0.00  0.00            
ATOM   5049  HA  VAL X 320      45.040  54.640  53.390  0.00  0.00            
ATOM   5050  CB  VAL X 320      43.720  54.000  54.660  0.00  0.00            
ATOM   5051  HB  VAL X 320      43.520  52.930  54.460  0.00  0.00            
ATOM   5052  CG1 VAL X 320      44.890  53.940  55.620  0.00  0.00            
ATOM   5053 HG11 VAL X 320      45.710  53.490  55.010  0.00  0.00            
ATOM   5054 HG12 VAL X 320      44.720  53.300  56.510  0.00  0.00            
ATOM   5055 HG13 VAL X 320      45.080  54.980  55.960  0.00  0.00            
ATOM   5056  CG2 VAL X 320      42.320  54.390  55.190  0.00  0.00            
ATOM   5057 HG21 VAL X 320      42.400  55.310  55.810  0.00  0.00            
ATOM   5058 HG22 VAL X 320      41.960  53.600  55.880  0.00  0.00            
ATOM   5059 HG23 VAL X 320      41.500  54.640  54.490  0.00  0.00            
ATOM   5060  C   VAL X 320      43.140  54.660  52.270  0.00  0.00            
ATOM   5061  O   VAL X 320      41.950  55.120  52.270  0.00  0.00            
ATOM   5062  N   PRO X 321      43.660  54.060  51.140  0.00  0.00
[truncated: 11,564,104 more chars]
