# Supplementary material for: Discovery of an Endonuclease G-inhibitory Ku80-peptide protecting against leukemogenic rearrangements at the MLL breakpoint cluster
Source: Nat Commun. 2026 Apr 17;17:3562. doi: 10.1038/s41467-026-72034-2 (PMC13086865; doi:10.1038/s41467-026-72034-2)
Supplement: Supplementary file 17 — Source Data [file 41467_2026_72034_MOESM17_ESM.zip]

Archive with 2 entries (2 files):
- Numeric_Source_Data.xlsx
- Source_Data_Uncropped_images.pdf
