# Supplementary material for: Discovery of an Endonuclease G-inhibitory Ku80-peptide protecting against leukemogenic rearrangements at the MLL breakpoint cluster
Source: Nat Commun. 2026 Apr 17;17:3562. doi: 10.1038/s41467-026-72034-2 (PMC13086865; doi:10.1038/s41467-026-72034-2)
Supplement: Supplementary file 17 — Source Data [file 41467_2026_72034_MOESM17_ESM.zip › Numeric_Source_Data.xlsx]

## Sheet: Figure 1ab
Figure 1a					Figure 1b
Data					Equilibrium response		Fit
Time (s)	Response units	Time (s)	Response units		Concentration (nM)	Response units	Concentration (nM)	Response units
-60.04	0.0223389	115.2	5.12102		10	5.12102	0.339041	1.9675
-59.94	0.0739136	303.1	7.99114		20	7.99114	1.50685	2.39188
-59.84	0.0953979	491	11.0633		40	11.0633	2.67466	2.80334
-59.74	0.101257	679.1	15.9752		80	15.9752	3.84247	3.20247
-59.64	0.10907	867.1	21.4646		160	21.4646	5.01027	3.58981
-59.54	0.114929	1055.1	23.8528		320	23.8528	6.17808	3.96588
-59.44	0.118835						7.34589	4.33116
-59.34	0.10907						8.5137	4.68611
-59.24	0.114929						9.68151	5.03117
-59.14	0.114929						10	5.12361
-59.04	0.114929						10.8493	5.36673
-58.94	0.124695						12.0171	5.6932
-58.84	0.128601						13.1849	6.01092
-58.74	0.124695						14.3527	6.32025
-58.64	0.118835						15.5205	6.62152
-58.54	0.126648						16.6884	6.91504
-58.44	0.126648						17.8562	7.2011
-58.34	0.126648						19.024	7.47999
-58.24	0.129395						20	7.70776
-58.14	0.13446						20.1918	7.75197
-58.04	0.144226						21.3596	8.01729
-57.94	0.148132						22.5274	8.27619
-57.84	0.144226						23.6952	8.52891
-57.74	0.148132						24.863	8.77567
-57.64	0.153992						26.0308	9.01667
-57.54	0.163757						27.1986	9.25211
-57.44	0.157898						28.3664	9.48218
-57.34	0.16571						29.5342	9.70707
-57.24	0.159851						30.7021	9.92694
-57.14	0.16571						31.8699	10.142
-57.04	0.175476						33.0377	10.3523
-56.94	0.179382						34.2055	10.5581
-56.84	0.169617						35.3733	10.7595
-56.74	0.175476						36.5411	10.9567
-56.64	0.16571						37.7089	11.1497
-56.54	0.159851						38.8767	11.3388
-56.44	0.16571						40	11.517
-56.34	0.16571						40.0445	11.5239
-56.24	0.175476						41.2123	11.7054
-56.14	0.168457						42.3801	11.8832
-56.04	0.173523						43.5479	12.0574
-55.94	0.173523						44.7158	12.2282
-55.84	0.177429						45.8836	12.3958
-55.74	0.173523						47.0514	12.56
-55.64	0.179382						48.2192	12.7212
-55.54	0.175476						49.387	12.8793
-55.44	0.185242						50.5548	13.0344
-55.34	0.185242						51.7226	13.1866
-55.24	0.189148						52.8904	13.3361
-55.14	0.185242						54.0582	13.4828
-55.04	0.195007						55.226	13.6269
-54.94	0.189148						56.3938	13.7684
-54.84	0.195007						57.5616	13.9074
-54.74	0.195007						58.7295	14.0439
-54.64	0.204773						59.8973	14.1781
-54.54	0.198914						61.0651	14.3099
-54.44	0.204773						62.2329	14.4395
-54.34	0.204773						63.4007	14.5669
-54.24	0.214539						64.5685	14.6921
-54.14	0.208679						65.7363	14.8152
-54.04	0.214539						66.9041	14.9363
-53.94	0.214539						68.0719	15.0555
-53.84	0.220398						69.2397	15.1726
-53.74	0.216492						70.4075	15.2879
-53.64	0.226257						71.5753	15.4013
-53.54	0.219238						72.7432	15.513
-53.44	0.224304						73.911	15.6228
-53.34	0.224304						75.0788	15.731
-53.24	0.23407						76.2466	15.8374
-53.14	0.22821						77.4144	15.9422
-53.04	0.23407						78.5822	16.0455
-52.94	0.243835						79.75	16.1471
-52.84	0.243835						80	16.1687
-52.74	0.247742						80.9178	16.2472
-52.64	0.253601						82.0856	16.3459
-52.54	0.253601						83.2534	16.443
-52.44	0.247742						84.4212	16.5387
-52.34	0.255554						85.589	16.6331
-52.24	0.26532						86.7568	16.726
-52.14	0.25946						87.9247	16.8176
-52.04	0.245789						89.0925	16.9079
-51.94	0.23407						90.2603	16.997
-51.84	0.239929						91.4281	17.0847
-51.74	0.236023						92.5959	17.1713
-51.64	0.236023						93.7637	17.2566
-51.54	0.236023						94.9315	17.3407
-51.44	0.230164						96.0993	17.4237
-51.34	0.236023						97.2671	17.5056
-51.24	0.236023						98.4349	17.5864
-51.14	0.236023						99.6027	17.666
-51.04	0.230164						100.771	17.7446
-50.94	0.226257						101.938	17.8222
-50.84	0.226257						103.106	17.8987
-50.74	0.239929						104.274	17.9743
-50.64	0.245789						105.442	18.0488
-50.54	0.255554						106.61	18.1224
-50.44	0.255554						107.777	18.1951
-50.34	0.26532						108.945	18.2668
-50.24	0.258301						110.113	18.3376
-50.14	0.263367						111.281	18.4075
-50.04	0.263367						112.449	18.4766
-49.94	0.269226						113.616	18.5447
-49.84	0.26532						114.784	18.6121
-49.74	0.26532						115.952	18.6786
-49.64	0.275085						117.12	18.7443
-49.54	0.269226						118.288	18.8092
-49.44	0.275085						119.455	18.8733
-49.34	0.284851						120.623	18.9367
-49.24	0.278992						121.791	18.9993
-49.14	0.284851						122.959	19.0611
-49.04	0.284851						124.127	19.1222
-48.94	0.288757						125.295	19.1827
-48.84	0.284851						126.462	19.2424
-48.74	0.294617						127.63	19.3014
-48.64	0.288757						128.798	19.3597
-48.54	0.294617						129.966	19.4174
-48.44	0.294617						131.134	19.4744
-48.34	0.294617						132.301	19.5307
-48.24	0.269226						133.469	19.5865
-48.14	0.26532						134.637	19.6416
-48.04	0.26532						135.805	19.6961
-47.94	0.25946						136.973	19.75
-47.84	0.255554						138.14	19.8033
-47.74	0.255554						139.308	19.856
-47.64	0.255554						140.476	19.9081
-47.54	0.258301						141.644	19.9597
-47.44	0.243835						142.812	20.0107
-47.34	0.243835						143.979	20.0612
-47.24	0.243835						145.147	20.1111
-47.14	0.253601						146.315	20.1605
-47.04	0.243835						147.483	20.2094
-46.94	0.247742						148.651	20.2578
-46.84	0.243835						149.818	20.3057
-46.74	0.243835						150.986	20.353
-46.64	0.237976						152.154	20.3999
-46.54	0.23407						153.322	20.4463
-46.44	0.26532						154.49	20.4922
-46.34	0.275085						155.658	20.5377
-46.24	0.269226						156.825	20.5827
-46.14	0.275085						157.993	20.6272
-46.04	0.284851						159.161	20.6713
-45.94	0.294617						160	20.7028
-45.84	0.304382						160.329	20.715
-45.74	0.308289						161.497	20.7582
-45.64	0.314148						162.664	20.801
-45.54	0.314148						163.832	20.8434
-45.44	0.320007						165	20.8854
-45.34	0.325867						166.168	20.927
-45.24	0.335632						167.336	20.9681
-45.14	0.335632						168.503	21.0089
-45.04	0.339539						169.671	21.0492
-44.94	0.335632						170.839	21.0892
-44.84	0.345398						172.007	21.1288
-44.74	0.339539						173.175	21.1681
-44.64	0.335632						174.342	21.2069
-44.54	0.345398						175.51	21.2454
-44.44	0.355164						176.678	21.2836
-44.34	0.355164						177.846	21.3214
-44.24	0.35791						179.014	21.3588
-44.14	0.35321						180.182	21.3959
-44.04	0.364929						181.349	21.4327
-43.94	0.364929						182.517	21.4691
-43.84	0.374695						183.685	21.5052
-43.74	0.374695						184.853	21.5409
-43.64	0.378601						186.021	21.5764
-43.54	0.374695						187.188	21.6115
-43.44	0.38446						188.356	21.6463
-43.34	0.38446						189.524	21.6808
-43.24	0.38446						190.692	21.715
-43.14	0.388367						191.86	21.7489
-43.04	0.38446						193.027	21.7825
-42.94	0.394226						194.195	21.8159
-42.84	0.394226						195.363	21.8489
-42.74	0.403992						196.531	21.8816
-42.64	0.398132						197.699	21.9141
-42.54	0.394226						198.866	21.9463
-42.44	0.403992						200.034	21.9782
-42.34	0.403992						201.202	22.0098
-42.24	0.407898						202.37	22.0412
-42.14	0.403992						203.538	22.0723
-42.04	0.403992						204.705	22.1031
-41.94	0.403992						205.873	22.1337
-41.84	0.403992						207.041	22.164
-41.74	0.409851						208.209	22.1941
-41.64	0.425476						209.377	22.2239
-41.54	0.435242						210.545	22.2535
-41.44	0.435242						211.712	22.2829
-41.34	0.445007						212.88	22.312
-41.24	0.448914						214.048	22.3409
-41.14	0.445007						215.216	22.3695
-41.04	0.454773						216.384	22.3979
-40.94	0.454773						217.551	22.4261
-40.84	0.464539						218.719	22.454
-40.74	0.470398						219.887	22.4818
-40.64	0.466492						221.055	22.5093
-40.54	0.476257						222.223	22.5366
-40.44	0.486023						223.39	22.5637
-40.34	0.486023						224.558	22.5905
-40.24	0.486023						225.726	22.6172
-40.14	0.495789						226.894	22.6437
-40.04	0.489929						228.062	22.6699
-39.94	0.495789						229.229	22.696
-39.84	0.495789						230.397	22.7218
-39.74	0.505554						231.565	22.7475
-39.64	0.505554						232.733	22.7729
-39.54	0.508301						233.901	22.7982
-39.44	0.503601						235.068	22.8233
-39.34	0.513367						236.236	22.8481
-39.24	0.513367						237.404	22.8728
-39.14	0.519226						238.572	22.8973
-39.04	0.51532						239.74	22.9217
-38.94	0.525085						240.908	22.9458
-38.84	0.525085						242.075	22.9698
-38.74	0.528992						243.243	22.9936
-38.64	0.525085						244.411	23.0172
-38.54	0.534851						245.579	23.0407
-38.44	0.528992						246.747	23.0639
-38.34	0.534851						247.914	23.087
-38.24	0.534851						249.082	23.11
-38.14	0.544617						250.25	23.1328
-38.04	0.538757						251.418	23.1554
-37.94	0.534851						252.586	23.1778
-37.84	0.544617						253.753	23.2001
-37.74	0.544617						254.921	23.2222
-37.64	0.544617						256.089	23.2442
-37.54	0.554382						257.257	23.266
-37.44	0.554382						258.425	23.2877
-37.34	0.558289						259.592	23.3092
-37.24	0.554382						260.76	23.3306
-37.14	0.554382						261.928	23.3518
-37.04	0.566101						263.096	23.3729
-36.94	0.566101						264.264	23.3938
-36.84	0.575867						265.432	23.4146
-36.74	0.570007						266.599	23.4352
-36.64	0.566101						267.767	23.4557
-36.54	0.575867						268.935	23.4761
-36.44	0.575867						270.103	23.4963
-36.34	0.575867						271.271	23.5164
-36.24	0.585632						272.438	23.5363
-36.14	0.579773						273.606	23.5562
-36.04	0.585632						274.774	23.5758
-35.94	0.585632						275.942	23.5954
-35.84	0.595398						277.11	23.6148
-35.74	0.605164						278.277	23.6341
-35.64	0.598145						279.445	23.6533
-35.54	0.60321						280.613	23.6723
-35.44	0.60321						281.781	23.6912
-35.34	0.60321						282.949	23.71
-35.24	0.60907						284.116	23.7287
-35.14	0.605164						285.284	23.7472
-35.04	0.605164						286.452	23.7656
-34.94	0.614929						287.62	23.7839
-34.84	0.614929						288.788	23.8021
-34.74	0.60907						289.955	23.8202
-34.64	0.614929						291.123	23.8382
-34.54	0.614929						292.291	23.856
-34.44	0.624695						293.459	23.8737
-34.34	0.624695						294.627	23.8913
-34.24	0.624695						295.795	23.9088
-34.14	0.628601						296.962	23.9262
-34.04	0.624695						298.13	23.9435
-33.94	0.624695						299.298	23.9607
-33.84	0.63446						300.466	23.9778
-33.74	0.63446						301.634	23.9947
-33.64	0.644226						302.801	24.0116
-33.54	0.638367						303.969	24.0283
-33.44	0.644226						305.137	24.045
-33.34	0.644226						306.305	24.0615
-33.24	0.644226						307.473	24.078
-33.14	0.650085						308.64	24.0943
-33.04	0.646179						309.808	24.1106
-32.94	0.655945						310.976	24.1267
-32.84	0.655945						312.144	24.1428
-32.74	0.66571						313.312	24.1587
-32.64	0.66571						314.479	24.1746
-32.54	0.669617						315.647	24.1904
-32.44	0.66571						316.815	24.206
-32.34	0.675476						317.983	24.2216
-32.24	0.679382						319.151	24.2371
-32.14	0.675476						320	24.2483
-32.04	0.685242						320.318	24.2525
-31.94	0.678223						321.486	24.2678
-31.84	0.683289						322.654	24.283
-31.74	0.683289						323.822	24.2981
-31.64	0.693054						324.99	24.3132
-31.54	0.693054						326.158	24.3281
-31.44	0.698914						327.325	24.343
-31.34	0.695007						328.493	24.3577
-31.24	0.704773						329.661	24.3724
-31.14	0.698914						330.829	24.387
-31.04	0.704773						331.997	24.4015
-30.94	0.704773						333.164	24.416
-30.84	0.714539						334.332	24.4303
-30.74	0.714539						335.5	24.4446
-30.64	0.718445
-30.54	0.714539
-30.44	0.724304
-30.34	0.724304
-30.24	0.72821
-30.14	0.724304
-30.04	0.72821
-29.94	0.724304
-29.84	0.736023
-29.74	0.736023
-29.64	0.736023
-29.54	0.739929
-29.44	0.745789
-29.34	0.745789
-29.24	0.749695
-29.14	0.745789
-29.04	0.745789
-28.94	0.755554
-28.84	0.749695
-28.74	0.755554
-28.64	0.755554
-28.54	0.76532
-28.44	0.76532
-28.34	0.768066
-28.24	0.763367
-28.14	0.763367
-28.04	0.775085
-27.94	0.769226
-27.84	0.76532
-27.74	0.775085
-27.64	0.775085
-27.54	0.778992
-27.44	0.775085
-27.34	0.775085
-27.24	0.784851
-27.14	0.784851
-27.04	0.788757
-26.94	0.784851
-26.84	0.784851
-26.74	0.794617
-26.64	0.804382
-26.54	0.798523
-26.44	0.804382
-26.34	0.804382
-26.24	0.804382
-26.14	0.814148
-26.04	0.808289
-25.94	0.804382
-25.84	0.804382
-25.74	0.798523
-25.64	0.806335
-25.54	0.806335
-25.44	0.816101
-25.34	0.816101
-25.24	0.825867
-25.14	0.820007
-25.04	0.816101
-24.94	0.825867
-24.84	0.825867
-24.74	0.835632
-24.64	0.828613
-24.54	0.823914
-24.44	0.833679
-24.34	0.833679
-24.24	0.833679
-24.14	0.837585
-24.04	0.833679
-23.94	0.843445
-23.84	0.843445
-23.74	0.855164
-23.64	0.849304
-23.54	0.845398
-23.44	0.855164
-23.34	0.855164
-23.24	0.85907
-23.14	0.855164
-23.04	0.864929
-22.94	0.864929
-22.84	0.85907
-22.74	0.864929
-22.64	0.864929
-22.54	0.874695
-22.44	0.868835
-22.34	0.864929
-22.24	0.864929
-22.14	0.874695
-22.04	0.868835
-21.94	0.864929
-21.84	0.874695
-21.74	0.874695
-21.64	0.874695
-21.54	0.868835
-21.44	0.876648
-21.34	0.876648
-21.24	0.876648
-21.14	0.864929
-21.04	0.85791
-20.94	0.85321
-20.84	0.85321
-20.74	0.85321
-20.64	0.85321
-20.54	0.847351
-20.44	0.843445
-20.34	0.843445
-20.24	0.843445
-20.14	0.843445
-20.04	0.855164
-19.94	0.849304
-19.84	0.845398
-19.74	0.845398
-19.64	0.845398
-19.54	0.845398
-19.44	0.849304
-19.34	0.845398
-19.24	0.855164
-19.14	0.855164
-19.04	0.864929
-18.94	0.85907
-18.84	0.855164
-18.74	0.855164
-18.64	0.864929
-18.54	0.864929
-18.44	0.864929
-18.34	0.874695
-18.24	0.878601
-18.14	0.88446
-18.04	0.894226
-17.94	0.905945
-17.84	0.905945
-17.74	0.909851
-17.64	0.905945
-17.54	0.91571
-17.44	0.91571
-17.34	0.925476
-17.24	0.925476
-17.14	0.919617
-17.04	0.925476
-16.94	0.925476
-16.84	0.935242
-16.74	0.935242
-16.64	0.939148
-16.54	0.935242
-16.44	0.935242
-16.34	0.945007
-16.24	0.956726
-16.14	0.949707
-16.04	0.954773
-15.94	0.954773
-15.84	0.954773
-15.74	0.954773
-15.64	0.987976
-15.54	0.993835
-15.44	1.0036
-15.34	1.01532
-15.24	1.01532
-15.14	1.01532
-15.04	1.00946
-14.94	1.01532
-14.84	1.01532
-14.74	1.01532
-14.64	1.02509
-14.54	1.02509
-14.44	1.02899
-14.34	1.02509
-14.24	1.02509
-14.14	1.03485
-14.04	1.03485
-13.94	1.03485
-13.84	1.04462
-13.74	1.03876
-13.64	1.04462
-13.54	1.04462
-13.44	1.04462
-13.34	1.05438
-13.24	1.04852
-13.14	1.04462
-13.04	1.05438
-12.94	1.05438
-12.84	1.05438
-12.74	1.06024
-12.64	1.05634
-12.54	1.05634
-12.44	1.0661
-12.34	1.0661
-12.24	1.06024
-12.14	1.0661
-12.04	1.0661
-11.94	1.0661
-11.84	1.07587
-11.74	1.07587
-11.64	1.08563
-11.54	1.07861
-11.44	1.08368
-11.34	1.08368
-11.24	1.08368
-11.14	1.08368
-11.04	1.09344
-10.94	1.08759
-10.84	1.09344
-10.74	1.09344
-10.64	1.10516
-10.54	1.10516
-10.44	1.0993
-10.34	1.0954
-10.24	1.10516
-10.14	1.10516
-10.04	1.10516
-9.94	1.0993
-9.84	1.10516
-9.74	1.11493
-9.64	1.11493
-9.54	1.11884
-9.44	1.12469
-9.34	1.11493
-9.24	1.11493
-9.14	1.11884
-9.04	1.11493
-8.94	1.12469
-8.84	1.12469
-8.74	1.13446
-8.64	1.11884
-8.54	1.11493
-8.44	1.13641
-8.34	1.13055
-8.24	1.13641
-8.14	1.13641
-8.04	1.12665
-7.94	1.11963
-7.84	1.11493
-7.74	1.11493
-7.64	1.09344
-7.54	1.09344
-7.44	1.16376
-7.34	1.36884
-7.24	-1.32648
-7.14	-2.37531
-7.04	-2.98077
-6.94	-2.35577
-6.84	-3.18585
-6.74	-3.61554
-6.64	-3.68195
-6.54	-3.75616
-6.44	-3.80499
-6.34	-3.85187
-6.24	-3.92413
-6.14	-3.97491
-6.04	-4.03156
-5.94	-4.07452
-5.84	-4.10577
-5.74	-4.14093
-5.64	-4.1546
-5.54	-4.16437
-5.44	-4.19366
-5.34	-4.19952
-5.24	-4.21515
-5.14	-4.22491
-5.04	-4.27374
-4.94	-4.26007
-4.84	-4.26398
-4.74	-4.27374
-4.64	-4.29327
-4.54	-4.31201
-4.44	-4.31671
-4.34	-4.32648
-4.24	-4.3421
-4.14	-4.35577
-4.04	-4.36554
-3.94	-4.38116
-3.84	-4.38507
-3.74	-4.39093
-3.64	-4.41046
-3.54	-4.37921
-3.44	-4.70148
-3.34	-2.84406
-3.24	-1.83038
-3.14	-1.22491
-3.04	-0.806946
-2.94	-0.654602
-2.84	-0.504211
-2.74	-0.373352
-2.64	-0.280762
-2.54	-0.215149
-2.44	-0.135071
-2.34	-0.0549927
-2.24	0.00750732
-2.14	0.0641479
-2.04	0.0993042
-1.94	0.13446
-1.84	0.185242
-1.74	0.218445
-1.64	0.23407
-1.54	0.23407
-1.44	0.255554
-1.34	0.214539
-1.24	-0.631165
-1.14	-2.53741
-1.04	-1.99054
-0.940002	-1.56201
-0.840004	-1.24249
-0.740002	-0.967102
-0.640003	-0.687805
-0.540001	-0.525696
-0.440002	-0.349915
-0.340004	-0.33313
-0.240002	-0.33313
-0.140003	-0.20813
-0.0400009	-0.169067
0.0599976	-0.162415
0.159996	0.197754
0.259998	0.44696
0.359997	0.710632
0.459999	0.917664
0.559998	1.06335
0.659996	1.18719
0.759998	1.27704
0.859997	1.33759
0.959999	1.43524
1.06	1.52625
1.16	1.60712
1.26	1.67743
1.36	1.72626
1.46	1.7821
1.56	1.82196
1.66	1.85712
1.76	1.88055
1.86	1.9071
1.96	1.95087
2.06	1.97235
2.16	1.99774
2.26	2.03094
2.36	2.05048
2.46	2.07001
2.56	2.09656
2.66	2.11102
2.76	2.13055
2.86	2.14032
2.96	2.1618
3.06	2.17743
3.16	2.19501
3.26	2.20087
3.36	2.21179
3.46	2.22235
3.56	2.23212
3.66	2.25165
3.75999	2.27118
3.86	2.27509
3.96	2.29071
4.06	2.31024
4.16	2.32001
4.25999	2.33093
4.36	2.34149
4.46	2.35516
4.56	2.36102
4.66	2.38055
4.75999	2.38446
4.86	2.39032
4.96	2.40399
5.06	2.40985
5.16	2.41376
5.25999	2.43134
5.36	2.4411
5.46	2.45477
5.56	2.46063
5.66	2.4743
5.75999	2.4743
5.86	2.49109
5.96	2.49579
6.06	2.51141
6.16	2.52118
6.25999	2.53485
6.36	2.54071
6.46	2.55438
6.56	2.56024
6.66	2.57977
6.75999	2.58368
6.86	2.5954
6.96	2.60126
7.06	2.60516
7.16	2.62079
7.25999	2.62469
7.36	2.62469
7.46	2.63171
7.56	2.64618
7.66	2.65204
7.75999	2.66571
7.86	2.67157
7.96	2.68524
8.06	2.68524
8.16	2.6911
8.25999	2.70477
8.36	2.71063
8.46	2.71454
8.56	2.7243
8.66	2.73016
8.75999	2.73407
8.86	2.73993
8.96	2.7536
9.06	2.7536
9.16	2.75946
9.25999	2.77509
9.36	2.77509
9.46	2.7821
9.56	2.7868
9.66	2.79657
9.75999	2.80243
9.86	2.80634
9.96	2.8161
10.06	2.8161
10.16	2.82196
10.26	2.83563
10.36	2.83563
10.46	2.85126
10.56	2.85516
10.66	2.85516
10.76	2.86493
10.86	2.86493
10.96	2.87079
11.06	2.88446
11.16	2.88446
11.26	2.90009
11.36	2.90399
11.46	2.90399
11.56	2.91376
11.66	2.91962
11.76	2.92352
11.86	2.92352
11.96	2.9411
12.06	2.94501
12.16	2.94501
12.26	2.94501
12.36	2.95477
12.46	2.95477
12.56	2.96063
12.66	2.9743
12.76	2.9743
12.86	2.9743
12.96	2.98407
13.06	2.98407
13.16	3.00085
13.26	3.00555
13.36	3.00555
13.46	3.01532
13.56	3.01532
13.66	3.01532
13.76	3.03094
13.86	3.03485
13.96	3.03485
14.06	3.04462
14.16	3.04462
14.26	3.04462
14.36	3.04462
14.46	3.06219
14.56	3.0661
14.66	3.0661
14.76	3.0661
14.86	3.0661
14.96	3.07587
15.06	3.08173
15.16	3.08563
15.26	3.08563
15.36	3.08563
15.46	3.0954
15.56	3.0954
15.66	3.0954
15.76	3.10516
15.86	3.11102
15.96	3.11493
16.06	3.11493
16.16	3.12469
16.26	3.12469
16.36	3.12469
16.46	3.12469
16.56	3.14032
16.66	3.14423
16.76	3.14423
16.86	3.14423
16.96	3.15399
17.06	3.15399
17.16	3.15399
17.26	3.16376
17.36	3.16376
17.46	3.16376
17.56	3.17548
17.66	3.18134
17.76	3.18524
17.86	3.18524
17.96	3.18524
18.06	3.19501
18.16	3.19501
18.26	3.19501
18.36	3.20477
18.46	3.20477
18.56	3.20477
18.66	3.20477
18.76	3.21454
18.86	3.2204
18.96	3.2243
19.06	3.23407
19.16	3.23407
19.26	3.23407
19.36	3.23407
19.46	3.23407
19.56	3.24384
19.66	3.24384
19.76	3.24384
19.86	3.24384
19.96	3.2536
20.06	3.2536
20.16	3.26062
20.26	3.27509
20.36	3.27509
20.46	3.27509
20.56	3.28485
20.66	3.28485
20.76	3.28485
20.86	3.28485
20.96	3.29657
21.06	3.30243
21.16	3.30634
21.26	3.3161
21.36	3.3161
21.46	3.3161
21.56	3.32587
21.66	3.32587
21.76	3.32587
21.86	3.32587
21.96	3.33563
22.06	3.33563
22.16	3.33563
22.26	3.3454
22.36	3.3454
22.46	3.35126
22.56	3.35516
22.66	3.36493
22.76	3.36493
22.86	3.36493
22.96	3.37469
23.06	3.37469
23.16	3.37469
23.26	3.38446
23.36	3.38446
23.46	3.39618
23.56	3.39618
23.66	3.39618
23.76	3.39618
23.86	3.40594
23.96	3.40594
24.06	3.40594
24.16	3.41571
24.26	3.41571
24.36	3.42548
24.46	3.42548
24.56	3.42548
24.66	3.43524
24.76	3.43524
24.86	3.43524
24.96	3.44501
25.06	3.44501
25.16	3.44501
25.26	3.44891
25.36	3.45087
25.46	3.45868
25.56	3.45477
25.66	3.45477
25.76	3.46649
25.86	3.46649
25.96	3.47626
26.06	3.47626
26.16	3.47626
26.26	3.48602
26.36	3.48602
26.46	3.48602
26.56	3.49579
26.66	3.49579
26.76	3.49579
26.86	3.50555
26.96	3.50555
27.06	3.51532
27.16	3.51532
27.26	3.51532
27.36	3.52509
27.46	3.52509
27.56	3.52509
27.66	3.53485
27.76	3.53485
27.86	3.53485
27.96	3.54462
28.06	3.54462
28.16	3.54462
28.26	3.55634
28.36	3.55048
28.46	3.55634
28.56	3.55634
28.66	3.55634
28.76	3.5661
28.86	3.5661
28.96	3.5661
29.06	3.57587
29.16	3.57587
29.26	3.57587
29.36	3.58563
29.46	3.58563
29.56	3.58563
29.66	3.5954
29.76	3.5954
29.86	3.5954
29.96	3.60516
30.06	3.60516
30.16	3.61493
30.26	3.61493
30.36	3.61493
30.46	3.61963
30.56	3.61493
30.66	3.61493
30.76	3.62469
30.86	3.62469
30.96	3.63446
31.06	3.63446
31.16	3.64423
31.26	3.64423
31.36	3.65399
31.46	3.65399
31.56	3.65399
31.66	3.66376
31.76	3.66376
31.86	3.67352
31.96	3.67352
32.06	3.67352
32.16	3.68329
32.26	3.68329
32.36	3.67743
32.46	3.68524
32.56	3.68524
32.66	3.68524
32.76	3.69501
32.86	3.69501
32.96	3.69891
33.06	3.69501
33.16	3.69501
33.26	3.70477
33.36	3.70477
33.46	3.71454
33.56	3.71454
33.66	3.71454
33.76	3.71844
33.86	3.71454
33.96	3.7243
34.06	3.7243
34.16	3.73407
34.26	3.73407
34.36	3.74384
34.46	3.74384
34.56	3.74384
34.66	3.74969
34.76	3.74579
34.86	3.74579
34.96	3.75555
35.06	3.75555
35.16	3.76532
35.26	3.76532
35.36	3.76532
35.46	3.77509
35.56	3.76923
35.66	3.77509
35.76	3.77509
35.86	3.77509
35.96	3.78485
36.06	3.78485
36.16	3.79462
36.26	3.79462
36.36	3.78876
36.46	3.79462
36.56	3.80048
36.66	3.79852
36.76	3.80634
36.86	3.80634
36.96	3.80634
37.06	3.8161
37.16	3.8161
37.26	3.8161
37.36	3.82587
37.46	3.82587
37.56	3.82587
37.66	3.82977
37.76	3.82587
37.86	3.83563
37.96	3.83563
38.06	3.8454
38.16	3.8454
38.26	3.85516
38.36	3.85516
38.46	3.86493
38.56	3.85791
38.66	3.85321
38.76	3.86493
38.86	3.86493
38.96	3.87469
39.06	3.87469
39.16	3.87469
39.26	3.88446
39.36	3.89423
39.46	3.89423
39.56	3.88837
39.66	3.89423
39.76	3.89423
39.86	3.90399
39.96	3.90399
40.06	3.91376
40.16	3.91376
40.26	3.9079
40.36	3.91376
40.46	3.91376
40.56	3.92352
40.66	3.92352
40.76	3.92352
40.86	3.93524
40.96	3.94501
41.06	3.94501
41.16	3.94501
41.26	3.94891
41.36	3.94501
41.46	3.95477
41.56	3.95477
41.66	3.96454
41.76	3.96454
41.86	3.95868
41.96	3.96454
42.06	3.9743
42.16	3.9743
42.26	3.9743
42.36	3.98407
42.46	3.98407
42.56	3.98993
42.66	3.98602
42.76	3.99579
42.86	3.99579
42.96	3.99579
43.06	4.00555
43.16	4.00555
43.26	4.00946
43.36	4.00555
43.46	4.01532
43.56	4.01532
43.66	4.01532
43.76	4.01923
43.86	4.01532
43.96	4.02509
44.06	4.02509
44.16	4.03485
44.26	4.02899
44.36	4.0368
44.46	4.0368
44.56	4.0368
44.66	4.04657
44.76	4.04657
44.86	4.04657
44.96	4.05634
45.06	4.04932
45.16	4.05438
45.26	4.05438
45.36	4.06415
45.46	4.06415
45.56	4.06415
45.66	4.07391
45.76	4.06805
45.86	4.07391
45.96	4.07391
46.06	4.07391
46.16	4.08368
46.26	4.08368
46.36	4.08368
46.46	4.09344
46.56	4.08759
46.66	4.08368
46.76	4.0954
46.86	4.0954
46.96	4.0954
47.06	4.10516
47.16	4.0993
47.26	4.0954
47.36	4.10516
47.46	4.10516
47.56	4.11493
47.66	4.11493
47.76	4.11493
47.86	4.12469
47.96	4.11884
48.06	4.12469
48.16	4.12469
48.26	4.13446
48.36	4.13446
48.46	4.13446
48.56	4.13837
48.66	4.13446
48.76	4.13446
48.86	4.14618
48.96	4.14618
49.06	4.14618
49.16	4.15009
49.26	4.14618
49.36	4.15594
49.46	4.15594
49.56	4.15594
49.66	4.16571
49.76	4.16571
49.86	4.15985
49.96	4.16571
50.06	4.16571
50.16	4.16571
50.26	4.17548
50.36	4.17548
50.46	4.16846
50.56	4.17352
50.66	4.17352
50.76	4.17352
50.86	4.18329
50.96	4.18329
51.06	4.18329
51.16	4.19501
51.26	4.19501
51.36	4.18915
51.46	4.19501
51.56	4.19501
51.66	4.19501
51.76	4.20477
51.86	4.20477
51.96	4.19891
52.06	4.20477
52.16	4.20477
52.26	4.21454
52.36	4.21454
52.46	4.21454
52.56	4.2243
52.66	4.2243
52.76	4.21844
52.86	4.2243
52.96	4.2243
53.06	4.23407
53.16	4.23407
53.26	4.23407
53.36	4.23407
53.46	4.24384
53.56	4.24384
53.66	4.24384
53.76	4.23798
53.86	4.24579
53.96	4.24579
54.06	4.24579
54.16	4.24579
54.26	4.25555
54.36	4.25555
54.46	4.25555
54.56	4.26532
54.66	4.26532
54.76	4.26532
54.86	4.27509
54.96	4.27509
55.06	4.27899
55.16	4.27509
55.26	4.27509
55.36	4.27509
55.46	4.28485
55.56	4.28485
55.66	4.28485
55.76	4.29462
55.86	4.28876
55.96	4.28485
56.06	4.29462
56.16	4.29462
56.26	4.29462
56.36	4.30634
56.46	4.30634
56.56	4.30634
56.66	4.3161
56.76	4.31024
56.86	4.30634
56.96	4.30634
57.06	4.3161
57.16	4.3161
57.26	4.3161
57.36	4.32587
57.46	4.32587
57.56	4.32587
57.66	4.33563
57.76	4.32861
57.86	4.32391
57.96	4.33368
58.06	4.33368
58.16	4.34344
58.26	4.34344
58.36	4.35321
58.46	4.35321
58.56	4.34735
58.66	4.35516
58.76	4.35516
58.86	4.35516
58.96	4.36493
59.06	4.36493
59.16	4.36493
59.26	4.36884
59.36	4.36493
59.46	4.36493
59.56	4.37469
59.66	4.37469
59.76	4.36884
59.86	4.37469
59.96	4.37469
60.06	4.37469
60.16	4.38446
60.26	4.38446
60.36	4.38446
60.46	4.38837
60.56	4.38446
60.66	4.38446
60.76	4.39423
60.86	4.39423
60.96	4.38837
61.06	4.39423
61.16	4.39423
61.26	4.39423
61.36	4.40594
61.46	4.40594
61.56	4.40009
61.66	4.40594
61.76	4.40594
61.86	4.41571
61.96	4.41571
62.06	4.41571
62.16	4.42548
62.26	4.42548
62.36	4.42938
62.46	4.42548
62.56	4.42548
62.66	4.43524
62.76	4.43524
62.86	4.43524
62.96	4.44501
63.06	4.44501
63.16	4.43915
63.26	4.44501
63.36	4.44501
63.46	4.44501
63.56	4.45673
63.66	4.45673
63.76	4.45673
63.86	4.45673
63.96	4.46649
64.06	4.46649
64.16	4.45947
64.26	4.46454
64.36	4.46454
64.46	4.46454
64.56	4.4743
64.66	4.46844
64.76	4.46454
64.86	4.4743
64.96	4.4743
65.06	4.4743
65.16	4.48407
65.26	4.47821
65.36	4.48407
65.46	4.48407
65.56	4.49384
65.66	4.49384
65.76	4.48798
65.86	4.49579
65.96	4.49579
66.06	4.49579
66.16	4.49579
66.26	4.49579
66.36	4.49969
66.46	4.49579
66.56	4.49579
66.66	4.50555
66.76	4.50555
66.86	4.51532
66.96	4.50946
67.06	4.50555
67.16	4.51532
67.26	4.51532
67.36	4.51532
67.46	4.51532
67.56	4.51923
67.66	4.51532
67.76	4.51532
67.86	4.51532
67.96	4.52509
68.06	4.52509
68.16	4.52509
68.26	4.52509
68.36	4.53485
68.46	4.53485
68.56	4.54462
68.66	4.53876
68.76	4.53485
68.86	4.54657
68.96	4.54657
69.06	4.54657
69.16	4.55634
69.26	4.55634
69.36	4.55634
69.46	4.55634
69.56	4.55634
69.66	4.54932
69.76	4.55438
69.86	4.55438
69.96	4.55438
70.06	4.56415
70.16	4.56415
70.26	4.56415
70.36	4.57391
70.46	4.57391
70.56	4.57391
70.66	4.57391
70.76	4.58368
70.86	4.58368
70.96	4.58368
71.06	4.59344
71.16	4.59344
71.26	4.59344
71.36	4.59344
71.46	4.60321
71.56	4.59735
71.66	4.59344
71.76	4.59344
71.86	4.61102
71.96	4.60907
72.06	4.60516
72.16	4.60516
72.26	4.61493
72.36	4.61493
72.46	4.61493
72.56	4.61493
72.66	4.61493
72.76	4.62469
72.86	4.62469
72.96	4.62469
73.06	4.62469
73.16	4.63446
73.26	4.63446
73.36	4.63446
73.46	4.63446
73.56	4.63446
73.66	4.63446
73.76	4.64423
73.86	4.64423
73.96	4.64423
74.06	4.64423
74.16	4.64423
74.26	4.65399
74.36	4.65399
74.46	4.65399
74.56	4.65399
74.66	4.65399
74.76	4.66376
74.86	4.66376
74.96	4.66376
75.06	4.67352
75.16	4.67352
75.26	4.66766
75.36	4.67548
75.46	4.67548
75.56	4.67548
75.66	4.67548
75.76	4.68524
75.86	4.68524
75.96	4.68524
76.06	4.68524
76.16	4.69501
76.26	4.69501
76.36	4.69501
76.46	4.69501
76.56	4.69501
76.66	4.70477
76.76	4.70477
76.86	4.70477
76.96	4.70477
77.06	4.70477
77.16	4.70477
77.26	4.71454
77.36	4.71454
77.46	4.71454
77.56	4.71844
77.66	4.71454
77.76	4.71454
77.86	4.71454
77.96	4.71454
78.06	4.7243
78.16	4.7243
78.26	4.7243
78.36	4.73407
78.46	4.73407
78.56	4.73407
78.66	4.73407
78.76	4.74384
78.86	4.74384
78.96	4.74384
79.06	4.74384
79.16	4.75555
79.26	4.75555
79.36	4.75555
79.46	4.75555
79.56	4.75555
79.66	4.76532
79.76	4.76532
79.86	4.76532
79.96	4.76532
80.06	4.76532
80.16	4.77509
80.26	4.77509
80.36	4.77509
80.46	4.77509
80.56	4.77509
80.66	4.77509
80.76	4.78485
80.86	4.78485
80.96	4.78485
81.06	4.79462
81.16	4.79462
81.26	4.78876
81.36	4.78485
81.46	4.78485
81.56	4.78485
81.66	4.79462
81.76	4.79462
81.86	4.79462
81.96	4.79462
82.06	4.79462
82.16	4.79462
82.26	4.80438
82.36	4.80438
82.46	4.80438
82.56	4.80438
82.66	4.80438
82.76	4.81415
82.86	4.81415
82.96	4.81415
83.06	4.81415
83.16	4.81415
83.26	4.81415
83.36	4.82587
83.46	4.82001
83.56	4.8161
83.66	4.8161
83.76	4.8161
83.86	4.82587
83.96	4.82587
84.06	4.82587
84.16	4.82587
84.26	4.82587
84.36	4.83563
84.46	4.83563
84.56	4.83563
84.66	4.83563
84.76	4.83563
84.86	4.83563
84.96	4.8454
85.06	4.8454
85.16	4.8454
85.26	4.8454
85.36	4.8454
85.46	4.85516
85.56	4.85516
85.66	4.85516
85.76	4.85516
85.86	4.86493
85.96	4.86493
86.06	4.86493
86.16	4.86493
86.26	4.86493
86.36	4.86493
86.46	4.87469
86.56	4.87469
86.66	4.87469
86.76	4.87469
86.86	4.87469
86.96	4.87469
87.06	4.87469
87.16	4.87469
87.26	4.87469
87.36	4.87469
87.46	4.88446
87.56	4.88446
87.66	4.88446
87.76	4.88446
87.86	4.88446
87.96	4.89618
88.06	4.89618
88.16	4.89618
88.26	4.89618
88.36	4.89618
88.46	4.89618
88.56	4.89618
88.66	4.89618
88.76	4.89618
88.86	4.89618
88.96	4.90594
89.06	4.90594
89.16	4.90594
89.26	4.9118
89.36	4.91571
89.46	4.91571
89.56	4.91571
89.66	4.91571
89.76	4.91571
89.86	4.91571
89.96	4.91571
90.06	4.91571
90.16	4.91571
90.26	4.92548
90.36	4.92548
90.46	4.92548
90.56	4.92548
90.66	4.92548
90.76	4.92548
90.86	4.93524
90.96	4.93524
91.06	4.93524
91.16	4.9411
91.26	4.94501
91.36	4.93915
91.46	4.93524
91.56	4.9411
91.66	4.94501
91.76	4.94501
91.86	4.94501
91.96	4.94501
92.06	4.94501
92.16	4.94501
92.26	4.94501
92.36	4.95477
92.46	4.95477
92.56	4.95477
92.66	4.94501
92.76	4.94501
92.86	4.94501
92.96	4.94501
93.06	4.94501
93.16	4.94501
93.26	4.94501
93.36	4.94501
93.46	4.94501
93.56	4.94501
93.66	4.94501
93.76	4.94501
93.86	4.94501
93.96	4.94501
94.06	4.94501
94.16	4.94501
94.26	4.94501
94.36	4.94501
94.46	4.94501
94.56	4.94501
94.66	4.94501
94.76	4.94501
94.86	4.94501
94.96	4.95477
95.06	4.95477
95.16	4.95477
95.26	4.95477
95.36	4.96063
95.46	4.9743
95.56	4.9743
95.66	4.9743
95.76	4.9743
95.86	4.9743
95.96	4.9743
96.06	4.98407
96.16	4.98407
96.26	4.98407
96.36	4.98407
96.46	4.98407
96.56	4.98407
96.66	4.98407
96.76	4.98407
96.86	4.98407
96.96	4.99384
97.06	4.99384
97.16	4.99384
97.26	4.99384
97.36	4.99969
97.46	5.0036
97.56	5.0036
97.66	5.0036
97.76	5.0036
97.86	5.0036
97.96	5.0036
98.06	5.0036
98.16	4.99384
98.26	4.99384
98.36	4.99384
98.46	4.99384
98.56	5.0036
98.66	5.0036
98.76	5.0036
98.86	4.99384
98.96	5.0036
99.06	5.0036
99.16	5.0036
99.26	5.0036
99.36	5.0036
99.46	5.01337
99.56	5.01337
99.66	5.01337
99.76	5.01337
99.86	5.01337
99.96	5.01337
100.06	5.01337
100.16	5.01337
100.26	5.02509
100.36	5.02509
100.46	5.02509
100.56	5.02509
100.66	5.02509
100.76	5.02509
100.86	5.02509
100.96	5.02509
101.06	5.02509
101.16	5.02509
101.26	5.02509
101.36	5.02509
101.46	5.02509
101.56	5.02509
101.66	5.02509
101.76	5.02509
101.86	5.02509
101.96	5.02509
102.06	5.02509
102.16	5.02509
102.26	5.02509
102.36	5.03485
102.46	5.03485
102.56	5.03485
102.66	5.03485
102.76	5.04462
102.86	5.04462
102.96	5.05438
103.06	5.05438
103.16	5.05438
103.26	5.06415
103.36	5.06415
103.46	5.06415
103.56	5.06415
103.66	5.07391
103.76	5.07391
103.86	5.07391
103.96	5.07391
104.06	5.07391
104.16	5.07391
104.26	5.07391
104.36	5.07391
104.46	5.07391
104.56	5.07391
104.66	5.07391
104.76	5.07391
104.86	5.07391
104.96	5.07391
105.06	5.08368
105.16	5.08368
105.26	5.08368
105.36	5.08368
105.46	5.08368
105.56	5.08368
105.66	5.08368
105.76	5.08368
105.86	5.08368
105.96	5.07391
106.06	5.07391
106.16	5.07391
106.26	5.07391
106.36	5.07391
106.46	5.07391
106.56	5.07391
106.66	5.07391
106.76	5.07391
106.86	5.07391
106.96	5.07391
107.06	5.07391
107.16	5.07391
107.26	5.07391
107.36	5.07391
107.46	5.07391
107.56	5.07391
107.66	5.07391
107.76	5.07391
107.86	5.07391
107.96	5.07391
108.06	5.07391
108.16	5.07391
108.26	5.07391
108.36	5.07391
108.46	5.07391
108.56	5.07391
108.66	5.07391
108.76	5.08368
108.86	5.08368
108.96	5.08368
109.06	5.08368
109.16	5.08368
109.26	5.08368
109.36	5.08368
109.46	5.08368
109.56	5.08368
109.66	5.08368
109.76	5.08368
109.86	5.09344
109.96	5.09344
110.06	5.09344
110.16	5.09344
110.26	5.09344
110.36	5.09344
110.46	5.09344
110.56	5.09344
110.66	5.09344
110.76	5.09344
110.86	5.09344
110.96	5.09344
111.06	5.09344
111.16	5.09344
111.26	5.0993
111.36	5.10321
111.46	5.10321
111.56	5.10321
111.66	5.10321
111.76	5.09344
111.86	5.10321
111.96	5.10321
112.06	5.10321
112.16	5.10321
112.26	5.10321
112.36	5.10321
112.46	5.10321
112.56	5.10321
112.66	5.10321
112.76	5.09344
112.86	5.09344
112.96	5.09344
113.06	5.09344
113.16	5.10046
113.26	5.10516
113.36	5.10516
113.46	5.10516
113.56	5.10516
113.66	5.10516
113.76	5.10516
113.86	5.10516
113.96	5.10516
114.06	5.11102
114.16	5.11493
114.26	5.11493
114.36	5.11493
114.46	5.11493
114.56	5.11493
114.66	5.11493
114.76	5.11493
114.86	5.11493
114.96	5.11493
115.06	5.11493
115.16	5.11493
115.26	5.13055
115.36	5.13446
115.46	5.13446
115.56	5.13446
115.66	5.13446
115.76	5.13446
115.86	5.13446
115.96	5.13446
116.06	5.12469
116.16	5.12469
116.26	5.12469
116.36	5.12469
116.46	5.12469
116.56	5.13055
116.66	5.13446
116.76	5.13446
116.86	5.13446
116.96	5.13446
117.06	5.14032
117.16	5.14423
117.26	5.13446
117.36	5.12469
117.46	5.12469
117.56	5.12469
117.66	5.12079
117.76	5.12469
117.86	5.12469
117.96	5.11102
118.06	5.10516
118.16	5.09344
118.26	5.08368
118.36	5.11102
118.46	5.13446
118.56	5.15125
118.66	5.16846
118.76	5.20203
118.86	5.25165
118.96	5.3454
119.06	5.07587
119.16	4.71063
119.26	4.36493
119.36	4.13446
119.46	3.30634
119.56	3.82782
119.66	3.82782
119.76	4.35516
119.86	4.64423
119.96	4.76141
120.06	4.79889
120.16	4.79889
120.26	4.85632
120.36	4.74774
120.46	4.59735
120.56	4.47821
120.66	4.43329
120.76	4.36182
120.86	4.32391
120.96	4.27704
121.06	4.24384
121.16	4.21454
121.26	4.19971
121.36	4.17743
121.46	4.1579
121.56	4.15009
121.66	4.14423
121.76	4.13446
121.86	4.11884
121.96	4.11493
122.06	4.10516
122.16	4.0993
122.26	4.0954
122.36	4.0954
122.46	4.08954
122.56	4.07977
122.66	4.0661
122.76	4.06024
122.86	4.05634
122.96	4.05048
123.06	4.04657
123.16	4.03955
123.26	4.03485
123.36	4.01727
123.46	4.01337
123.56	4.01337
123.66	4.00751
123.76	4.0036
123.86	4.0036
123.96	3.99774
124.06	3.98798
124.16	3.98407
124.26	3.98407
124.36	3.97821
124.46	3.98602
124.56	3.98016
124.66	3.97626
124.76	3.9704
124.86	3.96649
124.96	3.9704
125.06	3.96649
125.16	3.96649
125.26	3.95947
125.36	3.96454
125.46	3.96454
125.56	3.94891
125.66	3.94501
125.76	3.94891
125.86	3.95477
125.96	3.94891
126.06	3.95477
126.16	3.94891
126.26	3.94501
126.36	3.93915
126.46	3.93524
126.56	3.92938
126.66	3.92548
126.76	3.92938
126.86	3.92548
126.96	3.92548
127.06	3.92822
127.16	3.92352
127.26	3.92352
127.36	3.92743
127.46	3.92352
127.56	3.92352
127.66	3.91766
127.76	3.91376
127.86	3.91376
127.96	3.91962
128.06	3.91571
128.16	3.90985
128.26	3.90594
128.36	3.90594
128.46	3.90985
128.56	3.90594
128.66	3.90009
128.76	3.90594
128.86	3.90009
128.96	3.89618
129.06	3.88916
129.16	3.89423
129.26	3.89423
129.36	3.88837
129.46	3.88446
129.56	3.88837
129.66	3.88446
129.76	3.88446
129.86	3.8786
129.96	3.87469
130.06	3.87469
130.16	3.86884
130.26	3.86493
130.36	3.87469
130.46	3.86884
130.56	3.86493
130.66	3.86493
130.76	3.86884
130.86	3.86493
130.96	3.86493
131.06	3.86493
131.16	3.86884
131.26	3.86493
131.36	3.87469
131.46	3.86884
131.56	3.86493
131.66	3.86493
131.76	3.87665
131.86	3.86963
131.96	3.86493
132.06	3.87469
132.16	3.87469
132.26	3.86884
132.36	3.86493
132.46	3.86493
132.56	3.85907
132.66	3.85516
132.76	3.85516
132.86	3.85516
132.96	3.86493
133.06	3.85907
133.16	3.85516
133.26	3.85516
133.36	3.8493
133.46	3.8454
133.56	3.8454
133.66	3.85516
133.76	3.85516
133.86	3.8493
133.96	3.8454
134.06	3.8454
134.16	3.8454
134.26	3.85516
134.36	3.8493
134.46	3.8454
134.56	3.8454
134.66	3.85516
134.76	3.8493
134.86	3.8454
134.96	3.8454
135.06	3.85516
135.16	3.85516
135.26	3.85516
135.36	3.85791
135.46	3.85321
135.56	3.85321
135.66	3.85321
135.76	3.85321
135.86	3.84735
135.96	3.84344
136.06	3.84344
136.16	3.84344
136.26	3.84344
136.36	3.85516
136.46	3.8493
136.56	3.8454
136.66	3.8454
136.76	3.85516
136.86	3.85516
136.96	3.85516
137.06	3.85516
137.16	3.85516
137.26	3.85516
137.36	3.85516
137.46	3.8493
137.56	3.8454
137.66	3.85516
137.76	3.85516
137.86	3.85516
137.96	3.85516
138.06	3.85516
138.16	3.85516
138.26	3.85516
138.36	3.85516
138.46	3.85907
138.56	3.85516
138.66	3.85516
138.76	3.85516
138.86	3.85516
138.96	3.85516
139.06	3.86493
139.16	3.85516
139.26	3.86493
139.36	3.86493
139.46	3.86493
139.56	3.86493
[truncated: 10,404 more rows]

## Sheet: Figure 1fg
Figure 1f				Figure 1g
K562 rel. recombination frequency (%)				K562 rel. recombination frequency (%)			K562 rel. recombination frequency (%)				K562 rel. recombination frequency (%)
doxorubicin				DMSO			etoposide (4 h)				etoposide (72 h)
ctrl	Ku80-wt	Ku80-Ct		ctrl	Ku80-wt	Ku80-Ct	ctrl	Ku80-wt	Ku80-Ct		ctrl	Ku80-wt	Ku80-Ct
102.7	62.19	52.11		4.42	13.27	24.33	102.75	14.3	75.17		115.6	85.4	68.31
97.3	144.34	57.76		4.42	11.06	4.42	97.25	49.23	96.81		84.91	76.61	94.15
84.2	140.07	59.43		12.19	9.63	24.38	56.23	169.11	105.53		99.49	71.08	90.46
115.8	60.81	28.91		18.28	0	42.66	143.77	82.55	40.66		75.62	111.21	87.68
59.42	70.45	79.1		8.62	2.87	22.99	103.87	69.3	138.74		110.89	109.65	127.06
140.58	149.47	51.43		14.37	14.37	11.49	96.13	62.11	84.6		113.49	103.04	129.32
											112.06	162.84	160.81
											104.18	90.07	134.06
											83.76	135.13	178.53
											106.97	103	102.79
											98.33	100.49	137.15
											94.7	91.44	101.52
											86.73	101.98	101.53
											112.72	153.82	98.06
											100.55	204.98	161.73

## Sheet: Figure 2
Figure 2b							Figure 2c								Figure 2d
EndoG foci/nucleus (H2O)			EndoG foci/nucleus (doxorubicin)				ChIP-EndoG				ChIP-ɣH2AX				genomic PCR (input)
ctrl	Ku80-wt	Ku80-Ct	ctrl	Ku80-wt	Ku80-Ct		ctrl	Ku80-wt	Ku80-Ct		ctrl	Ku80-wt	Ku80-Ct		ctrl	Ku80-wt	Ku80-Ct
0	1	2	0	7	0		32.5	100	45.7		86.8	100	66.6		89.3488	101.806	108.845
1	0	2	0	3	0		46.6667	100	70		13.9688	100	3.12097		19.8171	115.415	164.767
3	1	0	1	2	0		8.11972	100	69.521		0.480769	100	10.3502		84.7954	85.1132	130.091
2	0	0	1	4	0						0	100	0		69.7134	85.5334	144.753
0	0	0	0	3	0										108.346	90.2743	101.379
1	0	0	2	1	0										45.2215	83.9368	170.842
1	2	0	0	4	0
0	0	0	2	4	0
0	2	0	1	4	0
2	1	0	0	1	0
0	2	0	1	0	0
0	0	0	0	2	0
1	1	1	2	1	0
1	1	0	2	4	0
1	0	0	1	2	0
0	0	0	0	0	0
0	3	1	2	1	0
0	0	1	1	1	0
1	0	1	1	2	0
0	0	1	1	2	0
0	2	0	3	3	0
0	0	0	1	2	0
0	2	0	1	5	0
4	0	0	3	1	0
5	0	0	1	0	0
5	0	2	0	1	0
1	0	2	0	2	0
1	0	2	2	1	0
6	1	0	2	8	0
2	0	1	0	1	0
3	3	2	1	2	1
1	0	1	0	3	0
0	0	0	0	1	0
2	0	0	0	0	0
4	0	1	0	0	0
3	0	0	0	2	0
3	0	2	1	1	0
7	2	2	0	4	0
0	1	0	0	3	0
4	0	1	1	5	0
2	0	1	1	6	0
3	0	1	0	4	0
2	0	1	0	3	0
2	2	0	0	4	0
2	0	0	0	6	0
3	0	2	1	8	0
3	0	0	1	3	0
1	1	0	0	2	0
3	0	1	1	3	0
0	0	3	0	1	0
7	0	4	1	3	0
2	1	1	1	4	0
2	0	1	3	2	0
4	0	5	0	2	0
2	3	4	3	3	0
1	2	3	0	3	0
1	1	5	1	5	0
4	0	4	0	2	0
3	1	3	0	1	0
4	0	3	1	1	0
2	1	2	3	7	0
4	0	6	1	3	0
1	0	3	1	3	0
0	0	3	2	3	0
1	0	3	1	2	0
2	3	0	1	7	0
1	0	1	4	3	0
0	2	1	0	3	0
4	0	0	1	2	0
0	0	0	3	3	0
7	1	0	0	1	0
1	1	0	1	4	0
1	0	0	2	0	0
0	2	0	2	4	0
3	0	1	6	1	0
2	0	0	3	1	0
4	0	0	4	1	0
1	1	1	3	1	0
0	2	0	3	1	0
0	1	0	5	2	0
0	0	1	0	4	0
1	0	0	4	0	0
1	0	0	8	1	0
4	1	0	3	0	0
3	0	0	4	0	0
1	0	0	3	1	0
2	1	2	1	1	0
4	0	1	1	2	0
4	0	0	1	0	0
1	0	0	0	4	0
5	3	0	1	1	0
7	1	1	2	3	0
6	1	0	0	0	0
3	0	1	0	4	0
6	1	0	2	0	0
2	1	0	0	2	0
5	0	0	1	4	1
2	0	1	0	2	0
4	0	1	0	5	0
6	0	1	2	0	0
4	2	3	2	0	1
0	0	1	1	1	0
0	1	2	0	1	0
0	1	0	1	6	0
0	0	4	1	2	0
0	0	1	1	1	0
1	1	1	3	1	1
0	5	0	0	0	1
0	0	1	0	0	0
1	1	2	5	2	2
0	2	5	4	0	2
0	3	0	9	0	0
0	2	2	0	1	1
0	0	1	0	1	1
0	3	2	1	0	2
0	0	1	1	0	0
0	0	2	3	0	4
0	7	0	0	0	1
0	1	0	3	0	0
0	9	0	0	1	2
1	2	0	2	0	0
0	1	0	0	1	1
0	5	1	0	1	1
1	1	3	0	2	1
1	4	3	0	4	0
1	0	2	0	5	0
6	0	1	2	5	0
1	1	1	0	6	1
7	5	1	1	6	0
6	5	0	0	4	0
7	0	0	0	2	0
2	1	0	2	2	2
4	4	0	0	0	0
1	2	0	0	4	1
2	4	1	0	4	1
1	3	0		1	0
1	4	0		2	3
1	3	1		2	0
0	2	1		4	0
1	1	0		0	2
0	1	1		1	1
3	2	0		1	3
1	1	0		2	0
1	1	1		6	1
0	1	2		2	1
1	0	1		0	0
1	2	1		3	0
0	2	1		4	2
0	0	2		3	1
0	3	2		6	0
0	2	0		0	1
0	1	1		1	2
0	0	1		2	0
0	0	0		1	0
0	1	1		1	0
0	1	0		4	1
0	0	0		3	0
1	1	0		0	1
0	0	0		2	2
0	0	0		7	1
	1	1		6	0
	0	0		3	0
	0	1		8	0
	2	0		0	0
	1	0		4	0
	2	1		6	0
	0	0		1	0
	0	2		1	2
	0	1		3	1
	2	1			0
	1	0			0
	1	1			0
	0	0			0
	0	1			0
	0	0			0
	0	0			0
	2	0			0
	1	0			4
	1	1			0
	0	0
	0	1
	0	0
	2	0
	3	6
	1	3
	0	0
	0	0
	0	1
	1	2
	1	0
	0	1
	1	2
	1	0
	0	2
	0	1
	1	2
	0	2
	2	1
	0	3
	1	1
	1	2
	2	3
	0	2
	0	1
	1	1
	1	2
	0	1
	0	2
	1	2
	1	2
	3	1
	1	0
	0	0
	1	1
	1	3
	0	2
	0	3
	4	2
	0	2
	0	0
	1	1
	0	1
	2	5
	1	3
	2	2
	2	0
	0	2
	0	1
	0	3
	1	0
		1
		3
		2
		0
		1
		1
		0
		0
		3
		1
		2
		1
		1
		0
		0
		1
		2
		0
		0
		0

## Sheet: Figure 4
Figure 4b																			Figure 4c
K562 rel. recombination frequency (%)																			HeLa rel. recombination frequency (%)
0 µg Ku3		25 µg Ku3		50 µg Ku3		75 µg Ku3		100 µg Ku3		125 µg Ku3		150 µg Ku3		175 µg Ku3		200 µg Ku3			0 µg Ku3	25 µg Ku3	50 µg Ku3	75 µg Ku3
H2O	doxorubicin	H2O	doxorubicin	H2O	doxorubicin	H2O	doxorubicin	H2O	doxorubicin	H2O	doxorubicin	H2O	doxorubicin	H2O	doxorubicin	H2O	doxorubicin		doxorubicin
48.84	80.15	21.05	131.58	6.1	42.16	28.07	82.46	12.21	13.79	24.56	77.19	35.09	63.16	22.81	70.18	0	120.05		95.11	77.51	45.53	60.39
42.73	119.85	26.32	89.47	6.1	68.71	45.61	94.74	0	73.58	35.09	91.23	26.32	96.49	14.04	71.93	12.21	101.26		104.89	24.62	47.21	61.97
22.81	85.96	5.24	73.67	28.07	82.46	5.24	69.55	17.54	75.44	1.05	90.37	8.39	59.86	7.34	87.14	31.58	116.4		74.67	83.86	109.82	72.89
42.11	114.04	4.2		31.58	66.67	3.15	65.04	26.32	82.46	9.44	75.87	5.24	82.29	7.34	76.41	22.81	111.37		125.33	89.63	68.77	85.84
7.34	103.8			9.44	70.23			7.34	74.48							7.34	82.01		90.39	73.49	103.35	84.41
4.2	96.2			9.44	66.13			3.15	72.56							11.54	70.28		109.61	100.269	54.76	75.16
																			115.13	79.2199	89.86	79.65
																			84.87		56.0342	91.8271
																			100		92.0332	69.2053

## Sheet: Figure 5
Figure 5b					Figure 5c
HeLa Genomic PCR					K562 Genomic PCR							K562 Genomic PCR
0 µg Ku3	75 µg Ku3	0 µg Ku3	75 µg Ku3		minus Ku3				plus Ku3			H2O, minus Ku3
H2O		doxorubicin			H2O		doxorubicin					50 percent			100 percent
149.062	104.4	100	175.412		MLLbcr-1	MLLbcr-2	MLLbcr-1	MLLbcr-2	MLLbcr-1	MLLbcr-2		MLLbcr-1	MLLbcr-2	ctrl	MLLbcr-1	MLLbcr-2	ctrl
97.4348	122.381	100	169.802				100	100	145.391	217.373		50.6864	57.0751	43.1827	100	100	100
131.221	134.904	100	117.486		136.571	357.743	100	100	161.328	212.214		49.0768	89.8227	55.7609	100	100	100
123.344	121.749	100	126.324		515.911	366.583	100	100	121.617	121.848
132.636	116.247	100	120.939		182.396	128.268	100	100	124.936	139.316
113.702	111.323	100	125.601
134.994	164.373	100	179.134

## Sheet: Figure 6
Figure 6a			Figure 6b					Figure 6c
PLA Ku80-EndoG			PLA Ku80-EndoG (doxorubicin)					PLA Ku80-EndoG (doxorubicin)
H2O	doxorubicin		ctrl	Ku3	Scrambled	Ku1		ctrl	Ku3	Mut1	Mut2
55.2124	386.486		338.333	0	48.3333	0		0	160.138	576.498	160.138
110.425	0		0	0	0	0		64.0553	128.111	576.498	64.0553
55.2124	55.2124		48.3333	0	8	0		96.0829	160.138	1313.13	192.166
55.2124	220.849		193.333	193.333	145	0		448.387	160.138	672.581	224.194
110.425	110.425		96.6667	0	0	0		192.166	96.0829	32.0277	224.194
110.425	110.425		96.6667	0	96.6667	0		0	224.194	224.194	128.111
0	165.637		145	145	96.6667	0		0	128.111	0	128.111
0	110.425		96.6667	48.3333	193.333	0		0	160.138	512.442	96.0829
110.425	110.425		96.6667	145	48.3333	128.333		0	96.0829	64.0553	32.0277
55.2124	0		0	48.3333	193.333	0		0	128.111	160.138	32.0277
0	55.2124		48.3333	0	48.3333	0		32.0277	192.166	192.166	448.387
0	110.425		96.6667	48.3333	0	0		96.0829	96.0829	192.166	0
110.425	165.637		145	48.3333	145	0		160.138	64.0553	32.0277	32.0277
55.2124	110.425		96.6667	0	0	385		0	160.138	96.0829	32.0277
55.2124	0		0	48.3333	48.3333	128.333		0	128.111	160.138	32.0277
110.425	55.2124		48.3333	145	96.6667	0		96.0829	128.111	0	32.0277
55.2124	331.274		290	48.3333	48.3333	0		352.304	128.111	512.442	0
110.425	220.849		193.333	0	145	128.333		320.276	160.138	160.138	64.0553
55.2124	0		0	96.6667	241.667	0		288.249	160.138	320.276	32.0277
0	165.637		145	48.3333	48.3333	128.333		256.221	128.111	160.138	128.111
55.2124	220.849		193.333	0	0	128.333		64.0553	64.0553	448.387	32.0277
55.2124	110.425		96.6667	96.6667	0	128.333		64.0553	256.221	352.304	0
55.2124	0		0	48.3333	0	128.333		96.0829	384.332	160.138	0
55.2124	165.637		145	96.6667	96.6667	0		64.0553	192.166	96.0829	0
110.425	55.2124		48.3333	96.6667	0	128.333		192.166	224.194	800.691	96.0829
0	331.274		290	48.3333	193.333	0		64.0553	64.0553	0	0
110.425	110.425		96.6667	48.3333	0	0		288.249	192.166	544.47	96.0829
110.425	110.425		96.6667	0	0	256.667		256.221	192.166	576.498	224.194
55.2124	276.062		241.667	193.333	145	0		0	128.111	192.166	32.0277
55.2124	0		0	145	0	0		32.0277	224.194	288.249	96.0829
220.849	55.2124		48.3333	0	241.667	256.667		64.0553	96.0829	96.0829	0
110.425	0		0	145	241.667	0		0	0	96.0829	0
220.849	331.274		290	48.3333	48.3333	0		128.111	160.138	384.332	256.221
55.2124	55.2124		48.3333	145	0	0		64.0553	160.138	384.332	32.0277
110.425	110.425		96.6667	48.3333	241.667	128.333		128.111	128.111	224.194	0
0	55.2124		48.3333	48.3333	48.3333	0		64.0553	192.166	352.304	96.0829
110.425	110.425		96.6667	0	145	128.333		192.166	160.138	480.415	64.0553
0	165.637		145	48.3333	96.6667	0		288.249	160.138	384.332	64.0553
55.2124	55.2124		48.3333	96.6667	0	0		0	96.0829	0	96.0829
165.637	55.2124		48.3333	96.6667	0	0		32.0277	128.111	64.0553	64.0553
220.849	55.2124		48.3333	0	48.3333	128.333		384.332	128.111	32.0277	64.0553
0	0		0	96.6667	0	0		352.304	224.194	128.111	64.0553
55.2124	55.2124		48.3333	96.6667	48.3333	0		64.0553	224.194	128.111	64.0553
55.2124	276.062		241.667	0	0	256.667		160.138	416.359	128.111	32.0277
0	331.274		290	48.3333	96.6667	0		0	288.249	416.359	64.0553
110.425	276.062		241.667	193.333	48.3333	0		416.359	192.166	160.138	0
55.2124	110.425		96.6667	96.6667	96.6667	0		96.0829	64.0553	160.138	0
55.2124	165.637		145	0	48.3333	128.333		608.525	192.166	352.304	64.0553
55.2124	110.425		96.6667	0	0	256.667		32.0277	64.0553	32.0277	64.0553
0	110.425		96.6667	48.3333	0	0		64.0553	128.111	320.276	64.0553
0	276.062		241.667	0	0	0		32.0277	288.249	320.276	64.0553
0	55.2124		48.3333	145	145	0		0	192.166	320.276	0
55.2124	55.2124		48.3333	48.3333	96.6667	128.333		64.0553	160.138	512.442	224.194
55.2124	55.2124		48.3333	96.6667	96.6667	256.667		96.0829	64.0553	384.332	96.0829
110.425	0		0	96.6667	193.333	0		32.0277	96.0829	320.276	64.0553
55.2124	220.849		193.333	0	0	128.333		32.0277	128.111	192.166	160.138
0	110.425		96.6667	0	0	0		32.0277	64.0553	32.0277	192.166
165.637	0		0	96.6667	48.3333	0		32.0277	256.221	320.276	64.0553
165.637	220.849		193.333	48.3333	96.6667	0		32.0277	192.166	256.221	64.0553
55.2124	55.2124		48.3333	96.6667	193.333	0		64.0553	192.166	288.249	64.0553
165.637	110.425		96.6667	48.3333	0	128.333		96.0829	224.194	0	96.0829
0	55.2124		48.3333	0	145	0		128.111	160.138	32.0277	128.111
0	0		0	48.3333	0	0		32.0277	224.194	576.498	64.0553
552.124	110.425		96.6667	48.3333	48.3333	128.333		96.0829	160.138	320.276	0
165.637	110.425		96.6667	48.3333	193.333	128.333		64.0553	96.0829	576.498	128.111
0	0		0	96.6667	48.3333	0		224.194	192.166	160.138	32.0277
0	0		0	0	145	128.333		96.0829	128.111	128.111	64.0553
110.425	165.637		145	96.6667	48.3333	385		32.0277	128.111	704.608	32.0277
0	110.425		96.6667	48.3333	145	256.667		416.359	96.0829	32.0277	64.0553
55.2124	165.637		145	96.6667	0	0		32.0277	160.138	128.111	128.111
110.425	55.2124		48.3333	0	0	128.333		0	160.138	160.138	0
0	165.637		145	145	48.3333	0		64.0553	64.0553	96.0829	0
0	110.425		96.6667	0	48.3333	0		0	128.111	32.0277	0
110.425	110.425		96.6667	96.6667	96.6667	0		32.0277	128.111	96.0829	160.138
110.425	441.699		386.667	0	48.3333	434.375		96.0829	64.0553	96.0829	64.0553
0	165.637		145	48.3333	0	0		96.0829	32.0277	32.0277	128.111
55.2124	110.425		96.6667	0	96.6667	434.375		64.0553	96.0829	0	64.0553
110.425	110.425		96.6667	0	48.3333	0		128.111	32.0277	256.221	32.0277
165.637	110.425		96.6667	96.6667	48.3333	217.188		0	64.0553	32.0277	128.111
110.425	55.2124		48.3333	0	338.333	0		32.0277	96.0829	96.0829	32.0277
55.2124	110.425		96.6667	0	96.6667	217.188		64.0553	96.0829	320.276	64.0553
110.425	110.425		96.6667	0	193.333	0		32.0277	64.0553	736.636	128.111
0	55.2124		48.3333	48.3333	0	0		0	0	384.332	0
110.425	165.637		145	0	96.6667	0		0	64.0553	544.47	128.111
331.274	110.425		96.6667	0	48.3333	0		0	32.0277	256.221	32.0277
276.062	220.849		193.333	48.3333	241.667	0		160.138	192.166	544.47	64.0553
386.486	0		0	96.6667	96.6667	0		160.138	96.0829	672.581	64.0553
165.637	55.2124		48.3333	96.6667	193.333	0		192.166	32.0277	576.498	32.0277
0	110.425		96.6667	0	48.3333	434.375		128.111	64.0553	256.221	0
276.062	55.2124		48.3333	0	96.6667	434.375		32.0277	64.0553	352.304	0
441.699	0		0	193.333	96.6667	0		160.138	32.0277	0	0
110.425	110.425		96.6667	48.3333	145	217.188		32.0277	0	0	0
165.637	0		0	48.3333	48.3333	651.562		128.111	352.304	155.446	32.0277
772.973	110.425		96.6667	48.3333	241.667	0		32.0277	32.0277	0	64.0553
0	0		0	48.3333	290	0		96.0829	96.0829	310.891	32.0277
0	165.637		145	0	48.3333	0		32.0277	96.0829	155.446	0
55.2124	55.2124		48.3333	96.6667	96.6667	0		0	32.0277	0	0
386.486	276.062		241.667	48.3333	48.3333	0		32.0277	0	0	64.0553
0	165.637		145	48.3333	145	217.188		288.249	64.0553	0	128.111
220.849	55.2124		48.3333	96.6667	48.3333	0		0	0	310.891	128.111
55.2124	110.425		96.6667	96.6667	48.3333	0		0	32.0277	155.446	160.138
0	110.425		96.6667	0	0	0		0	96.0829	0	160.138
276.062	165.637		145	0	145	217.188		32.0277	128.111	0	0
110.425	165.637		145	0	0	434.375		448.387	32.0277	0	0
55.2124	0		0	48.3333	145	0		256.221	64.0553	0	192.166
0	165.637		145	145	48.3333	0		0	32.0277	155.446	64.0553
0	0		0	96.6667	48.3333	0		64.0553	32.0277	155.446	96.0829
110.425	110.425		96.6667	96.6667	145	0		64.0553	64.0553	310.891	32.0277
55.2124	110.425		96.6667	145	48.3333	217.188		64.0553	128.111	0	128.111
55.2124	0		0	48.3333	193.333	0		96.0829	0	0	32.0277
55.2124	110.425		96.6667	48.3333	48.3333	0		64.0553	32.0277	0	64.0553
55.2124	55.2124		48.3333	48.3333	96.6667	217.188		96.0829	0	155.446	0
0	0		0	0	96.6667	0		160.138	64.0553	0	96.0829
55.2124	0		0	0	241.667	0		32.0277	64.0553	0	96.0829
662.548	331.274		290	48.3333	145	217.188		32.0277	32.0277	0	128.111
110.425	220.849		193.333	0	0	0		0	0	155.446	128.111
165.637	407.5		128.333	0	48.3333	0		128.111	128.111	0	96.0829
110.425	407.5		128.333	0	145	0		32.0277	32.0277	0	32.0277
0	1222.5		385	48.3333	48.3333	868.75		32.0277	32.0277	155.446	128.111
55.2124	0		0	96.6667	290	0		64.0553	64.0553	0	32.0277
0	0		0	48.3333	96.6667	0		128.111	32.0277	0	0
110.425	407.5		128.333	0	145	0		32.0277	64.0553	0	192.166
165.637	0		0	0	0	0		64.0553	0	0	0
110.425	0		0	48.3333	48.3333	1085.94		32.0277	160.138	0	32.0277
110.425	815		256.667	48.3333	0	217.188		160.138	192.166	0	96.0829
165.637	815		256.667	0	48.3333	0		160.138	128.111	155.446	32.0277
276.062	0		0	0	0	868.75		96.0829	96.0829	0	0
55.2124	0		0	96.6667	96.6667	0		544.47	64.0553	0	32.0277
0	0		0	48.3333	338.333	434.375		64.0553	96.0829	0	0
55.2124	0		0	48.3333	145	0		224.194	32.0277	155.446	32.0277
331.274	0		0	0	145	0		96.0829	0	0	224.194
0	0		0	48.3333	96.6667	217.188		0	0	0	32.0277
55.2124	407.5		128.333	48.3333	0	217.188		32.0277	0	0	320.276
331.274	407.5		128.333	0	48.3333	0		0	32.0277	0	288.249
110.425	407.5		128.333	0	96.6667	0		32.0277	0	0	128.111
55.2124	0		0	0	48.3333	434.375		0	32.0277	0	160.138
0	407.5		128.333	0	145	0		128.111	0	0	256.221
110.425	0		0	96.6667	145	0		32.0277	0	0	96.0829
110.425	815		256.667	48.3333	48.3333	217.188		32.0277	32.0277	0	0
110.425	0		0	0	0	0		155.446	32.0277	0	96.0829
55.2124	407.5		128.333	193.333	96.6667	0		0	0	0	224.194
55.2124	0		0	0	48.3333	217.188		0	32.0277	0	192.166
55.2124	815		256.667	48.3333	193.333	217.188		0	0	0	128.111
0	1630		513.333	48.3333	193.333	434.375		0	32.0277	155.446	128.111
0	407.5		128.333	48.3333	145	0		155.446	128.111	0	64.0553
0	407.5		128.333	48.3333	48.3333	217.188		0	32.0277	0	96.0829
0	0		0	48.3333	96.6667	434.375		155.446	64.0553	155.446	128.111
407.5	0		0	0	256.667	651.562		0	32.0277	0	224.194
0	0		0	48.3333	0	868.75		155.446	0	0	224.194
407.5	1630		513.333	0	0	0		466.337	32.0277	0	0
0	0		0	0	0	651.562		0	0	0	0
0	407.5		128.333	48.3333	0	0		0	96.0829	621.782	32.0277
407.5	0		0	0	0	217.188		155.446	64.0553	155.446	96.0829
407.5	0		0	0	256.667	0		0	0	0	32.0277
0	0		0	0	0	651.562		0	0	155.446	128.111
407.5	0		0	0	256.667	0		0	64.0553	621.782	0
407.5	407.5		128.333	0	0	217.188		0	32.0277	1554.45	0
0	0		0	96.6667	128.333	217.188		0	32.0277	155.446	128.111
0	0		0	48.3333	0	0		0	32.0277	0	32.0277
0	0		0	48.3333	0	434.375		0	64.0553	155.446	96.0829
407.5	815		256.667	48.3333	0	217.188		155.446	32.0277	0	0
407.5	0		0	0	128.333	434.375		0	32.0277	155.446	96.0829
0	0		0	145	256.667	217.188		0	0	0	96.0829
0	0		0	0	128.333	0		310.891	0	466.337	64.0553
0	0		0	48.3333	256.667	0		155.446	64.0553	0	96.0829
407.5	0		0	96.6667	128.333	217.188		0	32.0277	155.446	155.446
0	815		256.667	145	128.333	0		155.446	64.0553	155.446	0
0	407.5		128.333	0	0	0		0	32.0277	155.446	0
0	0		0	0	0	0		155.446	64.0553	0	0
0	0		0	48.3333	0	0		0	96.0829	155.446	0
0	0		0	0	0	0		155.446	96.0829	0	155.446
0	1630		513.333	0	0	0		155.446	160.138	0	0
407.5	407.5		128.333	0	128.333	0		0	0	0	932.673
0	0		0	0	0	0		0	32.0277	0	0
0	407.5		128.333	0	0	0		310.891	64.0553	0	310.891
0	407.5		128.333	0	128.333	0		0	0	155.446	310.891
0	407.5		128.333	0	0	217.188		155.446	155.446	155.446	466.337
0	0		0	0	0	0		0	155.446	0	310.891
407.5	815		256.667	0	0	217.188		155.446	0	0	155.446
407.5	1222.5		385	0	128.333	434.375		0	155.446	0	0
0	407.5		128.333	0	0	0		155.446	0	466.337	777.228
0	407.5		128.333	0	0	217.188		0	0	155.446	1399.01
0	0		0	128.333	0	0		0	0	155.446	932.673
0	0		0	0	0	0		0	0	0	155.446
0	0		0	0	0	0		0	0	466.337	466.337
0	407.5		128.333	385	0	0		155.446	155.446	466.337	310.891
0	407.5		128.333	128.333	0	0		155.446	155.446	155.446	310.891
0	0		0	0	0	0		0	0	0	310.891
0	0		0	0	0	0		310.891	0	155.446	155.446
0	407.5		128.333	0	0	117.949		155.446	0	0	155.446
0	815		256.667	0	0	0		0	155.446	155.446	310.891
0	815		256.667	256.667	128.333	0		621.782	0	0	310.891
0	815		256.667	0	0	235.897		0	155.446	0	155.446
0	0		0	0	128.333	0		0	0	0	155.446
0	0		0	256.667	0	117.949		0	0	621.782	310.891
0	0		0	0	128.333	0		0	310.891	155.446	155.446
0	165.957		651.562	0	0	0		155.446	155.446	310.891	466.337
0	331.915		1085.94	0	0	0		0	0	932.673	0
0	0		0	256.667	0	0		155.446	155.446	310.891	310.891
0	331.915		434.375	0	128.333	589.744		0	0	0	621.782
0	331.915		0	0	0	235.897		0	0	0	466.337
0	0		0	0	128.333	0		0	155.446	0	155.446
0	165.957		0	0	0	117.949		155.446	0	155.446	466.337
815	165.957		0	0	0	0		0	0	310.891	155.446
0	0		651.562	0	0	0		0	0	310.891	0
0	497.872		0	128.333	0	117.949		155.446	155.446	0	0
407.5	165.957		217.188	0	0	0		155.446	0	0	155.446
0	0		0	0	0	235.897		0	0	466.337	0
0	165.957		434.375	128.333	0	117.949		0	0	0	0
0	165.957		0	0	128.333	117.949		0	0	0	310.891
0	0		0	0	0	117.949		310.891	0	932.673	621.782
0	0		434.375	0	0	353.846		310.891	155.446	155.446	0
0	165.957		0	0	0	0		310.891	0	0	155.446
0	0		0	0	128.333	0		0	310.891	466.337	621.782
0	0		0	128.333	0	235.897		155.446	0	155.446	466.337
0	0		0	0	0	117.949		310.891	0	0	1243.56
0	0		0	0	0	0		0	0	621.782	466.337
407.5	0		217.188	0	256.667	235.897		155.446	0	466.337	466.337
407.5	0		0	128.333	0	0		0	155.446	0	621.782
0	331.915		434.375	0	128.333	0		155.446	0	466.337	155.446
0	165.957		217.188	128.333	0	589.744		310.891	0	0	466.337
0	165.957		0	0	0	235.897		0	155.446	621.782	310.891
0	165.957		651.562	0	0	235.897		0	155.446	0	0
0	0		217.188	0	128.333	0		310.891	0	310.891	777.228
0	331.915		217.188	0	0	235.897		0	0	310.891	310.891
0	0		0	0	0	117.949		0	0	0	621.782
0	0		0	256.667	256.667	0		0	0	310.891	777.228
0	0		0	0	0	0		0	155.446	155.446	621.782
0	331.915		0	0	0	353.846		0	0	0	932.673
0	331.915		0	256.667	0	117.949		0	0	155.446	310.891
0	0		0	0	0	235.897		0	0	0	621.782
0	0		0	0	385	117.949		0	0	155.446	621.782
0	0		434.375	256.667	0	0		155.446	0	0	1399.01
407.5	331.915		0	0	0	0		0	0	0	777.228
0	0		0	0	0	117.949		0	0	621.782	932.673
0	497.872		0	128.333	128.333	235.897		0	0	155.446	1399.01
0	497.872		217.188	0	128.333	0		0	155.446	0	1088.12
0	165.957		0	0	0	471.795		310.891	0	0	777.228
0	331.915		0	0	0	471.795		0	0	932.673	310.891
407.5	0		0	0	0	0		0	0	621.782	621.782
0	331.915		217.188	0	0	0		0	0	777.228	0
0	0		0	0	0	117.949		0	0	466.337	155.446
0	0		0	0	0	117.949		621.782	310.891	0	0
0	0		434.375	128.333	0	0		155.446	155.446	0	466.337
0	0		0	0	256.667	117.949		0	0	155.446	0
0	0		0	0	0	0		466.337	0	0	0
0	165.957		0	0	256.667	235.897		0	155.446	0	310.891
407.5	165.957		0	0	0	0		0	310.891	0	466.337
407.5	0		434.375	0	256.667	235.897		621.782	155.446	0	0
0	165.957		217.188	0	0	117.949		310.891	310.891	155.446	155.446
407.5	331.915		217.188	128.333	0	117.949		0	0	0	310.891
0	497.872		0	0	0	0		0	0	310.891	155.446
0	0		0	256.667	0	0		155.446	0	115.385	155.446
0	995.745		0	0	217.188	117.949		0	155.446	153.846	1088.12
0	165.957		0	0	0	235.897		155.446	155.446	0	0
0	0		0	0	0	117.949		155.446	0	38.4615	0
0	165.957		0	128.333	217.188	0		155.446	0	192.308	466.337
0	165.957		0	0	0	117.949		0	466.337	0	0
0	0		0	0	1085.94	0		0	0	115.385	621.782
0	0		217.188	128.333	217.188	117.949		0	0	76.9231	466.337
0	0		0	0	217.188	117.949		0	310.891	76.9231	310.891
0	165.957		434.375	128.333	0	117.949		0	155.446	76.9231	1399.01
0	165.957		0	0	0	353.846		155.446	0	0	1243.56
0	165.957		0	0	0	0		0	0	153.846	1399.01
0	0		0	0	434.375	235.897		155.446	155.446	115.385	0
0	165.957		0	0	0	0		0	0	0	155.446
815	497.872		0	0	0	235.897		155.446	0	153.846	1243.56
0	0		0	0	0	353.846		0	310.891	76.9231	310.891
0	331.915		0	0	651.562	235.897		0	155.446	115.385	310.891
0	165.957		0	128.333	0	353.846		0	0	76.9231	155.446
0	165.957		0	128.333	0	117.949		0	0	115.385	310.891
407.5	165.957		0	0	0	0		310.891	0	38.4615	466.337
0	0		217.188	0	217.188	235.897		155.446	155.446	76.9231	1709.9
0	0		0	128.333	0	117.949		155.446	155.446	0	153.846
0	497.872		0	0	217.188	117.949		777.228	0	38.4615	38.4615
0	165.957		217.188	0	217.188	117.949		155.446	0	38.4615	115.385
0	331.915		0	0	0	0		0	155.446	38.4615	230.769
0	0		217.188	0	217.188	0		0	0	115.385	153.846
0	0		0	0	0	353.846		0	0	38.4615	230.769
0	331.915		217.188	0	217.188	0		0	310.891	76.9231	76.9231
407.5	0		0	0	434.375	117.949		0	0	115.385	76.9231
0	0		0	0	0	0		155.446	155.446	0	38.4615
407.5	165.957		0	0	0	0		155.446	466.337	76.9231	38.4615
0	0		0	0	0	117.949		0	0	76.9231	76.9231
0	165.957		434.375	0	0	0		155.446	0	38.4615	38.4615
0	165.957		0	0	0	0		0	0	115.385	76.9231
1222.5	165.957		0	0	0	0		155.446	155.446	76.9231	0
0	0		0	0	217.188	0		155.446	0	76.9231	38.4615
0	0		0	0	0	117.949		0	0	76.9231	38.4615
0	0		0	0	0	117.949		310.891	155.446	38.4615	38.4615
407.5	0		434.375	0	0	117.949		466.337	155.446	38.4615	76.9231
0	0		0	217.188	217.188	0		0	621.782	38.4615	0
0	0		0	0	217.188	235.897		310.891	0	76.9231	38.4615
407.5	0		0	0	0	117.949		777.228	310.891	115.385	0
0	165.957		0	0	0	117.949		0	0	115.385	38.4615
0	165.957		0	0	0	0		0	0	76.9231	0
0	497.872		0	0	0	0		230.769	310.891	307.692	76.9231
0	165.957		0	0	0	0		115.385	621.782	38.4615	115.385
407.5	331.915		0	217.188	0	0		115.385	0	76.9231	38.4615
0	0		0	217.188	0	471.795		230.769	0	0	76.9231
1222.5	331.915		0	0	0	471.795		76.9231	0	76.9231	76.9231
407.5	331.915		0	0	0	353.846		192.308	155.446	153.846	0
407.5	165.957		0	0	434.375	471.795		38.4615	0	38.4615	38.4615
407.5	165.957		0	0	0	0		0	155.446	38.4615	192.308
0	0		434.375	0	217.188	235.897		115.385	0	76.9231	115.385
407.5	0		0	217.188	217.188	117.949		192.308	310.891	0	38.4615
0	0		868.75	0	0	0		76.9231	466.337	76.9231	76.9231
165.957	165.957		217.188	0	0	117.949		153.846	0	0	76.9231
0	0		217.188	0	217.188	117.949		115.385	0	115.385	38.4615
165.957	165.957		0	0	0	117.949		230.769	0	38.4615	0
0	165.957		217.188	217.188	217.188	471.795		346.154	155.446	76.9231	192.308
165.957	0		217.188	0	434.375	0		76.9231	0	269.231	76.9231
165.957	0		0	0	0	117.949		307.692	0	153.846	38.4615
0	0		0	0	0	353.846		192.308	0	115.385	38.4615
0	331.915		217.188	0	217.188	0		153.846	155.446	76.9231	76.9231
0	0		0	217.188	0	117.949		115.385	0	38.4615	38.4615
165.957	165.957		217.188	0	434.375	353.846		192.308	155.446	115.385	76.9231
0	0		217.188	0	0	0		230.769	0	38.4615	115.385
165.957	0		0	0	0	0		384.615	0	38.4615	76.9231
165.957	0		0	0	0	117.949		230.769	0	115.385	115.385
165.957	663.83		434.375	217.188	0	0		76.9231	0	115.385	38.4615
0	0		0	0	217.188	117.949		192.308	0	76.9231	76.9231
0	165.957		0	217.188	0	117.949		76.9231	0	0	38.4615
331.915	331.915		0	0	0	117.949		153.846	0	0	76.9231
0	165.957		0	0	0	117.949		230.769	0	115.385	38.4615
165.957	165.957		0	217.188	0	200		269.231	0	38.4615	38.4615
331.915	165.957		0	217.188	217.188	100		230.769	155.446	76.9231	76.9231
0	497.872		217.188	0	0	200		115.385	155.446	38.4615	38.4615
165.957	0		0	0	0	0		115.385	310.891	76.9231	115.385
0	497.872		0	0	0	0		307.692	155.446	0	0
165.957	0		0	0	217.188	0		307.692	0	76.9231	0
0	157.778		0	434.375	0	0		269.231	0	0	153.846
165.957	315.556		0	0	0	100		192.308	0	0	0
165.957	157.778		0	217.188	651.562	100		230.769	0	153.846	0
0	0		0	0	0	100		538.462	0	153.846	0
331.915	157.778		117.949	217.188	217.188	0		115.385	0	38.4615	38.4615
0	315.556		235.897	0	217.188	0		461.538	0	153.846	76.9231
165.957	315.556		0	0	0	200		500	0	115.385	76.9231
165.957	315.556		235.897	0	0	100		461.538	0	115.385	230.769
165.957	0		235.897	0	217.188	100		38.4615	310.891	115.385	153.846
165.957	0		0	0	0	100		153.846	0	0	76.9231
165.957	157.778		117.949	0	0	0		230.769	621.782	192.308	153.846
663.83	157.778		117.949	217.188	217.188	0		76.9231	0	76.9231	153.846
0	315.556		0	0	0	200		423.077	0	76.9231	230.769
165.957	157.778		353.846	217.188	0	0		38.4615	155.446	115.385	153.846
165.957	157.778		117.949	0	0	100		192.308	621.782	153.846	38.4615
497.872	157.778		0	217.188	0	100		115.385	0	153.846	384.615
995.745	315.556		117.949	217.188	0	0		115.385	0	76.9231	76.9231
829.787	0		117.949	0	0	0		76.9231	0	153.846	192.308
331.915	157.778		0	0	0	100		269.231	0	38.4615	153.846
331.915	0		0	434.375	0	0		115.385	0	38.4615	192.308
0	315.556		117.949	0	0	100		76.9231	0	0	153.846
165.957	0		0	0	217.188	0		115.385	155.446	38.4615	38.4615
0	315.556		0	0	0	0		230.769	0	0	230.769
0	157.778		0	217.188	0	200		115.385	155.446	192.308	115.385
0	0		0	217.188	0	0		307.692	0	115.385	269.231
0	0		0	0	0	100		115.385	0	38.4615	230.769
165.957	0		0	0	0	100		192.308	155.446	0	538.462
0	788.889		235.897	0	0	0		115.385	0	76.9231	230.769
165.957	157.778		117.949	0	217.188	100		115.385	0	38.4615	269.231
0	788.889		117.949	0	217.188	0		0	0	38.4615	76.9231
165.957	157.778		117.949	0	0	0		153.846	310.891	269.231	115.385
165.957	315.556		0	0	0	100		230.769	0	76.9231	192.308
0	631.111		235.897	0	0	100		38.4615	155.446	76.9231	269.231
165.957	157.778		0	217.188	0	0		115.385	0	115.385	76.9231
0	315.556		0	0	217.188	0		192.308	0	115.385	153.846
0	157.778		0	217.188	0	100		230.769	310.891	115.385	192.308
165.957	473.333		235.897	0	0	0		192.308	0	38.4615	115.385
0	157.778		235.897	217.188	217.188	200		269.231	38.4615	0	192.308
165.957	0		0	217.188	217.188	100		76.9231	76.9231	0	269.231
0	315.556		0	0	0	200		192.308	38.4615	76.9231	230.769
0	0		0	0	0	100		115.385	76.9231	76.9231	269.231
331.915	0		235.897	0	217.188	0		38.4615	76.9231	38.4615	230.769
0	0		0	0	0	0		0	76.9231	115.385	76.9231
0	315.556		353.846	0	0	0		115.385	76.9231	76.9231	269.231
0	0		353.846	0	217.188	100		76.9231	153.846	0	230.769
0	157.778		117.949	0	0	100		38.4615	0	76.9231	500
0	0		235.897	0	434.375	100		0	76.9231	76.9231	538.462
165.957	315.556		0	217.188	0	100		76.9231	38.4615	38.4615	461.538
0	157.778		235.897	0	0	100		38.4615	76.9231	76.9231	500
331.915	0		0	0	0	0		115.385	115.385	115.385	538.462
165.957	0		0	0	0	100		153.846	38.4615	76.9231	576.923
0	0		0	0	217.188	0		38.4615	115.385	0	384.615
0	0		0	0	0	0		38.4615	153.846	76.9231	307.692
0	157.778		0	0	217.188	0		38.4615	76.9231	38.4615	384.615
165.957	0		117.949	0	0	200		0	76.9231	192.308	115.385
0	0		117.949	0	217.188	0		38.4615	38.4615	0	307.692
0	0		0	0	217.188	0		0	76.9231	153.846	76.9231
165.957	0		117.949	0	0	0		0	192.308	38.4615	269.231
165.957	0		235.897	0	0	0		38.4615	153.846	76.9231	269.231
0	0		353.846	0	0	100		0	38.4615	38.4615	346.154
0	0		0	0	0	0		38.4615	76.9231	0	269.231
165.957	157.778		707.692	0	0	200		38.4615	153.846	115.385	346.154
0	0		117.949	0	0	200		76.9231	0	76.9231	346.154
0	0		0	0	0	200		0	115.385	76.9231	500
165.957	157.778		117.949	217.188	0	200		0	76.9231	38.4615	192.308
165.957	157.778		117.949	0	0	0		0	76.9231	115.385	307.692
0	0		0	0	434.375	200		0	38.4615	38.4615	269.231
165.957	0		0	0	0	100		269.231	76.9231	38.4615	500
0	315.556		0	0	0	100		0	76.9231	38.4615	153.846
0	0		117.949	217.188	0	0		38.4615	0	38.4615	307.692
0	157.778		117.949	0	0	200		76.9231	76.9231	38.4615
0	157.778		117.949	217.188	0	100		38.4615	0	76.9231
0	157.778		0	0	0	0		38.4615	0	230.769
0	0		117.949	0	235.897	0		0	38.4615
0	315.556		353.846	0	0	0		115.385	0
0	315.556		0	0	0	0		76.9231	38.4615
0	157.778		235.897	0	0	100		115.385	38.4615
165.957	157.778		117.949	0	0	0		38.4615	192.308
0	157.778		117.949	0	235.897	100		76.9231	76.9231
0	631.111		117.949	217.188	0	300		76.9231	0
0	157.778		0	0	117.949	300		0	38.4615
0	0		0	0	117.949	200		38.4615	38.4615
0	0		353.846	0	117.949	100		38.4615	153.846
0	0		117.949	0	117.949	0		38.4615	115.385
0	0		235.897	0	0	0		76.9231	115.385
0	157.778		0	0	589.744	0		38.4615	115.385
331.915	157.778		0	0	0	0		76.9231	153.846
0	157.778		235.897	0	0	0		76.9231	38.4615
0	315.556		0	434.375	0	0		0	76.9231
0	157.778		0	0	0	0		0	0
0	0		117.949	0	0	0		115.385	192.308
0	0		0	0	0	100		38.4615	38.4615
0	0		117.949	217.188	117.949	0		0	38.4615
165.957	0		117.949	217.188	117.949	0		0	230.769
0	315.556		117.949	434.375	0	100		76.9231	76.9231
0	157.778		0	217.188	117.949	0		38.4615	115.385
165.957	0		0	0	235.897	0		76.9231	76.9231
165.957	0		0	0	943.59	200		38.4615	38.4615
0	315.556		0	0	117.949	0		0	115.385
165.957	0		0	0	0	100		0	38.4615
0	0		0	0	0	0		38.4615	38.4615
0	473.333		0	0	117.949	0		0	115.385
165.957	0		117.949	217.188	117.949	300		76.9231	0
0	0		117.949	0	353.846	100		0	0
165.957	0		353.846	0	0	0		38.4615	38.4615
165.957	473.333		117.949	434.375	353.846	0		0	76.9231
0	157.778		235.897	0	0	200		0	76.9231
165.957	473.333		0	0	0	200		0	115.385
331.915	0		235.897	217.188	117.949	200		0	0
165.957	0		235.897	0	117.949	0		38.4615	153.846
0	157.778		117.949	0	0	0		38.4615	153.846
0	157.778		117.949	0	0	0		76.9231	153.846
497.872	157.778		0	0	235.897	0		0	0
0	473.333		0	217.188	235.897	0		0	38.4615
165.957	315.556		0	217.188	0			0	38.4615
0	315.556		117.949	0	117.949			38.4615	0
165.957	315.556		0	0	0			0	0
0	473.333		117.949	0	0			38.4615	76.9231
165.957	315.556		117.949	0	117.949			0	0
0	157.778		0	0	0			76.9231	0
0	157.778		0	0	589.744			38.4615	38.4615
0	157.778		0	0	117.949			76.9231	76.9231
0	0		235.897	0	0			0	0
0	473.333		0	0	0			0	0
497.872	157.778		117.949	0	117.949			38.4615	38.4615
331.915	0		0	117.949	0			0	0
0	60.5767		0	0	0			76.9231	0
0	302.883		0	0	117.949			0	115.385
0	242.307		471.795	0	0			0	0
0	242.307		0	0	0			115.385	115.385
0	0		117.949	0	0			38.4615	38.4615
0	121.153		235.897	0	235.897			76.9231	38.4615
0	0		117.949	117.949	0			38.4615	38.4615
157.778	726.92		117.949	0	117.949			0	76.9231
157.778	242.307		117.949	0	117.949			115.385	76.9231
315.556	605.767		353.846	117.949	0			76.9231	0
0	0		0	0	0			38.4615	38.4615
0	60.5767		353.846	0	0			76.9231	0
157.778	726.92		0	0	0			38.4615	38.4615
0	0		100	0	0			76.9231	0
0	0		200	0	0			0	38.4615
0	0		100	0	0			38.4615	0
157.778	60.5767		0	117.949	117.949			0	76.9231
0	60.5767		100	0	117.949			38.4615	0
0	0		200	117.949	0			38.4615	0
0	60.5767		200	117.949	235.897			76.9231	76.9231
0	60.5767		200	0	117.949			38.4615	76.9231
0	0		0	0	0			38.4615	38.4615
0	181.73		0	117.949	0			115.385	38.4615
0	0		100	0	235.897			0	0
0	60.5767		100	0	0				76.9231
0	121.153		200	117.949	117.949				0
0	242.307		100	235.897	0				76.9231
0	0		100	117.949	0				38.4615
0	0		100	117.949	117.949				0
0	121.153		200	0	117.949				76.9231
0	242.307		0	0	117.949				76.9231
315.556	0		100	0	0				0
0	0		0	0	117.949				0
0	0		200	0	0				38.4615
157.778	0		0	0	0				0
473.333	0		200	0	117.949				38.4615
0	0		100	0	0				0
157.778	60.5767		0	0	117.949				0
157.778	242.307		0	0	0				38.4615
0	0		0	0	0				0
157.778	0		500	0	117.949				0
0	0		100	0	0				0
0	121.153		500	0	0				0
473.333	0		100	0	0				38.4615
157.778	0		200	117.949	0				0
0	121.153		400	0	117.949				76.9231
0	60.5767		100	0	117.949				76.9231
0	60.5767		200	0	0				38.4615
157.778	0		100	0	0				0
315.556	181.73		300	0	0				76.9231
0	181.73		100	0	117.949				0
0	0		0	117.949	0				38.4615
157.778	484.614		200	0	0				76.9231
0	60.5767		0	0	471.795				76.9231
0	60.5767		0	117.949	117.949				0
0	0		0	0	0				76.9231
0	0		200	117.949	0				0
2051.11	0		0	0	117.949				115.385
157.778	60.5767		100	235.897	0				76.9231
0	0		0	0	0				0
315.556	60.5767		200	117.949	0				76.9231
1104.44	0		100	0	0				0
0	0		0	0	0				0
315.556	741.107		0	0	117.949				38.4615
0	0		0	117.949	0				0
1262.22	0		0	0	471.795				0
0	247.036		100	0	117.949				0
0	247.036		0	0	117.949				0
157.778	0		0	0	353.846				38.4615
0	0		0	0	235.897				38.4615
0	0		0	117.949	117.949				115.385
157.778	494.071		0	0	0				38.4615
0	0		0	117.949	0				38.4615
0	0		0	117.949	117.949				76.9231
0	0		100	0	0				0
0	247.036		0	0	200				76.9231
157.778	494.071		0	0	0				0
315.556	0		100	0	200				0
157.778	0		100	117.949	0				0
157.778	0		0	0	0
0	0		0	0	100
0	0		200	0	0
0	0		0	0	100
0	0		100	0	0
0	0		100	0	0
0	247.036		100	0	100
0	0		0	235.897	300
0	0		200	117.949	200
0	0		200	117.949	500
0	0		100	117.949	0
0	0		100	117.949	0
0	0		100	0	0
0	0		400	0	100
157.778	247.036		100	0	0
0	0		0	0	0
0	0		0	0	0
0	0		0	117.949	0
473.333	0		0	0	200
157.778	0		100	0	0
0	0		100	0	0
0	0		100	0	100
0	0		200	0	0
0	0		100	0	200
0	0		0	0	100
0	0		0	0	0
0	0		0	0	0
0	0		0	0	200
157.778	247.036		200	0	200
0	0		100	0	0
0	741.107		0	0	100
157.778	0		0	0	100
473.333	0		200	353.846	0
157.778	247.036		0	117.949	100
0	247.036		0	0	200
0	0		300	0	0
0	0		0	0	300
0	741.107		0	0	0
0	247.036		0	0	0
0	247.036		300	471.795	0
0	0		100	353.846	200
157.778	247.036		300	0	0
0	0		0	0	0
0	0		0	0	100
0	247.036		100	0	0
0	0		100	0	0
0	0		100	0	0
0	0		300	0	0
0	0		200	0	100
157.778	0		200	0	0
157.778	0		200	0	100
0	0		300	0	0
315.556	0		200	0	0
0	0		100	0	100
157.778	247.036		100	235.897	100
0	247.036		100	0	0
0	0		0	235.897	0
157.778	247.036		300	0	200
0	0		100	0	200
157.778	247.036		0	117.949	100
315.556	0			117.949	100
0	247.036			0	200
0	0			0	300
631.111	247.036			0	0
157.778	741.107			0	300
0	0			0	100
0	0			0	0
157.778	0			0	100
181.73	259.101			0	100
0	129.55			0	0
0	129.55			0	100
0	0			117.949	0
181.73	0			117.949	200
60.5767	0			0	0
121.153	647.752			0	0
121.153	0			0	0
181.73	129.55			0	0
0	0			0	0
0	0			0	0
302.883	129.55			0	100
363.46	129.55			0	0
242.307	259.101			0	100
302.883	129.55			0	100
0	0			0	100
60.5767	0			100	300
121.153	0			0	0
0	0			100	0
0	0			0	0
0	129.55			0	100
181.73	259.101			100	100
0	129.55			100	0
666.344	129.55			0	100
121.153	0			100	0
0	129.55			100	100
0	0			100	0
60.5767	0			0	200
0	0			100	200
0	0			0	0
0	0			0	300
0	0			0	0
121.153	0			0	0
121.153	0			0	0
0	0			100	0
242.307	0			0	0
0	0			100	0
121.153	0			100	0
0	0			100	0
60.5767	129.55			0	0
0	0			0	0
0	259.101			0	200
0	129.55			0	0
121.153	647.752			0	0
121.153	388.651			0	200
0	129.55			0	100
0	129.55			0	0
545.19	0			0	0
0	129.55			0	0
0	259.101			100	0
0	0			0	0
0	0			0	0
0	129.55			0	0
0	518.202			0	0
0	0			0	0
60.5767	0			100
0	129.55			0
0	0			0
0	626.667			0
0	1253.33			0
121.153	0			0
0	0			0
0	0			0
0	0			0
121.153	626.667			0
0	0			100
363.46	0			0
0	0			0
0	0			0
0	0			0
0	0			0
60.5767	0			0
0	626.667			0
0	0			0
0	626.667			0
60.5767	0			100
242.307	0			0
0	0			0
0	0			100
0	0			0
60.5767	626.667			100
0	0			100
60.5767	0			100
60.5767	0			0
242.307	0			200
0	0			0
60.5767	0			0
0	0			0
0	0			0
60.5767	0			0
121.153	0			200
0	626.667			0
0	0			100
60.5767	0			0
0	0			0
121.153	0			0
0	626.667			0
0	0			100
0	0			0
0	0			0
121.153	0			0
0	0			100
0	0			0
0	0			100
0	0			0
0	0			0
60.5767	0			100
0	0			0
0	0			0
0	0			100
0	0			100
0	0			100
0	0			0
0	626.667			100
0	0			0
0	0			0
0	0			300
0	0			0
0	0			0
0	0			0
0	626.667			400
0	0			0
0	0			0
0	0			100
0	0			100
0	0			100
0	626.667			0
0	0			0
0	0			0
0	0			0
0	0			0
0	0			0
0	626.667			0
0	626.667			0
0	0			0
0	626.667			0
0	0			0
247.036	0			0
0	0			0
0	0			0
0	0			100
0	0			0
0	0			100
0	0			0
0	0			100
0	0			0
0	0			0
0	0			100
0	0			100
0	0			0
0	0			0
0	0			0
0	170.372			0
0	0			200
0	0			100
0	85.1861			0
0	85.1861			200
0	340.745
0	85.1861
0	0
0	85.1861
0	85.1861
0	170.372
0	0
0	0
0	340.745
0	170.372
0	85.1861
0	0
0	85.1861
0	170.372
0	425.931
0	85.1861
0	0
0	85.1861
0	85.1861
0	340.745
0	85.1861
0	85.1861
0	340.745
0	85.1861
0	0
0	0
0	0
0	85.1861
0	170.372
0	0
0	0
0	85.1861
0	0
0	0
0	170.372
0	0
0	255.558
0	170.372
0	85.1861
0	170.372
0	0
0	85.1861
0	85.1861
0	85.1861
0	0
0	0
0	0
0	170.372
0	0
0	170.372
0	85.1861
0	0
0	766.675
0	0
0	170.372
0	0
0	170.372
0	85.1861
0	85.1861
0	85.1861
0	0
0	85.1861
0	0
0
0
0
0
0
0
0
0
0
0
0
247.036
0
0
247.036
0
0
0
0
0
0
0
0
247.036
0
0
0
0
247.036
0
0
0
0
0
0
0
0
0
0
0
0
0
0
247.036
0
0
129.55
0
0
0
0
0
0
0
129.55
0
0
0
0
0
0
0
0
0
0
0
0
0
0
0
0
0
0
0
0
0
0
0
0
0
0
0
0
0
0
0
0
0
0
0
0
0
0
0
0
0
0
0
0
0
0
0
0
0
0
0
0
0
0
0
0
0
0
0
0
0
0
0
0
0
0
0
0
0
0
0
626.667
0
0
0
0
0
0
0
0
626.667
0
0
0
0
0
0
0
0
0
0
0
0
0
0
0
0
0
0
0
0
626.667
0
0
0
626.667
0
0
0
0
0
0
0
0
0
0
0
0
0
0
0
0
0
0
0
0
0
0
0
0
0
626.667
0
0
0
0
0
0
0
0
0
0
0
0
0
0
0
0
0
0
0
0
0
0
0
0
0
0
0
0
0
0
0
0
0
0
0
0
0
0
0
0
0
0
0
0
0
0
0
0
0
0
0
0
0
0
0
0
0
85.1861
0
85.1861
0
0
0
0
0
0
0
0
0
0
0
0
0
0
0
0
0
85.1861
0
0
0
0
0
85.1861
0
0
170.372
0
0
0
0
0
0
0
0
0
0
0
0
0
0
0
0
85.1861
0
0
0
0
85.1861
85.1861
85.1861
0
0
0
0
0
0
0
0
0
0
0
0
0
85.1861
0
0
0
0
0
0
0
0
0
0
85.1861
0
0
0
0
0
0
0
0
0
0
0
0
0
0
0
0
0
0
0
85.1861
0
0
85.1861
0
0
85.1861
0
0
0
0
340.745
0
0
0
170.372
255.558
85.1861
85.1861
0
0
0
85.1861
0
0
0
85.1861
170.372
0
170.372
0
0
0
0

## Sheet: Figure 7
Figure 7b								Figure 7e																				Figure 7f							Figure 7g					Figure 7h
EndoG wt		EndoGΔCat		mEndoG				EndoG wt						EndoGΔCat						mEndoG								EndoG wt		EndoGΔCat		mEndoG			sample	long residence time (ms)	error (ms)			sample	long bound fraction	error
Jumpdistance (µm)	Propability	Jumpdistance (µm)	Propability	Jumpdistance (µm)	Propability			time-lapse condition						time-lapse condition						time-lapse condition								Dissociation rate (1/s)	Fraction	Dissociation rate (1/s)	Fraction	Dissociation rate (1/s)	Fraction		EndoG wt	215.983	65.308			EndoG wt	0.00641305	6.19667e-05
0.008	0.0129989	0.008	0.00480212	0.008	0.0115686			50 ms		450 ms		15 s		50 ms		450 ms		15 s		50 ms		450 ms		15 s				0.0001	1.91591e-18	0.0001	8.27814e-33	0.0001	0		EndoGΔCat	270.27	61.3587			EndoGΔCat	0.00734969	0.000181292
0.024	0.0348157	0.024	0.0139986	0.024	0.0309329			time (s)	survival time distribution	time (s)	survival time distribution	time (s)	survival time distribution	time (s)	survival time distribution	time (s)	survival time distribution	time (s)	survival time distribution	time (s)	survival time distribution	time (s)	survival time distribution	time (s)	survival time distribution			0.000114976	1.01843e-18	0.000114976	2.16634e-33	0.000114976	0		mEndoG	132.626	28.1434			mEndoG	0.0393831	0.000351757
0.04	0.046863	0.04	0.0212212	0.04	0.0421332			0.051743	1	0.465687	1	15.523	1	0.051743	1	0.465687	1	15.523	1	0.051743	1	0.465687	1	15.523	1			0.000132194	9.86905e-19	0.000132194	3.54668e-32	0.000132194	0		EndoG + tcr	147.059	36.7647			EndoG + tcr	0.0140277	0.000530642
0.0559999	0.0520579	0.0559999	0.0256092	0.0559999	0.0452794			0.103486	0.488342	0.931374	0.563516	31.046	0.578947	0.103486	0.520597	0.931374	0.559043	31.046	0.630824	0.103486	0.484519	0.931374	0.627389	31.046	0.515789			0.000151991	1.81292e-19	0.000151991	1.44596e-33	0.000151991	0		EndoG + Ku80Ct	163.934	56.4364			EndoG + Ku80Ct	0.00673526	0.000157614
0.0719999	0.0524986	0.0719999	0.0286768	0.0719999	0.0451481			0.155229	0.258636	1.39706	0.288774	46.569	0.267943	0.155229	0.284776	1.39706	0.279522	46.569	0.301075	0.155229	0.250209	1.39706	0.348195	46.569	0.284211			0.000174753	0	0.000174753	2.93446e-34	0.000174753	3.03042e-34		EndoG + Scrambled	281.69	95.2192			EndoG + Scrambled	0.0193295	0.000210502
0.0879999	0.0511296	0.0879999	0.0317833	0.0879999	0.0447035			0.206972	0.171416	1.86275	0.20384	62.092	0.162679	0.206972	0.208955	1.86275	0.204783	62.092	0.157706	0.206972	0.17113	1.86275	0.265393	62.092	0.178947			0.000200923	1.99943e-19	0.000200923	0	0.000200923	0		EndoG + Ku3	294.985	82.6655			EndoG + Ku3	0.0210852	0.000209866
0.104	0.0492108	0.104	0.0328706	0.104	0.0416504			0.258715	0.123921	2.32843	0.149926	77.615	0.105263	0.258715	0.158209	2.32843	0.153961	77.615	0.114695	0.258715	0.12887	2.32843	0.20276	77.615	0.168421			0.000231013	1.81521e-18	0.000231013	0	0.000231013	0		EndoG + Mut1	137.174	28.2251			EndoG + Mut1	0.0499276	0.000576563
0.12	0.0465861	0.12	0.0331036	0.12	0.0390335			0.310458	0.0988774	2.79412	0.123338	93.138	0.0669856	0.310458	0.128358	2.79412	0.123318	93.138	0.0967742	0.310458	0.10251	2.79412	0.166667	93.138	0.157895			0.000265609	1.85383e-19	0.000265609	8.82596e-34	0.000265609	0
0.136	0.0439809	0.136	0.0337314	0.136	0.0374371			0.362201	0.0798791	3.25981	0.10709	108.661	0.0574163	0.362201	0.109851	3.25981	0.0971599	108.661	0.0860215	0.362201	0.0891213	3.25981	0.141189	108.661	0.115789			0.000305386	3.60144e-19	0.000305386	2.30291e-33	0.000305386	3.46824e-34
0.152	0.0420659	0.152	0.0338284	0.152	0.0371958			0.413944	0.0639033	3.7255	0.0834564	124.184	0.0526316	0.413944	0.0967164	3.7255	0.0859492	124.184	0.0752688	0.413944	0.0790795	3.7255	0.129512	124.184	0.115789			0.000351119	0	0.000351119	6.23261e-34	0.000351119	0
0.168	0.0399014	0.168	0.0346827	0.168	0.0350616			0.465687	0.0582902	4.19118	0.0745938	139.707	0.0382775	0.465687	0.0823881	4.19118	0.0732436	139.707	0.0645161	0.465687	0.0707113	4.19118	0.116773	139.707	0.0947368			0.000403702	0	0.000403702	4.53664e-34	0.000403702	0
0.184	0.0369998	0.184	0.0339514	0.184	0.0334736			0.51743	0.052677	4.65687	0.0716396	155.23	0.0287081	0.51743	0.0734328	4.65687	0.0665172	155.23	0.0609319	0.51743	0.0623431	4.65687	0.102972	155.23	0.0947368			0.000464159	4.09743e-19	0.000464159	1.26264e-33	0.000464159	9.41271e-34
0.2	0.0351004	0.2	0.0336731	0.2	0.0327072			0.569173	0.048791	5.12256	0.0635155	170.753	0.0239234	0.569173	0.0662687	5.12256	0.0627803	170.753	0.0537634	0.569173	0.0539749	5.12256	0.0944798	170.753	0.0736842			0.00053367	0	0.00053367	0	0.00053367	0
0.216	0.0323626	0.216	0.0330842	0.216	0.0318815			0.620916	0.0436097	5.58824	0.05613	186.276	0.0191388	0.620916	0.0585075	5.58824	0.0538117	186.276	0.0537634	0.620916	0.0481172	5.58824	0.0785563	186.276	0.0526316			0.000613591	3.30039e-18	0.000613591	0	0.000613591	0
0.232	0.0315358	0.232	0.0319451	0.232	0.030645			0.672659	0.0375648	6.05393	0.0487445	201.799	0.0191388	0.672659	0.0555224	6.05393	0.0478326	201.799	0.046595	0.672659	0.041841	6.05393	0.0732484	201.799	0.0526316			0.00070548	4.34859e-19	0.00070548	4.98438e-34	0.00070548	1.00772e-33
0.248	0.0288838	0.248	0.0316021	0.248	0.0292688			0.724402	0.0354059	6.51962	0.0420975	217.322	0.0191388	0.724402	0.0507463	6.51962	0.044843	217.322	0.0358423	0.724402	0.0364017	6.51962	0.0700637	217.322	0.0315789			0.000811131	6.88864e-21	0.000811131	0	0.000811131	0
0.264	0.0270936	0.264	0.0304178	0.264	0.02763			0.776145	0.0323834	6.98531	0.0391433	232.845	0.0143541	0.776145	0.0489552	6.98531	0.0403587	232.845	0.0322581	0.776145	0.0343096	6.98531	0.0690021	232.845	0.0210526			0.000932603	0	0.000932603	0	0.000932603	9.9373e-35
0.28	0.025362	0.28	0.0294276	0.28	0.0266307			0.827888	0.0297927	7.45099	0.0391433	248.368	0.0143541	0.827888	0.0447761	7.45099	0.0396114	248.368	0.0215054	0.827888	0.0317992	7.45099	0.066879	248.368	0.0210526			0.00107227	0	0.00107227	4.46628e-34	0.00107227	0
0.296	0.0238176	0.296	0.0288192	0.296	0.0249581			0.879631	0.0289292	7.91668	0.0354505	263.891	0.0143541	0.879631	0.041194	7.91668	0.038864	263.891	0.0215054	0.879631	0.0297071	7.91668	0.0605096	263.891	0.0210526			0.00123285	0	0.00123285	6.97447e-34	0.00123285	0
0.312	0.0221289	0.312	0.0269941	0.312	0.0235522			0.931374	0.0276339	8.38237	0.0339734	279.414	0.0143541	0.931374	0.04	8.38237	0.0351271	279.414	0.0179211	0.931374	0.0280335	8.38237	0.0562633	279.414	0.0210526			0.00141747	0	0.00141747	0	0.00141747	0
0.328	0.0204753	0.328	0.0266058	0.328	0.0226503			0.983117	0.0263385	8.84805	0.0310192	294.937	0.0143541	0.983117	0.039403	8.84805	0.0328849	294.937	0.0179211	0.983117	0.0259414	8.84805	0.0509554	294.937	0.0105263			0.00162975	9.22651e-20	0.00162975	2.51722e-34	0.00162975	0
0.343999	0.0188996	0.343999	0.0250785	0.343999	0.0210751			1.03486	0.0246114	9.31374	0.0295421	310.46	0.00478469	1.03486	0.0376119	9.31374	0.0313901			1.03486	0.0246862	9.31374	0.0477707					0.00187382	3.40542e-19	0.00187382	2.86853e-34	0.00187382	0
0.359999	0.0174995	0.359999	0.0240171	0.359999	0.0200545			1.0866	0.0237478	9.77943	0.0265879	325.983	0.00478469	1.0866	0.0352239	9.77943	0.029148			1.0866	0.0238494	9.77943	0.0424628					0.00215443	8.01408e-20	0.00215443	0	0.00215443	0
0.375999	0.0166532	0.375999	0.0230075	0.375999	0.0189282			1.13835	0.0228843	10.2451	0.0236337	341.506	0.00478469	1.13835	0.0334328	10.2451	0.0276532			1.13835	0.023431	10.2451	0.0382166					0.00247708	5.36116e-20	0.00247708	3.07573e-34	0.00247708	4.0687e-34
0.391999	0.0150425	0.391999	0.0216678	0.391999	0.0176917			1.19009	0.0207254	10.7108	0.0221566	357.029	0.00478469	1.19009	0.0328358	10.7108	0.0269058			1.19009	0.0230126	10.7108	0.0360934					0.00284804	8.86933e-21	0.00284804	1.96447e-34	0.00284804	9.2972e-35
0.407999	0.0138296	0.407999	0.0211889	0.407999	0.0173275			1.24183	0.0202936	11.1765	0.021418	372.552	0.00478469	1.24183	0.0322388	11.1765	0.0261584			1.24183	0.0209205	11.1765	0.0329087					0.00327455	5.25799e-21	0.00327455	0.0108727	0.00327455	0
0.423999	0.0130379	0.423999	0.0204446	0.423999	0.0163367			1.29357	0.0177029	11.6422	0.0206795	388.075	0.00478469	1.29357	0.0316418	11.6422	0.0254111			1.29357	0.0196653	11.6422	0.0318471					0.00376494	0	0.00376494	0.0801834	0.00376494	0
0.439999	0.0119654	0.439999	0.018872	0.439999	0.0149477			1.34532	0.0177029	12.1079	0.0206795	403.598	0.00478469	1.34532	0.0316418	12.1079	0.0246637			1.34532	0.0192469	12.1079	0.0276008					0.00432876	0.0366085	0.00432876	0	0.00432876	0
0.455999	0.0111112	0.455999	0.0180565	0.455999	0.0139272			1.39706	0.0177029	12.5735	0.0184638	419.121	0.00478469	1.39706	0.0304478	12.5735	0.0239163			1.39706	0.01841	12.5735	0.0265393					0.00497702	0.000229964	0.00497702	5.35373e-35	0.00497702	0
0.471999	0.0106198	0.471999	0.0171181	0.471999	0.0133513			1.4488	0.0177029	13.0392	0.0177253	434.644	0.00478469	1.4488	0.0298507	13.0392	0.0224215			1.4488	0.0175732	13.0392	0.0254777					0.00572237	0	0.00572237	3.68698e-34	0.00572237	0
0.487999	0.00971502	0.487999	0.0162897	0.487999	0.0122461			1.50055	0.0172712	13.5049	0.0155096	450.167	0.00478469	1.50055	0.0280597	13.5049	0.0201794			1.50055	0.0167364	13.5049	0.0233546					0.00657933	4.56403e-21	0.00657933	0	0.00657933	0
0.503999	0.00902861	0.503999	0.0154742	0.503999	0.0116575			1.55229	0.0164076	13.9706	0.0155096	465.69	0.00478469	1.55229	0.0262687	13.9706	0.019432			1.55229	0.016318	13.9706	0.0212314					0.00756463	0	0.00756463	0	0.00756463	0.107516
0.519999	0.0081745	0.519999	0.0146329	0.519999	0.0107979			1.60403	0.0164076	14.4363	0.014771	481.213	0.00478469	1.60403	0.0250746	14.4363	0.0186846			1.60403	0.0150628	14.4363	0.0201699					0.00869749	2.51245e-20	0.00869749	0	0.00869749	0.130053
0.535999	0.007999	0.535999	0.0137657	0.535999	0.010781			1.65578	0.015544	14.902	0.0132939	496.736	0.00478469	1.65578	0.0244776	14.902	0.0179372			1.65578	0.0142259	14.902	0.0191083					0.01	0	0.01	4.42275e-35	0.01	0
0.551999	0.00722679	0.551999	0.013332	0.551999	0.00940057			1.70752	0.015544	15.3677	0.0132939	512.259	0.00478469	1.70752	0.0226866	15.3677	0.0179372			1.70752	0.0142259	15.3677	0.0191083					0.0114976	0	0.0114976	0	0.0114976	0
0.567999	0.00688359	0.567999	0.0125748	0.567999	0.00929047			1.75926	0.0151123	15.8334	0.0132939	527.782	0.00478469	1.75926	0.0214925	15.8334	0.0171898			1.75926	0.0129707	15.8334	0.0180467					0.0132194	0	0.0132194	3.54668e-35	0.0132194	0
0.583999	0.00634148	0.583999	0.0117788	0.583999	0.00890513			1.811	0.0142487	16.299	0.0125554	543.305	0.00478469	1.811	0.0214925	16.299	0.0164425			1.811	0.0121339	16.299	0.0180467					0.0151991	1.29299e-20	0.0151991	0	0.0151991	0
0.599999	0.00599828	0.599999	0.0109504	0.599999	0.00852826			1.86275	0.0133851	16.7647	0.0125554	558.828	0.00478469	1.86275	0.0208955	16.7647	0.0164425			1.86275	0.0121339	16.7647	0.0169851					0.0174753	0	0.0174753	8.38417e-37	0.0174753	0
0.615999	0.00546007	0.615999	0.0109051	0.615999	0.00807094			1.91449	0.0129534	17.2304	0.0118168	574.351	0.00478469	1.91449	0.0197015	17.2304	0.0164425			1.91449	0.0112971	17.2304	0.0159236					0.0200923	4.32082e-22	0.0200923	1.45843e-36	0.0200923	0
0.631999	0.00540547	0.631999	0.010685	0.631999	0.00743576			1.96623	0.0129534	17.6961	0.0118168	589.874	0.00478469	1.96623	0.0185075	17.6961	0.0156951			1.96623	0.0112971	17.6961	0.0159236					0.0231013	2.46405e-21	0.0231013	1.21773e-34	0.0231013	0
0.647999	0.00508566	0.647999	0.00988254	0.647999	0.00675824			2.01798	0.0125216	18.1618	0.0103397	605.397	0.00478469	2.01798	0.0173134	18.1618	0.0156951			2.01798	0.0112971	18.1618	0.014862					0.0265609	5.95249e-20	0.0265609	5.61893e-36	0.0265609	9.96908e-37
0.663999	0.00485946	0.663999	0.00916416	0.663999	0.00642795			2.06972	0.0112263	18.6275	0.0103397	620.92	0.00478469	2.06972	0.0173134	18.6275	0.0156951			2.06972	0.0112971	18.6275	0.014862					0.0305386	0	0.0305386	0	0.0305386	2.47028e-36
0.679999	0.00490236	0.679999	0.00885998	0.679999	0.00639408			2.12146	0.0107945	19.0932	0.00960118	636.443	0.00478469	2.12146	0.0161194	19.0932	0.0156951			2.12146	0.0112971	19.0932	0.0138004					0.0351119	0	0.0351119	3.83323e-36	0.0351119	0
0.695999	0.00451626	0.695999	0.00815455	0.695999	0.00616965			2.17321	0.0103627	19.5589	0.00812408			2.17321	0.0161194	19.5589	0.0149477			2.17321	0.0108787	19.5589	0.0138004					0.0403702	0.126154	0.0403702	0.182322	0.0403702	0
0.711999	0.00424715	0.711999	0.0083487	0.711999	0.0056361			2.22495	0.0103627	20.0245	0.00812408			2.22495	0.0161194	20.0245	0.0142003			2.22495	0.0108787	20.0245	0.0138004					0.0464159	0.00568451	0.0464159	0	0.0464159	3.70804e-36
0.727999	0.00427445	0.727999	0.00764327	0.727999	0.00549637			2.27669	0.0103627	20.4902	0.00812408			2.27669	0.0161194	20.4902	0.0142003			2.27669	0.0100418	20.4902	0.0138004					0.053367	0	0.053367	0	0.053367	0
0.743999	0.00412625	0.743999	0.00724202	0.743999	0.00498399			2.32843	0.0103627	20.9559	0.00812408			2.32843	0.0149254	20.9559	0.0134529			2.32843	0.00920502	20.9559	0.0138004					0.0613591	0	0.0613591	4.23842e-36	0.0613591	0.157328
0.759999	0.00385715	0.759999	0.00670485	0.759999	0.00470028			2.38018	0.00993092	21.4216	0.00812408			2.38018	0.0137313	21.4216	0.0127055			2.38018	0.00920502	21.4216	0.0127389					0.070548	1.10658e-21	0.070548	8.69397e-37	0.070548	0.0290043
0.775999	0.00379475	0.775999	0.00675015	0.775999	0.00470028			2.43192	0.00949914	21.8873	0.00664697			2.43192	0.0137313	21.8873	0.0127055			2.43192	0.00920502	21.8873	0.0127389					0.0811131	0	0.0811131	7.56157e-37	0.0811131	0
0.791999	0.00357635	0.791999	0.00658189	0.791999	0.00443774			2.48366	0.00949914	22.353	0.00664697			2.48366	0.0137313	22.353	0.0127055			2.48366	0.0083682	22.353	0.0127389					0.0932603	0	0.0932603	4.08471e-36	0.0932603	0
								2.53541	0.00949914	22.8187	0.00664697			2.53541	0.0131343	22.8187	0.0119581			2.53541	0.0083682	22.8187	0.0127389					0.107227	0	0.107227	5.46565e-36	0.107227	0
								2.58715	0.00906736	23.2843	0.00590842			2.58715	0.0131343	23.2843	0.00971599			2.58715	0.00794979	23.2843	0.0127389					0.123285	2.69549e-22	0.123285	6.43968e-36	0.123285	0
								2.63889	0.00863558	23.75	0.00590842			2.63889	0.0131343	23.75	0.00896861			2.63889	0.00753138	23.75	0.0127389					0.141747	8.74167e-22	0.141747	3.30765e-36	0.141747	0
								2.69064	0.0082038	24.2157	0.00590842			2.69064	0.0131343	24.2157	0.00822123			2.69064	0.00669456	24.2157	0.0106157					0.162975	0	0.162975	9.15746e-37	0.162975	0
								2.74238	0.0082038	24.6814	0.00516987			2.74238	0.0125373	24.6814	0.00747384			2.74238	0.00627615	24.6814	0.0106157					0.187382	0	0.187382	1.19113e-36	0.187382	0
								2.79412	0.00777202	25.1471	0.00516987			2.79412	0.0119403	25.1471	0.00672646			2.79412	0.00627615	25.1471	0.00955414					0.215443	0	0.215443	6.54564e-37	0.215443	0
								2.84586	0.00777202	25.6128	0.00443131			2.84586	0.0113433	25.6128	0.00672646			2.84586	0.00627615	25.6128	0.00955414					0.247708	0	0.247708	0	0.247708	0
								2.89761	0.00777202	26.0785	0.00443131			2.89761	0.0107463	26.0785	0.00672646			2.89761	0.00627615	26.0785	0.00955414					0.284804	0	0.284804	1.28611e-37	0.284804	0
								2.94935	0.00777202	26.5442	0.00443131			2.94935	0.0107463	26.5442	0.00672646			2.94935	0.00585774	26.5442	0.00955414					0.327455	1.46936e-22	0.327455	2.53244e-36	0.327455	0.11523
								3.00109	0.00734024	27.0098	0.00443131			3.00109	0.0107463	27.0098	0.00672646			3.00109	0.00585774	27.0098	0.00955414					0.376494	0.144362	0.376494	0	0.376494	0
								3.05284	0.00734024	27.4755	0.00443131			3.05284	0.0107463	27.4755	0.00672646			3.05284	0.00543933	27.4755	0.00955414					0.432876	0	0.432876	0.158564	0.432876	0
								3.10458	0.00690846	27.9412	0.00443131			3.10458	0.0101493	27.9412	0.00597907			3.10458	0.00543933	27.9412	0.00955414					0.497702	0	0.497702	3.31182e-37	0.497702	0
								3.15632	0.00647668	28.4069	0.00369276			3.15632	0.0101493	28.4069	0.00597907			3.15632	0.00543933	28.4069	0.00955414					0.572237	0	0.572237	5.68056e-37	0.572237	0
								3.20807	0.00647668	28.8726	0.00369276			3.20807	0.0101493	28.8726	0.00597907			3.20807	0.00502092	28.8726	0.00955414					0.657933	0	0.657933	1.39182e-37	0.657933	0
								3.25981	0.00647668	29.3383	0.00369276			3.25981	0.00955224	29.3383	0.00523169			3.25981	0.00502092	29.3383	0.00955414					0.756463	2.80357e-21	0.756463	0	0.756463	0
								3.31155	0.00647668	29.804	0.00369276			3.31155	0.00955224	29.804	0.00523169			3.31155	0.00502092	29.804	0.00955414					0.869749	0	0.869749	9.70316e-36	0.869749	0
								3.36329	0.00561313	30.2697	0.00369276			3.36329	0.00955224	30.2697	0.00523169			3.36329	0.00502092	30.2697	0.00955414					1	0	1	3.20311e-38	1	3.17745e-37
								3.41504	0.00561313	30.7353	0.00369276			3.41504	0.00955224	30.7353	0.00523169			3.41504	0.00502092	30.7353	0.00849257					1.14976	0	1.14976	9.96342e-37	1.14976	0
								3.46678	0.00561313	31.201	0.00369276			3.46678	0.00955224	31.201	0.00523169			3.46678	0.00460251	31.201	0.00849257					1.32194	9.84743e-22	1.32194	0	1.32194	0.0550419
								3.51852	0.00561313	31.6667	0.00369276			3.51852	0.00955224	31.6667	0.00523169			3.51852	0.00460251	31.6667	0.00636943					1.51991	0.0651104	1.51991	0.022057	1.51991	0.108377
								3.57027	0.00561313	32.1324	0.00369276			3.57027	0.00955224	32.1324	0.00523169			3.57027	0.00460251	32.1324	0.00636943					1.74753	0.14274	1.74753	0.194221	1.74753	0
								3.62201	0.00561313	32.5981	0.00369276			3.62201	0.00895522	32.5981	0.00523169			3.62201	0.0041841	32.5981	0.00636943					2.00923	2.66915e-22	2.00923	4.5347e-37	2.00923	0
								3.67375	0.00518135	33.0638	0.00295421			3.67375	0.00895522	33.0638	0.00523169			3.67375	0.0041841	33.0638	0.00636943					2.31013	0	2.31013	5.19194e-38	2.31013	1.37544e-37
								3.7255	0.00518135	33.5295	0.00221566			3.7255	0.00835821	33.5295	0.0044843			3.7255	0.00376569	33.5295	0.00636943					2.65609	0	2.65609	0	2.65609	0
								3.77724	0.00518135	33.9952	0.00221566			3.77724	0.00835821	33.9952	0.0044843			3.77724	0.00376569	33.9952	0.00636943					3.05386	0	3.05386	5.36683e-38	3.05386	0
								3.82898	0.00518135	34.4608	0.00221566			3.82898	0.00835821	34.4608	0.0044843			3.82898	0.00376569	34.4608	0.00636943					3.51119	0	3.51119	0	3.51119	0
								3.88072	0.00518135	34.9265	0.00221566			3.88072	0.00835821	34.9265	0.0044843			3.88072	0.00334728	34.9265	0.00636943					4.03702	0	4.03702	9.4362e-38	4.03702	1.3118e-37
								3.93247	0.00518135	35.3922	0.00221566			3.93247	0.00835821	35.3922	0.0044843			3.93247	0.00292887	35.3922	0.00636943					4.64159	0	4.64159	1.42046e-38	4.64159	0
								3.98421	0.00518135	35.8579	0.00221566			3.98421	0.00835821	35.8579	0.0044843			3.98421	0.00292887	35.8579	0.00530786					5.3367	0	5.3367	0	5.3367	9.92327e-39
								4.03595	0.00518135	36.3236	0.00221566			4.03595	0.00835821	36.3236	0.0044843			4.03595	0.00292887	36.3236	0.00530786					6.13591	0	6.13591	2.4323e-38	6.13591	0
								4.0877	0.00518135	36.7893	0.00221566			4.0877	0.00835821	36.7893	0.0044843			4.0877	0.00292887	36.7893	0.00530786					7.0548	2.53209e-22	7.0548	9.96875e-38	7.0548	0
								4.13944	0.00518135	37.255	0.00221566			4.13944	0.00835821	37.255	0.0044843			4.13944	0.00292887	37.255	0.00530786					8.11131	0	8.11131	5.78021e-38	8.11131	0
								4.19118	0.00518135	37.7206	0.00221566			4.19118	0.00835821	37.7206	0.0044843			4.19118	0.00292887	37.7206	0.00530786					9.32603	3.02087e-23	9.32603	0	9.32603	0
								4.24293	0.00518135	38.1863	0.0014771			4.24293	0.00835821	38.1863	0.0044843			4.24293	0.00251046	38.1863	0.00530786					10.7227	1.21552e-23	10.7227	6.40326e-39	10.7227	1.35818e-38
								4.29467	0.00518135	38.652	0.0014771			4.29467	0.00835821	38.652	0.0044843			4.29467	0.00251046	38.652	0.00530786					12.3285	0.0731061	12.3285	0.243721	12.3285	2.97446e-38
								4.34641	0.00518135	39.1177	0.0014771			4.34641	0.00776119	39.1177	0.0044843			4.34641	0.00251046	39.1177	0.00530786					14.1747	0.406005	14.1747	0.108058	14.1747	0.297449
								4.39816	0.00518135	39.5834	0.0014771			4.39816	0.00776119	39.5834	0.0044843			4.39816	0.00251046	39.5834	0.00530786					16.2975	0	16.2975	3.14653e-39	16.2975	0
								4.4499	0.00518135	40.0491	0.000738552			4.4499	0.00776119	40.0491	0.0044843			4.4499	0.00251046	40.0491	0.00530786					18.7382	1.52299e-23	18.7382	0	18.7382	0
								4.50164	0.00518135	40.5148	0.000738552			4.50164	0.00776119	40.5148	0.0044843			4.50164	0.00251046	40.5148	0.00530786					21.5443	0	21.5443	0	21.5443	1.22903e-39
								4.55338	0.00474957	40.9805	0.000738552			4.55338	0.00776119	40.9805	0.0044843			4.55338	0.00251046	40.9805	0.00530786					24.7708	0	24.7708	4.84202e-39	24.7708	0
								4.60513	0.00431779	41.4461	0.000738552			4.60513	0.00716418	41.4461	0.00373692			4.60513	0.00251046	41.4461	0.00424628					28.4804	0	28.4804	0	28.4804	0
								4.65687	0.00431779	41.9118	0.000738552			4.65687	0.00716418	41.9118	0.00373692			4.65687	0.00251046	41.9118	0.00424628					32.7455	0	32.7455	0	32.7455	9.70347e-39
								4.70861	0.00388601	42.3775	0.000738552			4.70861	0.00716418	42.3775	0.00373692			4.70861	0.00251046	42.3775	0.00424628					37.6494	0	37.6494	1.01906e-38	37.6494	5.52021e-39
								4.76036	0.00388601	42.8432	0.000738552			4.76036	0.00716418	42.8432	0.00298954			4.76036	0.00209205	42.8432	0.00424628					43.2876	0	43.2876	1.56327e-38	43.2876	0
								4.8121	0.00388601	43.3089	0.000738552			4.8121	0.00716418	43.3089	0.00298954			4.8121	0.00209205	43.3089	0.00424628					49.7702	3.86183e-24	49.7702	4.17619e-39	49.7702	0
								4.86384	0.00345423	43.7746	0.000738552			4.86384	0.00716418	43.7746	0.00298954			4.86384	0.00209205	43.7746	0.00424628					57.2237	0	57.2237	1.33141e-38	57.2237	3.81747e-39
								4.91559	0.00345423	44.2403	0.000738552			4.91559	0.00716418	44.2403	0.00224215			4.91559	0.00209205	44.2403	0.00318471					65.7933	7.06694e-25	65.7933	0	65.7933	0
								4.96733	0.00345423	44.706	0.000738552			4.96733	0.00716418	44.706	0.00224215			4.96733	0.00209205	44.706	0.00318471					75.6463	1.62751e-25	75.6463	0	75.6463	0
								5.01907	0.00345423	45.1716	0.000738552			5.01907	0.00716418	45.1716	0.00224215			5.01907	0.00209205	45.1716	0.00318471					86.9749	0	86.9749	0	86.9749	0
								5.07081	0.00345423	45.6373	0.000738552			5.07081	0.00716418	45.6373	0.00224215			5.07081	0.00209205	45.6373	0.00212314					100	1.1562e-24	100	0	100	0
								5.12256	0.00345423	46.103	0.000738552			5.12256	0.00716418	46.103	0.00224215			5.12256	0.00209205	46.103	0.00212314
								5.1743	0.00345423	46.5687	0.000738552			5.1743	0.00656716	46.5687	0.00149477			5.1743	0.00209205	46.5687	0.00212314
								5.22604	0.00302245	47.0344	0.000738552			5.22604	0.00597015	47.0344	0.00149477			5.22604	0.00209205	47.0344	0.00212314
								5.27779	0.00302245	47.5001	0.000738552			5.27779	0.00597015	47.5001	0.00149477			5.27779	0.00167364	47.5001	0.00212314
								5.32953	0.00302245	47.9658	0.000738552			5.32953	0.00597015	47.9658	0.00149477			5.32953	0.00167364	47.9658	0.00212314
								5.38127	0.00302245	48.4314	0.000738552			5.38127	0.00597015	48.4314	0.00149477			5.38127	0.00167364	48.4314	0.00212314
								5.43302	0.00302245	48.8971	0.000738552			5.43302	0.00597015	48.8971	0.00149477			5.43302	0.00167364	48.8971	0.00212314
								5.48476	0.00302245	49.3628	0.000738552			5.48476	0.00597015	49.3628	0.00149477			5.48476	0.00167364	49.3628	0.00212314
								5.5365	0.00302245	49.8285	0.000738552			5.5365	0.00597015	49.8285	0.00149477			5.5365	0.00167364	49.8285	0.00212314
								5.58824	0.00302245	50.2942	0.000738552			5.58824	0.00597015	50.2942	0.00149477			5.58824	0.00125523	50.2942	0.00212314
								5.63999	0.00302245	50.7599	0.000738552			5.63999	0.00597015	50.7599	0.00149477			5.63999	0.00125523	50.7599	0.00212314
								5.69173	0.00302245	51.2256	0.000738552			5.69173	0.00597015	51.2256	0.00149477			5.69173	0.00125523	51.2256	0.00212314
								5.74347	0.00302245	51.6913	0.000738552			5.74347	0.00597015	51.6913	0.00149477			5.74347	0.00125523	51.6913	0.00212314
								5.79522	0.00259067	52.1569	0.000738552			5.79522	0.00597015	52.1569	0.00149477			5.79522	0.00125523	52.1569	0.00106157
								5.84696	0.00259067	52.6226	0.000738552			5.84696	0.00597015	52.6226	0.00149477			5.84696	0.00125523	52.6226	0.00106157
								5.8987	0.00259067	53.0883	0.000738552			5.8987	0.00537313	53.0883	0.00149477			5.8987	0.00125523
								5.95045	0.00259067	53.554	0.000738552			5.95045	0.00537313	53.554	0.00149477			5.95045	0.00125523
								6.00219	0.00259067	54.0197	0.000738552			6.00219	0.00537313	54.0197	0.00149477			6.00219	0.00125523
								6.05393	0.00259067					6.05393	0.00537313	54.4854	0.00149477			6.05393	0.00125523
								6.10567	0.00259067					6.10567	0.00537313	54.9511	0.000747384			6.10567	0.00125523
								6.15742	0.00259067					6.15742	0.00477612	55.4168	0.000747384			6.15742	0.00125523
								6.20916	0.00259067					6.20916	0.00477612	55.8824	0.000747384			6.20916	0.00083682
								6.2609	0.00259067					6.2609	0.00477612	56.3481	0.000747384			6.2609	0.00083682
								6.31265	0.00259067					6.31265	0.00477612	56.8138	0.000747384			6.31265	0.00083682
								6.36439	0.00259067					6.36439	0.00477612	57.2795	0.000747384			6.36439	0.00041841
								6.41613	0.00259067					6.41613	0.00477612	57.7452	0.000747384			6.41613	0.00041841
								6.46788	0.00259067					6.46788	0.00477612	58.2109	0.000747384			6.46788	0.00041841
								6.51962	0.00259067					6.51962	0.00477612	58.6766	0.000747384			6.51962	0.00041841
								6.57136	0.00259067					6.57136	0.00477612	59.1422	0.000747384			6.57136	0.00041841
								6.6231	0.00259067					6.6231	0.00477612	59.6079	0.000747384			6.6231	0.00041841
								6.67485	0.00259067					6.67485	0.00477612	60.0736	0.000747384			6.67485	0.00041841
								6.72659	0.00259067					6.72659	0.00477612	60.5393	0.000747384			6.72659	0.00041841
								6.77833	0.00259067					6.77833	0.00477612					6.77833	0.00041841
								6.83008	0.00259067					6.83008	0.00477612					6.83008	0.00041841
								6.88182	0.00259067					6.88182	0.00477612					6.88182	0.00041841
								6.93356	0.00259067					6.93356	0.00477612					6.93356	0.00041841
								6.98531	0.00259067					6.98531	0.00477612					6.98531	0.00041841
								7.03705	0.00259067					7.03705	0.00477612					7.03705	0.00041841
								7.08879	0.00259067					7.08879	0.00477612					7.08879	0.00041841
								7.14053	0.00259067					7.14053	0.00477612					7.14053	0.00041841
								7.19228	0.00259067					7.19228	0.00477612
								7.24402	0.00259067					7.24402	0.00477612
								7.29576	0.00259067					7.29576	0.00477612
								7.34751	0.00259067					7.34751	0.00477612
								7.39925	0.00259067					7.39925	0.00477612
								7.45099	0.00259067					7.45099	0.00477612
								7.50274	0.00259067					7.50274	0.00477612
								7.55448	0.00259067					7.55448	0.00477612
								7.60622	0.00259067					7.60622	0.00477612
								7.65796	0.00259067					7.65796	0.00477612
								7.70971	0.00259067					7.70971	0.00477612
								7.76145	0.00259067					7.76145	0.00477612
								7.81319	0.00259067					7.81319	0.00477612
								7.86494	0.00259067					7.86494	0.00477612
								7.91668	0.00259067					7.91668	0.00477612
								7.96842	0.00259067					7.96842	0.00477612
								8.02017	0.00259067					8.02017	0.00477612
								8.07191	0.00259067					8.07191	0.00477612
								8.12365	0.00259067					8.12365	0.00477612
								8.17539	0.00259067					8.17539	0.0041791
								8.22714	0.00259067					8.22714	0.0041791
								8.27888	0.00259067					8.27888	0.0041791
								8.33062	0.00259067					8.33062	0.0041791
								8.38237	0.00259067					8.38237	0.0041791
								8.43411	0.00259067					8.43411	0.0041791
								8.48585	0.00259067					8.48585	0.0041791
								8.53759	0.00259067					8.53759	0.0041791
								8.58934	0.00259067					8.58934	0.0041791
								8.64108	0.00259067					8.64108	0.0041791
								8.69282	0.00259067					8.69282	0.0041791
								8.74457	0.00259067					8.74457	0.0041791
								8.79631	0.00259067					8.79631	0.0041791
								8.84805	0.00259067					8.84805	0.0041791
								8.8998	0.00259067					8.8998	0.0041791
								8.95154	0.00259067					8.95154	0.0041791
								9.00328	0.00259067					9.00328	0.0041791
								9.05503	0.00259067					9.05503	0.0041791
								9.10677	0.00215889					9.10677	0.0041791
								9.15851	0.00215889					9.15851	0.0041791
								9.21025	0.00215889					9.21025	0.00238806
								9.262	0.00215889					9.262	0.00238806
								9.31374	0.00215889					9.31374	0.00238806
								9.36548	0.00215889					9.36548	0.00238806
								9.41723	0.00215889					9.41723	0.00238806
								9.46897	0.00215889					9.46897	0.00238806
								9.52071	0.00215889					9.52071	0.00238806
								9.57245	0.00215889					9.57245	0.00238806
								9.6242	0.00215889					9.6242	0.00238806
								9.67594	0.00215889					9.67594	0.00238806
								9.72768	0.00215889					9.72768	0.00179104
								9.77943	0.00215889					9.77943	0.00179104
								9.83117	0.00215889					9.83117	0.00179104
								9.88291	0.00215889					9.88291	0.00179104
								9.93466	0.00215889					9.93466	0.00119403
								9.9864	0.00215889					9.9864	0.00119403
								10.0381	0.00215889					10.0381	0.00119403
								10.0899	0.00215889					10.0899	0.00119403
								10.1416	0.00215889					10.1416	0.00119403
								10.1934	0.00215889					10.1934	0.00119403
								10.2451	0.00215889					10.2451	0.00119403
								10.2969	0.00215889					10.2969	0.00119403
								10.3486	0.00215889					10.3486	0.000597015
								10.4003	0.00215889					10.4003	0.000597015
								10.4521	0.00215889					10.4521	0.000597015
								10.5038	0.00215889					10.5038	0.000597015
								10.5556	0.00215889					10.5556	0.000597015
								10.6073	0.00215889					10.6073	0.000597015
								10.6591	0.00215889					10.6591	0.000597015
								10.7108	0.00215889					10.7108	0.000597015
								10.7625	0.00215889					10.7625	0.000597015
								10.8143	0.00215889					10.8143	0.000597015
								10.866	0.00215889					10.866	0.000597015
								10.9178	0.00215889					10.9178	0.000597015
								10.9695	0.00215889					10.9695	0.000597015
								11.0213	0.00215889					11.0213	0.000597015
								11.073	0.00215889					11.073	0.000597015
								11.1247	0.00215889					11.1247	0.000597015
								11.1765	0.00215889					11.1765	0.000597015
								11.2282	0.00172712					11.2282	0.000597015
								11.28	0.00172712					11.28	0.000597015
								11.3317	0.00172712					11.3317	0.000597015
								11.3835	0.00172712					11.3835	0.000597015
								11.4352	0.00172712					11.4352	0.000597015
								11.4869	0.00172712					11.4869	0.000597015
								11.5387	0.00172712					11.5387	0.000597015
								11.5904	0.00172712					11.5904	0.000597015
								11.6422	0.00172712					11.6422	0.000597015
								11.6939	0.00172712					11.6939	0.000597015
								11.7457	0.00172712					11.7457	0.000597015
								11.7974	0.00172712					11.7974	0.000597015
								11.8491	0.00172712					11.8491	0.000597015
								11.9009	0.00172712					11.9009	0.000597015
								11.9526	0.00172712					11.9526	0.000597015
								12.0044	0.00172712					12.0044	0.000597015
								12.0561	0.00172712					12.0561	0.000597015
								12.1079	0.00129534					12.1079	0.000597015
								12.1596	0.00129534					12.1596	0.000597015
								12.2113	0.00129534					12.2113	0.000597015
								12.2631	0.00129534					12.2631	0.000597015
								12.3148	0.00129534					12.3148	0.000597015
								12.3666	0.00129534					12.3666	0.000597015
								12.4183	0.00129534					12.4183	0.000597015
								12.4701	0.00129534					12.4701	0.000597015
								12.5218	0.00129534					12.5218	0.000597015
								12.5735	0.00129534					12.5735	0.000597015
								12.6253	0.00129534					12.6253	0.000597015
								12.677	0.00129534					12.677	0.000597015
								12.7288	0.00129534					12.7288	0.000597015
								12.7805	0.00129534					12.7805	0.000597015
								12.8323	0.00129534					12.8323	0.000597015
								12.884	0.00129534					12.884	0.000597015
								12.9358	0.00129534					12.9358	0.000597015
								12.9875	0.00129534					12.9875	0.000597015
								13.0392	0.00129534					13.0392	0.000597015
								13.091	0.00129534					13.091	0.000597015
								13.1427	0.00129534					13.1427	0.000597015
								13.1945	0.00129534					13.1945	0.000597015
								13.2462	0.000863558					13.2462	0.000597015
								13.298	0.000863558					13.298	0.000597015
								13.3497	0.000863558					13.3497	0.000597015
								13.4014	0.000863558					13.4014	0.000597015
								13.4532	0.000863558					13.4532	0.000597015
								13.5049	0.000863558					13.5049	0.000597015
								13.5567	0.000863558					13.5567	0.000597015
								13.6084	0.000863558					13.6084	0.000597015
								13.6602	0.000863558					13.6602	0.000597015
								13.7119	0.000863558					13.7119	0.000597015
								13.7636	0.000863558					13.7636	0.000597015
								13.8154	0.000863558					13.8154	0.000597015
								13.8671	0.000863558
								13.9189	0.000863558
								13.9706	0.000863558
								14.0224	0.000863558
								14.0741	0.000863558
								14.1258	0.000863558
								14.1776	0.000863558
								14.2293	0.000863558
								14.2811	0.000863558
								14.3328	0.000863558
								14.3846	0.000431779
								14.4363	0.000431779
								14.488	0.000431779
								14.5398	0.000431779
								14.5915	0.000431779
								14.6433	0.000431779
								14.695	0.000431779
								14.7468	0.000431779
								14.7985	0.000431779
								14.8502	0.000431779
								14.902	0.000431779
								14.9537	0.000431779
								15.0055	0.000431779
								15.0572	0.000431779
								15.109	0.000431779
								15.1607	0.000431779
								15.2124	0.000431779
								15.2642	0.000431779
								15.3159	0.000431779
								15.3677	0.000431779
								15.4194	0.000431779
								15.4712	0.000431779

## Sheet: Suppl Fig 1
Supplementary Figure 1b				Supplementary Figure 1c								Supplementary Figure 1d
viability (%)				cellular distribution (%)				cells sub-G1 (%)				viability (%)			viability (%)				viability (%)
doxorubicin				doxorubicin				doxorubicin				DMSO			etoposide (4 h)				etoposide (72 h)
ctrl	Ku80-wt	Ku80-Ct		ctrl	Ku80-wt	Ku80-Ct		ctrl	Ku80-wt	Ku80-Ct		ctrl	Ku80-wt	Ku80-Ct	ctrl	Ku80-wt	Ku80-Ct		ctrl	Ku80-wt	Ku80-Ct
41.7	34.5	38.7		G1				7.16333	7.43167	8.02582		78.6	58.8	73.9	45.4	29.3	37.9		32.9	23.4	24.2
47	24.1	36.9		42.39	41.165	38.495		4.89167	4.01333	4.16167		80.4	52	73.2	46.5	28.9	41.1		27.7	23.6	29.1
19.5	9.1	34.9		45.255	44.71	42.6533		7.11667	8.235	7.14167		75.1	40.2	74.5	37	19.1	34.4		29.4	22.8	27.9
32.7	18.2	36.7		43.9617	43.55	48.3817						72.5	50.9	67.5	35.4	20.9	32.8		15	22	6
37.5	36.4	38.4		S								69.6	64.9	72.3	36.2	30	38.2		17	17	26
38	56.3	34		25.5867	25.9783	24.875						75.8	69.8	75.6	31.9	32.9	31.7		21	18	27
				25.2217	26.01	27.05													18	28	30
				22.6333	22.3467	21.94													21	20	27
				G2															20	26	26
				24.47	24.9133	28.8967													27	23	24
				24.345	24.9817	27.5033													24	29	33
				27.2767	27.1267	23.455													25	21	27
																			5	11	11
																			13	15	15
																			10	11	9

## Sheet: Suppl Fig 2
Supplementary Figure 2b								Supplementary Figure 2c
rel. hom. DSB repair frequency (%)				viability (%)				relative NHEJ frequency (%)				viability (%)
ctrl	Ku80-wt	Ku80-Ct		ctrl	Ku80-wt	Ku80-Ct		ctrl	Ku80-wt	Ku80-Ct		ctrl	Ku80-wt	Ku80-Ct
105.072	172.113	145.956		51.9	38.9	63.1		98.2368	120.297	99.5584		24.73	20.43	19.37
105.753	158.034	123.033		49.6	51.7	56.4		99.7481	121.323	92.1837		23.86	20.44	23.9
89.1743	210.068	116.359		53.7	45.6	63.7		102.015	119.614	95.871		23.22	19.65	23.31
99.4941	82.3743	90.7702		59.8	40.2	48		98.7864	72.693	85.8954		24.23	28.52	29.27
66.9221	79.7891	99.1244		65.4	32.7	50.8		98.0583	73.486	78.4374		27.1	29.07	33.82
133.584	76.66	121.444		34.3	33.4	50		103.155	71.3713	79.9805		28.61	30.08	33
110.636	130.066	88.1071		38	57.4	60.3		99.5035	118.478	105.362		28.68	24.21	24.76
76.173	96.4619	50.8581		29.1	60.8	63		101.589	116.598	104.459		27.71	23.9	24.38
113.191	109.351	77.4009		59.2	58.3	60.3		98.9077	115.344	101.147		29.64	23.52	25.41
113.08	216.36	117.18		29.5	29.6	31.5
104.63	218.98	124.72		30.2	34.3	44
82.287	173.37	140.38		35.7	34.5	42.5

## Sheet: Suppl Fig 3
Supplementary Figure 3a							Supplementary Figure 3b							Supplementary Figure 3c							Suppl. Figure 3d
HeLa relative Ku80 integrated intensity/nucleus (%)							HeLa cells with > 8 ɣH2AX foci (%)							HeLa cellular distribution (%)							HeLa viability MTT (%)
H2O			doxorubicin				H2O			doxorubicin				H2O			doxorubicin				doxorubicin
ctrl	Ku80-wt	Ku80-Ct	ctrl	Ku80-wt	Ku80-Ct		ctrl	Ku80-wt	Ku80-Ct	ctrl	Ku80-wt	Ku80-Ct		ctrl	Ku80-wt	Ku80-Ct	ctrl	Ku80-wt	Ku80-Ct		ctrl	Ku80-wt	Ku80-Ct
120.591	69.4968	54.0473	109.412	95.7213	81.5268		1.45985	0	35.5556	12.3967	16.3265	70.5882		G1			G1				54.677	57.084	69.005
132.804	106.63	171.62	48.3796	90.145	54.7356		0	6.42857	21.2963	0	0	0		49.3627	53.7513	54.6478	44.7557	46.6669	48.7326		53.53	58.459	42.985
125.302	135.245	71.015	82.5815	89.4993	79.5431		3.33333	9.44882	2.05479	73.6364	0.775194	64.0777		56.0352	56.8253	60.6214	51.5247	50.9966	52.8657		43.558	53.645	51.353
123.692	105.209	103.83	51.7509	153.9	56.6648		0	1.97368	0	19.2308	3.27869	32.1101		55.9362	56.2726	58.823	51.2912	51.9009	49.2944		38.056	51.353	45.277
138.749	85.4537	152.546	88.3525	125.799	81.9498		1.79	2.29	0	32.71	32.86	63.09		S			S				40.005	34.388	46.653
95.9349	99.168	75.2316	52.6939	88.7364	77.1922		3.9	0.88	0	13.7	15.63	9.68		22.4289	20.9554	21.4388	30.8321	30.2347	28.0751		71.066	61.168	76.904
107.603	98.0268	67.7707	63.2804	85.5501	104.501		0	0	2.17	26.21	31.65	21.13		21.4992	22.3241	22.1037	28.5873	29.5856	26.64		77.411	53.553	86.802
157.899	87.4402	53.9015	77.9977	77.1441	120.846		0.93	0	0.71	71.91	81.13	58.33		21.4449	21.6404	22.4703	30.8852	28.7918	30.7691		74.112	64.467	75.381
173.89	96.0137	84.0145	71.9196	85.4677	55.5299									G2			G2				83.503	58.629	76.65
164.068	85.936	242.388	70.853	89.1594	86.7192									28.2083	25.2934	23.9134	24.4122	23.0985	23.1922		91.878	61.675	82.234
161.96	72.4298	46.0141	82.1285	92.7534	136.116									22.4656	20.8506	17.2749	19.888	19.4177	20.4943
181.675	62.2083	319.02	71.6187	125.335	76.2478									22.6189	22.087	18.7067	17.8236	19.3073	19.9365
125.615	60.3621	101.916	77.8225	118.034	77.7869
140.893	72.4507	112.493	87.3174	117.189	86.6641									HeLa sub-G1 (%)
156.581	90.9977	56.3535	52.8161	201.513	110.014									H2O			doxorubicin
174.273	139.619	159.538	95.3437	164.718	67.3267									ctrl	Ku80-wt	Ku80-Ct	ctrl	Ku80-wt	Ku80-Ct
127.682	177.087	141.163	63.4682	116.19	84.739									0.336667	0.41	0.446667	0.616667	0.53	0.616667
140.615	137.759	61.7211	59.3905	112.017	118.17									0.883333	0.71	0.58	0.61	0.686667	0.703333
162.933	111.891	70.7684	143.261	101.011	106.749									0.495397	0.434021	0.705589	0.505558	0.503333	0.913293
159.193	129.848	224.716	63.3472	111.91	71.6696
166.555	128.354	92.9855	108.13	116.743	104.152
171.841	114.492	135.953	67.7616	121.449	74.1957
126.14	125.718	199.74	115.687	135.089	107.303
131.659	112.523	98.5066	68.9963	203.575	101.074
110.91	94.838	88.7375	82.8581	274.857	136.831
135.423	81.4543	70.5774	102.129	169.339	158.233
153.166	79.0369	110.007	94.17	319.941	72.7097
132.538	94.8655	317.378	92.7735	175.005	113.548
141.544	127.233	60.2499	107.537	216.136	178.227
168.039	121.85	417.718	93.776	199.354	99.8373
127.569	124.101	133.447	101.899	100.837	101.853
162.295	99.512	147.297	114.332	103.557	113.476
127.131	237.595	73.7881	69.1562	78.3322	144.05
126.653	118.506	208.895	124.841	73.269	88.1562
128.997	90.1815	184.836	83.1039	107.37	110.955
125.541	132.71	80.8163	77.7647	79.2974	154.729
70.6679	112.696	352.827	93.5704	298.319	77.4868
131.687	106.944	20.5144	71.9392	109.356	358.716
156.155	203.183	126.996	97.8833	112.367	279.325
69.6425	262.116	83.7958	102.721	298.102	284.879
142.063	108.369	169.045	119.102	109.649	408.378
104.077	105.407	79.1822	175.616	121.926	427.948
105.282	132.206	147.9	153.401	112.525	243.804
101.664	112.156	44.0109	61.5358	85.7196	376.537
145.25	92.3402	176.966	136.05	103.919	443.727
60.4729	157.99	72.7892	128.648	115.446	253.041
90.8332	255.363	126.935	62.1628	114.07	362.553
151.556	106.79	62.7239	79.9326	100.589	270.527
62.691	67.4664	102.269	57.3143	97.8723	201.363
154.442	100.794	84.208	107.938	96.0801	339.104
115.399	80.2405	83.5463	135.443	76.0236	325.458
125.931	39.9914	100.651	99.2716	92.9297	510.956
115.813	53.0023	89.6925	118.799	121.401	325.819
100.883	103.547	113.373	50.0649	71.2318	295.826
100.516	178.402	93.639	78.9108	72.7307	275.551
103.625	148.502	80.7953	98.2078	132.862	298.475
89.4759	105.7	235.837	147.796	86.5093	168.742
87.2916	53.9683	195.715	138.783	85.9207	188.866
91.0388	87.9625	206.178	93.8921	91.3843	221.176
88.8179	81.6608	130.073	109.627	116.274	167.927
96.994	75.6324	175.182	70.9759	149.299	136.376
91.727	147.868	173.518	84.5288	86.6921	211.941
68.766	121.869	396.297	87.4525	76.7465	170.801
95.0016	121.614	199.39	94.1891	87.967	277.32
73.0606	56.7367	324.233	61.9937	89.9247	173.538
85.2115	72.5077	177.765	96.4886	83.3242	124.372
112.68	80.4562	287.741	84.1239	85.748	259.428
86.2232	94.1288	191.589	90.6613	71.3479	256.136
97.4391	57.5784	126.684	91.9747	76.8782	163.406
133.087	121.617	207.023	59.4584	77.5179	223.245
80.9671	46.5745	63.891	88.1489	45.986	131.77
80.8392	86.1373	186.319	66.9418	190.679	122.093
89.6066	64.9567	113.563	85.7864	140.365	117.423
105.942	116.129	61.1985	56.1307	75.9615	136.22
90.2839	51.0574	138.498	86.4782	138.969	121.804
125.611	60.7142	103.837	63.3308	94.3189	67.6354
129.961	31.0859	102.899	119.854	153.154	232.427
72.4135	97.6722	63.998	87.8519	131.529	284.094
81.8893	17.4426	37.4927	54.8448	92.0578	251.017
61.0596	60.2197	69.6745	90.2336	125.824	183.562
276.257	78.0233	96.6266	105.648	105.995	234.578
292.835	77.5993	103.014	51.816	153.106	172.156
250.9	48.9106	98.7333	64.3562	77.9127	185.893
206.914	80.8501	69.4889	88.551	89.4887	240.858
245.17	53.2728	94.5538	115.14	142.779	173.475
208.273	98.6592	84.6348	71.6796	78.5607	87.7321
244.07	81.2349	71.7573	126.872	161.234	95.1067
225.962	106.135	75.7449	68.6362	120.723	90.6723
171.575	143.428	141.732	123.207	216.807	76.4934
149.836	114.381	143.102	106.897	156.471	92.6446
173.992	77.6239	277.695	65.633	114.281	103.66
127.552	78.8477	105.093	126.304	95.0397	127.239
0.0237625	160.04	68.1399	118.128	83.5491	114.065
229.141	153.302	154.198	110.767	100.497	110.364
226.175	97.8486	88.7165	98.2617	96.3114	100.374
75.699	136.602	86.3247	114.268	95.3802	128.085
284.037	100.737	87.0924	110.651	248.619	85.6858
132.409	78.3514	109.866	75.3482	152.105	95.9256
86.9153	92.2644	72.494	94.871	88.0675	82.6186
72.1557	93.0696	133.344	98.0515	110.365	98.3138
91.0493	100.439	72.1247	78.0023	211.014	137.827
58.857	71.0024	86.1026	105.768	125.048	104.675
248.828	84.1924	88.6223	106.513	86.7408	106.422
284.332	87.9926	87.181	239.87	83.9447	75.2751
63.7166	76.7401	84.0298	162.882	90.6796	111.761
91.2961	182.131	212.953	131.339	102.575	55.969
46.6166	169.16	132.312	254.641	87.3736	101.896
96.6734	203.952	131.75	115.233	67.3743	36.608
63.0701	145.411	81.9323	174.183	61.5284	274.529
60.292	148.358	74.0193	131.959	76.1556	320.428
64.8447	131.021	89.5399	134.84	182.747	312.736
101.75	150.597	73.2233	131.376	118.052	127.311
58.2517	156.129	110.936	184.944	157.759	126.049
59.2043	43.4018	105.243	65.9538	79.0996	144.084
65.0485	41.5807	110.28	100.731	65.7312	275.082
70.6261	41.8876	64.1177	107.539	190.079	95.5169
61.8035	40.8541	62.7992	98.0277	47.8986	109.339
43.6933	44.7783	138.509	59.0078	155.56	159.141
48.4343	38.7751	115.546	100.241	63.1466	192.846
74.3379	40.7449	86.4932	62.6307	205.207	217.61
59.8647	32.7702	150.037	123.499	76.5468	209.321
61.9256	45.9718	69.8686	97.0068	50.9355	200.753
44.3226	41.1499	82.0728	89.0482	64.7562	228.376
61.8474	40.309	144.317	58.2045	175.416	287.007
74.0886	38.0417	73.8461	50.6973	73.8642	226.531
87.7193	22.7404	78.766	49.1948	156.227	149.587
60.8758	35.2309	70.3114	168.519	49.7807	510.355
59.3385	20.253	121.63	130.005	73.7808	251.628
66.5686	37.3736	65.8344	140.182	67.9022	395.4
64.8456	57.4073	58.6927	50.1307	58.3944	124.258
74.1428	55.4151	263.932	116.692	95.8703	224.915
37.8826	61.9076	61.31	59.758	100.324	130.565
64.7587	59.5904	96.5461	113.933	65.4148	434.538
83.1278	48.1652	90.1904	124.876	93.7423	175.705
88.6951	41.4827	78.4092	57.955	95.1911	364.116
49.503	33.4821	135.321	121.27	73.5237	111.15
67.0441	60.384	100.113	102	105.732	138.069
56.0909	40.6332	149.823	48.5504	80.637	169.195
56.5595	91.0218	86.0323	89.2196	79.7178	185.732
48.43	31.9722	137.361	121.55	54.5794	124.828
49.6569	75.2769	89.0339	127.466	68.4998	151.87
42.9753	44.3777	104.646	79.7221	88.0099	179.024
72.4575	53.5106	139.276	153.227	57.6584	346.685
76.1444	73.1282	77.7437	128.83	64.2437	168.023
80.6137	38.96	93.6554	53.2578	75.8976	106.811
77.9363	158.621	95.8634	36.911	86.6299	189.277
55.7823	82.9051	76.7635	59.9283	76.1651	250.442
75.0163	47.9313	94.6279	38.6358	63.389	123.576
52.6835	45.0509	133.447	136.009	106.784	145.366
74.5804	149.672	71.1695	95.0715	129.088	115.184
58.7976	54.0282	85.8087	41.9934	107.927	143.413
51.932	48.4541	78.3679	44.0226	74.6982	155.517
43.787	117.594	82.5002	75.2373	97.1446	130.506
71.4816	57.9731	92.8885	150.527	57.0857	132.725
63.7682	57.777	77.1581	117.263	44.1765	210.834
41.4741	41.3081	86.9936	100.165	270.35	440.725
38.6281	104.304	71.0612	149.964	55.6911	386.625
51.4634	47.1067	77.3688	106.194	224.25	367.724
51.0945	77.9165	103.543	121.291	40.3916	483.909
51.9707	26.8056	95.5548	81.8863	57.7366	276.014
35.8328	81.1649	118.77	100.96	60.8311	135.939
103.57	80.4572	104.09	93.9693	45.9468	292.586
85.4675	77.6654	61.7657	51.0971	62.9265	433.336
84.2521	83.6205	68.4473	72.2916	55.0153	96.8789
76.5922	116.025	76.6491	99.4239	49.9587	107.641
86.6292	93.1963	83.2155	41.2462	38.8301	162.614
83.147	88.0382	71.9967	92.8274	50.3388	294.539
58.1294	87.5206	282.254	96.314	57.2947	81.1606
60.8167	97.0955	51.7919	86.2653	49.2124	108.939
97.668	66.088	41.7415	111.918	81.115	107.033
79.1968	80.943	63.4518	78.0257	64.0141	124.889
79.1623	64.3443	100.226	111.873	68.4551	121.933
91.3568	58.2396	55.9929	120.308	67.1946	119.545
82.5014	74.5907	218.627	114.066	118.382	85.9798
94.2294	76.1307	82.4666	93.0286	81.023	247.215
100.385	63.4888	33.7718	116.524	85.7477	117.48
71.0399	72.5478	118.044	106.556	51.2682	66.0201
58.9787	75.6182	58.8561	136.432	82.5991	112.488
50.3538	70.3553	95.9554	83.0315	60.6394	106.59
50.8731	80.5578	55.5793	107.976	58.5251	117.883
83.1592	65.8688	37.1105	108.751	55.962	108.505
36.7388	68.3149	46.8428	88.9127	73.5048	65.2677
71.9726	72.8866	97.6432	88.4733	47.2598	92.6357
31.623	50.4901	48.7008	119.457	89.837	175.15
61.0487	66.9212	145.714	111.807	48.9158	90.5635
75.2221	53.4805	57.8699	74.1445	47.8066	69.2991
59.7621	45.7852	60.648	84.5569	42.8704	50.9741
29.8983	29.7604	141.018	114.141	75.7231	56.7241
51.7385	67.2245	40.4225	76.785	79.0282	48.9853
47.3923	53.5734	124.376	131.439	35.5646	40.208
30.1089	88.9214	135.933	141.865	50.8736	68.4444
55.874	32.663	77.7506	59.5027	52.4625	41.1155
67.9949	86.8705	109.674	132.153	49.3031	55.4344
72.4329	29.3599	102.274	112.097	49.516	58.6256
83.6065	73.6958	106.709	84.5612	60.8649	67.2551
42.3355	66.8668	70.0045	203.099	44.2562	56.3932
86.2884	31.2117	98.4523	176.709	51.6764	42.3677
51.5233	41.4211	32.9593	115.784	49.6048	62.8148
42.8034	30.9138	89.0571	156.469	33.7014	49.7151
42.4205	93.5907	123.891	44.5101	49.7166	59.8035
36.882	27.587	91.99	75.0361	73.1995	57.6974
55.0453	38.3355	77.1169	76.6079	47.6596	81.1083
54.4135	31.0126	38.3873	52.6259	44.9723	58.6341
31.6881	44.9922	81.256	126.491	62.6961	34.2237
37.003	54.8608	34.5947	87.6728	63.9796	65.3252
40.6346	42.4404	69.3691	328.011	38.7047	57.8636
57.9057	39.0286	40.904	204.854	55.0568	56.7876
56.1627	30.0446	64.3864	274.57	67.4825	61.4638
122.994	47.5631	128.671	232.778	34.0622	62.2526
55.0882	43.3311	44.6958	234.071	64.4085	31.8205
49.2074	35.5885	96.6304	249.208	71.5813	55.74
53.1116	38.6334	42.3863	174.054	53.895	55.0752
50.7115	95.382	57.8252	147.097	42.7644	35.2017
55.7874	48.8949	136.651	176.425	54.6624	37.0773
47.7147	51.7576	36.2232	145.844	27.0854	47.1028
42.3409	29.9711	71.7043	75.5782	54.9795	116.569
66.3568	34.3708	93.2857	94.4492	49.6669	48.1137
31.7432	46.2979	207.144	67.5316	91.2695	26.7714
42.8609	40.9685	76.6999	186.96	57.3888	104.326
58.0666	40.8184	114.035	81.6367	50.6379	79.5958
44.2286	44.4285	114.256	107.959	56.8833	22.8097
59.5607	30.3609	79.8218	189.434	53.1958	94.6659
43.482	22.014	85.1905	74.6171	33.8102	19.4002
73.4568	49.385	92.2574	128.807	58.3553	65.1169
39.8258	52.4913	64.3692	100.764	55.2582	93.6037
39.835	58.5682	106.284	68.0385	47.593	49.3215
28.9617	49.9487	86.1045	130.293	39.8894	38.8708
20.1423	55.2123	90.2342	160.817	53.797	77.1528
	52.6666	94.3759	73.4071	59.1142	25.808
	46.7475	81.6507	90.6989	43.4153	50.6356
	40.1031	79.5493	61.8728	45.6347	63.3248
	37.7405	81.8115	71.7636	38.0843	31.1321
	50.376	72.1781	68.7086	46.0513	24.768
	39.7217	65.1285	60.8366	37.4288	61.5036
	52.2661	51.337	65.7854	35.4744	29.9902
	44.5128	105.454	77.4377	26.8778	89.2132
	53.8116	101.689	62.7627	25.9336	74.3689
	36.2739	103.171	78.0373	66.3062	67.8042
	29.1685	107.354	76.9559	77.8918	59.2888
	45.8729	92.6212	100.056	87.2863	64.446
	64.4965	132.25	60.2362	46.7498	41.5727
	28.349	109.513	67.3263	57.4799	35.4031
	69.0816	92.5285	81.0448	67.6533	60.9714
	67.0713	98.4515	67.5852	57.375	42.7613
	38.7345	103.235	67.684	54.1355	63.2559
	52.8719	96.5438	53.9134	49.4164	75.4802
	54.6034	82.1116	58.8462	61.8598	23.8099
	48.2884	66.1324	56.0723	62.2549	27.0096
	57.9195	84.3792	42.9129	54.9756	56.904
	66.6815	85.1382	78.0488	29.2764	63.3799
	49.3268	69.3374	30.8441	49.4723	71.3079
	62.2825	100.166	18.6619	46.7322	42.7422
	60.9622	124.987	91.585	60.7692	33.1278
	49.47	101.525	63.7146	32.3574	58.2902
	59.6258	91.1791	68.8013	57.7196	41.6485
	82.6071	104.015	65.4937	51.6458	63.586
	39.8833	96.2374	63.0506	54.2772	43.6543
	80.9567	57.5236	68.4161	96.4174	48.6238
	49.091	77.6123	108.93	47.076	41.3238
	62.369	78.0434	68.0776	47.2162	69.7961
	76.7875	56.5671	85.4721	24.0182	42.9987
	56.5464	72.354	81.4905	32.8782	42.1647
	52.7524	97.8128	82.5726	79.1876	67.2015
	68.1358	101.725	61.4845	59.1939	19.3351
	93.7301	116.981	77.9898	73.0241	18.7431
	48.9454	99.1277	79.8386	61.3742	31.5364
	56.0019	88.5278	73.8735	49.0105	21.3401
	53.7809	110.363	78.8391	55.3953	64.2438
	24.0343	97.5991	90.6277	57.2693	35.0891
	43.2752	90.8597	73.6759	50.6211	60.322
	36.9203	81.7271	75.0858	41.8239	23.8459
	81.7524	94.5013	68.6014	59.3754	29.7987
	84.6059	54.0551	67.0828	70.9196	30.2996
	88.1556	82.1882		42.3523	32.6078
	35.9829	60.5517		50.3217	56.7271
	75.5797	93.4873		52.8122	30.1594
	104.172	81.6544		55.4972	62.9358
	75.0812	98.1781		56.9347	25.8126
	36.8827	78.1675		59.1533	21.8555
	60.3702	70.8484		61.8261	63.4994
	38.8908	68.7492		99.418	50.0996
	107.706	74.3008		39.956	44.6116
	57.4884	76.1311		58.6363	59.4374
	34.8349	70.0718		56.5533	66.0734
	104.209	77.7302		43.1006	50.543
	172.037	57.1016		48.4905	60.904
	54.85	71.2436		46.1961	76.2812
	38.2084	43.8526		36.3597	27.7601
	49.6937	52.2263			53.9196
	35.407	75.5146			30.7683
		99.2127			43.5072
		87.7497
		68.2231
		90.7234
		92.5078
		112.09
		78.7212
		90.8061
		63.3485
		86.2563
		95.2794
		54
		71.1632
		90.8796
		75.0559
		93.8197
		125.983
		50.5346
		79.1562
		82.5037
		45.5145
		65.787
		37.778

[truncated: 7 more sheets: Suppl Fig 4, Suppl Fig 5, Suppl Fig 9, Supplementary Figure 10, Supplementary Figure 11, Supplementary Figure 12, Supplementary Figure 13]
